# Supplementary material for: Modeling heterogeneous signaling dynamics of macrophages reveals principles of information transmission in stimulus responses
Source: Nat Commun. 2025 Jul 1;16:5986. doi: 10.1038/s41467-025-60901-3 (PMC12218168; doi:10.1038/s41467-025-60901-3)
Supplement: Supplementary file 6 — Source Data [file 41467_2025_60901_MOESM6_ESM.zip]

Archive with 28 entries (27 files):
- source_data/
- __MACOSX/._source_data
- source_data/Figure3_PolyIC.xlsx
- __MACOSX/source_data/._Figure3_PolyIC.xlsx
- source_data/Figure6.xlsx
- __MACOSX/source_data/._Figure6.xlsx
- source_data/Figure3_CpG.xlsx
- __MACOSX/source_data/._Figure3_CpG.xlsx
- source_data/Figure7.xlsx
- __MACOSX/source_data/._Figure7.xlsx
- source_data/Figure4_MI.xlsx
- __MACOSX/source_data/._Figure4_MI.xlsx
- source_data/Figure2_codon.xlsx
- __MACOSX/source_data/._Figure2_codon.xlsx
- source_data/Figure2_W_dist.xlsx
- __MACOSX/source_data/._Figure2_W_dist.xlsx
- source_data/Figure3_TNF.xlsx
- __MACOSX/source_data/._Figure3_TNF.xlsx
- source_data/Figure3_Pam3CSK.xlsx
- __MACOSX/source_data/._Figure3_Pam3CSK.xlsx
- source_data/Figure4_parameter_cv.xlsx
- __MACOSX/source_data/._Figure4_parameter_cv.xlsx
- source_data/Figure2.xlsx
- __MACOSX/source_data/._Figure2.xlsx
- source_data/Figure3.xlsx
- __MACOSX/source_data/._Figure3.xlsx
- source_data/Figure3_LPS.xlsx
- __MACOSX/source_data/._Figure3_LPS.xlsx
