# Supplementary material for: Modeling heterogeneous signaling dynamics of macrophages reveals principles of information transmission in stimulus responses
Source: Nat Commun. 2025 Jul 1;16:5986. doi: 10.1038/s41467-025-60901-3 (PMC12218168; doi:10.1038/s41467-025-60901-3)
Supplement: Supplementary file 6 — Source Data [file 41467_2025_60901_MOESM6_ESM.zip › source_data/Figure3_PolyIC.xlsx]

## Sheet: Sim_d1
0.0373606	0.0373606	0.0373606	0.0373606	0.0373606	0.0373606	0.0373606	0.0373606	0.0373606	0.0373606	0.0373606	0.0373606	0.0373606	0.0373606	0.0373606	0.0373607	0.0373607	0.0373607	0.0373608	0.0373608	0.0373608	0.0373609	0.0373609	0.0373609	0.0373609	0.037361	0.037361	0.037361	0.037361	0.0373611	0.0373611	0.0373611	0.0373611	0.0373611	0.0373611	0.0373611	0.0373611	0.0373611	0.0373611	0.0373611	0.0373611	0.0373611	0.0373611	0.0373611	0.037361	0.037361	0.037361	0.037361	0.037361	0.037361
0.0173207	0.0173207	0.0173207	0.0173207	0.0173207	0.0173207	0.0173207	0.0173208	0.0173208	0.0173208	0.0173208	0.0173208	0.0173209	0.0173209	0.017321	0.0173211	0.0173212	0.0173213	0.0173214	0.0173215	0.0173217	0.0173218	0.0173219	0.017322	0.0173222	0.0173223	0.0173224	0.0173225	0.0173227	0.0173228	0.0173229	0.0173229	0.017323	0.0173231	0.0173232	0.0173232	0.0173233	0.0173233	0.0173234	0.0173234	0.0173234	0.0173234	0.0173234	0.0173234	0.0173234	0.0173234	0.0173234	0.0173233	0.0173233	0.0173233
0.0406553	0.0406553	0.0406553	0.0406553	0.0406553	0.0406553	0.0406553	0.0406554	0.0406554	0.0406554	0.0406554	0.0406555	0.0406556	0.0406556	0.0406558	0.0406559	0.040656	0.0406562	0.0406564	0.0406566	0.0406568	0.040657	0.0406572	0.0406574	0.0406576	0.0406578	0.040658	0.0406582	0.0406584	0.0406586	0.0406588	0.0406589	0.0406591	0.0406592	0.0406593	0.0406594	0.0406595	0.0406596	0.0406597	0.0406597	0.0406597	0.0406598	0.0406598	0.0406598	0.0406598	0.0406598	0.0406597	0.0406597	0.0406596	0.0406596
0.0165882	0.0165882	0.0165882	0.0165882	0.0165882	0.0165882	0.0165882	0.0165882	0.0165882	0.0165882	0.0165882	0.0165882	0.0165882	0.0165882	0.0165882	0.0165883	0.0165883	0.0165883	0.0165883	0.0165884	0.0165884	0.0165884	0.0165885	0.0165885	0.0165885	0.0165885	0.0165886	0.0165886	0.0165886	0.0165887	0.0165887	0.0165887	0.0165887	0.0165887	0.0165888	0.0165888	0.0165888	0.0165888	0.0165888	0.0165888	0.0165888	0.0165888	0.0165888	0.0165888	0.0165888	0.0165888	0.0165889	0.0165889	0.0165889	0.0165889
0.0348313	0.0348313	0.0348313	0.0348313	0.0348313	0.0348313	0.0348314	0.0348314	0.0348315	0.0348318	0.0348321	0.0348326	0.0348333	0.0348341	0.0348352	0.0348364	0.0348378	0.0348393	0.034841	0.0348427	0.0348446	0.0348464	0.0348484	0.0348503	0.0348521	0.034854	0.0348557	0.0348574	0.034859	0.0348605	0.0348619	0.0348632	0.0348643	0.0348654	0.0348664	0.0348672	0.034868	0.0348687	0.0348693	0.0348697	0.0348702	0.0348706	0.0348709	0.0348712	0.0348714	0.0348716	0.0348717	0.0348719	0.034872	0.0348721
0.0132375	0.0132375	0.0132375	0.0132375	0.0132375	0.0132375	0.0132375	0.0132375	0.0132375	0.0132375	0.0132375	0.0132375	0.0132376	0.0132376	0.0132376	0.0132377	0.0132377	0.0132378	0.0132378	0.0132379	0.0132379	0.013238	0.013238	0.0132381	0.0132382	0.0132382	0.0132383	0.0132384	0.0132384	0.0132385	0.0132385	0.0132386	0.0132386	0.0132387	0.0132387	0.0132388	0.0132388	0.0132389	0.0132389	0.013239	0.013239	0.013239	0.0132391	0.0132391	0.0132391	0.0132391	0.0132392	0.0132392	0.0132392	0.0132392
0.0125033	0.0125033	0.0125033	0.0125033	0.0125033	0.0125033	0.0125033	0.0125033	0.0125033	0.0125033	0.0125033	0.0125033	0.0125033	0.0125033	0.0125033	0.0125033	0.0125033	0.0125033	0.0125033	0.0125033	0.0125033	0.0125033	0.0125033	0.0125033	0.0125033	0.0125033	0.0125033	0.0125033	0.0125033	0.0125033	0.0125033	0.0125033	0.0125033	0.0125033	0.0125033	0.0125033	0.0125033	0.0125033	0.0125033	0.0125033	0.0125033	0.0125033	0.0125033	0.0125033	0.0125033	0.0125033	0.0125033	0.0125033	0.0125033	0.0125033
0.0396756	0.0396756	0.0396756	0.0396756	0.0396756	0.0396756	0.0396756	0.0396756	0.0396756	0.0396756	0.0396756	0.0396757	0.0396757	0.0396758	0.0396759	0.039676	0.0396762	0.0396763	0.0396765	0.0396766	0.0396768	0.0396769	0.0396771	0.0396772	0.0396774	0.0396775	0.0396776	0.0396777	0.0396778	0.0396778	0.0396779	0.0396779	0.0396779	0.0396779	0.0396779	0.0396778	0.0396778	0.0396777	0.0396777	0.0396776	0.0396775	0.0396774	0.0396774	0.0396773	0.0396773	0.0396772	0.0396772	0.0396772	0.0396771	0.0396771
0.015002	0.015002	0.015002	0.015002	0.015002	0.015002	0.015002	0.015002	0.015002	0.015002	0.015002	0.015002	0.015002	0.015002	0.015002	0.015002	0.015002	0.015002	0.015002	0.015002	0.015002	0.015002	0.015002	0.015002	0.015002	0.015002	0.015002	0.015002	0.0150021	0.0150021	0.0150021	0.0150021	0.0150021	0.0150021	0.0150021	0.0150021	0.0150021	0.0150021	0.0150021	0.0150021	0.0150021	0.0150021	0.0150021	0.0150021	0.0150021	0.0150021	0.0150021	0.0150021	0.0150021	0.0150021
0.0113934	0.0113934	0.0113934	0.0113934	0.0113934	0.0113934	0.0113934	0.0113934	0.0113934	0.0113934	0.0113934	0.0113934	0.0113934	0.0113935	0.0113935	0.0113935	0.0113936	0.0113936	0.0113936	0.0113937	0.0113937	0.0113938	0.0113938	0.0113939	0.0113939	0.011394	0.011394	0.0113941	0.0113941	0.0113942	0.0113942	0.0113942	0.0113942	0.0113943	0.0113943	0.0113943	0.0113943	0.0113943	0.0113943	0.0113944	0.0113944	0.0113944	0.0113944	0.0113944	0.0113944	0.0113944	0.0113944	0.0113944	0.0113944	0.0113944
0.0148264	0.0148264	0.0148264	0.0148264	0.0148264	0.0148264	0.0148264	0.0148264	0.0148264	0.0148264	0.0148264	0.0148264	0.0148264	0.0148265	0.0148265	0.0148265	0.0148265	0.0148266	0.0148266	0.0148266	0.0148267	0.0148267	0.0148267	0.0148267	0.0148267	0.0148267	0.0148267	0.0148267	0.0148267	0.0148267	0.0148267	0.0148267	0.0148267	0.0148267	0.0148267	0.0148267	0.0148267	0.0148267	0.0148267	0.0148267	0.0148267	0.0148267	0.0148267	0.0148267	0.0148267	0.0148267	0.0148267	0.0148267	0.0148267	0.0148267
0.0332816	0.0332816	0.0332816	0.0332816	0.0332816	0.0332816	0.0332816	0.0332816	0.0332816	0.0332816	0.0332816	0.0332816	0.0332816	0.0332816	0.0332816	0.0332816	0.0332816	0.0332816	0.0332816	0.0332816	0.0332817	0.0332817	0.0332817	0.0332817	0.0332817	0.0332817	0.0332817	0.0332817	0.0332817	0.0332817	0.0332817	0.0332817	0.0332817	0.0332817	0.0332817	0.0332817	0.0332817	0.0332817	0.0332817	0.0332817	0.0332817	0.0332817	0.0332817	0.0332817	0.0332817	0.0332817	0.0332817	0.0332817	0.0332817	0.0332817
0.00708593	0.00708593	0.00708593	0.00708593	0.00708593	0.00708593	0.00708593	0.00708593	0.00708593	0.00708594	0.00708594	0.00708594	0.00708594	0.00708594	0.00708594	0.00708594	0.00708595	0.00708595	0.00708595	0.00708596	0.00708596	0.00708596	0.00708597	0.00708597	0.00708597	0.00708597	0.00708597	0.00708597	0.00708597	0.00708597	0.00708597	0.00708597	0.00708597	0.00708597	0.00708597	0.00708597	0.00708597	0.00708597	0.00708597	0.00708597	0.00708597	0.00708597	0.00708597	0.00708597	0.00708597	0.00708597	0.00708597	0.00708597	0.00708597	0.00708597
0.0173045	0.0173045	0.0173045	0.0173045	0.0173045	0.0173045	0.0173045	0.0173045	0.0173045	0.0173045	0.0173045	0.0173046	0.0173046	0.0173046	0.0173046	0.0173046	0.0173047	0.0173047	0.0173047	0.0173048	0.0173048	0.0173048	0.0173048	0.0173049	0.0173049	0.0173049	0.0173049	0.0173049	0.0173049	0.0173049	0.0173049	0.0173049	0.0173049	0.0173048	0.0173048	0.0173048	0.0173048	0.0173048	0.0173048	0.0173048	0.0173048	0.0173048	0.0173048	0.0173048	0.0173048	0.0173049	0.0173049	0.0173049	0.0173049	0.0173049
0.0315665	0.0315665	0.0315665	0.0315665	0.0315665	0.0315666	0.0315666	0.0315666	0.0315666	0.0315667	0.0315669	0.0315671	0.0315673	0.0315677	0.0315681	0.0315686	0.0315691	0.0315697	0.0315704	0.0315711	0.0315719	0.0315727	0.0315735	0.0315743	0.0315752	0.031576	0.0315769	0.0315777	0.0315786	0.0315794	0.0315802	0.031581	0.0315817	0.0315824	0.0315832	0.0315838	0.0315845	0.0315852	0.0315858	0.0315864	0.0315869	0.0315875	0.031588	0.0315885	0.0315889	0.0315893	0.0315898	0.0315902	0.0315906	0.0315909
0.0216278	0.0216278	0.0216278	0.0216278	0.0216278	0.0216278	0.0216278	0.0216278	0.0216278	0.0216278	0.0216279	0.021628	0.021628	0.0216282	0.0216283	0.0216284	0.0216286	0.0216288	0.021629	0.0216292	0.0216294	0.0216297	0.0216299	0.0216301	0.0216303	0.0216305	0.0216307	0.0216309	0.021631	0.0216312	0.0216313	0.0216314	0.0216315	0.0216316	0.0216317	0.0216317	0.0216318	0.0216318	0.0216318	0.0216319	0.0216319	0.0216319	0.0216319	0.0216319	0.0216319	0.0216319	0.0216319	0.0216319	0.0216319	0.0216318
0.0271969	0.0271969	0.0271969	0.0271969	0.0271969	0.0271969	0.0271969	0.027197	0.0271971	0.0271973	0.0271975	0.0271979	0.0271984	0.0271991	0.0271998	0.0272007	0.0272017	0.0272028	0.027204	0.0272052	0.0272065	0.0272079	0.0272092	0.0272106	0.027212	0.0272134	0.0272148	0.0272161	0.0272174	0.0272187	0.0272199	0.0272211	0.0272223	0.0272234	0.0272245	0.0272255	0.0272265	0.0272274	0.0272282	0.0272291	0.0272299	0.0272306	0.0272313	0.027232	0.0272326	0.0272332	0.0272338	0.0272343	0.0272348	0.0272352
0.0288989	0.0288989	0.0288989	0.0288989	0.0288989	0.0288989	0.0288989	0.028899	0.0288991	0.0288993	0.0288996	0.0289	0.0289005	0.0289012	0.0289019	0.0289028	0.0289038	0.0289048	0.0289058	0.0289069	0.028908	0.028909	0.02891	0.0289109	0.0289118	0.0289125	0.0289132	0.0289138	0.0289143	0.0289147	0.028915	0.0289153	0.0289155	0.0289156	0.0289156	0.0289157	0.0289157	0.0289156	0.0289156	0.0289155	0.0289154	0.0289153	0.0289152	0.0289151	0.028915	0.0289149	0.0289149	0.0289148	0.0289148	0.0289147
0.0111066	0.0111066	0.0111066	0.0111066	0.0111066	0.0111066	0.0111066	0.0111066	0.0111066	0.0111066	0.0111066	0.0111066	0.0111066	0.0111066	0.0111066	0.0111066	0.0111066	0.0111066	0.0111066	0.0111066	0.0111066	0.0111067	0.0111067	0.0111067	0.0111067	0.0111067	0.0111067	0.0111067	0.0111067	0.0111067	0.0111067	0.0111067	0.0111067	0.0111067	0.0111067	0.0111067	0.0111067	0.0111067	0.0111067	0.0111067	0.0111067	0.0111067	0.0111067	0.0111067	0.0111067	0.0111067	0.0111067	0.0111067	0.0111067	0.0111067
0.0118932	0.0118932	0.0118932	0.0118932	0.0118932	0.0118932	0.0118932	0.0118932	0.0118932	0.0118932	0.0118932	0.0118932	0.0118932	0.0118932	0.0118932	0.0118932	0.0118932	0.0118933	0.0118933	0.0118933	0.0118933	0.0118933	0.0118933	0.0118933	0.0118934	0.0118934	0.0118934	0.0118934	0.0118934	0.0118934	0.0118934	0.0118934	0.0118935	0.0118935	0.0118935	0.0118935	0.0118935	0.0118935	0.0118935	0.0118935	0.0118935	0.0118935	0.0118935	0.0118935	0.0118935	0.0118935	0.0118935	0.0118935	0.0118935	0.0118935
0.014748	0.014748	0.014748	0.014748	0.014748	0.014748	0.014748	0.014748	0.014748	0.014748	0.0147481	0.0147481	0.0147482	0.0147482	0.0147483	0.0147484	0.0147485	0.0147486	0.0147488	0.0147489	0.0147491	0.0147492	0.0147494	0.0147495	0.0147497	0.0147498	0.0147499	0.0147501	0.0147502	0.0147503	0.0147504	0.0147505	0.0147506	0.0147507	0.0147508	0.0147508	0.0147509	0.0147509	0.0147509	0.0147509	0.014751	0.014751	0.014751	0.014751	0.014751	0.014751	0.0147509	0.0147509	0.0147509	0.0147509
0.0163949	0.0163949	0.0163949	0.0163949	0.0163949	0.0163949	0.0163949	0.016395	0.016395	0.0163951	0.0163953	0.0163955	0.0163958	0.0163962	0.0163967	0.0163972	0.0163979	0.0163985	0.0163993	0.0164001	0.0164009	0.0164018	0.0164026	0.0164036	0.0164045	0.0164054	0.0164063	0.0164071	0.016408	0.0164088	0.0164097	0.0164104	0.0164112	0.0164119	0.0164126	0.0164132	0.0164139	0.0164144	0.016415	0.0164155	0.016416	0.0164164	0.0164169	0.0164172	0.0164176	0.0164179	0.0164182	0.0164185	0.0164187	0.016419
0.0217242	0.0217242	0.0217242	0.0217242	0.0217242	0.0217242	0.0217242	0.0217243	0.0217243	0.0217243	0.0217244	0.0217245	0.0217246	0.0217247	0.0217249	0.0217251	0.0217253	0.0217255	0.0217258	0.021726	0.0217263	0.0217265	0.0217267	0.0217269	0.0217271	0.0217272	0.0217273	0.0217274	0.0217274	0.0217274	0.0217274	0.0217274	0.0217274	0.0217273	0.0217272	0.0217272	0.0217271	0.0217271	0.021727	0.021727	0.0217269	0.0217269	0.0217269	0.0217269	0.0217269	0.0217269	0.0217269	0.021727	0.021727	0.021727
0.0123875	0.0123875	0.0123875	0.0123875	0.0123875	0.0123875	0.0123875	0.0123875	0.0123875	0.0123875	0.0123875	0.0123875	0.0123875	0.0123875	0.0123875	0.0123875	0.0123875	0.0123876	0.0123876	0.0123876	0.0123876	0.0123876	0.0123876	0.0123876	0.0123877	0.0123877	0.0123877	0.0123877	0.0123877	0.0123877	0.0123877	0.0123878	0.0123878	0.0123878	0.0123878	0.0123878	0.0123878	0.0123878	0.0123878	0.0123878	0.0123878	0.0123879	0.0123879	0.0123879	0.0123879	0.0123879	0.0123879	0.0123879	0.0123879	0.0123879
0.0162489	0.0162489	0.0162489	0.0162489	0.0162489	0.0162489	0.0162489	0.0162489	0.0162489	0.0162489	0.0162489	0.016249	0.016249	0.016249	0.0162491	0.0162491	0.0162492	0.0162493	0.0162494	0.0162495	0.0162496	0.0162497	0.0162498	0.0162499	0.01625	0.0162501	0.0162502	0.0162503	0.0162504	0.0162505	0.0162506	0.0162507	0.0162507	0.0162508	0.0162509	0.0162509	0.016251	0.0162511	0.0162511	0.0162511	0.0162512	0.0162512	0.0162513	0.0162513	0.0162513	0.0162513	0.0162513	0.0162514	0.0162514	0.0162514
0.0224983	0.0224983	0.0224983	0.0224983	0.0224983	0.0224983	0.0224983	0.0224983	0.0224983	0.0224983	0.0224983	0.0224983	0.0224983	0.0224983	0.0224983	0.0224983	0.0224984	0.0224984	0.0224984	0.0224984	0.0224985	0.0224985	0.0224985	0.0224986	0.0224986	0.0224986	0.0224987	0.0224987	0.0224987	0.0224988	0.0224988	0.0224988	0.0224988	0.0224989	0.0224989	0.0224989	0.0224989	0.022499	0.022499	0.022499	0.022499	0.022499	0.022499	0.022499	0.0224991	0.0224991	0.0224991	0.0224991	0.0224991	0.0224991
0.0541489	0.0541489	0.0541489	0.0541489	0.0541489	0.0541489	0.0541489	0.0541489	0.054149	0.0541491	0.0541492	0.0541495	0.0541498	0.0541502	0.0541507	0.0541512	0.0541519	0.0541526	0.0541533	0.0541542	0.054155	0.0541559	0.0541568	0.0541577	0.0541586	0.0541595	0.0541604	0.0541612	0.0541621	0.0541629	0.0541636	0.0541643	0.054165	0.0541656	0.0541662	0.0541667	0.0541672	0.0541676	0.0541681	0.0541684	0.0541688	0.0541691	0.0541693	0.0541696	0.0541698	0.05417	0.0541701	0.0541702	0.0541704	0.0541704
0.025469	0.025469	0.025469	0.025469	0.025469	0.025469	0.025469	0.025469	0.0254691	0.0254691	0.0254691	0.0254692	0.0254693	0.0254694	0.0254695	0.0254697	0.0254698	0.02547	0.0254702	0.0254705	0.0254707	0.025471	0.0254712	0.0254715	0.0254718	0.0254721	0.0254724	0.0254726	0.0254729	0.0254732	0.0254735	0.0254737	0.025474	0.0254742	0.0254745	0.0254747	0.0254749	0.0254752	0.0254754	0.0254756	0.0254758	0.0254759	0.0254761	0.0254763	0.0254765	0.0254766	0.0254768	0.0254769	0.025477	0.0254772
0.0124238	0.0124238	0.0124238	0.0124238	0.0124238	0.0124238	0.0124238	0.0124238	0.0124238	0.0124238	0.0124239	0.0124239	0.0124239	0.0124239	0.0124239	0.0124239	0.0124239	0.0124239	0.0124239	0.0124239	0.0124239	0.0124239	0.012424	0.012424	0.012424	0.012424	0.012424	0.012424	0.012424	0.0124241	0.0124241	0.0124241	0.0124241	0.0124241	0.0124241	0.0124241	0.0124241	0.0124241	0.0124241	0.0124241	0.0124242	0.0124242	0.0124242	0.0124242	0.0124242	0.0124242	0.0124242	0.0124242	0.0124242	0.0124242
0.0129336	0.0129336	0.0129336	0.0129336	0.0129336	0.0129336	0.0129336	0.0129336	0.0129336	0.0129336	0.0129336	0.0129336	0.0129336	0.0129336	0.0129336	0.0129336	0.0129336	0.0129337	0.0129337	0.0129337	0.0129337	0.0129337	0.0129338	0.0129338	0.0129338	0.0129339	0.0129339	0.0129339	0.0129339	0.012934	0.012934	0.012934	0.012934	0.0129341	0.0129341	0.0129341	0.0129341	0.0129341	0.0129341	0.0129342	0.0129342	0.0129342	0.0129342	0.0129342	0.0129342	0.0129342	0.0129342	0.0129342	0.0129343	0.0129343
0.0191895	0.0191895	0.0191895	0.0191895	0.0191895	0.0191895	0.0191895	0.0191895	0.0191895	0.0191895	0.0191895	0.0191896	0.0191896	0.0191896	0.0191896	0.0191896	0.0191896	0.0191897	0.0191897	0.0191897	0.0191898	0.0191898	0.0191898	0.0191899	0.0191899	0.0191899	0.01919	0.01919	0.01919	0.0191901	0.0191901	0.0191901	0.0191901	0.0191902	0.0191902	0.0191902	0.0191902	0.0191903	0.0191903	0.0191903	0.0191903	0.0191903	0.0191904	0.0191904	0.0191904	0.0191904	0.0191904	0.0191904	0.0191904	0.0191904
0.02494	0.02494	0.02494	0.02494	0.02494	0.0249401	0.0249401	0.0249401	0.0249401	0.0249401	0.0249401	0.0249402	0.0249402	0.0249403	0.0249404	0.0249405	0.0249407	0.0249409	0.024941	0.0249412	0.0249414	0.0249417	0.0249419	0.0249421	0.0249424	0.0249426	0.0249429	0.0249431	0.0249434	0.0249436	0.0249438	0.0249441	0.0249443	0.0249445	0.0249448	0.024945	0.0249452	0.0249454	0.0249456	0.0249458	0.024946	0.0249461	0.0249463	0.0249465	0.0249466	0.0249468	0.0249469	0.024947	0.0249472	0.0249473
0.0379969	0.0379969	0.0379969	0.0379969	0.0379969	0.0379969	0.0379969	0.0379969	0.037997	0.0379972	0.0379974	0.0379977	0.0379981	0.0379986	0.0379992	0.0379999	0.0380007	0.0380016	0.0380025	0.0380035	0.0380045	0.0380056	0.0380067	0.0380078	0.0380088	0.0380099	0.0380109	0.0380119	0.0380129	0.0380138	0.0380147	0.0380155	0.0380163	0.0380169	0.0380176	0.0380182	0.0380187	0.0380192	0.0380196	0.03802	0.0380203	0.0380205	0.0380207	0.0380209	0.038021	0.0380211	0.0380211	0.0380211	0.0380212	0.0380211
0.0276061	0.0276061	0.0276061	0.0276061	0.0276061	0.0276061	0.0276061	0.0276062	0.0276062	0.0276063	0.0276065	0.0276068	0.0276071	0.0276076	0.0276081	0.0276087	0.0276094	0.0276102	0.027611	0.0276119	0.0276129	0.0276138	0.0276148	0.0276159	0.0276169	0.0276179	0.0276188	0.0276198	0.0276207	0.0276216	0.0276224	0.0276233	0.027624	0.0276247	0.0276254	0.027626	0.0276266	0.0276271	0.0276275	0.0276279	0.0276283	0.0276286	0.0276289	0.0276292	0.0276293	0.0276295	0.0276297	0.0276298	0.0276299	0.0276299
0.0188456	0.0188456	0.0188456	0.0188456	0.0188456	0.0188456	0.0188456	0.0188456	0.0188456	0.0188456	0.0188456	0.0188457	0.0188457	0.0188457	0.0188457	0.0188457	0.0188457	0.0188457	0.0188458	0.0188458	0.0188458	0.0188458	0.0188458	0.0188459	0.0188459	0.0188459	0.0188459	0.018846	0.018846	0.018846	0.018846	0.0188461	0.0188461	0.0188461	0.0188461	0.0188461	0.0188462	0.0188462	0.0188462	0.0188462	0.0188462	0.0188462	0.0188462	0.0188463	0.0188463	0.0188463	0.0188463	0.0188463	0.0188463	0.0188463
0.0228125	0.0228125	0.0228125	0.0228125	0.0228125	0.0228125	0.0228126	0.0228126	0.0228126	0.0228127	0.0228129	0.0228131	0.0228134	0.0228138	0.0228142	0.0228147	0.0228153	0.022816	0.0228167	0.0228175	0.0228182	0.022819	0.0228199	0.0228207	0.0228215	0.0228222	0.022823	0.0228237	0.0228243	0.0228249	0.0228255	0.022826	0.0228264	0.0228269	0.0228272	0.0228275	0.0228277	0.0228279	0.022828	0.0228281	0.0228282	0.0228282	0.0228282	0.0228282	0.0228281	0.0228281	0.022828	0.0228279	0.0228278	0.0228277
0.0195924	0.0195924	0.0195924	0.0195924	0.0195924	0.0195924	0.0195924	0.0195924	0.0195924	0.0195924	0.0195924	0.0195924	0.0195924	0.0195924	0.0195924	0.0195925	0.0195925	0.0195925	0.0195925	0.0195925	0.0195925	0.0195925	0.0195925	0.0195925	0.0195925	0.0195925	0.0195925	0.0195925	0.0195925	0.0195925	0.0195925	0.0195925	0.0195925	0.0195926	0.0195926	0.0195926	0.0195926	0.0195926	0.0195926	0.0195926	0.0195926	0.0195926	0.0195926	0.0195926	0.0195926	0.0195926	0.0195926	0.0195926	0.0195926	0.0195926
0.049246	0.049246	0.049246	0.049246	0.049246	0.049246	0.0492461	0.0492462	0.0492465	0.0492471	0.0492478	0.049249	0.0492504	0.0492522	0.0492544	0.0492569	0.0492598	0.0492629	0.0492662	0.0492697	0.0492733	0.049277	0.0492808	0.0492846	0.0492884	0.0492921	0.0492958	0.0492994	0.0493029	0.0493062	0.0493094	0.0493125	0.0493154	0.0493182	0.0493208	0.0493233	0.0493257	0.0493279	0.04933	0.0493319	0.0493338	0.0493354	0.049337	0.0493384	0.0493398	0.0493411	0.0493423	0.0493433	0.0493443	0.0493453
0.0175753	0.0175753	0.0175753	0.0175753	0.0175753	0.0175753	0.0175753	0.0175753	0.0175753	0.0175753	0.0175753	0.0175753	0.0175753	0.0175753	0.0175753	0.0175753	0.0175753	0.0175753	0.0175753	0.0175753	0.0175753	0.0175753	0.0175754	0.0175754	0.0175754	0.0175754	0.0175754	0.0175754	0.0175754	0.0175754	0.0175754	0.0175754	0.0175754	0.0175754	0.0175754	0.0175754	0.0175754	0.0175754	0.0175754	0.0175754	0.0175754	0.0175754	0.0175754	0.0175754	0.0175754	0.0175754	0.0175754	0.0175754	0.0175754	0.0175755
0.0623702	0.0623702	0.0623702	0.0623702	0.0623702	0.0623702	0.0623702	0.0623702	0.0623703	0.0623704	0.0623706	0.0623709	0.0623712	0.0623717	0.0623722	0.0623729	0.0623736	0.0623744	0.0623753	0.0623762	0.0623772	0.0623783	0.0623793	0.0623804	0.0623815	0.0623827	0.0623838	0.0623849	0.062386	0.0623871	0.0623882	0.0623892	0.0623903	0.0623913	0.0623923	0.0623932	0.0623941	0.062395	0.0623959	0.0623967	0.0623975	0.0623983	0.062399	0.0623998	0.0624005	0.0624011	0.0624018	0.0624024	0.062403	0.0624035
0.0380916	0.0380916	0.0380916	0.0380916	0.0380916	0.0380916	0.0380916	0.0380916	0.0380916	0.0380916	0.0380916	0.0380917	0.0380917	0.0380918	0.0380919	0.038092	0.0380921	0.0380922	0.0380923	0.0380925	0.0380926	0.0380927	0.0380928	0.0380929	0.038093	0.0380931	0.0380931	0.0380932	0.0380932	0.0380932	0.0380932	0.0380932	0.0380932	0.0380932	0.0380931	0.0380931	0.0380931	0.0380931	0.038093	0.038093	0.038093	0.038093	0.038093	0.038093	0.038093	0.038093	0.038093	0.0380931	0.0380931	0.0380931
0.0223876	0.0223876	0.0223876	0.0223876	0.0223876	0.0223876	0.0223876	0.0223876	0.0223876	0.0223876	0.0223876	0.0223876	0.0223876	0.0223876	0.0223877	0.0223877	0.0223877	0.0223877	0.0223877	0.0223878	0.0223878	0.0223878	0.0223878	0.0223878	0.0223879	0.0223879	0.0223879	0.0223879	0.0223879	0.022388	0.022388	0.022388	0.022388	0.022388	0.022388	0.022388	0.022388	0.022388	0.022388	0.022388	0.022388	0.022388	0.022388	0.022388	0.022388	0.022388	0.022388	0.022388	0.022388	0.022388
0.016201	0.016201	0.016201	0.016201	0.016201	0.016201	0.016201	0.016201	0.016201	0.016201	0.016201	0.016201	0.016201	0.016201	0.016201	0.016201	0.016201	0.016201	0.0162011	0.0162011	0.0162011	0.0162011	0.0162011	0.0162011	0.0162012	0.0162012	0.0162012	0.0162012	0.0162012	0.0162012	0.0162013	0.0162013	0.0162013	0.0162013	0.0162013	0.0162013	0.0162013	0.0162013	0.0162014	0.0162014	0.0162014	0.0162014	0.0162014	0.0162014	0.0162014	0.0162014	0.0162014	0.0162014	0.0162014	0.0162014
0.0409157	0.0409157	0.0409157	0.0409157	0.0409157	0.0409157	0.0409157	0.0409158	0.0409159	0.0409162	0.0409165	0.040917	0.0409177	0.0409185	0.0409195	0.0409207	0.0409221	0.0409235	0.0409251	0.0409268	0.0409286	0.0409304	0.0409322	0.040934	0.0409358	0.0409375	0.0409393	0.0409409	0.0409424	0.0409439	0.0409452	0.0409465	0.0409477	0.0409488	0.0409498	0.0409506	0.0409514	0.0409521	0.0409527	0.0409533	0.0409537	0.0409541	0.0409545	0.0409548	0.040955	0.0409552	0.0409554	0.0409555	0.0409556	0.0409556
0.0128588	0.0128588	0.0128588	0.0128588	0.0128588	0.0128588	0.0128588	0.0128588	0.0128588	0.0128588	0.0128588	0.0128588	0.0128588	0.0128589	0.0128589	0.0128589	0.0128589	0.012859	0.012859	0.012859	0.0128591	0.0128591	0.0128591	0.0128592	0.0128592	0.0128593	0.0128593	0.0128594	0.0128594	0.0128594	0.0128595	0.0128595	0.0128595	0.0128596	0.0128596	0.0128596	0.0128597	0.0128597	0.0128597	0.0128598	0.0128598	0.0128598	0.0128598	0.0128599	0.0128599	0.0128599	0.0128599	0.0128599	0.01286	0.01286
0.0366218	0.0366218	0.0366218	0.0366218	0.0366218	0.0366218	0.0366218	0.0366218	0.0366218	0.0366218	0.0366219	0.036622	0.036622	0.0366222	0.0366223	0.0366225	0.0366226	0.0366228	0.036623	0.0366232	0.0366235	0.0366237	0.0366239	0.036624	0.0366242	0.0366244	0.0366245	0.0366246	0.0366247	0.0366247	0.0366248	0.0366248	0.0366248	0.0366248	0.0366248	0.0366248	0.0366248	0.0366248	0.0366248	0.0366247	0.0366247	0.0366247	0.0366247	0.0366247	0.0366246	0.0366246	0.0366246	0.0366246	0.0366246	0.0366246
0.014942	0.014942	0.014942	0.014942	0.014942	0.014942	0.0149421	0.0149423	0.0149426	0.0149433	0.0149442	0.0149455	0.0149472	0.0149493	0.0149517	0.0149545	0.0149576	0.0149609	0.0149644	0.014968	0.0149717	0.0149754	0.0149791	0.0149826	0.0149861	0.0149894	0.0149925	0.0149954	0.0149982	0.0150007	0.0150031	0.0150052	0.0150071	0.0150089	0.0150105	0.0150118	0.015013	0.0150141	0.015015	0.0150158	0.0150165	0.015017	0.0150176	0.0150179	0.0150183	0.0150185	0.0150187	0.0150189	0.015019	0.015019
0.012546	0.012546	0.012546	0.012546	0.012546	0.012546	0.012546	0.0125461	0.0125461	0.0125461	0.0125461	0.0125462	0.0125463	0.0125464	0.0125465	0.0125466	0.0125468	0.012547	0.0125472	0.0125473	0.0125475	0.0125478	0.012548	0.0125482	0.0125484	0.0125485	0.0125487	0.0125489	0.0125491	0.0125492	0.0125493	0.0125495	0.0125496	0.0125497	0.0125498	0.0125498	0.0125499	0.0125499	0.01255	0.01255	0.0125501	0.0125501	0.0125501	0.0125501	0.0125501	0.0125501	0.0125501	0.0125501	0.0125501	0.0125501
0.011888	0.011888	0.011888	0.011888	0.011888	0.011888	0.011888	0.011888	0.011888	0.011888	0.011888	0.011888	0.011888	0.011888	0.011888	0.011888	0.011888	0.0118881	0.0118881	0.0118881	0.0118881	0.0118881	0.0118881	0.0118881	0.0118881	0.0118881	0.0118881	0.0118881	0.0118882	0.0118882	0.0118882	0.0118882	0.0118882	0.0118882	0.0118882	0.0118882	0.0118882	0.0118882	0.0118882	0.0118882	0.0118882	0.0118882	0.0118883	0.0118883	0.0118883	0.0118883	0.0118883	0.0118883	0.0118883	0.0118883
0.0445291	0.0445291	0.0445291	0.0445291	0.0445291	0.0445291	0.0445291	0.0445293	0.0445295	0.0445299	0.0445305	0.0445314	0.0445326	0.044534	0.0445358	0.0445378	0.0445401	0.0445426	0.0445452	0.0445479	0.0445506	0.0445533	0.0445559	0.0445584	0.0445607	0.0445628	0.0445645	0.0445661	0.0445674	0.0445683	0.0445691	0.0445695	0.0445696	0.0445696	0.0445693	0.0445689	0.0445682	0.0445675	0.0445667	0.0445659	0.044565	0.0445641	0.0445633	0.0445625	0.0445618	0.0445611	0.0445606	0.0445601	0.0445598	0.0445596
0.0136984	0.0136984	0.0136984	0.0136984	0.0136984	0.0136984	0.0136984	0.0136984	0.0136984	0.0136984	0.0136984	0.0136984	0.0136984	0.0136984	0.0136984	0.0136984	0.0136984	0.0136984	0.0136984	0.0136984	0.0136984	0.0136984	0.0136984	0.0136984	0.0136984	0.0136984	0.0136984	0.0136984	0.0136984	0.0136984	0.0136985	0.0136985	0.0136985	0.0136985	0.0136985	0.0136985	0.0136985	0.0136985	0.0136985	0.0136985	0.0136985	0.0136985	0.0136985	0.0136985	0.0136985	0.0136985	0.0136985	0.0136985	0.0136985	0.0136985
0.0126673	0.0126673	0.0126673	0.0126673	0.0126673	0.0126673	0.0126673	0.0126673	0.0126673	0.0126673	0.0126674	0.0126674	0.0126675	0.0126676	0.0126677	0.0126679	0.012668	0.0126682	0.0126684	0.0126686	0.0126688	0.0126691	0.0126693	0.0126695	0.0126697	0.01267	0.0126702	0.0126704	0.0126706	0.0126708	0.012671	0.0126712	0.0126714	0.0126716	0.0126717	0.0126719	0.012672	0.0126722	0.0126723	0.0126724	0.0126725	0.0126726	0.0126727	0.0126728	0.0126729	0.012673	0.0126731	0.0126731	0.0126732	0.0126733
0.0456779	0.0456779	0.0456779	0.0456779	0.0456779	0.0456779	0.0456779	0.0456779	0.0456779	0.0456779	0.0456779	0.0456779	0.0456779	0.0456779	0.0456779	0.0456779	0.0456779	0.0456779	0.0456779	0.0456779	0.0456779	0.0456779	0.0456779	0.0456779	0.0456779	0.0456779	0.0456779	0.0456779	0.0456779	0.0456779	0.0456779	0.0456779	0.0456779	0.0456779	0.0456779	0.0456779	0.0456779	0.0456779	0.0456779	0.0456779	0.0456779	0.0456779	0.0456779	0.0456779	0.0456779	0.0456779	0.0456779	0.0456779	0.0456779	0.0456779
0.0201739	0.0201739	0.0201739	0.0201739	0.0201739	0.0201739	0.0201739	0.0201739	0.0201739	0.0201739	0.0201739	0.0201739	0.0201739	0.0201739	0.0201739	0.0201739	0.0201739	0.0201739	0.0201739	0.020174	0.020174	0.020174	0.020174	0.020174	0.020174	0.020174	0.020174	0.020174	0.020174	0.020174	0.020174	0.020174	0.020174	0.020174	0.020174	0.020174	0.020174	0.020174	0.020174	0.020174	0.020174	0.020174	0.020174	0.020174	0.020174	0.020174	0.020174	0.020174	0.020174	0.020174
0.0247924	0.0247924	0.0247924	0.0247924	0.0247924	0.0247924	0.0247924	0.0247924	0.0247924	0.0247924	0.0247924	0.0247924	0.0247924	0.0247924	0.0247924	0.0247924	0.0247924	0.0247924	0.0247924	0.0247925	0.0247925	0.0247925	0.0247925	0.0247925	0.0247925	0.0247925	0.0247925	0.0247925	0.0247925	0.0247925	0.0247925	0.0247925	0.0247925	0.0247925	0.0247925	0.0247925	0.0247925	0.0247925	0.0247925	0.0247925	0.0247925	0.0247925	0.0247925	0.0247926	0.0247926	0.0247926	0.0247926	0.0247926	0.0247926	0.0247926
0.0473107	0.0473107	0.0473107	0.0473107	0.0473107	0.0473107	0.0473107	0.0473108	0.0473111	0.0473115	0.047312	0.0473129	0.047314	0.0473153	0.047317	0.047319	0.0473212	0.0473236	0.0473262	0.0473289	0.0473318	0.0473347	0.0473377	0.0473408	0.0473437	0.0473467	0.0473496	0.0473524	0.0473551	0.0473577	0.0473601	0.0473625	0.0473647	0.0473668	0.0473687	0.0473705	0.0473722	0.0473738	0.0473753	0.0473766	0.0473778	0.0473789	0.0473799	0.0473809	0.0473817	0.0473824	0.0473832	0.0473838	0.0473843	0.0473849
0.0258699	0.0258699	0.0258699	0.0258699	0.0258699	0.0258699	0.0258699	0.0258699	0.0258699	0.0258699	0.0258699	0.0258699	0.0258699	0.0258699	0.02587	0.02587	0.02587	0.0258701	0.0258701	0.0258701	0.0258702	0.0258702	0.0258703	0.0258703	0.0258704	0.0258704	0.0258705	0.0258705	0.0258705	0.0258706	0.0258706	0.0258706	0.0258707	0.0258707	0.0258707	0.0258707	0.0258708	0.0258708	0.0258708	0.0258708	0.0258708	0.0258708	0.0258708	0.0258708	0.0258708	0.0258708	0.0258708	0.0258708	0.0258708	0.0258708
0.0332058	0.0332058	0.0332058	0.0332058	0.0332058	0.0332058	0.0332058	0.0332059	0.0332061	0.0332064	0.0332068	0.0332075	0.0332083	0.0332094	0.0332106	0.0332121	0.0332138	0.0332156	0.0332176	0.0332197	0.0332219	0.0332241	0.0332264	0.0332287	0.0332309	0.0332331	0.0332353	0.0332374	0.0332394	0.0332413	0.033243	0.0332448	0.0332463	0.0332479	0.0332492	0.0332505	0.0332517	0.0332527	0.0332537	0.0332546	0.0332554	0.0332561	0.0332567	0.0332573	0.0332578	0.0332583	0.0332587	0.033259	0.0332593	0.0332596
0.0143336	0.0143336	0.0143336	0.0143336	0.0143336	0.0143336	0.0143336	0.0143336	0.0143336	0.0143337	0.0143337	0.0143338	0.0143339	0.014334	0.0143341	0.0143343	0.0143344	0.0143347	0.0143349	0.0143351	0.0143354	0.0143357	0.0143359	0.0143362	0.0143365	0.0143368	0.0143371	0.0143374	0.0143377	0.014338	0.0143383	0.0143385	0.0143388	0.0143391	0.0143393	0.0143396	0.0143398	0.01434	0.0143402	0.0143404	0.0143406	0.0143408	0.014341	0.0143412	0.0143413	0.0143415	0.0143416	0.0143417	0.0143419	0.014342
0.0199892	0.0199892	0.0199892	0.0199892	0.0199892	0.0199892	0.0199893	0.0199893	0.0199893	0.0199893	0.0199893	0.0199894	0.0199894	0.0199895	0.0199896	0.0199897	0.0199898	0.0199899	0.01999	0.0199902	0.0199903	0.0199905	0.0199907	0.0199908	0.019991	0.0199911	0.0199913	0.0199914	0.0199916	0.0199917	0.0199918	0.019992	0.0199921	0.0199922	0.0199923	0.0199924	0.0199924	0.0199925	0.0199926	0.0199926	0.0199927	0.0199927	0.0199927	0.0199928	0.0199928	0.0199928	0.0199928	0.0199928	0.0199928	0.0199928
0.0324231	0.0324231	0.0324231	0.0324231	0.0324231	0.0324231	0.0324233	0.0324235	0.032424	0.032425	0.0324263	0.0324282	0.0324307	0.0324338	0.0324375	0.0324417	0.0324465	0.0324517	0.0324572	0.0324631	0.0324691	0.0324752	0.0324815	0.0324877	0.0324938	0.0324999	0.0325057	0.0325113	0.0325168	0.0325219	0.0325267	0.0325314	0.0325355	0.0325394	0.0325431	0.0325462	0.0325493	0.0325519	0.0325542	0.0325563	0.032558	0.0325595	0.0325607	0.0325618	0.0325624	0.0325631	0.0325633	0.0325635	0.0325633	0.0325631
0.0178909	0.0178909	0.0178909	0.0178909	0.0178909	0.0178909	0.0178909	0.0178909	0.0178909	0.0178909	0.0178909	0.0178909	0.0178909	0.017891	0.017891	0.017891	0.0178911	0.0178911	0.0178912	0.0178913	0.0178913	0.0178914	0.0178915	0.0178915	0.0178916	0.0178917	0.0178917	0.0178918	0.0178919	0.0178919	0.017892	0.017892	0.0178921	0.0178921	0.0178922	0.0178922	0.0178922	0.0178923	0.0178923	0.0178923	0.0178923	0.0178923	0.0178923	0.0178924	0.0178924	0.0178924	0.0178924	0.0178924	0.0178924	0.0178924
0.022562	0.022562	0.022562	0.022562	0.022562	0.022562	0.022562	0.022562	0.022562	0.022562	0.022562	0.022562	0.022562	0.022562	0.022562	0.022562	0.022562	0.022562	0.022562	0.022562	0.0225621	0.0225621	0.0225621	0.0225621	0.0225621	0.0225621	0.0225621	0.0225621	0.0225621	0.0225621	0.0225621	0.0225621	0.0225621	0.0225621	0.0225621	0.0225621	0.0225621	0.0225621	0.0225621	0.0225621	0.0225621	0.0225621	0.0225621	0.0225621	0.0225621	0.0225621	0.0225621	0.0225621	0.0225621	0.0225621
0.0168444	0.0168444	0.0168444	0.0168444	0.0168444	0.0168444	0.0168444	0.0168444	0.0168444	0.0168444	0.0168444	0.0168444	0.0168444	0.0168444	0.0168444	0.0168444	0.0168444	0.0168444	0.0168444	0.0168445	0.0168445	0.0168445	0.0168445	0.0168445	0.0168446	0.0168446	0.0168446	0.0168446	0.0168446	0.0168446	0.0168447	0.0168447	0.0168447	0.0168447	0.0168447	0.0168447	0.0168447	0.0168448	0.0168448	0.0168448	0.0168448	0.0168448	0.0168448	0.0168448	0.0168448	0.0168448	0.0168448	0.0168448	0.0168448	0.0168448
0.0245502	0.0245502	0.0245502	0.0245502	0.0245502	0.0245502	0.0245502	0.0245502	0.0245502	0.0245502	0.0245502	0.0245502	0.0245503	0.0245503	0.0245504	0.0245504	0.0245505	0.0245506	0.0245506	0.0245507	0.0245508	0.0245509	0.024551	0.0245511	0.0245512	0.0245513	0.0245514	0.0245515	0.0245516	0.0245517	0.0245518	0.0245518	0.0245519	0.024552	0.0245521	0.0245521	0.0245522	0.0245522	0.0245523	0.0245523	0.0245524	0.0245524	0.0245525	0.0245525	0.0245525	0.0245526	0.0245526	0.0245526	0.0245526	0.0245526
0.0115459	0.0115459	0.0115459	0.0115459	0.0115459	0.0115459	0.011546	0.011546	0.011546	0.011546	0.011546	0.011546	0.011546	0.011546	0.011546	0.011546	0.011546	0.011546	0.011546	0.011546	0.0115461	0.0115461	0.0115461	0.0115461	0.0115461	0.0115461	0.0115462	0.0115462	0.0115462	0.0115462	0.0115462	0.0115462	0.0115463	0.0115463	0.0115463	0.0115463	0.0115463	0.0115463	0.0115463	0.0115464	0.0115464	0.0115464	0.0115464	0.0115464	0.0115464	0.0115464	0.0115464	0.0115464	0.0115464	0.0115464
0.0539555	0.0539555	0.0539555	0.0539555	0.0539555	0.0539555	0.0539556	0.0539558	0.0539562	0.0539568	0.0539578	0.0539592	0.0539609	0.0539632	0.053966	0.0539691	0.0539727	0.0539766	0.0539808	0.0539853	0.0539899	0.0539947	0.0539995	0.0540044	0.0540092	0.0540139	0.0540185	0.054023	0.0540272	0.0540313	0.0540352	0.0540388	0.0540421	0.0540452	0.0540482	0.0540508	0.0540532	0.0540553	0.0540573	0.0540589	0.0540605	0.0540617	0.0540629	0.0540637	0.0540645	0.0540649	0.0540653	0.0540657	0.0540659	0.054066
0.0437623	0.0437623	0.0437623	0.0437623	0.0437623	0.0437623	0.0437623	0.0437623	0.0437623	0.0437623	0.0437623	0.0437623	0.0437623	0.0437623	0.0437623	0.0437624	0.0437624	0.0437624	0.0437624	0.0437624	0.0437624	0.0437624	0.0437624	0.0437624	0.0437624	0.0437624	0.0437624	0.0437624	0.0437624	0.0437624	0.0437624	0.0437624	0.0437624	0.0437624	0.0437624	0.0437624	0.0437624	0.0437624	0.0437624	0.0437624	0.0437624	0.0437624	0.0437624	0.0437624	0.0437624	0.0437624	0.0437624	0.0437624	0.0437624	0.0437624
0.0176713	0.0176713	0.0176713	0.0176713	0.0176713	0.0176713	0.0176713	0.0176713	0.0176713	0.0176713	0.0176714	0.0176715	0.0176716	0.0176717	0.0176718	0.017672	0.0176722	0.0176725	0.0176727	0.017673	0.0176733	0.0176736	0.0176739	0.0176742	0.0176745	0.0176748	0.0176751	0.0176755	0.0176758	0.017676	0.0176763	0.0176766	0.0176768	0.0176771	0.0176773	0.0176775	0.0176777	0.0176778	0.017678	0.0176781	0.0176783	0.0176784	0.0176785	0.0176786	0.0176787	0.0176787	0.0176788	0.0176789	0.0176789	0.017679
0.0243315	0.0243315	0.0243315	0.0243315	0.0243315	0.0243316	0.0243317	0.0243319	0.0243324	0.0243333	0.0243345	0.0243363	0.0243386	0.0243414	0.0243449	0.0243488	0.0243531	0.0243579	0.0243629	0.0243683	0.0243738	0.0243794	0.024385	0.0243906	0.0243961	0.0244015	0.0244067	0.0244117	0.0244164	0.0244209	0.0244252	0.0244291	0.0244327	0.0244361	0.024439	0.0244417	0.024444	0.0244462	0.0244479	0.0244495	0.0244506	0.0244516	0.0244523	0.0244528	0.0244531	0.0244531	0.0244531	0.0244526	0.0244522	0.0244515
0.0145841	0.0145841	0.0145841	0.0145841	0.0145841	0.0145841	0.0145841	0.0145842	0.0145843	0.0145846	0.014585	0.0145855	0.0145862	0.014587	0.0145881	0.0145892	0.0145905	0.0145919	0.0145935	0.014595	0.0145967	0.0145984	0.0146	0.0146017	0.0146034	0.0146049	0.0146065	0.014608	0.0146094	0.0146108	0.014612	0.0146132	0.0146143	0.0146153	0.0146162	0.014617	0.0146178	0.0146185	0.0146191	0.0146196	0.01462	0.0146204	0.0146207	0.014621	0.0146212	0.0146213	0.0146214	0.0146215	0.0146215	0.0146215
0.0152205	0.0152205	0.0152205	0.0152205	0.0152206	0.0152207	0.0152209	0.0152216	0.0152229	0.0152251	0.0152282	0.0152328	0.0152386	0.0152458	0.0152543	0.0152639	0.0152745	0.0152861	0.0152982	0.0153108	0.0153236	0.0153364	0.0153492	0.0153616	0.0153737	0.0153852	0.0153962	0.0154066	0.0154164	0.0154253	0.0154335	0.015441	0.0154479	0.0154541	0.0154597	0.0154646	0.0154691	0.0154729	0.0154763	0.0154792	0.0154818	0.0154838	0.0154858	0.015487	0.0154883	0.0154895	0.0154901	0.0154907	0.0154913	0.0154915
0.0140125	0.0140125	0.0140125	0.0140125	0.0140125	0.0140125	0.0140125	0.0140125	0.0140125	0.0140126	0.0140126	0.0140126	0.0140126	0.0140127	0.0140128	0.0140128	0.0140129	0.014013	0.0140131	0.0140132	0.0140133	0.0140134	0.0140135	0.0140137	0.0140138	0.0140139	0.014014	0.0140141	0.0140143	0.0140144	0.0140145	0.0140146	0.0140147	0.0140148	0.0140149	0.014015	0.014015	0.0140151	0.0140152	0.0140153	0.0140153	0.0140154	0.0140155	0.0140155	0.0140156	0.0140156	0.0140157	0.0140157	0.0140158	0.0140158
0.0232256	0.0232256	0.0232256	0.0232256	0.0232256	0.0232256	0.0232256	0.0232256	0.0232256	0.0232257	0.0232257	0.0232257	0.0232258	0.0232258	0.0232259	0.023226	0.0232261	0.0232262	0.0232263	0.0232264	0.0232265	0.0232267	0.0232268	0.0232269	0.0232271	0.0232272	0.0232273	0.0232274	0.0232275	0.0232277	0.0232277	0.0232278	0.0232279	0.023228	0.0232281	0.0232281	0.0232282	0.0232282	0.0232283	0.0232283	0.0232284	0.0232284	0.0232284	0.0232284	0.0232284	0.0232285	0.0232285	0.0232285	0.0232285	0.0232285
0.011888	0.011888	0.011888	0.011888	0.011888	0.011888	0.011888	0.011888	0.011888	0.011888	0.011888	0.011888	0.011888	0.011888	0.011888	0.011888	0.011888	0.0118881	0.0118881	0.0118881	0.0118881	0.0118881	0.0118881	0.0118881	0.0118881	0.0118881	0.0118881	0.0118881	0.0118882	0.0118882	0.0118882	0.0118882	0.0118882	0.0118882	0.0118882	0.0118882	0.0118882	0.0118882	0.0118882	0.0118882	0.0118882	0.0118882	0.0118883	0.0118883	0.0118883	0.0118883	0.0118883	0.0118883	0.0118883	0.0118883
0.0113456	0.0113456	0.0113456	0.0113456	0.0113456	0.0113456	0.0113457	0.0113457	0.0113459	0.0113462	0.0113466	0.0113472	0.011348	0.011349	0.0113503	0.0113517	0.0113534	0.0113552	0.0113572	0.0113594	0.0113616	0.0113639	0.0113663	0.0113687	0.011371	0.0113734	0.0113757	0.0113779	0.0113801	0.0113821	0.0113841	0.011386	0.0113877	0.0113894	0.0113909	0.0113924	0.0113937	0.0113949	0.011396	0.011397	0.0113979	0.0113988	0.0113995	0.0114002	0.0114009	0.0114014	0.0114019	0.0114024	0.0114027	0.0114031
0.0687735	0.0687735	0.0687735	0.0687735	0.0687735	0.0687735	0.0687735	0.0687735	0.0687735	0.0687735	0.0687736	0.0687736	0.0687736	0.0687737	0.0687738	0.0687739	0.068774	0.0687741	0.0687742	0.0687743	0.0687744	0.0687746	0.0687747	0.0687748	0.068775	0.0687751	0.0687752	0.0687754	0.0687755	0.0687756	0.0687758	0.0687759	0.068776	0.0687761	0.0687762	0.0687763	0.0687764	0.0687765	0.0687766	0.0687767	0.0687768	0.0687769	0.068777	0.0687771	0.0687771	0.0687772	0.0687773	0.0687774	0.0687774	0.0687775
0.0121967	0.0121967	0.0121967	0.0121967	0.0121967	0.0121967	0.0121967	0.0121967	0.0121967	0.0121967	0.0121967	0.0121967	0.0121967	0.0121967	0.0121967	0.0121967	0.0121967	0.0121967	0.0121967	0.0121967	0.0121967	0.0121967	0.0121967	0.0121967	0.0121967	0.0121967	0.0121967	0.0121967	0.0121967	0.0121967	0.0121967	0.0121967	0.0121967	0.0121967	0.0121967	0.0121967	0.0121967	0.0121967	0.0121967	0.0121967	0.0121967	0.0121967	0.0121967	0.0121967	0.0121967	0.0121967	0.0121967	0.0121967	0.0121967	0.0121967
0.018915	0.018915	0.018915	0.018915	0.018915	0.018915	0.0189151	0.0189152	0.0189153	0.0189156	0.018916	0.0189166	0.0189173	0.0189183	0.0189195	0.0189209	0.0189225	0.0189243	0.0189262	0.0189282	0.0189304	0.0189326	0.0189348	0.018937	0.0189393	0.0189415	0.0189436	0.0189456	0.0189476	0.0189495	0.0189512	0.0189529	0.0189544	0.0189558	0.0189571	0.0189582	0.0189593	0.0189602	0.018961	0.0189618	0.0189624	0.0189629	0.0189634	0.0189638	0.0189642	0.0189644	0.0189647	0.0189649	0.018965	0.0189651
0.0305334	0.0305334	0.0305334	0.0305334	0.0305334	0.0305334	0.0305334	0.0305334	0.0305334	0.0305335	0.0305336	0.0305337	0.0305339	0.0305342	0.0305344	0.0305348	0.0305351	0.0305356	0.030536	0.0305365	0.030537	0.0305375	0.0305381	0.0305386	0.0305392	0.0305397	0.0305403	0.0305408	0.0305413	0.0305418	0.0305423	0.0305427	0.0305432	0.0305436	0.030544	0.0305443	0.0305446	0.0305449	0.0305452	0.0305455	0.0305457	0.0305459	0.030546	0.0305462	0.0305463	0.0305464	0.0305465	0.0305466	0.0305466	0.0305467
0.049519	0.049519	0.049519	0.049519	0.049519	0.049519	0.049519	0.049519	0.049519	0.049519	0.049519	0.0495191	0.0495191	0.0495192	0.0495193	0.0495194	0.0495195	0.0495196	0.0495197	0.0495199	0.04952	0.0495202	0.0495203	0.0495205	0.0495207	0.0495208	0.049521	0.0495212	0.0495213	0.0495215	0.0495216	0.0495217	0.0495218	0.0495219	0.049522	0.0495221	0.0495222	0.0495223	0.0495223	0.0495223	0.0495224	0.0495224	0.0495224	0.0495224	0.0495224	0.0495224	0.0495224	0.0495224	0.0495224	0.0495224
0.0152722	0.0152722	0.0152722	0.0152722	0.0152722	0.0152722	0.0152722	0.0152722	0.0152722	0.0152722	0.0152722	0.0152723	0.0152723	0.0152724	0.0152725	0.0152726	0.0152727	0.0152728	0.0152729	0.015273	0.0152732	0.0152733	0.0152735	0.0152736	0.0152737	0.0152739	0.015274	0.0152741	0.0152742	0.0152743	0.0152744	0.0152745	0.0152746	0.0152747	0.0152747	0.0152748	0.0152748	0.0152749	0.0152749	0.0152749	0.0152749	0.0152749	0.0152749	0.015275	0.015275	0.015275	0.015275	0.015275	0.015275	0.015275
0.0150458	0.0150458	0.0150458	0.0150458	0.0150458	0.0150458	0.0150458	0.0150458	0.0150458	0.0150459	0.015046	0.0150461	0.0150463	0.0150465	0.0150468	0.0150471	0.0150474	0.0150478	0.0150482	0.0150486	0.015049	0.0150495	0.01505	0.0150504	0.0150509	0.0150514	0.0150519	0.0150523	0.0150528	0.0150532	0.0150536	0.015054	0.0150544	0.0150548	0.0150551	0.0150554	0.0150557	0.0150561	0.0150563	0.0150566	0.0150568	0.015057	0.0150572	0.0150574	0.0150576	0.0150577	0.0150579	0.015058	0.0150581	0.0150582
0.0296364	0.0296364	0.0296364	0.0296364	0.0296364	0.0296364	0.0296365	0.0296366	0.0296368	0.0296371	0.0296376	0.0296383	0.0296393	0.0296405	0.0296419	0.0296435	0.0296453	0.0296472	0.0296491	0.0296511	0.0296531	0.0296549	0.0296567	0.0296583	0.0296596	0.0296608	0.0296618	0.0296626	0.0296631	0.0296634	0.0296636	0.0296636	0.0296635	0.0296633	0.029663	0.0296627	0.0296623	0.029662	0.0296616	0.0296613	0.029661	0.0296608	0.0296607	0.0296605	0.0296605	0.0296605	0.0296605	0.0296606	0.0296607	0.0296608
0.0192184	0.0192184	0.0192184	0.0192184	0.0192184	0.0192184	0.0192184	0.0192185	0.0192185	0.0192185	0.0192185	0.0192186	0.0192186	0.0192187	0.0192188	0.0192189	0.019219	0.0192192	0.0192193	0.0192195	0.0192196	0.0192198	0.01922	0.0192201	0.0192203	0.0192205	0.0192206	0.0192208	0.0192209	0.0192211	0.0192212	0.0192214	0.0192215	0.0192216	0.0192217	0.0192218	0.0192219	0.019222	0.019222	0.0192221	0.0192222	0.0192222	0.0192223	0.0192223	0.0192223	0.0192224	0.0192224	0.0192224	0.0192224	0.0192225
0.0100679	0.0100679	0.0100679	0.0100679	0.0100679	0.0100679	0.0100679	0.0100679	0.0100679	0.0100679	0.0100679	0.0100679	0.0100679	0.010068	0.010068	0.010068	0.010068	0.010068	0.010068	0.010068	0.010068	0.010068	0.0100681	0.0100681	0.0100681	0.0100681	0.0100681	0.0100681	0.0100681	0.0100681	0.0100682	0.0100682	0.0100682	0.0100682	0.0100682	0.0100682	0.0100682	0.0100682	0.0100682	0.0100682	0.0100682	0.0100682	0.0100682	0.0100682	0.0100682	0.0100682	0.0100682	0.0100682	0.0100682	0.0100683
0.0183421	0.0183421	0.0183421	0.0183421	0.0183421	0.0183421	0.0183421	0.0183421	0.0183421	0.0183422	0.0183422	0.0183422	0.0183422	0.0183422	0.0183423	0.0183423	0.0183423	0.0183424	0.0183424	0.0183425	0.0183425	0.0183426	0.0183426	0.0183427	0.0183427	0.0183428	0.0183428	0.0183429	0.0183429	0.0183429	0.018343	0.018343	0.018343	0.018343	0.018343	0.0183431	0.0183431	0.0183431	0.0183431	0.0183431	0.0183431	0.0183431	0.0183431	0.0183431	0.0183431	0.0183431	0.0183431	0.0183431	0.0183431	0.0183431
0.0104878	0.0104878	0.0104878	0.0104878	0.0104878	0.0104878	0.0104878	0.0104878	0.0104878	0.0104878	0.0104878	0.0104878	0.0104879	0.0104879	0.010488	0.0104881	0.0104881	0.0104882	0.0104883	0.0104884	0.0104885	0.0104886	0.0104887	0.0104888	0.010489	0.0104891	0.0104892	0.0104893	0.0104894	0.0104895	0.0104896	0.0104897	0.0104898	0.0104899	0.0104899	0.01049	0.0104901	0.0104901	0.0104902	0.0104902	0.0104903	0.0104903	0.0104903	0.0104904	0.0104904	0.0104904	0.0104904	0.0104905	0.0104905	0.0104905
0.0164858	0.0164858	0.0164858	0.0164858	0.0164858	0.0164858	0.0164858	0.0164858	0.0164858	0.0164858	0.0164859	0.0164859	0.0164859	0.0164859	0.016486	0.016486	0.0164861	0.0164861	0.0164862	0.0164863	0.0164864	0.0164864	0.0164865	0.0164866	0.0164867	0.0164868	0.0164869	0.0164869	0.016487	0.0164871	0.0164871	0.0164872	0.0164873	0.0164873	0.0164874	0.0164874	0.0164874	0.0164875	0.0164875	0.0164875	0.0164875	0.0164876	0.0164876	0.0164876	0.0164876	0.0164876	0.0164876	0.0164876	0.0164876	0.0164876
0.0357251	0.0357251	0.0357251	0.0357251	0.0357251	0.0357251	0.0357251	0.0357251	0.0357251	0.0357251	0.0357251	0.0357251	0.0357251	0.0357251	0.0357251	0.0357251	0.0357251	0.0357251	0.0357252	0.0357252	0.0357252	0.0357252	0.0357252	0.0357252	0.0357252	0.0357252	0.0357252	0.0357252	0.0357252	0.0357252	0.0357252	0.0357252	0.0357252	0.0357252	0.0357252	0.0357252	0.0357252	0.0357252	0.0357252	0.0357252	0.0357252	0.0357252	0.0357252	0.0357252	0.0357252	0.0357252	0.0357253	0.0357252	0.0357252	0.0357252
0.0187055	0.0187055	0.0187055	0.0187055	0.0187055	0.0187055	0.0187055	0.0187055	0.0187056	0.0187056	0.0187056	0.0187057	0.0187057	0.0187058	0.0187059	0.0187061	0.0187062	0.0187064	0.0187065	0.0187067	0.0187069	0.0187071	0.0187073	0.0187075	0.0187078	0.018708	0.0187082	0.0187084	0.0187086	0.0187088	0.018709	0.0187092	0.0187094	0.0187096	0.0187097	0.0187099	0.0187101	0.0187102	0.0187103	0.0187105	0.0187106	0.0187107	0.0187108	0.0187109	0.018711	0.0187111	0.0187112	0.0187113	0.0187113	0.0187114
0.0107137	0.0107137	0.0107137	0.0107137	0.0107137	0.0107137	0.0107137	0.0107137	0.0107137	0.0107137	0.0107137	0.0107137	0.0107137	0.0107137	0.0107137	0.0107137	0.0107137	0.0107137	0.0107137	0.0107137	0.0107137	0.0107137	0.0107138	0.0107138	0.0107138	0.0107138	0.0107138	0.0107138	0.0107138	0.0107138	0.0107138	0.0107138	0.0107138	0.0107138	0.0107138	0.0107138	0.0107138	0.0107138	0.0107138	0.0107138	0.0107138	0.0107138	0.0107138	0.0107138	0.0107138	0.0107138	0.0107138	0.0107138	0.0107138	0.0107138
0.031384	0.031384	0.031384	0.031384	0.031384	0.031384	0.031384	0.031384	0.031384	0.031384	0.031384	0.031384	0.031384	0.0313841	0.0313841	0.0313841	0.0313841	0.0313842	0.0313842	0.0313843	0.0313843	0.0313844	0.0313844	0.0313845	0.0313846	0.0313846	0.0313847	0.0313847	0.0313848	0.0313848	0.0313849	0.0313849	0.031385	0.031385	0.0313851	0.0313851	0.0313851	0.0313852	0.0313852	0.0313852	0.0313853	0.0313853	0.0313853	0.0313853	0.0313854	0.0313854	0.0313854	0.0313854	0.0313854	0.0313854
0.0139037	0.0139037	0.0139037	0.0139037	0.0139037	0.0139037	0.0139037	0.0139038	0.0139039	0.013904	0.0139042	0.0139045	0.0139049	0.0139054	0.013906	0.0139066	0.0139074	0.0139082	0.013909	0.0139099	0.0139109	0.0139118	0.0139128	0.0139138	0.0139148	0.0139157	0.0139166	0.0139176	0.0139185	0.0139193	0.0139201	0.0139209	0.0139217	0.0139224	0.0139231	0.0139237	0.0139244	0.013925	0.0139255	0.013926	0.0139265	0.013927	0.0139274	0.0139278	0.0139281	0.0139285	0.0139288	0.0139291	0.0139294	0.0139296
0.0135439	0.0135439	0.0135439	0.0135439	0.0135439	0.0135439	0.0135441	0.0135443	0.0135449	0.0135459	0.0135473	0.0135494	0.0135521	0.0135554	0.0135595	0.0135642	0.0135695	0.0135754	0.0135818	0.0135886	0.0135957	0.0136031	0.0136107	0.0136185	0.0136263	0.013634	0.0136418	0.0136494	0.0136568	0.0136642	0.0136712	0.0136782	0.0136848	0.0136912	0.0136972	0.0137032	0.0137086	0.0137139	0.0137189	0.0137236	0.0137282	0.0137322	0.0137363	0.0137398	0.0137433	0.0137465	0.0137494	0.0137523	0.0137547	0.013757
0.022691	0.022691	0.022691	0.022691	0.022691	0.022691	0.022691	0.0226911	0.0226911	0.0226912	0.0226913	0.0226915	0.0226917	0.022692	0.0226923	0.0226928	0.0226932	0.0226937	0.0226943	0.0226949	0.0226955	0.0226961	0.0226967	0.0226972	0.0226978	0.0226982	0.0226986	0.0226989	0.0226992	0.0226993	0.0226994	0.0226994	0.0226993	0.0226992	0.022699	0.0226988	0.0226985	0.0226983	0.022698	0.0226977	0.0226974	0.0226972	0.022697	0.0226968	0.0226967	0.0226967	0.0226966	0.0226967	0.0226968	0.0226969
0.0133943	0.0133943	0.0133943	0.0133943	0.0133943	0.0133943	0.0133943	0.0133943	0.0133943	0.0133943	0.0133943	0.0133943	0.0133944	0.0133944	0.0133944	0.0133944	0.0133944	0.0133944	0.0133945	0.0133945	0.0133945	0.0133945	0.0133946	0.0133946	0.0133946	0.0133947	0.0133947	0.0133947	0.0133948	0.0133948	0.0133948	0.0133948	0.0133948	0.0133949	0.0133949	0.0133949	0.0133949	0.0133949	0.0133949	0.0133949	0.013395	0.013395	0.013395	0.013395	0.013395	0.013395	0.013395	0.013395	0.013395	0.013395
0.0361188	0.0361188	0.0361188	0.0361188	0.0361188	0.0361189	0.0361189	0.036119	0.0361191	0.0361194	0.0361198	0.0361203	0.0361211	0.036122	0.0361231	0.0361244	0.0361259	0.0361276	0.0361293	0.0361312	0.0361332	0.0361352	0.0361373	0.0361394	0.0361415	0.0361436	0.0361456	0.0361476	0.0361496	0.0361515	0.0361533	0.0361551	0.0361568	0.0361584	0.0361599	0.0361614	0.0361627	0.036164	0.0361653	0.0361664	0.0361675	0.0361685	0.0361694	0.0361703	0.036171	0.0361718	0.0361726	0.0361732	0.0361738	0.0361744
0.0159261	0.0159261	0.0159261	0.0159261	0.0159261	0.0159261	0.0159261	0.0159261	0.0159261	0.0159261	0.0159261	0.0159261	0.0159261	0.0159261	0.0159261	0.0159261	0.0159261	0.0159261	0.0159261	0.0159261	0.0159261	0.0159261	0.0159261	0.0159261	0.0159261	0.0159261	0.0159261	0.0159261	0.0159261	0.0159261	0.0159261	0.0159261	0.0159261	0.0159261	0.0159261	0.0159261	0.0159261	0.0159261	0.0159261	0.0159261	0.0159261	0.0159261	0.0159261	0.0159261	0.0159261	0.0159261	0.0159261	0.0159261	0.0159261	0.0159261
0.00742571	0.00742571	0.00742571	0.00742571	0.00742571	0.00742571	0.00742571	0.00742571	0.00742571	0.00742571	0.00742571	0.00742571	0.00742571	0.00742572	0.00742572	0.00742573	0.00742573	0.00742574	0.00742574	0.00742575	0.00742576	0.00742577	0.00742577	0.00742578	0.00742579	0.00742579	0.0074258	0.0074258	0.00742581	0.00742581	0.00742582	0.00742582	0.00742582	0.00742582	0.00742582	0.00742582	0.00742582	0.00742582	0.00742582	0.00742582	0.00742582	0.00742582	0.00742581	0.00742581	0.00742581	0.00742581	0.00742581	0.00742581	0.00742581	0.00742581
0.0165065	0.0165065	0.0165065	0.0165065	0.0165065	0.0165065	0.0165065	0.0165065	0.0165065	0.0165065	0.0165065	0.0165065	0.0165065	0.0165065	0.0165065	0.0165065	0.0165065	0.0165065	0.0165065	0.0165065	0.0165065	0.0165065	0.0165066	0.0165066	0.0165066	0.0165066	0.0165066	0.0165066	0.0165066	0.0165066	0.0165066	0.0165066	0.0165066	0.0165067	0.0165067	0.0165067	0.0165067	0.0165067	0.0165067	0.0165067	0.0165067	0.0165067	0.0165067	0.0165067	0.0165067	0.0165067	0.0165067	0.0165067	0.0165067	0.0165067
0.00922996	0.00922996	0.00922996	0.00922996	0.00922996	0.00922996	0.00922996	0.00922996	0.00922996	0.00922996	0.00922997	0.00922997	0.00922998	0.00922999	0.00922999	0.00923001	0.00923002	0.00923003	0.00923005	0.00923007	0.00923008	0.0092301	0.00923012	0.00923014	0.00923015	0.00923017	0.00923019	0.0092302	0.00923022	0.00923023	0.00923024	0.00923025	0.00923026	0.00923027	0.00923028	0.00923029	0.00923029	0.0092303	0.0092303	0.0092303	0.00923031	0.00923031	0.00923031	0.00923031	0.00923031	0.00923031	0.00923031	0.00923031	0.00923031	0.00923031
0.0291838	0.0291838	0.0291838	0.0291838	0.0291838	0.0291838	0.0291838	0.0291838	0.0291839	0.0291839	0.029184	0.0291841	0.0291842	0.0291843	0.0291845	0.0291848	0.029185	0.0291853	0.0291856	0.0291859	0.0291862	0.0291866	0.0291869	0.0291872	0.0291875	0.0291878	0.0291881	0.0291884	0.0291886	0.0291889	0.0291891	0.0291893	0.0291894	0.0291896	0.0291897	0.0291898	0.0291899	0.02919	0.0291901	0.0291901	0.0291901	0.0291902	0.0291902	0.0291902	0.0291902	0.0291902	0.0291902	0.0291902	0.0291902	0.0291902
0.0196111	0.0196111	0.0196111	0.0196111	0.0196111	0.0196111	0.0196111	0.0196111	0.0196111	0.0196111	0.0196111	0.0196111	0.0196111	0.0196111	0.0196111	0.0196112	0.0196112	0.0196112	0.0196112	0.0196112	0.0196112	0.0196113	0.0196113	0.0196113	0.0196113	0.0196114	0.0196114	0.0196114	0.0196114	0.0196114	0.0196114	0.0196114	0.0196115	0.0196115	0.0196115	0.0196115	0.0196115	0.0196115	0.0196115	0.0196115	0.0196115	0.0196115	0.0196115	0.0196115	0.0196115	0.0196115	0.0196115	0.0196115	0.0196115	0.0196115
0.0326378	0.0326378	0.0326378	0.0326378	0.0326378	0.0326378	0.0326378	0.0326378	0.0326378	0.0326378	0.0326378	0.0326378	0.0326378	0.0326378	0.0326378	0.0326378	0.0326378	0.0326378	0.0326378	0.0326378	0.0326378	0.0326378	0.0326378	0.0326378	0.0326378	0.0326378	0.0326378	0.0326378	0.0326378	0.0326378	0.0326378	0.0326378	0.0326378	0.0326378	0.0326378	0.0326378	0.0326378	0.0326378	0.0326378	0.0326379	0.0326379	0.0326379	0.0326379	0.0326379	0.0326379	0.0326379	0.0326379	0.0326379	0.0326379	0.0326379
0.0163709	0.0163709	0.0163709	0.0163709	0.0163709	0.0163709	0.0163709	0.0163709	0.0163709	0.0163709	0.016371	0.016371	0.0163711	0.0163712	0.0163714	0.0163715	0.0163717	0.0163719	0.0163721	0.0163724	0.0163726	0.0163728	0.0163731	0.0163734	0.0163736	0.0163739	0.0163741	0.0163744	0.0163746	0.0163749	0.0163751	0.0163753	0.0163756	0.0163758	0.016376	0.0163762	0.0163763	0.0163765	0.0163767	0.0163768	0.016377	0.0163771	0.0163772	0.0163773	0.0163774	0.0163775	0.0163776	0.0163777	0.0163778	0.0163779
0.0422916	0.0422916	0.0422916	0.0422916	0.0422916	0.0422916	0.0422918	0.0422922	0.0422929	0.0422941	0.042296	0.0422986	0.042302	0.0423062	0.0423114	0.0423173	0.0423239	0.0423311	0.0423389	0.0423472	0.0423557	0.0423645	0.0423735	0.0423824	0.0423914	0.0424002	0.0424089	0.0424174	0.0424256	0.0424335	0.0424412	0.0424485	0.0424554	0.0424621	0.0424684	0.0424744	0.04248	0.0424853	0.0424903	0.042495	0.0424994	0.0425034	0.0425072	0.0425107	0.042514	0.0425168	0.0425197	0.0425225	0.0425247	0.0425269
0.0111516	0.0111516	0.0111516	0.0111516	0.0111516	0.0111516	0.0111516	0.0111516	0.0111516	0.0111516	0.0111516	0.0111517	0.0111517	0.0111518	0.0111518	0.0111519	0.011152	0.0111521	0.0111522	0.0111523	0.0111525	0.0111526	0.0111527	0.0111528	0.0111529	0.0111531	0.0111532	0.0111533	0.0111534	0.0111535	0.0111536	0.0111537	0.0111538	0.0111538	0.0111539	0.011154	0.011154	0.0111541	0.0111541	0.0111542	0.0111542	0.0111543	0.0111543	0.0111543	0.0111543	0.0111544	0.0111544	0.0111544	0.0111544	0.0111544
0.0201886	0.0201886	0.0201886	0.0201886	0.0201886	0.0201886	0.0201886	0.0201886	0.0201887	0.0201888	0.0201889	0.0201892	0.0201895	0.0201899	0.0201904	0.020191	0.0201917	0.0201925	0.0201933	0.0201942	0.0201952	0.0201962	0.0201972	0.0201982	0.0201992	0.0202001	0.0202011	0.020202	0.0202029	0.0202038	0.0202045	0.0202053	0.0202059	0.0202066	0.0202071	0.0202077	0.0202081	0.0202085	0.0202089	0.0202093	0.0202096	0.0202098	0.02021	0.0202102	0.0202104	0.0202106	0.0202107	0.0202108	0.0202109	0.0202109
0.0452436	0.0452436	0.0452436	0.0452436	0.0452436	0.0452436	0.0452436	0.0452437	0.0452438	0.045244	0.0452442	0.0452446	0.0452452	0.0452458	0.0452466	0.0452475	0.0452485	0.0452495	0.0452506	0.0452518	0.045253	0.0452542	0.0452553	0.0452565	0.0452575	0.0452585	0.0452595	0.0452604	0.0452612	0.0452619	0.0452625	0.0452631	0.0452636	0.045264	0.0452644	0.0452647	0.0452649	0.0452651	0.0452653	0.0452654	0.0452654	0.0452655	0.0452655	0.0452655	0.0452655	0.0452655	0.0452655	0.0452654	0.0452654	0.0452653
0.0473107	0.0473107	0.0473107	0.0473107	0.0473107	0.0473107	0.0473107	0.0473108	0.0473111	0.0473115	0.047312	0.0473129	0.047314	0.0473153	0.047317	0.047319	0.0473212	0.0473236	0.0473262	0.0473289	0.0473318	0.0473347	0.0473377	0.0473408	0.0473437	0.0473467	0.0473496	0.0473524	0.0473551	0.0473577	0.0473601	0.0473625	0.0473647	0.0473668	0.0473687	0.0473705	0.0473722	0.0473738	0.0473753	0.0473766	0.0473778	0.0473789	0.0473799	0.0473809	0.0473817	0.0473824	0.0473832	0.0473838	0.0473843	0.0473849
0.0120703	0.0120703	0.0120703	0.0120703	0.0120703	0.0120703	0.0120703	0.0120703	0.0120703	0.0120703	0.0120703	0.0120703	0.0120703	0.0120703	0.0120703	0.0120703	0.0120703	0.0120703	0.0120703	0.0120704	0.0120704	0.0120704	0.0120704	0.0120704	0.0120704	0.0120704	0.0120705	0.0120705	0.0120705	0.0120705	0.0120705	0.0120705	0.0120705	0.0120706	0.0120706	0.0120706	0.0120706	0.0120706	0.0120706	0.0120706	0.0120706	0.0120706	0.0120707	0.0120707	0.0120707	0.0120707	0.0120707	0.0120707	0.0120707	0.0120707
0.0204365	0.0204365	0.0204365	0.0204365	0.0204365	0.0204365	0.0204365	0.0204365	0.0204365	0.0204365	0.0204365	0.0204366	0.0204366	0.0204366	0.0204366	0.0204366	0.0204366	0.0204366	0.0204367	0.0204367	0.0204367	0.0204367	0.0204368	0.0204368	0.0204368	0.0204368	0.0204369	0.0204369	0.0204369	0.020437	0.020437	0.020437	0.020437	0.0204371	0.0204371	0.0204371	0.0204371	0.0204371	0.0204371	0.0204372	0.0204372	0.0204372	0.0204372	0.0204372	0.0204372	0.0204372	0.0204372	0.0204372	0.0204373	0.0204373
0.0118932	0.0118932	0.0118932	0.0118932	0.0118932	0.0118932	0.0118932	0.0118932	0.0118932	0.0118932	0.0118932	0.0118932	0.0118932	0.0118932	0.0118932	0.0118932	0.0118932	0.0118933	0.0118933	0.0118933	0.0118933	0.0118933	0.0118933	0.0118933	0.0118934	0.0118934	0.0118934	0.0118934	0.0118934	0.0118934	0.0118934	0.0118934	0.0118935	0.0118935	0.0118935	0.0118935	0.0118935	0.0118935	0.0118935	0.0118935	0.0118935	0.0118935	0.0118935	0.0118935	0.0118935	0.0118935	0.0118935	0.0118935	0.0118935	0.0118935
0.0145703	0.0145703	0.0145703	0.0145703	0.0145703	0.0145703	0.0145703	0.0145703	0.0145703	0.0145704	0.0145705	0.0145706	0.0145708	0.014571	0.0145712	0.0145715	0.0145718	0.0145721	0.0145725	0.0145729	0.0145732	0.0145737	0.0145741	0.0145745	0.0145749	0.0145753	0.0145756	0.014576	0.0145763	0.0145766	0.0145769	0.0145772	0.0145775	0.0145777	0.0145779	0.0145781	0.0145783	0.0145784	0.0145786	0.0145787	0.0145788	0.0145789	0.014579	0.0145791	0.0145791	0.0145792	0.0145792	0.0145793	0.0145793	0.0145793
0.0135439	0.0135439	0.0135439	0.0135439	0.0135439	0.0135439	0.0135441	0.0135443	0.0135449	0.0135459	0.0135473	0.0135494	0.0135521	0.0135554	0.0135595	0.0135642	0.0135695	0.0135754	0.0135818	0.0135886	0.0135957	0.0136031	0.0136107	0.0136185	0.0136263	0.013634	0.0136418	0.0136494	0.0136568	0.0136642	0.0136712	0.0136782	0.0136848	0.0136912	0.0136972	0.0137032	0.0137086	0.0137139	0.0137189	0.0137236	0.0137282	0.0137322	0.0137363	0.0137398	0.0137433	0.0137465	0.0137494	0.0137523	0.0137547	0.013757
0.0436852	0.0436852	0.0436852	0.0436852	0.0436852	0.0436852	0.0436852	0.0436852	0.0436853	0.0436854	0.0436855	0.0436858	0.043686	0.0436864	0.0436868	0.0436873	0.0436879	0.0436886	0.0436893	0.04369	0.0436908	0.0436916	0.0436925	0.0436933	0.0436942	0.043695	0.0436958	0.0436966	0.0436974	0.0436982	0.0436989	0.0436996	0.0437002	0.0437008	0.0437014	0.0437019	0.0437024	0.0437028	0.0437032	0.0437035	0.0437038	0.0437041	0.0437043	0.0437045	0.0437047	0.0437048	0.0437049	0.043705	0.0437051	0.0437051
0.0328909	0.0328909	0.0328909	0.0328909	0.0328909	0.0328909	0.032891	0.0328911	0.0328913	0.0328917	0.0328923	0.0328931	0.0328941	0.0328954	0.032897	0.0328988	0.0329008	0.032903	0.0329054	0.0329079	0.0329105	0.0329131	0.0329157	0.0329183	0.0329209	0.0329234	0.0329258	0.0329281	0.0329303	0.0329323	0.0329343	0.032936	0.0329376	0.0329391	0.0329403	0.0329414	0.0329424	0.0329431	0.0329438	0.0329443	0.0329446	0.0329449	0.0329449	0.0329449	0.0329448	0.0329446	0.0329443	0.0329438	0.0329434	0.0329428
0.0243781	0.0243781	0.0243781	0.0243781	0.0243781	0.0243781	0.0243781	0.0243781	0.0243781	0.0243781	0.0243781	0.0243781	0.0243781	0.0243781	0.0243782	0.0243782	0.0243782	0.0243782	0.0243782	0.0243782	0.0243783	0.0243783	0.0243783	0.0243783	0.0243783	0.0243784	0.0243784	0.0243784	0.0243784	0.0243784	0.0243784	0.0243784	0.0243785	0.0243785	0.0243785	0.0243785	0.0243785	0.0243785	0.0243785	0.0243785	0.0243785	0.0243785	0.0243785	0.0243785	0.0243785	0.0243785	0.0243785	0.0243785	0.0243785	0.0243785
0.0224125	0.0224125	0.0224125	0.0224125	0.0224125	0.0224125	0.0224125	0.0224125	0.0224125	0.0224126	0.0224127	0.0224128	0.0224129	0.0224131	0.0224133	0.0224136	0.0224139	0.0224142	0.0224146	0.0224149	0.0224153	0.0224158	0.0224162	0.0224166	0.022417	0.0224175	0.0224179	0.0224183	0.0224187	0.0224191	0.0224194	0.0224198	0.0224201	0.0224204	0.0224207	0.0224209	0.0224212	0.0224214	0.0224216	0.0224218	0.022422	0.0224221	0.0224222	0.0224224	0.0224225	0.0224226	0.0224226	0.0224227	0.0224228	0.0224228
0.0582534	0.0582534	0.0582534	0.0582534	0.0582534	0.0582534	0.0582534	0.0582534	0.0582535	0.0582536	0.0582538	0.058254	0.0582543	0.0582547	0.0582552	0.0582558	0.0582564	0.0582571	0.0582579	0.0582587	0.0582596	0.0582605	0.0582614	0.0582623	0.0582632	0.0582642	0.0582651	0.058266	0.0582669	0.0582678	0.0582686	0.0582694	0.0582702	0.058271	0.0582717	0.0582725	0.0582731	0.0582738	0.0582744	0.058275	0.0582755	0.0582761	0.0582766	0.058277	0.0582775	0.0582779	0.0582783	0.0582787	0.058279	0.0582794
0.00643632	0.00643632	0.00643632	0.00643632	0.00643633	0.00643634	0.00643637	0.00643645	0.00643659	0.00643685	0.00643726	0.00643784	0.00643858	0.00643949	0.00644063	0.00644194	0.00644338	0.00644493	0.00644657	0.0064482	0.00644981	0.00645135	0.00645279	0.00645401	0.0064551	0.00645598	0.00645659	0.00645706	0.00645728	0.0064573	0.00645721	0.00645692	0.00645661	0.00645619	0.00645577	0.00645538	0.00645501	0.00645473	0.00645455	0.00645442	0.00645447	0.00645459	0.00645481	0.00645513	0.00645549	0.00645594	0.00645639	0.00645683	0.00645728	0.00645766
0.0104564	0.0104564	0.0104564	0.0104564	0.0104564	0.0104564	0.0104564	0.0104564	0.0104564	0.0104564	0.0104564	0.0104565	0.0104565	0.0104565	0.0104565	0.0104565	0.0104566	0.0104566	0.0104566	0.0104567	0.0104567	0.0104568	0.0104568	0.0104568	0.0104569	0.0104569	0.010457	0.010457	0.0104571	0.0104571	0.0104571	0.0104572	0.0104572	0.0104573	0.0104573	0.0104573	0.0104573	0.0104574	0.0104574	0.0104574	0.0104574	0.0104574	0.0104574	0.0104575	0.0104575	0.0104575	0.0104575	0.0104575	0.0104575	0.0104575
0.0159723	0.0159723	0.0159723	0.0159723	0.0159723	0.0159723	0.0159723	0.0159723	0.0159723	0.0159723	0.0159723	0.0159723	0.0159723	0.0159723	0.0159723	0.0159723	0.0159723	0.0159723	0.0159723	0.0159723	0.0159724	0.0159724	0.0159724	0.0159724	0.0159724	0.0159724	0.0159724	0.0159724	0.0159724	0.0159725	0.0159725	0.0159725	0.0159725	0.0159725	0.0159725	0.0159725	0.0159725	0.0159725	0.0159725	0.0159725	0.0159725	0.0159725	0.0159725	0.0159725	0.0159725	0.0159726	0.0159726	0.0159726	0.0159726	0.0159726
0.0169156	0.0169156	0.0169156	0.0169156	0.0169156	0.0169156	0.0169156	0.0169156	0.0169156	0.0169156	0.0169156	0.0169156	0.0169156	0.0169156	0.0169156	0.0169156	0.0169156	0.0169156	0.0169156	0.0169156	0.0169156	0.0169156	0.0169156	0.0169156	0.0169156	0.0169156	0.0169156	0.0169156	0.0169156	0.0169156	0.0169156	0.0169156	0.0169156	0.0169156	0.0169157	0.0169157	0.0169157	0.0169157	0.0169157	0.0169157	0.0169157	0.0169157	0.0169157	0.0169157	0.0169157	0.0169157	0.0169157	0.0169157	0.0169157	0.0169157
0.0122499	0.0122499	0.0122499	0.0122499	0.0122499	0.0122499	0.0122499	0.0122499	0.0122499	0.0122499	0.0122499	0.0122499	0.0122499	0.0122499	0.0122499	0.0122499	0.0122499	0.0122499	0.0122499	0.0122499	0.0122499	0.01225	0.01225	0.01225	0.01225	0.01225	0.01225	0.01225	0.01225	0.01225	0.0122501	0.0122501	0.0122501	0.0122501	0.0122501	0.0122501	0.0122501	0.0122501	0.0122501	0.0122501	0.0122502	0.0122502	0.0122502	0.0122502	0.0122502	0.0122502	0.0122502	0.0122502	0.0122502	0.0122502
0.0560343	0.0560343	0.0560343	0.0560343	0.0560343	0.0560343	0.0560343	0.0560343	0.0560343	0.0560343	0.0560343	0.0560343	0.0560343	0.0560343	0.0560343	0.0560343	0.0560343	0.0560343	0.0560343	0.0560343	0.0560343	0.0560343	0.0560344	0.0560344	0.0560344	0.0560344	0.0560344	0.0560344	0.0560344	0.0560344	0.0560344	0.0560344	0.0560344	0.0560344	0.0560344	0.0560344	0.0560344	0.0560344	0.0560344	0.0560344	0.0560344	0.0560344	0.0560344	0.0560344	0.0560344	0.0560344	0.0560344	0.0560344	0.0560344	0.0560344
0.0117705	0.0117705	0.0117705	0.0117705	0.0117705	0.0117705	0.0117705	0.0117705	0.0117705	0.0117706	0.0117707	0.0117708	0.0117709	0.0117711	0.0117713	0.0117715	0.0117718	0.0117721	0.0117724	0.0117727	0.0117731	0.0117735	0.0117738	0.0117742	0.0117746	0.011775	0.0117753	0.0117757	0.011776	0.0117763	0.0117766	0.0117769	0.0117772	0.0117774	0.0117777	0.0117779	0.0117781	0.0117783	0.0117785	0.0117786	0.0117788	0.0117789	0.011779	0.0117791	0.0117792	0.0117793	0.0117794	0.0117795	0.0117795	0.0117796
0.0249203	0.0249203	0.0249203	0.0249203	0.0249203	0.0249203	0.0249203	0.0249203	0.0249204	0.0249204	0.0249204	0.0249204	0.0249205	0.0249205	0.0249206	0.0249206	0.0249207	0.0249208	0.0249209	0.024921	0.0249211	0.0249212	0.0249214	0.0249215	0.0249216	0.0249217	0.0249218	0.024922	0.0249221	0.0249222	0.0249223	0.0249224	0.0249225	0.0249226	0.0249227	0.0249228	0.0249229	0.0249229	0.024923	0.0249231	0.0249231	0.0249232	0.0249233	0.0249233	0.0249234	0.0249234	0.0249234	0.0249235	0.0249235	0.0249235
0.0131835	0.0131835	0.0131835	0.0131835	0.0131835	0.0131835	0.0131835	0.0131836	0.0131836	0.0131837	0.0131839	0.0131842	0.0131845	0.0131849	0.0131854	0.013186	0.0131867	0.0131874	0.0131882	0.0131891	0.01319	0.0131909	0.0131919	0.0131929	0.0131938	0.0131948	0.0131958	0.0131967	0.0131976	0.0131985	0.0131994	0.0132002	0.013201	0.0132018	0.0132025	0.0132032	0.0132038	0.0132044	0.013205	0.0132055	0.013206	0.0132065	0.0132069	0.0132073	0.0132077	0.013208	0.0132083	0.0132086	0.0132089	0.0132091
0.0107736	0.0107736	0.0107736	0.0107736	0.0107736	0.0107736	0.0107736	0.0107736	0.0107736	0.0107736	0.0107736	0.0107736	0.0107736	0.0107736	0.0107737	0.0107737	0.0107737	0.0107737	0.0107737	0.0107738	0.0107738	0.0107738	0.0107739	0.0107739	0.010774	0.010774	0.010774	0.0107741	0.0107741	0.0107741	0.0107742	0.0107742	0.0107742	0.0107743	0.0107743	0.0107743	0.0107743	0.0107743	0.0107744	0.0107744	0.0107744	0.0107744	0.0107744	0.0107744	0.0107744	0.0107745	0.0107745	0.0107745	0.0107745	0.0107745
0.0347961	0.0347961	0.0347961	0.0347961	0.0347961	0.0347961	0.0347961	0.0347961	0.0347961	0.0347961	0.0347961	0.0347961	0.0347961	0.0347961	0.0347961	0.0347961	0.0347961	0.0347961	0.0347961	0.0347961	0.0347961	0.0347961	0.0347961	0.0347962	0.0347962	0.0347962	0.0347962	0.0347962	0.0347962	0.0347962	0.0347962	0.0347962	0.0347962	0.0347962	0.0347963	0.0347963	0.0347963	0.0347963	0.0347963	0.0347963	0.0347963	0.0347963	0.0347963	0.0347963	0.0347963	0.0347963	0.0347963	0.0347963	0.0347963	0.0347963
0.0163926	0.0163926	0.0163926	0.0163926	0.0163926	0.0163926	0.0163926	0.0163926	0.0163926	0.0163926	0.0163926	0.0163926	0.0163926	0.0163926	0.0163926	0.0163926	0.0163926	0.0163926	0.0163926	0.0163927	0.0163927	0.0163927	0.0163927	0.0163927	0.0163927	0.0163927	0.0163927	0.0163927	0.0163927	0.0163928	0.0163928	0.0163928	0.0163928	0.0163928	0.0163928	0.0163928	0.0163928	0.0163928	0.0163928	0.0163928	0.0163928	0.0163928	0.0163928	0.0163928	0.0163928	0.0163928	0.0163929	0.0163929	0.0163929	0.0163929
0.0156765	0.0156765	0.0156765	0.0156765	0.0156765	0.0156765	0.0156765	0.0156765	0.0156766	0.0156766	0.0156766	0.0156767	0.0156768	0.0156769	0.015677	0.0156771	0.0156773	0.0156774	0.0156776	0.0156778	0.015678	0.0156782	0.0156784	0.0156785	0.0156787	0.0156789	0.015679	0.0156792	0.0156793	0.0156794	0.0156795	0.0156796	0.0156796	0.0156797	0.0156797	0.0156797	0.0156798	0.0156798	0.0156798	0.0156798	0.0156798	0.0156798	0.0156798	0.0156798	0.0156798	0.0156798	0.0156798	0.0156798	0.0156798	0.0156798
0.0179142	0.0179142	0.0179142	0.0179142	0.0179142	0.0179142	0.0179143	0.0179143	0.0179143	0.0179144	0.0179145	0.0179147	0.0179149	0.0179152	0.0179156	0.0179161	0.0179166	0.0179172	0.0179178	0.0179185	0.0179192	0.01792	0.0179208	0.0179216	0.0179225	0.0179233	0.0179242	0.017925	0.0179259	0.0179267	0.0179275	0.0179283	0.0179291	0.0179299	0.0179306	0.0179313	0.017932	0.0179327	0.0179333	0.0179339	0.0179345	0.017935	0.0179356	0.017936	0.0179365	0.0179369	0.0179374	0.0179378	0.0179381	0.0179385
0.00988277	0.00988277	0.00988277	0.00988277	0.00988277	0.00988277	0.00988277	0.00988278	0.00988278	0.00988279	0.0098828	0.00988281	0.00988283	0.00988285	0.00988288	0.00988291	0.00988295	0.00988299	0.00988304	0.00988309	0.00988314	0.0098832	0.00988325	0.0098833	0.00988336	0.00988341	0.00988346	0.00988351	0.00988355	0.00988359	0.00988363	0.00988367	0.0098837	0.00988373	0.00988376	0.00988378	0.0098838	0.00988382	0.00988384	0.00988385	0.00988386	0.00988387	0.00988388	0.00988389	0.0098839	0.0098839	0.00988391	0.00988391	0.00988391	0.00988391
0.0120524	0.0120524	0.0120524	0.0120524	0.0120524	0.0120524	0.0120524	0.0120524	0.0120524	0.0120524	0.0120524	0.0120524	0.0120524	0.0120524	0.0120524	0.0120524	0.0120524	0.0120524	0.0120524	0.0120524	0.0120524	0.0120524	0.0120524	0.0120524	0.0120524	0.0120524	0.0120524	0.0120524	0.0120524	0.0120524	0.0120524	0.0120524	0.0120524	0.0120524	0.0120524	0.0120524	0.0120525	0.0120525	0.0120525	0.0120525	0.0120525	0.0120525	0.0120525	0.0120525	0.0120525	0.0120525	0.0120525	0.0120525	0.0120525	0.0120525
0.0188237	0.0188237	0.0188237	0.0188237	0.0188237	0.0188237	0.0188237	0.0188237	0.0188237	0.0188238	0.0188238	0.0188238	0.0188239	0.0188239	0.018824	0.018824	0.0188241	0.0188242	0.0188243	0.0188244	0.0188245	0.0188246	0.0188247	0.0188248	0.0188249	0.018825	0.0188251	0.0188252	0.0188253	0.0188253	0.0188254	0.0188254	0.0188255	0.0188255	0.0188256	0.0188256	0.0188256	0.0188256	0.0188256	0.0188256	0.0188256	0.0188256	0.0188256	0.0188256	0.0188256	0.0188256	0.0188256	0.0188256	0.0188256	0.0188256
0.0112203	0.0112203	0.0112203	0.0112203	0.0112203	0.0112203	0.0112203	0.0112203	0.0112204	0.0112205	0.0112206	0.0112208	0.0112211	0.0112215	0.011222	0.0112225	0.0112231	0.0112238	0.0112245	0.0112252	0.011226	0.0112269	0.0112277	0.0112285	0.0112294	0.0112302	0.011231	0.0112317	0.0112324	0.0112331	0.0112337	0.0112343	0.0112348	0.0112353	0.0112357	0.0112361	0.0112365	0.0112368	0.011237	0.0112373	0.0112374	0.0112376	0.0112377	0.0112378	0.0112379	0.0112379	0.011238	0.011238	0.011238	0.011238
0.0107615	0.0107615	0.0107615	0.0107615	0.0107615	0.0107615	0.0107615	0.0107615	0.0107615	0.0107616	0.0107616	0.0107616	0.0107617	0.0107618	0.0107619	0.010762	0.0107621	0.0107623	0.0107624	0.0107626	0.0107628	0.0107629	0.0107631	0.0107633	0.0107635	0.0107636	0.0107638	0.010764	0.0107641	0.0107643	0.0107644	0.0107645	0.0107646	0.0107647	0.0107648	0.0107649	0.010765	0.0107651	0.0107651	0.0107652	0.0107652	0.0107652	0.0107653	0.0107653	0.0107653	0.0107653	0.0107653	0.0107653	0.0107653	0.0107653
0.0161579	0.0161579	0.0161579	0.0161579	0.0161579	0.0161579	0.0161579	0.0161581	0.0161583	0.0161587	0.0161594	0.0161603	0.0161615	0.0161631	0.016165	0.0161672	0.0161697	0.0161725	0.0161755	0.0161786	0.016182	0.0161854	0.0161888	0.0161923	0.0161957	0.0161991	0.0162023	0.0162054	0.0162084	0.0162112	0.0162138	0.0162164	0.0162186	0.0162208	0.0162227	0.0162245	0.0162261	0.0162275	0.0162288	0.0162299	0.0162309	0.0162319	0.0162326	0.0162334	0.016234	0.0162345	0.016235	0.0162354	0.0162357	0.016236
0.043434	0.043434	0.043434	0.043434	0.043434	0.043434	0.043434	0.0434341	0.0434341	0.0434341	0.0434342	0.0434342	0.0434343	0.0434344	0.0434346	0.0434348	0.043435	0.0434352	0.0434355	0.0434358	0.0434361	0.0434364	0.0434368	0.0434371	0.0434375	0.0434379	0.0434382	0.0434386	0.043439	0.0434394	0.0434397	0.0434401	0.0434405	0.0434408	0.0434412	0.0434415	0.0434418	0.0434421	0.0434424	0.0434428	0.043443	0.0434433	0.0434436	0.0434438	0.0434441	0.0434444	0.0434446	0.0434448	0.043445	0.0434452
0.0128969	0.0128969	0.0128969	0.0128969	0.0128969	0.0128969	0.0128969	0.012897	0.012897	0.012897	0.0128971	0.0128972	0.0128974	0.0128976	0.0128978	0.012898	0.0128983	0.0128986	0.012899	0.0128994	0.0128998	0.0129002	0.0129006	0.012901	0.0129014	0.0129018	0.0129022	0.0129026	0.012903	0.0129034	0.0129038	0.0129041	0.0129045	0.0129048	0.0129051	0.0129054	0.0129057	0.012906	0.0129062	0.0129064	0.0129067	0.0129069	0.0129071	0.0129073	0.0129074	0.0129076	0.0129077	0.0129079	0.012908	0.0129081
0.0249984	0.0249984	0.0249984	0.0249984	0.0249984	0.0249984	0.0249984	0.0249984	0.0249984	0.0249984	0.0249984	0.0249984	0.0249984	0.0249984	0.0249984	0.0249984	0.0249984	0.0249984	0.0249984	0.0249984	0.0249984	0.0249984	0.0249984	0.0249984	0.0249984	0.0249984	0.0249984	0.0249984	0.0249984	0.0249984	0.0249985	0.0249985	0.0249985	0.0249985	0.0249985	0.0249985	0.0249985	0.0249985	0.0249985	0.0249985	0.0249985	0.0249985	0.0249985	0.0249985	0.0249985	0.0249985	0.0249985	0.0249985	0.0249985	0.0249985
0.0428367	0.0428367	0.0428367	0.0428367	0.0428367	0.0428367	0.0428367	0.0428367	0.0428367	0.0428367	0.0428368	0.0428368	0.0428368	0.0428369	0.042837	0.0428371	0.0428372	0.0428373	0.0428374	0.0428375	0.0428377	0.0428378	0.042838	0.0428381	0.0428383	0.0428385	0.0428387	0.0428388	0.042839	0.0428392	0.0428393	0.0428395	0.0428397	0.0428398	0.04284	0.0428401	0.0428403	0.0428404	0.0428406	0.0428407	0.0428409	0.042841	0.0428411	0.0428412	0.0428413	0.0428415	0.0428416	0.0428417	0.0428418	0.0428419
0.0256652	0.0256652	0.0256652	0.0256652	0.0256652	0.0256652	0.0256652	0.0256652	0.0256652	0.0256652	0.0256652	0.0256652	0.0256652	0.0256652	0.0256652	0.0256652	0.0256652	0.0256652	0.0256652	0.0256652	0.0256652	0.0256652	0.0256652	0.0256652	0.0256652	0.0256652	0.0256652	0.0256652	0.0256652	0.0256652	0.0256652	0.0256652	0.0256652	0.0256652	0.0256652	0.0256652	0.0256652	0.0256652	0.0256652	0.0256652	0.0256652	0.0256652	0.0256652	0.0256652	0.0256652	0.0256652	0.0256652	0.0256652	0.0256652	0.0256652
0.0161078	0.0161078	0.0161078	0.0161078	0.0161078	0.0161078	0.0161079	0.0161079	0.016108	0.0161082	0.0161085	0.0161089	0.0161095	0.0161102	0.016111	0.016112	0.0161132	0.0161144	0.0161158	0.0161172	0.0161188	0.0161203	0.016122	0.0161236	0.0161253	0.016127	0.0161286	0.0161303	0.0161319	0.0161334	0.0161349	0.0161364	0.0161379	0.0161392	0.0161405	0.0161418	0.0161429	0.0161441	0.0161452	0.0161462	0.0161472	0.0161481	0.0161489	0.0161497	0.0161505	0.0161512	0.0161519	0.0161525	0.0161531	0.0161537
0.0130174	0.0130174	0.0130174	0.0130174	0.0130174	0.0130174	0.0130174	0.0130174	0.0130174	0.0130174	0.0130174	0.0130174	0.0130174	0.0130174	0.0130175	0.0130175	0.0130175	0.0130175	0.0130175	0.0130175	0.0130175	0.0130175	0.0130175	0.0130175	0.0130175	0.0130175	0.0130175	0.0130175	0.0130175	0.0130175	0.0130175	0.0130175	0.0130175	0.0130175	0.0130175	0.0130175	0.0130175	0.0130175	0.0130175	0.0130175	0.0130175	0.0130175	0.0130175	0.0130175	0.0130175	0.0130175	0.0130175	0.0130175	0.0130175	0.0130175
0.0408917	0.0408917	0.0408917	0.0408917	0.0408917	0.0408917	0.0408917	0.0408918	0.0408919	0.0408921	0.0408925	0.040893	0.0408936	0.0408945	0.0408955	0.0408967	0.040898	0.0408994	0.040901	0.0409026	0.0409043	0.040906	0.0409077	0.0409094	0.040911	0.0409125	0.040914	0.0409153	0.0409165	0.0409176	0.0409186	0.0409195	0.0409202	0.0409208	0.0409213	0.0409218	0.0409221	0.0409223	0.0409225	0.0409226	0.0409226	0.0409226	0.0409226	0.0409225	0.0409224	0.0409223	0.0409222	0.040922	0.0409219	0.0409218
0.022562	0.022562	0.022562	0.022562	0.022562	0.022562	0.022562	0.022562	0.022562	0.022562	0.022562	0.022562	0.022562	0.022562	0.022562	0.022562	0.022562	0.022562	0.022562	0.022562	0.0225621	0.0225621	0.0225621	0.0225621	0.0225621	0.0225621	0.0225621	0.0225621	0.0225621	0.0225621	0.0225621	0.0225621	0.0225621	0.0225621	0.0225621	0.0225621	0.0225621	0.0225621	0.0225621	0.0225621	0.0225621	0.0225621	0.0225621	0.0225621	0.0225621	0.0225621	0.0225621	0.0225621	0.0225621	0.0225621
0.0139849	0.0139849	0.0139849	0.0139849	0.0139849	0.0139849	0.0139849	0.0139849	0.0139849	0.0139849	0.0139849	0.0139849	0.0139849	0.0139849	0.0139849	0.013985	0.013985	0.013985	0.0139851	0.0139851	0.0139852	0.0139852	0.0139853	0.0139853	0.0139854	0.0139854	0.0139855	0.0139855	0.0139856	0.0139856	0.0139857	0.0139857	0.0139857	0.0139858	0.0139858	0.0139859	0.0139859	0.013986	0.013986	0.013986	0.0139861	0.0139861	0.0139861	0.0139861	0.0139862	0.0139862	0.0139862	0.0139862	0.0139863	0.0139863
0.0115459	0.0115459	0.0115459	0.0115459	0.0115459	0.0115459	0.011546	0.011546	0.011546	0.011546	0.011546	0.011546	0.011546	0.011546	0.011546	0.011546	0.011546	0.011546	0.011546	0.011546	0.0115461	0.0115461	0.0115461	0.0115461	0.0115461	0.0115461	0.0115462	0.0115462	0.0115462	0.0115462	0.0115462	0.0115462	0.0115463	0.0115463	0.0115463	0.0115463	0.0115463	0.0115463	0.0115463	0.0115464	0.0115464	0.0115464	0.0115464	0.0115464	0.0115464	0.0115464	0.0115464	0.0115464	0.0115464	0.0115464
0.0240898	0.0240898	0.0240898	0.0240898	0.0240898	0.0240898	0.0240898	0.0240898	0.0240898	0.0240898	0.0240898	0.0240898	0.0240898	0.0240899	0.0240899	0.0240899	0.02409	0.02409	0.0240901	0.0240901	0.0240902	0.0240902	0.0240903	0.0240903	0.0240903	0.0240903	0.0240904	0.0240904	0.0240904	0.0240904	0.0240904	0.0240904	0.0240904	0.0240904	0.0240903	0.0240903	0.0240903	0.0240903	0.0240903	0.0240903	0.0240903	0.0240904	0.0240904	0.0240904	0.0240904	0.0240904	0.0240904	0.0240904	0.0240904	0.0240904
0.0228574	0.0228574	0.0228574	0.0228574	0.0228574	0.0228574	0.0228574	0.0228574	0.0228574	0.0228574	0.0228574	0.0228574	0.0228574	0.0228574	0.0228574	0.0228574	0.0228574	0.0228574	0.0228574	0.0228574	0.0228574	0.0228574	0.0228574	0.0228574	0.0228574	0.0228574	0.0228574	0.0228574	0.0228574	0.0228574	0.0228574	0.0228574	0.0228574	0.0228574	0.0228574	0.0228574	0.0228574	0.0228574	0.0228574	0.0228574	0.0228574	0.0228574	0.0228574	0.0228574	0.0228574	0.0228574	0.0228574	0.0228574	0.0228574	0.0228574
0.0259372	0.0259372	0.0259372	0.0259372	0.0259372	0.0259372	0.0259372	0.0259372	0.0259372	0.0259373	0.0259373	0.0259374	0.0259374	0.0259375	0.0259376	0.0259378	0.0259379	0.0259381	0.0259383	0.0259385	0.0259387	0.0259389	0.0259392	0.0259394	0.0259396	0.0259399	0.0259401	0.0259404	0.0259406	0.0259409	0.0259411	0.0259414	0.0259416	0.0259418	0.0259421	0.0259423	0.0259425	0.0259427	0.0259429	0.025943	0.0259432	0.0259434	0.0259436	0.0259437	0.0259439	0.025944	0.0259442	0.0259443	0.0259444	0.0259445
0.0489853	0.0489853	0.0489853	0.0489853	0.0489853	0.0489853	0.0489853	0.0489853	0.0489853	0.0489853	0.0489853	0.0489854	0.0489854	0.0489854	0.0489854	0.0489855	0.0489855	0.0489855	0.0489856	0.0489856	0.0489857	0.0489858	0.0489858	0.0489859	0.0489859	0.048986	0.0489861	0.0489861	0.0489862	0.0489863	0.0489863	0.0489864	0.0489864	0.0489865	0.0489865	0.0489866	0.0489867	0.0489867	0.0489867	0.0489868	0.0489868	0.0489869	0.0489869	0.048987	0.048987	0.048987	0.0489871	0.0489871	0.0489871	0.0489872
0.0163926	0.0163926	0.0163926	0.0163926	0.0163926	0.0163926	0.0163926	0.0163926	0.0163926	0.0163926	0.0163926	0.0163926	0.0163926	0.0163926	0.0163926	0.0163926	0.0163926	0.0163926	0.0163926	0.0163927	0.0163927	0.0163927	0.0163927	0.0163927	0.0163927	0.0163927	0.0163927	0.0163927	0.0163927	0.0163928	0.0163928	0.0163928	0.0163928	0.0163928	0.0163928	0.0163928	0.0163928	0.0163928	0.0163928	0.0163928	0.0163928	0.0163928	0.0163928	0.0163928	0.0163928	0.0163928	0.0163929	0.0163929	0.0163929	0.0163929
0.0520433	0.0520433	0.0520433	0.0520433	0.0520433	0.0520433	0.0520433	0.0520434	0.0520435	0.0520437	0.052044	0.0520444	0.0520449	0.0520456	0.0520464	0.0520474	0.0520484	0.0520496	0.0520508	0.0520522	0.0520535	0.0520549	0.0520564	0.0520578	0.0520593	0.0520607	0.0520621	0.0520635	0.0520649	0.0520662	0.0520674	0.0520686	0.0520698	0.0520709	0.0520719	0.0520729	0.0520739	0.0520747	0.0520756	0.0520764	0.0520771	0.0520778	0.0520785	0.0520791	0.0520797	0.0520802	0.0520806	0.0520811	0.0520816	0.0520819
0.0371133	0.0371133	0.0371133	0.0371133	0.0371133	0.0371134	0.0371134	0.0371134	0.0371135	0.0371137	0.0371139	0.0371142	0.0371147	0.0371152	0.0371159	0.0371166	0.0371175	0.0371184	0.0371194	0.0371204	0.0371215	0.0371226	0.0371237	0.0371248	0.0371259	0.037127	0.0371281	0.0371291	0.0371301	0.0371311	0.037132	0.0371329	0.0371337	0.0371345	0.0371352	0.037136	0.0371366	0.0371372	0.0371378	0.0371384	0.0371388	0.0371393	0.0371397	0.0371401	0.0371405	0.0371408	0.0371411	0.0371414	0.0371417	0.0371419
0.0211437	0.0211437	0.0211437	0.0211437	0.0211437	0.0211437	0.0211437	0.0211437	0.0211438	0.0211438	0.0211438	0.0211438	0.0211438	0.0211438	0.0211438	0.0211438	0.0211439	0.0211439	0.0211439	0.021144	0.021144	0.021144	0.0211441	0.0211441	0.0211442	0.0211442	0.0211442	0.0211443	0.0211443	0.0211444	0.0211444	0.0211444	0.0211445	0.0211445	0.0211445	0.0211445	0.0211446	0.0211446	0.0211446	0.0211446	0.0211446	0.0211447	0.0211447	0.0211447	0.0211447	0.0211447	0.0211447	0.0211447	0.0211447	0.0211447
0.0113746	0.0113746	0.0113746	0.0113746	0.0113746	0.0113746	0.0113746	0.0113746	0.0113746	0.0113746	0.0113746	0.0113746	0.0113746	0.0113746	0.0113746	0.0113746	0.0113746	0.0113746	0.0113747	0.0113747	0.0113747	0.0113747	0.0113747	0.0113747	0.0113747	0.0113747	0.0113747	0.0113747	0.0113747	0.0113747	0.0113748	0.0113748	0.0113748	0.0113748	0.0113748	0.0113748	0.0113748	0.0113748	0.0113748	0.0113748	0.0113748	0.0113748	0.0113748	0.0113748	0.0113748	0.0113748	0.0113748	0.0113748	0.0113748	0.0113748
0.0245205	0.0245205	0.0245205	0.0245205	0.0245206	0.0245206	0.0245208	0.0245213	0.0245223	0.024524	0.0245265	0.0245301	0.0245348	0.0245407	0.0245478	0.0245561	0.0245654	0.0245756	0.0245867	0.0245986	0.024611	0.0246238	0.0246368	0.02465	0.0246633	0.0246765	0.0246896	0.0247025	0.0247151	0.0247273	0.0247393	0.0247507	0.0247619	0.0247726	0.0247827	0.0247926	0.0248016	0.0248106	0.0248189	0.0248268	0.0248346	0.0248415	0.0248483	0.0248546	0.0248605	0.0248663	0.0248713	0.0248763	0.0248809	0.0248851
0.0118177	0.0118177	0.0118177	0.0118177	0.0118177	0.0118177	0.0118177	0.0118177	0.0118177	0.0118177	0.0118177	0.0118177	0.0118177	0.0118177	0.0118177	0.0118178	0.0118178	0.0118178	0.0118178	0.0118178	0.0118178	0.0118178	0.0118178	0.0118178	0.0118178	0.0118178	0.0118178	0.0118178	0.0118178	0.0118178	0.0118178	0.0118178	0.0118178	0.0118178	0.0118179	0.0118179	0.0118179	0.0118179	0.0118179	0.0118179	0.0118179	0.0118179	0.0118179	0.0118179	0.0118179	0.0118179	0.0118179	0.0118179	0.0118179	0.0118179
0.0164607	0.0164607	0.0164607	0.0164607	0.0164607	0.0164607	0.0164607	0.0164608	0.0164608	0.0164608	0.0164609	0.016461	0.0164611	0.0164612	0.0164614	0.0164617	0.0164619	0.0164622	0.0164625	0.0164628	0.0164632	0.0164635	0.0164639	0.0164643	0.0164646	0.016465	0.0164654	0.0164658	0.0164661	0.0164665	0.0164668	0.0164671	0.0164674	0.0164677	0.016468	0.0164682	0.0164685	0.0164687	0.0164689	0.0164691	0.0164693	0.0164694	0.0164696	0.0164697	0.0164699	0.01647	0.0164701	0.0164702	0.0164703	0.0164704
0.0120703	0.0120703	0.0120703	0.0120703	0.0120703	0.0120703	0.0120703	0.0120703	0.0120703	0.0120703	0.0120703	0.0120703	0.0120703	0.0120703	0.0120703	0.0120703	0.0120703	0.0120703	0.0120703	0.0120704	0.0120704	0.0120704	0.0120704	0.0120704	0.0120704	0.0120704	0.0120705	0.0120705	0.0120705	0.0120705	0.0120705	0.0120705	0.0120705	0.0120706	0.0120706	0.0120706	0.0120706	0.0120706	0.0120706	0.0120706	0.0120706	0.0120706	0.0120707	0.0120707	0.0120707	0.0120707	0.0120707	0.0120707	0.0120707	0.0120707
0.0116255	0.0116255	0.0116255	0.0116255	0.0116255	0.0116255	0.0116255	0.0116255	0.0116256	0.0116256	0.0116256	0.0116256	0.0116256	0.0116256	0.0116256	0.0116256	0.0116256	0.0116256	0.0116256	0.0116256	0.0116257	0.0116257	0.0116257	0.0116257	0.0116257	0.0116257	0.0116258	0.0116258	0.0116258	0.0116258	0.0116258	0.0116259	0.0116259	0.0116259	0.0116259	0.0116259	0.0116259	0.0116259	0.0116259	0.011626	0.011626	0.011626	0.011626	0.011626	0.011626	0.011626	0.011626	0.011626	0.011626	0.011626
0.0142627	0.0142627	0.0142627	0.0142627	0.0142627	0.0142627	0.0142627	0.0142627	0.0142627	0.0142627	0.0142627	0.0142627	0.0142627	0.0142627	0.0142627	0.0142627	0.0142628	0.0142628	0.0142628	0.0142628	0.0142628	0.0142628	0.0142628	0.0142628	0.0142628	0.0142629	0.0142629	0.0142629	0.0142629	0.0142629	0.0142629	0.0142629	0.014263	0.014263	0.014263	0.014263	0.014263	0.014263	0.014263	0.014263	0.014263	0.014263	0.014263	0.0142631	0.0142631	0.0142631	0.0142631	0.0142631	0.0142631	0.0142631
0.0529049	0.0529049	0.0529049	0.0529049	0.0529049	0.0529049	0.0529049	0.0529049	0.0529049	0.0529049	0.0529049	0.0529049	0.0529049	0.0529049	0.0529049	0.0529049	0.0529049	0.0529049	0.0529049	0.052905	0.052905	0.052905	0.052905	0.052905	0.052905	0.052905	0.052905	0.052905	0.052905	0.052905	0.052905	0.052905	0.052905	0.052905	0.052905	0.052905	0.052905	0.052905	0.052905	0.052905	0.052905	0.052905	0.052905	0.052905	0.052905	0.052905	0.052905	0.052905	0.052905	0.052905
0.00988155	0.00988155	0.00988155	0.00988155	0.00988155	0.00988155	0.00988155	0.00988155	0.00988155	0.00988156	0.00988156	0.00988157	0.00988158	0.00988159	0.00988161	0.00988163	0.00988165	0.00988167	0.0098817	0.00988173	0.00988176	0.00988179	0.00988182	0.00988185	0.00988189	0.00988192	0.00988195	0.00988198	0.00988201	0.00988204	0.00988207	0.00988209	0.00988212	0.00988214	0.00988216	0.00988218	0.0098822	0.00988221	0.00988222	0.00988224	0.00988224	0.00988225	0.00988226	0.00988226	0.00988227	0.00988227	0.00988227	0.00988228	0.00988228	0.00988228
0.0098473	0.0098473	0.0098473	0.0098473	0.0098473	0.0098473	0.0098473	0.0098473	0.00984731	0.00984732	0.00984734	0.00984737	0.00984741	0.00984746	0.00984752	0.00984759	0.00984768	0.00984777	0.00984787	0.00984798	0.00984809	0.0098482	0.00984832	0.00984844	0.00984855	0.00984867	0.00984877	0.00984888	0.00984898	0.00984907	0.00984916	0.00984923	0.00984931	0.00984937	0.00984943	0.00984948	0.00984952	0.00984955	0.00984959	0.00984963	0.00984964	0.00984966	0.00984968	0.0098497	0.0098497	0.00984971	0.00984972	0.00984973	0.00984973	0.00984973
0.0289219	0.0289219	0.0289219	0.0289219	0.0289219	0.0289219	0.0289219	0.0289219	0.0289219	0.0289219	0.0289219	0.028922	0.028922	0.028922	0.0289221	0.0289221	0.0289222	0.0289223	0.0289223	0.0289224	0.0289225	0.0289226	0.0289227	0.0289228	0.0289229	0.028923	0.0289231	0.0289231	0.0289232	0.0289233	0.0289234	0.0289234	0.0289235	0.0289236	0.0289236	0.0289236	0.0289237	0.0289237	0.0289237	0.0289238	0.0289238	0.0289238	0.0289238	0.0289238	0.0289238	0.0289238	0.0289238	0.0289238	0.0289238	0.0289238
0.0110119	0.0110119	0.0110119	0.0110119	0.0110119	0.0110119	0.0110119	0.0110119	0.0110119	0.0110119	0.0110119	0.0110119	0.0110119	0.0110119	0.0110119	0.0110119	0.0110119	0.0110119	0.0110119	0.0110119	0.011012	0.011012	0.011012	0.011012	0.011012	0.011012	0.011012	0.011012	0.011012	0.011012	0.011012	0.0110121	0.0110121	0.0110121	0.0110121	0.0110121	0.0110121	0.0110121	0.0110121	0.0110121	0.0110121	0.0110121	0.0110121	0.0110121	0.0110121	0.0110121	0.0110121	0.0110121	0.0110121	0.0110121
0.0213096	0.0213096	0.0213096	0.0213096	0.0213096	0.0213096	0.0213096	0.0213096	0.0213097	0.0213097	0.0213098	0.02131	0.0213101	0.0213104	0.0213106	0.021311	0.0213113	0.0213117	0.0213122	0.0213127	0.0213131	0.0213137	0.0213142	0.0213147	0.0213153	0.0213158	0.0213164	0.0213169	0.0213174	0.0213179	0.0213184	0.0213189	0.0213194	0.0213198	0.0213202	0.0213207	0.021321	0.0213214	0.0213218	0.0213221	0.0213224	0.0213227	0.021323	0.0213233	0.0213235	0.0213237	0.021324	0.0213242	0.0213244	0.0213246
0.0173207	0.0173207	0.0173207	0.0173207	0.0173207	0.0173207	0.0173207	0.0173208	0.0173208	0.0173208	0.0173208	0.0173208	0.0173209	0.0173209	0.017321	0.0173211	0.0173212	0.0173213	0.0173214	0.0173215	0.0173217	0.0173218	0.0173219	0.017322	0.0173222	0.0173223	0.0173224	0.0173225	0.0173227	0.0173228	0.0173229	0.0173229	0.017323	0.0173231	0.0173232	0.0173232	0.0173233	0.0173233	0.0173234	0.0173234	0.0173234	0.0173234	0.0173234	0.0173234	0.0173234	0.0173234	0.0173234	0.0173233	0.0173233	0.0173233
0.020714	0.020714	0.020714	0.020714	0.020714	0.020714	0.020714	0.020714	0.0207141	0.0207141	0.0207141	0.0207141	0.0207142	0.0207142	0.0207143	0.0207144	0.0207145	0.0207146	0.0207147	0.0207148	0.0207149	0.020715	0.0207151	0.0207152	0.0207152	0.0207153	0.0207154	0.0207155	0.0207155	0.0207155	0.0207156	0.0207156	0.0207156	0.0207156	0.0207156	0.0207156	0.0207156	0.0207156	0.0207155	0.0207155	0.0207155	0.0207155	0.0207155	0.0207155	0.0207155	0.0207155	0.0207154	0.0207154	0.0207154	0.0207154
0.0113647	0.0113647	0.0113647	0.0113647	0.0113647	0.0113647	0.0113647	0.0113647	0.0113647	0.0113647	0.0113647	0.0113647	0.0113647	0.0113647	0.0113647	0.0113647	0.0113647	0.0113647	0.0113647	0.0113647	0.0113647	0.0113647	0.0113647	0.0113648	0.0113648	0.0113648	0.0113648	0.0113648	0.0113648	0.0113648	0.0113648	0.0113648	0.0113648	0.0113648	0.0113648	0.0113648	0.0113648	0.0113648	0.0113648	0.0113648	0.0113648	0.0113648	0.0113648	0.0113648	0.0113648	0.0113648	0.0113649	0.0113649	0.0113649	0.0113649
0.0182897	0.0182897	0.0182897	0.0182897	0.0182897	0.0182897	0.0182897	0.0182897	0.0182897	0.0182897	0.0182897	0.0182897	0.0182897	0.0182897	0.0182897	0.0182897	0.0182898	0.0182898	0.0182898	0.0182898	0.0182899	0.0182899	0.0182899	0.01829	0.01829	0.01829	0.0182901	0.0182901	0.0182901	0.0182902	0.0182902	0.0182902	0.0182903	0.0182903	0.0182903	0.0182903	0.0182903	0.0182904	0.0182904	0.0182904	0.0182904	0.0182904	0.0182904	0.0182905	0.0182905	0.0182905	0.0182905	0.0182905	0.0182905	0.0182905
0.0285914	0.0285914	0.0285914	0.0285914	0.0285914	0.0285914	0.0285914	0.0285914	0.0285914	0.0285914	0.0285914	0.0285914	0.0285914	0.0285914	0.0285914	0.0285914	0.0285915	0.0285915	0.0285915	0.0285915	0.0285915	0.0285915	0.0285915	0.0285915	0.0285915	0.0285915	0.0285915	0.0285915	0.0285915	0.0285915	0.0285915	0.0285915	0.0285915	0.0285915	0.0285915	0.0285915	0.0285915	0.0285915	0.0285915	0.0285915	0.0285915	0.0285915	0.0285915	0.0285915	0.0285915	0.0285915	0.0285915	0.0285915	0.0285915	0.0285915
0.0182862	0.0182862	0.0182862	0.0182862	0.0182862	0.0182862	0.0182862	0.0182862	0.0182862	0.0182863	0.0182863	0.0182863	0.0182864	0.0182865	0.0182866	0.0182867	0.0182868	0.018287	0.0182871	0.0182872	0.0182874	0.0182875	0.0182877	0.0182878	0.0182879	0.018288	0.0182881	0.0182882	0.0182883	0.0182883	0.0182884	0.0182884	0.0182884	0.0182885	0.0182885	0.0182885	0.0182885	0.0182884	0.0182884	0.0182884	0.0182884	0.0182884	0.0182884	0.0182884	0.0182884	0.0182884	0.0182884	0.0182884	0.0182884	0.0182884
0.0341364	0.0341364	0.0341364	0.0341364	0.0341364	0.0341365	0.0341365	0.0341366	0.0341368	0.0341371	0.0341376	0.0341384	0.0341393	0.0341405	0.0341419	0.0341436	0.0341453	0.0341472	0.0341491	0.0341511	0.034153	0.0341548	0.0341564	0.0341579	0.0341592	0.0341603	0.0341611	0.0341618	0.0341623	0.0341625	0.0341627	0.0341627	0.0341625	0.0341623	0.0341621	0.0341618	0.0341615	0.0341612	0.0341609	0.0341607	0.0341605	0.0341603	0.0341602	0.0341602	0.0341602	0.0341602	0.0341603	0.0341603	0.0341604	0.0341605
0.0154356	0.0154356	0.0154356	0.0154356	0.0154356	0.0154356	0.0154357	0.0154358	0.0154359	0.0154362	0.0154366	0.0154372	0.0154379	0.0154388	0.0154399	0.0154412	0.0154426	0.0154442	0.0154459	0.0154477	0.0154495	0.0154514	0.0154533	0.0154553	0.0154572	0.0154591	0.015461	0.0154628	0.0154645	0.0154662	0.0154679	0.0154694	0.0154709	0.0154724	0.0154737	0.015475	0.0154762	0.0154773	0.0154784	0.0154794	0.0154803	0.0154812	0.015482	0.0154828	0.0154835	0.0154841	0.0154848	0.0154853	0.0154859	0.0154864
0.0173918	0.0173918	0.0173918	0.0173918	0.0173918	0.0173918	0.0173918	0.0173919	0.0173919	0.0173919	0.017392	0.0173921	0.0173922	0.0173923	0.0173925	0.0173927	0.0173929	0.0173932	0.0173935	0.0173938	0.0173942	0.0173945	0.0173949	0.0173953	0.0173957	0.017396	0.0173964	0.0173968	0.0173971	0.0173975	0.0173978	0.0173981	0.0173984	0.0173986	0.0173989	0.0173991	0.0173993	0.0173995	0.0173997	0.0173998	0.0173999	0.0174	0.0174001	0.0174002	0.0174003	0.0174003	0.0174004	0.0174004	0.0174004	0.0174004
0.0123435	0.0123435	0.0123435	0.0123435	0.0123435	0.0123435	0.0123435	0.0123435	0.0123435	0.0123436	0.0123436	0.0123437	0.0123439	0.012344	0.0123442	0.0123445	0.0123447	0.012345	0.0123453	0.0123457	0.012346	0.0123464	0.0123468	0.0123472	0.0123475	0.0123479	0.0123483	0.0123486	0.012349	0.0123493	0.0123497	0.01235	0.0123503	0.0123506	0.0123509	0.0123511	0.0123514	0.0123516	0.0123518	0.012352	0.0123522	0.0123524	0.0123526	0.0123527	0.0123529	0.012353	0.0123531	0.0123532	0.0123534	0.0123534
0.00891652	0.00891652	0.00891652	0.00891652	0.00891652	0.00891652	0.00891653	0.00891653	0.00891653	0.00891654	0.00891654	0.00891656	0.00891657	0.00891659	0.00891662	0.00891665	0.00891668	0.00891671	0.00891675	0.00891679	0.00891683	0.00891687	0.00891692	0.00891696	0.008917	0.00891703	0.00891707	0.0089171	0.00891713	0.00891716	0.00891718	0.00891721	0.00891723	0.00891724	0.00891725	0.00891726	0.00891727	0.00891727	0.00891728	0.00891728	0.00891728	0.00891728	0.00891727	0.00891727	0.00891726	0.00891726	0.00891725	0.00891724	0.00891724	0.00891723
0.0125472	0.0125472	0.0125472	0.0125472	0.0125472	0.0125472	0.0125472	0.0125472	0.0125472	0.0125472	0.0125472	0.0125472	0.0125472	0.0125472	0.0125472	0.0125472	0.0125472	0.0125472	0.0125472	0.0125472	0.0125472	0.0125472	0.0125472	0.0125472	0.0125472	0.0125472	0.0125472	0.0125472	0.0125472	0.0125472	0.0125472	0.0125472	0.0125472	0.0125472	0.0125472	0.0125472	0.0125472	0.0125472	0.0125472	0.0125472	0.0125472	0.0125472	0.0125472	0.0125472	0.0125472	0.0125472	0.0125472	0.0125472	0.0125472	0.0125472
0.0216225	0.0216225	0.0216225	0.0216225	0.0216225	0.0216225	0.0216225	0.0216225	0.0216225	0.0216225	0.0216225	0.0216225	0.0216226	0.0216226	0.0216226	0.0216226	0.0216226	0.0216226	0.0216226	0.0216226	0.0216226	0.0216226	0.0216226	0.0216226	0.0216226	0.0216226	0.0216226	0.0216226	0.0216226	0.0216226	0.0216226	0.0216226	0.0216226	0.0216226	0.0216226	0.0216226	0.0216226	0.0216226	0.0216226	0.0216226	0.0216226	0.0216226	0.0216226	0.0216226	0.0216226	0.0216226	0.0216226	0.0216226	0.0216226	0.0216226
0.0173918	0.0173918	0.0173918	0.0173918	0.0173918	0.0173918	0.0173918	0.0173919	0.0173919	0.0173919	0.017392	0.0173921	0.0173922	0.0173923	0.0173925	0.0173927	0.0173929	0.0173932	0.0173935	0.0173938	0.0173942	0.0173945	0.0173949	0.0173953	0.0173957	0.017396	0.0173964	0.0173968	0.0173971	0.0173975	0.0173978	0.0173981	0.0173984	0.0173986	0.0173989	0.0173991	0.0173993	0.0173995	0.0173997	0.0173998	0.0173999	0.0174	0.0174001	0.0174002	0.0174003	0.0174003	0.0174004	0.0174004	0.0174004	0.0174004
0.0106842	0.0106842	0.0106842	0.0106842	0.0106842	0.0106842	0.0106842	0.0106842	0.0106842	0.0106842	0.0106843	0.0106843	0.0106844	0.0106845	0.0106846	0.0106848	0.0106849	0.0106851	0.0106853	0.0106855	0.0106857	0.0106859	0.0106861	0.0106863	0.0106865	0.0106867	0.0106869	0.0106871	0.0106872	0.0106874	0.0106875	0.0106877	0.0106878	0.0106879	0.010688	0.0106881	0.0106882	0.0106882	0.0106883	0.0106883	0.0106883	0.0106884	0.0106884	0.0106884	0.0106884	0.0106884	0.0106883	0.0106883	0.0106883	0.0106883
0.00993642	0.00993642	0.00993642	0.00993642	0.00993642	0.00993642	0.00993642	0.00993642	0.00993642	0.00993642	0.00993642	0.00993643	0.00993644	0.00993645	0.00993646	0.00993647	0.00993648	0.0099365	0.00993652	0.00993654	0.00993656	0.00993658	0.00993661	0.00993663	0.00993665	0.00993667	0.0099367	0.00993672	0.00993674	0.00993676	0.00993678	0.00993679	0.00993681	0.00993683	0.00993684	0.00993685	0.00993687	0.00993688	0.00993689	0.0099369	0.0099369	0.00993691	0.00993692	0.00993692	0.00993692	0.00993693	0.00993693	0.00993693	0.00993693	0.00993694
0.0251921	0.0251921	0.0251921	0.0251921	0.0251921	0.0251921	0.0251921	0.0251921	0.0251922	0.0251922	0.0251922	0.0251923	0.0251923	0.0251924	0.0251925	0.0251927	0.0251928	0.025193	0.0251932	0.0251934	0.0251936	0.0251938	0.025194	0.0251942	0.0251945	0.0251947	0.0251949	0.0251951	0.0251954	0.0251956	0.0251957	0.0251959	0.0251961	0.0251963	0.0251964	0.0251965	0.0251967	0.0251968	0.0251969	0.025197	0.025197	0.0251971	0.0251972	0.0251972	0.0251973	0.0251973	0.0251974	0.0251974	0.0251974	0.0251975
0.0191056	0.0191056	0.0191056	0.0191056	0.0191056	0.0191056	0.0191056	0.0191057	0.0191058	0.0191059	0.0191061	0.0191065	0.0191069	0.0191074	0.019108	0.0191088	0.0191096	0.0191105	0.0191115	0.0191125	0.0191136	0.0191147	0.0191158	0.019117	0.0191181	0.0191192	0.0191203	0.0191214	0.0191224	0.0191234	0.0191244	0.0191253	0.0191262	0.019127	0.0191278	0.0191285	0.0191292	0.0191299	0.0191305	0.0191311	0.0191316	0.0191321	0.0191326	0.019133	0.0191334	0.0191338	0.0191341	0.0191345	0.0191348	0.019135
0.0131581	0.0131581	0.0131581	0.0131581	0.0131581	0.0131581	0.0131581	0.0131581	0.0131581	0.0131581	0.0131581	0.0131581	0.0131582	0.0131582	0.0131583	0.0131583	0.0131584	0.0131585	0.0131585	0.0131586	0.0131587	0.0131588	0.0131589	0.013159	0.0131591	0.0131591	0.0131592	0.0131593	0.0131593	0.0131594	0.0131594	0.0131595	0.0131595	0.0131595	0.0131596	0.0131596	0.0131596	0.0131596	0.0131596	0.0131596	0.0131596	0.0131596	0.0131596	0.0131596	0.0131596	0.0131596	0.0131596	0.0131596	0.0131596	0.0131596
0.0152205	0.0152205	0.0152205	0.0152205	0.0152206	0.0152207	0.0152209	0.0152216	0.0152229	0.0152251	0.0152282	0.0152328	0.0152386	0.0152458	0.0152543	0.0152639	0.0152745	0.0152861	0.0152982	0.0153108	0.0153236	0.0153364	0.0153492	0.0153616	0.0153737	0.0153852	0.0153962	0.0154066	0.0154164	0.0154253	0.0154335	0.015441	0.0154479	0.0154541	0.0154597	0.0154646	0.0154691	0.0154729	0.0154763	0.0154792	0.0154818	0.0154838	0.0154858	0.015487	0.0154883	0.0154895	0.0154901	0.0154907	0.0154913	0.0154915
0.0218657	0.0218657	0.0218657	0.0218657	0.0218657	0.0218657	0.0218657	0.0218657	0.0218657	0.0218657	0.0218657	0.0218657	0.0218658	0.0218658	0.0218659	0.021866	0.021866	0.0218661	0.0218662	0.0218663	0.0218664	0.0218665	0.0218666	0.0218668	0.0218669	0.021867	0.0218671	0.0218672	0.0218673	0.0218675	0.0218676	0.0218677	0.0218678	0.0218679	0.021868	0.0218681	0.0218682	0.0218682	0.0218683	0.0218684	0.0218685	0.0218685	0.0218686	0.0218687	0.0218687	0.0218688	0.0218688	0.0218689	0.0218689	0.021869
0.0383731	0.0383731	0.0383731	0.0383731	0.0383731	0.0383731	0.0383731	0.0383731	0.0383732	0.0383733	0.0383734	0.0383737	0.0383739	0.0383743	0.0383747	0.0383752	0.0383758	0.0383763	0.0383769	0.0383776	0.0383782	0.0383788	0.0383794	0.03838	0.0383806	0.0383811	0.0383815	0.0383819	0.0383823	0.0383826	0.0383829	0.0383831	0.0383833	0.0383834	0.0383835	0.0383836	0.0383836	0.0383836	0.0383836	0.0383836	0.0383836	0.0383836	0.0383835	0.0383835	0.0383834	0.0383834	0.0383834	0.0383833	0.0383833	0.0383832
0.0263394	0.0263394	0.0263394	0.0263394	0.0263394	0.0263394	0.0263394	0.0263394	0.0263394	0.0263394	0.0263394	0.0263394	0.0263394	0.0263394	0.0263395	0.0263395	0.0263396	0.0263396	0.0263397	0.0263397	0.0263398	0.0263399	0.0263399	0.02634	0.0263401	0.0263401	0.0263402	0.0263403	0.0263403	0.0263404	0.0263405	0.0263405	0.0263406	0.0263406	0.0263407	0.0263407	0.0263408	0.0263408	0.0263409	0.0263409	0.026341	0.026341	0.026341	0.0263411	0.0263411	0.0263411	0.0263411	0.0263412	0.0263412	0.0263412
0.0326254	0.0326254	0.0326254	0.0326254	0.0326254	0.0326254	0.0326255	0.0326256	0.0326259	0.0326263	0.0326269	0.0326278	0.0326289	0.0326303	0.0326321	0.032634	0.0326362	0.0326387	0.0326413	0.0326441	0.0326469	0.0326499	0.0326529	0.032656	0.032659	0.0326621	0.0326651	0.032668	0.0326708	0.0326736	0.0326763	0.0326789	0.0326814	0.0326838	0.0326861	0.0326883	0.0326904	0.0326924	0.0326942	0.032696	0.0326977	0.0326993	0.0327008	0.0327022	0.0327036	0.0327048	0.032706	0.032707	0.032708	0.032709
0.0360757	0.0360757	0.0360757	0.0360757	0.0360757	0.0360757	0.0360757	0.0360757	0.0360758	0.0360758	0.0360759	0.0360761	0.0360763	0.0360766	0.0360769	0.0360773	0.0360777	0.0360782	0.0360787	0.0360792	0.0360798	0.0360804	0.036081	0.0360816	0.0360822	0.0360828	0.0360834	0.0360841	0.0360846	0.0360852	0.0360858	0.0360863	0.0360869	0.0360874	0.0360879	0.0360884	0.0360888	0.0360893	0.0360897	0.0360901	0.0360905	0.0360908	0.0360912	0.0360915	0.0360918	0.0360921	0.0360924	0.0360927	0.0360929	0.0360932
0.0170226	0.0170226	0.0170226	0.0170226	0.0170226	0.0170226	0.0170227	0.0170227	0.0170227	0.0170228	0.0170229	0.0170231	0.0170233	0.0170236	0.0170239	0.0170243	0.0170248	0.0170253	0.0170258	0.0170264	0.017027	0.0170276	0.0170282	0.0170289	0.0170296	0.0170302	0.0170309	0.0170315	0.0170321	0.0170327	0.0170333	0.0170339	0.0170345	0.017035	0.0170355	0.017036	0.0170365	0.0170369	0.0170374	0.0170378	0.0170382	0.0170385	0.0170389	0.0170392	0.0170395	0.0170398	0.0170401	0.0170403	0.0170405	0.0170408
0.0113027	0.0113027	0.0113027	0.0113027	0.0113027	0.0113027	0.0113027	0.0113027	0.0113028	0.0113028	0.0113028	0.0113028	0.0113028	0.0113028	0.0113028	0.0113028	0.0113028	0.0113028	0.0113029	0.0113029	0.0113029	0.0113029	0.011303	0.011303	0.011303	0.011303	0.0113031	0.0113031	0.0113031	0.0113031	0.0113031	0.0113032	0.0113032	0.0113032	0.0113032	0.0113032	0.0113032	0.0113032	0.0113033	0.0113033	0.0113033	0.0113033	0.0113033	0.0113033	0.0113033	0.0113033	0.0113033	0.0113033	0.0113033	0.0113033
0.0291724	0.0291724	0.0291724	0.0291724	0.0291724	0.0291724	0.0291724	0.0291724	0.0291724	0.0291724	0.0291724	0.0291724	0.0291724	0.0291724	0.0291725	0.0291725	0.0291725	0.0291725	0.0291725	0.0291725	0.0291725	0.0291725	0.0291725	0.0291726	0.0291726	0.0291726	0.0291726	0.0291726	0.0291726	0.0291726	0.0291726	0.0291727	0.0291727	0.0291727	0.0291727	0.0291727	0.0291727	0.0291727	0.0291727	0.0291727	0.0291728	0.0291728	0.0291728	0.0291728	0.0291728	0.0291728	0.0291728	0.0291728	0.0291728	0.0291728
0.0174196	0.0174196	0.0174196	0.0174196	0.0174196	0.0174196	0.0174196	0.0174196	0.0174196	0.0174196	0.0174196	0.0174196	0.0174197	0.0174197	0.0174197	0.0174198	0.0174198	0.0174199	0.01742	0.01742	0.0174201	0.0174202	0.0174203	0.0174204	0.0174204	0.0174205	0.0174206	0.0174207	0.0174208	0.0174208	0.0174209	0.017421	0.0174211	0.0174211	0.0174212	0.0174213	0.0174213	0.0174214	0.0174214	0.0174215	0.0174215	0.0174216	0.0174216	0.0174217	0.0174217	0.0174217	0.0174218	0.0174218	0.0174218	0.0174219
0.0112901	0.0112901	0.0112901	0.0112901	0.0112901	0.0112901	0.0112901	0.0112901	0.0112901	0.0112902	0.0112902	0.0112903	0.0112904	0.0112905	0.0112906	0.0112908	0.011291	0.0112912	0.0112914	0.0112916	0.0112918	0.0112921	0.0112923	0.0112925	0.0112928	0.011293	0.0112932	0.0112934	0.0112936	0.0112938	0.011294	0.0112941	0.0112942	0.0112944	0.0112945	0.0112946	0.0112947	0.0112948	0.0112948	0.0112949	0.0112949	0.011295	0.011295	0.011295	0.0112951	0.0112951	0.0112951	0.0112951	0.0112951	0.0112951
0.0123483	0.0123483	0.0123483	0.0123483	0.0123483	0.0123483	0.0123483	0.0123483	0.0123483	0.0123483	0.0123483	0.0123483	0.0123483	0.0123483	0.0123483	0.0123483	0.0123483	0.0123483	0.0123483	0.0123483	0.0123483	0.0123483	0.0123484	0.0123484	0.0123484	0.0123484	0.0123484	0.0123484	0.0123484	0.0123484	0.0123484	0.0123485	0.0123485	0.0123485	0.0123485	0.0123485	0.0123485	0.0123485	0.0123485	0.0123485	0.0123485	0.0123485	0.0123485	0.0123485	0.0123485	0.0123485	0.0123485	0.0123485	0.0123485	0.0123485
0.0463515	0.0463515	0.0463515	0.0463515	0.0463515	0.0463516	0.0463516	0.0463517	0.0463519	0.0463522	0.0463526	0.0463533	0.0463542	0.0463553	0.0463566	0.0463581	0.0463598	0.0463617	0.0463637	0.0463659	0.0463681	0.0463704	0.0463727	0.0463749	0.0463772	0.0463793	0.0463814	0.0463834	0.0463853	0.046387	0.0463886	0.04639	0.0463913	0.0463924	0.0463933	0.0463941	0.0463947	0.0463952	0.0463955	0.0463957	0.0463958	0.0463957	0.0463955	0.0463951	0.0463947	0.0463942	0.0463936	0.0463929	0.0463923	0.0463915
0.0206754	0.0206754	0.0206754	0.0206754	0.0206754	0.0206754	0.0206754	0.0206754	0.0206754	0.0206754	0.0206754	0.0206754	0.0206754	0.0206754	0.0206754	0.0206754	0.0206754	0.0206755	0.0206755	0.0206755	0.0206755	0.0206755	0.0206755	0.0206755	0.0206755	0.0206755	0.0206755	0.0206755	0.0206755	0.0206755	0.0206755	0.0206755	0.0206755	0.0206755	0.0206755	0.0206755	0.0206755	0.0206755	0.0206755	0.0206755	0.0206755	0.0206755	0.0206755	0.0206755	0.0206755	0.0206755	0.0206755	0.0206755	0.0206755	0.0206755
0.0214224	0.0214224	0.0214224	0.0214224	0.0214224	0.0214224	0.0214225	0.0214225	0.0214225	0.0214226	0.0214227	0.0214228	0.021423	0.0214232	0.0214234	0.0214238	0.0214241	0.0214245	0.021425	0.0214254	0.0214259	0.0214264	0.021427	0.0214275	0.0214281	0.0214286	0.0214291	0.0214297	0.0214302	0.0214307	0.0214312	0.0214317	0.0214322	0.0214326	0.0214331	0.0214335	0.0214339	0.0214343	0.0214346	0.021435	0.0214353	0.0214356	0.0214359	0.0214361	0.0214364	0.0214366	0.0214368	0.0214371	0.0214372	0.0214374
0.00841864	0.00841864	0.00841864	0.00841864	0.00841864	0.00841864	0.00841864	0.00841865	0.00841865	0.00841866	0.00841868	0.0084187	0.00841872	0.00841876	0.0084188	0.00841885	0.0084189	0.00841896	0.00841902	0.00841909	0.00841915	0.00841922	0.00841928	0.00841934	0.0084194	0.00841945	0.0084195	0.00841954	0.00841958	0.00841961	0.00841963	0.00841965	0.00841966	0.00841967	0.00841967	0.00841967	0.00841966	0.00841965	0.00841964	0.00841963	0.00841961	0.00841959	0.00841957	0.00841956	0.00841954	0.00841953	0.00841951	0.0084195	0.00841949	0.00841948
0.0119912	0.0119912	0.0119912	0.0119912	0.0119912	0.0119912	0.0119912	0.0119912	0.0119912	0.0119912	0.0119912	0.0119912	0.0119912	0.0119912	0.0119912	0.0119912	0.0119912	0.0119912	0.0119912	0.0119912	0.0119912	0.0119912	0.0119912	0.0119912	0.0119912	0.0119912	0.0119913	0.0119913	0.0119913	0.0119913	0.0119913	0.0119913	0.0119913	0.0119913	0.0119913	0.0119913	0.0119913	0.0119913	0.0119913	0.0119913	0.0119913	0.0119913	0.0119913	0.0119913	0.0119913	0.0119913	0.0119913	0.0119913	0.0119913	0.0119913
0.0162989	0.0162989	0.0162989	0.0162989	0.0162989	0.0162989	0.0162989	0.0162989	0.0162989	0.0162989	0.0162989	0.0162989	0.0162989	0.0162989	0.0162989	0.016299	0.016299	0.016299	0.016299	0.0162991	0.0162991	0.0162992	0.0162992	0.0162992	0.0162993	0.0162993	0.0162993	0.0162994	0.0162994	0.0162994	0.0162995	0.0162995	0.0162995	0.0162996	0.0162996	0.0162996	0.0162996	0.0162997	0.0162997	0.0162997	0.0162997	0.0162997	0.0162997	0.0162998	0.0162998	0.0162998	0.0162998	0.0162998	0.0162998	0.0162998
0.0113019	0.0113019	0.0113019	0.0113019	0.0113019	0.0113019	0.0113019	0.0113019	0.0113019	0.0113019	0.0113019	0.0113019	0.0113019	0.0113019	0.0113019	0.0113019	0.0113019	0.0113019	0.0113019	0.0113019	0.0113019	0.0113019	0.0113019	0.0113019	0.0113019	0.0113019	0.0113019	0.0113019	0.0113019	0.0113019	0.0113019	0.0113019	0.0113019	0.0113019	0.0113019	0.0113019	0.0113019	0.0113019	0.0113019	0.0113019	0.0113019	0.0113019	0.0113019	0.0113019	0.0113019	0.0113019	0.0113019	0.0113019	0.0113019	0.0113019
0.0322794	0.0322794	0.0322794	0.0322794	0.0322794	0.0322794	0.0322794	0.0322795	0.0322795	0.0322797	0.0322799	0.0322801	0.0322805	0.0322809	0.0322815	0.0322821	0.0322828	0.0322835	0.0322843	0.0322851	0.032286	0.0322869	0.0322877	0.0322886	0.0322894	0.0322901	0.0322909	0.0322916	0.0322922	0.0322928	0.0322934	0.0322939	0.0322943	0.0322947	0.0322951	0.0322954	0.0322956	0.0322959	0.0322961	0.0322962	0.0322964	0.0322965	0.0322966	0.0322966	0.0322967	0.0322967	0.0322968	0.0322968	0.0322968	0.0322968
0.0196725	0.0196725	0.0196725	0.0196725	0.0196725	0.0196725	0.0196725	0.0196725	0.0196725	0.0196725	0.0196725	0.0196725	0.0196726	0.0196726	0.0196726	0.0196726	0.0196727	0.0196727	0.0196727	0.0196728	0.0196728	0.0196729	0.0196729	0.019673	0.019673	0.0196731	0.0196731	0.0196732	0.0196732	0.0196732	0.0196733	0.0196733	0.0196733	0.0196734	0.0196734	0.0196734	0.0196734	0.0196734	0.0196734	0.0196734	0.0196734	0.0196735	0.0196735	0.0196735	0.0196735	0.0196735	0.0196735	0.0196735	0.0196734	0.0196734
0.0124388	0.0124388	0.0124388	0.0124388	0.0124388	0.0124388	0.0124388	0.0124388	0.0124388	0.0124389	0.012439	0.0124392	0.0124394	0.0124397	0.0124401	0.0124405	0.0124409	0.0124414	0.012442	0.0124426	0.0124432	0.0124438	0.0124445	0.0124451	0.0124457	0.0124464	0.012447	0.0124476	0.0124482	0.0124488	0.0124493	0.0124499	0.0124504	0.0124508	0.0124513	0.0124517	0.0124521	0.0124524	0.0124528	0.0124531	0.0124534	0.0124537	0.0124539	0.0124541	0.0124543	0.0124545	0.0124547	0.0124549	0.012455	0.0124551
0.0250529	0.0250529	0.0250529	0.0250529	0.0250529	0.0250529	0.0250529	0.0250529	0.025053	0.0250531	0.0250533	0.0250535	0.0250539	0.0250542	0.0250547	0.0250552	0.0250558	0.0250563	0.0250569	0.0250575	0.025058	0.0250586	0.025059	0.0250594	0.0250597	0.02506	0.0250601	0.0250603	0.0250603	0.0250603	0.0250603	0.0250602	0.0250601	0.02506	0.0250599	0.0250597	0.0250596	0.0250595	0.0250594	0.0250594	0.0250593	0.0250593	0.0250593	0.0250593	0.0250593	0.0250593	0.0250594	0.0250594	0.0250594	0.0250595
0.0217437	0.0217437	0.0217437	0.0217437	0.0217437	0.0217437	0.0217437	0.0217437	0.0217437	0.0217437	0.0217437	0.0217437	0.0217437	0.0217437	0.0217437	0.0217437	0.0217437	0.0217437	0.0217437	0.0217437	0.0217437	0.0217437	0.0217438	0.0217438	0.0217438	0.0217438	0.0217438	0.0217438	0.0217438	0.0217438	0.0217438	0.0217438	0.0217438	0.0217438	0.0217438	0.0217438	0.0217438	0.0217438	0.0217438	0.0217438	0.0217438	0.0217438	0.0217438	0.0217438	0.0217438	0.0217438	0.0217438	0.0217438	0.0217438	0.0217438
0.0119274	0.0119274	0.0119274	0.0119274	0.0119274	0.0119274	0.0119274	0.0119274	0.0119274	0.0119274	0.0119274	0.0119274	0.0119274	0.0119274	0.0119274	0.0119274	0.0119274	0.0119274	0.0119274	0.0119274	0.0119274	0.0119274	0.0119274	0.0119274	0.0119274	0.0119274	0.0119274	0.0119274	0.0119274	0.0119274	0.0119274	0.0119274	0.0119274	0.0119274	0.0119274	0.0119274	0.0119275	0.0119275	0.0119275	0.0119275	0.0119275	0.0119275	0.0119275	0.0119275	0.0119275	0.0119275	0.0119275	0.0119275	0.0119275	0.0119275
0.0538957	0.0538957	0.0538957	0.0538957	0.0538957	0.0538957	0.0538957	0.0538957	0.0538957	0.0538957	0.0538957	0.0538958	0.0538958	0.0538959	0.0538959	0.053896	0.0538961	0.0538962	0.0538964	0.0538965	0.0538967	0.0538968	0.053897	0.0538971	0.0538973	0.0538975	0.0538977	0.0538979	0.053898	0.0538982	0.0538984	0.0538986	0.0538987	0.0538989	0.0538991	0.0538992	0.0538994	0.0538995	0.0538997	0.0538998	0.0539	0.0539001	0.0539002	0.0539004	0.0539005	0.0539006	0.0539007	0.0539008	0.0539009	0.053901
0.0231327	0.0231327	0.0231327	0.0231327	0.0231327	0.0231327	0.0231327	0.0231327	0.0231327	0.0231327	0.0231327	0.0231327	0.0231327	0.0231327	0.0231327	0.0231327	0.0231327	0.0231327	0.0231328	0.0231328	0.0231328	0.0231328	0.0231328	0.0231329	0.0231329	0.0231329	0.0231329	0.0231329	0.0231329	0.0231329	0.0231329	0.0231329	0.0231329	0.0231329	0.0231329	0.0231329	0.0231329	0.0231329	0.0231329	0.0231329	0.0231329	0.0231329	0.0231329	0.0231329	0.0231329	0.0231329	0.0231329	0.0231329	0.0231329	0.0231329
0.0204138	0.0204138	0.0204138	0.0204138	0.0204138	0.0204139	0.0204139	0.0204139	0.020414	0.0204142	0.0204145	0.0204149	0.0204154	0.020416	0.0204168	0.0204177	0.0204187	0.0204198	0.0204211	0.0204223	0.0204237	0.020425	0.0204264	0.0204278	0.0204292	0.0204306	0.020432	0.0204333	0.0204346	0.0204359	0.0204371	0.0204382	0.0204393	0.0204403	0.0204413	0.0204421	0.020443	0.0204438	0.0204445	0.0204452	0.0204458	0.0204463	0.0204469	0.0204473	0.0204477	0.0204481	0.0204485	0.0204487	0.020449	0.0204493
0.0202542	0.0202542	0.0202542	0.0202542	0.0202542	0.0202542	0.0202542	0.0202542	0.0202542	0.0202543	0.0202543	0.0202544	0.0202545	0.0202546	0.0202547	0.0202548	0.020255	0.0202552	0.0202554	0.0202556	0.0202558	0.020256	0.0202563	0.0202565	0.0202567	0.0202569	0.0202571	0.0202573	0.0202574	0.0202576	0.0202577	0.0202578	0.0202579	0.020258	0.0202581	0.0202581	0.0202581	0.0202582	0.0202582	0.0202582	0.0202582	0.0202582	0.0202582	0.0202582	0.0202582	0.0202582	0.0202582	0.0202582	0.0202582	0.0202582
0.0288707	0.0288707	0.0288707	0.0288707	0.0288707	0.0288707	0.0288707	0.0288708	0.0288709	0.0288711	0.0288714	0.0288719	0.0288725	0.0288733	0.0288743	0.0288754	0.0288768	0.0288782	0.0288798	0.0288815	0.0288833	0.0288852	0.0288871	0.028889	0.028891	0.0288929	0.0288947	0.0288966	0.0288984	0.0289001	0.0289017	0.0289033	0.0289047	0.0289061	0.0289074	0.0289086	0.0289097	0.0289107	0.0289117	0.0289126	0.0289134	0.0289141	0.0289148	0.0289154	0.0289159	0.0289163	0.0289168	0.0289172	0.0289176	0.0289178
0.0175517	0.0175517	0.0175517	0.0175517	0.0175517	0.0175517	0.0175517	0.0175517	0.0175517	0.0175517	0.0175517	0.0175517	0.0175517	0.0175517	0.0175517	0.0175517	0.0175518	0.0175518	0.0175518	0.0175518	0.0175519	0.0175519	0.0175519	0.0175519	0.017552	0.017552	0.017552	0.017552	0.017552	0.0175521	0.0175521	0.0175521	0.0175521	0.0175521	0.0175521	0.0175521	0.0175521	0.0175521	0.0175522	0.0175522	0.0175522	0.0175522	0.0175522	0.0175522	0.0175522	0.0175521	0.0175521	0.0175521	0.0175521	0.0175521
0.0107481	0.0107481	0.0107481	0.0107481	0.0107481	0.0107481	0.0107481	0.0107481	0.0107481	0.0107481	0.0107481	0.0107481	0.0107481	0.0107482	0.0107482	0.0107482	0.0107483	0.0107483	0.0107484	0.0107485	0.0107485	0.0107486	0.0107487	0.0107487	0.0107488	0.0107489	0.010749	0.010749	0.0107491	0.0107491	0.0107492	0.0107493	0.0107493	0.0107494	0.0107494	0.0107494	0.0107495	0.0107495	0.0107495	0.0107496	0.0107496	0.0107496	0.0107496	0.0107496	0.0107497	0.0107497	0.0107497	0.0107497	0.0107497	0.0107497
0.0132991	0.0132991	0.0132991	0.0132991	0.0132991	0.0132991	0.0132991	0.0132991	0.0132991	0.0132991	0.0132991	0.0132991	0.0132991	0.0132991	0.0132991	0.0132991	0.0132991	0.0132991	0.0132991	0.0132991	0.0132991	0.0132991	0.0132992	0.0132992	0.0132992	0.0132992	0.0132992	0.0132992	0.0132992	0.0132992	0.0132992	0.0132992	0.0132992	0.0132992	0.0132992	0.0132992	0.0132992	0.0132993	0.0132993	0.0132993	0.0132993	0.0132993	0.0132993	0.0132993	0.0132993	0.0132993	0.0132993	0.0132993	0.0132993	0.0132993
0.0115986	0.0115986	0.0115986	0.0115986	0.0115986	0.0115986	0.0115986	0.0115987	0.0115987	0.0115988	0.011599	0.0115992	0.0115995	0.0115998	0.0116002	0.0116007	0.0116012	0.0116018	0.0116025	0.0116031	0.0116038	0.0116046	0.0116053	0.011606	0.0116067	0.0116074	0.0116081	0.0116088	0.0116094	0.01161	0.0116106	0.0116112	0.0116117	0.0116122	0.0116126	0.011613	0.0116134	0.0116138	0.0116141	0.0116144	0.0116147	0.0116149	0.0116151	0.0116153	0.0116155	0.0116157	0.0116158	0.0116159	0.011616	0.0116161
0.0136239	0.0136239	0.0136239	0.0136239	0.0136239	0.0136239	0.0136239	0.0136239	0.0136239	0.0136239	0.0136239	0.0136239	0.0136239	0.0136239	0.0136239	0.013624	0.013624	0.013624	0.013624	0.013624	0.013624	0.013624	0.013624	0.013624	0.0136241	0.0136241	0.0136241	0.0136241	0.0136241	0.0136241	0.0136241	0.0136242	0.0136242	0.0136242	0.0136242	0.0136242	0.0136242	0.0136242	0.0136242	0.0136243	0.0136243	0.0136243	0.0136243	0.0136243	0.0136243	0.0136243	0.0136243	0.0136243	0.0136243	0.0136243
0.0118177	0.0118177	0.0118177	0.0118177	0.0118177	0.0118177	0.0118177	0.0118177	0.0118177	0.0118177	0.0118177	0.0118177	0.0118177	0.0118177	0.0118177	0.0118178	0.0118178	0.0118178	0.0118178	0.0118178	0.0118178	0.0118178	0.0118178	0.0118178	0.0118178	0.0118178	0.0118178	0.0118178	0.0118178	0.0118178	0.0118178	0.0118178	0.0118178	0.0118178	0.0118179	0.0118179	0.0118179	0.0118179	0.0118179	0.0118179	0.0118179	0.0118179	0.0118179	0.0118179	0.0118179	0.0118179	0.0118179	0.0118179	0.0118179	0.0118179
0.0196629	0.0196629	0.0196629	0.0196629	0.0196629	0.0196629	0.0196629	0.0196629	0.0196629	0.019663	0.019663	0.019663	0.0196631	0.0196632	0.0196633	0.0196635	0.0196636	0.0196638	0.019664	0.0196641	0.0196643	0.0196645	0.0196647	0.0196649	0.0196651	0.0196653	0.0196654	0.0196656	0.0196657	0.0196658	0.0196659	0.019666	0.0196661	0.0196661	0.0196661	0.0196662	0.0196662	0.0196662	0.0196662	0.0196662	0.0196662	0.0196662	0.0196662	0.0196662	0.0196662	0.0196662	0.0196662	0.0196662	0.0196662	0.0196662
0.0215003	0.0215003	0.0215003	0.0215003	0.0215003	0.0215003	0.0215003	0.0215003	0.0215003	0.0215003	0.0215003	0.0215003	0.0215003	0.0215003	0.0215003	0.0215003	0.0215003	0.0215004	0.0215004	0.0215004	0.0215004	0.0215004	0.0215004	0.0215005	0.0215005	0.0215005	0.0215005	0.0215005	0.0215005	0.0215005	0.0215006	0.0215006	0.0215006	0.0215006	0.0215006	0.0215006	0.0215006	0.0215006	0.0215006	0.0215006	0.0215006	0.0215006	0.0215006	0.0215006	0.0215006	0.0215006	0.0215006	0.0215006	0.0215006	0.0215006
0.0169247	0.0169247	0.0169247	0.0169247	0.0169247	0.0169247	0.0169248	0.016925	0.0169253	0.0169258	0.0169266	0.0169278	0.0169293	0.0169311	0.0169333	0.0169359	0.0169387	0.0169418	0.0169451	0.0169486	0.0169521	0.0169558	0.0169594	0.016963	0.0169665	0.01697	0.0169732	0.0169764	0.0169794	0.0169822	0.0169848	0.0169872	0.0169894	0.0169915	0.0169934	0.016995	0.0169965	0.0169978	0.0169989	0.017	0.0170008	0.0170016	0.0170022	0.0170028	0.0170032	0.0170035	0.0170038	0.017004	0.0170041	0.0170042
0.0456779	0.0456779	0.0456779	0.0456779	0.0456779	0.0456779	0.0456779	0.0456779	0.0456779	0.0456779	0.0456779	0.0456779	0.0456779	0.0456779	0.0456779	0.0456779	0.0456779	0.0456779	0.0456779	0.0456779	0.0456779	0.0456779	0.0456779	0.0456779	0.0456779	0.0456779	0.0456779	0.0456779	0.0456779	0.0456779	0.0456779	0.0456779	0.0456779	0.0456779	0.0456779	0.0456779	0.0456779	0.0456779	0.0456779	0.0456779	0.0456779	0.0456779	0.0456779	0.0456779	0.0456779	0.0456779	0.0456779	0.0456779	0.0456779	0.0456779
0.0367038	0.0367038	0.0367038	0.0367038	0.0367038	0.0367038	0.0367038	0.0367038	0.0367038	0.0367038	0.0367039	0.0367039	0.0367039	0.0367039	0.0367039	0.0367039	0.0367039	0.0367039	0.0367039	0.0367039	0.0367039	0.0367039	0.0367039	0.0367039	0.0367039	0.0367039	0.0367039	0.0367039	0.0367039	0.0367039	0.0367039	0.0367039	0.036704	0.036704	0.036704	0.036704	0.036704	0.036704	0.036704	0.036704	0.036704	0.036704	0.036704	0.036704	0.036704	0.036704	0.036704	0.036704	0.036704	0.036704
0.0227226	0.0227226	0.0227226	0.0227226	0.0227226	0.0227226	0.0227226	0.0227226	0.0227226	0.0227226	0.0227226	0.0227227	0.0227227	0.0227228	0.0227228	0.0227229	0.022723	0.0227231	0.0227232	0.0227234	0.0227235	0.0227236	0.0227238	0.0227239	0.022724	0.0227242	0.0227243	0.0227244	0.0227245	0.0227246	0.0227247	0.0227248	0.0227249	0.022725	0.022725	0.0227251	0.0227251	0.0227252	0.0227252	0.0227252	0.0227252	0.0227252	0.0227252	0.0227253	0.0227253	0.0227253	0.0227253	0.0227253	0.0227253	0.0227253
0.0531935	0.0531935	0.0531935	0.0531935	0.0531935	0.0531935	0.0531936	0.0531937	0.0531939	0.0531943	0.053195	0.0531958	0.053197	0.0531984	0.0532001	0.053202	0.0532041	0.0532064	0.0532088	0.0532112	0.0532137	0.0532162	0.0532185	0.0532208	0.0532229	0.0532248	0.0532266	0.0532282	0.0532296	0.0532308	0.0532319	0.0532328	0.0532334	0.053234	0.0532344	0.0532347	0.0532349	0.053235	0.053235	0.053235	0.053235	0.0532349	0.0532347	0.0532346	0.0532344	0.0532342	0.0532341	0.0532339	0.0532338	0.0532336
0.0142909	0.0142909	0.0142909	0.0142909	0.0142909	0.0142909	0.0142909	0.0142909	0.0142909	0.014291	0.014291	0.014291	0.014291	0.0142911	0.0142911	0.0142912	0.0142913	0.0142913	0.0142914	0.0142915	0.0142916	0.0142917	0.0142918	0.0142919	0.014292	0.0142921	0.0142922	0.0142923	0.0142924	0.0142925	0.0142926	0.0142927	0.0142928	0.0142929	0.014293	0.014293	0.0142931	0.0142932	0.0142933	0.0142933	0.0142934	0.0142935	0.0142935	0.0142936	0.0142936	0.0142937	0.0142937	0.0142937	0.0142938	0.0142938
0.0140943	0.0140943	0.0140943	0.0140943	0.0140943	0.0140943	0.0140943	0.0140943	0.0140943	0.0140943	0.0140943	0.0140943	0.0140943	0.0140943	0.0140943	0.0140943	0.0140943	0.0140943	0.0140943	0.0140943	0.0140943	0.0140943	0.0140943	0.0140943	0.0140943	0.0140943	0.0140943	0.0140943	0.0140943	0.0140943	0.0140943	0.0140943	0.0140943	0.0140943	0.0140943	0.0140943	0.0140943	0.0140944	0.0140944	0.0140944	0.0140944	0.0140944	0.0140944	0.0140944	0.0140944	0.0140944	0.0140944	0.0140944	0.0140944	0.0140944
0.0185352	0.0185352	0.0185352	0.0185352	0.0185352	0.0185352	0.0185352	0.0185352	0.0185352	0.0185352	0.0185352	0.0185352	0.0185352	0.0185352	0.0185353	0.0185353	0.0185353	0.0185353	0.0185353	0.0185354	0.0185354	0.0185354	0.0185355	0.0185355	0.0185355	0.0185356	0.0185356	0.0185356	0.0185356	0.0185357	0.0185357	0.0185357	0.0185358	0.0185358	0.0185358	0.0185358	0.0185359	0.0185359	0.0185359	0.0185359	0.0185359	0.018536	0.018536	0.018536	0.018536	0.018536	0.018536	0.018536	0.0185361	0.0185361
0.0264572	0.0264572	0.0264572	0.0264572	0.0264572	0.0264572	0.0264572	0.0264572	0.0264573	0.0264573	0.0264575	0.0264576	0.0264578	0.0264581	0.0264585	0.0264589	0.0264593	0.0264598	0.0264603	0.0264609	0.0264615	0.0264621	0.0264627	0.0264633	0.0264638	0.0264644	0.0264649	0.0264653	0.0264657	0.0264661	0.0264664	0.0264667	0.026467	0.0264672	0.0264674	0.0264675	0.0264676	0.0264677	0.0264678	0.0264679	0.0264679	0.0264679	0.0264679	0.0264679	0.0264679	0.0264679	0.0264679	0.0264679	0.0264679	0.0264679
0.0333264	0.0333264	0.0333264	0.0333264	0.0333264	0.0333264	0.0333264	0.0333264	0.0333264	0.0333264	0.0333264	0.0333264	0.0333264	0.0333264	0.0333264	0.0333264	0.0333264	0.0333264	0.0333264	0.0333264	0.0333264	0.0333264	0.0333264	0.0333264	0.0333264	0.0333264	0.0333264	0.0333264	0.0333264	0.0333264	0.0333264	0.0333264	0.0333264	0.0333264	0.0333264	0.0333264	0.0333264	0.0333264	0.0333264	0.0333264	0.0333264	0.0333264	0.0333264	0.0333264	0.0333264	0.0333264	0.0333264	0.0333264	0.0333264	0.0333264
0.0135545	0.0135545	0.0135545	0.0135545	0.0135545	0.0135545	0.0135545	0.0135545	0.0135546	0.0135546	0.0135547	0.0135549	0.013555	0.0135552	0.0135555	0.0135558	0.0135562	0.0135565	0.013557	0.0135574	0.0135579	0.0135583	0.0135588	0.0135592	0.0135597	0.0135601	0.0135605	0.0135609	0.0135612	0.0135616	0.0135619	0.0135621	0.0135624	0.0135626	0.0135628	0.013563	0.0135631	0.0135632	0.0135633	0.0135634	0.0135635	0.0135635	0.0135636	0.0135636	0.0135636	0.0135637	0.0135637	0.0135637	0.0135637	0.0135637
0.0119498	0.0119498	0.0119498	0.0119498	0.0119498	0.0119498	0.0119498	0.0119498	0.0119499	0.0119499	0.0119499	0.0119499	0.0119499	0.0119499	0.0119499	0.0119499	0.0119499	0.0119499	0.01195	0.01195	0.01195	0.01195	0.0119501	0.0119501	0.0119501	0.0119501	0.0119502	0.0119502	0.0119502	0.0119502	0.0119502	0.0119503	0.0119503	0.0119503	0.0119503	0.0119503	0.0119504	0.0119504	0.0119504	0.0119504	0.0119504	0.0119504	0.0119504	0.0119504	0.0119505	0.0119505	0.0119505	0.0119505	0.0119505	0.0119505
0.0468726	0.0468726	0.0468726	0.0468726	0.0468726	0.0468726	0.0468726	0.0468726	0.0468726	0.0468726	0.0468726	0.0468726	0.0468726	0.0468726	0.0468726	0.0468726	0.0468726	0.0468726	0.0468726	0.0468726	0.0468726	0.0468726	0.0468726	0.0468726	0.0468726	0.0468726	0.0468727	0.0468727	0.0468727	0.0468727	0.0468727	0.0468727	0.0468727	0.0468727	0.0468727	0.0468727	0.0468727	0.0468727	0.0468727	0.0468727	0.0468727	0.0468728	0.0468728	0.0468728	0.0468728	0.0468728	0.0468728	0.0468728	0.0468728	0.0468728
0.0216278	0.0216278	0.0216278	0.0216278	0.0216278	0.0216278	0.0216278	0.0216278	0.0216278	0.0216278	0.0216279	0.021628	0.021628	0.0216282	0.0216283	0.0216284	0.0216286	0.0216288	0.021629	0.0216292	0.0216294	0.0216297	0.0216299	0.0216301	0.0216303	0.0216305	0.0216307	0.0216309	0.021631	0.0216312	0.0216313	0.0216314	0.0216315	0.0216316	0.0216317	0.0216317	0.0216318	0.0216318	0.0216318	0.0216319	0.0216319	0.0216319	0.0216319	0.0216319	0.0216319	0.0216319	0.0216319	0.0216319	0.0216319	0.0216318
0.0173891	0.0173891	0.0173891	0.0173891	0.0173891	0.0173891	0.0173891	0.0173891	0.0173891	0.0173891	0.0173891	0.0173891	0.0173892	0.0173892	0.0173893	0.0173894	0.0173895	0.0173896	0.0173897	0.0173898	0.0173899	0.01739	0.0173902	0.0173903	0.0173904	0.0173905	0.0173907	0.0173908	0.0173909	0.017391	0.0173911	0.0173912	0.0173913	0.0173913	0.0173914	0.0173915	0.0173915	0.0173916	0.0173916	0.0173917	0.0173917	0.0173917	0.0173918	0.0173918	0.0173918	0.0173918	0.0173918	0.0173918	0.0173919	0.0173919
0.0242982	0.0242982	0.0242982	0.0242982	0.0242982	0.0242982	0.0242982	0.0242982	0.0242982	0.0242982	0.0242983	0.0242983	0.0242983	0.0242983	0.0242983	0.0242984	0.0242984	0.0242985	0.0242985	0.0242986	0.0242986	0.0242987	0.0242987	0.0242988	0.0242988	0.0242989	0.0242989	0.0242989	0.024299	0.024299	0.024299	0.0242991	0.0242991	0.0242991	0.0242991	0.0242991	0.0242991	0.0242991	0.0242991	0.0242992	0.0242992	0.0242992	0.0242992	0.0242991	0.0242991	0.0242991	0.0242991	0.0242991	0.0242991	0.0242991
0.0161454	0.0161454	0.0161454	0.0161454	0.0161454	0.0161454	0.0161454	0.0161454	0.0161454	0.0161454	0.0161454	0.0161454	0.0161454	0.0161454	0.0161454	0.0161454	0.0161454	0.0161454	0.0161454	0.0161454	0.0161454	0.0161454	0.0161454	0.0161454	0.0161454	0.0161454	0.0161454	0.0161454	0.0161454	0.0161454	0.0161454	0.0161454	0.0161454	0.0161454	0.0161454	0.0161454	0.0161454	0.0161454	0.0161454	0.0161454	0.0161454	0.0161454	0.0161454	0.0161454	0.0161454	0.0161454	0.0161454	0.0161454	0.0161454	0.0161454
0.0262786	0.0262786	0.0262786	0.0262786	0.0262786	0.0262786	0.0262787	0.0262788	0.0262791	0.0262797	0.0262805	0.0262817	0.0262832	0.0262851	0.0262873	0.0262898	0.0262925	0.0262955	0.0262985	0.0263017	0.0263048	0.0263079	0.0263108	0.0263136	0.0263162	0.0263186	0.0263207	0.0263226	0.0263242	0.0263256	0.0263268	0.0263278	0.0263284	0.026329	0.0263294	0.0263296	0.0263297	0.0263298	0.0263297	0.0263296	0.0263294	0.0263292	0.026329	0.0263287	0.0263285	0.0263283	0.026328	0.0263278	0.0263277	0.0263275
0.012212	0.012212	0.012212	0.012212	0.012212	0.012212	0.012212	0.012212	0.012212	0.012212	0.012212	0.012212	0.012212	0.012212	0.012212	0.012212	0.012212	0.012212	0.012212	0.012212	0.012212	0.012212	0.012212	0.0122121	0.0122121	0.0122121	0.0122121	0.0122121	0.0122121	0.0122121	0.0122121	0.0122121	0.0122121	0.0122121	0.0122121	0.0122121	0.0122121	0.0122121	0.0122121	0.0122121	0.0122121	0.0122121	0.0122121	0.0122121	0.0122121	0.0122121	0.0122121	0.0122121	0.0122121	0.0122121
0.0234622	0.0234622	0.0234622	0.0234622	0.0234622	0.0234622	0.0234622	0.0234622	0.0234622	0.0234622	0.0234622	0.0234622	0.0234623	0.0234623	0.0234623	0.0234624	0.0234625	0.0234625	0.0234626	0.0234627	0.0234628	0.0234628	0.0234629	0.023463	0.0234631	0.0234631	0.0234632	0.0234633	0.0234633	0.0234634	0.0234634	0.0234634	0.0234635	0.0234635	0.0234635	0.0234635	0.0234636	0.0234636	0.0234636	0.0234636	0.0234636	0.0234636	0.0234636	0.0234636	0.0234636	0.0234636	0.0234636	0.0234636	0.0234636	0.0234636
0.0117416	0.0117416	0.0117416	0.0117416	0.0117416	0.0117416	0.0117416	0.0117417	0.0117417	0.0117417	0.0117417	0.0117418	0.0117419	0.011742	0.0117421	0.0117422	0.0117424	0.0117426	0.0117428	0.011743	0.0117432	0.0117434	0.0117437	0.0117439	0.0117442	0.0117444	0.0117447	0.0117449	0.0117451	0.0117453	0.0117455	0.0117457	0.0117459	0.011746	0.0117462	0.0117463	0.0117464	0.0117465	0.0117466	0.0117466	0.0117467	0.0117468	0.0117468	0.0117468	0.0117468	0.0117468	0.0117468	0.0117468	0.0117468	0.0117468
0.00899291	0.00899291	0.00899291	0.00899292	0.00899308	0.00899384	0.00899624	0.00900193	0.00901305	0.00903112	0.00905899	0.00909691	0.00914702	0.00920795	0.00928072	0.00936272	0.00945375	0.00955083	0.00965202	0.00975524	0.00985802	0.0099582	0.0100537	0.0101429	0.0102241	0.0102961	0.010358	0.0104085	0.0104481	0.0104768	0.010495	0.0105034	0.0105029	0.0104947	0.0104798	0.0104598	0.0104359	0.0104094	0.0103817	0.0103537	0.0103267	0.0103013	0.0102787	0.0102593	0.0102432	0.0102307	0.0102217	0.0102162	0.0102139	0.0102146
0.0416489	0.0416489	0.0416489	0.0416489	0.0416489	0.041649	0.041649	0.0416491	0.0416493	0.0416496	0.0416501	0.0416509	0.0416519	0.0416531	0.0416547	0.0416565	0.0416585	0.0416607	0.0416631	0.0416656	0.0416681	0.0416707	0.0416732	0.0416756	0.0416779	0.04168	0.041682	0.0416837	0.0416852	0.0416866	0.0416876	0.0416885	0.0416892	0.0416897	0.0416901	0.0416903	0.0416904	0.0416904	0.0416903	0.0416901	0.04169	0.0416898	0.0416896	0.0416893	0.0416892	0.041689	0.0416888	0.0416887	0.0416887	0.0416886
0.0154753	0.0154753	0.0154753	0.0154753	0.0154753	0.0154753	0.0154753	0.0154754	0.0154754	0.0154755	0.0154756	0.0154758	0.015476	0.0154764	0.0154767	0.0154771	0.0154776	0.0154781	0.0154787	0.0154792	0.0154798	0.0154804	0.0154809	0.0154815	0.015482	0.0154824	0.0154829	0.0154833	0.0154836	0.0154839	0.0154842	0.0154844	0.0154846	0.0154847	0.0154848	0.0154849	0.015485	0.015485	0.015485	0.015485	0.015485	0.015485	0.015485	0.0154849	0.0154849	0.0154849	0.0154849	0.0154848	0.0154848	0.0154848
0.047891	0.047891	0.047891	0.047891	0.047891	0.047891	0.047891	0.047891	0.047891	0.0478911	0.0478911	0.0478911	0.0478912	0.0478913	0.0478914	0.0478915	0.0478917	0.0478918	0.047892	0.0478922	0.0478924	0.0478926	0.0478928	0.047893	0.0478932	0.0478934	0.0478936	0.0478937	0.0478939	0.0478941	0.0478943	0.0478944	0.0478946	0.0478947	0.0478948	0.0478949	0.047895	0.0478951	0.0478952	0.0478953	0.0478954	0.0478954	0.0478955	0.0478955	0.0478956	0.0478956	0.0478957	0.0478957	0.0478957	0.0478957
0.0339953	0.0339953	0.0339953	0.0339953	0.0339953	0.0339953	0.0339953	0.0339953	0.0339953	0.0339953	0.0339953	0.0339953	0.0339953	0.0339953	0.0339953	0.0339954	0.0339954	0.0339954	0.0339954	0.0339954	0.0339954	0.0339954	0.0339954	0.0339954	0.0339955	0.0339955	0.0339955	0.0339955	0.0339955	0.0339955	0.0339955	0.0339955	0.0339956	0.0339956	0.0339956	0.0339956	0.0339956	0.0339956	0.0339956	0.0339956	0.0339956	0.0339956	0.0339956	0.0339956	0.0339956	0.0339956	0.0339956	0.0339956	0.0339956	0.0339956
0.0235855	0.0235855	0.0235855	0.0235855	0.0235855	0.0235855	0.0235856	0.0235856	0.0235856	0.0235856	0.0235857	0.0235857	0.0235858	0.0235859	0.023586	0.0235862	0.0235864	0.0235866	0.0235868	0.0235871	0.0235873	0.0235876	0.0235879	0.0235882	0.0235885	0.0235888	0.0235891	0.0235894	0.0235897	0.02359	0.0235903	0.0235906	0.0235909	0.0235912	0.0235914	0.0235917	0.023592	0.0235922	0.0235924	0.0235927	0.0235929	0.0235931	0.0235933	0.0235935	0.0235937	0.0235938	0.023594	0.0235942	0.0235943	0.0235945
0.0127766	0.0127766	0.0127766	0.0127766	0.0127766	0.0127766	0.0127766	0.0127768	0.012777	0.0127775	0.0127781	0.0127791	0.0127803	0.0127819	0.0127839	0.0127861	0.0127887	0.0127915	0.0127945	0.0127977	0.0128011	0.0128046	0.0128081	0.0128116	0.0128151	0.0128185	0.0128218	0.012825	0.0128281	0.012831	0.0128338	0.0128364	0.0128389	0.0128411	0.0128432	0.0128452	0.0128469	0.0128485	0.0128499	0.0128513	0.0128525	0.0128536	0.0128546	0.0128554	0.0128562	0.0128569	0.0128574	0.012858	0.0128585	0.0128589
0.0363428	0.0363428	0.0363428	0.0363428	0.0363428	0.0363428	0.0363428	0.0363429	0.0363429	0.0363431	0.0363432	0.0363435	0.0363438	0.0363442	0.0363447	0.0363453	0.036346	0.0363468	0.0363476	0.0363485	0.0363494	0.0363503	0.0363513	0.0363522	0.0363531	0.036354	0.0363548	0.0363555	0.0363562	0.0363568	0.0363574	0.0363578	0.0363582	0.0363586	0.0363588	0.036359	0.0363592	0.0363592	0.0363593	0.0363593	0.0363592	0.0363591	0.036359	0.0363589	0.0363588	0.0363587	0.0363586	0.0363584	0.0363583	0.0363582
0.0560343	0.0560343	0.0560343	0.0560343	0.0560343	0.0560343	0.0560343	0.0560343	0.0560343	0.0560343	0.0560343	0.0560343	0.0560343	0.0560343	0.0560343	0.0560343	0.0560343	0.0560343	0.0560343	0.0560343	0.0560343	0.0560343	0.0560344	0.0560344	0.0560344	0.0560344	0.0560344	0.0560344	0.0560344	0.0560344	0.0560344	0.0560344	0.0560344	0.0560344	0.0560344	0.0560344	0.0560344	0.0560344	0.0560344	0.0560344	0.0560344	0.0560344	0.0560344	0.0560344	0.0560344	0.0560344	0.0560344	0.0560344	0.0560344	0.0560344
0.0136306	0.0136306	0.0136306	0.0136306	0.0136306	0.0136306	0.0136306	0.0136306	0.0136306	0.0136306	0.0136306	0.0136307	0.0136307	0.0136308	0.0136309	0.013631	0.0136312	0.0136313	0.0136315	0.0136317	0.0136319	0.0136321	0.0136323	0.0136325	0.0136327	0.0136329	0.0136332	0.0136334	0.0136336	0.0136338	0.0136341	0.0136343	0.0136345	0.0136347	0.0136349	0.0136351	0.0136352	0.0136354	0.0136356	0.0136357	0.0136359	0.013636	0.0136362	0.0136363	0.0136364	0.0136366	0.0136367	0.0136368	0.0136369	0.013637
0.0213899	0.0213899	0.0213899	0.0213899	0.0213899	0.0213899	0.0213899	0.0213899	0.0213899	0.0213899	0.02139	0.02139	0.0213901	0.0213902	0.0213903	0.0213904	0.0213906	0.0213907	0.0213909	0.0213911	0.0213912	0.0213914	0.0213916	0.0213917	0.0213919	0.021392	0.0213921	0.0213922	0.0213923	0.0213924	0.0213924	0.0213924	0.0213925	0.0213925	0.0213925	0.0213925	0.0213925	0.0213925	0.0213924	0.0213924	0.0213924	0.0213924	0.0213924	0.0213924	0.0213923	0.0213923	0.0213923	0.0213923	0.0213923	0.0213923
0.037408	0.037408	0.037408	0.037408	0.037408	0.037408	0.037408	0.037408	0.037408	0.037408	0.037408	0.0374081	0.0374081	0.0374082	0.0374083	0.0374083	0.0374085	0.0374086	0.0374087	0.0374089	0.037409	0.0374092	0.0374093	0.0374095	0.0374097	0.0374099	0.03741	0.0374102	0.0374104	0.0374106	0.0374108	0.0374109	0.0374111	0.0374113	0.0374114	0.0374116	0.0374117	0.0374119	0.037412	0.0374122	0.0374123	0.0374124	0.0374125	0.0374126	0.0374127	0.0374129	0.037413	0.037413	0.0374131	0.0374132
0.0154669	0.0154669	0.0154669	0.0154669	0.0154669	0.0154669	0.0154669	0.0154669	0.0154669	0.0154669	0.0154669	0.0154669	0.0154669	0.0154669	0.0154669	0.015467	0.015467	0.015467	0.015467	0.0154671	0.0154671	0.0154671	0.0154671	0.0154672	0.0154672	0.0154672	0.0154673	0.0154673	0.0154673	0.0154673	0.0154674	0.0154674	0.0154674	0.0154674	0.0154675	0.0154675	0.0154675	0.0154675	0.0154675	0.0154675	0.0154675	0.0154675	0.0154675	0.0154675	0.0154675	0.0154676	0.0154676	0.0154676	0.0154676	0.0154676
0.0151014	0.0151014	0.0151014	0.0151014	0.0151014	0.0151014	0.0151014	0.0151014	0.0151014	0.0151014	0.0151014	0.0151014	0.0151014	0.0151014	0.0151014	0.0151014	0.0151014	0.0151014	0.0151015	0.0151015	0.0151015	0.0151015	0.0151015	0.0151015	0.0151015	0.0151016	0.0151016	0.0151016	0.0151016	0.0151016	0.0151016	0.0151017	0.0151017	0.0151017	0.0151017	0.0151017	0.0151017	0.0151017	0.0151017	0.0151018	0.0151018	0.0151018	0.0151018	0.0151018	0.0151018	0.0151018	0.0151018	0.0151018	0.0151018	0.0151018
0.024243	0.024243	0.024243	0.024243	0.024243	0.024243	0.024243	0.0242431	0.0242431	0.0242433	0.0242435	0.0242438	0.0242442	0.0242447	0.0242453	0.024246	0.0242469	0.0242477	0.0242487	0.0242497	0.0242508	0.0242518	0.0242529	0.024254	0.024255	0.024256	0.0242569	0.0242578	0.0242587	0.0242594	0.0242602	0.0242608	0.0242614	0.0242619	0.0242623	0.0242627	0.024263	0.0242633	0.0242635	0.0242637	0.0242639	0.024264	0.0242641	0.0242641	0.0242641	0.0242642	0.0242641	0.0242641	0.0242641	0.0242641
0.0130903	0.0130903	0.0130903	0.0130903	0.0130903	0.0130903	0.0130903	0.0130903	0.0130903	0.0130904	0.0130904	0.0130904	0.0130904	0.0130904	0.0130904	0.0130904	0.0130904	0.0130904	0.0130904	0.0130904	0.0130904	0.0130904	0.0130904	0.0130904	0.0130904	0.0130904	0.0130904	0.0130904	0.0130904	0.0130904	0.0130904	0.0130904	0.0130904	0.0130904	0.0130904	0.0130904	0.0130904	0.0130905	0.0130905	0.0130905	0.0130905	0.0130905	0.0130905	0.0130905	0.0130905	0.0130905	0.0130905	0.0130905	0.0130905	0.0130905
0.01851	0.01851	0.01851	0.01851	0.01851	0.01851	0.01851	0.01851	0.01851	0.01851	0.01851	0.01851	0.01851	0.01851	0.01851	0.01851	0.01851	0.01851	0.0185101	0.0185101	0.0185101	0.0185101	0.0185102	0.0185102	0.0185102	0.0185102	0.0185103	0.0185103	0.0185103	0.0185103	0.0185104	0.0185104	0.0185104	0.0185104	0.0185104	0.0185105	0.0185105	0.0185105	0.0185105	0.0185105	0.0185105	0.0185105	0.0185105	0.0185105	0.0185105	0.0185105	0.0185105	0.0185105	0.0185105	0.0185105
0.0233663	0.0233663	0.0233663	0.0233663	0.0233663	0.0233663	0.0233663	0.0233663	0.0233663	0.0233663	0.0233663	0.0233663	0.0233663	0.0233663	0.0233663	0.0233663	0.0233663	0.0233663	0.0233663	0.0233663	0.0233663	0.0233663	0.0233664	0.0233664	0.0233664	0.0233664	0.0233664	0.0233664	0.0233664	0.0233664	0.0233664	0.0233664	0.0233664	0.0233664	0.0233664	0.0233664	0.0233665	0.0233665	0.0233665	0.0233665	0.0233665	0.0233665	0.0233664	0.0233664	0.0233664	0.0233664	0.0233664	0.0233664	0.0233664	0.0233664
0.0194989	0.0194989	0.0194989	0.0194989	0.0194989	0.0194989	0.0194989	0.0194989	0.0194989	0.019499	0.019499	0.019499	0.0194991	0.0194991	0.0194992	0.0194992	0.0194993	0.0194994	0.0194995	0.0194996	0.0194997	0.0194998	0.0194999	0.0194999	0.0195	0.0195	0.0195001	0.0195001	0.0195001	0.0195001	0.0195001	0.0195001	0.0195	0.0195	0.0195	0.0194999	0.0194999	0.0194998	0.0194998	0.0194997	0.0194997	0.0194997	0.0194997	0.0194997	0.0194997	0.0194997	0.0194997	0.0194997	0.0194998	0.0194998
0.0155071	0.0155071	0.0155071	0.0155071	0.0155071	0.0155071	0.0155071	0.0155071	0.0155071	0.0155071	0.0155071	0.0155071	0.0155071	0.0155071	0.0155071	0.0155071	0.0155072	0.0155072	0.0155072	0.0155072	0.0155073	0.0155073	0.0155073	0.0155074	0.0155074	0.0155074	0.0155074	0.0155075	0.0155075	0.0155075	0.0155076	0.0155076	0.0155076	0.0155076	0.0155076	0.0155077	0.0155077	0.0155077	0.0155077	0.0155077	0.0155078	0.0155078	0.0155078	0.0155078	0.0155078	0.0155078	0.0155078	0.0155079	0.0155079	0.0155079
0.0171015	0.0171015	0.0171015	0.0171015	0.0171015	0.0171015	0.0171015	0.0171015	0.0171015	0.0171015	0.0171015	0.0171016	0.0171016	0.0171017	0.0171017	0.0171018	0.0171019	0.017102	0.0171021	0.0171022	0.0171023	0.0171024	0.0171026	0.0171027	0.0171028	0.0171029	0.017103	0.0171032	0.0171033	0.0171034	0.0171035	0.0171035	0.0171036	0.0171037	0.0171038	0.0171038	0.0171039	0.017104	0.017104	0.017104	0.0171041	0.0171041	0.0171041	0.0171042	0.0171042	0.0171042	0.0171042	0.0171042	0.0171042	0.0171042
0.0127625	0.0127625	0.0127625	0.0127625	0.0127625	0.0127625	0.0127625	0.0127625	0.0127625	0.0127625	0.0127625	0.0127625	0.0127625	0.0127625	0.0127625	0.0127625	0.0127625	0.0127625	0.0127625	0.0127625	0.0127625	0.0127625	0.0127625	0.0127625	0.0127626	0.0127626	0.0127626	0.0127626	0.0127626	0.0127626	0.0127626	0.0127626	0.0127626	0.0127626	0.0127626	0.0127626	0.0127626	0.0127626	0.0127627	0.0127627	0.0127627	0.0127627	0.0127627	0.0127627	0.0127627	0.0127627	0.0127627	0.0127627	0.0127627	0.0127627
0.0127992	0.0127992	0.0127992	0.0127992	0.0127992	0.0127992	0.0127992	0.0127992	0.0127992	0.0127993	0.0127993	0.0127993	0.0127993	0.0127993	0.0127993	0.0127993	0.0127993	0.0127993	0.0127993	0.0127993	0.0127993	0.0127994	0.0127994	0.0127994	0.0127994	0.0127994	0.0127994	0.0127994	0.0127995	0.0127995	0.0127995	0.0127995	0.0127995	0.0127995	0.0127995	0.0127995	0.0127995	0.0127995	0.0127996	0.0127996	0.0127996	0.0127996	0.0127996	0.0127996	0.0127996	0.0127996	0.0127996	0.0127996	0.0127996	0.0127996
0.0253163	0.0253163	0.0253163	0.0253163	0.0253163	0.0253163	0.0253164	0.0253164	0.0253164	0.0253165	0.0253167	0.0253169	0.0253171	0.0253175	0.0253179	0.0253183	0.0253188	0.0253194	0.02532	0.0253206	0.0253212	0.0253219	0.0253225	0.0253231	0.0253238	0.0253244	0.025325	0.0253255	0.0253261	0.0253266	0.025327	0.0253275	0.0253279	0.0253283	0.0253286	0.0253289	0.0253292	0.0253294	0.0253297	0.0253299	0.0253301	0.0253302	0.0253304	0.0253305	0.0253306	0.0253307	0.0253308	0.0253308	0.0253309	0.0253309
0.0199892	0.0199892	0.0199892	0.0199892	0.0199892	0.0199892	0.0199893	0.0199893	0.0199893	0.0199893	0.0199893	0.0199894	0.0199894	0.0199895	0.0199896	0.0199897	0.0199898	0.0199899	0.01999	0.0199902	0.0199903	0.0199905	0.0199907	0.0199908	0.019991	0.0199911	0.0199913	0.0199914	0.0199916	0.0199917	0.0199918	0.019992	0.0199921	0.0199922	0.0199923	0.0199924	0.0199924	0.0199925	0.0199926	0.0199926	0.0199927	0.0199927	0.0199927	0.0199928	0.0199928	0.0199928	0.0199928	0.0199928	0.0199928	0.0199928
0.0527699	0.0527699	0.0527699	0.0527699	0.0527699	0.0527699	0.0527699	0.0527699	0.0527699	0.0527699	0.0527699	0.0527699	0.05277	0.05277	0.05277	0.05277	0.05277	0.05277	0.05277	0.05277	0.05277	0.05277	0.05277	0.05277	0.05277	0.05277	0.05277	0.05277	0.05277	0.05277	0.05277	0.05277	0.05277	0.05277	0.05277	0.05277	0.05277	0.05277	0.05277	0.05277	0.05277	0.05277	0.05277	0.05277	0.05277	0.05277	0.05277	0.05277	0.05277	0.05277
0.0255908	0.0255908	0.0255908	0.0255908	0.0255908	0.0255908	0.0255908	0.0255908	0.0255908	0.0255908	0.0255908	0.0255908	0.0255908	0.0255908	0.0255908	0.0255908	0.0255908	0.0255908	0.0255908	0.0255908	0.0255908	0.0255908	0.0255908	0.0255908	0.0255908	0.0255908	0.0255908	0.0255908	0.0255908	0.0255908	0.0255908	0.0255908	0.0255908	0.0255908	0.0255908	0.0255908	0.0255908	0.0255908	0.0255908	0.0255908	0.0255908	0.0255908	0.0255908	0.0255909	0.0255909	0.0255909	0.0255909	0.0255909	0.0255909	0.0255909
0.0665227	0.0665227	0.0665227	0.0665227	0.0665227	0.0665227	0.0665227	0.0665228	0.066523	0.0665234	0.0665239	0.0665247	0.0665257	0.0665269	0.0665284	0.0665302	0.0665321	0.0665342	0.0665365	0.0665389	0.0665414	0.0665439	0.0665465	0.0665491	0.0665516	0.0665541	0.0665565	0.0665589	0.0665612	0.0665633	0.0665654	0.0665674	0.0665692	0.0665709	0.0665725	0.0665741	0.0665754	0.0665767	0.0665779	0.066579	0.06658	0.0665809	0.0665817	0.0665825	0.0665831	0.0665837	0.0665843	0.0665848	0.0665852	0.0665856
0.0270851	0.0270851	0.0270851	0.0270851	0.0270851	0.0270851	0.0270851	0.0270851	0.0270851	0.0270851	0.0270851	0.0270852	0.0270852	0.0270852	0.0270853	0.0270853	0.0270854	0.0270854	0.0270855	0.0270855	0.0270856	0.0270856	0.0270857	0.0270857	0.0270858	0.0270858	0.0270858	0.0270858	0.0270858	0.0270858	0.0270858	0.0270858	0.0270858	0.0270858	0.0270857	0.0270857	0.0270857	0.0270857	0.0270857	0.0270857	0.0270857	0.0270857	0.0270857	0.0270857	0.0270857	0.0270857	0.0270857	0.0270858	0.0270858	0.0270858
0.0164858	0.0164858	0.0164858	0.0164858	0.0164858	0.0164858	0.0164858	0.0164858	0.0164858	0.0164858	0.0164859	0.0164859	0.0164859	0.0164859	0.016486	0.016486	0.0164861	0.0164861	0.0164862	0.0164863	0.0164864	0.0164864	0.0164865	0.0164866	0.0164867	0.0164868	0.0164869	0.0164869	0.016487	0.0164871	0.0164871	0.0164872	0.0164873	0.0164873	0.0164874	0.0164874	0.0164874	0.0164875	0.0164875	0.0164875	0.0164875	0.0164876	0.0164876	0.0164876	0.0164876	0.0164876	0.0164876	0.0164876	0.0164876	0.0164876
0.0238284	0.0238284	0.0238284	0.0238284	0.0238284	0.0238284	0.0238284	0.0238285	0.0238285	0.0238285	0.0238286	0.0238288	0.0238289	0.0238291	0.0238294	0.0238296	0.0238299	0.0238303	0.0238306	0.023831	0.0238313	0.0238316	0.0238319	0.0238322	0.0238325	0.0238327	0.0238329	0.023833	0.0238332	0.0238332	0.0238333	0.0238333	0.0238334	0.0238333	0.0238333	0.0238333	0.0238333	0.0238332	0.0238332	0.0238331	0.0238331	0.0238331	0.023833	0.023833	0.023833	0.023833	0.023833	0.023833	0.023833	0.023833
0.061218	0.061218	0.061218	0.061218	0.061218	0.061218	0.0612181	0.0612183	0.0612186	0.0612193	0.0612202	0.0612215	0.0612232	0.0612254	0.061228	0.061231	0.0612344	0.0612381	0.0612421	0.0612464	0.0612508	0.0612554	0.06126	0.0612647	0.0612694	0.0612741	0.0612787	0.0612832	0.0612876	0.0612918	0.061296	0.0613	0.0613037	0.0613073	0.0613108	0.0613141	0.0613172	0.0613202	0.0613229	0.0613256	0.061328	0.0613303	0.0613325	0.0613345	0.0613364	0.0613382	0.0613398	0.0613412	0.0613426	0.0613441
0.0206121	0.0206121	0.0206121	0.0206121	0.0206121	0.0206121	0.0206121	0.0206121	0.0206121	0.0206121	0.0206121	0.0206121	0.0206122	0.0206122	0.0206122	0.0206122	0.0206122	0.0206123	0.0206123	0.0206124	0.0206124	0.0206124	0.0206125	0.0206125	0.0206126	0.0206126	0.0206127	0.0206127	0.0206128	0.0206128	0.0206129	0.0206129	0.020613	0.020613	0.0206131	0.0206131	0.0206132	0.0206132	0.0206133	0.0206133	0.0206133	0.0206134	0.0206134	0.0206134	0.0206135	0.0206135	0.0206135	0.0206135	0.0206136	0.0206136
0.0145703	0.0145703	0.0145703	0.0145703	0.0145703	0.0145703	0.0145703	0.0145703	0.0145703	0.0145704	0.0145705	0.0145706	0.0145708	0.014571	0.0145712	0.0145715	0.0145718	0.0145721	0.0145725	0.0145729	0.0145732	0.0145737	0.0145741	0.0145745	0.0145749	0.0145753	0.0145756	0.014576	0.0145763	0.0145766	0.0145769	0.0145772	0.0145775	0.0145777	0.0145779	0.0145781	0.0145783	0.0145784	0.0145786	0.0145787	0.0145788	0.0145789	0.014579	0.0145791	0.0145791	0.0145792	0.0145792	0.0145793	0.0145793	0.0145793
0.0129077	0.0129077	0.0129077	0.0129077	0.0129077	0.0129077	0.0129077	0.0129077	0.0129077	0.0129077	0.0129077	0.0129077	0.0129077	0.0129077	0.0129077	0.0129077	0.0129077	0.0129077	0.0129077	0.0129077	0.0129077	0.0129077	0.0129077	0.0129077	0.0129077	0.0129077	0.0129077	0.0129077	0.0129077	0.0129077	0.0129077	0.0129077	0.0129077	0.0129077	0.0129077	0.0129077	0.0129077	0.0129077	0.0129077	0.0129077	0.0129077	0.0129077	0.0129077	0.0129077	0.0129077	0.0129077	0.0129077	0.0129077	0.0129077	0.0129077
0.0172119	0.0172119	0.0172119	0.0172119	0.0172119	0.0172119	0.017212	0.0172122	0.0172126	0.0172132	0.0172142	0.0172155	0.0172172	0.0172193	0.0172218	0.0172246	0.0172277	0.0172311	0.0172346	0.0172383	0.0172419	0.0172455	0.0172491	0.0172525	0.0172557	0.0172588	0.0172616	0.0172642	0.0172665	0.0172686	0.0172704	0.017272	0.0172734	0.0172745	0.0172755	0.0172763	0.0172769	0.0172775	0.0172778	0.0172781	0.0172782	0.0172784	0.0172784	0.0172784	0.0172783	0.0172782	0.0172781	0.017278	0.0172778	0.0172777
0.0211977	0.0211977	0.0211977	0.0211977	0.0211977	0.0211977	0.0211977	0.0211977	0.0211977	0.0211977	0.0211977	0.0211977	0.0211977	0.0211977	0.0211977	0.0211977	0.0211977	0.0211977	0.0211977	0.0211977	0.0211977	0.0211978	0.0211978	0.0211978	0.0211978	0.0211978	0.0211978	0.0211978	0.0211978	0.0211978	0.0211978	0.0211978	0.0211978	0.0211978	0.0211978	0.0211978	0.0211978	0.0211978	0.0211978	0.0211978	0.0211978	0.0211978	0.0211978	0.0211978	0.0211979	0.0211979	0.0211979	0.0211979	0.0211979	0.0211979
0.0525328	0.0525328	0.0525328	0.0525328	0.0525328	0.0525328	0.0525328	0.0525328	0.0525328	0.0525328	0.0525328	0.0525328	0.0525328	0.0525328	0.0525328	0.0525329	0.0525329	0.0525329	0.052533	0.052533	0.0525331	0.0525331	0.0525331	0.0525332	0.0525332	0.0525333	0.0525333	0.0525333	0.0525334	0.0525334	0.0525334	0.0525335	0.0525335	0.0525335	0.0525335	0.0525336	0.0525336	0.0525336	0.0525336	0.0525336	0.0525336	0.0525336	0.0525336	0.0525336	0.0525336	0.0525336	0.0525336	0.0525336	0.0525336	0.0525336
0.0129568	0.0129568	0.0129568	0.0129568	0.0129568	0.0129568	0.0129568	0.0129568	0.0129568	0.0129568	0.0129568	0.0129568	0.0129568	0.0129569	0.0129569	0.012957	0.012957	0.0129571	0.0129571	0.0129572	0.0129573	0.0129573	0.0129574	0.0129575	0.0129575	0.0129576	0.0129577	0.0129578	0.0129578	0.0129579	0.012958	0.012958	0.0129581	0.0129582	0.0129582	0.0129583	0.0129583	0.0129584	0.0129584	0.0129585	0.0129585	0.0129585	0.0129586	0.0129586	0.0129587	0.0129587	0.0129587	0.0129587	0.0129588	0.0129588
0.0155439	0.0155439	0.0155439	0.0155439	0.0155439	0.0155439	0.015544	0.015544	0.015544	0.0155441	0.0155443	0.0155445	0.0155448	0.0155451	0.0155455	0.015546	0.0155466	0.0155472	0.0155479	0.0155486	0.0155493	0.01555	0.0155508	0.0155515	0.0155522	0.0155529	0.0155536	0.0155543	0.0155549	0.0155555	0.015556	0.0155565	0.015557	0.0155574	0.0155578	0.0155582	0.0155585	0.0155588	0.015559	0.0155593	0.0155595	0.0155596	0.0155598	0.0155599	0.0155601	0.0155602	0.0155602	0.0155603	0.0155604	0.0155604
0.0445291	0.0445291	0.0445291	0.0445291	0.0445291	0.0445291	0.0445291	0.0445293	0.0445295	0.0445299	0.0445305	0.0445314	0.0445326	0.044534	0.0445358	0.0445378	0.0445401	0.0445426	0.0445452	0.0445479	0.0445506	0.0445533	0.0445559	0.0445584	0.0445607	0.0445628	0.0445645	0.0445661	0.0445674	0.0445683	0.0445691	0.0445695	0.0445696	0.0445696	0.0445693	0.0445689	0.0445682	0.0445675	0.0445667	0.0445659	0.044565	0.0445641	0.0445633	0.0445625	0.0445618	0.0445611	0.0445606	0.0445601	0.0445598	0.0445596
0.0870117	0.0870117	0.0870117	0.0870117	0.0870117	0.0870117	0.0870117	0.0870117	0.0870117	0.0870117	0.0870117	0.0870118	0.0870118	0.0870119	0.0870119	0.087012	0.0870121	0.0870122	0.0870123	0.0870124	0.0870125	0.0870127	0.0870128	0.0870129	0.087013	0.0870132	0.0870133	0.0870134	0.0870135	0.0870137	0.0870138	0.0870139	0.087014	0.0870141	0.0870142	0.0870143	0.0870144	0.0870145	0.0870146	0.0870147	0.0870148	0.0870149	0.087015	0.0870151	0.0870151	0.0870152	0.0870153	0.0870154	0.0870154	0.0870155
0.0558008	0.0558008	0.0558008	0.0558008	0.0558008	0.0558008	0.0558008	0.0558008	0.0558008	0.0558008	0.0558009	0.0558009	0.0558009	0.055801	0.055801	0.0558011	0.0558011	0.0558012	0.0558013	0.0558014	0.0558014	0.0558015	0.0558016	0.0558017	0.0558017	0.0558018	0.0558019	0.055802	0.055802	0.0558021	0.0558021	0.0558022	0.0558022	0.0558022	0.0558023	0.0558023	0.0558023	0.0558024	0.0558024	0.0558024	0.0558024	0.0558024	0.0558024	0.0558024	0.0558024	0.0558024	0.0558024	0.0558024	0.0558025	0.0558025
0.0134121	0.0134121	0.0134121	0.0134121	0.0134121	0.0134121	0.0134121	0.0134121	0.0134121	0.0134122	0.0134123	0.0134124	0.0134126	0.0134128	0.013413	0.0134133	0.0134136	0.013414	0.0134144	0.0134148	0.0134152	0.0134156	0.013416	0.0134165	0.0134169	0.0134173	0.0134176	0.013418	0.0134183	0.0134186	0.0134189	0.0134191	0.0134193	0.0134195	0.0134196	0.0134197	0.0134198	0.0134199	0.01342	0.01342	0.01342	0.01342	0.01342	0.01342	0.0134199	0.0134199	0.0134199	0.0134198	0.0134198	0.0134198
0.026384	0.026384	0.026384	0.026384	0.026384	0.026384	0.026384	0.026384	0.026384	0.0263841	0.0263841	0.0263841	0.0263841	0.0263842	0.0263842	0.0263843	0.0263843	0.0263844	0.0263844	0.0263845	0.0263846	0.0263847	0.0263848	0.0263848	0.0263849	0.026385	0.0263851	0.0263851	0.0263852	0.0263852	0.0263853	0.0263853	0.0263854	0.0263854	0.0263855	0.0263855	0.0263855	0.0263855	0.0263855	0.0263856	0.0263856	0.0263856	0.0263856	0.0263856	0.0263856	0.0263856	0.0263856	0.0263856	0.0263856	0.0263856
0.0529049	0.0529049	0.0529049	0.0529049	0.0529049	0.0529049	0.0529049	0.0529049	0.0529049	0.0529049	0.0529049	0.0529049	0.0529049	0.0529049	0.0529049	0.0529049	0.0529049	0.0529049	0.0529049	0.052905	0.052905	0.052905	0.052905	0.052905	0.052905	0.052905	0.052905	0.052905	0.052905	0.052905	0.052905	0.052905	0.052905	0.052905	0.052905	0.052905	0.052905	0.052905	0.052905	0.052905	0.052905	0.052905	0.052905	0.052905	0.052905	0.052905	0.052905	0.052905	0.052905	0.052905
0.0121454	0.0121454	0.0121454	0.0121454	0.0121454	0.0121454	0.0121454	0.0121454	0.0121454	0.0121454	0.0121454	0.0121454	0.0121454	0.0121454	0.0121455	0.0121455	0.0121455	0.0121455	0.0121456	0.0121456	0.0121457	0.0121457	0.0121457	0.0121458	0.0121458	0.0121459	0.0121459	0.012146	0.012146	0.0121461	0.0121461	0.0121462	0.0121462	0.0121462	0.0121463	0.0121463	0.0121463	0.0121464	0.0121464	0.0121464	0.0121464	0.0121465	0.0121465	0.0121465	0.0121465	0.0121465	0.0121466	0.0121466	0.0121466	0.0121466
0.0185816	0.0185816	0.0185816	0.0185816	0.0185816	0.0185816	0.0185816	0.0185816	0.0185816	0.0185816	0.0185816	0.0185816	0.0185817	0.0185817	0.0185817	0.0185818	0.0185818	0.0185818	0.0185819	0.0185819	0.018582	0.018582	0.0185821	0.0185821	0.0185822	0.0185822	0.0185823	0.0185823	0.0185823	0.0185824	0.0185824	0.0185824	0.0185824	0.0185824	0.0185825	0.0185825	0.0185825	0.0185825	0.0185825	0.0185825	0.0185825	0.0185825	0.0185825	0.0185825	0.0185825	0.0185825	0.0185825	0.0185825	0.0185825	0.0185825
0.0220304	0.0220304	0.0220304	0.0220304	0.0220304	0.0220304	0.0220304	0.0220304	0.0220304	0.0220304	0.0220304	0.0220304	0.0220304	0.0220304	0.0220305	0.0220305	0.0220306	0.0220306	0.0220306	0.0220307	0.0220307	0.0220308	0.0220308	0.0220309	0.0220309	0.0220309	0.022031	0.022031	0.022031	0.0220311	0.0220311	0.0220311	0.0220311	0.0220311	0.0220311	0.0220311	0.0220311	0.0220311	0.0220311	0.0220311	0.0220311	0.0220311	0.0220311	0.0220311	0.0220311	0.0220311	0.0220311	0.0220311	0.0220311	0.0220311
0.0195164	0.0195164	0.0195164	0.0195164	0.0195164	0.0195165	0.0195166	0.0195169	0.0195175	0.0195185	0.0195199	0.019522	0.0195246	0.0195279	0.0195318	0.0195363	0.0195413	0.0195467	0.0195524	0.0195584	0.0195646	0.0195708	0.019577	0.0195832	0.0195892	0.0195951	0.0196007	0.019606	0.0196112	0.0196159	0.0196203	0.0196244	0.0196282	0.0196317	0.0196349	0.0196378	0.0196404	0.0196427	0.0196447	0.0196466	0.0196481	0.0196495	0.0196507	0.0196517	0.0196525	0.0196533	0.0196538	0.0196543	0.0196547	0.0196549
0.0247828	0.0247828	0.0247828	0.0247828	0.0247828	0.0247828	0.0247828	0.0247828	0.0247828	0.0247828	0.0247828	0.0247828	0.0247828	0.0247828	0.0247829	0.0247829	0.0247829	0.024783	0.024783	0.024783	0.0247831	0.0247831	0.0247832	0.0247832	0.0247832	0.0247833	0.0247833	0.0247833	0.0247834	0.0247834	0.0247834	0.0247834	0.0247834	0.0247834	0.0247834	0.0247834	0.0247834	0.0247834	0.0247834	0.0247834	0.0247834	0.0247834	0.0247834	0.0247834	0.0247834	0.0247834	0.0247834	0.0247834	0.0247834	0.0247834
0.0206403	0.0206403	0.0206403	0.0206403	0.0206403	0.0206403	0.0206403	0.0206403	0.0206403	0.0206403	0.0206403	0.0206403	0.0206403	0.0206403	0.0206403	0.0206404	0.0206404	0.0206404	0.0206404	0.0206405	0.0206405	0.0206405	0.0206406	0.0206406	0.0206406	0.0206407	0.0206407	0.0206407	0.0206408	0.0206408	0.0206408	0.0206408	0.0206409	0.0206409	0.0206409	0.0206409	0.0206409	0.0206409	0.0206409	0.0206409	0.0206409	0.0206409	0.0206409	0.0206409	0.0206409	0.020641	0.020641	0.020641	0.020641	0.020641
0.0418624	0.0418624	0.0418624	0.0418624	0.0418624	0.0418624	0.0418624	0.0418624	0.0418624	0.0418624	0.0418624	0.0418624	0.0418625	0.0418625	0.0418626	0.0418627	0.0418627	0.0418628	0.0418629	0.041863	0.0418631	0.0418632	0.0418633	0.0418634	0.0418635	0.0418636	0.0418637	0.0418637	0.0418638	0.0418639	0.0418639	0.041864	0.041864	0.0418641	0.0418641	0.0418642	0.0418642	0.0418642	0.0418643	0.0418643	0.0418643	0.0418643	0.0418643	0.0418643	0.0418643	0.0418643	0.0418643	0.0418643	0.0418643	0.0418643
0.0175566	0.0175566	0.0175566	0.0175566	0.0175567	0.0175567	0.0175567	0.0175568	0.0175569	0.0175572	0.0175576	0.0175582	0.0175589	0.0175598	0.017561	0.0175623	0.0175637	0.0175653	0.017567	0.0175689	0.0175708	0.0175727	0.0175747	0.0175767	0.0175787	0.0175807	0.0175827	0.0175846	0.0175865	0.0175883	0.0175901	0.0175917	0.0175934	0.0175949	0.0175964	0.0175978	0.0175992	0.0176005	0.0176016	0.0176028	0.0176039	0.0176048	0.0176058	0.0176067	0.0176075	0.0176083	0.017609	0.0176097	0.0176104	0.0176109
0.0100009	0.0100009	0.0100009	0.0100009	0.0100009	0.0100009	0.0100009	0.0100009	0.0100009	0.0100009	0.0100009	0.0100009	0.0100009	0.0100009	0.0100009	0.0100009	0.010001	0.010001	0.010001	0.010001	0.010001	0.010001	0.010001	0.010001	0.010001	0.010001	0.010001	0.010001	0.0100011	0.0100011	0.0100011	0.0100011	0.0100011	0.0100011	0.0100011	0.0100011	0.0100011	0.0100011	0.0100011	0.0100011	0.0100011	0.0100011	0.0100011	0.0100011	0.0100011	0.0100011	0.0100011	0.0100011	0.0100011	0.0100011
0.0182876	0.0182876	0.0182876	0.0182876	0.0182876	0.0182876	0.0182876	0.0182876	0.0182876	0.0182876	0.0182876	0.0182876	0.0182876	0.0182876	0.0182876	0.0182876	0.0182876	0.0182876	0.0182877	0.0182877	0.0182877	0.0182877	0.0182877	0.0182878	0.0182878	0.0182878	0.0182878	0.0182878	0.0182878	0.0182879	0.0182879	0.0182879	0.0182879	0.0182879	0.0182879	0.0182879	0.0182879	0.018288	0.018288	0.018288	0.018288	0.018288	0.018288	0.018288	0.018288	0.018288	0.018288	0.018288	0.018288	0.018288
0.0405428	0.0405428	0.0405428	0.0405428	0.0405428	0.0405428	0.0405428	0.0405428	0.0405428	0.0405428	0.0405428	0.0405428	0.0405428	0.0405428	0.0405428	0.0405428	0.0405428	0.0405428	0.0405428	0.0405428	0.0405429	0.0405429	0.0405429	0.0405429	0.0405429	0.0405429	0.0405429	0.0405429	0.0405429	0.0405429	0.0405429	0.0405429	0.0405429	0.0405429	0.040543	0.040543	0.040543	0.040543	0.040543	0.040543	0.040543	0.040543	0.040543	0.040543	0.040543	0.040543	0.040543	0.040543	0.040543	0.040543
0.0134864	0.0134864	0.0134864	0.0134864	0.0134864	0.0134864	0.0134864	0.0134864	0.0134864	0.0134865	0.0134865	0.0134865	0.0134865	0.0134866	0.0134866	0.0134867	0.0134867	0.0134868	0.0134869	0.013487	0.0134871	0.0134872	0.0134873	0.0134874	0.0134875	0.0134876	0.0134877	0.0134878	0.0134879	0.013488	0.0134881	0.0134882	0.0134883	0.0134884	0.0134885	0.0134886	0.0134887	0.0134888	0.0134888	0.0134889	0.013489	0.013489	0.0134891	0.0134892	0.0134892	0.0134893	0.0134893	0.0134894	0.0134894	0.0134895
0.0155011	0.0155011	0.0155011	0.0155011	0.0155011	0.0155011	0.0155011	0.0155012	0.0155013	0.0155015	0.0155018	0.0155022	0.0155027	0.0155034	0.0155042	0.0155051	0.0155061	0.0155072	0.0155084	0.0155096	0.0155107	0.0155119	0.015513	0.015514	0.0155149	0.0155157	0.0155164	0.015517	0.0155175	0.0155178	0.0155181	0.0155183	0.0155183	0.0155184	0.0155183	0.0155183	0.0155182	0.0155181	0.0155179	0.0155178	0.0155178	0.0155177	0.0155176	0.0155176	0.0155176	0.0155176	0.0155176	0.0155177	0.0155177	0.0155178
0.0123116	0.0123116	0.0123116	0.0123116	0.0123116	0.0123116	0.0123116	0.0123116	0.0123117	0.0123118	0.012312	0.0123123	0.0123126	0.012313	0.0123135	0.0123141	0.0123148	0.0123155	0.0123163	0.0123171	0.012318	0.0123189	0.0123198	0.0123208	0.0123217	0.0123226	0.0123235	0.0123244	0.0123253	0.0123261	0.0123269	0.0123277	0.0123284	0.0123291	0.0123298	0.0123305	0.0123311	0.0123316	0.0123322	0.0123327	0.0123332	0.0123336	0.012334	0.0123344	0.0123348	0.0123351	0.0123354	0.0123357	0.012336	0.0123362
0.0130529	0.0130529	0.0130529	0.0130529	0.0130529	0.0130529	0.0130529	0.0130529	0.0130529	0.0130529	0.0130529	0.0130529	0.0130529	0.013053	0.013053	0.0130531	0.0130531	0.0130532	0.0130533	0.0130534	0.0130534	0.0130535	0.0130536	0.0130537	0.0130538	0.0130539	0.0130539	0.013054	0.0130541	0.0130542	0.0130542	0.0130543	0.0130543	0.0130544	0.0130544	0.0130545	0.0130545	0.0130545	0.0130546	0.0130546	0.0130546	0.0130546	0.0130546	0.0130546	0.0130546	0.0130546	0.0130546	0.0130546	0.0130546	0.0130546
0.0262326	0.0262326	0.0262326	0.0262326	0.0262326	0.0262326	0.0262326	0.0262326	0.0262326	0.0262326	0.0262326	0.0262326	0.0262326	0.0262326	0.0262326	0.0262327	0.0262327	0.0262327	0.0262327	0.0262327	0.0262327	0.0262327	0.0262327	0.0262327	0.0262328	0.0262328	0.0262328	0.0262328	0.0262328	0.0262328	0.0262328	0.0262329	0.0262329	0.0262329	0.0262329	0.0262329	0.0262329	0.0262329	0.0262329	0.0262329	0.0262329	0.0262329	0.0262329	0.0262329	0.0262329	0.0262329	0.0262329	0.0262329	0.0262329	0.0262329
0.0103231	0.0103231	0.0103231	0.0103231	0.0103231	0.0103231	0.0103231	0.0103231	0.0103231	0.0103231	0.0103232	0.0103232	0.0103232	0.0103232	0.0103232	0.0103233	0.0103233	0.0103233	0.0103234	0.0103234	0.0103235	0.0103235	0.0103236	0.0103236	0.0103237	0.0103238	0.0103238	0.0103239	0.0103239	0.010324	0.010324	0.0103241	0.0103241	0.0103241	0.0103242	0.0103242	0.0103242	0.0103243	0.0103243	0.0103243	0.0103243	0.0103244	0.0103244	0.0103244	0.0103244	0.0103244	0.0103244	0.0103244	0.0103244	0.0103244
0.0393251	0.0393251	0.0393251	0.0393251	0.0393251	0.0393251	0.0393251	0.0393251	0.0393251	0.0393252	0.0393252	0.0393252	0.0393253	0.0393254	0.0393255	0.0393256	0.0393257	0.0393259	0.0393261	0.0393262	0.0393264	0.0393266	0.0393268	0.039327	0.0393273	0.0393275	0.0393277	0.0393279	0.0393281	0.0393283	0.0393285	0.0393287	0.0393289	0.0393291	0.0393292	0.0393294	0.0393296	0.0393297	0.0393298	0.03933	0.0393301	0.0393302	0.0393303	0.0393304	0.0393305	0.0393306	0.0393306	0.0393307	0.0393308	0.0393308
0.0128024	0.0128024	0.0128024	0.0128024	0.0128024	0.0128024	0.0128024	0.0128024	0.0128026	0.0128028	0.012803	0.0128034	0.012804	0.0128046	0.0128054	0.0128062	0.0128072	0.0128082	0.0128093	0.0128105	0.0128117	0.0128129	0.0128141	0.0128153	0.0128165	0.0128177	0.0128188	0.0128199	0.012821	0.012822	0.012823	0.0128239	0.0128248	0.0128256	0.0128264	0.0128272	0.0128278	0.0128285	0.0128291	0.0128297	0.0128302	0.0128307	0.0128311	0.0128315	0.0128319	0.0128323	0.0128326	0.0128329	0.0128332	0.0128334
0.0225926	0.0225926	0.0225926	0.0225926	0.0225926	0.0225927	0.0225929	0.0225935	0.0225946	0.0225967	0.0225997	0.022604	0.0226097	0.0226168	0.0226254	0.0226354	0.0226468	0.0226593	0.0226728	0.0226872	0.0227023	0.0227178	0.0227337	0.0227498	0.0227659	0.0227819	0.0227977	0.0228131	0.0228281	0.0228427	0.0228567	0.0228704	0.022883	0.0228956	0.0229069	0.0229181	0.0229282	0.022938	0.0229468	0.0229552	0.0229627	0.0229702	0.0229765	0.0229825	0.0229881	0.0229929	0.0229977	0.0230014	0.023005	0.0230082
0.0150809	0.0150809	0.0150809	0.0150809	0.0150809	0.0150809	0.0150809	0.015081	0.015081	0.0150811	0.0150813	0.0150816	0.0150819	0.0150824	0.0150829	0.0150836	0.0150843	0.0150852	0.0150861	0.015087	0.015088	0.0150891	0.0150901	0.0150912	0.0150923	0.0150934	0.0150944	0.0150954	0.0150964	0.0150974	0.0150983	0.0150991	0.0150999	0.0151006	0.0151012	0.0151018	0.0151024	0.0151029	0.0151033	0.0151037	0.015104	0.0151043	0.0151046	0.0151048	0.015105	0.0151051	0.0151053	0.0151053	0.0151054	0.0151055
0.0334328	0.0334328	0.0334328	0.0334328	0.0334328	0.0334328	0.0334328	0.0334328	0.0334328	0.0334328	0.0334328	0.0334328	0.0334328	0.0334328	0.0334328	0.0334328	0.0334328	0.0334328	0.0334328	0.0334328	0.0334328	0.0334328	0.0334328	0.0334328	0.0334328	0.0334329	0.0334329	0.0334329	0.0334329	0.0334329	0.0334329	0.0334329	0.0334329	0.0334329	0.0334329	0.0334329	0.0334329	0.0334329	0.0334329	0.033433	0.033433	0.033433	0.033433	0.033433	0.033433	0.033433	0.033433	0.033433	0.033433	0.033433
0.0338146	0.0338146	0.0338146	0.0338146	0.0338146	0.0338146	0.0338146	0.0338146	0.0338146	0.0338146	0.0338146	0.0338146	0.0338146	0.0338146	0.0338146	0.0338146	0.0338146	0.0338146	0.0338146	0.0338146	0.0338146	0.0338146	0.0338146	0.0338146	0.0338146	0.0338146	0.0338146	0.0338147	0.0338147	0.0338147	0.0338147	0.0338147	0.0338147	0.0338147	0.0338147	0.0338147	0.0338147	0.0338147	0.0338147	0.0338147	0.0338147	0.0338147	0.0338147	0.0338147	0.0338147	0.0338147	0.0338147	0.0338147	0.0338147	0.0338147
0.0252755	0.0252755	0.0252755	0.0252755	0.0252755	0.0252755	0.0252755	0.0252755	0.0252755	0.0252755	0.0252755	0.0252755	0.0252755	0.0252755	0.0252756	0.0252756	0.0252756	0.0252757	0.0252757	0.0252757	0.0252758	0.0252758	0.0252759	0.0252759	0.025276	0.025276	0.0252761	0.0252761	0.0252762	0.0252762	0.0252763	0.0252763	0.0252764	0.0252764	0.0252765	0.0252765	0.0252766	0.0252766	0.0252766	0.0252767	0.0252767	0.0252767	0.0252768	0.0252768	0.0252768	0.0252768	0.0252769	0.0252769	0.0252769	0.0252769
0.0143359	0.0143359	0.0143359	0.0143359	0.0143359	0.0143359	0.0143359	0.0143359	0.0143359	0.0143359	0.0143359	0.0143359	0.0143359	0.014336	0.014336	0.0143361	0.0143361	0.0143362	0.0143362	0.0143363	0.0143364	0.0143364	0.0143365	0.0143366	0.0143367	0.0143367	0.0143368	0.0143369	0.014337	0.014337	0.0143371	0.0143372	0.0143372	0.0143373	0.0143374	0.0143374	0.0143375	0.0143375	0.0143376	0.0143376	0.0143377	0.0143377	0.0143377	0.0143378	0.0143378	0.0143378	0.0143379	0.0143379	0.0143379	0.014338
0.016353	0.016353	0.016353	0.016353	0.016353	0.016353	0.016353	0.016353	0.016353	0.016353	0.016353	0.016353	0.016353	0.016353	0.016353	0.016353	0.016353	0.016353	0.016353	0.0163531	0.0163531	0.0163531	0.0163531	0.0163531	0.0163531	0.0163532	0.0163532	0.0163532	0.0163532	0.0163532	0.0163532	0.0163532	0.0163533	0.0163533	0.0163533	0.0163533	0.0163533	0.0163533	0.0163533	0.0163533	0.0163533	0.0163533	0.0163533	0.0163533	0.0163533	0.0163533	0.0163533	0.0163533	0.0163533	0.0163533
0.0125506	0.0125506	0.0125506	0.0125506	0.0125506	0.0125506	0.0125506	0.0125506	0.0125506	0.0125506	0.0125506	0.0125506	0.0125506	0.0125506	0.0125506	0.0125506	0.0125506	0.0125506	0.0125507	0.0125507	0.0125507	0.0125507	0.0125507	0.0125508	0.0125508	0.0125508	0.0125508	0.0125508	0.0125509	0.0125509	0.0125509	0.0125509	0.0125509	0.0125509	0.012551	0.012551	0.012551	0.012551	0.012551	0.012551	0.012551	0.012551	0.012551	0.012551	0.0125511	0.0125511	0.0125511	0.0125511	0.0125511	0.0125511
0.0126673	0.0126673	0.0126673	0.0126673	0.0126673	0.0126673	0.0126673	0.0126673	0.0126673	0.0126673	0.0126674	0.0126674	0.0126675	0.0126676	0.0126677	0.0126679	0.012668	0.0126682	0.0126684	0.0126686	0.0126688	0.0126691	0.0126693	0.0126695	0.0126697	0.01267	0.0126702	0.0126704	0.0126706	0.0126708	0.012671	0.0126712	0.0126714	0.0126716	0.0126717	0.0126719	0.012672	0.0126722	0.0126723	0.0126724	0.0126725	0.0126726	0.0126727	0.0126728	0.0126729	0.012673	0.0126731	0.0126731	0.0126732	0.0126733
0.0210786	0.0210786	0.0210786	0.0210786	0.0210786	0.0210786	0.0210786	0.0210786	0.0210786	0.0210786	0.0210786	0.0210786	0.0210786	0.0210786	0.0210786	0.0210786	0.0210786	0.0210786	0.0210786	0.0210786	0.0210787	0.0210787	0.0210787	0.0210787	0.0210787	0.0210787	0.0210787	0.0210787	0.0210787	0.0210787	0.0210787	0.0210787	0.0210787	0.0210787	0.0210787	0.0210787	0.0210788	0.0210788	0.0210788	0.0210788	0.0210788	0.0210788	0.0210788	0.0210788	0.0210788	0.0210788	0.0210788	0.0210788	0.0210788	0.0210788
0.0555982	0.0555982	0.0555982	0.0555982	0.0555982	0.0555982	0.0555982	0.0555982	0.0555983	0.0555984	0.0555985	0.0555987	0.055599	0.0555994	0.0555998	0.0556003	0.0556008	0.0556015	0.0556021	0.0556029	0.0556036	0.0556044	0.0556053	0.0556061	0.055607	0.0556078	0.0556087	0.0556095	0.0556104	0.0556112	0.055612	0.0556128	0.0556136	0.0556144	0.0556151	0.0556158	0.0556165	0.0556172	0.0556178	0.0556185	0.0556191	0.0556196	0.0556202	0.0556207	0.0556212	0.0556217	0.0556222	0.0556226	0.0556231	0.0556235
0.0178481	0.0178481	0.0178481	0.0178481	0.0178481	0.0178481	0.0178481	0.0178481	0.0178481	0.0178481	0.0178481	0.0178481	0.0178481	0.0178481	0.0178482	0.0178482	0.0178482	0.0178483	0.0178483	0.0178484	0.0178485	0.0178485	0.0178486	0.0178486	0.0178487	0.0178488	0.0178488	0.0178489	0.0178489	0.017849	0.0178491	0.0178491	0.0178492	0.0178492	0.0178493	0.0178493	0.0178494	0.0178494	0.0178494	0.0178495	0.0178495	0.0178496	0.0178496	0.0178496	0.0178497	0.0178497	0.0178497	0.0178497	0.0178498	0.0178498
0.0198433	0.0198433	0.0198433	0.0198433	0.0198433	0.0198433	0.0198433	0.0198433	0.0198433	0.0198433	0.0198433	0.0198433	0.0198433	0.0198433	0.0198433	0.0198434	0.0198434	0.0198434	0.0198434	0.0198434	0.0198435	0.0198435	0.0198435	0.0198435	0.0198435	0.0198436	0.0198436	0.0198436	0.0198436	0.0198436	0.0198436	0.0198436	0.0198436	0.0198436	0.0198436	0.0198436	0.0198436	0.0198436	0.0198436	0.0198436	0.0198436	0.0198436	0.0198436	0.0198436	0.0198436	0.0198436	0.0198436	0.0198436	0.0198436	0.0198436
0.0335268	0.0335268	0.0335268	0.0335268	0.0335268	0.0335268	0.0335268	0.0335268	0.0335269	0.0335269	0.033527	0.0335272	0.0335274	0.0335277	0.033528	0.0335283	0.0335288	0.0335292	0.0335297	0.0335303	0.0335308	0.0335314	0.033532	0.0335326	0.0335332	0.0335338	0.0335344	0.033535	0.0335356	0.0335361	0.0335367	0.0335372	0.0335377	0.0335381	0.0335385	0.033539	0.0335393	0.0335397	0.03354	0.0335403	0.0335406	0.0335409	0.0335411	0.0335414	0.0335416	0.0335418	0.0335419	0.0335421	0.0335422	0.0335424
0.0156879	0.0156879	0.0156879	0.0156879	0.0156879	0.0156879	0.0156879	0.0156879	0.0156879	0.0156879	0.0156879	0.0156879	0.0156879	0.0156879	0.015688	0.015688	0.015688	0.015688	0.015688	0.0156881	0.0156881	0.0156881	0.0156882	0.0156882	0.0156882	0.0156883	0.0156883	0.0156883	0.0156884	0.0156884	0.0156884	0.0156885	0.0156885	0.0156885	0.0156886	0.0156886	0.0156886	0.0156887	0.0156887	0.0156887	0.0156887	0.0156887	0.0156888	0.0156888	0.0156888	0.0156888	0.0156888	0.0156889	0.0156889	0.0156889
0.0145711	0.0145711	0.0145711	0.0145711	0.0145711	0.0145711	0.0145711	0.0145711	0.0145711	0.0145711	0.0145711	0.0145711	0.0145711	0.0145711	0.0145711	0.0145711	0.0145711	0.0145711	0.0145711	0.0145711	0.0145711	0.0145711	0.0145711	0.0145711	0.0145711	0.0145711	0.0145711	0.0145711	0.0145711	0.0145711	0.0145711	0.0145711	0.0145712	0.0145712	0.0145712	0.0145712	0.0145712	0.0145712	0.0145712	0.0145712	0.0145712	0.0145712	0.0145712	0.0145712	0.0145712	0.0145712	0.0145712	0.0145712	0.0145712	0.0145712
0.0157466	0.0157466	0.0157466	0.0157466	0.0157466	0.0157466	0.0157466	0.0157466	0.0157466	0.0157467	0.0157469	0.0157471	0.0157473	0.0157477	0.0157481	0.0157486	0.0157491	0.0157497	0.0157504	0.0157511	0.0157518	0.0157526	0.0157533	0.0157541	0.0157548	0.0157555	0.0157562	0.0157569	0.0157575	0.015758	0.0157586	0.015759	0.0157594	0.0157598	0.0157601	0.0157604	0.0157607	0.0157609	0.0157611	0.0157612	0.0157613	0.0157614	0.0157615	0.0157616	0.0157616	0.0157617	0.0157617	0.0157617	0.0157617	0.0157617
0.0410029	0.0410029	0.0410029	0.0410029	0.0410029	0.0410029	0.041003	0.0410031	0.0410034	0.0410038	0.0410045	0.0410054	0.0410067	0.0410082	0.04101	0.041012	0.0410142	0.0410165	0.0410188	0.0410212	0.0410235	0.0410257	0.0410277	0.0410295	0.0410311	0.0410325	0.0410336	0.0410344	0.0410351	0.0410355	0.0410357	0.0410357	0.0410357	0.0410355	0.0410352	0.0410349	0.0410345	0.0410342	0.0410338	0.0410335	0.0410332	0.0410329	0.0410327	0.0410326	0.0410324	0.0410323	0.0410323	0.0410323	0.0410323	0.0410324
0.0123435	0.0123435	0.0123435	0.0123435	0.0123435	0.0123435	0.0123435	0.0123435	0.0123435	0.0123436	0.0123436	0.0123437	0.0123439	0.012344	0.0123442	0.0123445	0.0123447	0.012345	0.0123453	0.0123457	0.012346	0.0123464	0.0123468	0.0123472	0.0123475	0.0123479	0.0123483	0.0123486	0.012349	0.0123493	0.0123497	0.01235	0.0123503	0.0123506	0.0123509	0.0123511	0.0123514	0.0123516	0.0123518	0.012352	0.0123522	0.0123524	0.0123526	0.0123527	0.0123529	0.012353	0.0123531	0.0123532	0.0123534	0.0123534
0.013534	0.013534	0.013534	0.013534	0.013534	0.013534	0.0135341	0.0135342	0.0135344	0.0135348	0.0135353	0.0135361	0.0135372	0.0135385	0.0135402	0.0135421	0.0135442	0.0135466	0.0135492	0.013552	0.0135549	0.0135579	0.0135611	0.0135642	0.0135674	0.0135706	0.0135737	0.0135768	0.0135799	0.0135828	0.0135857	0.0135885	0.0135912	0.0135937	0.0135962	0.0135985	0.0136007	0.0136027	0.0136047	0.0136066	0.0136083	0.01361	0.0136115	0.013613	0.0136144	0.0136156	0.0136168	0.0136179	0.0136189	0.0136199
0.0146763	0.0146763	0.0146763	0.0146763	0.0146763	0.0146763	0.0146763	0.0146764	0.0146766	0.0146769	0.0146774	0.0146781	0.0146791	0.0146803	0.0146818	0.0146836	0.0146857	0.014688	0.0146905	0.0146933	0.0146961	0.0146991	0.0147021	0.0147052	0.0147082	0.0147111	0.014714	0.0147166	0.0147193	0.0147215	0.0147237	0.0147255	0.0147271	0.0147284	0.0147295	0.0147303	0.0147308	0.0147311	0.014731	0.0147309	0.0147303	0.0147298	0.0147289	0.0147279	0.0147268	0.0147255	0.0147242	0.0147228	0.0147214	0.01472
0.0159195	0.0159195	0.0159195	0.0159195	0.0159195	0.0159196	0.0159196	0.0159197	0.0159199	0.0159202	0.0159207	0.0159215	0.0159224	0.0159235	0.0159248	0.0159263	0.015928	0.0159299	0.0159318	0.0159339	0.0159359	0.0159381	0.0159402	0.0159422	0.0159443	0.0159463	0.0159482	0.01595	0.0159518	0.0159535	0.015955	0.0159565	0.0159578	0.0159591	0.0159602	0.0159613	0.0159623	0.0159632	0.015964	0.0159648	0.0159655	0.0159661	0.0159666	0.0159671	0.0159675	0.0159679	0.0159683	0.0159685	0.0159688	0.0159691
0.018265	0.018265	0.018265	0.018265	0.018265	0.018265	0.018265	0.0182651	0.0182651	0.0182651	0.0182651	0.0182651	0.0182652	0.0182652	0.0182653	0.0182654	0.0182655	0.0182655	0.0182656	0.0182657	0.0182658	0.0182659	0.018266	0.018266	0.0182661	0.0182661	0.0182661	0.0182661	0.0182661	0.0182661	0.0182661	0.018266	0.018266	0.018266	0.0182659	0.0182659	0.0182658	0.0182658	0.0182658	0.0182658	0.0182658	0.0182658	0.0182658	0.0182658	0.0182658	0.0182658	0.0182659	0.0182659	0.0182659	0.018266
0.0178481	0.0178481	0.0178481	0.0178481	0.0178481	0.0178481	0.0178481	0.0178481	0.0178481	0.0178481	0.0178481	0.0178481	0.0178481	0.0178481	0.0178482	0.0178482	0.0178482	0.0178483	0.0178483	0.0178484	0.0178485	0.0178485	0.0178486	0.0178486	0.0178487	0.0178488	0.0178488	0.0178489	0.0178489	0.017849	0.0178491	0.0178491	0.0178492	0.0178492	0.0178493	0.0178493	0.0178494	0.0178494	0.0178494	0.0178495	0.0178495	0.0178496	0.0178496	0.0178496	0.0178497	0.0178497	0.0178497	0.0178497	0.0178498	0.0178498
0.0138415	0.0138415	0.0138415	0.0138415	0.0138416	0.0138416	0.0138416	0.0138417	0.0138418	0.0138421	0.0138425	0.013843	0.0138437	0.0138445	0.0138455	0.0138466	0.0138478	0.0138491	0.0138505	0.0138519	0.0138532	0.0138545	0.0138557	0.0138568	0.0138578	0.0138587	0.0138593	0.0138598	0.0138601	0.0138603	0.0138602	0.0138601	0.0138598	0.0138593	0.0138588	0.0138581	0.0138575	0.0138568	0.0138561	0.0138554	0.0138547	0.013854	0.0138535	0.013853	0.0138526	0.0138522	0.013852	0.0138518	0.0138519	0.0138519
0.0144462	0.0144462	0.0144462	0.0144462	0.0144462	0.0144462	0.0144462	0.0144462	0.0144462	0.0144462	0.0144463	0.0144463	0.0144463	0.0144464	0.0144465	0.0144465	0.0144466	0.0144467	0.0144468	0.0144469	0.0144471	0.0144472	0.0144473	0.0144474	0.0144475	0.0144476	0.0144478	0.0144479	0.014448	0.0144481	0.0144481	0.0144482	0.0144483	0.0144484	0.0144484	0.0144485	0.0144485	0.0144486	0.0144486	0.0144487	0.0144487	0.0144487	0.0144487	0.0144487	0.0144488	0.0144488	0.0144488	0.0144488	0.0144488	0.0144488
0.0102717	0.0102717	0.0102717	0.0102717	0.0102717	0.0102717	0.0102717	0.0102717	0.0102717	0.0102717	0.0102717	0.0102718	0.0102719	0.0102719	0.010272	0.0102722	0.0102723	0.0102724	0.0102726	0.0102728	0.0102729	0.0102731	0.0102732	0.0102734	0.0102736	0.0102737	0.0102738	0.010274	0.0102741	0.0102742	0.0102743	0.0102744	0.0102745	0.0102745	0.0102746	0.0102746	0.0102747	0.0102747	0.0102747	0.0102747	0.0102748	0.0102748	0.0102748	0.0102748	0.0102748	0.0102748	0.0102748	0.0102748	0.0102748	0.0102748
0.0243577	0.0243577	0.0243577	0.0243577	0.0243577	0.0243577	0.0243577	0.0243577	0.0243579	0.024358	0.0243583	0.0243587	0.0243592	0.0243598	0.0243606	0.0243614	0.0243623	0.0243632	0.0243642	0.0243651	0.0243661	0.024367	0.0243679	0.0243687	0.0243694	0.02437	0.0243705	0.024371	0.0243713	0.0243716	0.0243718	0.0243719	0.024372	0.024372	0.0243719	0.0243719	0.0243718	0.0243717	0.0243715	0.0243714	0.0243713	0.0243712	0.0243711	0.024371	0.024371	0.0243709	0.0243708	0.0243708	0.0243708	0.0243708
0.0154508	0.0154508	0.0154508	0.0154508	0.0154508	0.0154508	0.0154509	0.015451	0.0154511	0.0154514	0.0154519	0.0154526	0.0154535	0.0154546	0.0154559	0.0154574	0.0154592	0.0154611	0.0154631	0.0154653	0.0154676	0.0154699	0.0154723	0.0154747	0.0154771	0.0154795	0.0154818	0.0154841	0.0154863	0.0154885	0.0154906	0.0154926	0.0154946	0.0154964	0.0154982	0.0154998	0.0155014	0.0155029	0.0155043	0.0155056	0.0155069	0.015508	0.0155091	0.0155101	0.015511	0.0155119	0.0155127	0.0155135	0.0155142	0.0155149
0.0282527	0.0282527	0.0282527	0.0282527	0.0282527	0.0282527	0.0282528	0.028253	0.0282534	0.028254	0.028255	0.0282564	0.0282583	0.0282606	0.0282635	0.0282668	0.0282706	0.0282747	0.0282792	0.0282841	0.0282891	0.0282944	0.0282998	0.0283052	0.0283107	0.0283161	0.0283215	0.0283267	0.0283319	0.0283368	0.0283416	0.0283462	0.0283505	0.0283546	0.0283584	0.028362	0.0283654	0.0283684	0.0283713	0.0283738	0.0283762	0.0283782	0.0283801	0.0283817	0.0283832	0.0283842	0.0283853	0.0283861	0.0283867	0.0283872
0.0525246	0.0525246	0.0525246	0.0525246	0.0525246	0.0525246	0.0525246	0.0525246	0.0525246	0.0525246	0.0525246	0.0525246	0.0525247	0.0525247	0.0525247	0.0525248	0.0525248	0.0525249	0.052525	0.052525	0.0525251	0.0525252	0.0525252	0.0525253	0.0525254	0.0525254	0.0525255	0.0525256	0.0525256	0.0525257	0.0525258	0.0525258	0.0525259	0.0525259	0.052526	0.0525261	0.0525261	0.0525262	0.0525262	0.0525262	0.0525263	0.0525263	0.0525264	0.0525264	0.0525264	0.0525265	0.0525265	0.0525265	0.0525265	0.0525266
0.0274661	0.0274661	0.0274661	0.0274661	0.0274661	0.0274661	0.0274661	0.0274662	0.0274664	0.0274667	0.0274672	0.0274679	0.0274688	0.0274699	0.0274713	0.0274728	0.0274745	0.0274764	0.0274785	0.0274807	0.0274829	0.0274852	0.0274876	0.02749	0.0274924	0.0274948	0.0274971	0.0274994	0.0275016	0.0275038	0.0275059	0.027508	0.02751	0.0275118	0.0275136	0.0275153	0.027517	0.0275185	0.0275201	0.0275215	0.0275228	0.0275241	0.0275252	0.0275264	0.0275274	0.0275284	0.0275294	0.0275303	0.0275311	0.0275318
0.0112241	0.0112241	0.0112241	0.0112241	0.0112241	0.0112241	0.0112241	0.0112241	0.0112241	0.0112241	0.0112241	0.0112241	0.0112241	0.0112241	0.0112241	0.0112241	0.0112241	0.0112241	0.0112241	0.0112241	0.0112242	0.0112242	0.0112242	0.0112242	0.0112242	0.0112242	0.0112242	0.0112242	0.0112242	0.0112242	0.0112242	0.0112242	0.0112242	0.0112242	0.0112242	0.0112242	0.0112242	0.0112242	0.0112242	0.0112242	0.0112242	0.0112242	0.0112242	0.0112242	0.0112242	0.0112242	0.0112242	0.0112242	0.0112242	0.0112242
0.0123962	0.0123962	0.0123962	0.0123962	0.0123962	0.0123962	0.0123962	0.0123962	0.0123962	0.0123962	0.0123962	0.0123962	0.0123962	0.0123962	0.0123962	0.0123962	0.0123962	0.0123962	0.0123962	0.0123962	0.0123962	0.0123962	0.0123962	0.0123962	0.0123963	0.0123963	0.0123963	0.0123963	0.0123963	0.0123963	0.0123963	0.0123963	0.0123963	0.0123963	0.0123963	0.0123963	0.0123963	0.0123963	0.0123963	0.0123963	0.0123963	0.0123963	0.0123963	0.0123963	0.0123963	0.0123963	0.0123963	0.0123963	0.0123963	0.0123963
0.0141438	0.0141438	0.0141438	0.0141438	0.0141438	0.0141438	0.0141438	0.0141438	0.0141438	0.0141438	0.0141438	0.0141439	0.014144	0.014144	0.0141441	0.0141442	0.0141444	0.0141445	0.0141447	0.0141448	0.014145	0.0141452	0.0141454	0.0141455	0.0141457	0.0141459	0.0141461	0.0141463	0.0141464	0.0141466	0.0141468	0.0141469	0.0141471	0.0141472	0.0141474	0.0141475	0.0141476	0.0141477	0.0141478	0.014148	0.014148	0.0141481	0.0141482	0.0141483	0.0141484	0.0141484	0.0141485	0.0141486	0.0141486	0.0141487
0.0265054	0.0265054	0.0265054	0.0265054	0.0265054	0.0265054	0.0265054	0.0265054	0.0265054	0.0265054	0.0265055	0.0265055	0.0265056	0.0265056	0.0265057	0.0265058	0.026506	0.0265061	0.0265062	0.0265064	0.0265066	0.0265068	0.026507	0.0265071	0.0265073	0.0265076	0.0265078	0.026508	0.0265082	0.0265084	0.0265086	0.0265088	0.026509	0.0265092	0.0265093	0.0265095	0.0265097	0.0265098	0.02651	0.0265102	0.0265103	0.0265105	0.0265106	0.0265107	0.0265108	0.026511	0.0265111	0.0265112	0.0265113	0.0265114
0.0250794	0.0250794	0.0250794	0.0250794	0.0250794	0.0250794	0.0250795	0.0250795	0.0250797	0.02508	0.0250804	0.025081	0.0250817	0.0250827	0.0250838	0.0250851	0.0250865	0.025088	0.0250897	0.0250914	0.0250931	0.0250949	0.0250967	0.0250984	0.0251001	0.0251018	0.0251034	0.0251049	0.0251063	0.0251076	0.0251089	0.02511	0.0251111	0.025112	0.0251129	0.0251137	0.0251144	0.0251151	0.0251156	0.0251161	0.0251166	0.025117	0.0251173	0.0251176	0.0251179	0.0251181	0.0251182	0.0251184	0.0251185	0.0251187
0.0171896	0.0171896	0.0171896	0.0171896	0.0171896	0.0171896	0.0171896	0.0171896	0.0171896	0.0171896	0.0171896	0.0171896	0.0171896	0.0171896	0.0171896	0.0171896	0.0171897	0.0171897	0.0171897	0.0171897	0.0171897	0.0171897	0.0171897	0.0171897	0.0171897	0.0171897	0.0171897	0.0171897	0.0171897	0.0171897	0.0171897	0.0171897	0.0171897	0.0171897	0.0171897	0.0171897	0.0171897	0.0171897	0.0171897	0.0171897	0.0171897	0.0171897	0.0171897	0.0171897	0.0171897	0.0171897	0.0171897	0.0171897	0.0171897	0.0171897
0.0290996	0.0290996	0.0290996	0.0290996	0.0290996	0.0290996	0.0290996	0.0290997	0.0290998	0.0290999	0.0291002	0.0291005	0.029101	0.0291015	0.0291022	0.0291029	0.0291038	0.0291047	0.0291057	0.0291067	0.0291078	0.0291089	0.02911	0.0291111	0.0291122	0.0291133	0.0291143	0.0291153	0.0291163	0.0291172	0.029118	0.0291188	0.0291195	0.0291202	0.0291208	0.0291213	0.0291218	0.0291222	0.0291226	0.0291228	0.0291231	0.0291233	0.0291234	0.0291235	0.0291235	0.0291235	0.0291235	0.0291234	0.0291233	0.0291232
0.0188452	0.0188452	0.0188452	0.0188452	0.0188452	0.0188452	0.0188452	0.0188452	0.0188452	0.0188452	0.0188452	0.0188452	0.0188452	0.0188452	0.0188452	0.0188452	0.0188453	0.0188453	0.0188453	0.0188453	0.0188454	0.0188454	0.0188454	0.0188455	0.0188455	0.0188455	0.0188456	0.0188456	0.0188456	0.0188456	0.0188457	0.0188457	0.0188457	0.0188458	0.0188458	0.0188458	0.0188458	0.0188459	0.0188459	0.0188459	0.0188459	0.0188459	0.018846	0.018846	0.018846	0.018846	0.018846	0.018846	0.018846	0.018846
0.037164	0.037164	0.037164	0.037164	0.037164	0.037164	0.0371641	0.0371644	0.037165	0.037166	0.0371675	0.0371696	0.0371724	0.0371758	0.0371798	0.0371843	0.0371893	0.0371947	0.0372002	0.0372058	0.0372114	0.0372169	0.0372221	0.037227	0.0372316	0.0372356	0.0372392	0.0372424	0.0372452	0.0372474	0.0372491	0.0372505	0.0372515	0.0372523	0.0372527	0.0372529	0.0372529	0.0372527	0.0372524	0.0372521	0.0372516	0.0372512	0.0372507	0.0372503	0.0372498	0.0372494	0.037249	0.0372487	0.0372484	0.0372482
0.0114952	0.0114952	0.0114952	0.0114952	0.0114952	0.0114952	0.0114952	0.0114952	0.0114952	0.0114953	0.0114953	0.0114953	0.0114953	0.0114953	0.0114953	0.0114954	0.0114954	0.0114955	0.0114955	0.0114956	0.0114956	0.0114957	0.0114957	0.0114958	0.0114958	0.0114959	0.011496	0.011496	0.0114961	0.0114961	0.0114961	0.0114962	0.0114962	0.0114963	0.0114963	0.0114963	0.0114963	0.0114964	0.0114964	0.0114964	0.0114964	0.0114964	0.0114964	0.0114965	0.0114965	0.0114965	0.0114965	0.0114965	0.0114965	0.0114965
0.0220304	0.0220304	0.0220304	0.0220304	0.0220304	0.0220304	0.0220304	0.0220304	0.0220304	0.0220304	0.0220304	0.0220304	0.0220304	0.0220304	0.0220305	0.0220305	0.0220306	0.0220306	0.0220306	0.0220307	0.0220307	0.0220308	0.0220308	0.0220309	0.0220309	0.0220309	0.022031	0.022031	0.022031	0.0220311	0.0220311	0.0220311	0.0220311	0.0220311	0.0220311	0.0220311	0.0220311	0.0220311	0.0220311	0.0220311	0.0220311	0.0220311	0.0220311	0.0220311	0.0220311	0.0220311	0.0220311	0.0220311	0.0220311	0.0220311
0.0417571	0.0417571	0.0417571	0.0417571	0.0417571	0.0417571	0.0417571	0.0417571	0.0417571	0.0417572	0.0417574	0.0417575	0.0417578	0.0417581	0.0417584	0.0417588	0.0417592	0.0417597	0.0417603	0.0417608	0.0417614	0.041762	0.0417627	0.0417633	0.0417639	0.0417645	0.0417652	0.0417658	0.0417664	0.041767	0.0417675	0.0417681	0.0417686	0.0417691	0.0417696	0.0417701	0.0417705	0.0417709	0.0417713	0.0417717	0.0417721	0.0417724	0.0417728	0.0417731	0.0417734	0.0417737	0.0417739	0.0417742	0.0417744	0.0417746
0.0139104	0.0139104	0.0139104	0.0139104	0.0139104	0.0139104	0.0139104	0.0139105	0.0139106	0.0139108	0.0139111	0.0139115	0.0139121	0.0139127	0.0139136	0.0139146	0.0139157	0.0139169	0.0139182	0.0139196	0.013921	0.0139225	0.013924	0.0139256	0.0139271	0.0139286	0.0139301	0.0139316	0.013933	0.0139344	0.0139357	0.013937	0.0139382	0.0139393	0.0139404	0.0139415	0.0139424	0.0139434	0.0139442	0.013945	0.0139457	0.0139465	0.0139471	0.0139477	0.0139482	0.0139488	0.0139492	0.0139497	0.0139501	0.0139505
0.0942595	0.0942595	0.0942595	0.0942595	0.0942595	0.0942595	0.0942595	0.0942595	0.0942595	0.0942595	0.0942595	0.0942596	0.0942596	0.0942596	0.0942597	0.0942598	0.0942598	0.0942599	0.09426	0.0942601	0.0942602	0.0942603	0.0942604	0.0942605	0.0942606	0.0942607	0.0942608	0.0942609	0.094261	0.0942611	0.0942612	0.0942613	0.0942614	0.0942615	0.0942616	0.0942616	0.0942617	0.0942618	0.0942619	0.0942619	0.094262	0.094262	0.0942621	0.0942622	0.0942622	0.0942623	0.0942623	0.0942624	0.0942624	0.0942624
0.0159661	0.0159661	0.0159661	0.0159661	0.0159661	0.0159661	0.0159661	0.0159661	0.0159662	0.0159662	0.0159663	0.0159665	0.0159666	0.0159669	0.0159671	0.0159674	0.0159678	0.0159682	0.0159686	0.0159691	0.0159696	0.0159701	0.0159707	0.0159712	0.0159717	0.0159723	0.0159728	0.0159734	0.0159739	0.0159744	0.015975	0.0159755	0.0159759	0.0159764	0.0159769	0.0159773	0.0159777	0.0159781	0.0159785	0.0159788	0.0159792	0.0159795	0.0159798	0.0159801	0.0159804	0.0159806	0.0159809	0.0159811	0.0159813	0.0159816
0.022196	0.022196	0.022196	0.022196	0.022196	0.022196	0.022196	0.0221961	0.0221962	0.0221965	0.0221968	0.0221973	0.022198	0.0221989	0.0221999	0.0222011	0.0222025	0.0222039	0.0222055	0.022207	0.0222086	0.0222102	0.0222117	0.0222131	0.0222145	0.0222157	0.0222168	0.0222178	0.0222186	0.0222193	0.0222199	0.0222203	0.0222207	0.0222209	0.0222211	0.0222212	0.0222212	0.0222212	0.0222212	0.0222211	0.0222211	0.022221	0.022221	0.0222209	0.0222208	0.0222208	0.0222208	0.0222208	0.0222208	0.0222208
0.0139518	0.0139518	0.0139518	0.0139518	0.0139518	0.0139518	0.0139518	0.0139518	0.0139518	0.0139518	0.0139518	0.0139518	0.0139518	0.0139519	0.0139519	0.0139519	0.013952	0.013952	0.0139521	0.0139522	0.0139522	0.0139523	0.0139524	0.0139524	0.0139525	0.0139526	0.0139526	0.0139527	0.0139527	0.0139528	0.0139528	0.0139529	0.0139529	0.013953	0.013953	0.013953	0.0139531	0.0139531	0.0139531	0.0139531	0.0139531	0.0139532	0.0139532	0.0139532	0.0139532	0.0139532	0.0139532	0.0139532	0.0139532	0.0139532
0.0133202	0.0133202	0.0133202	0.0133202	0.0133202	0.0133202	0.0133202	0.0133203	0.0133204	0.0133207	0.0133211	0.0133216	0.0133224	0.0133233	0.0133244	0.0133258	0.0133273	0.013329	0.0133309	0.0133329	0.0133351	0.0133373	0.0133396	0.0133419	0.0133443	0.0133466	0.0133489	0.0133512	0.0133534	0.0133555	0.0133576	0.0133595	0.0133614	0.0133632	0.0133648	0.0133664	0.0133678	0.0133691	0.0133704	0.0133714	0.0133725	0.0133735	0.0133742	0.013375	0.0133756	0.0133762	0.0133767	0.0133771	0.0133775	0.0133778
0.0200653	0.0200653	0.0200653	0.0200653	0.0200653	0.0200653	0.0200653	0.0200653	0.0200653	0.0200653	0.0200653	0.0200653	0.0200653	0.0200654	0.0200654	0.0200654	0.0200655	0.0200655	0.0200656	0.0200657	0.0200657	0.0200658	0.0200659	0.0200659	0.020066	0.020066	0.0200661	0.0200662	0.0200662	0.0200663	0.0200663	0.0200664	0.0200664	0.0200664	0.0200665	0.0200665	0.0200665	0.0200665	0.0200666	0.0200666	0.0200666	0.0200666	0.0200666	0.0200666	0.0200666	0.0200666	0.0200666	0.0200666	0.0200666	0.0200666
0.0216857	0.0216857	0.0216857	0.0216857	0.0216857	0.0216857	0.0216857	0.0216858	0.0216859	0.021686	0.0216863	0.0216866	0.0216871	0.0216877	0.0216884	0.0216893	0.0216902	0.0216913	0.0216924	0.0216937	0.021695	0.0216963	0.0216977	0.021699	0.0217004	0.0217018	0.0217032	0.0217046	0.0217059	0.0217072	0.0217085	0.0217098	0.021711	0.0217121	0.0217132	0.0217143	0.0217153	0.0217163	0.0217172	0.0217181	0.0217189	0.0217197	0.0217205	0.0217212	0.0217219	0.0217225	0.0217231	0.0217237	0.0217242	0.0217247
0.00887553	0.00887553	0.00887553	0.00887553	0.00887553	0.00887553	0.00887553	0.00887554	0.00887554	0.00887555	0.00887556	0.00887557	0.00887559	0.00887561	0.00887564	0.00887567	0.00887571	0.00887575	0.0088758	0.00887585	0.0088759	0.00887595	0.00887601	0.00887606	0.00887612	0.00887618	0.00887623	0.00887628	0.00887633	0.00887638	0.00887642	0.00887646	0.0088765	0.00887653	0.00887656	0.00887659	0.00887661	0.00887662	0.00887664	0.00887665	0.00887667	0.00887667	0.00887667	0.00887667	0.00887668	0.00887667	0.00887667	0.00887666	0.00887666	0.00887665
0.0332816	0.0332816	0.0332816	0.0332816	0.0332816	0.0332816	0.0332816	0.0332816	0.0332816	0.0332816	0.0332816	0.0332816	0.0332816	0.0332816	0.0332816	0.0332816	0.0332816	0.0332816	0.0332816	0.0332816	0.0332817	0.0332817	0.0332817	0.0332817	0.0332817	0.0332817	0.0332817	0.0332817	0.0332817	0.0332817	0.0332817	0.0332817	0.0332817	0.0332817	0.0332817	0.0332817	0.0332817	0.0332817	0.0332817	0.0332817	0.0332817	0.0332817	0.0332817	0.0332817	0.0332817	0.0332817	0.0332817	0.0332817	0.0332817	0.0332817
0.0138859	0.0138859	0.0138859	0.0138859	0.0138859	0.0138859	0.0138859	0.0138859	0.0138859	0.0138859	0.0138859	0.0138859	0.0138859	0.0138859	0.0138859	0.0138859	0.0138859	0.0138859	0.013886	0.013886	0.013886	0.013886	0.013886	0.0138861	0.0138861	0.0138861	0.0138861	0.0138862	0.0138862	0.0138862	0.0138862	0.0138862	0.0138863	0.0138863	0.0138863	0.0138863	0.0138863	0.0138864	0.0138864	0.0138864	0.0138864	0.0138864	0.0138864	0.0138864	0.0138865	0.0138865	0.0138865	0.0138865	0.0138865	0.0138865
0.0125506	0.0125506	0.0125506	0.0125506	0.0125506	0.0125506	0.0125506	0.0125506	0.0125506	0.0125506	0.0125506	0.0125506	0.0125506	0.0125506	0.0125506	0.0125506	0.0125506	0.0125506	0.0125507	0.0125507	0.0125507	0.0125507	0.0125507	0.0125508	0.0125508	0.0125508	0.0125508	0.0125508	0.0125509	0.0125509	0.0125509	0.0125509	0.0125509	0.0125509	0.012551	0.012551	0.012551	0.012551	0.012551	0.012551	0.012551	0.012551	0.012551	0.012551	0.0125511	0.0125511	0.0125511	0.0125511	0.0125511	0.0125511
0.0237466	0.0237466	0.0237466	0.0237466	0.0237466	0.0237466	0.0237466	0.0237466	0.0237466	0.0237466	0.0237466	0.0237466	0.0237466	0.0237467	0.0237467	0.0237467	0.0237468	0.0237468	0.0237468	0.0237469	0.0237469	0.023747	0.0237471	0.0237471	0.0237472	0.0237472	0.0237473	0.0237473	0.0237473	0.0237474	0.0237474	0.0237474	0.0237475	0.0237475	0.0237475	0.0237475	0.0237475	0.0237475	0.0237475	0.0237475	0.0237475	0.0237475	0.0237475	0.0237475	0.0237475	0.0237475	0.0237475	0.0237475	0.0237475	0.0237475
0.034128	0.034128	0.034128	0.034128	0.034128	0.034128	0.034128	0.034128	0.034128	0.034128	0.034128	0.034128	0.034128	0.034128	0.034128	0.034128	0.0341281	0.0341281	0.0341281	0.0341281	0.0341281	0.0341282	0.0341282	0.0341282	0.0341282	0.0341283	0.0341283	0.0341283	0.0341284	0.0341284	0.0341284	0.0341284	0.0341285	0.0341285	0.0341285	0.0341286	0.0341286	0.0341286	0.0341286	0.0341287	0.0341287	0.0341287	0.0341287	0.0341287	0.0341288	0.0341288	0.0341288	0.0341288	0.0341288	0.0341288
0.0137769	0.0137769	0.0137769	0.0137769	0.0137769	0.0137769	0.0137769	0.0137769	0.0137769	0.0137769	0.013777	0.013777	0.013777	0.013777	0.013777	0.0137771	0.0137771	0.0137771	0.0137772	0.0137772	0.0137773	0.0137773	0.0137774	0.0137775	0.0137775	0.0137776	0.0137776	0.0137777	0.0137778	0.0137778	0.0137779	0.0137779	0.013778	0.0137781	0.0137781	0.0137782	0.0137782	0.0137783	0.0137783	0.0137783	0.0137784	0.0137784	0.0137785	0.0137785	0.0137785	0.0137786	0.0137786	0.0137786	0.0137787	0.0137787
0.043973	0.043973	0.043973	0.043973	0.043973	0.043973	0.043973	0.043973	0.043973	0.043973	0.0439731	0.0439731	0.0439732	0.0439733	0.0439734	0.0439735	0.0439736	0.0439738	0.0439739	0.0439741	0.0439743	0.0439745	0.0439746	0.0439748	0.043975	0.0439752	0.0439754	0.0439755	0.0439757	0.0439758	0.0439759	0.043976	0.0439761	0.0439762	0.0439763	0.0439763	0.0439764	0.0439765	0.0439765	0.0439765	0.0439765	0.0439766	0.0439766	0.0439766	0.0439766	0.0439766	0.0439766	0.0439766	0.0439766	0.0439766
0.0290996	0.0290996	0.0290996	0.0290996	0.0290996	0.0290996	0.0290996	0.0290997	0.0290998	0.0290999	0.0291002	0.0291005	0.029101	0.0291015	0.0291022	0.0291029	0.0291038	0.0291047	0.0291057	0.0291067	0.0291078	0.0291089	0.02911	0.0291111	0.0291122	0.0291133	0.0291143	0.0291153	0.0291163	0.0291172	0.029118	0.0291188	0.0291195	0.0291202	0.0291208	0.0291213	0.0291218	0.0291222	0.0291226	0.0291228	0.0291231	0.0291233	0.0291234	0.0291235	0.0291235	0.0291235	0.0291235	0.0291234	0.0291233	0.0291232
0.012631	0.012631	0.012631	0.012631	0.012631	0.012631	0.012631	0.012631	0.012631	0.012631	0.012631	0.012631	0.012631	0.012631	0.012631	0.012631	0.0126311	0.0126311	0.0126311	0.0126311	0.0126311	0.0126311	0.0126312	0.0126312	0.0126312	0.0126312	0.0126312	0.0126312	0.0126313	0.0126313	0.0126313	0.0126313	0.0126313	0.0126314	0.0126314	0.0126314	0.0126314	0.0126314	0.0126314	0.0126315	0.0126315	0.0126315	0.0126315	0.0126315	0.0126315	0.0126315	0.0126315	0.0126315	0.0126315	0.0126316
0.0219842	0.0219842	0.0219842	0.0219842	0.0219842	0.0219842	0.0219842	0.0219842	0.0219842	0.0219842	0.0219843	0.0219843	0.0219844	0.0219844	0.0219845	0.0219846	0.0219848	0.0219849	0.021985	0.0219852	0.0219854	0.0219855	0.0219857	0.0219859	0.0219861	0.0219862	0.0219864	0.0219866	0.0219867	0.0219869	0.0219871	0.0219872	0.0219873	0.0219875	0.0219876	0.0219877	0.0219878	0.021988	0.021988	0.0219881	0.0219882	0.0219883	0.0219884	0.0219884	0.0219885	0.0219886	0.0219886	0.0219886	0.0219887	0.0219887
0.013814	0.013814	0.013814	0.013814	0.013814	0.013814	0.013814	0.013814	0.013814	0.013814	0.013814	0.013814	0.013814	0.013814	0.0138141	0.0138141	0.0138141	0.0138141	0.0138141	0.0138141	0.0138141	0.0138141	0.0138141	0.0138141	0.0138141	0.0138142	0.0138142	0.0138142	0.0138142	0.0138142	0.0138142	0.0138142	0.0138142	0.0138142	0.0138142	0.0138142	0.0138142	0.0138142	0.0138143	0.0138143	0.0138143	0.0138143	0.0138143	0.0138143	0.0138143	0.0138143	0.0138143	0.0138143	0.0138143	0.0138143
0.0153079	0.0153079	0.0153079	0.0153079	0.0153079	0.0153079	0.0153079	0.0153079	0.015308	0.015308	0.0153081	0.0153082	0.0153084	0.0153086	0.0153088	0.0153091	0.0153094	0.0153097	0.0153101	0.0153104	0.0153108	0.0153112	0.0153116	0.0153119	0.0153123	0.0153126	0.0153129	0.0153132	0.0153135	0.0153137	0.0153138	0.015314	0.0153141	0.0153142	0.0153143	0.0153143	0.0153143	0.0153143	0.0153143	0.0153143	0.0153142	0.0153142	0.0153141	0.0153141	0.015314	0.0153139	0.0153139	0.0153138	0.0153137	0.0153137
0.01851	0.01851	0.01851	0.01851	0.01851	0.01851	0.01851	0.01851	0.01851	0.01851	0.01851	0.01851	0.01851	0.01851	0.01851	0.01851	0.01851	0.01851	0.0185101	0.0185101	0.0185101	0.0185101	0.0185102	0.0185102	0.0185102	0.0185102	0.0185103	0.0185103	0.0185103	0.0185103	0.0185104	0.0185104	0.0185104	0.0185104	0.0185104	0.0185105	0.0185105	0.0185105	0.0185105	0.0185105	0.0185105	0.0185105	0.0185105	0.0185105	0.0185105	0.0185105	0.0185105	0.0185105	0.0185105	0.0185105
0.0167155	0.0167155	0.0167155	0.0167155	0.0167155	0.0167155	0.0167155	0.0167155	0.0167155	0.0167155	0.0167155	0.0167155	0.0167155	0.0167155	0.0167156	0.0167156	0.0167156	0.0167157	0.0167157	0.0167157	0.0167158	0.0167159	0.0167159	0.016716	0.016716	0.0167161	0.0167161	0.0167162	0.0167162	0.0167163	0.0167163	0.0167164	0.0167164	0.0167165	0.0167165	0.0167165	0.0167166	0.0167166	0.0167166	0.0167167	0.0167167	0.0167167	0.0167167	0.0167167	0.0167168	0.0167168	0.0167168	0.0167168	0.0167168	0.0167168
0.0400244	0.0400244	0.0400244	0.0400244	0.0400244	0.0400245	0.0400245	0.0400246	0.0400247	0.040025	0.0400254	0.040026	0.0400268	0.0400277	0.0400289	0.0400302	0.0400316	0.0400331	0.0400347	0.0400363	0.0400378	0.0400393	0.0400407	0.0400419	0.0400429	0.0400438	0.0400445	0.040045	0.0400453	0.0400454	0.0400454	0.0400453	0.040045	0.0400447	0.0400443	0.0400439	0.0400435	0.0400431	0.0400427	0.0400424	0.0400421	0.0400418	0.0400417	0.0400416	0.0400416	0.0400416	0.0400417	0.0400418	0.0400419	0.0400421
0.0640276	0.0640276	0.0640276	0.0640276	0.0640276	0.0640276	0.0640276	0.0640277	0.0640277	0.0640278	0.0640279	0.0640281	0.0640283	0.0640285	0.0640288	0.0640292	0.0640296	0.06403	0.0640305	0.064031	0.0640315	0.064032	0.0640325	0.064033	0.0640335	0.064034	0.0640344	0.0640348	0.0640352	0.0640356	0.064036	0.0640363	0.0640366	0.0640369	0.0640371	0.0640373	0.0640376	0.0640377	0.0640379	0.064038	0.0640382	0.0640383	0.0640383	0.0640384	0.0640385	0.0640385	0.0640386	0.0640386	0.0640386	0.0640387
0.0357251	0.0357251	0.0357251	0.0357251	0.0357251	0.0357251	0.0357251	0.0357251	0.0357251	0.0357251	0.0357251	0.0357251	0.0357251	0.0357251	0.0357251	0.0357251	0.0357251	0.0357251	0.0357252	0.0357252	0.0357252	0.0357252	0.0357252	0.0357252	0.0357252	0.0357252	0.0357252	0.0357252	0.0357252	0.0357252	0.0357252	0.0357252	0.0357252	0.0357252	0.0357252	0.0357252	0.0357252	0.0357252	0.0357252	0.0357252	0.0357252	0.0357252	0.0357252	0.0357252	0.0357252	0.0357252	0.0357253	0.0357252	0.0357252	0.0357252
0.0156028	0.0156028	0.0156028	0.0156028	0.0156028	0.0156028	0.0156028	0.0156029	0.015603	0.0156032	0.0156035	0.0156039	0.0156045	0.0156052	0.015606	0.015607	0.0156081	0.0156093	0.0156106	0.015612	0.0156134	0.0156149	0.0156164	0.015618	0.0156195	0.015621	0.0156225	0.015624	0.0156255	0.0156269	0.0156282	0.0156295	0.0156307	0.0156319	0.0156331	0.0156341	0.0156352	0.0156361	0.015637	0.0156379	0.0156387	0.0156395	0.0156402	0.0156409	0.0156415	0.015642	0.0156426	0.0156431	0.0156436	0.015644
0.013623	0.013623	0.013623	0.013623	0.013623	0.013623	0.013623	0.013623	0.013623	0.013623	0.013623	0.013623	0.0136231	0.0136231	0.0136232	0.0136232	0.0136233	0.0136234	0.0136234	0.0136235	0.0136236	0.0136237	0.0136238	0.0136239	0.013624	0.0136241	0.0136242	0.0136243	0.0136244	0.0136245	0.0136246	0.0136246	0.0136247	0.0136248	0.0136249	0.013625	0.013625	0.0136251	0.0136251	0.0136252	0.0136253	0.0136253	0.0136254	0.0136254	0.0136254	0.0136255	0.0136255	0.0136255	0.0136256	0.0136256
0.0290859	0.0290859	0.0290859	0.0290859	0.0290859	0.0290859	0.0290859	0.0290859	0.0290859	0.0290859	0.0290859	0.0290859	0.0290859	0.0290859	0.0290859	0.0290859	0.0290859	0.029086	0.029086	0.029086	0.029086	0.029086	0.029086	0.029086	0.0290861	0.0290861	0.0290861	0.0290861	0.0290861	0.0290861	0.0290862	0.0290862	0.0290862	0.0290862	0.0290862	0.0290862	0.0290862	0.0290863	0.0290863	0.0290863	0.0290863	0.0290863	0.0290863	0.0290863	0.0290863	0.0290863	0.0290863	0.0290864	0.0290864	0.0290864
0.0110462	0.0110462	0.0110462	0.0110462	0.0110462	0.0110462	0.0110462	0.0110462	0.0110462	0.0110462	0.0110462	0.0110463	0.0110463	0.0110464	0.0110464	0.0110465	0.0110466	0.0110467	0.0110468	0.0110469	0.0110471	0.0110472	0.0110473	0.0110474	0.0110476	0.0110477	0.0110478	0.0110479	0.011048	0.0110481	0.0110482	0.0110483	0.0110484	0.0110484	0.0110485	0.0110486	0.0110486	0.0110487	0.0110487	0.0110487	0.0110488	0.0110488	0.0110488	0.0110489	0.0110489	0.0110489	0.0110489	0.0110489	0.0110489	0.0110489
0.0296463	0.0296463	0.0296463	0.0296463	0.0296463	0.0296463	0.0296463	0.0296463	0.0296463	0.0296463	0.0296463	0.0296463	0.0296463	0.0296463	0.0296463	0.0296463	0.0296463	0.0296463	0.0296463	0.0296463	0.0296463	0.0296463	0.0296464	0.0296464	0.0296464	0.0296464	0.0296464	0.0296464	0.0296464	0.0296464	0.0296464	0.0296464	0.0296464	0.0296464	0.0296464	0.0296464	0.0296464	0.0296464	0.0296464	0.0296464	0.0296464	0.0296464	0.0296464	0.0296464	0.0296464	0.0296464	0.0296464	0.0296464	0.0296464	0.0296464
0.0170202	0.0170202	0.0170202	0.0170202	0.0170202	0.0170202	0.0170202	0.0170203	0.0170204	0.0170206	0.0170209	0.0170214	0.017022	0.0170227	0.0170236	0.0170246	0.0170258	0.017027	0.0170284	0.0170298	0.0170313	0.0170328	0.0170342	0.0170357	0.0170371	0.0170384	0.0170396	0.0170408	0.0170419	0.0170429	0.0170438	0.0170445	0.0170452	0.0170458	0.0170463	0.0170467	0.0170471	0.0170474	0.0170476	0.0170478	0.0170479	0.017048	0.0170481	0.0170481	0.0170481	0.0170481	0.0170481	0.0170481	0.0170481	0.017048
0.0351512	0.0351512	0.0351512	0.0351512	0.0351512	0.0351512	0.0351513	0.0351514	0.0351518	0.0351524	0.0351533	0.0351547	0.0351565	0.0351588	0.0351616	0.0351648	0.0351685	0.0351725	0.0351768	0.0351813	0.035186	0.0351907	0.0351954	0.0351999	0.0352043	0.0352084	0.0352124	0.0352159	0.0352192	0.035222	0.0352245	0.0352267	0.0352285	0.0352299	0.035231	0.035232	0.0352325	0.035233	0.0352331	0.0352331	0.035233	0.0352328	0.0352325	0.0352321	0.0352318	0.0352313	0.0352309	0.0352305	0.0352301	0.0352298
0.0881899	0.0881899	0.0881899	0.0881899	0.0881899	0.0881899	0.0881899	0.0881899	0.0881899	0.0881899	0.0881899	0.08819	0.08819	0.0881901	0.0881902	0.0881903	0.0881905	0.0881906	0.0881907	0.0881909	0.0881911	0.0881912	0.0881914	0.0881916	0.0881918	0.0881919	0.0881921	0.0881923	0.0881925	0.0881927	0.0881928	0.088193	0.0881932	0.0881933	0.0881935	0.0881936	0.0881938	0.0881939	0.0881941	0.0881942	0.0881943	0.0881945	0.0881946	0.0881947	0.0881948	0.0881949	0.088195	0.0881951	0.0881952	0.0881953
0.0307107	0.0307107	0.0307107	0.0307107	0.0307107	0.0307107	0.0307107	0.0307107	0.0307107	0.0307108	0.0307108	0.030711	0.0307111	0.0307113	0.0307115	0.0307117	0.030712	0.0307123	0.0307126	0.0307129	0.0307132	0.0307135	0.0307138	0.0307141	0.0307144	0.0307146	0.0307148	0.030715	0.0307152	0.0307154	0.0307155	0.0307156	0.0307157	0.0307158	0.0307158	0.0307159	0.0307159	0.0307159	0.030716	0.030716	0.030716	0.0307159	0.0307159	0.0307159	0.0307159	0.0307159	0.0307159	0.0307159	0.0307158	0.0307158
0.0162776	0.0162776	0.0162776	0.0162776	0.0162776	0.0162776	0.0162776	0.0162776	0.0162776	0.0162777	0.0162777	0.0162778	0.0162778	0.0162779	0.0162781	0.0162782	0.0162783	0.0162785	0.0162787	0.0162789	0.0162791	0.0162793	0.0162795	0.0162797	0.01628	0.0162802	0.0162804	0.0162806	0.0162809	0.0162811	0.0162813	0.0162815	0.0162817	0.0162818	0.016282	0.0162822	0.0162823	0.0162825	0.0162826	0.0162828	0.0162829	0.016283	0.0162831	0.0162832	0.0162833	0.0162834	0.0162835	0.0162835	0.0162836	0.0162837
0.0239752	0.0239752	0.0239752	0.0239752	0.0239752	0.0239752	0.0239752	0.0239752	0.0239752	0.0239752	0.0239752	0.0239752	0.0239752	0.0239752	0.0239752	0.0239752	0.0239752	0.0239752	0.0239753	0.0239753	0.0239753	0.0239753	0.0239753	0.0239753	0.0239754	0.0239754	0.0239754	0.0239754	0.0239755	0.0239755	0.0239755	0.0239755	0.0239755	0.0239755	0.0239756	0.0239756	0.0239756	0.0239756	0.0239756	0.0239756	0.0239757	0.0239757	0.0239757	0.0239757	0.0239757	0.0239757	0.0239757	0.0239757	0.0239757	0.0239758
0.0336372	0.0336372	0.0336372	0.0336372	0.0336372	0.0336372	0.0336373	0.0336375	0.0336378	0.0336385	0.0336395	0.0336409	0.0336428	0.0336451	0.0336479	0.0336512	0.0336549	0.0336589	0.0336633	0.0336679	0.0336727	0.0336776	0.0336826	0.0336876	0.0336925	0.0336973	0.033702	0.0337065	0.0337109	0.0337149	0.0337188	0.0337223	0.0337258	0.0337288	0.0337317	0.0337343	0.0337367	0.0337388	0.0337407	0.0337425	0.0337439	0.0337452	0.0337465	0.0337474	0.0337482	0.033749	0.0337496	0.03375	0.0337505	0.0337508
0.0264361	0.0264361	0.0264361	0.0264361	0.0264361	0.0264361	0.0264361	0.0264362	0.0264363	0.0264365	0.0264369	0.0264373	0.0264379	0.0264386	0.0264395	0.0264406	0.0264417	0.026443	0.0264444	0.0264458	0.0264473	0.0264489	0.0264504	0.026452	0.0264536	0.0264551	0.0264566	0.0264581	0.0264595	0.0264608	0.0264621	0.0264632	0.0264643	0.0264654	0.0264663	0.0264672	0.026468	0.0264687	0.0264693	0.0264698	0.0264703	0.0264707	0.0264711	0.0264713	0.0264716	0.0264717	0.0264718	0.0264719	0.0264719	0.0264718
0.0225792	0.0225792	0.0225792	0.0225792	0.0225792	0.0225792	0.0225792	0.0225793	0.0225794	0.0225796	0.0225798	0.0225802	0.0225807	0.0225814	0.0225821	0.0225831	0.0225841	0.0225853	0.0225865	0.0225879	0.0225893	0.0225909	0.0225924	0.022594	0.0225956	0.0225973	0.0225989	0.0226005	0.0226021	0.0226037	0.0226052	0.0226067	0.0226082	0.0226096	0.022611	0.0226123	0.0226135	0.0226148	0.0226159	0.022617	0.022618	0.022619	0.0226199	0.0226208	0.0226216	0.0226224	0.0226231	0.0226237	0.0226244	0.022625
0.0108781	0.0108781	0.0108781	0.0108781	0.0108781	0.0108781	0.0108781	0.0108781	0.0108781	0.0108781	0.0108781	0.0108782	0.0108782	0.0108782	0.0108782	0.0108783	0.0108783	0.0108784	0.0108784	0.0108785	0.0108786	0.0108787	0.0108787	0.0108788	0.0108789	0.010879	0.010879	0.0108791	0.0108792	0.0108792	0.0108793	0.0108794	0.0108794	0.0108795	0.0108795	0.0108796	0.0108796	0.0108797	0.0108797	0.0108797	0.0108797	0.0108798	0.0108798	0.0108798	0.0108798	0.0108799	0.0108799	0.0108799	0.0108799	0.0108799
0.0125938	0.0125938	0.0125938	0.0125938	0.0125938	0.0125938	0.0125938	0.0125938	0.0125938	0.0125938	0.0125938	0.0125938	0.0125938	0.0125938	0.0125938	0.0125938	0.0125939	0.0125939	0.0125939	0.0125939	0.0125939	0.012594	0.012594	0.012594	0.012594	0.0125941	0.0125941	0.0125941	0.0125941	0.0125942	0.0125942	0.0125942	0.0125942	0.0125942	0.0125943	0.0125943	0.0125943	0.0125943	0.0125943	0.0125943	0.0125944	0.0125944	0.0125944	0.0125944	0.0125944	0.0125944	0.0125944	0.0125944	0.0125945	0.0125945
0.0130523	0.0130523	0.0130523	0.0130523	0.0130523	0.0130523	0.0130523	0.0130523	0.0130523	0.0130523	0.0130523	0.0130523	0.0130523	0.0130523	0.0130524	0.0130524	0.0130524	0.0130525	0.0130525	0.0130525	0.0130526	0.0130526	0.0130526	0.0130527	0.0130527	0.0130528	0.0130528	0.0130529	0.0130529	0.013053	0.013053	0.0130531	0.0130531	0.0130531	0.0130532	0.0130532	0.0130533	0.0130533	0.0130533	0.0130534	0.0130534	0.0130534	0.0130534	0.0130535	0.0130535	0.0130535	0.0130535	0.0130536	0.0130536	0.0130536
0.0141313	0.0141313	0.0141313	0.0141313	0.0141313	0.0141313	0.0141313	0.0141314	0.0141314	0.0141314	0.0141314	0.0141315	0.0141316	0.0141317	0.0141318	0.0141319	0.0141321	0.0141322	0.0141324	0.0141326	0.0141328	0.014133	0.0141332	0.0141334	0.0141337	0.0141339	0.0141341	0.0141343	0.0141345	0.0141347	0.0141349	0.0141351	0.0141353	0.0141355	0.0141356	0.0141358	0.0141359	0.0141361	0.0141362	0.0141363	0.0141364	0.0141365	0.0141366	0.0141367	0.0141368	0.0141369	0.014137	0.014137	0.0141371	0.0141371
0.0108186	0.0108186	0.0108186	0.0108186	0.0108186	0.0108186	0.0108186	0.0108186	0.0108186	0.0108186	0.0108186	0.0108186	0.0108186	0.0108186	0.0108187	0.0108187	0.0108187	0.0108187	0.0108188	0.0108188	0.0108188	0.0108189	0.0108189	0.010819	0.010819	0.010819	0.0108191	0.0108191	0.0108191	0.0108192	0.0108192	0.0108192	0.0108193	0.0108193	0.0108193	0.0108193	0.0108194	0.0108194	0.0108194	0.0108194	0.0108194	0.0108194	0.0108194	0.0108195	0.0108195	0.0108195	0.0108195	0.0108195	0.0108195	0.0108195
0.0266328	0.0266328	0.0266328	0.0266328	0.0266328	0.0266328	0.0266328	0.0266328	0.0266328	0.0266328	0.0266328	0.0266328	0.0266328	0.0266328	0.0266328	0.0266328	0.0266328	0.0266328	0.0266328	0.0266328	0.0266328	0.0266328	0.0266328	0.0266328	0.0266328	0.0266329	0.0266329	0.0266329	0.0266329	0.0266329	0.0266329	0.0266329	0.0266329	0.0266329	0.0266329	0.0266329	0.0266329	0.0266329	0.0266329	0.0266329	0.0266329	0.0266329	0.0266329	0.0266329	0.0266329	0.0266329	0.0266329	0.0266329	0.0266329	0.0266329
0.0125552	0.0125552	0.0125552	0.0125552	0.0125552	0.0125552	0.0125552	0.0125552	0.0125552	0.0125552	0.0125552	0.0125552	0.0125552	0.0125552	0.0125552	0.0125552	0.0125552	0.0125553	0.0125553	0.0125553	0.0125553	0.0125553	0.0125553	0.0125553	0.0125554	0.0125554	0.0125554	0.0125554	0.0125554	0.0125554	0.0125554	0.0125555	0.0125555	0.0125555	0.0125555	0.0125555	0.0125555	0.0125555	0.0125555	0.0125555	0.0125555	0.0125555	0.0125556	0.0125556	0.0125556	0.0125556	0.0125556	0.0125556	0.0125556	0.0125556
0.0278046	0.0278046	0.0278046	0.0278046	0.0278046	0.0278046	0.0278046	0.0278046	0.0278046	0.0278046	0.0278046	0.0278046	0.0278046	0.0278047	0.0278047	0.0278047	0.0278047	0.0278048	0.0278048	0.0278048	0.0278049	0.0278049	0.027805	0.027805	0.0278051	0.0278051	0.0278052	0.0278052	0.0278053	0.0278053	0.0278053	0.0278054	0.0278054	0.0278055	0.0278055	0.0278056	0.0278056	0.0278056	0.0278057	0.0278057	0.0278057	0.0278057	0.0278058	0.0278058	0.0278058	0.0278058	0.0278058	0.0278059	0.0278059	0.0278059
0.0119482	0.0119482	0.0119482	0.0119482	0.0119482	0.0119482	0.0119482	0.0119482	0.0119482	0.0119482	0.0119482	0.0119482	0.0119482	0.0119482	0.0119482	0.0119482	0.0119482	0.0119482	0.0119482	0.0119482	0.0119482	0.0119483	0.0119483	0.0119483	0.0119483	0.0119483	0.0119483	0.0119483	0.0119484	0.0119484	0.0119484	0.0119484	0.0119484	0.0119484	0.0119484	0.0119484	0.0119484	0.0119484	0.0119484	0.0119484	0.0119485	0.0119485	0.0119485	0.0119485	0.0119485	0.0119485	0.0119485	0.0119485	0.0119485	0.0119485
0.0151351	0.0151351	0.0151351	0.0151351	0.0151351	0.0151351	0.0151351	0.0151351	0.0151351	0.0151351	0.0151351	0.0151351	0.0151351	0.0151352	0.0151352	0.0151352	0.0151352	0.0151353	0.0151353	0.0151353	0.0151354	0.0151354	0.0151354	0.0151355	0.0151355	0.0151355	0.0151355	0.0151355	0.0151355	0.0151355	0.0151355	0.0151355	0.0151355	0.0151355	0.0151355	0.0151355	0.0151354	0.0151354	0.0151354	0.0151354	0.0151354	0.0151354	0.0151354	0.0151354	0.0151354	0.0151354	0.0151354	0.0151354	0.0151354	0.0151354
0.0151931	0.0151931	0.0151931	0.0151931	0.0151931	0.0151931	0.0151931	0.0151931	0.0151931	0.0151931	0.0151931	0.0151932	0.0151933	0.0151933	0.0151934	0.0151936	0.0151937	0.0151938	0.015194	0.0151942	0.0151944	0.0151946	0.0151948	0.015195	0.0151952	0.0151954	0.0151956	0.0151958	0.015196	0.0151963	0.0151965	0.0151967	0.0151968	0.015197	0.0151972	0.0151974	0.0151976	0.0151977	0.0151979	0.015198	0.0151982	0.0151983	0.0151984	0.0151985	0.0151987	0.0151988	0.0151989	0.015199	0.015199	0.0151991
0.0249108	0.0249108	0.0249108	0.0249108	0.0249108	0.0249108	0.0249108	0.0249108	0.0249108	0.0249108	0.0249108	0.0249108	0.0249108	0.0249108	0.0249108	0.0249108	0.0249108	0.0249108	0.0249109	0.0249109	0.0249109	0.0249109	0.0249109	0.0249109	0.0249109	0.0249109	0.0249109	0.0249109	0.0249109	0.0249109	0.0249109	0.0249109	0.0249109	0.0249109	0.0249109	0.0249109	0.0249109	0.024911	0.024911	0.024911	0.024911	0.024911	0.024911	0.024911	0.024911	0.024911	0.024911	0.024911	0.024911	0.024911
0.0103446	0.0103446	0.0103446	0.0103446	0.0103446	0.0103446	0.0103446	0.0103446	0.0103446	0.0103446	0.0103446	0.0103446	0.0103446	0.0103446	0.0103446	0.0103446	0.0103447	0.0103447	0.0103447	0.0103447	0.0103447	0.0103447	0.0103447	0.0103447	0.0103447	0.0103447	0.0103447	0.0103447	0.0103447	0.0103448	0.0103448	0.0103448	0.0103448	0.0103448	0.0103448	0.0103448	0.0103448	0.0103448	0.0103448	0.0103448	0.0103448	0.0103448	0.0103448	0.0103448	0.0103448	0.0103448	0.0103448	0.0103448	0.0103448	0.0103448
0.0186558	0.0186558	0.0186558	0.0186558	0.0186558	0.0186558	0.0186558	0.0186558	0.0186558	0.0186558	0.0186558	0.0186558	0.0186558	0.0186558	0.0186558	0.0186558	0.0186558	0.0186558	0.0186558	0.0186558	0.0186558	0.0186558	0.0186558	0.0186558	0.0186559	0.0186559	0.0186559	0.0186559	0.0186559	0.0186559	0.0186559	0.0186559	0.0186559	0.0186559	0.0186559	0.0186559	0.0186559	0.0186559	0.0186559	0.0186559	0.0186559	0.0186559	0.0186559	0.0186559	0.0186559	0.0186559	0.0186559	0.0186559	0.0186559	0.0186559
0.00971253	0.00971253	0.00971253	0.00971253	0.00971253	0.00971253	0.00971253	0.00971253	0.00971253	0.00971253	0.00971253	0.00971254	0.00971254	0.00971255	0.00971256	0.00971257	0.00971258	0.0097126	0.00971261	0.00971263	0.00971264	0.00971266	0.00971268	0.0097127	0.00971272	0.00971274	0.00971275	0.00971277	0.00971279	0.00971281	0.00971282	0.00971284	0.00971285	0.00971286	0.00971287	0.00971288	0.00971289	0.0097129	0.00971291	0.00971292	0.00971292	0.00971292	0.00971293	0.00971293	0.00971293	0.00971293	0.00971293	0.00971293	0.00971293	0.00971293
0.0133334	0.0133334	0.0133334	0.0133334	0.0133334	0.0133334	0.0133334	0.0133334	0.0133334	0.0133334	0.0133334	0.0133334	0.0133334	0.0133334	0.0133334	0.0133334	0.0133334	0.0133334	0.0133334	0.0133334	0.0133334	0.0133334	0.0133335	0.0133335	0.0133335	0.0133335	0.0133335	0.0133335	0.0133335	0.0133335	0.0133335	0.0133335	0.0133335	0.0133335	0.0133335	0.0133335	0.0133335	0.0133335	0.0133335	0.0133336	0.0133336	0.0133336	0.0133336	0.0133336	0.0133336	0.0133336	0.0133336	0.0133336	0.0133336	0.0133336
0.0112011	0.0112011	0.0112011	0.0112011	0.0112011	0.0112011	0.0112011	0.0112011	0.0112011	0.0112011	0.0112011	0.0112011	0.0112011	0.0112011	0.0112011	0.0112011	0.0112011	0.0112011	0.0112011	0.0112011	0.0112011	0.0112012	0.0112012	0.0112012	0.0112012	0.0112012	0.0112012	0.0112012	0.0112012	0.0112012	0.0112012	0.0112012	0.0112012	0.0112012	0.0112012	0.0112012	0.0112012	0.0112012	0.0112012	0.0112012	0.0112012	0.0112012	0.0112012	0.0112012	0.0112012	0.0112012	0.0112012	0.0112012	0.0112012	0.0112012
0.0154505	0.0154505	0.0154505	0.0154505	0.0154505	0.0154505	0.0154505	0.0154505	0.0154506	0.0154506	0.0154507	0.0154508	0.0154509	0.015451	0.0154512	0.0154513	0.0154515	0.0154518	0.015452	0.0154523	0.0154525	0.0154528	0.0154531	0.0154534	0.0154536	0.0154539	0.0154542	0.0154544	0.0154547	0.0154549	0.0154552	0.0154554	0.0154556	0.0154558	0.015456	0.0154562	0.0154564	0.0154565	0.0154567	0.0154568	0.015457	0.0154571	0.0154572	0.0154574	0.0154575	0.0154576	0.0154577	0.0154578	0.0154578	0.0154579
0.0120983	0.0120983	0.0120983	0.0120983	0.0120983	0.0120983	0.0120983	0.0120983	0.0120983	0.0120983	0.0120983	0.0120983	0.0120983	0.0120983	0.0120983	0.0120983	0.0120983	0.0120983	0.0120983	0.0120983	0.0120983	0.0120984	0.0120984	0.0120984	0.0120984	0.0120984	0.0120984	0.0120984	0.0120984	0.0120984	0.0120984	0.0120984	0.0120984	0.0120985	0.0120985	0.0120985	0.0120985	0.0120985	0.0120985	0.0120985	0.0120985	0.0120985	0.0120985	0.0120985	0.0120985	0.0120985	0.0120985	0.0120985	0.0120985	0.0120985
0.0223589	0.0223589	0.0223589	0.0223589	0.0223589	0.0223589	0.0223589	0.0223589	0.0223589	0.0223589	0.022359	0.022359	0.0223591	0.0223592	0.0223593	0.0223594	0.0223596	0.0223597	0.0223599	0.0223601	0.0223603	0.0223605	0.0223607	0.0223609	0.0223612	0.0223614	0.0223616	0.0223618	0.022362	0.0223621	0.0223623	0.0223625	0.0223626	0.0223628	0.0223629	0.022363	0.0223631	0.0223632	0.0223633	0.0223634	0.0223634	0.0223635	0.0223636	0.0223636	0.0223636	0.0223637	0.0223637	0.0223637	0.0223637	0.0223638
0.0694354	0.0694354	0.0694354	0.0694354	0.0694354	0.0694354	0.0694354	0.0694354	0.0694354	0.0694354	0.0694354	0.0694355	0.0694355	0.0694356	0.0694357	0.0694357	0.0694358	0.0694359	0.069436	0.0694362	0.0694363	0.0694364	0.0694365	0.0694366	0.0694368	0.0694369	0.069437	0.0694371	0.0694372	0.0694373	0.0694374	0.0694375	0.0694376	0.0694377	0.0694378	0.0694378	0.0694379	0.069438	0.069438	0.0694381	0.0694381	0.0694382	0.0694382	0.0694382	0.0694383	0.0694383	0.0694383	0.0694384	0.0694384	0.0694384
0.00906202	0.00906202	0.00906202	0.00906202	0.00906202	0.00906202	0.00906202	0.00906202	0.00906203	0.00906203	0.00906203	0.00906204	0.00906205	0.00906207	0.00906208	0.0090621	0.00906212	0.00906215	0.00906218	0.00906221	0.00906224	0.00906227	0.0090623	0.00906233	0.00906236	0.00906239	0.00906242	0.00906245	0.00906247	0.0090625	0.00906252	0.00906254	0.00906256	0.00906257	0.00906259	0.0090626	0.00906261	0.00906262	0.00906262	0.00906263	0.00906263	0.00906264	0.00906264	0.00906264	0.00906264	0.00906264	0.00906264	0.00906264	0.00906264	0.00906264
0.0942595	0.0942595	0.0942595	0.0942595	0.0942595	0.0942595	0.0942595	0.0942595	0.0942595	0.0942595	0.0942595	0.0942596	0.0942596	0.0942596	0.0942597	0.0942598	0.0942598	0.0942599	0.09426	0.0942601	0.0942602	0.0942603	0.0942604	0.0942605	0.0942606	0.0942607	0.0942608	0.0942609	0.094261	0.0942611	0.0942612	0.0942613	0.0942614	0.0942615	0.0942616	0.0942616	0.0942617	0.0942618	0.0942619	0.0942619	0.094262	0.094262	0.0942621	0.0942622	0.0942622	0.0942623	0.0942623	0.0942624	0.0942624	0.0942624
0.0164031	0.0164031	0.0164031	0.0164031	0.0164031	0.0164031	0.0164031	0.0164031	0.0164031	0.0164031	0.0164031	0.0164031	0.0164031	0.0164031	0.0164031	0.0164031	0.0164031	0.0164031	0.0164031	0.0164031	0.0164031	0.0164031	0.0164031	0.0164031	0.0164031	0.0164031	0.0164031	0.0164031	0.0164031	0.0164031	0.0164031	0.0164031	0.0164031	0.0164031	0.0164031	0.0164031	0.0164031	0.0164031	0.0164031	0.0164031	0.0164031	0.0164031	0.0164031	0.0164031	0.0164031	0.0164032	0.0164032	0.0164032	0.0164032	0.0164032
0.0173576	0.0173576	0.0173576	0.0173576	0.0173576	0.0173576	0.0173576	0.0173577	0.0173577	0.0173578	0.0173579	0.0173581	0.0173584	0.0173588	0.0173592	0.0173597	0.0173603	0.0173609	0.0173616	0.0173623	0.0173631	0.017364	0.0173648	0.0173657	0.0173666	0.0173674	0.0173683	0.0173692	0.0173701	0.0173709	0.0173717	0.0173725	0.0173733	0.0173741	0.0173748	0.0173755	0.0173762	0.0173768	0.0173774	0.017378	0.0173785	0.017379	0.0173795	0.0173799	0.0173804	0.0173808	0.0173812	0.0173815	0.0173818	0.0173822
0.0194308	0.0194308	0.0194308	0.0194308	0.0194308	0.0194308	0.0194308	0.0194309	0.0194311	0.0194314	0.0194319	0.0194325	0.0194333	0.0194343	0.0194355	0.0194369	0.0194384	0.0194401	0.0194419	0.0194437	0.0194456	0.0194475	0.0194494	0.0194513	0.0194531	0.0194549	0.0194567	0.0194583	0.0194599	0.0194614	0.0194627	0.019464	0.0194652	0.0194663	0.0194673	0.0194682	0.0194691	0.0194698	0.0194705	0.0194711	0.0194717	0.0194722	0.0194726	0.019473	0.0194734	0.0194736	0.0194738	0.0194741	0.0194743	0.0194744
0.0078803	0.0078803	0.0078803	0.0078803	0.0078803	0.0078803	0.0078803	0.00788031	0.00788032	0.00788033	0.00788035	0.00788038	0.00788042	0.00788046	0.00788052	0.00788059	0.00788067	0.00788076	0.00788085	0.00788095	0.00788106	0.00788116	0.00788126	0.00788137	0.00788146	0.00788155	0.00788165	0.00788172	0.00788179	0.00788187	0.00788191	0.00788196	0.00788201	0.00788203	0.00788206	0.00788208	0.00788208	0.00788209	0.0078821	0.00788209	0.00788209	0.00788209	0.00788208	0.00788207	0.00788207	0.00788206	0.00788206	0.00788205	0.00788205	0.00788205
0.0106257	0.0106257	0.0106257	0.0106257	0.0106257	0.0106257	0.0106257	0.0106257	0.0106257	0.0106257	0.0106257	0.0106257	0.0106257	0.0106257	0.0106258	0.0106258	0.0106258	0.0106258	0.0106258	0.0106259	0.0106259	0.0106259	0.0106259	0.010626	0.010626	0.010626	0.0106261	0.0106261	0.0106261	0.0106261	0.0106262	0.0106262	0.0106262	0.0106262	0.0106262	0.0106263	0.0106263	0.0106263	0.0106263	0.0106263	0.0106263	0.0106263	0.0106263	0.0106263	0.0106263	0.0106263	0.0106263	0.0106263	0.0106263	0.0106263
0.0299485	0.0299485	0.0299485	0.0299485	0.0299485	0.0299485	0.0299485	0.0299485	0.0299486	0.0299487	0.0299488	0.029949	0.0299493	0.0299497	0.0299501	0.0299506	0.0299513	0.0299519	0.0299527	0.0299535	0.0299544	0.0299553	0.0299563	0.0299573	0.0299583	0.0299594	0.0299604	0.0299615	0.0299625	0.0299635	0.0299645	0.0299655	0.0299665	0.0299674	0.0299684	0.0299693	0.0299701	0.0299709	0.0299717	0.0299725	0.0299732	0.0299739	0.0299746	0.0299752	0.0299758	0.0299764	0.0299769	0.0299774	0.0299779	0.0299784
0.0168697	0.0168697	0.0168697	0.0168697	0.0168697	0.0168697	0.0168697	0.0168697	0.0168697	0.0168697	0.0168697	0.0168697	0.0168697	0.0168697	0.0168697	0.0168697	0.0168697	0.0168697	0.0168698	0.0168698	0.0168698	0.0168698	0.0168698	0.0168699	0.0168699	0.0168699	0.0168699	0.0168699	0.01687	0.01687	0.01687	0.01687	0.01687	0.0168701	0.0168701	0.0168701	0.0168701	0.0168701	0.0168701	0.0168701	0.0168702	0.0168702	0.0168702	0.0168702	0.0168702	0.0168702	0.0168702	0.0168702	0.0168702	0.0168702
0.0203264	0.0203264	0.0203264	0.0203264	0.0203264	0.0203264	0.0203264	0.0203264	0.0203265	0.0203266	0.0203269	0.0203272	0.0203276	0.0203281	0.0203287	0.0203295	0.0203303	0.0203312	0.0203322	0.0203333	0.0203344	0.0203356	0.0203368	0.020338	0.0203392	0.0203403	0.0203415	0.0203427	0.0203438	0.0203449	0.0203459	0.0203469	0.0203479	0.0203488	0.0203496	0.0203504	0.0203511	0.0203518	0.0203525	0.020353	0.0203536	0.0203541	0.0203545	0.0203549	0.0203553	0.0203556	0.0203559	0.0203562	0.0203564	0.0203566
0.0134211	0.0134211	0.0134211	0.0134211	0.0134211	0.0134211	0.0134211	0.0134211	0.0134211	0.0134212	0.0134212	0.0134212	0.0134213	0.0134213	0.0134214	0.0134215	0.0134216	0.0134217	0.0134218	0.0134219	0.0134221	0.0134222	0.0134223	0.0134225	0.0134226	0.0134227	0.0134229	0.013423	0.0134231	0.0134233	0.0134234	0.0134235	0.0134236	0.0134237	0.0134238	0.0134239	0.013424	0.0134241	0.0134242	0.0134243	0.0134243	0.0134244	0.0134245	0.0134245	0.0134246	0.0134246	0.0134247	0.0134247	0.0134247	0.0134248
0.0127618	0.0127618	0.0127618	0.0127618	0.0127618	0.0127618	0.0127618	0.0127618	0.0127618	0.0127618	0.0127618	0.0127619	0.0127619	0.012762	0.0127621	0.0127622	0.0127623	0.0127625	0.0127626	0.0127628	0.012763	0.0127631	0.0127633	0.0127635	0.0127637	0.0127638	0.012764	0.0127641	0.0127643	0.0127644	0.0127645	0.0127646	0.0127647	0.0127648	0.0127648	0.0127649	0.012765	0.012765	0.012765	0.0127651	0.0127651	0.0127651	0.0127651	0.0127651	0.0127652	0.0127652	0.0127652	0.0127652	0.0127652	0.0127652
0.0619444	0.0619444	0.0619444	0.0619444	0.0619444	0.0619444	0.0619445	0.0619447	0.061945	0.0619456	0.0619464	0.0619477	0.0619493	0.0619513	0.0619538	0.0619567	0.0619599	0.0619634	0.0619671	0.0619711	0.0619752	0.0619794	0.0619836	0.0619877	0.0619917	0.0619957	0.0619994	0.062003	0.0620063	0.0620094	0.0620122	0.0620147	0.062017	0.0620189	0.0620207	0.0620221	0.0620234	0.0620242	0.062025	0.0620254	0.0620258	0.0620259	0.0620259	0.0620257	0.0620255	0.0620251	0.0620246	0.062024	0.0620235	0.0620228
0.0183421	0.0183421	0.0183421	0.0183421	0.0183421	0.0183421	0.0183421	0.0183421	0.0183421	0.0183422	0.0183422	0.0183422	0.0183422	0.0183422	0.0183423	0.0183423	0.0183423	0.0183424	0.0183424	0.0183425	0.0183425	0.0183426	0.0183426	0.0183427	0.0183427	0.0183428	0.0183428	0.0183429	0.0183429	0.0183429	0.018343	0.018343	0.018343	0.018343	0.018343	0.0183431	0.0183431	0.0183431	0.0183431	0.0183431	0.0183431	0.0183431	0.0183431	0.0183431	0.0183431	0.0183431	0.0183431	0.0183431	0.0183431	0.0183431
0.00841864	0.00841864	0.00841864	0.00841864	0.00841864	0.00841864	0.00841864	0.00841865	0.00841865	0.00841866	0.00841868	0.0084187	0.00841872	0.00841876	0.0084188	0.00841885	0.0084189	0.00841896	0.00841902	0.00841909	0.00841915	0.00841922	0.00841928	0.00841934	0.0084194	0.00841945	0.0084195	0.00841954	0.00841958	0.00841961	0.00841963	0.00841965	0.00841966	0.00841967	0.00841967	0.00841967	0.00841966	0.00841965	0.00841964	0.00841963	0.00841961	0.00841959	0.00841957	0.00841956	0.00841954	0.00841953	0.00841951	0.0084195	0.00841949	0.00841948
0.0345785	0.0345785	0.0345785	0.0345785	0.0345785	0.0345785	0.0345785	0.0345785	0.0345785	0.0345786	0.0345786	0.0345787	0.0345787	0.0345788	0.0345789	0.034579	0.0345792	0.0345793	0.0345795	0.0345797	0.0345799	0.0345801	0.0345803	0.0345805	0.0345807	0.034581	0.0345812	0.0345814	0.0345816	0.0345818	0.034582	0.0345822	0.0345824	0.0345825	0.0345827	0.0345829	0.034583	0.0345832	0.0345833	0.0345835	0.0345836	0.0345837	0.0345838	0.0345839	0.034584	0.0345841	0.0345842	0.0345843	0.0345844	0.0345845
0.0105733	0.0105733	0.0105733	0.0105733	0.0105733	0.0105733	0.0105733	0.0105733	0.0105733	0.0105733	0.0105734	0.0105734	0.0105734	0.0105735	0.0105736	0.0105736	0.0105737	0.0105738	0.0105739	0.010574	0.0105741	0.0105743	0.0105744	0.0105745	0.0105746	0.0105747	0.0105749	0.010575	0.0105751	0.0105752	0.0105752	0.0105753	0.0105754	0.0105755	0.0105755	0.0105756	0.0105756	0.0105756	0.0105757	0.0105757	0.0105757	0.0105758	0.0105758	0.0105758	0.0105758	0.0105758	0.0105758	0.0105758	0.0105758	0.0105758
0.0137231	0.0137231	0.0137231	0.0137231	0.0137231	0.0137231	0.0137231	0.0137231	0.0137231	0.0137231	0.0137231	0.0137231	0.0137231	0.0137231	0.0137231	0.0137231	0.0137231	0.0137231	0.0137231	0.0137231	0.0137231	0.0137232	0.0137232	0.0137232	0.0137232	0.0137232	0.0137232	0.0137232	0.0137232	0.0137232	0.0137232	0.0137232	0.0137232	0.0137232	0.0137232	0.0137232	0.0137232	0.0137232	0.0137232	0.0137232	0.0137232	0.0137232	0.0137232	0.0137232	0.0137232	0.0137232	0.0137232	0.0137232	0.0137232	0.0137232
0.0233653	0.0233653	0.0233653	0.0233653	0.0233653	0.0233653	0.0233653	0.0233653	0.0233653	0.0233653	0.0233653	0.0233653	0.0233653	0.0233653	0.0233653	0.0233653	0.0233653	0.0233653	0.0233653	0.0233653	0.0233653	0.0233653	0.0233653	0.0233654	0.0233654	0.0233654	0.0233654	0.0233654	0.0233654	0.0233654	0.0233654	0.0233654	0.0233654	0.0233654	0.0233654	0.0233654	0.0233654	0.0233654	0.0233654	0.0233654	0.0233654	0.0233654	0.0233654	0.0233654	0.0233654	0.0233654	0.0233654	0.0233654	0.0233654	0.0233654
0.0170705	0.0170705	0.0170705	0.0170705	0.0170705	0.0170705	0.0170705	0.0170705	0.0170705	0.0170705	0.0170705	0.0170705	0.0170705	0.0170705	0.0170705	0.0170705	0.0170705	0.0170705	0.0170705	0.0170705	0.0170705	0.0170705	0.0170705	0.0170705	0.0170705	0.0170705	0.0170705	0.0170705	0.0170705	0.0170706	0.0170706	0.0170706	0.0170706	0.0170706	0.0170706	0.0170706	0.0170706	0.0170706	0.0170706	0.0170706	0.0170706	0.0170706	0.0170706	0.0170706	0.0170706	0.0170706	0.0170706	0.0170706	0.0170706	0.0170706
0.0136926	0.0136926	0.0136926	0.0136926	0.0136926	0.0136926	0.0136926	0.0136926	0.0136927	0.0136927	0.0136928	0.0136929	0.013693	0.0136932	0.0136934	0.0136937	0.0136939	0.0136943	0.0136946	0.013695	0.0136954	0.0136958	0.0136962	0.0136967	0.0136971	0.0136976	0.013698	0.0136985	0.0136989	0.0136993	0.0136997	0.0137002	0.0137005	0.0137009	0.0137013	0.0137017	0.013702	0.0137023	0.0137026	0.0137029	0.0137032	0.0137035	0.0137037	0.013704	0.0137042	0.0137044	0.0137046	0.0137048	0.013705	0.0137052
0.00762749	0.00762749	0.00762749	0.00762749	0.00762749	0.00762749	0.00762749	0.00762749	0.00762749	0.0076275	0.00762751	0.00762752	0.00762754	0.00762756	0.00762758	0.00762761	0.00762764	0.00762767	0.00762771	0.00762775	0.00762779	0.00762782	0.00762786	0.00762789	0.00762793	0.00762795	0.00762798	0.007628	0.00762802	0.00762804	0.00762805	0.00762805	0.00762806	0.00762806	0.00762805	0.00762805	0.00762804	0.00762803	0.00762802	0.00762801	0.007628	0.00762799	0.00762798	0.00762797	0.00762797	0.00762796	0.00762795	0.00762795	0.00762794	0.00762794
0.0139688	0.0139688	0.0139688	0.0139688	0.0139688	0.0139688	0.0139688	0.0139688	0.0139688	0.0139688	0.0139689	0.0139689	0.0139689	0.013969	0.0139691	0.0139691	0.0139692	0.0139693	0.0139694	0.0139696	0.0139697	0.0139698	0.0139699	0.0139701	0.0139702	0.0139703	0.0139704	0.0139706	0.0139707	0.0139708	0.0139709	0.013971	0.0139712	0.0139713	0.0139714	0.0139715	0.0139716	0.0139717	0.0139717	0.0139718	0.0139719	0.013972	0.013972	0.0139721	0.0139722	0.0139722	0.0139723	0.0139723	0.0139724	0.0139724
0.0119319	0.0119319	0.0119319	0.0119319	0.0119319	0.011932	0.011932	0.011932	0.011932	0.0119321	0.0119321	0.0119323	0.0119324	0.0119326	0.0119329	0.0119331	0.0119334	0.0119338	0.0119342	0.0119346	0.011935	0.0119354	0.0119359	0.0119363	0.0119367	0.0119372	0.0119376	0.0119381	0.0119385	0.0119389	0.0119393	0.0119397	0.01194	0.0119404	0.0119407	0.011941	0.0119413	0.0119416	0.0119418	0.0119421	0.0119423	0.0119425	0.0119427	0.0119429	0.0119431	0.0119432	0.0119434	0.0119435	0.0119436	0.0119437
0.0107284	0.0107284	0.0107284	0.0107284	0.0107284	0.0107284	0.0107284	0.0107284	0.0107284	0.0107284	0.0107284	0.0107284	0.0107284	0.0107284	0.0107284	0.0107284	0.0107284	0.0107284	0.0107284	0.0107284	0.0107284	0.0107284	0.0107284	0.0107284	0.0107284	0.0107284	0.0107284	0.0107284	0.0107284	0.0107284	0.0107284	0.0107284	0.0107284	0.0107284	0.0107284	0.0107284	0.0107284	0.0107284	0.0107284	0.0107284	0.0107284	0.0107284	0.0107284	0.0107284	0.0107284	0.0107284	0.0107284	0.0107284	0.0107284	0.0107284
0.0187812	0.0187812	0.0187812	0.0187812	0.0187812	0.0187812	0.0187812	0.0187813	0.0187813	0.0187814	0.0187816	0.0187818	0.0187821	0.0187825	0.0187829	0.0187834	0.018784	0.0187846	0.0187853	0.018786	0.0187868	0.0187876	0.0187884	0.0187892	0.0187899	0.0187907	0.0187915	0.0187922	0.018793	0.0187937	0.0187943	0.018795	0.0187956	0.0187962	0.0187967	0.0187972	0.0187977	0.0187981	0.0187986	0.0187989	0.0187993	0.0187996	0.0188	0.0188003	0.0188005	0.0188008	0.018801	0.0188012	0.0188014	0.0188015
0.0171378	0.0171378	0.0171378	0.0171378	0.0171378	0.0171378	0.0171378	0.0171378	0.0171378	0.0171378	0.0171378	0.0171379	0.0171379	0.0171379	0.017138	0.017138	0.0171381	0.0171382	0.0171382	0.0171383	0.0171384	0.0171385	0.0171386	0.0171387	0.0171388	0.0171389	0.017139	0.0171391	0.0171392	0.0171393	0.0171394	0.0171395	0.0171395	0.0171396	0.0171397	0.0171398	0.0171398	0.0171399	0.01714	0.01714	0.0171401	0.0171401	0.0171402	0.0171402	0.0171403	0.0171403	0.0171403	0.0171404	0.0171404	0.0171404
0.0166536	0.0166536	0.0166536	0.0166536	0.0166536	0.0166536	0.0166537	0.0166538	0.0166539	0.0166543	0.0166547	0.0166554	0.0166562	0.0166573	0.0166586	0.01666	0.0166617	0.0166635	0.0166655	0.0166676	0.0166697	0.0166719	0.0166741	0.0166764	0.0166786	0.0166808	0.0166829	0.016685	0.0166869	0.0166888	0.0166906	0.0166923	0.0166939	0.0166954	0.0166967	0.016698	0.0166992	0.0167002	0.0167012	0.016702	0.0167028	0.0167033	0.0167039	0.0167044	0.0167048	0.0167051	0.0167055	0.0167056	0.0167058	0.0167059
0.0137357	0.0137357	0.0137357	0.0137357	0.0137357	0.0137357	0.0137357	0.0137357	0.0137357	0.0137357	0.0137357	0.0137357	0.0137357	0.0137357	0.0137357	0.0137357	0.0137357	0.0137357	0.0137357	0.0137357	0.0137357	0.0137357	0.0137358	0.0137358	0.0137358	0.0137358	0.0137358	0.0137358	0.0137358	0.0137359	0.0137359	0.0137359	0.0137359	0.0137359	0.0137359	0.0137359	0.013736	0.013736	0.013736	0.013736	0.013736	0.013736	0.013736	0.013736	0.013736	0.013736	0.013736	0.0137361	0.0137361	0.0137361
0.0230163	0.0230163	0.0230163	0.0230163	0.0230163	0.0230163	0.0230163	0.0230163	0.0230163	0.0230163	0.0230163	0.0230163	0.0230163	0.0230163	0.0230163	0.0230163	0.0230164	0.0230164	0.0230164	0.0230164	0.0230165	0.0230165	0.0230165	0.0230166	0.0230166	0.0230166	0.0230166	0.0230167	0.0230167	0.0230167	0.0230167	0.0230168	0.0230168	0.0230168	0.0230168	0.0230168	0.0230168	0.0230168	0.0230169	0.0230169	0.0230169	0.0230169	0.0230169	0.0230169	0.0230169	0.0230169	0.0230169	0.0230169	0.0230169	0.0230169
0.051461	0.051461	0.051461	0.051461	0.0514611	0.0514611	0.0514612	0.0514615	0.051462	0.051463	0.0514644	0.0514664	0.051469	0.0514724	0.0514764	0.0514811	0.0514863	0.051492	0.0514981	0.0515046	0.0515114	0.0515183	0.0515253	0.0515322	0.0515391	0.0515458	0.0515524	0.0515586	0.0515645	0.0515702	0.0515754	0.0515802	0.0515847	0.0515887	0.0515924	0.0515956	0.0515986	0.0516009	0.0516032	0.0516048	0.0516063	0.0516073	0.0516082	0.0516086	0.051609	0.0516088	0.0516086	0.0516084	0.0516078	0.0516071
0.025612	0.025612	0.025612	0.025612	0.0256119	0.0256119	0.0256118	0.0256117	0.0256117	0.0256116	0.0256116	0.0256116	0.0256116	0.0256116	0.0256116	0.0256116	0.0256117	0.0256117	0.0256118	0.0256119	0.025612	0.0256121	0.0256121	0.0256122	0.0256123	0.0256123	0.0256124	0.0256124	0.0256124	0.0256124	0.0256123	0.0256123	0.0256123	0.0256122	0.0256122	0.0256121	0.0256121	0.025612	0.025612	0.025612	0.025612	0.025612	0.025612	0.025612	0.025612	0.025612	0.0256121	0.0256121	0.0256122	0.0256122
0.0298909	0.0298909	0.0298909	0.0298909	0.0298909	0.0298909	0.0298909	0.029891	0.0298912	0.0298915	0.0298919	0.0298926	0.0298934	0.0298945	0.0298959	0.0298974	0.0298992	0.0299011	0.0299032	0.0299055	0.0299079	0.0299104	0.0299129	0.0299155	0.0299181	0.0299207	0.0299234	0.0299259	0.0299285	0.0299309	0.0299334	0.0299357	0.0299379	0.0299402	0.0299423	0.0299443	0.0299462	0.0299481	0.0299498	0.0299515	0.0299531	0.0299546	0.0299561	0.0299574	0.0299587	0.0299599	0.029961	0.029962	0.0299631	0.029964
0.043973	0.043973	0.043973	0.043973	0.043973	0.043973	0.043973	0.043973	0.043973	0.043973	0.0439731	0.0439731	0.0439732	0.0439733	0.0439734	0.0439735	0.0439736	0.0439738	0.0439739	0.0439741	0.0439743	0.0439745	0.0439746	0.0439748	0.043975	0.0439752	0.0439754	0.0439755	0.0439757	0.0439758	0.0439759	0.043976	0.0439761	0.0439762	0.0439763	0.0439763	0.0439764	0.0439765	0.0439765	0.0439765	0.0439765	0.0439766	0.0439766	0.0439766	0.0439766	0.0439766	0.0439766	0.0439766	0.0439766	0.0439766
0.0176713	0.0176713	0.0176713	0.0176713	0.0176713	0.0176713	0.0176713	0.0176713	0.0176713	0.0176713	0.0176714	0.0176715	0.0176716	0.0176717	0.0176718	0.017672	0.0176722	0.0176725	0.0176727	0.017673	0.0176733	0.0176736	0.0176739	0.0176742	0.0176745	0.0176748	0.0176751	0.0176755	0.0176758	0.017676	0.0176763	0.0176766	0.0176768	0.0176771	0.0176773	0.0176775	0.0176777	0.0176778	0.017678	0.0176781	0.0176783	0.0176784	0.0176785	0.0176786	0.0176787	0.0176787	0.0176788	0.0176789	0.0176789	0.017679
0.013167	0.013167	0.013167	0.013167	0.013167	0.013167	0.013167	0.013167	0.0131671	0.0131672	0.0131673	0.0131676	0.0131679	0.0131683	0.0131687	0.0131693	0.0131699	0.0131706	0.0131714	0.0131722	0.0131731	0.0131739	0.0131748	0.0131758	0.0131767	0.0131776	0.0131784	0.0131793	0.0131801	0.0131809	0.0131816	0.0131823	0.0131829	0.0131835	0.013184	0.0131845	0.0131849	0.0131854	0.0131857	0.013186	0.0131863	0.0131866	0.0131868	0.013187	0.0131872	0.0131873	0.0131874	0.0131875	0.0131877	0.0131877
0.0166586	0.0166586	0.0166586	0.0166586	0.0166586	0.0166586	0.0166586	0.0166586	0.0166586	0.0166586	0.0166586	0.0166586	0.0166587	0.0166587	0.0166587	0.0166587	0.0166587	0.0166588	0.0166588	0.0166588	0.0166588	0.0166589	0.0166589	0.0166589	0.016659	0.016659	0.016659	0.0166591	0.0166591	0.0166591	0.0166592	0.0166592	0.0166592	0.0166593	0.0166593	0.0166593	0.0166594	0.0166594	0.0166594	0.0166594	0.0166594	0.0166595	0.0166595	0.0166595	0.0166595	0.0166595	0.0166595	0.0166596	0.0166596	0.0166596
0.0195539	0.0195539	0.0195539	0.0195539	0.0195539	0.0195539	0.0195539	0.0195539	0.019554	0.019554	0.019554	0.019554	0.019554	0.019554	0.0195541	0.0195541	0.0195541	0.0195542	0.0195542	0.0195543	0.0195543	0.0195544	0.0195544	0.0195545	0.0195545	0.0195546	0.0195546	0.0195547	0.0195547	0.0195548	0.0195548	0.0195548	0.0195549	0.0195549	0.0195549	0.0195549	0.019555	0.019555	0.019555	0.019555	0.019555	0.019555	0.019555	0.019555	0.019555	0.019555	0.019555	0.019555	0.019555	0.019555
0.0904376	0.0904376	0.0904376	0.0904376	0.0904376	0.0904376	0.0904376	0.0904376	0.0904377	0.0904377	0.0904378	0.0904378	0.0904379	0.0904381	0.0904382	0.0904384	0.0904386	0.0904388	0.0904391	0.0904393	0.0904396	0.0904399	0.0904402	0.0904405	0.0904408	0.090441	0.0904413	0.0904416	0.0904419	0.0904422	0.0904425	0.0904427	0.090443	0.0904432	0.0904435	0.0904437	0.0904439	0.0904441	0.0904443	0.0904446	0.0904447	0.0904449	0.0904451	0.0904453	0.0904454	0.0904456	0.0904457	0.0904459	0.090446	0.0904461
0.0461814	0.0461814	0.0461814	0.0461814	0.0461814	0.0461814	0.0461814	0.0461815	0.0461816	0.0461818	0.046182	0.0461824	0.0461829	0.0461835	0.0461843	0.0461852	0.0461862	0.0461873	0.0461885	0.0461898	0.0461911	0.0461925	0.0461939	0.0461952	0.0461966	0.0461979	0.0461992	0.0462004	0.0462015	0.0462025	0.0462035	0.0462044	0.0462051	0.0462058	0.0462064	0.0462069	0.0462072	0.0462074	0.0462076	0.0462077	0.0462077	0.0462076	0.0462075	0.0462072	0.0462069	0.0462066	0.0462062	0.0462057	0.0462053	0.0462047
0.0154975	0.0154975	0.0154975	0.0154975	0.0154975	0.0154975	0.0154975	0.0154975	0.0154976	0.0154976	0.0154976	0.0154976	0.0154977	0.0154978	0.0154978	0.015498	0.0154981	0.0154982	0.0154983	0.0154985	0.0154987	0.0154988	0.015499	0.0154992	0.0154994	0.0154996	0.0154997	0.0154999	0.0155001	0.0155002	0.0155004	0.0155005	0.0155007	0.0155008	0.0155009	0.015501	0.0155011	0.0155012	0.0155012	0.0155013	0.0155014	0.0155014	0.0155015	0.0155015	0.0155015	0.0155016	0.0155016	0.0155016	0.0155016	0.0155016
0.0157987	0.0157987	0.0157987	0.0157987	0.0157987	0.0157987	0.0157987	0.0157987	0.0157987	0.0157987	0.0157987	0.0157987	0.0157987	0.0157987	0.0157987	0.0157987	0.0157987	0.0157987	0.0157987	0.0157987	0.0157987	0.0157987	0.0157988	0.0157988	0.0157988	0.0157988	0.0157988	0.0157988	0.0157988	0.0157988	0.0157988	0.0157988	0.0157988	0.0157989	0.0157989	0.0157989	0.0157989	0.0157989	0.0157989	0.0157989	0.0157989	0.0157989	0.0157989	0.0157989	0.0157989	0.0157989	0.0157989	0.0157989	0.0157989	0.0157989
0.0560542	0.0560542	0.0560542	0.0560542	0.0560542	0.0560542	0.0560543	0.0560543	0.0560543	0.0560543	0.0560544	0.0560546	0.0560547	0.0560549	0.0560552	0.0560555	0.0560558	0.0560562	0.0560566	0.0560571	0.0560576	0.056058	0.0560585	0.056059	0.0560595	0.05606	0.0560605	0.0560609	0.0560614	0.0560618	0.0560621	0.0560625	0.0560628	0.0560631	0.0560634	0.0560637	0.0560639	0.0560641	0.0560643	0.0560645	0.0560646	0.0560647	0.0560648	0.0560649	0.056065	0.0560651	0.0560651	0.0560652	0.0560652	0.0560652
0.0160031	0.0160031	0.0160031	0.0160031	0.0160031	0.0160031	0.0160031	0.0160031	0.0160031	0.0160031	0.0160031	0.0160031	0.0160031	0.0160031	0.0160031	0.0160031	0.0160031	0.0160031	0.0160031	0.0160031	0.0160031	0.0160031	0.0160031	0.0160031	0.0160031	0.0160031	0.0160031	0.0160031	0.0160031	0.0160031	0.0160031	0.0160032	0.0160032	0.0160032	0.0160032	0.0160032	0.0160032	0.0160032	0.0160032	0.0160032	0.0160032	0.0160032	0.0160032	0.0160032	0.0160032	0.0160032	0.0160032	0.0160032	0.0160032	0.0160032
0.0247926	0.0247926	0.0247926	0.0247926	0.0247926	0.0247926	0.0247926	0.0247926	0.0247926	0.0247926	0.0247926	0.0247926	0.0247926	0.0247926	0.0247927	0.0247927	0.0247927	0.0247927	0.0247927	0.0247927	0.0247927	0.0247928	0.0247928	0.0247928	0.0247928	0.0247928	0.0247928	0.0247928	0.0247928	0.0247928	0.0247929	0.0247929	0.0247929	0.0247929	0.0247929	0.0247929	0.0247929	0.0247928	0.0247928	0.0247928	0.0247928	0.0247928	0.0247928	0.0247928	0.0247928	0.0247928	0.0247928	0.0247928	0.0247928	0.0247928
0.0196417	0.0196416	0.0196415	0.0196414	0.0196414	0.0196413	0.0196413	0.0196413	0.0196413	0.0196414	0.0196414	0.0196415	0.0196416	0.0196417	0.0196418	0.0196418	0.0196419	0.019642	0.019642	0.0196421	0.0196421	0.0196421	0.019642	0.019642	0.019642	0.0196419	0.0196419	0.0196418	0.0196418	0.0196418	0.0196417	0.0196417	0.0196417	0.0196418	0.0196418	0.0196418	0.0196418	0.0196419	0.0196419	0.019642	0.019642	0.019642	0.019642	0.019642	0.019642	0.019642	0.019642	0.019642	0.0196419	0.0196419
0.0161683	0.0161683	0.0161683	0.0161683	0.0161683	0.0161683	0.0161683	0.0161683	0.0161683	0.0161683	0.0161684	0.0161684	0.0161685	0.0161686	0.0161687	0.0161689	0.016169	0.0161692	0.0161694	0.0161696	0.0161698	0.01617	0.0161703	0.0161705	0.0161707	0.016171	0.0161712	0.0161714	0.0161716	0.0161719	0.0161721	0.0161723	0.0161725	0.0161727	0.0161729	0.016173	0.0161732	0.0161734	0.0161735	0.0161737	0.0161738	0.0161739	0.0161741	0.0161742	0.0161743	0.0161744	0.0161745	0.0161746	0.0161747	0.0161747
0.0531935	0.0531935	0.0531935	0.0531935	0.0531935	0.0531935	0.0531936	0.0531937	0.0531939	0.0531943	0.053195	0.0531958	0.053197	0.0531984	0.0532001	0.053202	0.0532041	0.0532064	0.0532088	0.0532112	0.0532137	0.0532162	0.0532185	0.0532208	0.0532229	0.0532248	0.0532266	0.0532282	0.0532296	0.0532308	0.0532319	0.0532328	0.0532334	0.053234	0.0532344	0.0532347	0.0532349	0.053235	0.053235	0.053235	0.053235	0.0532349	0.0532347	0.0532346	0.0532344	0.0532342	0.0532341	0.0532339	0.0532338	0.0532336
0.0290655	0.0290655	0.0290655	0.0290655	0.0290655	0.0290655	0.0290655	0.0290655	0.0290655	0.0290655	0.0290655	0.0290655	0.0290655	0.0290655	0.0290655	0.0290655	0.0290655	0.0290655	0.0290656	0.0290656	0.0290656	0.0290656	0.0290656	0.0290656	0.0290656	0.0290656	0.0290656	0.0290656	0.0290656	0.0290656	0.0290656	0.0290657	0.0290657	0.0290657	0.0290657	0.0290657	0.0290657	0.0290657	0.0290657	0.0290657	0.0290657	0.0290657	0.0290657	0.0290657	0.0290657	0.0290657	0.0290657	0.0290657	0.0290657	0.0290657
0.00891279	0.00891279	0.00891279	0.00891279	0.00891279	0.00891279	0.00891279	0.00891279	0.0089128	0.00891281	0.00891283	0.00891286	0.0089129	0.00891295	0.008913	0.00891307	0.00891314	0.00891322	0.00891331	0.00891339	0.00891348	0.00891357	0.00891366	0.00891374	0.00891382	0.00891389	0.00891395	0.00891401	0.00891407	0.00891411	0.00891415	0.00891417	0.0089142	0.00891422	0.00891424	0.00891425	0.00891425	0.00891426	0.00891426	0.00891426	0.00891425	0.00891425	0.00891425	0.00891424	0.00891424	0.00891423	0.00891423	0.00891422	0.00891422	0.00891422
0.0101248	0.0101248	0.0101248	0.0101248	0.0101248	0.0101248	0.0101248	0.0101248	0.0101248	0.0101248	0.0101248	0.0101248	0.0101248	0.0101248	0.0101248	0.0101248	0.0101248	0.0101248	0.0101248	0.0101249	0.0101249	0.0101249	0.0101249	0.0101249	0.0101249	0.0101249	0.0101249	0.0101249	0.0101249	0.0101249	0.0101249	0.0101249	0.0101249	0.0101249	0.0101249	0.0101249	0.0101249	0.0101249	0.010125	0.010125	0.010125	0.010125	0.010125	0.010125	0.010125	0.010125	0.010125	0.010125	0.010125	0.010125
0.0162009	0.0162009	0.0162009	0.0162009	0.0162009	0.0162009	0.016201	0.016201	0.0162012	0.0162014	0.0162017	0.0162022	0.0162029	0.0162037	0.0162047	0.0162059	0.0162073	0.0162088	0.0162105	0.0162123	0.0162142	0.0162162	0.0162182	0.0162203	0.0162224	0.0162245	0.0162266	0.0162287	0.0162307	0.0162327	0.0162346	0.0162364	0.0162382	0.0162399	0.0162416	0.0162431	0.0162446	0.016246	0.0162472	0.0162485	0.0162497	0.0162507	0.0162517	0.0162527	0.0162536	0.0162544	0.0162552	0.0162559	0.0162565	0.0162572
0.0154778	0.0154778	0.0154778	0.0154778	0.0154778	0.0154778	0.0154778	0.0154778	0.0154778	0.0154778	0.0154778	0.0154779	0.0154779	0.0154779	0.0154779	0.015478	0.015478	0.0154781	0.0154781	0.0154782	0.0154782	0.0154783	0.0154784	0.0154784	0.0154785	0.0154786	0.0154786	0.0154787	0.0154787	0.0154788	0.0154789	0.0154789	0.015479	0.015479	0.0154791	0.0154791	0.0154791	0.0154792	0.0154792	0.0154793	0.0154793	0.0154793	0.0154794	0.0154794	0.0154794	0.0154794	0.0154794	0.0154795	0.0154795	0.0154795
0.00982237	0.00982237	0.00982237	0.00982237	0.00982237	0.00982237	0.00982237	0.00982237	0.00982237	0.00982238	0.00982239	0.0098224	0.00982241	0.00982243	0.00982245	0.00982248	0.00982251	0.00982254	0.00982258	0.00982261	0.00982265	0.00982269	0.00982273	0.00982277	0.0098228	0.00982284	0.00982287	0.0098229	0.00982293	0.00982296	0.00982298	0.009823	0.00982302	0.00982303	0.00982304	0.00982305	0.00982306	0.00982306	0.00982307	0.00982307	0.00982307	0.00982307	0.00982307	0.00982307	0.00982307	0.00982307	0.00982307	0.00982307	0.00982307	0.00982307
0.0133943	0.0133943	0.0133943	0.0133943	0.0133943	0.0133943	0.0133943	0.0133943	0.0133943	0.0133943	0.0133943	0.0133943	0.0133944	0.0133944	0.0133944	0.0133944	0.0133944	0.0133944	0.0133945	0.0133945	0.0133945	0.0133945	0.0133946	0.0133946	0.0133946	0.0133947	0.0133947	0.0133947	0.0133948	0.0133948	0.0133948	0.0133948	0.0133948	0.0133949	0.0133949	0.0133949	0.0133949	0.0133949	0.0133949	0.0133949	0.013395	0.013395	0.013395	0.013395	0.013395	0.013395	0.013395	0.013395	0.013395	0.013395
0.0245502	0.0245502	0.0245502	0.0245502	0.0245502	0.0245502	0.0245502	0.0245502	0.0245502	0.0245502	0.0245502	0.0245502	0.0245503	0.0245503	0.0245504	0.0245504	0.0245505	0.0245506	0.0245506	0.0245507	0.0245508	0.0245509	0.024551	0.0245511	0.0245512	0.0245513	0.0245514	0.0245515	0.0245516	0.0245517	0.0245518	0.0245518	0.0245519	0.024552	0.0245521	0.0245521	0.0245522	0.0245522	0.0245523	0.0245523	0.0245524	0.0245524	0.0245525	0.0245525	0.0245525	0.0245526	0.0245526	0.0245526	0.0245526	0.0245526
0.0280808	0.0280808	0.0280808	0.0280808	0.0280808	0.0280808	0.0280809	0.028081	0.0280812	0.0280815	0.0280821	0.0280828	0.0280838	0.0280851	0.0280866	0.0280883	0.0280903	0.0280925	0.0280949	0.0280975	0.0281001	0.0281029	0.0281057	0.0281086	0.0281115	0.0281144	0.0281172	0.02812	0.0281228	0.0281255	0.0281281	0.0281307	0.0281331	0.0281355	0.0281378	0.02814	0.0281421	0.0281441	0.028146	0.0281479	0.0281496	0.0281512	0.0281527	0.0281542	0.0281556	0.028157	0.0281582	0.0281594	0.0281605	0.0281615
0.0106229	0.0106229	0.0106229	0.0106229	0.0106229	0.0106229	0.0106229	0.0106229	0.0106229	0.0106229	0.0106229	0.0106229	0.0106229	0.0106229	0.0106229	0.0106229	0.010623	0.010623	0.010623	0.010623	0.010623	0.0106231	0.0106231	0.0106231	0.0106231	0.0106231	0.0106232	0.0106232	0.0106232	0.0106232	0.0106233	0.0106233	0.0106233	0.0106233	0.0106233	0.0106233	0.0106233	0.0106234	0.0106234	0.0106234	0.0106234	0.0106234	0.0106234	0.0106234	0.0106234	0.0106234	0.0106234	0.0106234	0.0106234	0.0106234
0.0113752	0.0113752	0.0113752	0.0113752	0.0113752	0.0113752	0.0113752	0.0113752	0.0113752	0.0113752	0.0113752	0.0113752	0.0113752	0.0113752	0.0113752	0.0113752	0.0113752	0.0113752	0.0113752	0.0113752	0.0113752	0.0113752	0.0113753	0.0113753	0.0113753	0.0113753	0.0113753	0.0113753	0.0113753	0.0113753	0.0113753	0.0113753	0.0113753	0.0113753	0.0113753	0.0113753	0.0113753	0.0113753	0.0113753	0.0113754	0.0113754	0.0113754	0.0113754	0.0113754	0.0113754	0.0113754	0.0113754	0.0113754	0.0113754	0.0113754
0.0231131	0.0231131	0.0231131	0.0231131	0.0231131	0.0231131	0.0231131	0.0231131	0.0231131	0.0231131	0.0231131	0.0231131	0.0231131	0.0231131	0.0231131	0.0231131	0.0231131	0.0231131	0.0231131	0.0231131	0.0231131	0.0231132	0.0231132	0.0231132	0.0231132	0.0231132	0.0231132	0.0231132	0.0231132	0.0231132	0.0231133	0.0231133	0.0231133	0.0231133	0.0231133	0.0231133	0.0231133	0.0231133	0.0231133	0.0231133	0.0231133	0.0231133	0.0231133	0.0231133	0.0231133	0.0231133	0.0231133	0.0231133	0.0231133	0.0231133
0.0188599	0.0188599	0.0188599	0.0188599	0.0188599	0.0188599	0.0188599	0.01886	0.0188602	0.0188604	0.0188608	0.0188614	0.0188622	0.0188631	0.0188643	0.0188656	0.0188671	0.0188688	0.0188706	0.0188725	0.0188745	0.0188766	0.0188787	0.0188808	0.0188829	0.018885	0.0188871	0.0188891	0.0188911	0.0188931	0.0188949	0.0188967	0.0188985	0.0189001	0.0189017	0.0189031	0.0189046	0.0189059	0.0189071	0.0189083	0.0189094	0.0189105	0.0189114	0.0189123	0.0189131	0.0189139	0.0189146	0.0189153	0.0189159	0.0189165
0.0217036	0.0217036	0.0217036	0.0217036	0.0217036	0.0217036	0.0217036	0.0217036	0.0217036	0.0217036	0.0217036	0.0217036	0.0217036	0.0217036	0.0217036	0.0217036	0.0217036	0.0217036	0.0217037	0.0217037	0.0217037	0.0217037	0.0217037	0.0217037	0.0217037	0.0217037	0.0217037	0.0217037	0.0217037	0.0217037	0.0217037	0.0217037	0.0217037	0.0217037	0.0217037	0.0217037	0.0217037	0.0217037	0.0217037	0.0217037	0.0217037	0.0217037	0.0217037	0.0217037	0.0217037	0.0217037	0.0217037	0.0217037	0.0217037	0.0217037
0.0178792	0.0178792	0.0178792	0.0178792	0.0178792	0.0178792	0.0178792	0.0178793	0.0178794	0.0178797	0.01788	0.0178805	0.0178812	0.0178821	0.0178832	0.0178844	0.0178858	0.0178873	0.0178889	0.0178906	0.0178924	0.0178942	0.017896	0.0178977	0.0178994	0.0179011	0.0179026	0.0179041	0.0179054	0.0179066	0.0179077	0.0179086	0.0179094	0.0179101	0.0179107	0.0179113	0.0179116	0.0179119	0.0179121	0.0179123	0.0179124	0.0179125	0.0179125	0.0179124	0.0179124	0.0179123	0.0179123	0.0179122	0.0179121	0.017912
0.0381658	0.0381658	0.0381658	0.0381658	0.0381658	0.0381658	0.0381658	0.0381659	0.038166	0.0381661	0.0381664	0.0381668	0.0381673	0.038168	0.0381688	0.0381697	0.0381708	0.038172	0.0381734	0.0381748	0.0381763	0.0381779	0.0381795	0.0381812	0.0381828	0.0381845	0.0381861	0.0381877	0.0381892	0.0381907	0.038192	0.0381934	0.0381946	0.0381957	0.0381968	0.0381977	0.0381986	0.0381994	0.0382	0.0382006	0.0382012	0.0382016	0.0382019	0.0382023	0.0382025	0.0382026	0.0382028	0.0382028	0.0382029	0.0382029
0.0154778	0.0154778	0.0154778	0.0154778	0.0154778	0.0154778	0.0154778	0.0154778	0.0154778	0.0154778	0.0154778	0.0154779	0.0154779	0.0154779	0.0154779	0.015478	0.015478	0.0154781	0.0154781	0.0154782	0.0154782	0.0154783	0.0154784	0.0154784	0.0154785	0.0154786	0.0154786	0.0154787	0.0154787	0.0154788	0.0154789	0.0154789	0.015479	0.015479	0.0154791	0.0154791	0.0154791	0.0154792	0.0154792	0.0154793	0.0154793	0.0154793	0.0154794	0.0154794	0.0154794	0.0154794	0.0154794	0.0154795	0.0154795	0.0154795
0.0144296	0.0144296	0.0144296	0.0144296	0.0144296	0.0144296	0.0144296	0.0144296	0.0144296	0.0144296	0.0144296	0.0144296	0.0144296	0.0144296	0.0144296	0.0144296	0.0144296	0.0144296	0.0144296	0.0144296	0.0144296	0.0144296	0.0144296	0.0144296	0.0144296	0.0144296	0.0144296	0.0144296	0.0144297	0.0144297	0.0144297	0.0144297	0.0144297	0.0144297	0.0144297	0.0144297	0.0144297	0.0144297	0.0144297	0.0144297	0.0144297	0.0144297	0.0144297	0.0144297	0.0144297	0.0144297	0.0144297	0.0144297	0.0144297	0.0144297
0.015364	0.015364	0.015364	0.015364	0.015364	0.015364	0.015364	0.015364	0.015364	0.015364	0.015364	0.015364	0.0153641	0.0153641	0.0153641	0.0153642	0.0153642	0.0153643	0.0153644	0.0153645	0.0153645	0.0153646	0.0153647	0.0153648	0.0153649	0.0153649	0.015365	0.0153651	0.0153652	0.0153652	0.0153653	0.0153653	0.0153654	0.0153654	0.0153655	0.0153655	0.0153655	0.0153656	0.0153656	0.0153656	0.0153656	0.0153657	0.0153657	0.0153657	0.0153657	0.0153657	0.0153657	0.0153657	0.0153657	0.0153657
0.0138138	0.0138138	0.0138138	0.0138138	0.0138138	0.0138138	0.0138138	0.0138139	0.0138139	0.0138139	0.0138139	0.0138139	0.0138139	0.0138139	0.0138139	0.013814	0.013814	0.013814	0.0138141	0.0138141	0.0138141	0.0138142	0.0138142	0.0138143	0.0138143	0.0138143	0.0138144	0.0138144	0.0138144	0.0138145	0.0138145	0.0138145	0.0138145	0.0138145	0.0138145	0.0138145	0.0138146	0.0138146	0.0138146	0.0138146	0.0138146	0.0138146	0.0138145	0.0138145	0.0138145	0.0138145	0.0138145	0.0138145	0.0138145	0.0138145
0.0178087	0.0178087	0.0178087	0.0178087	0.0178087	0.0178087	0.0178087	0.0178087	0.0178088	0.0178089	0.0178091	0.0178093	0.0178097	0.0178101	0.0178107	0.0178113	0.017812	0.0178127	0.0178135	0.0178144	0.0178153	0.0178162	0.0178171	0.017818	0.0178189	0.0178197	0.0178206	0.0178213	0.0178221	0.0178228	0.0178234	0.017824	0.0178245	0.017825	0.0178254	0.0178258	0.0178261	0.0178264	0.0178267	0.0178269	0.017827	0.0178272	0.0178273	0.0178274	0.0178275	0.0178276	0.0178276	0.0178277	0.0178277	0.0178277
0.0112271	0.0112271	0.0112271	0.0112271	0.0112271	0.0112271	0.0112271	0.0112271	0.0112271	0.0112271	0.0112272	0.0112273	0.0112274	0.0112276	0.0112278	0.011228	0.0112283	0.0112286	0.0112289	0.0112293	0.0112296	0.01123	0.0112304	0.0112308	0.0112312	0.0112316	0.011232	0.0112324	0.0112327	0.0112331	0.0112334	0.0112337	0.011234	0.0112343	0.0112346	0.0112348	0.011235	0.0112352	0.0112354	0.0112356	0.0112357	0.0112358	0.011236	0.0112361	0.0112362	0.0112362	0.0112363	0.0112364	0.0112364	0.0112365
0.0119021	0.0119021	0.0119021	0.0119021	0.0119021	0.0119021	0.0119021	0.0119021	0.0119021	0.0119021	0.0119021	0.0119021	0.0119021	0.0119021	0.0119021	0.0119021	0.0119021	0.0119021	0.0119021	0.0119021	0.0119022	0.0119022	0.0119022	0.0119022	0.0119022	0.0119022	0.0119022	0.0119023	0.0119023	0.0119023	0.0119023	0.0119023	0.0119023	0.0119023	0.0119023	0.0119023	0.0119024	0.0119024	0.0119024	0.0119024	0.0119024	0.0119024	0.0119024	0.0119024	0.0119024	0.0119024	0.0119024	0.0119024	0.0119024	0.0119024
0.0244003	0.0244003	0.0244003	0.0244003	0.0244003	0.0244003	0.0244003	0.0244003	0.0244003	0.0244003	0.0244003	0.0244003	0.0244003	0.0244003	0.0244004	0.0244004	0.0244004	0.0244004	0.0244005	0.0244005	0.0244006	0.0244006	0.0244006	0.0244007	0.0244007	0.0244008	0.0244008	0.0244009	0.0244009	0.024401	0.024401	0.024401	0.0244011	0.0244011	0.0244012	0.0244012	0.0244012	0.0244013	0.0244013	0.0244013	0.0244013	0.0244014	0.0244014	0.0244014	0.0244014	0.0244015	0.0244015	0.0244015	0.0244015	0.0244015
0.0523038	0.0523038	0.0523038	0.0523038	0.0523038	0.0523038	0.0523038	0.0523038	0.0523038	0.0523038	0.0523038	0.0523038	0.0523038	0.0523038	0.0523038	0.0523038	0.0523038	0.0523038	0.0523038	0.0523038	0.0523038	0.0523038	0.0523038	0.0523038	0.0523038	0.0523038	0.0523039	0.0523039	0.0523039	0.0523039	0.0523039	0.0523039	0.0523039	0.0523039	0.0523039	0.0523039	0.0523039	0.0523039	0.0523039	0.0523039	0.0523039	0.0523039	0.0523039	0.0523039	0.0523039	0.0523039	0.0523039	0.0523039	0.052304	0.052304
0.00936215	0.00936215	0.00936215	0.00936215	0.00936215	0.00936215	0.00936215	0.00936215	0.00936215	0.00936215	0.00936216	0.00936217	0.00936218	0.00936219	0.00936221	0.00936222	0.00936224	0.00936227	0.00936229	0.00936232	0.00936235	0.00936238	0.00936241	0.00936244	0.00936247	0.0093625	0.00936253	0.00936255	0.00936258	0.0093626	0.00936262	0.00936264	0.00936266	0.00936268	0.00936269	0.00936271	0.00936272	0.00936273	0.00936274	0.00936274	0.00936275	0.00936275	0.00936276	0.00936276	0.00936276	0.00936276	0.00936276	0.00936277	0.00936277	0.00936277
0.0752666	0.0752666	0.0752666	0.0752666	0.0752666	0.0752666	0.0752666	0.0752667	0.0752668	0.0752671	0.0752674	0.075268	0.0752687	0.0752696	0.0752706	0.0752719	0.0752733	0.0752748	0.0752765	0.0752782	0.07528	0.0752819	0.0752838	0.0752857	0.0752876	0.0752895	0.0752913	0.0752931	0.0752948	0.0752965	0.0752982	0.0752997	0.0753012	0.0753026	0.0753039	0.0753051	0.0753064	0.0753074	0.0753085	0.0753094	0.0753104	0.0753112	0.075312	0.0753127	0.0753134	0.0753139	0.0753145	0.075315	0.0753156	0.0753159
0.00991879	0.00991879	0.00991879	0.00991879	0.00991879	0.00991879	0.00991879	0.00991879	0.00991879	0.00991879	0.00991879	0.00991879	0.00991879	0.00991879	0.00991879	0.0099188	0.0099188	0.0099188	0.0099188	0.0099188	0.0099188	0.0099188	0.0099188	0.0099188	0.0099188	0.0099188	0.0099188	0.0099188	0.0099188	0.0099188	0.0099188	0.00991881	0.00991881	0.00991881	0.00991881	0.00991881	0.00991881	0.00991881	0.00991881	0.00991881	0.00991881	0.00991881	0.00991881	0.00991881	0.00991881	0.00991881	0.00991881	0.00991881	0.00991881	0.00991881
0.0118428	0.0118428	0.0118428	0.0118428	0.0118428	0.0118428	0.0118428	0.0118428	0.0118428	0.0118429	0.0118429	0.0118429	0.0118429	0.0118429	0.0118429	0.0118429	0.0118429	0.0118429	0.011843	0.011843	0.011843	0.011843	0.011843	0.0118431	0.0118431	0.0118431	0.0118431	0.0118431	0.0118432	0.0118432	0.0118432	0.0118432	0.0118432	0.0118433	0.0118433	0.0118433	0.0118433	0.0118433	0.0118433	0.0118433	0.0118434	0.0118434	0.0118434	0.0118434	0.0118434	0.0118434	0.0118434	0.0118434	0.0118434	0.0118434
0.0107498	0.0107498	0.0107498	0.0107498	0.0107498	0.0107498	0.0107498	0.0107498	0.0107498	0.0107499	0.0107499	0.01075	0.01075	0.0107501	0.0107502	0.0107503	0.0107505	0.0107506	0.0107508	0.010751	0.0107512	0.0107514	0.0107516	0.0107519	0.0107521	0.0107523	0.0107525	0.0107527	0.0107529	0.0107531	0.0107533	0.0107534	0.0107536	0.0107537	0.0107539	0.010754	0.0107541	0.0107542	0.0107543	0.0107544	0.0107545	0.0107545	0.0107546	0.0107546	0.0107547	0.0107547	0.0107547	0.0107547	0.0107547	0.0107548
0.0109225	0.0109225	0.0109225	0.0109225	0.0109225	0.0109225	0.0109225	0.0109225	0.0109225	0.0109225	0.0109226	0.0109226	0.0109226	0.0109226	0.0109226	0.0109226	0.0109226	0.0109226	0.0109226	0.0109226	0.0109226	0.0109226	0.0109226	0.0109226	0.0109226	0.0109226	0.0109227	0.0109227	0.0109227	0.0109227	0.0109227	0.0109227	0.0109227	0.0109227	0.0109227	0.0109227	0.0109227	0.0109227	0.0109227	0.0109227	0.0109227	0.0109227	0.0109227	0.0109227	0.0109227	0.0109227	0.0109227	0.0109227	0.0109227	0.0109227
0.0165119	0.0165119	0.0165119	0.0165119	0.0165119	0.0165119	0.0165119	0.0165119	0.0165119	0.0165119	0.0165119	0.0165119	0.0165119	0.0165119	0.0165119	0.0165119	0.0165119	0.016512	0.016512	0.016512	0.016512	0.016512	0.016512	0.016512	0.016512	0.016512	0.016512	0.016512	0.016512	0.016512	0.016512	0.016512	0.016512	0.016512	0.016512	0.016512	0.016512	0.016512	0.016512	0.016512	0.016512	0.016512	0.016512	0.016512	0.016512	0.016512	0.016512	0.016512	0.016512	0.016512
0.016353	0.016353	0.016353	0.016353	0.016353	0.016353	0.016353	0.016353	0.016353	0.016353	0.016353	0.016353	0.016353	0.016353	0.016353	0.016353	0.016353	0.016353	0.016353	0.0163531	0.0163531	0.0163531	0.0163531	0.0163531	0.0163531	0.0163532	0.0163532	0.0163532	0.0163532	0.0163532	0.0163532	0.0163532	0.0163533	0.0163533	0.0163533	0.0163533	0.0163533	0.0163533	0.0163533	0.0163533	0.0163533	0.0163533	0.0163533	0.0163533	0.0163533	0.0163533	0.0163533	0.0163533	0.0163533	0.0163533
0.0150809	0.0150809	0.0150809	0.0150809	0.0150809	0.0150809	0.0150809	0.015081	0.015081	0.0150811	0.0150813	0.0150816	0.0150819	0.0150824	0.0150829	0.0150836	0.0150843	0.0150852	0.0150861	0.015087	0.015088	0.0150891	0.0150901	0.0150912	0.0150923	0.0150934	0.0150944	0.0150954	0.0150964	0.0150974	0.0150983	0.0150991	0.0150999	0.0151006	0.0151012	0.0151018	0.0151024	0.0151029	0.0151033	0.0151037	0.015104	0.0151043	0.0151046	0.0151048	0.015105	0.0151051	0.0151053	0.0151053	0.0151054	0.0151055
0.0133411	0.0133411	0.0133411	0.0133411	0.0133411	0.0133411	0.0133411	0.0133411	0.0133411	0.0133411	0.0133411	0.0133411	0.0133411	0.0133411	0.0133411	0.0133411	0.0133412	0.0133412	0.0133412	0.0133412	0.0133412	0.0133412	0.0133412	0.0133412	0.0133412	0.0133412	0.0133412	0.0133412	0.0133412	0.0133412	0.0133412	0.0133412	0.0133412	0.0133412	0.0133412	0.0133412	0.0133412	0.0133412	0.0133412	0.0133412	0.0133412	0.0133412	0.0133412	0.0133412	0.0133412	0.0133412	0.0133413	0.0133413	0.0133413	0.0133413
0.0150371	0.0150371	0.0150371	0.0150371	0.0150372	0.0150372	0.0150372	0.0150372	0.0150373	0.0150374	0.0150376	0.0150378	0.0150382	0.0150387	0.0150392	0.0150399	0.0150407	0.0150415	0.0150425	0.0150435	0.0150446	0.0150458	0.0150469	0.0150482	0.0150494	0.0150506	0.0150519	0.0150531	0.0150543	0.0150555	0.0150567	0.0150578	0.0150589	0.01506	0.015061	0.015062	0.0150629	0.0150637	0.0150645	0.0150654	0.0150661	0.0150667	0.0150674	0.015068	0.0150686	0.0150691	0.0150695	0.01507	0.0150704	0.0150708
0.0121669	0.0121669	0.0121669	0.0121669	0.0121669	0.0121669	0.0121669	0.0121669	0.0121669	0.0121669	0.012167	0.012167	0.0121671	0.0121671	0.0121672	0.0121673	0.0121674	0.0121675	0.0121676	0.0121677	0.0121678	0.0121679	0.0121681	0.0121682	0.0121683	0.0121685	0.0121686	0.0121687	0.0121688	0.0121689	0.012169	0.0121691	0.0121692	0.0121693	0.0121694	0.0121694	0.0121695	0.0121695	0.0121696	0.0121696	0.0121697	0.0121697	0.0121697	0.0121698	0.0121698	0.0121698	0.0121698	0.0121698	0.0121698	0.0121698
0.041594	0.041594	0.041594	0.041594	0.041594	0.041594	0.041594	0.041594	0.041594	0.041594	0.041594	0.0415941	0.0415942	0.0415942	0.0415943	0.0415944	0.0415946	0.0415947	0.0415948	0.041595	0.0415951	0.0415952	0.0415954	0.0415955	0.0415956	0.0415957	0.0415958	0.0415959	0.041596	0.041596	0.0415961	0.0415961	0.0415962	0.0415962	0.0415962	0.0415962	0.0415962	0.0415962	0.0415962	0.0415962	0.0415962	0.0415962	0.0415962	0.0415962	0.0415962	0.0415962	0.0415962	0.0415962	0.0415961	0.0415961
0.0231071	0.0231071	0.0231071	0.0231071	0.0231071	0.0231071	0.0231071	0.0231071	0.0231072	0.0231073	0.0231075	0.0231077	0.023108	0.0231084	0.0231089	0.0231095	0.0231102	0.0231109	0.0231118	0.0231127	0.0231137	0.0231147	0.0231158	0.0231169	0.023118	0.0231192	0.0231203	0.0231215	0.0231226	0.0231237	0.0231249	0.023126	0.023127	0.0231281	0.0231291	0.0231301	0.023131	0.0231319	0.0231328	0.0231336	0.0231344	0.0231352	0.0231359	0.0231366	0.0231373	0.0231379	0.0231385	0.023139	0.0231396	0.0231401
0.013752	0.013752	0.013752	0.013752	0.013752	0.013752	0.013752	0.013752	0.013752	0.013752	0.013752	0.013752	0.013752	0.013752	0.013752	0.0137521	0.0137521	0.0137521	0.0137521	0.0137522	0.0137522	0.0137522	0.0137523	0.0137523	0.0137524	0.0137524	0.0137524	0.0137525	0.0137525	0.0137525	0.0137526	0.0137526	0.0137526	0.0137527	0.0137527	0.0137527	0.0137528	0.0137528	0.0137528	0.0137528	0.0137529	0.0137529	0.0137529	0.0137529	0.0137529	0.0137529	0.013753	0.013753	0.013753	0.013753
0.0280181	0.0280181	0.0280181	0.0280181	0.0280181	0.0280181	0.0280181	0.0280181	0.0280181	0.0280181	0.0280181	0.0280181	0.0280181	0.0280181	0.0280181	0.0280182	0.0280182	0.0280182	0.0280182	0.0280182	0.0280183	0.0280183	0.0280183	0.0280183	0.0280184	0.0280184	0.0280184	0.0280184	0.0280185	0.0280185	0.0280185	0.0280185	0.0280185	0.0280186	0.0280186	0.0280186	0.0280186	0.0280186	0.0280186	0.0280186	0.0280186	0.0280186	0.0280186	0.0280186	0.0280186	0.0280186	0.0280186	0.0280186	0.0280186	0.0280186
0.0151942	0.0151942	0.0151942	0.0151942	0.0151942	0.0151942	0.0151942	0.0151942	0.0151942	0.0151942	0.0151943	0.0151943	0.0151943	0.0151943	0.0151944	0.0151944	0.0151944	0.0151945	0.0151945	0.0151946	0.0151947	0.0151947	0.0151948	0.0151949	0.0151949	0.015195	0.0151951	0.0151951	0.0151952	0.0151953	0.0151953	0.0151954	0.0151955	0.0151955	0.0151956	0.0151956	0.0151957	0.0151958	0.0151958	0.0151959	0.0151959	0.0151959	0.015196	0.015196	0.0151961	0.0151961	0.0151961	0.0151962	0.0151962	0.0151962
0.0208339	0.0208339	0.0208339	0.0208339	0.0208339	0.020834	0.0208341	0.0208346	0.0208353	0.0208366	0.0208386	0.0208413	0.0208449	0.0208493	0.0208546	0.0208606	0.0208675	0.020875	0.020883	0.0208914	0.0209002	0.0209092	0.0209183	0.0209274	0.0209366	0.0209456	0.0209544	0.0209631	0.0209715	0.0209796	0.0209875	0.0209951	0.0210021	0.0210091	0.0210154	0.0210217	0.0210274	0.021033	0.021038	0.021043	0.0210474	0.0210517	0.0210556	0.0210593	0.0210625	0.0210657	0.0210688	0.0210713	0.0210738	0.0210762
0.0137177	0.0137177	0.0137177	0.0137177	0.0137177	0.0137177	0.0137177	0.0137177	0.0137177	0.0137177	0.0137177	0.0137177	0.0137177	0.0137177	0.0137177	0.0137177	0.0137177	0.0137177	0.0137177	0.0137177	0.0137177	0.0137177	0.0137177	0.0137177	0.0137177	0.0137177	0.0137177	0.0137177	0.0137177	0.0137177	0.0137177	0.0137177	0.0137177	0.0137177	0.0137177	0.0137177	0.0137177	0.0137177	0.0137177	0.0137177	0.0137177	0.0137177	0.0137177	0.0137177	0.0137177	0.0137177	0.0137177	0.0137177	0.0137177	0.0137177
0.0312361	0.0312361	0.0312361	0.0312361	0.0312361	0.0312362	0.0312366	0.0312374	0.0312391	0.031242	0.0312465	0.0312528	0.0312612	0.0312718	0.0312847	0.0312998	0.031317	0.0313358	0.0313563	0.0313785	0.0314016	0.0314255	0.0314499	0.0314746	0.0314993	0.0315239	0.031548	0.0315716	0.0315946	0.0316164	0.0316377	0.0316575	0.0316764	0.0316941	0.0317101	0.0317253	0.0317395	0.0317517	0.031764	0.0317734	0.0317828	0.0317905	0.0317972	0.0318032	0.0318075	0.0318118	0.0318141	0.0318162	0.0318173	0.0318176
0.0318491	0.0318491	0.0318491	0.0318491	0.0318491	0.0318491	0.0318491	0.0318491	0.0318491	0.0318491	0.0318491	0.0318491	0.0318491	0.0318492	0.0318492	0.0318492	0.0318492	0.0318492	0.0318493	0.0318493	0.0318493	0.0318493	0.0318494	0.0318494	0.0318494	0.0318494	0.0318495	0.0318495	0.0318495	0.0318495	0.0318495	0.0318496	0.0318496	0.0318496	0.0318496	0.0318496	0.0318496	0.0318496	0.0318496	0.0318496	0.0318496	0.0318496	0.0318496	0.0318496	0.0318496	0.0318496	0.0318496	0.0318496	0.0318496	0.0318496
0.0199746	0.0199746	0.0199746	0.0199746	0.0199746	0.0199746	0.0199746	0.0199746	0.0199746	0.0199746	0.0199746	0.0199746	0.0199746	0.0199746	0.0199746	0.0199747	0.0199747	0.0199747	0.0199747	0.0199747	0.0199747	0.0199747	0.0199747	0.0199747	0.0199747	0.0199747	0.0199748	0.0199748	0.0199748	0.0199748	0.0199748	0.0199748	0.0199748	0.0199748	0.0199748	0.0199748	0.0199748	0.0199748	0.0199748	0.0199748	0.0199748	0.0199749	0.0199749	0.0199749	0.0199749	0.0199749	0.0199749	0.0199749	0.0199749	0.0199749
0.0120246	0.0120246	0.0120246	0.0120246	0.0120246	0.0120246	0.0120246	0.0120247	0.0120247	0.0120249	0.0120251	0.0120253	0.0120257	0.0120261	0.0120266	0.0120272	0.0120278	0.0120285	0.0120293	0.0120301	0.0120309	0.0120317	0.0120325	0.0120334	0.0120342	0.012035	0.0120358	0.0120365	0.0120372	0.0120379	0.0120386	0.0120392	0.0120398	0.0120404	0.0120409	0.0120414	0.0120419	0.0120423	0.0120427	0.0120431	0.0120435	0.0120438	0.0120441	0.0120444	0.0120446	0.0120449	0.0120451	0.0120452	0.0120454	0.0120456
0.0470346	0.0470346	0.0470346	0.0470346	0.0470346	0.0470346	0.0470346	0.0470346	0.0470346	0.0470346	0.0470347	0.0470347	0.0470348	0.0470348	0.0470349	0.047035	0.0470351	0.0470353	0.0470354	0.0470356	0.0470357	0.0470359	0.0470361	0.0470362	0.0470364	0.0470366	0.0470368	0.047037	0.0470372	0.0470373	0.0470375	0.0470377	0.0470378	0.047038	0.0470381	0.0470383	0.0470384	0.0470385	0.0470386	0.0470387	0.0470388	0.0470389	0.047039	0.0470391	0.0470392	0.0470393	0.0470393	0.0470394	0.0470395	0.0470395
0.026692	0.026692	0.026692	0.026692	0.026692	0.026692	0.026692	0.026692	0.026692	0.026692	0.026692	0.026692	0.026692	0.026692	0.026692	0.026692	0.026692	0.026692	0.026692	0.0266921	0.0266921	0.0266921	0.0266921	0.0266921	0.0266921	0.0266921	0.0266922	0.0266922	0.0266922	0.0266922	0.0266922	0.0266922	0.0266922	0.0266923	0.0266923	0.0266923	0.0266923	0.0266923	0.0266923	0.0266923	0.0266923	0.0266923	0.0266924	0.0266924	0.0266924	0.0266924	0.0266924	0.0266924	0.0266924	0.0266924
0.0128374	0.0128374	0.0128374	0.0128374	0.0128374	0.0128374	0.0128374	0.0128374	0.0128374	0.0128374	0.0128374	0.0128374	0.0128374	0.0128374	0.0128374	0.0128374	0.0128374	0.0128374	0.0128374	0.0128374	0.0128374	0.0128374	0.0128374	0.0128374	0.0128374	0.0128374	0.0128374	0.0128374	0.0128374	0.0128374	0.0128374	0.0128374	0.0128374	0.0128374	0.0128374	0.0128374	0.0128374	0.0128374	0.0128374	0.0128374	0.0128374	0.0128374	0.0128374	0.0128374	0.0128374	0.0128374	0.0128374	0.0128374	0.0128374	0.0128374
0.0123184	0.0123184	0.0123184	0.0123184	0.0123184	0.0123185	0.0123188	0.0123193	0.0123204	0.0123221	0.0123248	0.0123284	0.0123332	0.012339	0.012346	0.0123539	0.0123626	0.0123721	0.0123822	0.0123927	0.0124035	0.0124144	0.0124253	0.0124361	0.0124467	0.012457	0.012467	0.0124766	0.0124856	0.0124942	0.0125024	0.01251	0.012517	0.0125238	0.0125298	0.0125356	0.0125407	0.0125456	0.0125499	0.012554	0.0125575	0.0125609	0.0125637	0.0125665	0.0125687	0.0125708	0.0125729	0.0125744	0.0125759	0.0125773
0.0198666	0.0198666	0.0198666	0.0198666	0.0198666	0.0198666	0.0198666	0.0198667	0.0198669	0.0198673	0.0198678	0.0198686	0.0198696	0.0198709	0.0198724	0.0198742	0.0198761	0.0198783	0.0198805	0.0198828	0.0198852	0.0198875	0.0198897	0.0198919	0.0198939	0.0198957	0.0198974	0.0198989	0.0199002	0.0199013	0.0199022	0.0199029	0.0199035	0.0199039	0.0199043	0.0199045	0.0199046	0.0199047	0.0199047	0.0199046	0.0199046	0.0199045	0.0199044	0.0199043	0.0199043	0.0199042	0.0199042	0.0199042	0.0199042	0.0199042
0.0341364	0.0341364	0.0341364	0.0341364	0.0341364	0.0341365	0.0341365	0.0341366	0.0341368	0.0341371	0.0341376	0.0341384	0.0341393	0.0341405	0.0341419	0.0341436	0.0341453	0.0341472	0.0341491	0.0341511	0.034153	0.0341548	0.0341564	0.0341579	0.0341592	0.0341603	0.0341611	0.0341618	0.0341623	0.0341625	0.0341627	0.0341627	0.0341625	0.0341623	0.0341621	0.0341618	0.0341615	0.0341612	0.0341609	0.0341607	0.0341605	0.0341603	0.0341602	0.0341602	0.0341602	0.0341602	0.0341603	0.0341603	0.0341604	0.0341605
0.0280752	0.0280752	0.0280752	0.0280752	0.0280752	0.0280752	0.0280752	0.0280752	0.0280752	0.0280752	0.0280752	0.0280753	0.0280753	0.0280754	0.0280755	0.0280756	0.0280757	0.0280758	0.0280759	0.0280761	0.0280762	0.0280764	0.0280766	0.0280768	0.0280769	0.0280771	0.0280773	0.0280775	0.0280777	0.0280779	0.028078	0.0280782	0.0280784	0.0280786	0.0280787	0.0280789	0.028079	0.0280792	0.0280793	0.0280795	0.0280796	0.0280797	0.0280799	0.02808	0.0280801	0.0280802	0.0280803	0.0280804	0.0280805	0.0280806
0.00992811	0.00992811	0.00992811	0.00992811	0.00992811	0.00992812	0.00992812	0.00992813	0.00992815	0.00992818	0.00992822	0.00992829	0.00992837	0.00992847	0.0099286	0.00992874	0.0099289	0.00992908	0.00992926	0.00992945	0.00992965	0.00992985	0.00993004	0.00993023	0.00993041	0.00993057	0.00993073	0.00993087	0.009931	0.00993111	0.00993121	0.00993129	0.00993137	0.00993142	0.00993147	0.0099315	0.00993153	0.00993155	0.00993156	0.00993157	0.00993157	0.00993157	0.00993156	0.00993155	0.00993154	0.00993154	0.00993153	0.00993152	0.00993151	0.0099315
0.0128219	0.0128219	0.0128219	0.0128219	0.0128219	0.0128219	0.0128219	0.0128219	0.0128219	0.0128219	0.0128219	0.0128219	0.012822	0.012822	0.012822	0.012822	0.0128221	0.0128221	0.0128222	0.0128222	0.0128223	0.0128223	0.0128224	0.0128224	0.0128225	0.0128226	0.0128226	0.0128227	0.0128227	0.0128228	0.0128228	0.0128229	0.0128229	0.012823	0.012823	0.012823	0.0128231	0.0128231	0.0128231	0.0128231	0.0128232	0.0128232	0.0128232	0.0128232	0.0128232	0.0128232	0.0128232	0.0128232	0.0128233	0.0128233
0.0137269	0.0137269	0.0137269	0.0137269	0.0137269	0.0137269	0.0137269	0.0137269	0.0137269	0.0137269	0.0137269	0.0137269	0.0137269	0.0137269	0.013727	0.013727	0.013727	0.013727	0.013727	0.013727	0.013727	0.0137271	0.0137271	0.0137271	0.0137271	0.0137271	0.0137272	0.0137272	0.0137272	0.0137272	0.0137272	0.0137273	0.0137273	0.0137273	0.0137273	0.0137273	0.0137273	0.0137273	0.0137274	0.0137274	0.0137274	0.0137274	0.0137274	0.0137274	0.0137274	0.0137274	0.0137274	0.0137274	0.0137274	0.0137274
0.00891279	0.00891279	0.00891279	0.00891279	0.00891279	0.00891279	0.00891279	0.00891279	0.0089128	0.00891281	0.00891283	0.00891286	0.0089129	0.00891295	0.008913	0.00891307	0.00891314	0.00891322	0.00891331	0.00891339	0.00891348	0.00891357	0.00891366	0.00891374	0.00891382	0.00891389	0.00891395	0.00891401	0.00891407	0.00891411	0.00891415	0.00891417	0.0089142	0.00891422	0.00891424	0.00891425	0.00891425	0.00891426	0.00891426	0.00891426	0.00891425	0.00891425	0.00891425	0.00891424	0.00891424	0.00891423	0.00891423	0.00891422	0.00891422	0.00891422
0.0288707	0.0288707	0.0288707	0.0288707	0.0288707	0.0288707	0.0288707	0.0288708	0.0288709	0.0288711	0.0288714	0.0288719	0.0288725	0.0288733	0.0288743	0.0288754	0.0288768	0.0288782	0.0288798	0.0288815	0.0288833	0.0288852	0.0288871	0.028889	0.028891	0.0288929	0.0288947	0.0288966	0.0288984	0.0289001	0.0289017	0.0289033	0.0289047	0.0289061	0.0289074	0.0289086	0.0289097	0.0289107	0.0289117	0.0289126	0.0289134	0.0289141	0.0289148	0.0289154	0.0289159	0.0289163	0.0289168	0.0289172	0.0289176	0.0289178
0.0126368	0.0126368	0.0126368	0.0126368	0.0126368	0.0126368	0.0126368	0.0126369	0.012637	0.0126371	0.0126374	0.0126377	0.0126382	0.0126388	0.0126396	0.0126404	0.0126414	0.0126425	0.0126437	0.0126449	0.0126463	0.0126476	0.012649	0.0126504	0.0126518	0.0126532	0.0126545	0.0126558	0.012657	0.0126582	0.0126593	0.0126603	0.0126612	0.0126621	0.0126629	0.0126636	0.0126643	0.0126648	0.0126653	0.0126657	0.0126661	0.0126665	0.0126667	0.0126669	0.0126671	0.0126673	0.0126674	0.0126675	0.0126676	0.0126676
0.0222462	0.0222462	0.0222462	0.0222462	0.0222462	0.0222462	0.0222462	0.0222462	0.0222462	0.0222462	0.0222462	0.0222462	0.0222463	0.0222463	0.0222463	0.0222464	0.0222464	0.0222465	0.0222466	0.0222466	0.0222467	0.0222468	0.0222469	0.0222469	0.022247	0.0222471	0.0222471	0.0222472	0.0222473	0.0222473	0.0222474	0.0222474	0.0222475	0.0222475	0.0222475	0.0222476	0.0222476	0.0222476	0.0222476	0.0222476	0.0222477	0.0222477	0.0222477	0.0222477	0.0222477	0.0222477	0.0222477	0.0222477	0.0222477	0.0222477
0.0143111	0.0143111	0.0143111	0.0143111	0.0143111	0.0143111	0.0143111	0.0143111	0.0143112	0.0143112	0.0143112	0.0143112	0.0143112	0.0143112	0.0143113	0.0143113	0.0143113	0.0143114	0.0143114	0.0143115	0.0143115	0.0143116	0.0143116	0.0143117	0.0143117	0.0143118	0.0143118	0.0143119	0.0143119	0.014312	0.014312	0.0143121	0.0143121	0.0143122	0.0143122	0.0143123	0.0143123	0.0143123	0.0143124	0.0143124	0.0143124	0.0143125	0.0143125	0.0143125	0.0143125	0.0143126	0.0143126	0.0143126	0.0143126	0.0143126
0.0132757	0.0132757	0.0132757	0.0132757	0.0132757	0.0132757	0.0132757	0.0132757	0.0132757	0.0132757	0.0132757	0.0132757	0.0132757	0.0132757	0.0132758	0.0132758	0.0132758	0.0132758	0.0132758	0.0132758	0.0132758	0.0132758	0.0132758	0.0132758	0.0132758	0.0132758	0.0132758	0.0132758	0.0132758	0.0132758	0.0132759	0.0132759	0.0132759	0.0132759	0.0132759	0.0132759	0.0132759	0.0132759	0.0132759	0.0132759	0.0132759	0.0132759	0.0132759	0.0132759	0.0132759	0.0132759	0.0132759	0.0132759	0.0132759	0.0132759
0.0240189	0.0240189	0.0240189	0.0240189	0.0240189	0.0240189	0.0240189	0.024019	0.024019	0.0240192	0.0240194	0.0240197	0.0240201	0.0240205	0.0240211	0.0240218	0.0240226	0.0240235	0.0240244	0.0240254	0.0240265	0.0240276	0.0240287	0.0240299	0.024031	0.0240321	0.0240333	0.0240344	0.0240355	0.0240366	0.0240376	0.0240386	0.0240396	0.0240405	0.0240414	0.0240422	0.024043	0.0240438	0.0240445	0.0240451	0.0240458	0.0240464	0.0240469	0.0240474	0.0240479	0.0240484	0.0240488	0.0240492	0.0240495	0.0240498
0.0544558	0.0544558	0.0544558	0.0544558	0.0544558	0.0544558	0.0544558	0.0544558	0.0544558	0.0544558	0.0544558	0.0544558	0.0544559	0.0544559	0.0544559	0.0544559	0.0544559	0.0544559	0.0544559	0.054456	0.054456	0.054456	0.054456	0.0544561	0.0544561	0.0544561	0.0544561	0.0544562	0.0544562	0.0544562	0.0544562	0.0544563	0.0544563	0.0544563	0.0544563	0.0544564	0.0544564	0.0544564	0.0544564	0.0544564	0.0544564	0.0544564	0.0544565	0.0544565	0.0544565	0.0544565	0.0544565	0.0544565	0.0544565	0.0544565
0.0339489	0.0339489	0.0339489	0.0339489	0.0339489	0.0339489	0.0339489	0.0339489	0.0339489	0.0339489	0.0339489	0.0339489	0.0339489	0.0339489	0.0339489	0.0339489	0.033949	0.033949	0.033949	0.033949	0.033949	0.033949	0.033949	0.033949	0.033949	0.033949	0.033949	0.033949	0.033949	0.0339491	0.0339491	0.0339491	0.0339491	0.0339491	0.0339491	0.0339491	0.0339491	0.0339491	0.0339491	0.0339491	0.0339491	0.0339491	0.0339491	0.0339491	0.0339491	0.0339491	0.0339491	0.0339491	0.0339491	0.0339491
0.0114424	0.0114424	0.0114424	0.0114424	0.0114424	0.0114424	0.0114424	0.0114424	0.0114424	0.0114424	0.0114424	0.0114424	0.0114424	0.0114424	0.0114424	0.0114424	0.0114425	0.0114425	0.0114425	0.0114426	0.0114426	0.0114426	0.0114427	0.0114427	0.0114427	0.0114428	0.0114428	0.0114428	0.0114429	0.0114429	0.0114429	0.011443	0.011443	0.011443	0.011443	0.011443	0.0114431	0.0114431	0.0114431	0.0114431	0.0114431	0.0114431	0.0114432	0.0114432	0.0114432	0.0114432	0.0114432	0.0114432	0.0114432	0.0114432
0.0108186	0.0108186	0.0108186	0.0108186	0.0108186	0.0108186	0.0108186	0.0108186	0.0108186	0.0108186	0.0108186	0.0108186	0.0108186	0.0108186	0.0108187	0.0108187	0.0108187	0.0108187	0.0108188	0.0108188	0.0108188	0.0108189	0.0108189	0.010819	0.010819	0.010819	0.0108191	0.0108191	0.0108191	0.0108192	0.0108192	0.0108192	0.0108193	0.0108193	0.0108193	0.0108193	0.0108194	0.0108194	0.0108194	0.0108194	0.0108194	0.0108194	0.0108194	0.0108195	0.0108195	0.0108195	0.0108195	0.0108195	0.0108195	0.0108195
0.0276061	0.0276061	0.0276061	0.0276061	0.0276061	0.0276061	0.0276061	0.0276062	0.0276062	0.0276063	0.0276065	0.0276068	0.0276071	0.0276076	0.0276081	0.0276087	0.0276094	0.0276102	0.027611	0.0276119	0.0276129	0.0276138	0.0276148	0.0276159	0.0276169	0.0276179	0.0276188	0.0276198	0.0276207	0.0276216	0.0276224	0.0276233	0.027624	0.0276247	0.0276254	0.027626	0.0276266	0.0276271	0.0276275	0.0276279	0.0276283	0.0276286	0.0276289	0.0276292	0.0276293	0.0276295	0.0276297	0.0276298	0.0276299	0.0276299
0.0120212	0.0120212	0.0120212	0.0120212	0.0120212	0.0120212	0.0120212	0.0120212	0.0120213	0.0120213	0.0120214	0.0120215	0.0120216	0.0120217	0.0120219	0.0120221	0.0120223	0.0120226	0.0120229	0.0120232	0.0120235	0.0120238	0.0120241	0.0120245	0.0120248	0.0120251	0.0120254	0.0120258	0.0120261	0.0120264	0.0120266	0.0120269	0.0120272	0.0120274	0.0120277	0.0120279	0.0120281	0.0120283	0.0120285	0.0120287	0.0120289	0.012029	0.0120292	0.0120293	0.0120294	0.0120295	0.0120296	0.0120297	0.0120298	0.0120299
0.0701684	0.0701684	0.0701684	0.0701684	0.0701684	0.0701684	0.0701685	0.0701687	0.070169	0.0701696	0.0701706	0.0701719	0.0701737	0.0701758	0.0701785	0.0701816	0.070185	0.0701887	0.0701928	0.0701971	0.0702015	0.0702061	0.0702107	0.0702154	0.07022	0.0702246	0.0702291	0.0702334	0.0702377	0.0702417	0.0702457	0.0702494	0.0702529	0.0702563	0.0702594	0.0702624	0.0702652	0.0702678	0.0702703	0.0702726	0.0702747	0.0702767	0.0702785	0.0702801	0.0702817	0.070283	0.0702843	0.0702856	0.0702866	0.0702875
0.042668	0.042668	0.042668	0.042668	0.042668	0.042668	0.042668	0.042668	0.042668	0.042668	0.042668	0.042668	0.042668	0.0426681	0.0426681	0.0426681	0.0426681	0.0426681	0.0426681	0.0426681	0.0426681	0.0426682	0.0426682	0.0426682	0.0426682	0.0426682	0.0426683	0.0426683	0.0426683	0.0426683	0.0426683	0.0426683	0.0426683	0.0426684	0.0426684	0.0426684	0.0426684	0.0426684	0.0426684	0.0426684	0.0426684	0.0426684	0.0426684	0.0426684	0.0426684	0.0426684	0.0426684	0.0426683	0.0426683	0.0426683
0.0139443	0.0139443	0.0139443	0.0139443	0.0139443	0.0139443	0.0139443	0.0139443	0.0139443	0.0139443	0.0139443	0.0139443	0.0139443	0.0139444	0.0139444	0.0139445	0.0139445	0.0139445	0.0139446	0.0139447	0.0139447	0.0139448	0.0139449	0.013945	0.013945	0.0139451	0.0139452	0.0139453	0.0139454	0.0139454	0.0139455	0.0139456	0.0139457	0.0139457	0.0139458	0.0139459	0.0139459	0.013946	0.013946	0.0139461	0.0139462	0.0139462	0.0139463	0.0139463	0.0139463	0.0139464	0.0139464	0.0139465	0.0139465	0.0139465
0.0117319	0.0117319	0.0117319	0.0117319	0.0117319	0.0117319	0.0117319	0.0117319	0.0117319	0.011732	0.0117321	0.0117322	0.0117324	0.0117326	0.0117329	0.0117332	0.0117335	0.0117339	0.0117343	0.0117348	0.0117352	0.0117357	0.0117361	0.0117366	0.011737	0.0117375	0.0117379	0.0117383	0.0117387	0.0117391	0.0117395	0.0117398	0.0117401	0.0117404	0.0117406	0.0117409	0.0117411	0.0117413	0.0117415	0.0117416	0.0117418	0.0117419	0.011742	0.0117421	0.0117422	0.0117423	0.0117423	0.0117424	0.0117424	0.0117425
0.0196111	0.0196111	0.0196111	0.0196111	0.0196111	0.0196111	0.0196111	0.0196111	0.0196111	0.0196111	0.0196111	0.0196111	0.0196111	0.0196111	0.0196111	0.0196112	0.0196112	0.0196112	0.0196112	0.0196112	0.0196112	0.0196113	0.0196113	0.0196113	0.0196113	0.0196114	0.0196114	0.0196114	0.0196114	0.0196114	0.0196114	0.0196114	0.0196115	0.0196115	0.0196115	0.0196115	0.0196115	0.0196115	0.0196115	0.0196115	0.0196115	0.0196115	0.0196115	0.0196115	0.0196115	0.0196115	0.0196115	0.0196115	0.0196115	0.0196115
0.0169058	0.0169058	0.0169058	0.0169058	0.0169058	0.0169058	0.0169058	0.0169058	0.0169059	0.0169059	0.0169059	0.0169059	0.0169059	0.0169059	0.0169059	0.0169059	0.0169059	0.0169059	0.0169059	0.0169059	0.0169059	0.0169059	0.0169059	0.0169059	0.0169059	0.0169059	0.0169059	0.0169059	0.0169059	0.0169059	0.0169059	0.0169059	0.0169059	0.0169059	0.0169059	0.0169059	0.0169059	0.0169059	0.0169059	0.0169059	0.0169059	0.0169059	0.0169059	0.0169059	0.016906	0.016906	0.016906	0.016906	0.016906	0.016906
0.0429983	0.0429983	0.0429983	0.0429983	0.0429983	0.0429983	0.0429983	0.0429983	0.0429983	0.0429983	0.0429983	0.0429983	0.0429983	0.0429983	0.0429983	0.0429983	0.0429983	0.0429983	0.0429984	0.0429984	0.0429984	0.0429984	0.0429984	0.0429984	0.0429985	0.0429985	0.0429985	0.0429985	0.0429986	0.0429986	0.0429986	0.0429986	0.0429986	0.0429987	0.0429987	0.0429987	0.0429987	0.0429987	0.0429987	0.0429988	0.0429988	0.0429988	0.0429988	0.0429988	0.0429988	0.0429988	0.0429989	0.0429989	0.0429989	0.0429989
0.0104008	0.0104008	0.0104008	0.0104008	0.0104008	0.0104008	0.0104008	0.0104008	0.0104009	0.0104009	0.010401	0.0104011	0.0104013	0.0104014	0.0104017	0.0104019	0.0104022	0.0104025	0.0104029	0.0104032	0.0104035	0.0104039	0.0104042	0.0104046	0.0104049	0.0104051	0.0104054	0.0104056	0.0104058	0.010406	0.0104062	0.0104063	0.0104064	0.0104065	0.0104065	0.0104066	0.0104066	0.0104066	0.0104066	0.0104066	0.0104066	0.0104066	0.0104066	0.0104066	0.0104065	0.0104065	0.0104065	0.0104065	0.0104065	0.0104065
0.0503689	0.0503689	0.0503689	0.0503689	0.0503689	0.0503689	0.0503689	0.0503689	0.0503689	0.0503689	0.0503689	0.0503689	0.0503689	0.0503689	0.0503689	0.050369	0.050369	0.050369	0.050369	0.050369	0.050369	0.050369	0.0503691	0.0503691	0.0503691	0.0503691	0.0503691	0.0503691	0.0503692	0.0503692	0.0503692	0.0503692	0.0503692	0.0503692	0.0503692	0.0503693	0.0503693	0.0503693	0.0503693	0.0503693	0.0503693	0.0503693	0.0503693	0.0503693	0.0503693	0.0503693	0.0503693	0.0503693	0.0503694	0.0503694
0.0123137	0.0123137	0.0123137	0.0123137	0.0123137	0.0123137	0.0123137	0.0123138	0.0123139	0.012314	0.0123143	0.0123147	0.0123152	0.0123158	0.0123165	0.0123174	0.0123184	0.0123195	0.0123206	0.0123218	0.0123231	0.0123244	0.0123257	0.0123269	0.0123282	0.0123294	0.0123306	0.0123317	0.0123328	0.0123338	0.0123347	0.0123355	0.0123363	0.012337	0.0123376	0.0123382	0.0123387	0.0123391	0.0123395	0.0123399	0.0123401	0.0123404	0.0123406	0.0123407	0.0123409	0.012341	0.0123411	0.0123411	0.0123412	0.0123412
0.0205829	0.0205829	0.0205829	0.0205829	0.0205829	0.0205829	0.0205829	0.0205829	0.0205829	0.0205829	0.0205829	0.0205829	0.0205829	0.0205829	0.0205829	0.0205829	0.020583	0.020583	0.020583	0.020583	0.0205831	0.0205831	0.0205831	0.0205831	0.0205832	0.0205832	0.0205832	0.0205832	0.0205833	0.0205833	0.0205833	0.0205833	0.0205834	0.0205834	0.0205834	0.0205834	0.0205834	0.0205835	0.0205835	0.0205835	0.0205835	0.0205835	0.0205835	0.0205835	0.0205835	0.0205835	0.0205835	0.0205835	0.0205835	0.0205835
0.0125764	0.0125764	0.0125764	0.0125764	0.0125764	0.0125764	0.0125764	0.0125764	0.0125764	0.0125764	0.0125764	0.0125764	0.0125764	0.0125764	0.0125764	0.0125764	0.0125764	0.0125764	0.0125764	0.0125764	0.0125764	0.0125764	0.0125764	0.0125764	0.0125764	0.0125764	0.0125764	0.0125764	0.0125764	0.0125764	0.0125764	0.0125764	0.0125764	0.0125764	0.0125764	0.0125764	0.0125764	0.0125764	0.0125764	0.0125764	0.0125764	0.0125765	0.0125765	0.0125765	0.0125765	0.0125765	0.0125765	0.0125765	0.0125765	0.0125765
0.0267329	0.0267329	0.0267329	0.0267329	0.0267329	0.026733	0.026733	0.026733	0.026733	0.026733	0.0267331	0.0267331	0.0267332	0.0267333	0.0267335	0.0267337	0.0267338	0.0267341	0.0267343	0.0267345	0.0267348	0.0267351	0.0267353	0.0267356	0.0267359	0.0267361	0.0267364	0.0267367	0.0267369	0.0267372	0.0267374	0.0267376	0.0267378	0.026738	0.0267382	0.0267383	0.0267385	0.0267386	0.0267387	0.0267388	0.0267389	0.026739	0.026739	0.0267391	0.0267391	0.0267391	0.0267392	0.0267392	0.0267392	0.0267392
0.0212097	0.0212097	0.0212097	0.0212097	0.0212097	0.0212097	0.0212097	0.0212097	0.0212098	0.0212099	0.0212101	0.0212103	0.0212106	0.021211	0.0212114	0.021212	0.0212126	0.0212132	0.0212139	0.0212146	0.0212153	0.0212161	0.0212168	0.0212175	0.0212182	0.0212189	0.0212196	0.0212202	0.0212208	0.0212213	0.0212218	0.0212223	0.0212227	0.0212231	0.0212234	0.0212237	0.021224	0.0212242	0.0212244	0.0212246	0.0212247	0.0212248	0.0212249	0.021225	0.0212251	0.0212251	0.0212252	0.0212252	0.0212252	0.0212252
0.036288	0.036288	0.036288	0.036288	0.036288	0.036288	0.036288	0.036288	0.036288	0.036288	0.036288	0.036288	0.036288	0.036288	0.0362881	0.0362881	0.0362881	0.0362882	0.0362882	0.0362883	0.0362883	0.0362884	0.0362884	0.0362885	0.0362886	0.0362886	0.0362887	0.0362887	0.0362888	0.0362888	0.0362889	0.036289	0.036289	0.0362891	0.0362891	0.0362891	0.0362892	0.0362892	0.0362893	0.0362893	0.0362893	0.0362894	0.0362894	0.0362894	0.0362894	0.0362895	0.0362895	0.0362895	0.0362895	0.0362895
0.0298909	0.0298909	0.0298909	0.0298909	0.0298909	0.0298909	0.0298909	0.029891	0.0298912	0.0298915	0.0298919	0.0298926	0.0298934	0.0298945	0.0298959	0.0298974	0.0298992	0.0299011	0.0299032	0.0299055	0.0299079	0.0299104	0.0299129	0.0299155	0.0299181	0.0299207	0.0299234	0.0299259	0.0299285	0.0299309	0.0299334	0.0299357	0.0299379	0.0299402	0.0299423	0.0299443	0.0299462	0.0299481	0.0299498	0.0299515	0.0299531	0.0299546	0.0299561	0.0299574	0.0299587	0.0299599	0.029961	0.029962	0.0299631	0.029964
0.049246	0.049246	0.049246	0.049246	0.049246	0.049246	0.0492461	0.0492462	0.0492465	0.0492471	0.0492478	0.049249	0.0492504	0.0492522	0.0492544	0.0492569	0.0492598	0.0492629	0.0492662	0.0492697	0.0492733	0.049277	0.0492808	0.0492846	0.0492884	0.0492921	0.0492958	0.0492994	0.0493029	0.0493062	0.0493094	0.0493125	0.0493154	0.0493182	0.0493208	0.0493233	0.0493257	0.0493279	0.04933	0.0493319	0.0493338	0.0493354	0.049337	0.0493384	0.0493398	0.0493411	0.0493423	0.0493433	0.0493443	0.0493453
0.012418	0.012418	0.012418	0.012418	0.012418	0.012418	0.012418	0.012418	0.012418	0.012418	0.012418	0.012418	0.012418	0.012418	0.012418	0.012418	0.012418	0.012418	0.012418	0.012418	0.012418	0.012418	0.012418	0.0124181	0.0124181	0.0124181	0.0124181	0.0124181	0.0124181	0.0124181	0.0124181	0.0124181	0.0124181	0.0124181	0.0124181	0.0124181	0.0124181	0.0124181	0.0124181	0.0124181	0.0124181	0.0124182	0.0124182	0.0124182	0.0124182	0.0124182	0.0124182	0.0124182	0.0124182	0.0124182
0.0175316	0.0175316	0.0175316	0.0175316	0.0175316	0.0175316	0.0175316	0.0175316	0.0175316	0.0175316	0.0175316	0.0175316	0.0175316	0.0175316	0.0175316	0.0175316	0.0175316	0.0175316	0.0175316	0.0175316	0.0175316	0.0175316	0.0175316	0.0175316	0.0175316	0.0175316	0.0175316	0.0175317	0.0175317	0.0175317	0.0175317	0.0175317	0.0175317	0.0175317	0.0175317	0.0175317	0.0175317	0.0175317	0.0175317	0.0175317	0.0175317	0.0175317	0.0175317	0.0175317	0.0175317	0.0175317	0.0175317	0.0175317	0.0175317	0.0175317
0.0109179	0.0109179	0.0109179	0.0109179	0.0109179	0.0109179	0.0109179	0.0109179	0.0109179	0.0109179	0.0109179	0.0109179	0.010918	0.010918	0.010918	0.010918	0.010918	0.010918	0.010918	0.0109181	0.0109181	0.0109181	0.0109181	0.0109181	0.0109182	0.0109182	0.0109182	0.0109182	0.0109182	0.0109183	0.0109183	0.0109183	0.0109183	0.0109183	0.0109183	0.0109183	0.0109183	0.0109183	0.0109184	0.0109184	0.0109184	0.0109184	0.0109184	0.0109184	0.0109184	0.0109184	0.0109184	0.0109184	0.0109184	0.0109184
0.0181703	0.0181703	0.0181703	0.0181704	0.0181704	0.0181705	0.0181706	0.0181706	0.0181707	0.0181708	0.0181709	0.0181711	0.0181712	0.0181714	0.0181716	0.0181718	0.0181721	0.0181724	0.0181726	0.0181729	0.0181731	0.0181733	0.0181735	0.0181736	0.0181737	0.0181738	0.0181739	0.0181739	0.0181738	0.0181738	0.0181737	0.0181736	0.0181736	0.0181735	0.0181735	0.0181735	0.0181735	0.0181735	0.0181735	0.0181736	0.0181737	0.0181737	0.0181738	0.0181739	0.018174	0.018174	0.0181741	0.0181741	0.0181741	0.0181741
0.0199176	0.0199176	0.0199176	0.0199176	0.0199176	0.0199176	0.0199176	0.0199176	0.0199176	0.0199176	0.0199176	0.0199176	0.0199176	0.0199176	0.0199176	0.0199176	0.0199176	0.0199176	0.0199176	0.0199176	0.0199176	0.0199176	0.0199176	0.0199176	0.0199176	0.0199177	0.0199177	0.0199177	0.0199177	0.0199177	0.0199177	0.0199177	0.0199177	0.0199177	0.0199177	0.0199177	0.0199177	0.0199177	0.0199177	0.0199177	0.0199177	0.0199177	0.0199177	0.0199177	0.0199177	0.0199177	0.0199177	0.0199177	0.0199177	0.0199177
0.0155389	0.0155389	0.0155389	0.0155389	0.0155389	0.0155389	0.0155391	0.0155395	0.0155402	0.0155415	0.0155434	0.0155461	0.0155495	0.0155538	0.0155587	0.0155642	0.0155703	0.0155768	0.0155834	0.01559	0.0155965	0.0156028	0.0156087	0.0156141	0.0156189	0.015623	0.0156266	0.0156296	0.0156319	0.0156336	0.0156349	0.0156357	0.015636	0.015636	0.0156357	0.0156352	0.0156346	0.0156338	0.015633	0.0156322	0.0156315	0.0156307	0.0156301	0.0156295	0.015629	0.0156286	0.0156284	0.0156282	0.015628	0.015628
0.00782376	0.00782376	0.00782376	0.00782376	0.00782376	0.00782376	0.00782376	0.00782376	0.00782376	0.00782376	0.00782376	0.00782376	0.00782377	0.00782377	0.00782378	0.00782378	0.00782379	0.0078238	0.00782381	0.00782381	0.00782382	0.00782383	0.00782384	0.00782385	0.00782386	0.00782387	0.00782387	0.00782388	0.00782388	0.00782389	0.00782389	0.0078239	0.0078239	0.0078239	0.0078239	0.0078239	0.0078239	0.0078239	0.00782389	0.00782389	0.00782389	0.00782389	0.00782389	0.00782389	0.00782389	0.00782388	0.00782388	0.00782388	0.00782388	0.00782388
0.0120404	0.0120404	0.0120404	0.0120404	0.0120404	0.0120404	0.0120404	0.0120404	0.0120405	0.0120406	0.0120408	0.012041	0.0120414	0.0120418	0.0120423	0.0120429	0.0120435	0.0120443	0.012045	0.0120459	0.0120467	0.0120476	0.0120485	0.0120494	0.0120504	0.0120513	0.0120521	0.012053	0.0120538	0.0120546	0.0120554	0.0120561	0.0120568	0.0120575	0.0120581	0.0120587	0.0120592	0.0120597	0.0120602	0.0120606	0.012061	0.0120614	0.0120617	0.0120621	0.0120623	0.0120626	0.0120628	0.012063	0.0120632	0.0120634
0.0172119	0.0172119	0.0172119	0.0172119	0.0172119	0.0172119	0.017212	0.0172122	0.0172126	0.0172132	0.0172142	0.0172155	0.0172172	0.0172193	0.0172218	0.0172246	0.0172277	0.0172311	0.0172346	0.0172383	0.0172419	0.0172455	0.0172491	0.0172525	0.0172557	0.0172588	0.0172616	0.0172642	0.0172665	0.0172686	0.0172704	0.017272	0.0172734	0.0172745	0.0172755	0.0172763	0.0172769	0.0172775	0.0172778	0.0172781	0.0172782	0.0172784	0.0172784	0.0172784	0.0172783	0.0172782	0.0172781	0.017278	0.0172778	0.0172777
0.0104913	0.0104913	0.0104913	0.0104913	0.0104913	0.0104913	0.0104913	0.0104913	0.0104913	0.0104913	0.0104913	0.0104914	0.0104914	0.0104914	0.0104915	0.0104916	0.0104916	0.0104917	0.0104918	0.0104919	0.010492	0.0104921	0.0104922	0.0104923	0.0104924	0.0104925	0.0104926	0.0104927	0.0104928	0.0104929	0.010493	0.010493	0.0104931	0.0104931	0.0104932	0.0104932	0.0104932	0.0104932	0.0104933	0.0104933	0.0104933	0.0104933	0.0104933	0.0104932	0.0104932	0.0104932	0.0104932	0.0104932	0.0104932	0.0104932
0.0335268	0.0335268	0.0335268	0.0335268	0.0335268	0.0335268	0.0335268	0.0335268	0.0335269	0.0335269	0.033527	0.0335272	0.0335274	0.0335277	0.033528	0.0335283	0.0335288	0.0335292	0.0335297	0.0335303	0.0335308	0.0335314	0.033532	0.0335326	0.0335332	0.0335338	0.0335344	0.033535	0.0335356	0.0335361	0.0335367	0.0335372	0.0335377	0.0335381	0.0335385	0.033539	0.0335393	0.0335397	0.03354	0.0335403	0.0335406	0.0335409	0.0335411	0.0335414	0.0335416	0.0335418	0.0335419	0.0335421	0.0335422	0.0335424
0.0243577	0.0243577	0.0243577	0.0243577	0.0243577	0.0243577	0.0243577	0.0243577	0.0243579	0.024358	0.0243583	0.0243587	0.0243592	0.0243598	0.0243606	0.0243614	0.0243623	0.0243632	0.0243642	0.0243651	0.0243661	0.024367	0.0243679	0.0243687	0.0243694	0.02437	0.0243705	0.024371	0.0243713	0.0243716	0.0243718	0.0243719	0.024372	0.024372	0.0243719	0.0243719	0.0243718	0.0243717	0.0243715	0.0243714	0.0243713	0.0243712	0.0243711	0.024371	0.024371	0.0243709	0.0243708	0.0243708	0.0243708	0.0243708
0.0141116	0.0141116	0.0141116	0.0141116	0.0141116	0.0141116	0.0141116	0.0141116	0.0141117	0.0141117	0.0141117	0.0141117	0.0141118	0.0141118	0.0141119	0.0141119	0.014112	0.0141121	0.0141122	0.0141123	0.0141124	0.0141125	0.0141126	0.0141127	0.0141129	0.014113	0.0141131	0.0141132	0.0141133	0.0141134	0.0141135	0.0141136	0.0141137	0.0141138	0.0141139	0.014114	0.0141141	0.0141141	0.0141142	0.0141143	0.0141143	0.0141144	0.0141145	0.0141145	0.0141146	0.0141146	0.0141147	0.0141147	0.0141147	0.0141148
0.0170603	0.0170603	0.0170603	0.0170603	0.0170603	0.0170603	0.0170603	0.0170603	0.0170603	0.0170604	0.0170604	0.0170604	0.0170604	0.0170604	0.0170604	0.0170604	0.0170605	0.0170605	0.0170605	0.0170606	0.0170606	0.0170606	0.0170607	0.0170607	0.0170608	0.0170608	0.0170608	0.0170609	0.0170609	0.0170609	0.017061	0.017061	0.017061	0.0170611	0.0170611	0.0170611	0.0170611	0.0170611	0.0170611	0.0170612	0.0170612	0.0170612	0.0170612	0.0170612	0.0170612	0.0170612	0.0170612	0.0170612	0.0170612	0.0170612
0.0223589	0.0223589	0.0223589	0.0223589	0.0223589	0.0223589	0.0223589	0.0223589	0.0223589	0.0223589	0.022359	0.022359	0.0223591	0.0223592	0.0223593	0.0223594	0.0223596	0.0223597	0.0223599	0.0223601	0.0223603	0.0223605	0.0223607	0.0223609	0.0223612	0.0223614	0.0223616	0.0223618	0.022362	0.0223621	0.0223623	0.0223625	0.0223626	0.0223628	0.0223629	0.022363	0.0223631	0.0223632	0.0223633	0.0223634	0.0223634	0.0223635	0.0223636	0.0223636	0.0223636	0.0223637	0.0223637	0.0223637	0.0223637	0.0223638
0.0158781	0.0158781	0.0158781	0.0158781	0.0158781	0.0158781	0.0158781	0.0158781	0.0158782	0.0158782	0.0158782	0.0158782	0.0158783	0.0158783	0.0158784	0.0158785	0.0158786	0.0158787	0.0158788	0.015879	0.0158791	0.0158792	0.0158794	0.0158795	0.0158797	0.0158798	0.01588	0.0158801	0.0158802	0.0158804	0.0158805	0.0158807	0.0158808	0.0158809	0.015881	0.0158811	0.0158812	0.0158813	0.0158814	0.0158815	0.0158816	0.0158817	0.0158818	0.0158818	0.0158819	0.015882	0.015882	0.0158821	0.0158822	0.0158822
0.0276335	0.0276335	0.0276335	0.0276335	0.0276335	0.0276335	0.0276335	0.0276335	0.0276335	0.0276335	0.0276335	0.0276335	0.0276336	0.0276336	0.0276336	0.0276336	0.0276337	0.0276337	0.0276338	0.0276338	0.0276338	0.0276339	0.0276339	0.0276339	0.0276339	0.0276339	0.0276339	0.0276339	0.0276339	0.0276339	0.0276339	0.0276339	0.0276339	0.0276339	0.0276338	0.0276338	0.0276338	0.0276338	0.0276338	0.0276338	0.0276339	0.0276339	0.0276339	0.0276339	0.0276339	0.0276339	0.0276339	0.0276339	0.0276339	0.0276339
0.0378778	0.0378778	0.0378778	0.0378778	0.0378778	0.0378778	0.0378778	0.0378778	0.0378778	0.0378779	0.0378779	0.0378779	0.037878	0.037878	0.0378781	0.0378782	0.0378783	0.0378784	0.0378785	0.0378786	0.0378787	0.0378788	0.0378789	0.037879	0.0378791	0.0378792	0.0378793	0.0378793	0.0378794	0.0378795	0.0378796	0.0378796	0.0378797	0.0378797	0.0378797	0.0378798	0.0378798	0.0378798	0.0378798	0.0378799	0.0378799	0.0378799	0.0378799	0.0378799	0.0378799	0.0378799	0.0378799	0.0378799	0.0378799	0.0378799
0.0141106	0.0141106	0.0141106	0.0141106	0.0141106	0.0141106	0.0141106	0.0141107	0.0141107	0.0141109	0.014111	0.0141113	0.0141116	0.014112	0.0141125	0.014113	0.0141136	0.0141143	0.014115	0.0141157	0.0141164	0.0141172	0.014118	0.0141187	0.0141195	0.0141202	0.0141209	0.0141216	0.0141223	0.0141229	0.0141235	0.0141241	0.0141246	0.0141251	0.0141256	0.014126	0.0141264	0.0141268	0.0141271	0.0141274	0.0141277	0.014128	0.0141282	0.0141285	0.0141287	0.0141288	0.014129	0.0141291	0.0141293	0.0141294
0.0138042	0.0138042	0.0138042	0.0138042	0.0138042	0.0138042	0.0138042	0.0138042	0.0138043	0.0138043	0.0138043	0.0138043	0.0138044	0.0138045	0.0138046	0.0138047	0.0138048	0.0138049	0.013805	0.0138052	0.0138053	0.0138055	0.0138056	0.0138057	0.0138059	0.013806	0.0138061	0.0138062	0.0138063	0.0138064	0.0138064	0.0138065	0.0138065	0.0138065	0.0138066	0.0138066	0.0138066	0.0138066	0.0138066	0.0138066	0.0138066	0.0138066	0.0138066	0.0138066	0.0138066	0.0138066	0.0138066	0.0138066	0.0138066	0.0138066
0.0166123	0.0166123	0.0166123	0.0166123	0.0166123	0.0166123	0.0166123	0.0166123	0.0166124	0.0166124	0.0166124	0.0166124	0.0166124	0.0166124	0.0166124	0.0166125	0.0166125	0.0166125	0.0166126	0.0166126	0.0166127	0.0166127	0.0166128	0.0166128	0.0166129	0.016613	0.016613	0.0166131	0.0166131	0.0166132	0.0166132	0.0166133	0.0166133	0.0166134	0.0166134	0.0166135	0.0166135	0.0166136	0.0166136	0.0166137	0.0166137	0.0166137	0.0166138	0.0166138	0.0166138	0.0166139	0.0166139	0.0166139	0.0166139	0.016614
0.0207525	0.0207525	0.0207525	0.0207525	0.0207525	0.0207525	0.0207525	0.0207527	0.020753	0.0207534	0.0207541	0.020755	0.0207563	0.0207578	0.0207596	0.0207617	0.0207639	0.0207664	0.020769	0.0207717	0.0207744	0.0207771	0.0207798	0.0207824	0.0207849	0.0207873	0.0207895	0.0207916	0.0207936	0.0207953	0.0207969	0.0207984	0.0207996	0.0208008	0.0208018	0.0208027	0.0208034	0.0208041	0.0208046	0.020805	0.0208054	0.0208057	0.0208059	0.020806	0.0208061	0.0208062	0.0208062	0.0208062	0.0208062	0.0208062
0.028683	0.028683	0.028683	0.028683	0.028683	0.0286831	0.0286831	0.0286833	0.0286836	0.0286841	0.0286849	0.028686	0.0286875	0.0286892	0.0286914	0.0286938	0.0286965	0.0286994	0.0287026	0.0287059	0.0287093	0.0287127	0.0287162	0.0287197	0.0287231	0.0287264	0.0287296	0.0287327	0.0287356	0.0287383	0.0287409	0.0287433	0.0287455	0.0287475	0.0287492	0.0287509	0.0287522	0.0287536	0.0287545	0.0287555	0.0287561	0.0287567	0.028757	0.0287573	0.0287574	0.0287574	0.0287572	0.0287569	0.0287566	0.0287562
0.0130668	0.0130668	0.0130668	0.0130668	0.0130668	0.0130668	0.0130668	0.0130668	0.0130668	0.0130668	0.0130668	0.0130668	0.0130668	0.0130668	0.0130668	0.0130668	0.0130668	0.0130668	0.0130668	0.0130668	0.0130669	0.0130669	0.0130669	0.0130669	0.0130669	0.0130669	0.0130669	0.013067	0.013067	0.013067	0.013067	0.013067	0.013067	0.013067	0.013067	0.013067	0.0130671	0.0130671	0.0130671	0.0130671	0.0130671	0.0130671	0.0130671	0.0130671	0.0130671	0.0130671	0.0130671	0.0130671	0.0130671	0.0130671
0.0144523	0.0144523	0.0144523	0.0144523	0.0144523	0.0144523	0.0144524	0.0144525	0.0144527	0.0144531	0.0144537	0.0144546	0.0144557	0.0144572	0.0144589	0.0144608	0.014463	0.0144655	0.0144681	0.0144708	0.0144737	0.0144767	0.0144797	0.0144827	0.0144858	0.0144888	0.0144918	0.0144947	0.0144975	0.0145002	0.0145028	0.0145054	0.0145077	0.0145101	0.0145122	0.0145143	0.0145162	0.014518	0.0145197	0.0145213	0.0145228	0.0145242	0.0145254	0.0145266	0.0145277	0.0145287	0.0145296	0.0145304	0.0145312	0.0145319
0.0151288	0.0151288	0.0151288	0.0151288	0.0151288	0.0151288	0.0151288	0.0151288	0.0151288	0.0151288	0.0151288	0.0151288	0.0151288	0.0151288	0.0151288	0.0151288	0.0151288	0.0151288	0.0151288	0.0151288	0.0151288	0.0151288	0.0151288	0.0151288	0.0151288	0.0151288	0.0151288	0.0151288	0.0151288	0.0151288	0.0151288	0.0151288	0.0151288	0.0151288	0.0151288	0.0151288	0.0151288	0.0151288	0.0151288	0.0151288	0.0151288	0.0151288	0.0151288	0.0151288	0.0151288	0.0151288	0.0151288	0.0151288	0.0151288	0.0151288
0.0219059	0.0219059	0.0219059	0.0219059	0.0219059	0.0219059	0.0219059	0.0219059	0.0219059	0.021906	0.021906	0.021906	0.0219061	0.0219062	0.0219063	0.0219064	0.0219065	0.0219066	0.0219068	0.021907	0.0219072	0.0219073	0.0219075	0.0219077	0.021908	0.0219082	0.0219084	0.0219086	0.0219088	0.021909	0.0219092	0.0219094	0.0219096	0.0219098	0.02191	0.0219102	0.0219103	0.0219105	0.0219107	0.0219108	0.021911	0.0219111	0.0219113	0.0219114	0.0219115	0.0219116	0.0219118	0.0219119	0.021912	0.0219121
0.00937916	0.00937916	0.00937916	0.00937916	0.00937916	0.00937916	0.00937916	0.00937916	0.00937917	0.00937917	0.00937918	0.0093792	0.00937922	0.00937925	0.00937928	0.00937931	0.00937935	0.0093794	0.00937944	0.00937949	0.00937954	0.00937959	0.00937964	0.00937969	0.00937973	0.00937978	0.00937982	0.00937985	0.00937988	0.00937991	0.00937994	0.00937995	0.00937997	0.00937999	0.00938	0.00938	0.00938001	0.00938001	0.00938001	0.00938001	0.00938001	0.00938001	0.00938	0.00938	0.00937999	0.00937999	0.00937998	0.00937998	0.00937998	0.00937997
0.0143914	0.0143914	0.0143914	0.0143914	0.0143914	0.0143914	0.0143914	0.0143914	0.0143914	0.0143914	0.0143914	0.0143915	0.0143915	0.0143915	0.0143915	0.0143915	0.0143916	0.0143916	0.0143917	0.0143917	0.0143918	0.0143918	0.0143919	0.0143919	0.014392	0.014392	0.0143921	0.0143921	0.0143922	0.0143922	0.0143923	0.0143923	0.0143924	0.0143924	0.0143925	0.0143925	0.0143926	0.0143926	0.0143926	0.0143927	0.0143927	0.0143927	0.0143927	0.0143928	0.0143928	0.0143928	0.0143928	0.0143929	0.0143929	0.0143929
0.0243641	0.0243641	0.0243641	0.0243641	0.0243641	0.0243641	0.0243641	0.0243641	0.0243641	0.0243641	0.0243641	0.0243641	0.0243641	0.0243641	0.0243641	0.0243642	0.0243642	0.0243642	0.0243642	0.0243642	0.0243643	0.0243643	0.0243643	0.0243643	0.0243644	0.0243644	0.0243644	0.0243644	0.0243645	0.0243645	0.0243645	0.0243645	0.0243645	0.0243645	0.0243645	0.0243646	0.0243646	0.0243646	0.0243646	0.0243646	0.0243646	0.0243646	0.0243646	0.0243646	0.0243646	0.0243646	0.0243646	0.0243646	0.0243646	0.0243646
0.0242483	0.0242483	0.0242483	0.0242483	0.0242483	0.0242484	0.0242485	0.0242487	0.0242491	0.0242498	0.0242509	0.0242524	0.0242544	0.0242569	0.0242598	0.0242631	0.0242668	0.0242709	0.0242752	0.0242797	0.0242844	0.0242892	0.024294	0.0242988	0.0243035	0.0243081	0.0243126	0.0243169	0.024321	0.0243249	0.0243287	0.024332	0.0243352	0.0243382	0.0243408	0.0243434	0.0243454	0.0243475	0.0243491	0.0243507	0.0243519	0.024353	0.0243538	0.0243545	0.0243549	0.0243552	0.0243553	0.0243553	0.0243553	0.0243549
0.0324663	0.0324663	0.0324663	0.0324663	0.0324663	0.0324663	0.0324663	0.0324663	0.0324663	0.0324664	0.0324664	0.0324664	0.0324664	0.0324665	0.0324665	0.0324666	0.0324666	0.0324667	0.0324668	0.0324668	0.0324669	0.032467	0.0324671	0.0324672	0.0324673	0.0324674	0.0324675	0.0324676	0.0324676	0.0324677	0.0324678	0.0324679	0.032468	0.0324681	0.0324681	0.0324682	0.0324683	0.0324683	0.0324684	0.0324684	0.0324685	0.0324685	0.0324686	0.0324686	0.0324687	0.0324687	0.0324687	0.0324688	0.0324688	0.0324688
0.0218477	0.0218477	0.0218477	0.0218477	0.0218477	0.0218477	0.0218477	0.0218477	0.0218477	0.0218477	0.0218477	0.0218477	0.0218478	0.0218478	0.0218478	0.0218478	0.0218479	0.0218479	0.021848	0.021848	0.0218481	0.0218481	0.0218482	0.0218482	0.0218483	0.0218483	0.0218484	0.0218484	0.0218484	0.0218485	0.0218485	0.0218485	0.0218485	0.0218486	0.0218486	0.0218486	0.0218486	0.0218486	0.0218486	0.0218486	0.0218486	0.0218486	0.0218486	0.0218486	0.0218486	0.0218486	0.0218485	0.0218485	0.0218485	0.0218485
0.0851753	0.0851753	0.0851753	0.0851753	0.0851754	0.0851754	0.0851755	0.0851756	0.085176	0.0851767	0.0851776	0.085179	0.0851809	0.0851832	0.085186	0.0851892	0.085193	0.085197	0.0852015	0.0852062	0.0852111	0.0852162	0.0852215	0.0852268	0.0852321	0.0852375	0.0852428	0.085248	0.0852532	0.0852582	0.0852631	0.0852678	0.0852724	0.0852768	0.0852811	0.085285	0.0852889	0.0852926	0.0852962	0.0852996	0.0853027	0.0853058	0.0853086	0.0853114	0.0853139	0.0853164	0.0853187	0.0853208	0.0853229	0.0853246
0.0111991	0.0111991	0.0111991	0.0111991	0.0111991	0.0111991	0.0111991	0.0111991	0.0111991	0.0111991	0.0111991	0.0111991	0.0111991	0.0111992	0.0111992	0.0111993	0.0111993	0.0111994	0.0111994	0.0111995	0.0111996	0.0111996	0.0111997	0.0111998	0.0111999	0.0111999	0.0112	0.0112001	0.0112002	0.0112002	0.0112003	0.0112003	0.0112004	0.0112004	0.0112005	0.0112005	0.0112005	0.0112006	0.0112006	0.0112006	0.0112006	0.0112007	0.0112007	0.0112007	0.0112007	0.0112007	0.0112007	0.0112007	0.0112007	0.0112007
0.0210279	0.0210279	0.0210279	0.0210279	0.0210279	0.0210279	0.0210279	0.0210279	0.0210279	0.0210279	0.0210279	0.0210279	0.021028	0.021028	0.0210281	0.0210281	0.0210282	0.0210283	0.0210284	0.0210285	0.0210286	0.0210287	0.0210288	0.0210289	0.021029	0.0210291	0.0210292	0.0210293	0.0210294	0.0210295	0.0210296	0.0210297	0.0210298	0.0210299	0.02103	0.0210301	0.0210301	0.0210302	0.0210303	0.0210304	0.0210304	0.0210305	0.0210306	0.0210306	0.0210307	0.0210307	0.0210308	0.0210308	0.0210309	0.0210309
0.0109712	0.0109712	0.0109712	0.0109712	0.0109712	0.0109712	0.0109712	0.0109712	0.0109712	0.0109712	0.0109712	0.0109712	0.0109712	0.0109712	0.0109713	0.0109713	0.0109713	0.0109713	0.0109713	0.0109713	0.0109714	0.0109714	0.0109714	0.0109714	0.0109715	0.0109715	0.0109715	0.0109715	0.0109716	0.0109716	0.0109716	0.0109716	0.0109716	0.0109717	0.0109717	0.0109717	0.0109717	0.0109717	0.0109717	0.0109717	0.0109718	0.0109718	0.0109718	0.0109718	0.0109718	0.0109718	0.0109718	0.0109718	0.0109718	0.0109718
0.0139518	0.0139518	0.0139518	0.0139518	0.0139518	0.0139518	0.0139518	0.0139518	0.0139518	0.0139518	0.0139518	0.0139518	0.0139518	0.0139519	0.0139519	0.0139519	0.013952	0.013952	0.0139521	0.0139522	0.0139522	0.0139523	0.0139524	0.0139524	0.0139525	0.0139526	0.0139526	0.0139527	0.0139527	0.0139528	0.0139528	0.0139529	0.0139529	0.013953	0.013953	0.013953	0.0139531	0.0139531	0.0139531	0.0139531	0.0139531	0.0139532	0.0139532	0.0139532	0.0139532	0.0139532	0.0139532	0.0139532	0.0139532	0.0139532
0.042889	0.042889	0.042889	0.042889	0.042889	0.042889	0.042889	0.042889	0.042889	0.042889	0.0428891	0.0428891	0.0428891	0.0428892	0.0428893	0.0428894	0.0428895	0.0428896	0.0428897	0.0428898	0.04289	0.0428901	0.0428903	0.0428904	0.0428906	0.0428907	0.0428909	0.042891	0.0428912	0.0428913	0.0428914	0.0428916	0.0428917	0.0428918	0.0428919	0.0428921	0.0428922	0.0428923	0.0428924	0.0428925	0.0428925	0.0428926	0.0428927	0.0428928	0.0428928	0.0428929	0.0428929	0.042893	0.042893	0.0428931
0.0218604	0.0218604	0.0218604	0.0218604	0.0218604	0.0218604	0.0218605	0.0218605	0.0218606	0.0218609	0.0218612	0.0218617	0.0218622	0.021863	0.0218639	0.0218649	0.021866	0.0218673	0.0218686	0.02187	0.0218715	0.021873	0.0218745	0.0218761	0.0218776	0.0218791	0.0218806	0.0218821	0.0218835	0.0218848	0.0218861	0.0218874	0.0218886	0.0218898	0.0218908	0.0218919	0.0218929	0.0218938	0.0218947	0.0218955	0.0218963	0.021897	0.0218977	0.0218984	0.021899	0.0218995	0.0219001	0.0219005	0.021901	0.0219014
0.0138415	0.0138415	0.0138415	0.0138415	0.0138416	0.0138416	0.0138416	0.0138417	0.0138418	0.0138421	0.0138425	0.013843	0.0138437	0.0138445	0.0138455	0.0138466	0.0138478	0.0138491	0.0138505	0.0138519	0.0138532	0.0138545	0.0138557	0.0138568	0.0138578	0.0138587	0.0138593	0.0138598	0.0138601	0.0138603	0.0138602	0.0138601	0.0138598	0.0138593	0.0138588	0.0138581	0.0138575	0.0138568	0.0138561	0.0138554	0.0138547	0.013854	0.0138535	0.013853	0.0138526	0.0138522	0.013852	0.0138518	0.0138519	0.0138519
0.00742571	0.00742571	0.00742571	0.00742571	0.00742571	0.00742571	0.00742571	0.00742571	0.00742571	0.00742571	0.00742571	0.00742571	0.00742571	0.00742572	0.00742572	0.00742573	0.00742573	0.00742574	0.00742574	0.00742575	0.00742576	0.00742577	0.00742577	0.00742578	0.00742579	0.00742579	0.0074258	0.0074258	0.00742581	0.00742581	0.00742582	0.00742582	0.00742582	0.00742582	0.00742582	0.00742582	0.00742582	0.00742582	0.00742582	0.00742582	0.00742582	0.00742582	0.00742581	0.00742581	0.00742581	0.00742581	0.00742581	0.00742581	0.00742581	0.00742581
0.0262645	0.0262645	0.0262645	0.0262645	0.0262645	0.0262645	0.0262645	0.0262645	0.0262646	0.0262646	0.0262646	0.0262646	0.0262646	0.0262646	0.0262646	0.0262646	0.0262646	0.0262646	0.0262646	0.0262646	0.0262646	0.0262646	0.0262646	0.0262646	0.0262646	0.0262646	0.0262647	0.0262647	0.0262647	0.0262647	0.0262647	0.0262647	0.0262647	0.0262647	0.0262647	0.0262647	0.0262647	0.0262647	0.0262647	0.0262647	0.0262647	0.0262647	0.0262647	0.0262647	0.0262647	0.0262647	0.0262647	0.0262647	0.0262647	0.0262647
[truncated: 47 more columns]

## Sheet: Sim_d2
0.035309	0.035309	0.035309	0.035309	0.035309	0.035309	0.035309	0.035309	0.0353091	0.0353092	0.0353093	0.0353094	0.0353096	0.0353099	0.0353102	0.0353105	0.0353109	0.0353114	0.0353119	0.0353124	0.035313	0.0353135	0.0353141	0.0353147	0.0353153	0.0353159	0.0353165	0.0353171	0.0353177	0.0353182	0.0353187	0.0353192	0.0353197	0.0353201	0.0353205	0.0353209	0.0353212	0.0353215	0.0353218	0.0353221	0.0353223	0.0353225	0.0353227	0.0353228	0.0353229	0.035323	0.0353231	0.0353231	0.0353232	0.0353232
0.00982237	0.00982237	0.00982237	0.00982237	0.00982237	0.00982237	0.00982237	0.00982238	0.00982239	0.0098224	0.00982242	0.00982246	0.0098225	0.00982256	0.00982263	0.00982271	0.00982281	0.00982291	0.00982302	0.00982314	0.00982326	0.00982339	0.00982351	0.00982363	0.00982375	0.00982386	0.00982396	0.00982406	0.00982415	0.00982423	0.00982429	0.00982435	0.00982441	0.00982445	0.00982449	0.00982452	0.00982454	0.00982456	0.00982457	0.00982458	0.00982458	0.00982459	0.00982459	0.00982459	0.00982459	0.00982459	0.00982459	0.00982459	0.00982459	0.00982459
0.0195164	0.0195164	0.0195164	0.0195164	0.0195165	0.0195166	0.019517	0.0195179	0.0195198	0.0195228	0.0195274	0.0195339	0.019542	0.0195523	0.0195645	0.0195783	0.0195936	0.0196102	0.0196279	0.0196463	0.0196652	0.0196842	0.0197032	0.0197219	0.0197403	0.0197579	0.0197747	0.0197909	0.0198061	0.0198204	0.0198335	0.0198457	0.0198568	0.019867	0.0198761	0.0198846	0.0198917	0.0198984	0.019904	0.019909	0.0199133	0.0199168	0.01992	0.0199224	0.0199245	0.0199259	0.0199272	0.0199281	0.0199286	0.019929
0.00658409	0.00658409	0.00658409	0.00658409	0.00658409	0.0065841	0.00658411	0.00658414	0.0065842	0.0065843	0.00658446	0.00658469	0.00658498	0.00658535	0.00658583	0.00658637	0.00658697	0.00658766	0.00658841	0.00658918	0.00658999	0.00659082	0.00659163	0.00659245	0.00659322	0.00659398	0.00659465	0.0065953	0.00659582	0.00659632	0.00659672	0.00659703	0.00659732	0.00659743	0.00659753	0.00659753	0.00659746	0.00659736	0.00659715	0.00659694	0.00659666	0.00659636	0.00659605	0.00659571	0.00659537	0.00659504	0.00659471	0.0065944	0.00659413	0.00659386
0.0204365	0.0204365	0.0204365	0.0204365	0.0204365	0.0204365	0.0204365	0.0204365	0.0204365	0.0204366	0.0204366	0.0204366	0.0204366	0.0204366	0.0204367	0.0204367	0.0204368	0.0204368	0.0204369	0.020437	0.0204371	0.0204372	0.0204372	0.0204373	0.0204374	0.0204375	0.0204376	0.0204377	0.0204378	0.0204379	0.0204379	0.020438	0.0204381	0.0204382	0.0204382	0.0204383	0.0204384	0.0204384	0.0204385	0.0204385	0.0204386	0.0204386	0.0204386	0.0204387	0.0204387	0.0204387	0.0204388	0.0204388	0.0204388	0.0204388
0.0282527	0.0282527	0.0282527	0.0282527	0.0282527	0.0282528	0.0282531	0.0282536	0.0282548	0.0282569	0.02826	0.0282643	0.0282701	0.0282773	0.0282862	0.0282964	0.0283079	0.0283207	0.0283346	0.0283493	0.0283647	0.0283807	0.028397	0.0284134	0.02843	0.0284464	0.0284625	0.0284783	0.0284937	0.0285086	0.0285228	0.0285363	0.0285494	0.0285613	0.0285729	0.0285834	0.0285932	0.0286024	0.0286105	0.0286181	0.0286247	0.0286308	0.028636	0.0286407	0.0286446	0.028648	0.0286507	0.0286529	0.0286546	0.0286557
0.0255365	0.0255365	0.0255365	0.0255365	0.0255365	0.0255365	0.0255365	0.0255365	0.0255365	0.0255365	0.0255365	0.0255366	0.0255366	0.0255366	0.0255366	0.0255367	0.0255367	0.0255368	0.0255369	0.0255369	0.025537	0.0255371	0.0255372	0.0255373	0.0255374	0.0255374	0.0255375	0.0255376	0.0255377	0.0255378	0.0255379	0.0255379	0.025538	0.0255381	0.0255382	0.0255382	0.0255383	0.0255383	0.0255384	0.0255384	0.0255385	0.0255385	0.0255385	0.0255386	0.0255386	0.0255386	0.0255386	0.0255387	0.0255387	0.0255387
0.0192547	0.0192547	0.0192547	0.0192547	0.0192547	0.0192547	0.0192547	0.0192548	0.0192548	0.0192548	0.0192549	0.019255	0.0192551	0.0192553	0.0192555	0.0192558	0.0192561	0.0192564	0.0192567	0.0192571	0.0192575	0.0192579	0.0192583	0.0192587	0.0192591	0.0192595	0.0192599	0.0192602	0.0192605	0.0192608	0.0192611	0.0192614	0.0192616	0.0192618	0.019262	0.0192622	0.0192623	0.0192624	0.0192625	0.0192626	0.0192627	0.0192627	0.0192628	0.0192628	0.0192628	0.0192628	0.0192629	0.0192629	0.0192629	0.0192629
0.0225263	0.0225263	0.0225263	0.0225263	0.0225263	0.0225263	0.0225263	0.0225263	0.0225263	0.0225263	0.0225263	0.0225263	0.0225264	0.0225264	0.0225264	0.0225264	0.0225265	0.0225265	0.0225266	0.0225266	0.0225267	0.0225267	0.0225268	0.0225268	0.0225269	0.022527	0.022527	0.0225271	0.0225271	0.0225272	0.0225273	0.0225273	0.0225274	0.0225274	0.0225275	0.0225275	0.0225275	0.0225276	0.0225276	0.0225276	0.0225277	0.0225277	0.0225277	0.0225277	0.0225278	0.0225278	0.0225278	0.0225278	0.0225278	0.0225278
0.0147661	0.0147661	0.0147661	0.0147661	0.0147661	0.0147661	0.0147661	0.0147661	0.0147661	0.0147661	0.0147661	0.0147661	0.0147661	0.0147661	0.0147662	0.0147662	0.0147662	0.0147663	0.0147663	0.0147664	0.0147664	0.0147665	0.0147665	0.0147666	0.0147666	0.0147667	0.0147667	0.0147668	0.0147669	0.0147669	0.014767	0.014767	0.0147671	0.0147671	0.0147672	0.0147672	0.0147673	0.0147673	0.0147674	0.0147674	0.0147675	0.0147675	0.0147675	0.0147676	0.0147676	0.0147676	0.0147677	0.0147677	0.0147677	0.0147677
0.0213478	0.0213478	0.0213478	0.0213478	0.0213478	0.0213478	0.0213478	0.0213479	0.021348	0.0213482	0.0213486	0.021349	0.0213496	0.0213503	0.0213512	0.0213522	0.0213534	0.0213546	0.0213559	0.0213573	0.0213587	0.0213601	0.0213616	0.021363	0.0213645	0.0213659	0.0213672	0.0213686	0.0213698	0.021371	0.0213722	0.0213733	0.0213743	0.0213753	0.0213762	0.0213771	0.0213779	0.0213786	0.0213793	0.0213799	0.0213805	0.0213811	0.0213816	0.021382	0.0213824	0.0213828	0.0213831	0.0213835	0.0213837	0.021384
0.0139688	0.0139688	0.0139688	0.0139688	0.0139688	0.0139688	0.0139688	0.0139688	0.0139689	0.0139689	0.013969	0.0139691	0.0139692	0.0139694	0.0139696	0.0139699	0.0139701	0.0139704	0.0139708	0.0139711	0.0139715	0.0139719	0.0139722	0.0139726	0.013973	0.0139734	0.0139738	0.0139742	0.0139746	0.0139749	0.0139753	0.0139757	0.013976	0.0139763	0.0139766	0.0139769	0.0139772	0.0139775	0.0139777	0.013978	0.0139782	0.0139784	0.0139786	0.0139788	0.013979	0.0139792	0.0139793	0.0139795	0.0139796	0.0139798
0.0096991	0.0096991	0.0096991	0.0096991	0.0096991	0.00969911	0.00969911	0.00969911	0.00969913	0.00969915	0.00969918	0.00969923	0.00969929	0.00969938	0.00969948	0.00969959	0.00969973	0.00969988	0.00970004	0.00970022	0.0097004	0.00970059	0.00970078	0.00970097	0.00970115	0.00970133	0.0097015	0.00970167	0.00970182	0.00970196	0.00970209	0.00970221	0.00970231	0.0097024	0.00970248	0.00970256	0.00970262	0.00970266	0.00970271	0.00970274	0.00970277	0.00970279	0.00970281	0.00970282	0.00970283	0.00970284	0.00970284	0.00970284	0.00970284	0.00970284
0.0278516	0.0278516	0.0278516	0.0278516	0.0278516	0.0278516	0.0278516	0.0278516	0.0278517	0.0278517	0.0278519	0.027852	0.0278523	0.0278525	0.0278529	0.0278533	0.0278538	0.0278543	0.0278549	0.0278555	0.0278562	0.0278568	0.0278576	0.0278583	0.0278591	0.0278598	0.0278606	0.0278614	0.0278621	0.0278629	0.0278636	0.0278643	0.027865	0.0278657	0.0278664	0.0278671	0.0278677	0.0278683	0.0278689	0.0278695	0.02787	0.0278705	0.027871	0.0278715	0.027872	0.0278724	0.0278728	0.0278732	0.0278736	0.0278739
0.0136984	0.0136984	0.0136984	0.0136984	0.0136984	0.0136984	0.0136984	0.0136984	0.0136984	0.0136984	0.0136984	0.0136984	0.0136984	0.0136984	0.0136984	0.0136984	0.0136984	0.0136984	0.0136984	0.0136985	0.0136985	0.0136985	0.0136985	0.0136985	0.0136985	0.0136985	0.0136985	0.0136985	0.0136986	0.0136986	0.0136986	0.0136986	0.0136986	0.0136986	0.0136986	0.0136986	0.0136986	0.0136986	0.0136986	0.0136987	0.0136987	0.0136987	0.0136987	0.0136987	0.0136987	0.0136987	0.0136987	0.0136987	0.0136987	0.0136987
0.013072	0.013072	0.013072	0.013072	0.013072	0.013072	0.013072	0.0130721	0.0130721	0.0130721	0.0130721	0.0130721	0.0130721	0.0130721	0.0130722	0.0130722	0.0130722	0.0130723	0.0130723	0.0130724	0.0130724	0.0130725	0.0130726	0.0130726	0.0130727	0.0130728	0.0130728	0.0130729	0.013073	0.013073	0.0130731	0.0130731	0.0130732	0.0130732	0.0130733	0.0130733	0.0130734	0.0130734	0.0130734	0.0130735	0.0130735	0.0130735	0.0130736	0.0130736	0.0130736	0.0130736	0.0130736	0.0130736	0.0130737	0.0130737
0.00841864	0.00841864	0.00841864	0.00841864	0.00841864	0.00841864	0.00841865	0.00841866	0.00841867	0.0084187	0.00841875	0.00841882	0.0084189	0.00841901	0.00841914	0.00841929	0.00841946	0.00841964	0.00841984	0.00842004	0.00842025	0.00842045	0.00842065	0.00842084	0.00842102	0.00842119	0.00842135	0.00842147	0.00842159	0.00842168	0.00842176	0.00842181	0.00842186	0.00842188	0.00842188	0.00842187	0.00842185	0.00842182	0.00842178	0.00842174	0.00842168	0.00842163	0.00842158	0.00842152	0.00842147	0.00842142	0.00842138	0.00842134	0.0084213	0.00842127
0.0419845	0.0419845	0.0419845	0.0419845	0.0419845	0.0419846	0.0419848	0.0419852	0.0419861	0.0419877	0.0419901	0.0419936	0.041998	0.0420038	0.0420104	0.042018	0.0420263	0.0420351	0.0420441	0.0420532	0.042062	0.0420704	0.0420782	0.0420852	0.0420912	0.0420961	0.0421	0.0421029	0.0421048	0.0421059	0.0421059	0.0421055	0.0421045	0.042103	0.0421012	0.0420992	0.0420972	0.0420953	0.0420935	0.0420918	0.0420905	0.0420893	0.0420885	0.0420878	0.0420877	0.0420875	0.0420877	0.042088	0.0420885	0.042089
0.0134937	0.0134937	0.0134937	0.0134937	0.0134937	0.0134938	0.0134938	0.0134938	0.0134939	0.0134941	0.0134944	0.0134948	0.0134953	0.013496	0.0134969	0.0134979	0.0134991	0.0135004	0.0135018	0.0135033	0.013505	0.0135066	0.0135083	0.0135101	0.0135118	0.0135136	0.0135153	0.0135169	0.0135185	0.0135201	0.0135215	0.013523	0.0135243	0.0135255	0.0135267	0.0135277	0.0135287	0.0135296	0.0135305	0.0135313	0.0135319	0.0135326	0.0135331	0.0135336	0.0135341	0.0135345	0.0135349	0.0135352	0.0135355	0.0135357
0.0115715	0.0115715	0.0115715	0.0115715	0.0115715	0.0115715	0.0115715	0.0115715	0.0115715	0.0115715	0.0115715	0.0115715	0.0115715	0.0115715	0.0115715	0.0115715	0.0115716	0.0115716	0.0115716	0.0115716	0.0115716	0.0115716	0.0115716	0.0115716	0.0115716	0.0115716	0.0115717	0.0115717	0.0115717	0.0115717	0.0115717	0.0115717	0.0115717	0.0115717	0.0115717	0.0115717	0.0115717	0.0115717	0.0115717	0.0115717	0.0115717	0.0115717	0.0115717	0.0115718	0.0115718	0.0115718	0.0115718	0.0115718	0.0115718	0.0115718
0.0263394	0.0263394	0.0263394	0.0263394	0.0263394	0.0263394	0.0263394	0.0263394	0.0263394	0.0263394	0.0263394	0.0263395	0.0263396	0.0263396	0.0263398	0.0263399	0.02634	0.0263402	0.0263404	0.0263406	0.0263408	0.026341	0.0263412	0.0263414	0.0263416	0.0263418	0.026342	0.0263423	0.0263425	0.0263427	0.0263429	0.0263431	0.0263432	0.0263434	0.0263436	0.0263437	0.0263439	0.026344	0.0263442	0.0263443	0.0263444	0.0263445	0.0263446	0.0263447	0.0263448	0.0263449	0.026345	0.026345	0.0263451	0.0263451
0.0121669	0.0121669	0.0121669	0.0121669	0.0121669	0.0121669	0.0121669	0.0121669	0.012167	0.012167	0.0121671	0.0121672	0.0121674	0.0121675	0.0121678	0.012168	0.0121683	0.0121687	0.012169	0.0121694	0.0121698	0.0121702	0.0121706	0.012171	0.0121714	0.0121718	0.0121722	0.0121726	0.0121729	0.0121733	0.0121736	0.0121739	0.0121741	0.0121744	0.0121746	0.0121748	0.012175	0.0121752	0.0121753	0.0121755	0.0121756	0.0121757	0.0121758	0.0121759	0.012176	0.012176	0.0121761	0.0121761	0.0121761	0.0121762
0.0112133	0.0112133	0.0112133	0.0112133	0.0112133	0.0112133	0.0112133	0.0112133	0.0112133	0.0112133	0.0112133	0.0112134	0.0112134	0.0112134	0.0112134	0.0112134	0.0112134	0.0112134	0.0112135	0.0112135	0.0112135	0.0112135	0.0112136	0.0112136	0.0112136	0.0112136	0.0112137	0.0112137	0.0112137	0.0112137	0.0112138	0.0112138	0.0112138	0.0112138	0.0112138	0.0112138	0.0112138	0.0112139	0.0112139	0.0112139	0.0112139	0.0112139	0.0112139	0.0112139	0.0112139	0.0112139	0.0112139	0.0112139	0.0112139	0.0112139
0.0119582	0.0119582	0.0119582	0.0119582	0.0119582	0.0119582	0.0119582	0.0119582	0.0119582	0.0119582	0.0119582	0.0119583	0.0119583	0.0119583	0.0119584	0.0119585	0.0119586	0.0119587	0.0119588	0.0119589	0.011959	0.0119591	0.0119592	0.0119593	0.0119594	0.0119595	0.0119596	0.0119597	0.0119597	0.0119598	0.0119599	0.0119599	0.0119599	0.01196	0.01196	0.01196	0.01196	0.0119601	0.0119601	0.0119601	0.0119601	0.0119601	0.0119601	0.0119601	0.0119601	0.0119601	0.0119601	0.0119601	0.0119601	0.0119601
0.0128169	0.0128169	0.0128169	0.0128169	0.0128169	0.0128169	0.0128169	0.0128169	0.0128169	0.0128169	0.0128169	0.0128169	0.0128169	0.0128169	0.0128169	0.012817	0.012817	0.012817	0.0128171	0.0128171	0.0128171	0.0128172	0.0128172	0.0128173	0.0128173	0.0128173	0.0128174	0.0128174	0.0128175	0.0128175	0.0128175	0.0128176	0.0128176	0.0128176	0.0128177	0.0128177	0.0128177	0.0128177	0.0128177	0.0128178	0.0128178	0.0128178	0.0128178	0.0128178	0.0128178	0.0128178	0.0128178	0.0128178	0.0128179	0.0128179
0.0174065	0.0174065	0.0174065	0.0174065	0.0174065	0.0174066	0.0174067	0.0174071	0.0174077	0.0174089	0.0174107	0.0174131	0.0174164	0.0174206	0.0174255	0.0174312	0.0174376	0.0174447	0.0174523	0.0174602	0.0174685	0.017477	0.0174856	0.0174941	0.0175025	0.0175108	0.0175189	0.0175266	0.017534	0.0175412	0.0175478	0.0175542	0.0175601	0.0175656	0.0175709	0.0175755	0.01758	0.017584	0.0175876	0.017591	0.0175941	0.0175968	0.0175994	0.0176015	0.0176036	0.0176054	0.017607	0.0176085	0.0176097	0.0176108
0.0112133	0.0112133	0.0112133	0.0112133	0.0112133	0.0112133	0.0112133	0.0112133	0.0112133	0.0112133	0.0112133	0.0112134	0.0112134	0.0112134	0.0112134	0.0112134	0.0112134	0.0112134	0.0112135	0.0112135	0.0112135	0.0112135	0.0112136	0.0112136	0.0112136	0.0112136	0.0112137	0.0112137	0.0112137	0.0112137	0.0112138	0.0112138	0.0112138	0.0112138	0.0112138	0.0112138	0.0112138	0.0112139	0.0112139	0.0112139	0.0112139	0.0112139	0.0112139	0.0112139	0.0112139	0.0112139	0.0112139	0.0112139	0.0112139	0.0112139
0.010205	0.010205	0.010205	0.010205	0.010205	0.010205	0.010205	0.010205	0.010205	0.010205	0.010205	0.010205	0.010205	0.010205	0.010205	0.010205	0.010205	0.010205	0.0102051	0.0102051	0.0102051	0.0102051	0.0102052	0.0102052	0.0102052	0.0102052	0.0102053	0.0102053	0.0102053	0.0102053	0.0102053	0.0102054	0.0102054	0.0102054	0.0102054	0.0102054	0.0102054	0.0102054	0.0102054	0.0102055	0.0102055	0.0102055	0.0102055	0.0102055	0.0102055	0.0102055	0.0102055	0.0102055	0.0102055	0.0102055
0.0126486	0.0126486	0.0126486	0.0126486	0.0126486	0.0126487	0.0126487	0.0126487	0.0126488	0.0126489	0.0126491	0.0126493	0.0126497	0.0126502	0.0126507	0.0126513	0.012652	0.0126528	0.0126536	0.0126545	0.0126555	0.0126564	0.0126574	0.0126584	0.0126593	0.0126603	0.0126613	0.0126622	0.0126631	0.0126639	0.0126648	0.0126656	0.0126663	0.012667	0.0126677	0.0126683	0.0126689	0.0126694	0.01267	0.0126704	0.0126709	0.0126712	0.0126716	0.012672	0.0126723	0.0126725	0.0126728	0.0126731	0.0126733	0.0126735
0.0115337	0.0115337	0.0115337	0.0115337	0.0115337	0.0115337	0.0115337	0.0115337	0.0115337	0.0115337	0.0115337	0.0115337	0.0115337	0.0115337	0.0115337	0.0115337	0.0115337	0.0115337	0.0115337	0.0115337	0.0115337	0.0115337	0.0115337	0.0115337	0.0115337	0.0115337	0.0115337	0.0115337	0.0115337	0.0115337	0.0115337	0.0115337	0.0115337	0.0115337	0.0115337	0.0115337	0.0115337	0.0115337	0.0115337	0.0115337	0.0115337	0.0115337	0.0115337	0.0115337	0.0115337	0.0115337	0.0115337	0.0115337	0.0115337	0.0115337
0.021636	0.021636	0.021636	0.021636	0.021636	0.021636	0.021636	0.021636	0.021636	0.021636	0.021636	0.021636	0.021636	0.021636	0.0216361	0.0216361	0.0216361	0.0216361	0.0216361	0.0216362	0.0216362	0.0216362	0.0216362	0.0216363	0.0216363	0.0216363	0.0216363	0.0216363	0.0216363	0.0216363	0.0216363	0.0216363	0.0216363	0.0216363	0.0216362	0.0216362	0.0216362	0.0216362	0.0216362	0.0216362	0.0216362	0.0216362	0.0216362	0.0216362	0.0216362	0.0216362	0.0216362	0.0216362	0.0216362	0.0216362
0.0114424	0.0114424	0.0114424	0.0114424	0.0114424	0.0114424	0.0114424	0.0114424	0.0114424	0.0114424	0.0114424	0.0114424	0.0114425	0.0114425	0.0114426	0.0114426	0.0114427	0.0114428	0.0114429	0.011443	0.0114431	0.0114432	0.0114433	0.0114434	0.0114435	0.0114436	0.0114437	0.0114438	0.0114439	0.011444	0.0114441	0.0114442	0.0114443	0.0114444	0.0114444	0.0114445	0.0114446	0.0114446	0.0114447	0.0114447	0.0114448	0.0114448	0.0114448	0.0114449	0.0114449	0.0114449	0.0114449	0.011445	0.011445	0.011445
0.0121783	0.0121783	0.0121783	0.0121783	0.0121783	0.0121783	0.0121783	0.0121783	0.0121783	0.0121783	0.0121783	0.0121783	0.0121783	0.0121783	0.0121784	0.0121784	0.0121784	0.0121784	0.0121784	0.0121784	0.0121784	0.0121784	0.0121784	0.0121784	0.0121785	0.0121785	0.0121785	0.0121785	0.0121785	0.0121785	0.0121785	0.0121786	0.0121786	0.0121786	0.0121786	0.0121786	0.0121786	0.0121786	0.0121786	0.0121786	0.0121786	0.0121787	0.0121787	0.0121787	0.0121787	0.0121787	0.0121787	0.0121787	0.0121787	0.0121787
0.0145322	0.0145322	0.0145322	0.0145322	0.0145322	0.0145322	0.0145322	0.0145322	0.0145322	0.0145322	0.0145323	0.0145323	0.0145324	0.0145325	0.0145326	0.0145327	0.0145328	0.014533	0.0145331	0.0145333	0.0145334	0.0145336	0.0145338	0.0145339	0.0145341	0.0145343	0.0145344	0.0145346	0.0145347	0.0145349	0.014535	0.0145351	0.0145352	0.0145353	0.0145354	0.0145355	0.0145355	0.0145356	0.0145356	0.0145357	0.0145357	0.0145358	0.0145358	0.0145358	0.0145358	0.0145359	0.0145359	0.0145359	0.0145359	0.0145359
0.0277747	0.0277747	0.0277747	0.0277747	0.0277747	0.0277747	0.0277747	0.0277747	0.0277748	0.0277749	0.0277751	0.0277753	0.0277757	0.0277761	0.0277766	0.0277773	0.027778	0.0277788	0.0277797	0.0277806	0.0277815	0.0277825	0.0277835	0.0277845	0.0277855	0.0277864	0.0277872	0.0277881	0.0277888	0.0277895	0.0277901	0.0277907	0.0277912	0.0277916	0.027792	0.0277923	0.0277925	0.0277927	0.0277929	0.027793	0.0277931	0.0277932	0.0277932	0.0277932	0.0277933	0.0277933	0.0277933	0.0277933	0.0277932	0.0277932
0.0379781	0.0379781	0.0379781	0.0379781	0.0379781	0.0379781	0.0379781	0.0379781	0.0379781	0.0379781	0.0379782	0.0379782	0.0379783	0.0379784	0.0379785	0.0379786	0.0379787	0.0379789	0.0379791	0.0379793	0.0379795	0.0379797	0.0379799	0.0379801	0.0379804	0.0379806	0.0379808	0.0379811	0.0379813	0.0379815	0.0379817	0.0379819	0.0379821	0.0379822	0.0379824	0.0379825	0.0379827	0.0379828	0.0379829	0.037983	0.0379831	0.0379832	0.0379832	0.0379833	0.0379833	0.0379834	0.0379834	0.0379834	0.0379834	0.0379835
0.0151931	0.0151931	0.0151931	0.0151931	0.0151931	0.0151931	0.0151931	0.0151931	0.0151931	0.0151932	0.0151933	0.0151935	0.0151937	0.0151939	0.0151942	0.0151946	0.015195	0.0151955	0.015196	0.0151966	0.0151971	0.0151978	0.0151984	0.015199	0.0151997	0.0152004	0.015201	0.0152017	0.0152023	0.015203	0.0152036	0.0152042	0.0152048	0.0152054	0.0152059	0.0152064	0.015207	0.0152075	0.0152079	0.0152084	0.0152088	0.0152092	0.0152096	0.01521	0.0152103	0.0152106	0.015211	0.0152113	0.0152115	0.0152118
0.00896568	0.00896568	0.00896568	0.00896568	0.00896568	0.00896568	0.0089657	0.00896573	0.00896579	0.00896589	0.00896606	0.00896628	0.00896658	0.00896695	0.00896739	0.00896791	0.0089685	0.00896912	0.0089698	0.0089705	0.00897121	0.00897193	0.00897263	0.00897332	0.00897395	0.00897458	0.00897512	0.00897564	0.0089761	0.00897649	0.00897686	0.00897713	0.00897739	0.00897755	0.00897772	0.0089778	0.00897787	0.00897792	0.00897792	0.00897792	0.00897789	0.00897786	0.00897782	0.00897776	0.00897771	0.00897767	0.00897762	0.00897757	0.00897753	0.0089775
0.0163465	0.0163465	0.0163465	0.0163465	0.0163465	0.0163465	0.0163465	0.0163465	0.0163466	0.0163467	0.0163468	0.0163471	0.0163474	0.0163477	0.0163482	0.0163487	0.0163493	0.0163499	0.0163506	0.0163513	0.0163521	0.0163528	0.0163536	0.0163544	0.0163551	0.0163559	0.0163565	0.0163572	0.0163578	0.0163584	0.0163589	0.0163594	0.0163598	0.0163602	0.0163605	0.0163608	0.0163611	0.0163612	0.0163614	0.0163615	0.0163617	0.0163617	0.0163618	0.0163618	0.0163618	0.0163618	0.0163618	0.0163618	0.0163618	0.0163617
0.0209094	0.0209094	0.0209094	0.0209094	0.0209094	0.0209095	0.0209096	0.0209099	0.0209106	0.0209117	0.0209135	0.020916	0.0209194	0.0209237	0.0209291	0.0209353	0.0209424	0.0209504	0.020959	0.0209683	0.0209782	0.0209884	0.0209989	0.0210095	0.0210202	0.0210309	0.0210415	0.0210519	0.021062	0.0210718	0.0210813	0.0210905	0.0210991	0.0211074	0.0211153	0.0211226	0.0211296	0.0211361	0.0211422	0.021148	0.0211531	0.0211581	0.0211626	0.0211668	0.0211707	0.0211742	0.0211776	0.0211805	0.0211832	0.0211858
0.0123584	0.0123584	0.0123584	0.0123584	0.0123584	0.0123584	0.0123584	0.0123584	0.0123584	0.0123584	0.0123584	0.0123585	0.0123585	0.0123586	0.0123587	0.0123588	0.0123589	0.012359	0.0123591	0.0123593	0.0123594	0.0123595	0.0123597	0.0123598	0.0123599	0.01236	0.0123601	0.0123602	0.0123603	0.0123604	0.0123605	0.0123605	0.0123606	0.0123606	0.0123606	0.0123607	0.0123607	0.0123607	0.0123607	0.0123607	0.0123607	0.0123607	0.0123607	0.0123607	0.0123607	0.0123606	0.0123606	0.0123606	0.0123606	0.0123606
0.0290859	0.0290859	0.0290859	0.0290859	0.0290859	0.0290859	0.0290859	0.0290859	0.0290859	0.0290859	0.0290859	0.0290859	0.0290859	0.029086	0.029086	0.029086	0.0290861	0.0290861	0.0290861	0.0290862	0.0290862	0.0290863	0.0290863	0.0290864	0.0290864	0.0290865	0.0290865	0.0290866	0.0290866	0.0290867	0.0290867	0.0290868	0.0290868	0.0290869	0.0290869	0.029087	0.029087	0.029087	0.0290871	0.0290871	0.0290872	0.0290872	0.0290872	0.0290872	0.0290873	0.0290873	0.0290873	0.0290874	0.0290874	0.0290874
0.0310812	0.0310812	0.0310812	0.0310812	0.0310812	0.0310812	0.0310813	0.0310813	0.0310813	0.0310814	0.0310816	0.0310818	0.0310821	0.0310825	0.0310829	0.0310835	0.0310841	0.0310847	0.0310855	0.0310862	0.031087	0.0310878	0.0310886	0.0310894	0.0310901	0.0310909	0.0310915	0.0310922	0.0310927	0.0310932	0.0310937	0.031094	0.0310943	0.0310945	0.0310947	0.0310948	0.0310948	0.0310947	0.0310946	0.0310945	0.0310943	0.031094	0.0310938	0.0310935	0.0310932	0.0310928	0.0310925	0.0310922	0.0310919	0.0310916
0.0138981	0.0138981	0.0138981	0.0138981	0.0138981	0.0138981	0.0138981	0.0138981	0.0138982	0.0138982	0.0138982	0.0138983	0.0138983	0.0138984	0.0138985	0.0138986	0.0138988	0.0138989	0.0138991	0.0138993	0.0138995	0.0138997	0.0138999	0.0139001	0.0139003	0.0139005	0.0139007	0.0139009	0.013901	0.0139012	0.0139014	0.0139016	0.0139017	0.0139019	0.013902	0.0139022	0.0139023	0.0139024	0.0139025	0.0139026	0.0139027	0.0139028	0.0139029	0.013903	0.0139031	0.0139031	0.0139032	0.0139032	0.0139033	0.0139033
0.0175898	0.0175898	0.0175898	0.0175898	0.0175898	0.0175898	0.0175898	0.0175898	0.0175898	0.0175898	0.0175899	0.0175899	0.0175899	0.0175899	0.0175899	0.01759	0.01759	0.0175901	0.0175901	0.0175902	0.0175902	0.0175903	0.0175904	0.0175904	0.0175905	0.0175906	0.0175906	0.0175907	0.0175908	0.0175908	0.0175909	0.017591	0.017591	0.0175911	0.0175911	0.0175912	0.0175912	0.0175913	0.0175913	0.0175914	0.0175914	0.0175915	0.0175915	0.0175915	0.0175916	0.0175916	0.0175916	0.0175917	0.0175917	0.0175917
0.012546	0.012546	0.012546	0.012546	0.012546	0.012546	0.0125461	0.0125461	0.0125461	0.0125462	0.0125464	0.0125465	0.0125468	0.0125471	0.0125475	0.0125479	0.0125484	0.012549	0.0125495	0.0125502	0.0125508	0.0125514	0.0125521	0.0125527	0.0125533	0.0125539	0.0125545	0.012555	0.0125556	0.012556	0.0125564	0.0125568	0.0125572	0.0125575	0.0125577	0.012558	0.0125582	0.0125583	0.0125585	0.0125586	0.0125587	0.0125588	0.0125588	0.0125589	0.0125589	0.0125589	0.0125589	0.0125589	0.0125589	0.0125589
0.0131545	0.0131545	0.0131545	0.0131545	0.0131545	0.0131546	0.0131546	0.0131546	0.0131546	0.0131547	0.0131548	0.0131549	0.0131551	0.0131554	0.0131557	0.013156	0.0131564	0.0131569	0.0131574	0.0131579	0.0131585	0.0131591	0.0131597	0.0131603	0.013161	0.0131616	0.0131622	0.0131629	0.0131635	0.0131641	0.0131647	0.0131653	0.0131659	0.0131664	0.013167	0.0131675	0.013168	0.0131685	0.0131689	0.0131693	0.0131697	0.0131701	0.0131705	0.0131708	0.0131712	0.0131715	0.0131718	0.0131721	0.0131723	0.0131726
0.0335883	0.0335883	0.0335883	0.0335883	0.0335883	0.0335883	0.0335883	0.0335884	0.0335885	0.0335886	0.0335887	0.033589	0.0335893	0.0335897	0.0335901	0.0335906	0.0335911	0.0335917	0.0335923	0.0335929	0.0335934	0.033594	0.0335945	0.0335949	0.0335953	0.0335957	0.033596	0.0335962	0.0335964	0.0335965	0.0335966	0.0335966	0.0335966	0.0335966	0.0335965	0.0335965	0.0335964	0.0335963	0.0335962	0.0335962	0.0335961	0.033596	0.0335959	0.0335959	0.0335958	0.0335958	0.0335958	0.0335958	0.0335957	0.0335957
0.0128664	0.0128664	0.0128664	0.0128664	0.0128664	0.0128664	0.0128664	0.0128664	0.0128664	0.0128665	0.0128665	0.0128665	0.0128665	0.0128665	0.0128665	0.0128666	0.0128666	0.0128667	0.0128667	0.0128667	0.0128668	0.0128669	0.0128669	0.012867	0.012867	0.0128671	0.0128671	0.0128672	0.0128672	0.0128673	0.0128674	0.0128674	0.0128675	0.0128675	0.0128676	0.0128676	0.0128676	0.0128677	0.0128677	0.0128678	0.0128678	0.0128678	0.0128679	0.0128679	0.0128679	0.012868	0.012868	0.012868	0.012868	0.012868
0.0109836	0.0109836	0.0109836	0.0109836	0.0109836	0.0109836	0.0109836	0.0109836	0.0109836	0.0109836	0.0109837	0.0109837	0.0109837	0.0109837	0.0109838	0.0109838	0.0109839	0.010984	0.010984	0.0109841	0.0109842	0.0109843	0.0109844	0.0109845	0.0109846	0.0109847	0.0109848	0.0109849	0.010985	0.010985	0.0109851	0.0109852	0.0109853	0.0109854	0.0109854	0.0109855	0.0109855	0.0109856	0.0109856	0.0109857	0.0109857	0.0109857	0.0109857	0.0109857	0.0109858	0.0109858	0.0109858	0.0109858	0.0109858	0.0109858
0.0127158	0.0127158	0.0127158	0.0127158	0.0127158	0.0127158	0.0127158	0.0127158	0.0127159	0.0127159	0.0127159	0.0127159	0.012716	0.012716	0.0127161	0.0127161	0.0127162	0.0127163	0.0127164	0.0127165	0.0127166	0.0127167	0.0127168	0.0127169	0.012717	0.0127171	0.0127173	0.0127174	0.0127175	0.0127176	0.0127177	0.0127178	0.0127179	0.012718	0.0127181	0.0127181	0.0127182	0.0127183	0.0127184	0.0127184	0.0127185	0.0127186	0.0127186	0.0127187	0.0127187	0.0127188	0.0127188	0.0127188	0.0127189	0.0127189
0.0126371	0.0126371	0.0126371	0.0126371	0.0126371	0.0126371	0.0126371	0.0126371	0.0126371	0.0126371	0.0126371	0.0126371	0.0126371	0.0126371	0.0126372	0.0126372	0.0126372	0.0126372	0.0126372	0.0126373	0.0126373	0.0126373	0.0126374	0.0126374	0.0126374	0.0126375	0.0126375	0.0126375	0.0126376	0.0126376	0.0126377	0.0126377	0.0126377	0.0126378	0.0126378	0.0126378	0.0126379	0.0126379	0.0126379	0.0126379	0.012638	0.012638	0.012638	0.012638	0.012638	0.0126381	0.0126381	0.0126381	0.0126381	0.0126381
0.0118489	0.0118489	0.0118489	0.0118489	0.0118489	0.0118489	0.0118489	0.0118489	0.0118489	0.0118489	0.0118489	0.0118489	0.011849	0.011849	0.011849	0.0118491	0.0118491	0.0118492	0.0118493	0.0118493	0.0118494	0.0118495	0.0118496	0.0118496	0.0118497	0.0118498	0.0118499	0.0118499	0.01185	0.0118501	0.0118502	0.0118502	0.0118503	0.0118504	0.0118504	0.0118505	0.0118505	0.0118506	0.0118506	0.0118507	0.0118507	0.0118508	0.0118508	0.0118508	0.0118509	0.0118509	0.0118509	0.0118509	0.011851	0.011851
0.0139163	0.0139163	0.0139163	0.0139163	0.0139163	0.0139163	0.0139164	0.0139165	0.0139167	0.013917	0.0139175	0.0139182	0.0139191	0.0139202	0.0139216	0.0139232	0.013925	0.0139271	0.0139292	0.0139316	0.013934	0.0139365	0.0139391	0.0139417	0.0139443	0.0139469	0.0139495	0.0139521	0.0139545	0.0139569	0.0139593	0.0139615	0.0139637	0.0139657	0.0139677	0.0139696	0.0139714	0.013973	0.0139747	0.0139762	0.0139776	0.013979	0.0139802	0.0139814	0.0139825	0.0139836	0.0139845	0.0139854	0.0139863	0.013987
0.015002	0.015002	0.015002	0.015002	0.015002	0.015002	0.015002	0.015002	0.015002	0.015002	0.015002	0.015002	0.015002	0.015002	0.015002	0.015002	0.015002	0.015002	0.0150021	0.0150021	0.0150021	0.0150021	0.0150021	0.0150022	0.0150022	0.0150022	0.0150022	0.0150023	0.0150023	0.0150023	0.0150023	0.0150023	0.0150024	0.0150024	0.0150024	0.0150024	0.0150024	0.0150024	0.0150024	0.0150025	0.0150025	0.0150025	0.0150025	0.0150025	0.0150025	0.0150025	0.0150025	0.0150025	0.0150025	0.0150025
0.0126055	0.0126055	0.0126055	0.0126055	0.0126056	0.0126056	0.0126057	0.0126061	0.0126068	0.0126079	0.0126097	0.0126121	0.0126153	0.0126193	0.0126242	0.0126297	0.012636	0.0126429	0.0126504	0.0126582	0.0126664	0.0126749	0.0126834	0.0126921	0.0127006	0.0127092	0.0127175	0.0127257	0.0127336	0.0127413	0.0127486	0.0127557	0.0127625	0.0127689	0.0127751	0.0127808	0.0127863	0.0127915	0.0127962	0.0128008	0.0128051	0.012809	0.0128129	0.0128162	0.0128195	0.0128225	0.0128252	0.0128279	0.0128302	0.0128325
0.0155439	0.0155439	0.0155439	0.0155439	0.0155439	0.0155439	0.015544	0.0155441	0.0155443	0.0155446	0.015545	0.0155457	0.0155466	0.0155477	0.015549	0.0155506	0.0155523	0.0155543	0.0155563	0.0155585	0.0155608	0.0155631	0.0155654	0.0155677	0.01557	0.0155722	0.0155744	0.0155764	0.0155783	0.0155802	0.0155818	0.0155835	0.0155849	0.0155863	0.0155875	0.0155886	0.0155896	0.0155905	0.0155913	0.015592	0.0155926	0.0155932	0.0155937	0.015594	0.0155944	0.0155947	0.0155949	0.0155952	0.0155954	0.0155955
0.0276276	0.0276276	0.0276276	0.0276276	0.0276277	0.0276277	0.0276278	0.027628	0.0276284	0.027629	0.0276301	0.0276316	0.0276336	0.0276361	0.0276392	0.0276427	0.0276466	0.027651	0.0276557	0.0276605	0.0276656	0.0276706	0.0276756	0.0276805	0.0276852	0.0276898	0.027694	0.0276979	0.0277015	0.0277047	0.0277077	0.0277102	0.0277125	0.0277144	0.0277161	0.0277175	0.0277186	0.0277195	0.0277201	0.0277206	0.027721	0.0277212	0.0277213	0.0277213	0.0277213	0.0277212	0.0277211	0.0277209	0.0277207	0.0277206
0.0811782	0.0811782	0.0811782	0.0811782	0.0811782	0.0811782	0.0811783	0.0811783	0.0811783	0.0811784	0.0811785	0.0811786	0.0811788	0.081179	0.0811793	0.0811796	0.08118	0.0811804	0.0811808	0.0811812	0.0811817	0.0811822	0.0811827	0.0811832	0.0811837	0.0811842	0.0811847	0.0811852	0.0811856	0.0811861	0.0811865	0.081187	0.0811874	0.0811878	0.0811882	0.0811886	0.081189	0.0811893	0.0811896	0.08119	0.0811903	0.0811905	0.0811908	0.0811911	0.0811913	0.0811916	0.0811918	0.081192	0.0811922	0.0811924
0.0527699	0.0527699	0.0527699	0.0527699	0.0527699	0.0527699	0.0527699	0.0527699	0.0527699	0.0527699	0.05277	0.05277	0.05277	0.05277	0.05277	0.05277	0.05277	0.05277	0.05277	0.05277	0.0527701	0.0527701	0.0527701	0.0527701	0.0527701	0.0527701	0.0527702	0.0527702	0.0527702	0.0527702	0.0527702	0.0527702	0.0527702	0.0527702	0.0527702	0.0527702	0.0527702	0.0527702	0.0527702	0.0527702	0.0527702	0.0527702	0.0527702	0.0527702	0.0527702	0.0527702	0.0527702	0.0527702	0.0527702	0.0527702
0.0213899	0.0213899	0.0213899	0.0213899	0.0213899	0.0213899	0.0213899	0.0213899	0.0213899	0.02139	0.0213902	0.0213903	0.0213906	0.0213909	0.0213912	0.0213916	0.0213921	0.0213926	0.0213931	0.0213937	0.0213942	0.0213948	0.0213953	0.0213958	0.0213962	0.0213966	0.021397	0.0213973	0.0213975	0.0213977	0.0213979	0.021398	0.021398	0.0213981	0.0213981	0.0213981	0.0213981	0.021398	0.021398	0.0213979	0.0213978	0.0213978	0.0213978	0.0213977	0.0213977	0.0213977	0.0213976	0.0213976	0.0213976	0.0213976
0.0151135	0.0151135	0.0151135	0.0151135	0.0151135	0.0151135	0.0151135	0.0151135	0.0151135	0.0151135	0.0151135	0.0151135	0.0151135	0.0151135	0.0151135	0.0151135	0.0151135	0.0151136	0.0151136	0.0151136	0.0151136	0.0151136	0.0151136	0.0151137	0.0151137	0.0151137	0.0151137	0.0151137	0.0151137	0.0151138	0.0151138	0.0151138	0.0151138	0.0151138	0.0151138	0.0151138	0.0151138	0.0151138	0.0151138	0.0151138	0.0151138	0.0151138	0.0151138	0.0151138	0.0151138	0.0151138	0.0151138	0.0151138	0.0151138	0.0151138
0.0239888	0.0239888	0.0239888	0.0239888	0.0239888	0.0239888	0.0239888	0.0239888	0.0239888	0.0239888	0.0239888	0.0239888	0.0239888	0.0239888	0.0239889	0.0239889	0.0239889	0.0239889	0.0239889	0.0239889	0.0239889	0.0239889	0.0239889	0.0239889	0.0239889	0.0239889	0.0239889	0.0239889	0.0239889	0.0239889	0.023989	0.023989	0.023989	0.023989	0.023989	0.023989	0.023989	0.023989	0.023989	0.023989	0.023989	0.023989	0.023989	0.023989	0.023989	0.0239891	0.0239891	0.0239891	0.0239891	0.0239891
0.0373713	0.0373713	0.0373713	0.0373713	0.0373713	0.0373713	0.0373713	0.0373713	0.0373713	0.0373713	0.0373713	0.0373713	0.0373713	0.0373713	0.0373713	0.0373713	0.0373714	0.0373714	0.0373714	0.0373714	0.0373714	0.0373715	0.0373715	0.0373715	0.0373716	0.0373716	0.0373716	0.0373716	0.0373717	0.0373717	0.0373717	0.0373718	0.0373718	0.0373718	0.0373718	0.0373719	0.0373719	0.0373719	0.0373719	0.0373719	0.037372	0.037372	0.037372	0.037372	0.037372	0.037372	0.0373721	0.0373721	0.0373721	0.0373721
0.0188452	0.0188452	0.0188452	0.0188452	0.0188452	0.0188452	0.0188452	0.0188452	0.0188452	0.0188452	0.0188452	0.0188452	0.0188452	0.0188453	0.0188453	0.0188454	0.0188454	0.0188455	0.0188456	0.0188457	0.0188458	0.0188459	0.018846	0.0188461	0.0188462	0.0188463	0.0188464	0.0188465	0.0188466	0.0188467	0.0188468	0.0188469	0.018847	0.0188471	0.0188472	0.0188472	0.0188473	0.0188474	0.0188475	0.0188475	0.0188476	0.0188476	0.0188477	0.0188477	0.0188478	0.0188478	0.0188479	0.0188479	0.0188479	0.0188479
0.034676	0.034676	0.034676	0.034676	0.034676	0.034676	0.034676	0.034676	0.034676	0.034676	0.034676	0.034676	0.034676	0.034676	0.034676	0.0346761	0.0346761	0.0346761	0.0346762	0.0346762	0.0346762	0.0346763	0.0346763	0.0346764	0.0346764	0.0346764	0.0346765	0.0346765	0.0346765	0.0346766	0.0346766	0.0346766	0.0346766	0.0346766	0.0346766	0.0346766	0.0346766	0.0346766	0.0346766	0.0346766	0.0346766	0.0346766	0.0346766	0.0346766	0.0346766	0.0346766	0.0346766	0.0346766	0.0346765	0.0346765
0.013655	0.013655	0.013655	0.013655	0.013655	0.013655	0.013655	0.013655	0.0136551	0.0136551	0.0136552	0.0136553	0.0136554	0.0136556	0.0136558	0.013656	0.0136563	0.0136566	0.013657	0.0136574	0.0136578	0.0136582	0.0136587	0.0136591	0.0136596	0.0136601	0.0136606	0.0136611	0.0136615	0.013662	0.0136625	0.0136629	0.0136634	0.0136638	0.0136642	0.0136646	0.013665	0.0136653	0.0136656	0.013666	0.0136663	0.0136666	0.0136669	0.0136671	0.0136673	0.0136676	0.0136678	0.013668	0.0136682	0.0136683
0.0178653	0.0178653	0.0178653	0.0178653	0.0178653	0.0178653	0.0178653	0.0178653	0.0178654	0.0178654	0.0178655	0.0178656	0.0178658	0.0178659	0.0178662	0.0178664	0.0178667	0.017867	0.0178673	0.0178677	0.017868	0.0178684	0.0178687	0.0178691	0.0178694	0.0178697	0.0178699	0.0178702	0.0178704	0.0178706	0.0178707	0.0178709	0.0178709	0.017871	0.0178711	0.0178711	0.0178711	0.0178711	0.0178711	0.0178711	0.017871	0.017871	0.017871	0.0178709	0.0178709	0.0178708	0.0178708	0.0178708	0.0178708	0.0178707
0.0148628	0.0148628	0.0148628	0.0148628	0.0148628	0.0148628	0.0148628	0.0148628	0.0148628	0.0148628	0.0148628	0.0148628	0.0148629	0.0148629	0.0148629	0.0148629	0.014863	0.014863	0.014863	0.0148631	0.0148631	0.0148632	0.0148632	0.0148633	0.0148633	0.0148634	0.0148634	0.0148635	0.0148635	0.0148635	0.0148636	0.0148636	0.0148637	0.0148637	0.0148637	0.0148637	0.0148638	0.0148638	0.0148638	0.0148638	0.0148638	0.0148638	0.0148639	0.0148639	0.0148639	0.0148639	0.0148639	0.0148639	0.0148639	0.0148639
0.00915333	0.00915333	0.00915333	0.00915333	0.00915333	0.00915333	0.00915333	0.00915333	0.00915334	0.00915335	0.00915336	0.00915338	0.00915341	0.00915345	0.00915349	0.00915354	0.0091536	0.00915367	0.00915375	0.00915383	0.00915391	0.009154	0.00915409	0.00915418	0.00915428	0.00915437	0.00915445	0.00915454	0.00915462	0.0091547	0.00915477	0.00915484	0.0091549	0.00915495	0.009155	0.00915505	0.00915509	0.00915512	0.00915515	0.00915518	0.00915519	0.00915521	0.00915522	0.00915523	0.00915523	0.00915523	0.00915523	0.00915523	0.00915522	0.00915521
0.00915333	0.00915333	0.00915333	0.00915333	0.00915333	0.00915333	0.00915333	0.00915333	0.00915334	0.00915335	0.00915336	0.00915338	0.00915341	0.00915345	0.00915349	0.00915354	0.0091536	0.00915367	0.00915375	0.00915383	0.00915391	0.009154	0.00915409	0.00915418	0.00915428	0.00915437	0.00915445	0.00915454	0.00915462	0.0091547	0.00915477	0.00915484	0.0091549	0.00915495	0.009155	0.00915505	0.00915509	0.00915512	0.00915515	0.00915518	0.00915519	0.00915521	0.00915522	0.00915523	0.00915523	0.00915523	0.00915523	0.00915523	0.00915522	0.00915521
0.0104438	0.0104438	0.0104438	0.0104438	0.0104438	0.0104438	0.0104438	0.0104438	0.0104438	0.0104439	0.0104439	0.010444	0.010444	0.0104441	0.0104443	0.0104444	0.0104446	0.0104447	0.0104449	0.0104452	0.0104454	0.0104456	0.0104458	0.0104461	0.0104463	0.0104465	0.0104467	0.010447	0.0104471	0.0104473	0.0104475	0.0104476	0.0104478	0.0104479	0.010448	0.010448	0.0104481	0.0104481	0.0104482	0.0104482	0.0104482	0.0104482	0.0104482	0.0104482	0.0104482	0.0104482	0.0104481	0.0104481	0.0104481	0.0104481
0.0231131	0.0231131	0.0231131	0.0231131	0.0231131	0.0231131	0.0231131	0.0231131	0.0231131	0.0231131	0.0231131	0.0231131	0.0231131	0.0231131	0.0231131	0.0231132	0.0231132	0.0231132	0.0231132	0.0231133	0.0231133	0.0231133	0.0231134	0.0231134	0.0231134	0.0231135	0.0231135	0.0231135	0.0231136	0.0231136	0.0231136	0.0231137	0.0231137	0.0231137	0.0231137	0.0231137	0.0231138	0.0231138	0.0231138	0.0231138	0.0231138	0.0231138	0.0231138	0.0231138	0.0231139	0.0231139	0.0231139	0.0231139	0.0231139	0.0231139
0.0345136	0.0345136	0.0345136	0.0345136	0.0345137	0.0345142	0.0345157	0.0345193	0.0345264	0.0345382	0.0345566	0.034582	0.0346163	0.0346581	0.0347081	0.0347658	0.0348311	0.0349024	0.0349789	0.035059	0.0351419	0.0352265	0.0353119	0.0353969	0.0354806	0.0355622	0.0356405	0.0357161	0.0357887	0.0358555	0.0359184	0.0359775	0.0360311	0.0360795	0.0361238	0.0361637	0.0361967	0.0362285	0.0362528	0.0362756	0.0362926	0.0363075	0.0363181	0.0363262	0.0363313	0.0363338	0.0363344	0.0363324	0.0363295	0.0363239
0.0346504	0.0346504	0.0346504	0.0346504	0.0346504	0.0346504	0.0346505	0.0346505	0.0346505	0.0346505	0.0346506	0.0346507	0.0346508	0.0346509	0.0346511	0.0346513	0.0346516	0.0346518	0.0346521	0.0346525	0.0346528	0.0346531	0.0346535	0.0346539	0.0346542	0.0346546	0.034655	0.0346553	0.0346557	0.0346561	0.0346564	0.0346567	0.0346571	0.0346574	0.0346577	0.034658	0.0346582	0.0346585	0.0346588	0.034659	0.0346592	0.0346594	0.0346596	0.0346598	0.03466	0.0346602	0.0346603	0.0346605	0.0346606	0.0346608
0.0120764	0.0120764	0.0120764	0.0120764	0.0120764	0.0120764	0.0120764	0.0120764	0.0120764	0.0120764	0.0120764	0.0120764	0.0120764	0.0120764	0.0120764	0.0120764	0.0120764	0.0120764	0.0120764	0.0120764	0.0120764	0.0120764	0.0120764	0.0120764	0.0120764	0.0120764	0.0120764	0.0120764	0.0120764	0.0120764	0.0120765	0.0120765	0.0120765	0.0120765	0.0120765	0.0120765	0.0120765	0.0120765	0.0120765	0.0120765	0.0120765	0.0120765	0.0120765	0.0120765	0.0120765	0.0120765	0.0120765	0.0120765	0.0120765	0.0120765
0.0473882	0.0473882	0.0473882	0.0473882	0.0473882	0.0473882	0.0473882	0.0473882	0.0473882	0.0473883	0.0473883	0.0473884	0.0473885	0.0473887	0.0473888	0.0473891	0.0473893	0.0473896	0.0473898	0.0473902	0.0473905	0.0473908	0.0473912	0.0473916	0.047392	0.0473923	0.0473927	0.0473931	0.0473935	0.0473938	0.0473942	0.0473945	0.0473949	0.0473952	0.0473955	0.0473959	0.0473962	0.0473964	0.0473967	0.047397	0.0473972	0.0473975	0.0473977	0.0473979	0.0473981	0.0473984	0.0473985	0.0473987	0.0473989	0.0473991
0.0344598	0.0344598	0.0344598	0.0344598	0.0344598	0.0344598	0.0344598	0.0344598	0.0344599	0.0344599	0.03446	0.0344602	0.0344604	0.0344606	0.0344609	0.0344613	0.0344617	0.0344621	0.0344626	0.0344632	0.0344637	0.0344643	0.0344649	0.0344656	0.0344662	0.0344668	0.0344675	0.0344681	0.0344687	0.0344693	0.0344699	0.0344705	0.034471	0.0344715	0.0344721	0.0344726	0.034473	0.0344735	0.0344739	0.0344743	0.0344747	0.0344751	0.0344754	0.0344757	0.0344761	0.0344763	0.0344766	0.0344769	0.0344771	0.0344773
0.0122499	0.0122499	0.0122499	0.0122499	0.0122499	0.0122499	0.0122499	0.0122499	0.0122499	0.0122499	0.0122499	0.0122499	0.0122499	0.0122499	0.0122499	0.01225	0.01225	0.01225	0.01225	0.0122501	0.0122501	0.0122501	0.0122502	0.0122502	0.0122502	0.0122503	0.0122503	0.0122504	0.0122504	0.0122504	0.0122505	0.0122505	0.0122505	0.0122506	0.0122506	0.0122506	0.0122507	0.0122507	0.0122507	0.0122507	0.0122508	0.0122508	0.0122508	0.0122508	0.0122508	0.0122509	0.0122509	0.0122509	0.0122509	0.0122509
0.101719	0.101719	0.101719	0.101719	0.101719	0.101719	0.101719	0.101719	0.101719	0.101719	0.101719	0.10172	0.10172	0.10172	0.10172	0.10172	0.10172	0.10172	0.101721	0.101721	0.101721	0.101721	0.101721	0.101722	0.101722	0.101722	0.101722	0.101723	0.101723	0.101723	0.101723	0.101724	0.101724	0.101724	0.101724	0.101724	0.101725	0.101725	0.101725	0.101725	0.101725	0.101725	0.101725	0.101726	0.101726	0.101726	0.101726	0.101726	0.101726	0.101726
0.0119274	0.0119274	0.0119274	0.0119274	0.0119274	0.0119274	0.0119274	0.0119274	0.0119274	0.0119274	0.0119274	0.0119274	0.0119274	0.0119274	0.0119274	0.0119274	0.0119274	0.0119274	0.0119274	0.0119274	0.0119275	0.0119275	0.0119275	0.0119275	0.0119275	0.0119275	0.0119275	0.0119275	0.0119275	0.0119275	0.0119275	0.0119275	0.0119275	0.0119275	0.0119275	0.0119276	0.0119276	0.0119276	0.0119276	0.0119276	0.0119276	0.0119276	0.0119276	0.0119276	0.0119276	0.0119276	0.0119276	0.0119276	0.0119276	0.0119276
0.0233663	0.0233663	0.0233663	0.0233663	0.0233663	0.0233663	0.0233663	0.0233663	0.0233663	0.0233663	0.0233663	0.0233663	0.0233663	0.0233663	0.0233663	0.0233663	0.0233664	0.0233664	0.0233664	0.0233665	0.0233665	0.0233665	0.0233666	0.0233666	0.0233667	0.0233667	0.0233667	0.0233667	0.0233668	0.0233668	0.0233668	0.0233668	0.0233668	0.0233669	0.0233669	0.0233669	0.0233669	0.0233669	0.0233669	0.0233669	0.0233669	0.0233669	0.0233669	0.0233669	0.0233669	0.0233669	0.0233669	0.0233669	0.0233668	0.0233668
0.0157466	0.0157466	0.0157466	0.0157466	0.0157466	0.0157466	0.0157466	0.0157467	0.0157468	0.0157471	0.0157475	0.0157482	0.015749	0.01575	0.0157513	0.0157528	0.0157546	0.0157565	0.0157586	0.0157608	0.0157631	0.0157655	0.0157679	0.0157702	0.0157726	0.0157748	0.015777	0.015779	0.0157809	0.0157827	0.0157843	0.0157857	0.0157871	0.0157882	0.0157893	0.0157901	0.0157909	0.0157915	0.0157921	0.0157925	0.0157929	0.0157932	0.0157935	0.0157937	0.0157938	0.0157939	0.015794	0.015794	0.0157941	0.0157941
0.0204365	0.0204365	0.0204365	0.0204365	0.0204365	0.0204365	0.0204365	0.0204365	0.0204365	0.0204366	0.0204366	0.0204366	0.0204366	0.0204366	0.0204367	0.0204367	0.0204368	0.0204368	0.0204369	0.020437	0.0204371	0.0204372	0.0204372	0.0204373	0.0204374	0.0204375	0.0204376	0.0204377	0.0204378	0.0204379	0.0204379	0.020438	0.0204381	0.0204382	0.0204382	0.0204383	0.0204384	0.0204384	0.0204385	0.0204385	0.0204386	0.0204386	0.0204386	0.0204387	0.0204387	0.0204387	0.0204388	0.0204388	0.0204388	0.0204388
0.0271657	0.0271657	0.0271657	0.0271657	0.0271657	0.0271657	0.0271657	0.0271657	0.0271657	0.0271657	0.0271657	0.0271657	0.0271657	0.0271657	0.0271657	0.0271658	0.0271658	0.0271658	0.0271659	0.0271659	0.027166	0.027166	0.0271661	0.0271662	0.0271662	0.0271663	0.0271663	0.0271664	0.0271665	0.0271665	0.0271666	0.0271666	0.0271667	0.0271668	0.0271668	0.0271669	0.0271669	0.027167	0.027167	0.0271671	0.0271671	0.0271672	0.0271672	0.0271673	0.0271673	0.0271673	0.0271674	0.0271674	0.0271674	0.0271675
0.0118173	0.0118173	0.0118173	0.0118173	0.0118173	0.0118173	0.0118173	0.0118173	0.0118173	0.0118173	0.0118174	0.0118174	0.0118175	0.0118176	0.0118177	0.0118178	0.0118179	0.0118181	0.0118183	0.0118184	0.0118186	0.0118188	0.011819	0.0118192	0.0118194	0.0118196	0.0118198	0.01182	0.0118202	0.0118204	0.0118205	0.0118207	0.0118208	0.011821	0.0118211	0.0118212	0.0118213	0.0118214	0.0118215	0.0118216	0.0118216	0.0118217	0.0118218	0.0118218	0.0118218	0.0118219	0.0118219	0.0118219	0.011822	0.011822
0.0274254	0.0274254	0.0274254	0.0274254	0.0274255	0.0274255	0.0274257	0.0274263	0.0274273	0.027429	0.0274315	0.0274351	0.0274397	0.0274454	0.0274521	0.0274596	0.0274679	0.0274768	0.027486	0.0274953	0.0275046	0.0275136	0.0275221	0.0275301	0.0275376	0.0275441	0.0275499	0.0275549	0.0275591	0.0275626	0.0275651	0.0275669	0.0275681	0.0275689	0.027569	0.0275689	0.0275682	0.0275674	0.0275664	0.0275652	0.027564	0.0275627	0.0275614	0.0275602	0.0275591	0.0275581	0.0275571	0.0275563	0.0275556	0.0275549
0.0129543	0.0129543	0.0129543	0.0129543	0.0129543	0.0129543	0.0129543	0.0129543	0.0129543	0.0129543	0.0129544	0.0129545	0.0129546	0.0129547	0.0129549	0.0129551	0.0129553	0.0129555	0.0129558	0.012956	0.0129563	0.0129566	0.0129569	0.0129572	0.0129575	0.0129578	0.0129581	0.0129583	0.0129586	0.0129588	0.0129591	0.0129593	0.0129595	0.0129597	0.0129598	0.01296	0.0129601	0.0129602	0.0129603	0.0129604	0.0129605	0.0129606	0.0129607	0.0129607	0.0129608	0.0129608	0.0129609	0.0129609	0.0129609	0.0129609
0.0640276	0.0640276	0.0640276	0.0640276	0.0640276	0.0640276	0.0640277	0.0640277	0.0640279	0.0640281	0.0640285	0.064029	0.0640296	0.0640304	0.0640314	0.0640325	0.0640337	0.0640351	0.0640365	0.064038	0.0640395	0.0640411	0.0640426	0.0640441	0.0640456	0.064047	0.0640484	0.0640497	0.0640509	0.064052	0.0640531	0.064054	0.0640549	0.0640557	0.0640564	0.0640571	0.0640576	0.0640581	0.0640586	0.064059	0.0640593	0.0640596	0.0640598	0.06406	0.0640601	0.0640602	0.0640604	0.0640604	0.0640604	0.0640605
0.0233197	0.0233197	0.0233197	0.0233197	0.0233197	0.0233198	0.02332	0.0233204	0.0233211	0.0233224	0.0233244	0.0233272	0.0233308	0.0233354	0.0233409	0.0233472	0.0233542	0.023362	0.0233704	0.0233793	0.0233885	0.023398	0.0234077	0.0234175	0.0234272	0.023437	0.0234465	0.0234559	0.023465	0.023474	0.0234826	0.0234909	0.023499	0.0235066	0.0235139	0.0235209	0.0235275	0.0235339	0.0235399	0.0235455	0.0235508	0.023556	0.0235607	0.0235653	0.0235694	0.0235735	0.0235771	0.0235806	0.0235839	0.0235869
0.0109225	0.0109225	0.0109225	0.0109225	0.0109225	0.0109225	0.0109225	0.0109225	0.0109226	0.0109226	0.0109226	0.0109226	0.0109226	0.0109226	0.0109226	0.0109226	0.0109226	0.0109227	0.0109227	0.0109227	0.0109227	0.0109228	0.0109228	0.0109228	0.0109228	0.0109229	0.0109229	0.0109229	0.0109229	0.0109229	0.010923	0.010923	0.010923	0.010923	0.010923	0.0109231	0.0109231	0.0109231	0.0109231	0.0109231	0.0109231	0.0109231	0.0109231	0.0109231	0.0109231	0.0109231	0.0109231	0.0109232	0.0109232	0.0109232
0.0120703	0.0120703	0.0120703	0.0120703	0.0120703	0.0120703	0.0120703	0.0120703	0.0120703	0.0120703	0.0120703	0.0120703	0.0120703	0.0120703	0.0120704	0.0120704	0.0120704	0.0120704	0.0120705	0.0120705	0.0120706	0.0120706	0.0120706	0.0120707	0.0120707	0.0120708	0.0120708	0.0120709	0.0120709	0.012071	0.012071	0.0120711	0.0120711	0.0120711	0.0120712	0.0120712	0.0120713	0.0120713	0.0120713	0.0120714	0.0120714	0.0120714	0.0120714	0.0120715	0.0120715	0.0120715	0.0120715	0.0120716	0.0120716	0.0120716
0.00949664	0.00949664	0.00949664	0.00949664	0.00949664	0.00949664	0.00949665	0.00949667	0.00949671	0.00949677	0.00949687	0.00949702	0.00949721	0.00949745	0.00949773	0.00949806	0.00949843	0.00949884	0.00949927	0.00949972	0.00950018	0.00950065	0.00950111	0.00950156	0.00950199	0.00950241	0.00950279	0.00950314	0.00950347	0.00950376	0.00950402	0.00950425	0.00950444	0.00950462	0.00950475	0.00950488	0.00950495	0.00950503	0.00950507	0.00950511	0.00950513	0.00950513	0.00950514	0.00950513	0.00950512	0.0095051	0.00950508	0.00950506	0.00950504	0.00950502
0.0165594	0.0165594	0.0165594	0.0165595	0.0165595	0.0165596	0.0165598	0.0165605	0.0165617	0.0165637	0.0165667	0.0165711	0.0165766	0.0165833	0.0165914	0.0166007	0.016611	0.0166222	0.0166342	0.0166467	0.0166596	0.0166727	0.0166859	0.0166991	0.0167121	0.0167248	0.0167373	0.0167493	0.0167608	0.0167718	0.0167824	0.0167924	0.0168017	0.0168104	0.0168188	0.0168263	0.0168336	0.01684	0.0168461	0.0168516	0.0168567	0.0168613	0.0168654	0.0168693	0.0168726	0.0168757	0.0168781	0.0168805	0.0168827	0.0168844
0.0144523	0.0144523	0.0144523	0.0144523	0.0144523	0.0144524	0.0144525	0.0144529	0.0144537	0.014455	0.0144568	0.0144596	0.0144631	0.0144675	0.0144728	0.0144789	0.0144858	0.0144933	0.0145014	0.01451	0.0145189	0.014528	0.0145373	0.0145467	0.014556	0.0145653	0.0145743	0.0145832	0.0145919	0.0146002	0.0146082	0.0146159	0.0146232	0.0146301	0.0146368	0.0146429	0.0146489	0.0146542	0.0146595	0.0146642	0.0146686	0.0146727	0.0146765	0.01468	0.0146832	0.0146861	0.0146888	0.0146912	0.0146935	0.0146953
0.0123671	0.0123671	0.0123671	0.0123671	0.0123671	0.0123671	0.0123671	0.0123671	0.0123671	0.0123671	0.0123672	0.0123672	0.0123673	0.0123674	0.0123675	0.0123676	0.0123677	0.0123678	0.012368	0.0123682	0.0123683	0.0123685	0.0123687	0.0123689	0.0123691	0.0123692	0.0123694	0.0123696	0.0123698	0.01237	0.0123701	0.0123703	0.0123704	0.0123706	0.0123707	0.0123708	0.012371	0.0123711	0.0123712	0.0123713	0.0123714	0.0123715	0.0123716	0.0123717	0.0123717	0.0123718	0.0123719	0.0123719	0.012372	0.0123721
0.00887417	0.00887417	0.00887417	0.00887417	0.00887417	0.00887417	0.00887417	0.00887418	0.00887418	0.00887419	0.0088742	0.00887421	0.00887423	0.00887425	0.00887428	0.00887431	0.00887435	0.00887439	0.00887444	0.00887449	0.00887454	0.0088746	0.00887465	0.00887471	0.00887476	0.00887482	0.00887487	0.00887492	0.00887496	0.008875	0.00887504	0.00887508	0.00887511	0.00887513	0.00887515	0.00887517	0.00887519	0.0088752	0.00887521	0.00887522	0.00887522	0.00887522	0.00887522	0.00887522	0.00887521	0.00887521	0.0088752	0.0088752	0.00887519	0.00887518
0.0100853	0.0100853	0.0100853	0.0100853	0.0100853	0.0100853	0.0100855	0.0100858	0.0100865	0.0100877	0.0100895	0.0100922	0.0100957	0.0101001	0.0101055	0.0101118	0.010119	0.0101269	0.0101354	0.0101444	0.0101538	0.0101634	0.010173	0.0101827	0.0101923	0.0102015	0.0102105	0.010219	0.0102272	0.0102347	0.0102419	0.0102485	0.0102544	0.01026	0.010265	0.0102695	0.0102736	0.010277	0.0102803	0.0102829	0.0102855	0.0102875	0.0102894	0.0102909	0.0102923	0.0102933	0.0102943	0.0102951	0.0102958	0.0102963
0.0106021	0.0106021	0.0106021	0.0106021	0.0106021	0.0106021	0.0106021	0.0106021	0.0106021	0.0106021	0.0106021	0.0106021	0.0106021	0.0106021	0.0106021	0.0106022	0.0106022	0.0106022	0.0106022	0.0106023	0.0106023	0.0106023	0.0106024	0.0106024	0.0106025	0.0106025	0.0106025	0.0106026	0.0106026	0.0106026	0.0106026	0.0106027	0.0106027	0.0106027	0.0106027	0.0106027	0.0106027	0.0106027	0.0106028	0.0106028	0.0106028	0.0106028	0.0106028	0.0106028	0.0106028	0.0106028	0.0106028	0.0106028	0.0106028	0.0106028
0.0176098	0.0176098	0.0176098	0.0176098	0.0176098	0.0176098	0.0176098	0.0176098	0.0176098	0.0176098	0.0176098	0.0176098	0.0176098	0.0176098	0.0176098	0.0176099	0.0176099	0.0176099	0.0176099	0.01761	0.01761	0.01761	0.0176101	0.0176101	0.0176102	0.0176102	0.0176102	0.0176103	0.0176103	0.0176103	0.0176104	0.0176104	0.0176105	0.0176105	0.0176105	0.0176106	0.0176106	0.0176106	0.0176106	0.0176107	0.0176107	0.0176107	0.0176107	0.0176108	0.0176108	0.0176108	0.0176108	0.0176108	0.0176108	0.0176109
0.0170953	0.0170953	0.0170953	0.0170953	0.0170953	0.0170953	0.0170953	0.0170954	0.0170954	0.0170954	0.0170954	0.0170954	0.0170954	0.0170955	0.0170955	0.0170956	0.0170957	0.0170957	0.0170958	0.0170959	0.017096	0.0170961	0.0170962	0.0170962	0.0170963	0.0170964	0.0170965	0.0170965	0.0170966	0.0170966	0.0170967	0.0170967	0.0170967	0.0170967	0.0170967	0.0170967	0.0170967	0.0170967	0.0170967	0.0170967	0.0170967	0.0170967	0.0170967	0.0170966	0.0170966	0.0170966	0.0170966	0.0170966	0.0170966	0.0170966
0.0229248	0.0229248	0.0229248	0.0229248	0.0229248	0.0229249	0.022925	0.0229252	0.0229257	0.0229265	0.0229278	0.0229295	0.0229318	0.0229347	0.0229383	0.0229425	0.0229471	0.0229523	0.0229579	0.0229639	0.0229702	0.0229767	0.0229833	0.0229901	0.0229969	0.0230036	0.0230103	0.023017	0.0230234	0.0230297	0.0230359	0.0230418	0.0230476	0.023053	0.0230583	0.0230633	0.0230681	0.0230727	0.0230771	0.0230812	0.023085	0.0230887	0.0230923	0.0230955	0.0230986	0.0231016	0.0231042	0.0231068	0.0231093	0.0231115
0.0151563	0.0151563	0.0151563	0.0151563	0.0151563	0.0151564	0.0151564	0.0151564	0.0151564	0.0151564	0.0151564	0.0151565	0.0151565	0.0151566	0.0151567	0.0151568	0.015157	0.0151571	0.0151573	0.0151574	0.0151576	0.0151578	0.015158	0.0151582	0.0151584	0.0151586	0.0151588	0.015159	0.0151591	0.0151593	0.0151595	0.0151597	0.0151598	0.01516	0.0151602	0.0151603	0.0151604	0.0151606	0.0151607	0.0151608	0.0151609	0.015161	0.0151611	0.0151612	0.0151613	0.0151614	0.0151614	0.0151615	0.0151616	0.0151616
0.0345785	0.0345785	0.0345785	0.0345785	0.0345785	0.0345785	0.0345785	0.0345786	0.0345786	0.0345787	0.0345788	0.0345789	0.0345792	0.0345794	0.0345798	0.0345802	0.0345806	0.0345811	0.0345817	0.0345822	0.0345829	0.0345835	0.0345841	0.0345848	0.0345855	0.0345862	0.0345868	0.0345875	0.0345881	0.0345888	0.0345894	0.03459	0.0345905	0.0345911	0.0345916	0.0345922	0.0345926	0.0345931	0.0345935	0.0345939	0.0345944	0.0345947	0.0345951	0.0345954	0.0345957	0.034596	0.0345963	0.0345966	0.0345968	0.034597
0.0521784	0.0521784	0.0521784	0.0521784	0.0521784	0.0521786	0.0521792	0.0521805	0.0521832	0.0521878	0.0521949	0.0522049	0.0522179	0.052234	0.0522532	0.0522753	0.0522998	0.0523262	0.0523539	0.0523825	0.0524113	0.0524398	0.0524676	0.0524941	0.0525188	0.0525417	0.0525626	0.0525813	0.0525969	0.0526103	0.0526214	0.0526302	0.0526366	0.0526403	0.0526433	0.0526434	0.0526429	0.0526407	0.0526376	0.0526337	0.0526292	0.0526243	0.052619	0.0526137	0.0526085	0.0526034	0.0525987	0.052594	0.0525901	0.0525862
0.0162203	0.0162203	0.0162203	0.0162203	0.0162203	0.0162203	0.0162203	0.0162203	0.0162203	0.0162203	0.0162203	0.0162204	0.0162204	0.0162204	0.0162205	0.0162206	0.0162207	0.0162208	0.0162209	0.016221	0.0162211	0.0162212	0.0162213	0.0162214	0.0162216	0.0162217	0.0162218	0.0162219	0.016222	0.0162222	0.0162223	0.0162224	0.0162225	0.0162226	0.0162227	0.0162227	0.0162228	0.0162229	0.016223	0.016223	0.0162231	0.0162231	0.0162232	0.0162232	0.0162233	0.0162233	0.0162233	0.0162234	0.0162234	0.0162234
0.0128192	0.0128192	0.0128192	0.0128192	0.0128192	0.0128192	0.0128192	0.0128192	0.0128192	0.0128192	0.0128192	0.0128192	0.0128192	0.0128192	0.0128192	0.0128192	0.0128192	0.0128192	0.0128192	0.0128192	0.0128192	0.0128193	0.0128193	0.0128193	0.0128193	0.0128193	0.0128193	0.0128193	0.0128194	0.0128194	0.0128194	0.0128194	0.0128194	0.0128194	0.0128194	0.0128195	0.0128195	0.0128195	0.0128195	0.0128195	0.0128195	0.0128195	0.0128195	0.0128195	0.0128196	0.0128196	0.0128196	0.0128196	0.0128196	0.0128196
0.0146476	0.0146476	0.0146476	0.0146476	0.0146476	0.0146477	0.0146477	0.0146478	0.0146481	0.0146485	0.0146493	0.0146502	0.0146516	0.0146533	0.0146554	0.0146578	0.0146604	0.0146633	0.0146663	0.0146694	0.0146724	0.0146752	0.0146778	0.0146802	0.0146821	0.0146837	0.0146849	0.0146857	0.0146861	0.0146863	0.014686	0.0146856	0.014685	0.0146844	0.0146837	0.014683	0.0146824	0.014682	0.0146817	0.0146815	0.0146816	0.0146817	0.0146822	0.0146826	0.0146832	0.0146838	0.0146845	0.0146851	0.0146857	0.0146862
0.0315534	0.0315534	0.0315534	0.0315534	0.0315534	0.0315534	0.0315534	0.0315534	0.0315534	0.0315534	0.0315534	0.0315534	0.0315534	0.0315534	0.0315534	0.0315534	0.0315534	0.0315534	0.0315534	0.0315534	0.0315534	0.0315534	0.0315534	0.0315535	0.0315535	0.0315535	0.0315535	0.0315535	0.0315535	0.0315535	0.0315535	0.0315535	0.0315535	0.0315535	0.0315535	0.0315535	0.0315535	0.0315535	0.0315536	0.0315536	0.0315536	0.0315536	0.0315536	0.0315536	0.0315536	0.0315536	0.0315536	0.0315536	0.0315536	0.0315536
0.0360664	0.0360664	0.0360664	0.0360664	0.0360664	0.0360664	0.0360664	0.0360664	0.0360664	0.0360664	0.0360664	0.0360664	0.0360665	0.0360665	0.0360665	0.0360665	0.0360665	0.0360665	0.0360665	0.0360666	0.0360666	0.0360666	0.0360667	0.0360667	0.0360667	0.0360667	0.0360668	0.0360668	0.0360668	0.0360669	0.0360669	0.0360669	0.036067	0.036067	0.036067	0.0360671	0.0360671	0.0360671	0.0360671	0.0360672	0.0360672	0.0360672	0.0360672	0.0360673	0.0360673	0.0360673	0.0360673	0.0360673	0.0360674	0.0360674
0.0203264	0.0203264	0.0203264	0.0203264	0.0203264	0.0203264	0.0203264	0.0203266	0.0203268	0.0203273	0.020328	0.0203289	0.0203302	0.0203319	0.0203339	0.0203362	0.0203388	0.0203417	0.0203448	0.0203482	0.0203517	0.0203553	0.020359	0.0203627	0.0203665	0.0203702	0.0203738	0.0203774	0.0203809	0.0203842	0.0203875	0.0203906	0.0203935	0.0203963	0.0203989	0.0204014	0.0204037	0.0204058	0.0204078	0.0204096	0.0204111	0.0204127	0.0204141	0.0204153	0.0204164	0.0204174	0.0204182	0.020419	0.0204196	0.0204201
0.0120466	0.0120466	0.0120466	0.0120466	0.0120466	0.0120466	0.0120466	0.0120466	0.0120467	0.0120467	0.0120468	0.0120468	0.012047	0.0120471	0.0120473	0.0120475	0.0120477	0.012048	0.0120483	0.0120486	0.0120489	0.0120492	0.0120495	0.0120498	0.0120502	0.0120505	0.0120508	0.0120511	0.0120514	0.0120517	0.012052	0.0120523	0.0120525	0.0120528	0.012053	0.0120533	0.0120535	0.0120537	0.0120539	0.0120541	0.0120542	0.0120544	0.0120545	0.0120547	0.0120548	0.0120549	0.012055	0.0120551	0.0120552	0.0120553
0.037614	0.037614	0.037614	0.037614	0.037614	0.037614	0.037614	0.037614	0.0376141	0.0376141	0.0376142	0.0376143	0.0376144	0.0376146	0.0376148	0.037615	0.0376152	0.0376155	0.0376158	0.0376161	0.0376164	0.0376167	0.037617	0.0376174	0.0376177	0.037618	0.0376183	0.0376187	0.037619	0.0376193	0.0376196	0.0376198	0.0376201	0.0376204	0.0376206	0.0376208	0.0376211	0.0376213	0.0376215	0.0376217	0.0376218	0.037622	0.0376222	0.0376223	0.0376224	0.0376226	0.0376227	0.0376228	0.0376229	0.037623
0.00782376	0.00782376	0.00782376	0.00782376	0.00782376	0.00782376	0.00782376	0.00782376	0.00782376	0.00782376	0.00782377	0.00782378	0.00782379	0.0078238	0.00782382	0.00782384	0.00782386	0.00782389	0.00782391	0.00782394	0.00782397	0.007824	0.00782403	0.00782406	0.00782408	0.00782411	0.00782413	0.00782415	0.00782417	0.00782418	0.00782419	0.0078242	0.0078242	0.0078242	0.0078242	0.00782421	0.0078242	0.0078242	0.00782419	0.00782419	0.00782418	0.00782418	0.00782417	0.00782417	0.00782417	0.00782416	0.00782416	0.00782416	0.00782416	0.00782416
0.01057	0.01057	0.01057	0.01057	0.01057	0.0105701	0.0105704	0.0105711	0.0105724	0.0105747	0.0105782	0.0105831	0.0105895	0.0105975	0.0106072	0.0106183	0.010631	0.0106447	0.0106596	0.0106752	0.0106914	0.0107078	0.0107244	0.0107408	0.0107571	0.0107729	0.0107881	0.0108027	0.0108166	0.0108297	0.0108418	0.010853	0.0108636	0.0108731	0.010882	0.0108897	0.010897	0.0109031	0.010909	0.0109137	0.0109183	0.0109218	0.0109252	0.0109278	0.0109302	0.010932	0.0109337	0.0109349	0.0109359	0.0109366
0.0148102	0.0148102	0.0148102	0.0148102	0.0148102	0.0148102	0.0148102	0.0148102	0.0148102	0.0148102	0.0148102	0.0148102	0.0148102	0.0148102	0.0148102	0.0148102	0.0148102	0.0148102	0.0148102	0.0148102	0.0148102	0.0148102	0.0148102	0.0148103	0.0148103	0.0148103	0.0148103	0.0148103	0.0148103	0.0148103	0.0148103	0.0148104	0.0148104	0.0148104	0.0148104	0.0148104	0.0148104	0.0148104	0.0148104	0.0148104	0.0148104	0.0148105	0.0148105	0.0148105	0.0148105	0.0148105	0.0148105	0.0148105	0.0148105	0.0148105
0.0431945	0.0431945	0.0431945	0.0431945	0.0431945	0.0431945	0.0431945	0.0431945	0.0431945	0.0431945	0.0431946	0.0431947	0.0431947	0.0431949	0.043195	0.0431951	0.0431953	0.0431955	0.0431956	0.0431958	0.043196	0.0431962	0.0431963	0.0431965	0.0431966	0.0431967	0.0431969	0.0431969	0.043197	0.0431971	0.0431971	0.0431972	0.0431972	0.0431972	0.0431972	0.0431972	0.0431972	0.0431972	0.0431972	0.0431971	0.0431971	0.0431971	0.0431971	0.0431971	0.0431971	0.043197	0.043197	0.043197	0.043197	0.043197
0.037164	0.037164	0.037164	0.037164	0.037164	0.0371641	0.0371645	0.0371655	0.0371673	0.0371704	0.0371751	0.0371818	0.0371903	0.0372009	0.0372133	0.0372274	0.0372428	0.0372592	0.0372762	0.0372935	0.0373106	0.0373272	0.037343	0.0373577	0.0373714	0.0373835	0.0373941	0.0374034	0.0374113	0.0374178	0.0374227	0.0374264	0.037429	0.0374307	0.0374314	0.0374317	0.0374311	0.0374302	0.0374289	0.0374273	0.0374256	0.0374239	0.0374221	0.0374203	0.0374187	0.0374172	0.0374157	0.0374145	0.0374133	0.0374123
0.0145703	0.0145703	0.0145703	0.0145703	0.0145703	0.0145703	0.0145703	0.0145704	0.0145705	0.0145706	0.0145709	0.0145713	0.0145718	0.0145724	0.0145731	0.014574	0.0145749	0.014576	0.0145771	0.0145783	0.0145796	0.0145809	0.0145821	0.0145834	0.0145847	0.0145859	0.0145871	0.0145882	0.0145892	0.0145902	0.0145911	0.014592	0.0145928	0.0145935	0.0145942	0.0145948	0.0145953	0.0145958	0.0145962	0.0145966	0.0145969	0.0145972	0.0145975	0.0145977	0.0145979	0.0145981	0.0145982	0.0145983	0.0145984	0.0145985
0.0361693	0.0361693	0.0361693	0.0361693	0.0361693	0.0361693	0.0361693	0.0361693	0.0361693	0.0361693	0.0361693	0.0361693	0.0361693	0.0361693	0.0361693	0.0361693	0.0361693	0.0361694	0.0361694	0.0361694	0.0361694	0.0361694	0.0361694	0.0361694	0.0361694	0.0361694	0.0361694	0.0361694	0.0361695	0.0361695	0.0361695	0.0361695	0.0361695	0.0361695	0.0361695	0.0361695	0.0361695	0.0361695	0.0361695	0.0361695	0.0361696	0.0361696	0.0361696	0.0361696	0.0361696	0.0361696	0.0361696	0.0361696	0.0361696	0.0361696
0.0111614	0.0111614	0.0111614	0.0111614	0.0111614	0.0111614	0.0111614	0.0111614	0.0111614	0.0111615	0.0111616	0.0111617	0.0111618	0.011162	0.0111622	0.0111624	0.0111627	0.011163	0.0111633	0.0111637	0.011164	0.0111643	0.0111647	0.011165	0.0111653	0.0111656	0.0111659	0.0111662	0.0111664	0.0111666	0.0111668	0.011167	0.0111671	0.0111672	0.0111673	0.0111674	0.0111674	0.0111675	0.0111675	0.0111675	0.0111675	0.0111675	0.0111675	0.0111675	0.0111675	0.0111674	0.0111674	0.0111674	0.0111674	0.0111674
0.0120301	0.0120301	0.0120301	0.0120301	0.0120301	0.0120301	0.0120301	0.0120303	0.0120305	0.012031	0.0120316	0.0120325	0.0120337	0.0120352	0.012037	0.0120391	0.0120414	0.012044	0.0120468	0.0120497	0.0120527	0.0120558	0.012059	0.0120621	0.0120653	0.0120684	0.0120714	0.0120744	0.0120773	0.0120801	0.0120828	0.0120854	0.0120878	0.0120901	0.0120923	0.0120943	0.0120963	0.0120981	0.0120998	0.0121014	0.0121029	0.0121043	0.0121055	0.0121067	0.0121078	0.0121088	0.0121097	0.0121105	0.0121112	0.0121119
0.0128969	0.0128969	0.0128969	0.0128969	0.0128969	0.0128969	0.012897	0.012897	0.0128971	0.0128973	0.0128975	0.0128979	0.0128983	0.0128989	0.0128996	0.0129004	0.0129013	0.0129023	0.0129034	0.0129046	0.0129058	0.0129071	0.0129084	0.0129097	0.012911	0.0129123	0.0129135	0.0129148	0.012916	0.0129172	0.0129184	0.0129195	0.0129205	0.0129216	0.0129225	0.0129235	0.0129243	0.0129252	0.0129259	0.0129266	0.0129274	0.012928	0.0129286	0.0129292	0.0129297	0.0129302	0.0129306	0.0129311	0.0129314	0.0129318
0.0130687	0.0130687	0.0130687	0.0130687	0.0130687	0.0130687	0.0130687	0.0130688	0.0130689	0.0130691	0.0130695	0.01307	0.0130707	0.0130716	0.0130726	0.0130739	0.0130753	0.0130769	0.0130787	0.0130805	0.0130825	0.0130845	0.0130866	0.0130888	0.0130909	0.013093	0.0130951	0.0130972	0.0130992	0.0131011	0.0131029	0.0131047	0.0131063	0.0131079	0.0131093	0.0131107	0.013112	0.0131131	0.0131142	0.0131152	0.013116	0.0131168	0.0131176	0.0131182	0.0131187	0.0131192	0.0131196	0.01312	0.0131203	0.0131206
0.0130158	0.0130158	0.0130158	0.0130158	0.0130158	0.0130158	0.0130158	0.0130158	0.0130159	0.0130159	0.0130159	0.0130159	0.0130159	0.013016	0.013016	0.013016	0.0130161	0.0130162	0.0130162	0.0130163	0.0130164	0.0130165	0.0130165	0.0130166	0.0130167	0.0130168	0.0130169	0.0130169	0.013017	0.0130171	0.0130171	0.0130172	0.0130172	0.0130173	0.0130173	0.0130174	0.0130174	0.0130175	0.0130175	0.0130175	0.0130176	0.0130176	0.0130176	0.0130176	0.0130176	0.0130176	0.0130177	0.0130177	0.0130177	0.0130177
0.0106257	0.0106257	0.0106257	0.0106257	0.0106257	0.0106257	0.0106257	0.0106257	0.0106257	0.0106257	0.0106257	0.0106258	0.0106258	0.0106258	0.0106259	0.0106259	0.010626	0.0106261	0.0106261	0.0106262	0.0106263	0.0106264	0.0106265	0.0106266	0.0106267	0.0106268	0.0106269	0.0106269	0.010627	0.0106271	0.0106272	0.0106272	0.0106273	0.0106273	0.0106274	0.0106274	0.0106275	0.0106275	0.0106275	0.0106276	0.0106276	0.0106276	0.0106276	0.0106276	0.0106276	0.0106277	0.0106277	0.0106277	0.0106277	0.0106277
0.0247828	0.0247828	0.0247828	0.0247828	0.0247828	0.0247828	0.0247828	0.0247828	0.0247828	0.0247828	0.0247828	0.0247829	0.0247829	0.024783	0.0247831	0.0247832	0.0247833	0.0247834	0.0247835	0.0247836	0.0247838	0.0247839	0.0247841	0.0247842	0.0247843	0.0247844	0.0247845	0.0247846	0.0247847	0.0247847	0.0247848	0.0247848	0.0247848	0.0247849	0.0247849	0.0247849	0.0247849	0.0247849	0.0247849	0.0247849	0.0247849	0.0247849	0.0247849	0.0247849	0.0247849	0.0247849	0.0247849	0.0247849	0.0247849	0.0247849
0.0127359	0.0127359	0.0127359	0.0127359	0.0127359	0.0127359	0.0127359	0.0127359	0.0127359	0.0127359	0.012736	0.012736	0.012736	0.0127361	0.0127362	0.0127363	0.0127364	0.0127365	0.0127367	0.0127368	0.012737	0.0127371	0.0127373	0.0127375	0.0127377	0.0127379	0.0127381	0.0127382	0.0127384	0.0127386	0.0127388	0.012739	0.0127391	0.0127393	0.0127395	0.0127396	0.0127398	0.0127399	0.0127401	0.0127402	0.0127403	0.0127404	0.0127405	0.0127407	0.0127408	0.0127409	0.0127409	0.012741	0.0127411	0.0127412
0.0173576	0.0173576	0.0173576	0.0173576	0.0173576	0.0173576	0.0173576	0.0173576	0.0173576	0.0173576	0.0173576	0.0173577	0.0173577	0.0173577	0.0173577	0.0173578	0.0173578	0.0173579	0.0173579	0.017358	0.017358	0.017358	0.0173581	0.0173581	0.0173581	0.0173582	0.0173582	0.0173582	0.0173582	0.0173582	0.0173582	0.0173582	0.0173582	0.0173582	0.0173582	0.0173581	0.0173581	0.0173581	0.0173581	0.0173581	0.0173581	0.0173581	0.0173581	0.0173582	0.0173582	0.0173582	0.0173582	0.0173582	0.0173582	0.0173582
0.0167155	0.0167155	0.0167155	0.0167155	0.0167155	0.0167155	0.0167155	0.0167155	0.0167155	0.0167155	0.0167155	0.0167156	0.0167156	0.0167157	0.0167158	0.0167158	0.016716	0.0167161	0.0167162	0.0167164	0.0167165	0.0167167	0.0167169	0.016717	0.0167172	0.0167174	0.0167176	0.0167177	0.0167179	0.0167181	0.0167182	0.0167184	0.0167185	0.0167186	0.0167188	0.0167189	0.016719	0.0167191	0.0167192	0.0167193	0.0167193	0.0167194	0.0167195	0.0167195	0.0167196	0.0167196	0.0167196	0.0167197	0.0167197	0.0167197
0.0224125	0.0224125	0.0224125	0.0224125	0.0224125	0.0224125	0.0224125	0.0224126	0.0224126	0.0224128	0.022413	0.0224134	0.0224138	0.0224144	0.0224151	0.0224159	0.0224169	0.0224179	0.022419	0.0224202	0.0224215	0.0224228	0.0224241	0.0224255	0.0224268	0.0224282	0.0224295	0.0224308	0.022432	0.0224332	0.0224343	0.0224354	0.0224365	0.0224374	0.0224383	0.0224391	0.0224399	0.0224406	0.0224412	0.0224418	0.0224423	0.0224428	0.0224432	0.0224435	0.0224439	0.0224442	0.0224444	0.0224446	0.0224448	0.022445
0.0176713	0.0176713	0.0176713	0.0176713	0.0176713	0.0176713	0.0176713	0.0176713	0.0176714	0.0176715	0.0176716	0.0176719	0.0176722	0.0176725	0.017673	0.0176736	0.0176742	0.017675	0.0176758	0.0176766	0.0176775	0.0176785	0.0176795	0.0176805	0.0176815	0.0176825	0.0176835	0.0176844	0.0176854	0.0176863	0.0176871	0.0176879	0.0176887	0.0176894	0.0176901	0.0176908	0.0176913	0.0176919	0.0176924	0.0176928	0.0176932	0.0176936	0.017694	0.0176942	0.0176945	0.0176947	0.0176949	0.0176951	0.0176953	0.0176955
0.0175566	0.0175566	0.0175566	0.0175566	0.0175567	0.0175567	0.0175568	0.017557	0.0175576	0.0175584	0.0175597	0.0175614	0.0175638	0.0175667	0.0175702	0.0175742	0.0175788	0.0175837	0.0175891	0.0175947	0.0176006	0.0176066	0.0176128	0.017619	0.0176252	0.0176313	0.0176373	0.0176432	0.0176489	0.0176545	0.0176598	0.017665	0.0176699	0.0176746	0.0176792	0.0176834	0.0176874	0.0176913	0.0176949	0.0176983	0.0177015	0.0177045	0.0177073	0.0177099	0.0177124	0.0177147	0.0177169	0.0177188	0.0177207	0.0177223
0.0361188	0.0361188	0.0361188	0.0361188	0.0361188	0.0361189	0.036119	0.0361192	0.0361197	0.0361205	0.0361217	0.0361235	0.0361258	0.0361287	0.0361323	0.0361364	0.036141	0.0361461	0.0361516	0.0361575	0.0361636	0.0361699	0.0361764	0.0361828	0.0361893	0.0361957	0.0362021	0.0362082	0.0362143	0.0362201	0.0362257	0.0362311	0.0362362	0.0362411	0.0362458	0.0362502	0.0362544	0.0362582	0.0362619	0.0362654	0.0362685	0.0362715	0.0362744	0.0362769	0.0362794	0.0362816	0.0362837	0.0362856	0.0362873	0.036289
0.0286955	0.0286955	0.0286955	0.0286955	0.0286955	0.0286955	0.0286955	0.0286955	0.0286955	0.0286955	0.0286955	0.0286955	0.0286955	0.0286955	0.0286955	0.0286955	0.0286955	0.0286955	0.0286956	0.0286956	0.0286956	0.0286956	0.0286956	0.0286956	0.0286956	0.0286956	0.0286957	0.0286957	0.0286957	0.0286957	0.0286957	0.0286957	0.0286957	0.0286957	0.0286957	0.0286957	0.0286957	0.0286957	0.0286957	0.0286957	0.0286957	0.0286957	0.0286957	0.0286957	0.0286957	0.0286957	0.0286957	0.0286957	0.0286957	0.0286957
0.0120703	0.0120703	0.0120703	0.0120703	0.0120703	0.0120703	0.0120703	0.0120703	0.0120703	0.0120703	0.0120703	0.0120703	0.0120703	0.0120703	0.0120704	0.0120704	0.0120704	0.0120704	0.0120705	0.0120705	0.0120706	0.0120706	0.0120706	0.0120707	0.0120707	0.0120708	0.0120708	0.0120709	0.0120709	0.012071	0.012071	0.0120711	0.0120711	0.0120711	0.0120712	0.0120712	0.0120713	0.0120713	0.0120713	0.0120714	0.0120714	0.0120714	0.0120714	0.0120715	0.0120715	0.0120715	0.0120715	0.0120716	0.0120716	0.0120716
0.0380916	0.0380916	0.0380916	0.0380916	0.0380916	0.0380916	0.0380916	0.0380916	0.0380916	0.0380917	0.0380918	0.0380919	0.0380921	0.0380923	0.0380926	0.0380929	0.0380933	0.0380936	0.038094	0.0380944	0.0380948	0.0380952	0.0380955	0.0380958	0.0380961	0.0380963	0.0380965	0.0380966	0.0380967	0.0380968	0.0380967	0.0380967	0.0380967	0.0380966	0.0380965	0.0380964	0.0380963	0.0380963	0.0380962	0.0380961	0.0380961	0.0380961	0.0380961	0.0380961	0.0380961	0.0380961	0.0380962	0.0380962	0.0380963	0.0380963
0.0249384	0.0249384	0.0249384	0.0249384	0.0249384	0.0249385	0.0249385	0.0249385	0.0249386	0.0249388	0.024939	0.0249393	0.0249398	0.0249403	0.024941	0.0249418	0.0249426	0.0249436	0.0249446	0.0249456	0.0249467	0.0249477	0.0249486	0.0249495	0.0249504	0.0249511	0.0249516	0.0249521	0.0249524	0.0249526	0.0249527	0.0249526	0.0249524	0.0249521	0.0249517	0.0249512	0.0249507	0.0249501	0.0249495	0.0249489	0.0249483	0.0249478	0.0249472	0.0249468	0.0249464	0.024946	0.0249458	0.0249456	0.0249456	0.0249457
0.0477804	0.0477804	0.0477804	0.0477804	0.0477804	0.0477805	0.0477807	0.0477811	0.0477819	0.0477832	0.0477853	0.0477882	0.047792	0.0477969	0.0478026	0.0478092	0.0478167	0.0478248	0.0478336	0.0478429	0.0478526	0.0478625	0.0478726	0.0478828	0.047893	0.047903	0.0479129	0.0479227	0.0479321	0.0479413	0.0479502	0.0479588	0.0479669	0.0479747	0.0479821	0.0479892	0.0479959	0.0480023	0.0480083	0.0480139	0.0480193	0.0480243	0.048029	0.0480334	0.0480375	0.0480414	0.0480449	0.0480483	0.0480512	0.048054
0.0161606	0.0161606	0.0161606	0.0161606	0.0161607	0.0161607	0.0161609	0.0161612	0.0161619	0.016163	0.0161647	0.0161671	0.0161701	0.0161738	0.0161783	0.0161835	0.0161892	0.0161954	0.016202	0.016209	0.0162161	0.0162234	0.0162308	0.0162382	0.0162455	0.0162526	0.0162596	0.0162664	0.0162729	0.0162792	0.0162852	0.0162909	0.0162963	0.0163013	0.0163061	0.0163105	0.0163148	0.0163186	0.0163223	0.0163255	0.0163286	0.0163314	0.0163339	0.0163363	0.0163384	0.0163403	0.0163419	0.0163434	0.0163449	0.016346
0.0164858	0.0164858	0.0164858	0.0164858	0.0164858	0.0164858	0.0164858	0.0164858	0.0164859	0.0164859	0.0164859	0.016486	0.0164861	0.0164862	0.0164863	0.0164865	0.0164866	0.0164868	0.0164871	0.0164873	0.0164875	0.0164878	0.016488	0.0164883	0.0164886	0.0164888	0.0164891	0.0164893	0.0164896	0.0164898	0.01649	0.0164902	0.0164903	0.0164905	0.0164906	0.0164908	0.0164909	0.016491	0.0164911	0.0164912	0.0164912	0.0164913	0.0164913	0.0164914	0.0164914	0.0164915	0.0164915	0.0164915	0.0164915	0.0164915
0.0186801	0.0186801	0.0186801	0.0186801	0.0186801	0.0186801	0.0186801	0.0186801	0.0186801	0.0186802	0.0186802	0.0186803	0.0186804	0.0186805	0.0186806	0.0186808	0.018681	0.0186811	0.0186813	0.0186815	0.0186817	0.018682	0.0186822	0.0186824	0.0186826	0.0186828	0.018683	0.0186832	0.0186834	0.0186836	0.0186838	0.018684	0.0186841	0.0186843	0.0186845	0.0186846	0.0186847	0.0186849	0.018685	0.0186851	0.0186852	0.0186853	0.0186854	0.0186855	0.0186856	0.0186856	0.0186857	0.0186858	0.0186858	0.0186859
0.0219433	0.0219433	0.0219433	0.0219433	0.0219433	0.0219433	0.0219435	0.0219438	0.0219444	0.0219454	0.0219469	0.0219491	0.0219519	0.0219555	0.0219597	0.0219646	0.02197	0.021976	0.0219824	0.0219892	0.0219962	0.0220033	0.0220105	0.0220177	0.0220248	0.0220318	0.0220386	0.0220451	0.0220514	0.0220574	0.0220631	0.0220684	0.0220735	0.0220781	0.0220824	0.0220864	0.0220901	0.0220935	0.0220966	0.0220994	0.0221019	0.0221042	0.0221062	0.022108	0.0221096	0.022111	0.0221122	0.0221133	0.0221141	0.0221149
0.0208339	0.0208339	0.0208339	0.0208339	0.020834	0.0208341	0.0208347	0.0208359	0.0208383	0.0208423	0.0208485	0.020857	0.0208683	0.0208821	0.0208984	0.0209172	0.0209384	0.0209616	0.0209863	0.0210122	0.0210391	0.0210667	0.0210946	0.0211226	0.0211504	0.0211779	0.0212047	0.021231	0.0212565	0.0212811	0.0213046	0.0213272	0.0213488	0.0213693	0.0213883	0.021407	0.0214239	0.0214405	0.0214553	0.0214697	0.0214827	0.0214952	0.0215064	0.0215171	0.0215268	0.0215358	0.0215441	0.0215514	0.0215581	0.0215649
0.0206661	0.0206661	0.0206661	0.0206661	0.0206661	0.0206661	0.0206661	0.0206661	0.0206661	0.0206661	0.0206662	0.0206663	0.0206664	0.0206665	0.0206666	0.0206668	0.020667	0.0206673	0.0206675	0.0206678	0.0206681	0.0206683	0.0206686	0.0206689	0.0206692	0.0206695	0.0206697	0.02067	0.0206702	0.0206704	0.0206706	0.0206708	0.020671	0.0206711	0.0206713	0.0206714	0.0206715	0.0206716	0.0206717	0.0206717	0.0206718	0.0206718	0.0206719	0.0206719	0.0206719	0.020672	0.020672	0.020672	0.020672	0.020672
0.0120404	0.0120404	0.0120404	0.0120404	0.0120404	0.0120404	0.0120404	0.0120406	0.0120408	0.0120411	0.0120417	0.0120425	0.0120435	0.0120448	0.0120464	0.0120482	0.0120503	0.0120526	0.012055	0.0120576	0.0120603	0.0120631	0.012066	0.0120688	0.0120717	0.0120745	0.0120773	0.01208	0.0120826	0.0120851	0.0120875	0.0120898	0.012092	0.012094	0.0120959	0.0120977	0.0120993	0.0121009	0.0121024	0.0121037	0.0121049	0.0121061	0.0121071	0.0121081	0.0121089	0.0121097	0.0121104	0.0121111	0.0121117	0.0121122
0.040167	0.040167	0.040167	0.040167	0.040167	0.040167	0.040167	0.040167	0.040167	0.040167	0.0401671	0.0401672	0.0401673	0.0401674	0.0401675	0.0401677	0.0401679	0.040168	0.0401682	0.0401684	0.0401686	0.0401688	0.040169	0.0401691	0.0401693	0.0401694	0.0401696	0.0401697	0.0401697	0.0401698	0.0401699	0.0401699	0.0401699	0.04017	0.04017	0.04017	0.04017	0.04017	0.04017	0.0401699	0.0401699	0.0401699	0.0401699	0.0401699	0.0401698	0.0401698	0.0401698	0.0401698	0.0401698	0.0401698
0.0155011	0.0155011	0.0155011	0.0155011	0.0155011	0.0155011	0.0155012	0.0155014	0.0155017	0.0155023	0.0155032	0.0155044	0.0155061	0.0155082	0.0155107	0.0155136	0.0155167	0.0155202	0.0155238	0.0155274	0.0155311	0.0155346	0.015538	0.0155411	0.0155438	0.0155463	0.0155484	0.0155502	0.0155516	0.0155526	0.0155533	0.0155538	0.015554	0.015554	0.0155539	0.0155536	0.0155533	0.0155529	0.0155526	0.0155523	0.015552	0.0155517	0.0155516	0.0155515	0.0155514	0.0155515	0.0155516	0.0155517	0.0155519	0.0155522
0.0211977	0.0211977	0.0211977	0.0211977	0.0211977	0.0211977	0.0211977	0.0211977	0.0211977	0.0211977	0.0211977	0.0211977	0.0211977	0.0211977	0.0211977	0.0211978	0.0211978	0.0211978	0.0211978	0.0211978	0.0211978	0.0211978	0.0211978	0.0211978	0.0211979	0.0211979	0.0211979	0.0211979	0.0211979	0.0211979	0.021198	0.021198	0.021198	0.021198	0.021198	0.021198	0.021198	0.0211981	0.0211981	0.0211981	0.0211981	0.0211981	0.0211981	0.0211981	0.0211981	0.0211981	0.0211981	0.0211982	0.0211982	0.0211982
0.0387412	0.0387412	0.0387412	0.0387412	0.0387412	0.0387412	0.0387412	0.0387412	0.0387412	0.0387412	0.0387412	0.0387412	0.0387413	0.0387413	0.0387413	0.0387413	0.0387413	0.0387414	0.0387414	0.0387414	0.0387415	0.0387415	0.0387416	0.0387416	0.0387416	0.0387417	0.0387417	0.0387418	0.0387418	0.0387418	0.0387419	0.0387419	0.0387419	0.0387419	0.0387419	0.038742	0.038742	0.038742	0.038742	0.038742	0.038742	0.038742	0.038742	0.038742	0.038742	0.038742	0.038742	0.038742	0.038742	0.038742
0.0187237	0.0187237	0.0187237	0.0187237	0.0187237	0.0187237	0.0187237	0.0187237	0.0187237	0.0187237	0.0187237	0.0187237	0.0187238	0.0187238	0.0187238	0.0187238	0.0187239	0.0187239	0.0187239	0.018724	0.018724	0.0187241	0.0187241	0.0187242	0.0187242	0.0187243	0.0187243	0.0187244	0.0187244	0.0187245	0.0187245	0.0187245	0.0187246	0.0187246	0.0187246	0.0187247	0.0187247	0.0187247	0.0187247	0.0187247	0.0187248	0.0187248	0.0187248	0.0187248	0.0187248	0.0187248	0.0187248	0.0187248	0.0187248	0.0187248
0.0199746	0.0199746	0.0199746	0.0199746	0.0199746	0.0199746	0.0199746	0.0199746	0.0199746	0.0199746	0.0199746	0.0199746	0.0199747	0.0199747	0.0199747	0.0199747	0.0199747	0.0199747	0.0199748	0.0199748	0.0199748	0.0199749	0.0199749	0.0199749	0.0199749	0.019975	0.019975	0.019975	0.0199751	0.0199751	0.0199751	0.0199752	0.0199752	0.0199752	0.0199752	0.0199752	0.0199753	0.0199753	0.0199753	0.0199753	0.0199753	0.0199753	0.0199753	0.0199754	0.0199754	0.0199754	0.0199754	0.0199754	0.0199754	0.0199754
0.0114952	0.0114952	0.0114952	0.0114952	0.0114952	0.0114952	0.0114952	0.0114952	0.0114953	0.0114953	0.0114953	0.0114954	0.0114954	0.0114955	0.0114956	0.0114957	0.0114958	0.0114959	0.0114961	0.0114963	0.0114964	0.0114966	0.0114968	0.011497	0.0114971	0.0114973	0.0114975	0.0114977	0.0114978	0.011498	0.0114981	0.0114982	0.0114984	0.0114985	0.0114986	0.0114987	0.0114987	0.0114988	0.0114989	0.0114989	0.011499	0.011499	0.0114991	0.0114991	0.0114991	0.0114991	0.0114991	0.0114991	0.0114992	0.0114992
0.0217134	0.0217134	0.0217134	0.0217134	0.0217134	0.0217134	0.0217134	0.0217134	0.0217135	0.0217135	0.0217135	0.0217136	0.0217137	0.0217138	0.0217139	0.021714	0.0217142	0.0217144	0.0217146	0.0217148	0.021715	0.0217153	0.0217155	0.0217158	0.021716	0.0217162	0.0217165	0.0217167	0.0217169	0.0217171	0.0217173	0.0217174	0.0217176	0.0217177	0.0217178	0.0217179	0.021718	0.0217181	0.0217182	0.0217183	0.0217183	0.0217184	0.0217184	0.0217185	0.0217185	0.0217185	0.0217185	0.0217185	0.0217185	0.0217186
0.0115337	0.0115337	0.0115337	0.0115337	0.0115337	0.0115337	0.0115337	0.0115337	0.0115337	0.0115337	0.0115337	0.0115337	0.0115337	0.0115337	0.0115337	0.0115337	0.0115337	0.0115337	0.0115337	0.0115337	0.0115337	0.0115337	0.0115337	0.0115337	0.0115337	0.0115337	0.0115337	0.0115337	0.0115337	0.0115337	0.0115337	0.0115337	0.0115337	0.0115337	0.0115337	0.0115337	0.0115337	0.0115337	0.0115337	0.0115337	0.0115337	0.0115337	0.0115337	0.0115337	0.0115337	0.0115337	0.0115337	0.0115337	0.0115337	0.0115337
0.0165065	0.0165065	0.0165065	0.0165065	0.0165065	0.0165065	0.0165065	0.0165065	0.0165065	0.0165065	0.0165065	0.0165065	0.0165065	0.0165065	0.0165065	0.0165065	0.0165066	0.0165066	0.0165066	0.0165066	0.0165067	0.0165067	0.0165067	0.0165068	0.0165068	0.0165068	0.0165069	0.0165069	0.0165069	0.016507	0.016507	0.016507	0.016507	0.0165071	0.0165071	0.0165071	0.0165071	0.0165071	0.0165071	0.0165072	0.0165072	0.0165072	0.0165072	0.0165072	0.0165072	0.0165072	0.0165072	0.0165072	0.0165072	0.0165072
0.0109308	0.0109308	0.0109308	0.0109308	0.0109308	0.0109311	0.0109318	0.0109336	0.010937	0.0109431	0.0109524	0.0109657	0.0109833	0.0110056	0.0110333	0.0110663	0.0111039	0.0111468	0.011194	0.0112453	0.0113002	0.0113582	0.0114187	0.0114813	0.0115453	0.0116104	0.011676	0.0117418	0.0118072	0.0118719	0.0119356	0.0119984	0.0120589	0.0121179	0.0121753	0.0122299	0.0122822	0.0123327	0.0123802	0.0124246	0.0124679	0.012507	0.0125453	0.0125791	0.0126121	0.0126413	0.0126691	0.012694	0.012717	0.0127379
0.0478098	0.0478098	0.0478098	0.0478098	0.0478098	0.0478098	0.0478099	0.0478099	0.0478101	0.0478103	0.0478106	0.0478112	0.0478118	0.0478127	0.0478137	0.0478149	0.0478163	0.0478178	0.0478195	0.0478213	0.0478231	0.047825	0.047827	0.047829	0.0478311	0.0478331	0.0478351	0.0478371	0.0478391	0.047841	0.0478428	0.0478447	0.0478464	0.0478481	0.0478497	0.0478513	0.0478528	0.0478542	0.0478556	0.0478569	0.0478581	0.0478593	0.0478604	0.0478615	0.0478625	0.0478634	0.0478643	0.0478651	0.0478659	0.0478667
0.0169156	0.0169156	0.0169156	0.0169156	0.0169156	0.0169156	0.0169156	0.0169156	0.0169156	0.0169156	0.0169156	0.0169156	0.0169156	0.0169156	0.0169156	0.0169156	0.0169156	0.0169156	0.0169156	0.0169156	0.0169157	0.0169157	0.0169157	0.0169157	0.0169157	0.0169157	0.0169157	0.0169157	0.0169157	0.0169157	0.0169157	0.0169157	0.0169157	0.0169157	0.0169158	0.0169158	0.0169158	0.0169158	0.0169158	0.0169158	0.0169158	0.0169158	0.0169158	0.0169158	0.0169158	0.0169158	0.0169158	0.0169158	0.0169158	0.0169158
0.101719	0.101719	0.101719	0.101719	0.101719	0.101719	0.101719	0.101719	0.101719	0.101719	0.101719	0.10172	0.10172	0.10172	0.10172	0.10172	0.10172	0.10172	0.101721	0.101721	0.101721	0.101721	0.101721	0.101722	0.101722	0.101722	0.101722	0.101723	0.101723	0.101723	0.101723	0.101724	0.101724	0.101724	0.101724	0.101724	0.101725	0.101725	0.101725	0.101725	0.101725	0.101725	0.101725	0.101726	0.101726	0.101726	0.101726	0.101726	0.101726	0.101726
0.0218107	0.0218107	0.0218107	0.0218107	0.0218108	0.021811	0.0218117	0.0218135	0.0218169	0.0218225	0.0218309	0.021843	0.0218584	0.0218772	0.0218998	0.0219258	0.0219547	0.021986	0.0220194	0.0220545	0.0220907	0.0221277	0.0221651	0.0222025	0.0222395	0.0222758	0.0223114	0.022346	0.0223794	0.0224113	0.0224418	0.0224707	0.0224985	0.0225242	0.022549	0.0225716	0.0225931	0.0226131	0.0226312	0.0226486	0.0226638	0.0226782	0.0226912	0.0227025	0.0227131	0.0227232	0.0227312	0.0227391	0.0227456	0.0227512
0.0171065	0.0171065	0.0171065	0.0171065	0.0171065	0.0171065	0.0171065	0.0171066	0.0171066	0.0171068	0.017107	0.0171073	0.0171077	0.0171082	0.0171089	0.0171096	0.0171105	0.0171114	0.0171125	0.0171136	0.0171148	0.0171161	0.0171173	0.0171186	0.0171199	0.0171211	0.0171223	0.0171235	0.0171247	0.0171257	0.0171268	0.0171277	0.0171287	0.0171295	0.0171303	0.017131	0.0171316	0.0171322	0.0171328	0.0171333	0.0171337	0.0171341	0.0171344	0.0171347	0.017135	0.0171352	0.0171354	0.0171356	0.0171358	0.0171359
0.0219059	0.0219059	0.0219059	0.0219059	0.0219059	0.0219059	0.0219059	0.0219059	0.021906	0.021906	0.0219061	0.0219063	0.0219065	0.0219067	0.021907	0.0219073	0.0219077	0.0219082	0.0219087	0.0219092	0.0219098	0.0219104	0.021911	0.0219116	0.0219123	0.0219129	0.0219136	0.0219142	0.0219149	0.0219155	0.0219162	0.0219168	0.0219174	0.021918	0.0219186	0.0219191	0.0219197	0.0219202	0.0219207	0.0219212	0.0219216	0.0219221	0.0219225	0.0219229	0.0219233	0.0219237	0.021924	0.0219243	0.0219247	0.021925
0.0159553	0.0159553	0.0159553	0.0159553	0.0159553	0.0159553	0.0159553	0.0159553	0.0159553	0.0159553	0.0159553	0.0159553	0.0159553	0.0159553	0.0159553	0.0159553	0.0159553	0.0159553	0.0159553	0.0159553	0.0159554	0.0159554	0.0159554	0.0159554	0.0159554	0.0159554	0.0159554	0.0159554	0.0159554	0.0159554	0.0159554	0.0159554	0.0159555	0.0159555	0.0159555	0.0159555	0.0159555	0.0159555	0.0159555	0.0159555	0.0159555	0.0159555	0.0159555	0.0159555	0.0159555	0.0159555	0.0159555	0.0159555	0.0159555	0.0159555
0.0161606	0.0161606	0.0161606	0.0161606	0.0161607	0.0161607	0.0161609	0.0161612	0.0161619	0.016163	0.0161647	0.0161671	0.0161701	0.0161738	0.0161783	0.0161835	0.0161892	0.0161954	0.016202	0.016209	0.0162161	0.0162234	0.0162308	0.0162382	0.0162455	0.0162526	0.0162596	0.0162664	0.0162729	0.0162792	0.0162852	0.0162909	0.0162963	0.0163013	0.0163061	0.0163105	0.0163148	0.0163186	0.0163223	0.0163255	0.0163286	0.0163314	0.0163339	0.0163363	0.0163384	0.0163403	0.0163419	0.0163434	0.0163449	0.016346
0.0119896	0.0119896	0.0119896	0.0119896	0.0119896	0.0119896	0.0119897	0.0119898	0.0119901	0.0119907	0.0119915	0.0119925	0.011994	0.0119958	0.011998	0.0120005	0.0120032	0.0120062	0.0120094	0.0120127	0.0120159	0.0120192	0.0120224	0.0120254	0.0120281	0.0120307	0.0120328	0.0120347	0.0120363	0.0120375	0.0120383	0.0120388	0.0120389	0.0120388	0.0120383	0.0120377	0.0120368	0.0120358	0.0120346	0.0120334	0.0120321	0.0120308	0.0120296	0.0120284	0.0120273	0.0120263	0.0120254	0.0120248	0.0120241	0.0120238
0.033005	0.033005	0.033005	0.033005	0.033005	0.033005	0.033005	0.0330051	0.0330052	0.0330054	0.0330057	0.033006	0.0330065	0.0330071	0.0330079	0.0330087	0.0330096	0.0330107	0.0330117	0.0330129	0.033014	0.0330152	0.0330164	0.0330175	0.0330187	0.0330198	0.0330209	0.033022	0.0330229	0.0330239	0.0330248	0.0330256	0.0330264	0.0330271	0.0330278	0.0330284	0.033029	0.0330295	0.03303	0.0330304	0.0330308	0.0330311	0.0330315	0.0330317	0.033032	0.0330322	0.0330324	0.0330326	0.0330327	0.0330328
0.0124355	0.0124355	0.0124355	0.0124355	0.0124355	0.0124355	0.0124355	0.0124355	0.0124355	0.0124355	0.0124355	0.0124355	0.0124355	0.0124356	0.0124356	0.0124356	0.0124356	0.0124356	0.0124357	0.0124357	0.0124358	0.0124358	0.0124358	0.0124359	0.0124359	0.0124359	0.012436	0.012436	0.012436	0.0124361	0.0124361	0.0124361	0.0124361	0.0124361	0.0124362	0.0124362	0.0124362	0.0124362	0.0124362	0.0124362	0.0124362	0.0124362	0.0124362	0.0124363	0.0124363	0.0124363	0.0124363	0.0124363	0.0124363	0.0124363
0.0251923	0.0251923	0.0251923	0.0251923	0.0251923	0.0251923	0.0251923	0.0251924	0.0251924	0.0251926	0.0251928	0.0251931	0.0251936	0.0251941	0.0251947	0.0251954	0.0251961	0.0251969	0.0251977	0.0251984	0.0251991	0.0251997	0.0252003	0.0252007	0.025201	0.0252011	0.0252012	0.0252012	0.0252011	0.0252009	0.0252007	0.0252004	0.0252002	0.0252	0.0251998	0.0251996	0.0251995	0.0251995	0.0251995	0.0251995	0.0251997	0.0251998	0.0252	0.0252001	0.0252003	0.0252005	0.0252006	0.0252007	0.0252008	0.0252008
0.0135192	0.0135192	0.0135192	0.0135192	0.0135192	0.0135192	0.0135192	0.0135192	0.0135193	0.0135195	0.0135198	0.0135202	0.0135207	0.0135213	0.0135221	0.0135231	0.0135242	0.0135254	0.0135267	0.0135281	0.0135296	0.0135312	0.0135328	0.0135344	0.0135361	0.0135377	0.0135394	0.013541	0.0135426	0.0135441	0.0135456	0.013547	0.0135484	0.0135497	0.013551	0.0135522	0.0135533	0.0135544	0.0135554	0.0135563	0.0135572	0.013558	0.0135587	0.0135595	0.0135601	0.0135607	0.0135613	0.0135617	0.0135622	0.0135626
0.0210785	0.0210785	0.0210785	0.0210785	0.0210785	0.0210785	0.0210785	0.0210785	0.0210785	0.0210785	0.0210786	0.0210786	0.0210787	0.0210788	0.0210789	0.021079	0.0210792	0.0210793	0.0210795	0.0210797	0.0210799	0.0210801	0.0210804	0.0210806	0.0210808	0.021081	0.0210812	0.0210814	0.0210815	0.0210817	0.0210818	0.021082	0.0210821	0.0210822	0.0210823	0.0210824	0.0210824	0.0210825	0.0210825	0.0210826	0.0210826	0.0210826	0.0210826	0.0210826	0.0210826	0.0210826	0.0210826	0.0210826	0.0210826	0.0210826
0.051461	0.051461	0.051461	0.051461	0.0514611	0.0514612	0.0514615	0.0514624	0.0514641	0.0514671	0.0514715	0.0514778	0.0514862	0.0514966	0.0515091	0.0515234	0.0515396	0.0515573	0.0515763	0.0515963	0.051617	0.0516382	0.0516596	0.0516808	0.0517018	0.0517221	0.0517419	0.0517609	0.0517788	0.0517956	0.0518113	0.0518261	0.0518391	0.0518511	0.0518618	0.0518711	0.0518795	0.0518864	0.0518924	0.0518971	0.0519009	0.0519037	0.0519055	0.0519066	0.0519067	0.0519064	0.0519052	0.0519037	0.0519013	0.0518987
0.017774	0.017774	0.017774	0.017774	0.017774	0.017774	0.017774	0.017774	0.017774	0.0177741	0.0177741	0.0177741	0.0177742	0.0177742	0.0177743	0.0177744	0.0177745	0.0177746	0.0177747	0.0177748	0.0177749	0.017775	0.0177751	0.0177752	0.0177753	0.0177754	0.0177755	0.0177756	0.0177757	0.0177758	0.0177758	0.0177759	0.0177759	0.0177759	0.017776	0.017776	0.017776	0.017776	0.0177761	0.0177761	0.0177761	0.0177761	0.0177761	0.0177761	0.0177761	0.0177761	0.0177761	0.0177761	0.017776	0.017776
0.013531	0.013531	0.013531	0.013531	0.013531	0.013531	0.013531	0.0135312	0.0135315	0.013532	0.0135328	0.0135339	0.0135354	0.0135373	0.0135395	0.0135421	0.0135451	0.0135483	0.0135519	0.0135557	0.0135596	0.0135636	0.0135678	0.0135719	0.013576	0.0135801	0.0135841	0.013588	0.0135917	0.0135953	0.0135987	0.013602	0.013605	0.0136079	0.0136105	0.0136131	0.0136153	0.0136175	0.0136194	0.0136213	0.0136228	0.0136243	0.0136257	0.0136268	0.013628	0.0136289	0.0136298	0.0136306	0.0136312	0.0136319
0.0298365	0.0298365	0.0298365	0.0298365	0.0298365	0.0298366	0.0298367	0.029837	0.0298375	0.0298385	0.02984	0.029842	0.0298447	0.0298481	0.0298521	0.0298567	0.0298619	0.0298676	0.0298738	0.0298803	0.0298871	0.0298941	0.0299013	0.0299085	0.0299157	0.0299228	0.0299299	0.0299369	0.0299436	0.0299502	0.0299567	0.0299629	0.0299688	0.0299746	0.0299801	0.0299853	0.0299904	0.0299951	0.0299997	0.0300039	0.0300081	0.0300119	0.0300156	0.030019	0.0300223	0.0300253	0.0300283	0.030031	0.0300336	0.0300359
0.0147944	0.0147944	0.0147944	0.0147944	0.0147944	0.0147944	0.0147944	0.0147944	0.0147944	0.0147944	0.0147944	0.0147945	0.0147945	0.0147946	0.0147947	0.0147948	0.0147949	0.014795	0.0147952	0.0147953	0.0147955	0.0147957	0.0147958	0.014796	0.0147962	0.0147964	0.0147966	0.0147968	0.014797	0.0147972	0.0147973	0.0147975	0.0147977	0.0147979	0.014798	0.0147982	0.0147983	0.0147985	0.0147986	0.0147988	0.0147989	0.014799	0.0147991	0.0147992	0.0147993	0.0147994	0.0147995	0.0147996	0.0147996	0.0147997
0.0223876	0.0223876	0.0223876	0.0223876	0.0223876	0.0223876	0.0223876	0.0223876	0.0223876	0.0223876	0.0223876	0.0223877	0.0223877	0.0223877	0.0223878	0.0223878	0.0223879	0.0223879	0.022388	0.0223881	0.0223881	0.0223882	0.0223883	0.0223884	0.0223884	0.0223885	0.0223886	0.0223886	0.0223887	0.0223887	0.0223888	0.0223888	0.0223888	0.0223889	0.0223889	0.0223889	0.0223889	0.0223889	0.0223889	0.0223889	0.0223889	0.0223889	0.0223889	0.0223889	0.0223889	0.0223889	0.0223889	0.0223889	0.0223889	0.0223889
0.0212716	0.0212716	0.0212716	0.0212716	0.0212716	0.0212716	0.0212716	0.0212716	0.0212716	0.0212717	0.0212717	0.0212717	0.0212718	0.0212719	0.021272	0.0212721	0.0212723	0.0212724	0.0212726	0.0212727	0.0212729	0.021273	0.0212732	0.0212733	0.0212734	0.0212735	0.0212735	0.0212736	0.0212736	0.0212736	0.0212736	0.0212736	0.0212736	0.0212736	0.0212736	0.0212735	0.0212735	0.0212735	0.0212735	0.0212735	0.0212735	0.0212735	0.0212735	0.0212736	0.0212736	0.0212736	0.0212736	0.0212737	0.0212737	0.0212737
0.0125764	0.0125764	0.0125764	0.0125764	0.0125764	0.0125764	0.0125764	0.0125764	0.0125764	0.0125764	0.0125764	0.0125764	0.0125764	0.0125764	0.0125764	0.0125764	0.0125764	0.0125764	0.0125764	0.0125764	0.0125764	0.0125764	0.0125764	0.0125765	0.0125765	0.0125765	0.0125765	0.0125765	0.0125765	0.0125765	0.0125765	0.0125765	0.0125765	0.0125765	0.0125765	0.0125765	0.0125765	0.0125765	0.0125766	0.0125766	0.0125766	0.0125766	0.0125766	0.0125766	0.0125766	0.0125766	0.0125766	0.0125766	0.0125766	0.0125766
0.0124361	0.0124361	0.0124361	0.0124361	0.0124361	0.0124361	0.0124361	0.0124361	0.0124361	0.0124361	0.0124362	0.0124363	0.0124363	0.0124365	0.0124366	0.0124368	0.0124369	0.0124371	0.0124374	0.0124376	0.0124378	0.012438	0.0124383	0.0124385	0.0124387	0.0124389	0.0124391	0.0124392	0.0124394	0.0124395	0.0124396	0.0124397	0.0124398	0.0124398	0.0124399	0.0124399	0.0124399	0.01244	0.01244	0.01244	0.01244	0.01244	0.0124399	0.0124399	0.0124399	0.0124399	0.0124399	0.0124399	0.0124399	0.0124399
0.0154185	0.0154185	0.0154185	0.0154185	0.0154185	0.0154185	0.0154185	0.0154185	0.0154186	0.0154186	0.0154186	0.0154186	0.0154186	0.0154186	0.0154186	0.0154186	0.0154187	0.0154187	0.0154187	0.0154187	0.0154188	0.0154188	0.0154188	0.0154189	0.0154189	0.015419	0.015419	0.015419	0.0154191	0.0154191	0.0154191	0.0154192	0.0154192	0.0154192	0.0154192	0.0154193	0.0154193	0.0154193	0.0154193	0.0154193	0.0154193	0.0154194	0.0154194	0.0154194	0.0154194	0.0154194	0.0154194	0.0154194	0.0154194	0.0154194
0.0179956	0.0179956	0.0179956	0.0179956	0.0179956	0.0179956	0.0179956	0.0179958	0.0179961	0.0179966	0.0179973	0.0179984	0.0179997	0.0180015	0.0180036	0.018006	0.0180087	0.0180117	0.018015	0.0180184	0.0180219	0.0180256	0.0180293	0.0180329	0.0180366	0.0180402	0.0180438	0.0180471	0.0180504	0.0180536	0.0180565	0.0180593	0.0180619	0.0180644	0.0180667	0.0180688	0.0180707	0.0180724	0.0180741	0.0180755	0.0180769	0.018078	0.018079	0.0180799	0.0180808	0.0180815	0.0180821	0.0180826	0.018083	0.0180834
0.0127169	0.0127169	0.0127169	0.0127169	0.0127169	0.0127169	0.0127169	0.0127169	0.0127169	0.0127169	0.0127169	0.012717	0.012717	0.0127171	0.0127172	0.0127173	0.0127175	0.0127176	0.0127178	0.0127179	0.0127181	0.0127183	0.0127185	0.0127187	0.0127189	0.012719	0.0127192	0.0127194	0.0127196	0.0127197	0.0127199	0.01272	0.0127202	0.0127203	0.0127204	0.0127205	0.0127206	0.0127207	0.0127208	0.0127209	0.0127209	0.012721	0.012721	0.0127211	0.0127211	0.0127211	0.0127212	0.0127212	0.0127212	0.0127212
0.0216857	0.0216857	0.0216857	0.0216857	0.0216857	0.0216857	0.0216858	0.0216859	0.0216862	0.0216868	0.0216875	0.0216887	0.0216902	0.0216921	0.0216943	0.0216969	0.0217	0.0217033	0.0217069	0.0217107	0.0217147	0.0217189	0.0217232	0.0217275	0.0217318	0.0217362	0.0217405	0.0217447	0.0217489	0.021753	0.0217569	0.0217608	0.0217644	0.021768	0.0217714	0.0217747	0.0217778	0.0217808	0.0217837	0.0217864	0.0217889	0.0217913	0.0217936	0.0217959	0.0217978	0.0217998	0.0218017	0.0218033	0.021805	0.0218066
0.014942	0.014942	0.014942	0.014942	0.014942	0.0149421	0.0149423	0.0149429	0.0149441	0.0149461	0.014949	0.0149531	0.0149583	0.0149648	0.0149724	0.014981	0.0149906	0.0150008	0.0150115	0.0150226	0.0150339	0.0150451	0.0150562	0.015067	0.0150774	0.0150874	0.0150968	0.0151055	0.0151136	0.0151212	0.0151281	0.0151343	0.0151397	0.0151449	0.0151492	0.0151531	0.0151565	0.0151594	0.015162	0.015164	0.0151658	0.0151672	0.0151683	0.0151692	0.0151698	0.0151703	0.0151706	0.0151708	0.0151709	0.0151707
0.013167	0.013167	0.013167	0.013167	0.013167	0.013167	0.013167	0.0131671	0.0131673	0.0131676	0.0131681	0.0131688	0.0131698	0.013171	0.0131724	0.0131742	0.0131762	0.0131784	0.0131808	0.0131833	0.013186	0.0131888	0.0131916	0.0131945	0.0131973	0.0132001	0.0132028	0.0132054	0.013208	0.0132103	0.0132126	0.0132147	0.0132166	0.0132185	0.0132201	0.0132217	0.013223	0.0132243	0.0132254	0.0132264	0.0132273	0.0132281	0.0132287	0.0132294	0.0132298	0.0132303	0.0132307	0.013231	0.0132313	0.0132316
0.0091168	0.0091168	0.0091168	0.0091168	0.0091168	0.0091168	0.0091168	0.00911681	0.00911682	0.00911685	0.00911689	0.00911694	0.00911701	0.00911709	0.0091172	0.00911732	0.00911745	0.0091176	0.00911776	0.00911793	0.0091181	0.00911827	0.00911844	0.0091186	0.00911876	0.00911892	0.00911905	0.00911919	0.0091193	0.00911941	0.00911949	0.00911957	0.00911963	0.00911968	0.00911972	0.00911975	0.00911976	0.00911976	0.00911976	0.00911977	0.00911975	0.00911973	0.00911971	0.00911969	0.00911966	0.00911964	0.00911961	0.00911959	0.00911957	0.00911955
0.0158255	0.0158255	0.0158255	0.0158255	0.0158255	0.0158255	0.0158255	0.0158255	0.0158256	0.0158257	0.0158258	0.015826	0.0158263	0.0158266	0.015827	0.0158274	0.0158279	0.0158285	0.0158291	0.0158298	0.0158305	0.0158312	0.0158319	0.0158327	0.0158334	0.0158342	0.0158349	0.0158357	0.0158364	0.0158371	0.0158378	0.0158384	0.0158391	0.0158397	0.0158402	0.0158408	0.0158413	0.0158418	0.0158423	0.0158428	0.0158432	0.0158436	0.015844	0.0158443	0.0158447	0.015845	0.0158453	0.0158455	0.0158458	0.015846
0.0126153	0.0126153	0.0126153	0.0126153	0.0126154	0.0126154	0.0126154	0.0126155	0.0126157	0.0126161	0.0126167	0.0126175	0.0126186	0.01262	0.0126217	0.0126236	0.0126258	0.0126282	0.0126308	0.0126336	0.0126364	0.0126393	0.0126422	0.0126451	0.0126479	0.0126507	0.0126533	0.0126558	0.0126582	0.0126603	0.0126624	0.0126643	0.0126659	0.0126675	0.0126689	0.0126701	0.0126712	0.0126721	0.0126729	0.0126736	0.0126742	0.0126748	0.0126752	0.0126756	0.0126759	0.0126761	0.0126763	0.0126765	0.0126766	0.0126767
0.0238284	0.0238284	0.0238284	0.0238284	0.0238284	0.0238284	0.0238285	0.0238285	0.0238286	0.0238288	0.0238291	0.0238295	0.02383	0.0238306	0.0238314	0.0238322	0.0238332	0.0238342	0.0238353	0.0238364	0.0238374	0.0238384	0.0238394	0.0238403	0.0238411	0.0238418	0.0238424	0.0238428	0.0238432	0.0238435	0.0238436	0.0238437	0.0238437	0.0238437	0.0238436	0.0238435	0.0238434	0.0238433	0.0238431	0.023843	0.0238429	0.0238428	0.0238427	0.0238426	0.0238426	0.0238426	0.0238426	0.0238426	0.0238426	0.0238426
0.0130652	0.0130652	0.0130652	0.0130652	0.0130652	0.0130652	0.0130652	0.0130652	0.0130652	0.0130652	0.0130652	0.0130652	0.0130652	0.0130652	0.0130652	0.0130653	0.0130653	0.0130653	0.0130653	0.0130653	0.0130653	0.0130653	0.0130653	0.0130653	0.0130653	0.0130653	0.0130653	0.0130653	0.0130653	0.0130653	0.0130653	0.0130653	0.0130653	0.0130653	0.0130653	0.0130653	0.0130653	0.0130653	0.0130653	0.0130653	0.0130653	0.0130653	0.0130653	0.0130653	0.0130653	0.0130653	0.0130653	0.0130653	0.0130653	0.0130653
0.0152205	0.0152205	0.0152205	0.0152205	0.0152206	0.0152209	0.0152218	0.0152239	0.015228	0.0152347	0.0152448	0.015259	0.0152769	0.0152993	0.0153257	0.0153555	0.0153883	0.0154238	0.0154613	0.0154999	0.0155391	0.0155784	0.0156172	0.0156549	0.0156916	0.0157263	0.0157591	0.0157901	0.015819	0.0158457	0.0158697	0.0158916	0.0159112	0.0159291	0.0159445	0.015959	0.0159704	0.0159812	0.0159898	0.0159973	0.0160036	0.0160086	0.016013	0.0160159	0.0160185	0.01602	0.0160214	0.0160218	0.0160221	0.0160217
0.0173494	0.0173494	0.0173494	0.0173494	0.0173494	0.0173494	0.0173494	0.0173494	0.0173494	0.0173494	0.0173495	0.0173496	0.0173497	0.0173499	0.01735	0.0173502	0.0173505	0.0173507	0.017351	0.0173513	0.0173516	0.017352	0.0173523	0.0173526	0.0173529	0.0173532	0.0173534	0.0173537	0.0173539	0.0173541	0.0173542	0.0173544	0.0173545	0.0173546	0.0173547	0.0173548	0.0173548	0.0173549	0.0173549	0.0173549	0.0173549	0.0173549	0.0173549	0.0173549	0.0173549	0.0173549	0.0173549	0.0173549	0.0173549	0.0173549
0.0110462	0.0110462	0.0110462	0.0110462	0.0110462	0.0110462	0.0110462	0.0110462	0.0110462	0.0110463	0.0110464	0.0110465	0.0110466	0.0110468	0.011047	0.0110473	0.0110476	0.0110479	0.0110483	0.0110486	0.011049	0.0110494	0.0110498	0.0110502	0.0110506	0.011051	0.0110513	0.0110517	0.011052	0.0110523	0.0110526	0.0110529	0.0110531	0.0110533	0.0110536	0.0110537	0.0110539	0.011054	0.0110542	0.0110543	0.0110544	0.0110545	0.0110545	0.0110546	0.0110547	0.0110547	0.0110547	0.0110548	0.0110548	0.0110548
0.0121669	0.0121669	0.0121669	0.0121669	0.0121669	0.0121669	0.0121669	0.0121669	0.012167	0.012167	0.0121671	0.0121672	0.0121674	0.0121675	0.0121678	0.012168	0.0121683	0.0121687	0.012169	0.0121694	0.0121698	0.0121702	0.0121706	0.012171	0.0121714	0.0121718	0.0121722	0.0121726	0.0121729	0.0121733	0.0121736	0.0121739	0.0121741	0.0121744	0.0121746	0.0121748	0.012175	0.0121752	0.0121753	0.0121755	0.0121756	0.0121757	0.0121758	0.0121759	0.012176	0.012176	0.0121761	0.0121761	0.0121761	0.0121762
0.0249033	0.0249033	0.0249033	0.0249033	0.0249033	0.0249033	0.0249034	0.0249035	0.0249038	0.0249043	0.024905	0.0249061	0.0249076	0.0249095	0.0249119	0.0249147	0.0249179	0.0249215	0.0249254	0.0249296	0.0249339	0.0249385	0.0249431	0.0249477	0.0249523	0.0249569	0.0249613	0.0249655	0.0249696	0.0249733	0.024977	0.0249802	0.0249834	0.0249861	0.0249888	0.024991	0.0249932	0.0249949	0.0249967	0.024998	0.0249994	0.0250003	0.0250013	0.0250022	0.0250028	0.0250034	0.0250039	0.0250042	0.0250046	0.0250049
[truncated: 404 more rows]
[truncated: 47 more columns]

## Sheet: Sim_d3
0.0132895	0.0132895	0.0132895	0.0132895	0.0132895	0.0132895	0.0132895	0.0132895	0.0132895	0.0132896	0.0132896	0.0132896	0.0132896	0.0132896	0.0132896	0.0132896	0.0132897	0.0132897	0.0132897	0.0132898	0.0132898	0.0132899	0.0132899	0.01329	0.01329	0.01329	0.0132901	0.0132901	0.0132902	0.0132902	0.0132903	0.0132903	0.0132903	0.0132904	0.0132904	0.0132904	0.0132905	0.0132905	0.0132905	0.0132905	0.0132905	0.0132906	0.0132906	0.0132906	0.0132906	0.0132906	0.0132906	0.0132906	0.0132906	0.0132907
[truncated: 599 more rows]
[truncated: 47 more columns]

[truncated: 18 more sheets: Sim_d4, Sim_d5, Sim_d6, Sim_d7, Sim_d8, Sim_d9, Sim_d10, Sim_d11, Sim_d12, Sim_d13, Sim_d14, Sim_d15, Sim_d16, Sim_d17, Sim_d18, Sim_d19, Sim_d20, Sim_d21]
