# Supplementary material for: Modeling heterogeneous signaling dynamics of macrophages reveals principles of information transmission in stimulus responses
Source: Nat Commun. 2025 Jul 1;16:5986. doi: 10.1038/s41467-025-60901-3 (PMC12218168; doi:10.1038/s41467-025-60901-3)
Supplement: Supplementary file 6 — Source Data [file 41467_2025_60901_MOESM6_ESM.zip › source_data/Figure6.xlsx]

## Sheet: 6B_WT_TNF
0.0256828	0.0684311	0.102353	0.104948	0.10412	0.102836	0.101451	0.100024	0.0985745	0.0971183	0.0956683	0.0942351	0.0928269	0.0914487	0.0901046	0.0887978	0.0875255	0.0862936	0.0851013	0.0839425	0.0828195	0.0817311	0.0806758	0.0796524	0.0786596	0.0776947	0.0767607	0.0758514	0.0749655	0.0741019	0.0732604	0.0724396	0.0716372	0.0708468	0.0700813	0.0693236	0.0685835	0.0678552	0.0671355	0.0664316	0.0657328	0.0650457	0.0643647	0.0636904	0.0630236	0.0623597	0.0617039	0.0610497	0.0604003	0.0597532
0.0598169	0.147941	0.224218	0.231428	0.230484	0.226843	0.220554	0.211922	0.201584	0.190265	0.178596	0.167116	0.156228	0.146199	0.137219	0.12935	0.122627	0.116991	0.112346	0.108621	0.1057	0.103466	0.101812	0.100638	0.0998256	0.0993365	0.0990844	0.0990117	0.0990706	0.0992205	0.0994332	0.0996758	0.0999304	0.100179	0.100409	0.100609	0.100773	0.100894	0.100972	0.101	0.100978	0.100908	0.100791	0.100628	0.100415	0.100158	0.0998593	0.0995214	0.0991411	0.0987317
0.0164776	0.0414756	0.11573	0.145298	0.153785	0.154899	0.151832	0.145688	0.137518	0.128427	0.11935	0.110981	0.103804	0.0981169	0.0940417	0.0914705	0.0903867	0.0905031	0.0915521	0.0932404	0.0953044	0.0974817	0.0995784	0.101446	0.102985	0.104144	0.104905	0.105275	0.105302	0.105041	0.104561	0.103925	0.103189	0.10241	0.101634	0.100892	0.100207	0.0995919	0.0990493	0.0985758	0.0981571	0.0977865	0.0974452	0.0971199	0.0967961	0.0964603	0.0961028	0.0957142	0.0952902	0.0948245
0.0111587	0.0743481	0.124656	0.132343	0.131917	0.128109	0.121558	0.113495	0.105151	0.0973733	0.0906433	0.0852522	0.08131	0.0787997	0.0776652	0.0776757	0.0786332	0.0801969	0.082075	0.0839683	0.085646	0.0869514	0.087814	0.0882279	0.0882356	0.0879147	0.087357	0.0866596	0.0859074	0.0851706	0.0844992	0.0839231	0.0834559	0.0831023	0.08284	0.0826502	0.0825081	0.0823863	0.0822606	0.0821106	0.0819201	0.0816785	0.0813831	0.0810334	0.0806313	0.080185	0.0797003	0.0791854	0.0786468	0.0780902
0.0162978	0.0223215	0.0494806	0.0666994	0.0734995	0.0760322	0.0768786	0.0770116	0.0768235	0.0764863	0.0760765	0.0756291	0.0751589	0.0746749	0.0741805	0.0736782	0.0731698	0.0726578	0.0721432	0.071628	0.0711135	0.0706013	0.0700926	0.0695881	0.0690886	0.0685948	0.0681073	0.0676262	0.067151	0.0666817	0.0662177	0.0657588	0.0653045	0.0648544	0.0644079	0.0639633	0.0635205	0.0630787	0.062637	0.0621939	0.0617486	0.0613011	0.0608506	0.060396	0.0599355	0.0594693	0.0589965	0.0585162	0.0580278	0.0575308
0.0220168	0.0259549	0.0563751	0.0952018	0.126011	0.148319	0.164018	0.174821	0.182114	0.186943	0.190061	0.192054	0.193288	0.194031	0.194472	0.194726	0.194873	0.194955	0.195006	0.195041	0.195069	0.195094	0.195118	0.195142	0.195165	0.195186	0.195205	0.195222	0.195235	0.195244	0.19525	0.195252	0.195249	0.195242	0.195232	0.195216	0.195196	0.195173	0.195146	0.195113	0.195076	0.195034	0.194986	0.194938	0.19488	0.194821	0.194758	0.194688	0.194612	0.19453
0.0143997	0.0218619	0.0273497	0.0278915	0.0276911	0.0272722	0.0267836	0.0262822	0.0257903	0.025317	0.0248657	0.0244361	0.0240285	0.0236421	0.023277	0.0229295	0.0226017	0.0222927	0.0219977	0.0217174	0.021451	0.0212017	0.0209645	0.0207388	0.0205239	0.0203194	0.0201278	0.0199446	0.0197692	0.019602	0.0194448	0.0192938	0.0191491	0.0190123	0.0188801	0.0187535	0.0186331	0.0185154	0.0184051	0.0182965	0.0181935	0.0180931	0.0179962	0.0179037	0.0178133	0.0177229	0.0176387	0.0175549	0.0174721	0.0173937
0.0136894	0.042687	0.0647977	0.0662057	0.0652746	0.0639859	0.0626428	0.0613136	0.0600166	0.0587575	0.0575386	0.0563609	0.0552257	0.0541311	0.0530786	0.0520662	0.0510905	0.0501533	0.0492568	0.0483888	0.0475554	0.0467584	0.0459905	0.0452505	0.0445372	0.0438502	0.0431963	0.0425552	0.0419424	0.0413483	0.0407726	0.0402199	0.0396772	0.0391607	0.0386495	0.0381621	0.0376812	0.0372175	0.0367598	0.0363174	0.0358802	0.0354557	0.0350356	0.0346259	0.03422	0.0338224	0.033428	0.0330402	0.032655	0.0322752
0.0134064	0.0615019	0.134158	0.149366	0.150995	0.149539	0.146859	0.143831	0.140993	0.138592	0.136694	0.135272	0.134251	0.133549	0.133089	0.132797	0.132624	0.132525	0.132472	0.132446	0.132434	0.132426	0.132419	0.13241	0.132399	0.132384	0.132367	0.132347	0.132325	0.132301	0.132275	0.132248	0.132219	0.132188	0.132156	0.132122	0.132086	0.132048	0.132007	0.131965	0.13192	0.131872	0.131823	0.131769	0.131712	0.131653	0.131589	0.131521	0.131451	0.131374
0.0248508	0.0769192	0.117367	0.120269	0.11836	0.114075	0.10744	0.0989926	0.0895639	0.0799208	0.0706577	0.062165	0.0546828	0.0483368	0.0431259	0.0390149	0.0359158	0.0336952	0.0322517	0.0314416	0.0311439	0.0312381	0.0316327	0.0322475	0.0330102	0.0338661	0.0347716	0.0356924	0.0366012	0.0374779	0.0383064	0.0390767	0.0397789	0.040409	0.0409639	0.0414443	0.0418497	0.0421761	0.0424381	0.0426273	0.0427588	0.042825	0.042841	0.042808	0.0427308	0.0426139	0.0424621	0.042279	0.04207	0.0418378
0.0195365	0.174971	0.306774	0.326472	0.321365	0.306932	0.288841	0.270837	0.254738	0.241166	0.23007	0.221188	0.214215	0.208769	0.20455	0.2013	0.198798	0.196884	0.195382	0.194192	0.193223	0.192407	0.191688	0.191024	0.190385	0.18975	0.189102	0.188431	0.187726	0.186984	0.186198	0.185367	0.184483	0.183552	0.18256	0.181507	0.180401	0.179233	0.178003	0.176703	0.175322	0.173866	0.172336	0.170728	0.169038	0.167248	0.165359	0.163377	0.161299	0.159122
0.0192209	0.0253944	0.0663481	0.10684	0.132467	0.148048	0.157676	0.163713	0.167507	0.169847	0.171204	0.171848	0.171958	0.171635	0.170955	0.16997	0.168725	0.167262	0.165605	0.163806	0.161898	0.159907	0.157877	0.155834	0.153808	0.151825	0.149904	0.148063	0.146325	0.144685	0.143157	0.141743	0.140445	0.139261	0.138187	0.137215	0.13634	0.135554	0.134848	0.134212	0.133636	0.133115	0.132634	0.132184	0.131757	0.131347	0.130944	0.130542	0.130134	0.129714
0.0376785	0.0395811	0.0523993	0.0673623	0.0786568	0.086616	0.0923257	0.0965701	0.0998299	0.102412	0.104521	0.106283	0.107792	0.109106	0.110267	0.111311	0.112255	0.113119	0.113913	0.114649	0.115328	0.11596	0.116544	0.117087	0.11759	0.118055	0.118484	0.118877	0.119229	0.119548	0.119834	0.120088	0.12031	0.120497	0.120647	0.120757	0.120854	0.120897	0.120929	0.120905	0.120866	0.120781	0.120671	0.120524	0.120342	0.120134	0.11987	0.119588	0.119283	0.118916
0.0162636	0.0186877	0.0375443	0.0646166	0.0889425	0.108499	0.123601	0.134931	0.143114	0.148775	0.152331	0.154159	0.154572	0.153778	0.152023	0.149528	0.146503	0.143151	0.139653	0.136161	0.132801	0.12967	0.126835	0.124333	0.122179	0.120373	0.118903	0.117767	0.116901	0.116295	0.115908	0.115692	0.115637	0.115687	0.115816	0.116	0.116215	0.116438	0.116653	0.116846	0.117008	0.117131	0.117203	0.117228	0.117201	0.117125	0.116997	0.116817	0.11659	0.11632
0.0143715	0.0180079	0.0445497	0.0767779	0.100852	0.117133	0.127822	0.134694	0.13902	0.141716	0.14339	0.144415	0.145051	0.145455	0.145715	0.14589	0.146015	0.146109	0.146184	0.146245	0.146297	0.146342	0.146381	0.146414	0.146443	0.146468	0.146488	0.146504	0.146517	0.146526	0.146532	0.146535	0.146535	0.146531	0.146524	0.146515	0.146502	0.146488	0.146469	0.146449	0.146424	0.146398	0.146368	0.146336	0.146299	0.14626	0.146217	0.146173	0.146122	0.146071
0.0330133	0.189901	0.281993	0.290135	0.282183	0.263726	0.238141	0.209576	0.181136	0.154658	0.131093	0.111081	0.0948629	0.0826668	0.0747129	0.0710063	0.0715965	0.0762286	0.0842675	0.0946577	0.106158	0.117572	0.127836	0.136134	0.141891	0.144719	0.144822	0.142416	0.138162	0.132605	0.126452	0.120256	0.114504	0.109544	0.105635	0.102928	0.101439	0.10116	0.101867	0.10338	0.105412	0.107671	0.109876	0.111783	0.113192	0.113968	0.11403	0.113412	0.112175	0.110418
0.0145587	0.115932	0.239091	0.260439	0.259528	0.254564	0.249329	0.24481	0.24118	0.238355	0.236193	0.234556	0.233313	0.232377	0.231677	0.231144	0.230743	0.230438	0.230208	0.230033	0.229897	0.229792	0.229707	0.229641	0.229586	0.22954	0.2295	0.229464	0.229431	0.2294	0.22937	0.22934	0.22931	0.22928	0.229248	0.229215	0.229181	0.229145	0.229108	0.229068	0.229026	0.228982	0.228935	0.228886	0.228832	0.228777	0.228717	0.228654	0.228587	0.228516
0.013398	0.0931406	0.133173	0.137553	0.137706	0.137271	0.136505	0.135468	0.134273	0.133051	0.131902	0.130881	0.130023	0.129328	0.128773	0.128347	0.12803	0.127791	0.127614	0.12748	0.127374	0.127285	0.127203	0.127123	0.12704	0.126952	0.126856	0.12675	0.126636	0.126512	0.126378	0.126236	0.126083	0.125922	0.12575	0.12557	0.125379	0.125177	0.124966	0.124743	0.124508	0.124262	0.124002	0.123729	0.123442	0.12314	0.122823	0.12249	0.122137	0.121765
0.016937	0.0488088	0.0735821	0.0752763	0.0743746	0.0730932	0.0717536	0.0704224	0.0691155	0.067839	0.0665958	0.0653884	0.064217	0.0630841	0.0619891	0.0609297	0.0599089	0.0589219	0.0579706	0.0570542	0.0561698	0.0553161	0.0544919	0.0536959	0.0529296	0.0521805	0.0514677	0.0507714	0.0500942	0.049446	0.0488117	0.0481948	0.0476008	0.0470194	0.0464554	0.0459021	0.0453643	0.0448373	0.0443222	0.0438175	0.0433218	0.0428359	0.0423564	0.041886	0.04142	0.0409623	0.0405076	0.0400591	0.0396136	0.0391724
0.0126942	0.0869123	0.138209	0.145469	0.144393	0.139677	0.132661	0.124877	0.117443	0.110976	0.105787	0.101939	0.0994006	0.0980039	0.0975514	0.0978129	0.0985107	0.0994211	0.100352	0.10117	0.101795	0.102192	0.102369	0.102355	0.102193	0.101928	0.101603	0.101252	0.100903	0.10057	0.100261	0.0999794	0.0997207	0.0994774	0.0992424	0.0990069	0.0987638	0.0985066	0.0982306	0.0979333	0.0976108	0.0972658	0.0968946	0.0964993	0.0960817	0.09564	0.0951744	0.0946863	0.0941756	0.0936411
[truncated: 47 more columns]

## Sheet: 6B_WT_Pam3CSK
0.0256828	0.0256834	0.025946	0.0285313	0.0347109	0.0419854	0.0475353	0.0506271	0.0518199	0.0518499	0.051253	0.050348	0.0493101	0.0482311	0.0471558	0.0461061	0.0450913	0.044115	0.04318	0.0422865	0.0414326	0.0406174	0.039841	0.0390991	0.0383961	0.0377259	0.0370874	0.0364792	0.0359062	0.0353601	0.0348403	0.0343457	0.0338752	0.0334316	0.0330122	0.0326136	0.0322376	0.0318796	0.0315397	0.0312171	0.0309135	0.0306231	0.0303522	0.030091	0.0298494	0.0296146	0.0293994	0.0291884	0.0289998	0.0288136
0.0598169	0.0598176	0.0601757	0.0641517	0.0749497	0.0890202	0.100771	0.108165	0.111779	0.112747	0.112075	0.110409	0.108165	0.105595	0.10287	0.100095	0.0973463	0.0946755	0.0921164	0.0896882	0.0874142	0.0852816	0.0833059	0.081481	0.079797	0.0782449	0.0768168	0.0755044	0.0743074	0.0732142	0.0722059	0.0712813	0.070433	0.0696542	0.0689387	0.0682808	0.0676752	0.0671256	0.066613	0.066135	0.0656929	0.0652921	0.064917	0.0645663	0.0642434	0.0639459	0.0636686	0.06341	0.0631689	0.0629454
0.0164776	0.0164778	0.0166226	0.0186417	0.0258856	0.0396001	0.0570042	0.0742058	0.0891252	0.101114	0.110156	0.116376	0.120042	0.121401	0.120864	0.118812	0.115684	0.111905	0.107819	0.103733	0.0998811	0.0964132	0.0934335	0.0909577	0.0889948	0.0875305	0.0864645	0.08574	0.0852905	0.0850107	0.0848507	0.0847358	0.0846195	0.084461	0.0842298	0.0839178	0.0834968	0.0829851	0.0823768	0.0816847	0.080919	0.0800917	0.0792191	0.0783151	0.0773923	0.0764616	0.0755324	0.074612	0.0737061	0.0728185
0.0111587	0.0111593	0.0115439	0.0168285	0.0351629	0.0630694	0.0878726	0.104587	0.113687	0.116522	0.114334	0.108557	0.10057	0.0915414	0.0823124	0.0734464	0.0653389	0.0582901	0.0524406	0.0479271	0.0448046	0.0430269	0.0425111	0.0431096	0.0445916	0.0466907	0.0491083	0.0515509	0.0537462	0.0554741	0.0565675	0.0569101	0.0564899	0.0553224	0.0535214	0.0512026	0.0485316	0.0456796	0.0427994	0.0400296	0.0374818	0.0352284	0.0333383	0.0318108	0.0306586	0.0298616	0.0293708	0.0291363	0.0291067	0.0292236
0.0162978	0.0162984	0.0166784	0.0219857	0.0406815	0.0704415	0.0988083	0.119834	0.133725	0.14242	0.147698	0.150833	0.152614	0.153531	0.153859	0.153777	0.153395	0.152785	0.151989	0.151034	0.149957	0.148768	0.147486	0.146124	0.144697	0.143216	0.141683	0.140108	0.1385	0.136859	0.135196	0.133513	0.131812	0.130093	0.12836	0.126616	0.124863	0.123101	0.121329	0.119551	0.117768	0.115979	0.114184	0.112387	0.110586	0.108782	0.106977	0.105171	0.103365	0.101559
0.0220168	0.0220175	0.0224312	0.0279784	0.0470626	0.0775536	0.107749	0.131558	0.148523	0.160121	0.167833	0.172888	0.176097	0.178012	0.178991	0.179272	0.179027	0.178389	0.177425	0.176199	0.17476	0.173141	0.171364	0.169454	0.167427	0.165293	0.163067	0.160751	0.158366	0.155914	0.153402	0.150837	0.148226	0.145573	0.142881	0.140164	0.137425	0.134668	0.131897	0.129117	0.126334	0.123552	0.120775	0.11801	0.115256	0.112516	0.109805	0.107106	0.104445	0.101809
0.0143997	0.0144	0.0145397	0.0158895	0.0191738	0.0233498	0.0270048	0.0294682	0.0307666	0.0311946	0.0310513	0.0305634	0.0298926	0.0291348	0.0283459	0.0275593	0.0267931	0.0260565	0.0253538	0.0246851	0.0240542	0.023457	0.0228927	0.0223626	0.0218613	0.0213896	0.0209473	0.0205297	0.0201378	0.0197692	0.0194239	0.0191001	0.0187962	0.0185112	0.0182445	0.0179922	0.0177582	0.0175392	0.0173334	0.0171401	0.0169587	0.0167892	0.0166339	0.0164853	0.0163462	0.0162185	0.0160964	0.0159838	0.015879	0.0157789
0.0136894	0.0136895	0.0137782	0.0150275	0.0194847	0.0280734	0.0395859	0.0518206	0.0631949	0.0730535	0.081323	0.0881232	0.0936644	0.0981387	0.101752	0.104616	0.106883	0.108655	0.110012	0.111019	0.111747	0.11223	0.112503	0.112611	0.112571	0.112412	0.112145	0.111792	0.111359	0.110863	0.110305	0.109701	0.109049	0.108359	0.107634	0.10688	0.106097	0.105288	0.104456	0.103603	0.102731	0.101841	0.100935	0.100013	0.0990778	0.0981263	0.0971646	0.096193	0.0952064	0.0942109
0.0134064	0.0134074	0.0140678	0.0233084	0.0539216	0.0925639	0.120203	0.134733	0.139725	0.138504	0.133613	0.126904	0.119669	0.112699	0.106466	0.101217	0.0970411	0.0940066	0.0919659	0.0908141	0.0903893	0.0904752	0.0908554	0.0913405	0.0917713	0.092024	0.0920256	0.0917444	0.0911807	0.0903756	0.0893772	0.0882315	0.0870104	0.0857655	0.0845463	0.0833821	0.0823089	0.0813254	0.0804494	0.0796572	0.0789486	0.0782971	0.0776845	0.0770914	0.0764986	0.0758896	0.0752551	0.0745906	0.0738876	0.0731547
0.0248508	0.0248513	0.0250782	0.0275344	0.0340933	0.0428353	0.0504707	0.0554499	0.0579129	0.058488	0.0577824	0.0562363	0.054176	0.0518196	0.0493311	0.0468317	0.0444048	0.0421114	0.0399878	0.0380538	0.0363228	0.0347771	0.0334168	0.0322356	0.0312011	0.0303204	0.0295534	0.0288997	0.0283401	0.0278577	0.0274518	0.0271035	0.0268036	0.0265474	0.0263301	0.0261418	0.0259813	0.0258424	0.0257228	0.0256197	0.0255294	0.0254514	0.0253837	0.0253242	0.0252717	0.0252263	0.0251862	0.0251506	0.025119	0.0250915
0.0195365	0.0195378	0.0203467	0.0328095	0.0826633	0.156677	0.219038	0.255959	0.268812	0.265293	0.25278	0.236184	0.218219	0.200271	0.182988	0.166662	0.151377	0.137101	0.123819	0.111443	0.0999845	0.0893882	0.0796482	0.0707976	0.0628884	0.056	0.050223	0.0456746	0.0425106	0.0408137	0.0406392	0.0419898	0.0447439	0.0486733	0.0533477	0.0581822	0.0624841	0.0655478	0.0668611	0.0660723	0.0632831	0.0587603	0.0529804	0.0464637	0.0396966	0.0331304	0.0271594	0.0220972	0.0181896	0.0155751
0.0192209	0.019221	0.0192905	0.0202774	0.0238363	0.0307626	0.0403838	0.0512065	0.061921	0.0718367	0.0806873	0.0884474	0.0951975	0.100996	0.105997	0.110245	0.113844	0.116862	0.119335	0.121321	0.122854	0.123963	0.124671	0.125011	0.12499	0.124644	0.123963	0.123008	0.121783	0.120279	0.118583	0.116689	0.114613	0.112381	0.110033	0.107596	0.105093	0.10255	0.0999882	0.0974271	0.0948933	0.0924062	0.0899783	0.0876216	0.0853465	0.0831607	0.0810836	0.0791229	0.0772682	0.0755204
0.0376785	0.0376805	0.0389155	0.0561032	0.109956	0.17637	0.227752	0.259873	0.278081	0.287919	0.29305	0.295579	0.296656	0.296891	0.296645	0.296116	0.295425	0.294639	0.2938	0.292929	0.292037	0.29113	0.290208	0.28927	0.288313	0.287336	0.286331	0.285301	0.284238	0.283141	0.282008	0.280838	0.27963	0.278378	0.277084	0.275745	0.274361	0.272931	0.271453	0.269926	0.268355	0.266753	0.265081	0.263374	0.26163	0.259821	0.257981	0.256096	0.254152	0.252193
0.0162636	0.016264	0.0165063	0.0199066	0.0322489	0.0545501	0.0797132	0.101619	0.118511	0.130728	0.139236	0.144876	0.148304	0.149937	0.150034	0.148737	0.146221	0.142555	0.137955	0.132577	0.126612	0.12028	0.11377	0.107256	0.100901	0.0948232	0.0891181	0.0838728	0.0791675	0.0749735	0.0713834	0.0683507	0.0658938	0.0639888	0.0626197	0.0617305	0.0613246	0.061305	0.06166	0.062321	0.0632303	0.0643294	0.0655583	0.066862	0.0681873	0.0694842	0.0707075	0.071821	0.0727943	0.0736029
0.0143715	0.0143718	0.014576	0.0173438	0.0270241	0.0442393	0.0639666	0.0815454	0.0954721	0.105878	0.113474	0.118938	0.122834	0.125567	0.127445	0.128682	0.129439	0.129826	0.129925	0.1298	0.129493	0.129034	0.128452	0.127766	0.126988	0.126131	0.125208	0.124217	0.123173	0.122071	0.120924	0.119727	0.118488	0.117209	0.115888	0.114532	0.113138	0.111711	0.110253	0.108764	0.107247	0.105702	0.104136	0.102538	0.100921	0.0992862	0.0976323	0.0959574	0.0942675	0.0925673
0.0330133	0.0330254	0.0408072	0.132156	0.254892	0.307676	0.318796	0.316425	0.310608	0.304517	0.299132	0.29468	0.291088	0.288235	0.285942	0.284086	0.282547	0.281238	0.280084	0.279034	0.278052	0.277105	0.276176	0.275248	0.274312	0.27336	0.272386	0.271384	0.270355	0.269293	0.2682	0.267072	0.265909	0.264709	0.263472	0.262197	0.260879	0.259529	0.258144	0.256706	0.255233	0.253723	0.252177	0.250577	0.248942	0.247271	0.245562	0.243801	0.242007	0.240178
0.0145587	0.0150422	0.115179	0.236517	0.260088	0.259626	0.254975	0.250066	0.245834	0.242437	0.239785	0.237753	0.236195	0.235007	0.234098	0.233404	0.232871	0.232452	0.232124	0.231862	0.231648	0.231468	0.231314	0.231178	0.231055	0.23094	0.23083	0.230722	0.230615	0.230507	0.230397	0.230284	0.230168	0.230046	0.22992	0.229789	0.229652	0.229509	0.229358	0.2292	0.229034	0.228862	0.228678	0.228489	0.228288	0.228078	0.22786	0.227626	0.227385	0.227131
0.013398	0.0133997	0.0144449	0.0289792	0.0698728	0.108789	0.129649	0.138138	0.141071	0.141853	0.141822	0.141488	0.141069	0.140657	0.140294	0.139989	0.139741	0.139542	0.139382	0.139252	0.139145	0.139053	0.138973	0.138901	0.138834	0.138771	0.13871	0.138651	0.138592	0.138533	0.138474	0.138415	0.138356	0.138296	0.138235	0.138174	0.138111	0.138049	0.137985	0.137921	0.137856	0.13779	0.137723	0.137656	0.137588	0.137519	0.13745	0.137379	0.137307	0.137236
0.016937	0.0169381	0.0175804	0.0263924	0.0555128	0.0940214	0.124007	0.142354	0.152376	0.157553	0.160084	0.16119	0.161512	0.161387	0.160999	0.16045	0.159796	0.159068	0.158285	0.157455	0.156582	0.155666	0.154713	0.153713	0.152674	0.151584	0.150453	0.149275	0.14805	0.146776	0.145451	0.144082	0.142667	0.141195	0.139676	0.138112	0.136504	0.134853	0.133147	0.131409	0.129635	0.127809	0.125963	0.12407	0.12215	0.120206	0.118223	0.116225	0.114199	0.112155
0.0126942	0.0126975	0.0147253	0.040847	0.094557	0.128843	0.141059	0.143014	0.140678	0.136557	0.131927	0.127468	0.123503	0.120149	0.117435	0.115272	0.113609	0.112321	0.111322	0.110524	0.109847	0.109229	0.108626	0.108006	0.107351	0.106646	0.105894	0.105095	0.104248	0.103365	0.102451	0.101509	0.100548	0.0995725	0.0985854	0.0975898	0.0965889	0.0955836	0.0945751	0.0935641	0.0925511	0.0915367	0.0905212	0.0895051	0.0884889	0.0874735	0.0864594	0.0854472	0.0844379	0.0834335
[truncated: 47 more columns]

## Sheet: 6B_WT_CpG
0.0256828	0.0256828	0.0257878	0.0287397	0.0451038	0.0831279	0.129071	0.166781	0.191677	0.206092	0.213713	0.217383	0.218863	0.219146	0.218795	0.218096	0.21722	0.216247	0.215221	0.214159	0.213069	0.211952	0.210805	0.209624	0.208408	0.207149	0.205851	0.204504	0.203112	0.201675	0.200191	0.198657	0.197076	0.19545	0.193778	0.192068	0.190317	0.188528	0.186697	0.184834	0.182939	0.181015	0.179063	0.177092	0.17509	0.173073	0.171041	0.168987	0.166923	0.16485
0.0598169	0.0598169	0.0598179	0.0598494	0.0600367	0.0605658	0.0615607	0.0630567	0.0649903	0.0672686	0.0697731	0.0723977	0.0750512	0.0776594	0.0801662	0.082533	0.0847211	0.086721	0.088526	0.0901067	0.0914934	0.0926596	0.0936429	0.094414	0.0950202	0.0954435	0.0957161	0.095845	0.0958295	0.0957082	0.0954817	0.0951625	0.0947626	0.0942934	0.0937639	0.093191	0.0925689	0.0919175	0.0912433	0.0905512	0.089846	0.0891311	0.0884136	0.0876966	0.0869818	0.086275	0.0855748	0.0848828	0.0842066	0.0835406
0.0164776	0.0164799	0.0231735	0.0975442	0.152402	0.164879	0.166415	0.165697	0.164383	0.162997	0.161765	0.160757	0.159961	0.159339	0.158843	0.158434	0.158079	0.157751	0.15743	0.1571	0.156748	0.156367	0.155944	0.155478	0.154952	0.154367	0.153717	0.152995	0.152195	0.151301	0.150316	0.149237	0.148059	0.14678	0.145381	0.143883	0.142263	0.14054	0.138711	0.136769	0.134731	0.132604	0.130399	0.128115	0.125769	0.123374	0.120937	0.118476	0.116001	0.113523
0.0111587	0.0111587	0.0114009	0.0261558	0.0902142	0.125975	0.13322	0.133576	0.132139	0.129992	0.127693	0.12557	0.12377	0.122339	0.121246	0.120442	0.11987	0.119471	0.119204	0.119024	0.118902	0.118817	0.11875	0.118692	0.118635	0.118575	0.118509	0.118435	0.118353	0.118261	0.118159	0.118049	0.117929	0.117799	0.117659	0.117508	0.117347	0.117174	0.116991	0.116796	0.116589	0.11637	0.116137	0.115891	0.11563	0.115361	0.115073	0.114772	0.114462	0.11413
0.0162978	0.0162978	0.0163005	0.0163829	0.0168636	0.018214	0.0207879	0.024705	0.0298582	0.0359129	0.0424778	0.049183	0.0557409	0.0619629	0.067731	0.072992	0.0777313	0.0819447	0.0856538	0.0889126	0.0917292	0.0941348	0.0961762	0.0978852	0.0992806	0.100401	0.101256	0.10188	0.102298	0.102509	0.10255	0.102438	0.102184	0.101794	0.101288	0.100678	0.0999877	0.0992135	0.0983634	0.0974556	0.0964975	0.0954963	0.094457	0.0933868	0.092289	0.0911766	0.0900453	0.0889029	0.0877547	0.0866006
0.0220168	0.0220168	0.0220961	0.0243786	0.0374273	0.0693592	0.110151	0.144849	0.168327	0.182191	0.189739	0.193624	0.195499	0.196278	0.196463	0.196313	0.195964	0.195488	0.194928	0.194302	0.193622	0.192893	0.192117	0.191294	0.190423	0.189507	0.188537	0.18752	0.186448	0.185325	0.184153	0.182926	0.181643	0.180311	0.178927	0.177493	0.176008	0.174474	0.172889	0.171259	0.169584	0.167868	0.166107	0.164305	0.162465	0.160591	0.158682	0.156742	0.154773	0.152775
0.0143997	0.0143997	0.0144088	0.0146287	0.0156246	0.0177261	0.0206887	0.0239369	0.0269285	0.0293298	0.0310312	0.0320809	0.0325789	0.0326437	0.0323907	0.0319151	0.0312924	0.0305788	0.0298154	0.0290314	0.028247	0.0274758	0.0267269	0.026005	0.0253141	0.0246568	0.0240314	0.0234406	0.0228795	0.0223512	0.021854	0.021384	0.0209412	0.0205244	0.0201323	0.0197656	0.0194198	0.0190963	0.0187929	0.0185083	0.0182413	0.017991	0.017758	0.0175368	0.0173296	0.0171388	0.0169584	0.0167881	0.0166306	0.0164839
0.0136894	0.0136894	0.0136894	0.0136935	0.0137532	0.0141035	0.0153014	0.0182559	0.0241607	0.0339454	0.0474981	0.0633814	0.0795432	0.0942747	0.106617	0.116293	0.123477	0.128569	0.132065	0.134382	0.135851	0.136745	0.137241	0.137461	0.137496	0.137405	0.137219	0.136969	0.136669	0.136326	0.135951	0.135547	0.135116	0.13466	0.13418	0.133678	0.133154	0.132607	0.132039	0.131449	0.130839	0.130208	0.129556	0.128886	0.128196	0.127487	0.126758	0.12601	0.125243	0.124459
0.0134064	0.0134306	0.0566083	0.134439	0.149999	0.151413	0.150133	0.147863	0.145339	0.143003	0.141044	0.139512	0.138364	0.137533	0.136957	0.136563	0.136303	0.136136	0.136028	0.135958	0.135909	0.135872	0.135839	0.135807	0.135772	0.135731	0.135684	0.13563	0.135568	0.135496	0.135413	0.135318	0.135211	0.135088	0.134949	0.134792	0.134614	0.134414	0.134189	0.133937	0.133656	0.133342	0.132993	0.132603	0.132175	0.131706	0.131186	0.13061	0.129982	0.1293
0.0248508	0.0248509	0.0251303	0.0329384	0.0736519	0.14011	0.191372	0.216858	0.224831	0.223811	0.218903	0.212744	0.206575	0.20093	0.19597	0.191686	0.187972	0.184711	0.181766	0.179038	0.176421	0.173851	0.171269	0.168644	0.165956	0.16319	0.160354	0.157452	0.154502	0.151517	0.148515	0.145516	0.142538	0.139597	0.136708	0.133884	0.131136	0.12847	0.125892	0.123409	0.121017	0.118715	0.1165	0.114367	0.112313	0.110332	0.108421	0.10657	0.104774	0.103032
0.0195365	0.0195366	0.0200409	0.056264	0.220611	0.311309	0.327856	0.326031	0.320959	0.315922	0.31167	0.308295	0.305675	0.303667	0.30213	0.300954	0.300056	0.299355	0.298807	0.298372	0.298017	0.297718	0.297457	0.297225	0.297008	0.296799	0.296592	0.296381	0.296165	0.295938	0.295699	0.295446	0.295175	0.294886	0.294577	0.294249	0.293896	0.29352	0.293119	0.292693	0.29224	0.291759	0.291247	0.290711	0.290135	0.28953	0.288897	0.288227	0.287518	0.286778
0.0192209	0.0192209	0.0192216	0.0192512	0.019481	0.0202526	0.0219396	0.0247971	0.0288889	0.0341024	0.0401392	0.0466596	0.0533391	0.0599105	0.0661837	0.0720395	0.0774091	0.0822567	0.0865892	0.090384	0.0936998	0.096545	0.0989416	0.100896	0.102477	0.103685	0.104513	0.105013	0.105208	0.105106	0.104719	0.104046	0.103124	0.101984	0.100631	0.0990843	0.0973639	0.09549	0.0934834	0.0913583	0.0891458	0.0868672	0.0845412	0.082186	0.0798188	0.0774559	0.0751106	0.072807	0.0705522	0.0683547
0.0376785	0.0376788	0.0387696	0.0676694	0.165008	0.250499	0.288277	0.300146	0.303272	0.30395	0.303963	0.303776	0.303518	0.30323	0.302928	0.302617	0.302298	0.301966	0.301616	0.301246	0.300849	0.300422	0.299958	0.299457	0.298914	0.298321	0.29768	0.296988	0.296234	0.295425	0.294556	0.293618	0.292614	0.291545	0.290409	0.289194	0.287912	0.286557	0.285129	0.283629	0.282056	0.280411	0.278694	0.276909	0.275048	0.273126	0.271144	0.269103	0.266988	0.264817
0.0162636	0.0162637	0.0163587	0.0190133	0.033873	0.0680553	0.106956	0.135738	0.152326	0.160553	0.164144	0.165352	0.16526	0.164312	0.162688	0.160461	0.157695	0.154445	0.150777	0.146766	0.142478	0.137983	0.133341	0.12862	0.123868	0.119135	0.114457	0.109886	0.105437	0.101147	0.0970533	0.0931592	0.0894807	0.0860309	0.0828334	0.079902	0.0772309	0.0748191	0.0726642	0.0707609	0.0691011	0.0676735	0.0664702	0.0654634	0.0646417	0.0639857	0.0634747	0.0630873	0.0628017	0.0625964
0.0143715	0.0143908	0.0399324	0.120562	0.145955	0.149976	0.150503	0.150563	0.150561	0.150549	0.150533	0.150517	0.150499	0.15048	0.150458	0.150433	0.150405	0.150371	0.15033	0.150282	0.150222	0.15015	0.150062	0.149955	0.149825	0.149667	0.149476	0.149244	0.148965	0.148631	0.148235	0.147768	0.14722	0.146583	0.14585	0.145011	0.144062	0.142999	0.141817	0.140515	0.139092	0.137549	0.135889	0.134116	0.132237	0.130251	0.128178	0.126013	0.123771	0.121462
0.0330133	0.0330133	0.0331147	0.03702	0.0664367	0.142602	0.227079	0.281625	0.303934	0.307225	0.302665	0.295975	0.289459	0.283838	0.279208	0.275419	0.272277	0.269601	0.267244	0.26507	0.263	0.260968	0.25893	0.256852	0.254713	0.252504	0.25021	0.247835	0.24538	0.242839	0.240216	0.237518	0.234753	0.231924	0.229037	0.2261	0.22312	0.220103	0.217057	0.213992	0.210916	0.207837	0.204762	0.2017	0.198657	0.195644	0.192657	0.189724	0.186836	0.183994
0.0145587	0.0609228	0.225451	0.259753	0.261026	0.256726	0.251798	0.247446	0.243923	0.241168	0.23905	0.237429	0.236182	0.2352	0.234395	0.233678	0.232953	0.232093	0.230901	0.22909	0.226165	0.221445	0.213989	0.202767	0.18707	0.167038	0.143725	0.118715	0.093426	0.06883	0.0455549	0.0242408	0.00677068	0.000602271	0.000311395	0.00029658	0.000312391	0.000348708	0.000405956	0.000487873	0.000601863	0.000759633	0.000980035	0.00129457	0.00175375	0.00242635	0.00338178	0.0046457	0.00617313	0.00787794
0.013398	0.013398	0.013398	0.0133982	0.0134013	0.0134216	0.0135012	0.0137236	0.0142102	0.0151136	0.016601	0.0188422	0.0219472	0.0259551	0.0308593	0.0365223	0.0427414	0.0492935	0.0559293	0.062434	0.0686402	0.0744239	0.0796968	0.0844059	0.0885142	0.0920524	0.0950285	0.0974719	0.0994263	0.100932	0.102049	0.102804	0.103246	0.103435	0.103384	0.103162	0.102771	0.102252	0.101642	0.100952	0.1002	0.0994018	0.0985678	0.0977097	0.096835	0.0959496	0.0950583	0.094165	0.0932723	0.0923818
0.016937	0.016937	0.0169401	0.0171369	0.0192018	0.0282873	0.051362	0.0856521	0.118459	0.141601	0.154794	0.161243	0.164081	0.165222	0.165623	0.165713	0.165677	0.165586	0.165471	0.165344	0.165207	0.165062	0.164908	0.164745	0.164571	0.164385	0.164188	0.163979	0.163757	0.163521	0.163271	0.163009	0.162732	0.162441	0.162134	0.161813	0.161477	0.161125	0.160759	0.160377	0.159979	0.159566	0.159137	0.158693	0.158233	0.157758	0.157266	0.156759	0.156238	0.155699
0.0126942	0.0126942	0.0126942	0.0126942	0.0126942	0.0126943	0.0126944	0.0126947	0.0126955	0.0126968	0.0126991	0.0127025	0.0127073	0.0127135	0.0127212	0.0127303	0.0127408	0.0127526	0.0127653	0.0127788	0.0127929	0.0128074	0.012822	0.0128366	0.012851	0.0128649	0.0128784	0.0128913	0.0129033	0.0129147	0.0129253	0.0129351	0.0129438	0.0129517	0.0129588	0.0129652	0.0129706	0.0129755	0.0129795	0.0129828	0.0129857	0.0129876	0.0129892	0.0129903	0.0129908	0.0129911	0.0129907	0.0129903	0.0129893	0.0129882
[truncated: 47 more columns]

## Sheet: 6B_WT_LPS
0.0256828	0.0256828	0.0257202	0.026673	0.0321551	0.0476009	0.0739617	0.104564	0.132541	0.154872	0.17131	0.182786	0.190471	0.195356	0.198194	0.199515	0.199711	0.199062	0.197771	0.195988	0.193825	0.191368	0.188688	0.185838	0.182862	0.179796	0.17667	0.173508	0.170332	0.167158	0.164	0.16087	0.157777	0.154725	0.151721	0.148769	0.145873	0.143036	0.140256	0.137538	0.134877	0.132273	0.129724	0.127231	0.124791	0.122404	0.120068	0.117789	0.115555	0.113364
0.0598169	0.0598169	0.060022	0.0769597	0.204889	0.373089	0.4582	0.483676	0.486473	0.481955	0.475392	0.468693	0.462542	0.457104	0.452329	0.448097	0.444248	0.440667	0.437236	0.433861	0.43048	0.427035	0.423492	0.419825	0.416004	0.412034	0.407899	0.403615	0.399164	0.394581	0.389849	0.385008	0.380059	0.375025	0.369928	0.364781	0.35961	0.354436	0.349275	0.344155	0.339088	0.334088	0.329187	0.324379	0.319693	0.315135	0.31071	0.306423	0.302278	0.29829
0.0164776	0.0164804	0.020804	0.0762204	0.139787	0.16126	0.165503	0.165265	0.163555	0.161071	0.157972	0.154203	0.149628	0.144138	0.137703	0.130423	0.12248	0.114138	0.105687	0.0974026	0.089532	0.0822622	0.0757018	0.0699633	0.065024	0.0608819	0.0574865	0.0547666	0.0526381	0.0510125	0.0498097	0.048928	0.0483085	0.0478868	0.0476099	0.0474233	0.0473013	0.0472109	0.0471321	0.0470485	0.0469488	0.0468272	0.0466739	0.0464894	0.0462747	0.0460284	0.0457519	0.0454472	0.0451167	0.0447631
0.0111587	0.0111594	0.012068	0.0319065	0.0889044	0.123216	0.132181	0.133084	0.131632	0.129283	0.126709	0.12428	0.122165	0.120418	0.119011	0.1179	0.117022	0.116317	0.115731	0.115221	0.11475	0.114291	0.113825	0.113337	0.112818	0.112262	0.111665	0.111028	0.110345	0.109622	0.108862	0.10806	0.107225	0.106354	0.105452	0.104523	0.103569	0.102591	0.101593	0.100576	0.0995421	0.0984953	0.0974378	0.0963714	0.0952975	0.0942172	0.0931323	0.0920448	0.0909557	0.0898659
0.0162978	0.0162978	0.0163764	0.018691	0.033787	0.0721819	0.114543	0.141745	0.154539	0.159558	0.161323	0.161855	0.161912	0.161753	0.161462	0.161065	0.160568	0.15997	0.159271	0.158468	0.15756	0.156547	0.155433	0.154222	0.152916	0.151524	0.150055	0.148517	0.146915	0.145265	0.14357	0.141845	0.140094	0.138328	0.136554	0.13478	0.133011	0.131252	0.129512	0.127789	0.126087	0.124406	0.122757	0.121134	0.119537	0.117964	0.116423	0.11491	0.113418	0.111953
0.0220168	0.0220168	0.0220256	0.022502	0.0262236	0.0376132	0.0572831	0.0800692	0.101006	0.118158	0.131436	0.141407	0.14875	0.154068	0.157862	0.160457	0.162141	0.16312	0.163518	0.163476	0.163064	0.162367	0.16142	0.16028	0.158982	0.157552	0.156013	0.154382	0.152681	0.150914	0.149103	0.147253	0.145369	0.143462	0.141538	0.1396	0.137655	0.135705	0.133754	0.131805	0.129862	0.127925	0.125996	0.124079	0.122178	0.120287	0.118411	0.116555	0.114712	0.112891
0.0143997	0.0144017	0.0176441	0.0507815	0.0992949	0.128106	0.140731	0.145741	0.147631	0.148298	0.148496	0.148521	0.148486	0.148435	0.148382	0.148333	0.148287	0.148244	0.148202	0.14816	0.148117	0.148071	0.148023	0.14797	0.147914	0.147852	0.147786	0.147714	0.147637	0.147554	0.147466	0.147373	0.147274	0.147171	0.147062	0.146949	0.146832	0.146712	0.146588	0.146462	0.146333	0.146202	0.146069	0.145936	0.145802	0.145667	0.145533	0.145398	0.145264	0.145131
0.0136894	0.0136894	0.0137102	0.0153118	0.0307264	0.071207	0.10962	0.130388	0.139034	0.142196	0.143204	0.143384	0.143218	0.142891	0.142471	0.141989	0.141458	0.140886	0.140272	0.139622	0.138935	0.138213	0.137457	0.136667	0.135847	0.134998	0.13412	0.133217	0.132291	0.131341	0.130372	0.129384	0.128381	0.127364	0.126335	0.125295	0.124247	0.123192	0.122131	0.121067	0.120001	0.118934	0.117867	0.116803	0.115742	0.114685	0.113633	0.112586	0.111547	0.110516
0.0134064	0.0134455	0.0477729	0.128778	0.149009	0.151337	0.150252	0.147997	0.145361	0.142798	0.140496	0.138473	0.136661	0.134955	0.133241	0.131415	0.129392	0.1271	0.124506	0.121594	0.118371	0.114902	0.111242	0.107476	0.103708	0.100038	0.0965586	0.0933663	0.0905123	0.0880576	0.0860267	0.084411	0.0831893	0.0823159	0.0817264	0.0813637	0.0811371	0.0809749	0.0808147	0.0805974	0.0802928	0.0798699	0.0793287	0.078673	0.0779207	0.0770959	0.0762265	0.0753401	0.0744626	0.0736136
0.0248508	0.0248508	0.0248534	0.0250553	0.0270797	0.0344196	0.0494046	0.0701162	0.09224	0.112688	0.129892	0.142958	0.151463	0.155346	0.15507	0.151485	0.145629	0.138567	0.131232	0.12435	0.11847	0.113967	0.111053	0.109691	0.109868	0.111297	0.113675	0.11662	0.119755	0.122748	0.125316	0.127287	0.128571	0.12917	0.129136	0.128583	0.127643	0.126491	0.125265	0.124083	0.123056	0.12224	0.121663	0.121333	0.12124	0.121317	0.121532	0.121814	0.122115	0.122382
0.0195365	0.0195366	0.0195826	0.0217722	0.0427109	0.116349	0.21268	0.27845	0.304781	0.308113	0.302797	0.295545	0.288691	0.282819	0.277945	0.273914	0.270533	0.267673	0.265207	0.263031	0.261074	0.259279	0.257598	0.255994	0.25444	0.252916	0.251404	0.24989	0.248368	0.246824	0.245258	0.243662	0.242032	0.240367	0.238662	0.236916	0.235126	0.233284	0.231399	0.229473	0.227501	0.225464	0.223381	0.221252	0.219071	0.216821	0.214514	0.21217	0.209747	0.207297
0.0192209	0.0192209	0.0192274	0.0198432	0.0270169	0.0542718	0.0974421	0.134852	0.158446	0.171039	0.177149	0.179971	0.181187	0.181648	0.18173	0.181604	0.181349	0.181001	0.18059	0.180129	0.179637	0.179126	0.178608	0.178095	0.177595	0.177115	0.176661	0.176235	0.175841	0.175479	0.175155	0.174863	0.174602	0.174372	0.17417	0.173996	0.173847	0.173724	0.173622	0.173537	0.173469	0.173415	0.173377	0.173351	0.173335	0.173327	0.173327	0.173336	0.173348	0.173366
0.0376785	0.0376785	0.0376824	0.0378162	0.0387988	0.0420969	0.0492521	0.0607392	0.0755356	0.0917417	0.107654	0.122219	0.134948	0.145716	0.154616	0.16182	0.167553	0.172021	0.175381	0.177847	0.179513	0.180516	0.180958	0.180922	0.180486	0.179712	0.178649	0.177352	0.175842	0.174156	0.172333	0.170393	0.168356	0.166238	0.164053	0.161814	0.159534	0.157224	0.154892	0.152546	0.15019	0.147832	0.145475	0.143123	0.140781	0.138451	0.136136	0.133843	0.131567	0.129308
0.0162636	0.0162636	0.0162838	0.0179565	0.0348704	0.0812095	0.12658	0.151712	0.162283	0.166093	0.167216	0.167219	0.166624	0.165614	0.164271	0.162674	0.160904	0.159043	0.157162	0.155327	0.153582	0.151968	0.150492	0.149178	0.148022	0.14702	0.146172	0.145458	0.144864	0.144386	0.143998	0.143701	0.143472	0.143301	0.14318	0.1431	0.143056	0.143036	0.143036	0.143053	0.143081	0.143118	0.14316	0.143205	0.143251	0.143297	0.143342	0.143385	0.143425	0.143462
0.0143715	0.0143715	0.0145991	0.0204284	0.0465717	0.0849444	0.113292	0.128737	0.136098	0.139279	0.140299	0.140132	0.139225	0.137818	0.136029	0.133954	0.131653	0.129174	0.126563	0.123853	0.121076	0.118254	0.115407	0.112552	0.109702	0.106869	0.104059	0.101283	0.0985417	0.0958456	0.0931912	0.0905874	0.088034	0.0855335	0.0830851	0.0806914	0.0783533	0.0760715	0.0738462	0.0716779	0.0695775	0.0675268	0.0655258	0.063581	0.0617062	0.0598802	0.0581029	0.0563849	0.0547296	0.0531222
0.0330133	0.0359228	0.227793	0.313718	0.324511	0.322472	0.318049	0.313563	0.309736	0.306723	0.304426	0.302727	0.301473	0.300571	0.299911	0.299437	0.299099	0.298856	0.298682	0.298557	0.298467	0.298402	0.298355	0.298321	0.298295	0.298276	0.298261	0.29825	0.29824	0.298232	0.298224	0.298218	0.298211	0.298205	0.298199	0.298193	0.298186	0.29818	0.298174	0.298167	0.29816	0.298154	0.298147	0.29814	0.298133	0.298127	0.29812	0.298113	0.298106	0.298099
0.0145587	0.0147081	0.120008	0.240607	0.260954	0.259885	0.255211	0.250389	0.246257	0.242949	0.240374	0.23838	0.236834	0.235614	0.234615	0.233747	0.232928	0.232074	0.231103	0.229915	0.228433	0.226543	0.22419	0.221289	0.217834	0.213805	0.209259	0.204252	0.198868	0.193216	0.187395	0.181496	0.17561	0.169807	0.164149	0.158681	0.153439	0.148415	0.143666	0.139145	0.134892	0.130867	0.127054	0.123479	0.120087	0.116865	0.113821	0.110921	0.108145	0.105491
0.013398	0.013398	0.0134242	0.0150114	0.0286495	0.0650284	0.102888	0.125538	0.135771	0.139688	0.140869	0.140858	0.140278	0.139384	0.1383	0.137086	0.135777	0.134392	0.132945	0.131443	0.129896	0.12831	0.126692	0.12505	0.12339	0.121721	0.120048	0.118378	0.116718	0.115074	0.113449	0.11185	0.110284	0.108751	0.107254	0.105795	0.104377	0.103	0.10167	0.100382	0.0991389	0.0979392	0.0967826	0.0956685	0.0945964	0.0935623	0.0925723	0.0916187	0.0907002	0.0898157
0.016937	0.016937	0.0169677	0.0183664	0.0290226	0.0598249	0.10018	0.131598	0.149802	0.158712	0.162635	0.164194	0.164695	0.164713	0.164504	0.16418	0.163795	0.163372	0.162923	0.162452	0.161963	0.161457	0.160932	0.160391	0.159832	0.159256	0.158662	0.158052	0.157424	0.156782	0.156124	0.155452	0.154765	0.154065	0.153351	0.152626	0.151892	0.151147	0.150392	0.14963	0.148861	0.148083	0.147299	0.146511	0.145716	0.144918	0.144116	0.14331	0.142502	0.141691
0.0126942	0.0126945	0.0130874	0.0246627	0.0772791	0.125786	0.142543	0.145336	0.143967	0.141268	0.13829	0.135514	0.133128	0.131163	0.12957	0.128288	0.127226	0.126325	0.125517	0.124756	0.124006	0.12324	0.122438	0.121587	0.120682	0.119714	0.118686	0.117598	0.116452	0.11525	0.114002	0.112708	0.111376	0.110012	0.108623	0.107214	0.105793	0.104365	0.102936	0.101511	0.100094	0.0986891	0.0973006	0.0959309	0.0945822	0.0932584	0.0919556	0.0906752	0.0894193	0.088191
[truncated: 47 more columns]

## Sheet: 6B_WT_PolyIC
0.0256828	0.0256828	0.0256847	0.0257257	0.0259267	0.0263889	0.0271043	0.0279937	0.0289641	0.0299411	0.0308748	0.0317365	0.0325164	0.0332077	0.0338111	0.0343329	0.0347776	0.0351513	0.0354569	0.0357081	0.0358993	0.0360441	0.0361462	0.0362041	0.036227	0.0362183	0.0361795	0.0361161	0.0360296	0.0359229	0.0357983	0.035658	0.0355035	0.0353395	0.0351629	0.0349785	0.034788	0.0345922	0.0343906	0.034186	0.0339794	0.033771	0.033562	0.0333528	0.0331444	0.0329371	0.0327311	0.032528	0.0323263	0.0321286
0.0598169	0.0598169	0.0598182	0.0598556	0.0600773	0.0606785	0.0617345	0.0631921	0.0649342	0.0668424	0.0688284	0.07083	0.0728078	0.0747379	0.0766061	0.0784038	0.0801246	0.0817718	0.0833348	0.084824	0.0862284	0.0875594	0.0888175	0.0900048	0.091116	0.0921584	0.0931379	0.0940559	0.0949153	0.0957189	0.0964699	0.0971697	0.0978204	0.0984278	0.0989946	0.0995218	0.10002	0.100481	0.100911	0.101316	0.101697	0.102057	0.10239	0.102709	0.103014	0.103297	0.103572	0.103834	0.104083	0.104326
0.0164776	0.0164776	0.0164798	0.0165313	0.0167944	0.0174186	0.0184063	0.0196511	0.0210195	0.0224001	0.0237174	0.0249261	0.0260061	0.0269508	0.0277585	0.0284367	0.0289948	0.0294406	0.0297807	0.0300325	0.0301956	0.0302856	0.0303071	0.0302696	0.0301798	0.0300446	0.0298701	0.0296627	0.0294264	0.0291677	0.0288885	0.0285952	0.0282903	0.0279757	0.0276552	0.027331	0.0270052	0.0266792	0.0263547	0.026033	0.0257155	0.0254025	0.0250951	0.0247938	0.0244993	0.0242122	0.0239325	0.0236616	0.0233975	0.0231401
0.0111587	0.0111587	0.0111587	0.0111595	0.011168	0.0112089	0.0113375	0.0116401	0.0122273	0.0132124	0.0146991	0.0167644	0.0194328	0.0227264	0.0265493	0.0308093	0.0353533	0.0399932	0.0445346	0.0487691	0.052487	0.0554889	0.0575988	0.0587227	0.0588445	0.0580334	0.0564372	0.0542583	0.0517258	0.0490691	0.0464986	0.0441862	0.0422891	0.0409008	0.0400837	0.0398531	0.0401926	0.0410469	0.0423289	0.0439269	0.0457132	0.0475471	0.0492982	0.0508483	0.052098	0.0529834	0.0534473	0.0534869	0.0531456	0.0524786
0.0162978	0.0162978	0.0163006	0.0164156	0.0175318	0.0226659	0.037637	0.0655187	0.0985217	0.126119	0.144044	0.153783	0.158451	0.160507	0.161347	0.161653	0.161719	0.161664	0.161541	0.161376	0.161184	0.160971	0.160746	0.160513	0.160275	0.160037	0.159799	0.159564	0.159331	0.159102	0.158876	0.158653	0.158433	0.158216	0.158	0.157786	0.157573	0.157359	0.157146	0.156931	0.156715	0.156497	0.156278	0.156055	0.15583	0.155601	0.155369	0.155132	0.154893	0.154649
0.0220168	0.0220168	0.0220168	0.0220177	0.0220267	0.0220662	0.0221798	0.0224103	0.0227947	0.0233515	0.0240639	0.0249183	0.0258755	0.0269035	0.0279739	0.0290628	0.030152	0.0312294	0.0322841	0.0333118	0.0343103	0.0352789	0.0362112	0.0371131	0.0379852	0.0388227	0.0396312	0.0404118	0.0411655	0.0418929	0.0425921	0.0432698	0.0439245	0.0445563	0.0451666	0.0457573	0.0463291	0.0468801	0.0474211	0.047939	0.0484443	0.0489381	0.049411	0.0498753	0.0503262	0.0507627	0.0511915	0.0516055	0.0520105	0.0524077
0.0143997	0.0143997	0.0143999	0.0144025	0.0144143	0.0144403	0.0144801	0.0145298	0.0145854	0.0146436	0.014702	0.0147592	0.0148145	0.0148674	0.0149176	0.0149652	0.0150105	0.0150532	0.0150936	0.0151318	0.015168	0.0152024	0.0152348	0.0152656	0.0152947	0.0153225	0.0153489	0.015374	0.015398	0.0154209	0.0154427	0.0154636	0.0154834	0.0155025	0.0155207	0.0155383	0.0155552	0.0155715	0.0155872	0.0156021	0.0156168	0.0156308	0.0156445	0.0156577	0.0156705	0.0156831	0.0156952	0.0157071	0.0157185	0.0157299
0.0136894	0.0136894	0.0136933	0.0138135	0.014647	0.0172446	0.0223939	0.0299867	0.039085	0.048489	0.0573691	0.0653269	0.072246	0.078158	0.0831685	0.0873625	0.0908721	0.0937661	0.0961553	0.0980942	0.0996653	0.100911	0.101855	0.102586	0.103084	0.103412	0.103592	0.103618	0.103535	0.103352	0.103068	0.102711	0.102286	0.101793	0.101249	0.100657	0.100023	0.0993509	0.0986448	0.0979064	0.0971443	0.0963588	0.0955476	0.0947168	0.0938698	0.0930077	0.0921319	0.0912415	0.0903376	0.0894281
0.0134064	0.0134064	0.0134068	0.0134229	0.0135847	0.0143202	0.0164958	0.0212843	0.029851	0.042394	0.0576867	0.0735893	0.0880953	0.0996594	0.107298	0.110642	0.110068	0.106488	0.100989	0.0946487	0.0882825	0.0825062	0.0777422	0.0742755	0.0722773	0.0717501	0.0725462	0.0744684	0.077156	0.080212	0.0832403	0.0859011	0.0879694	0.0893048	0.0898788	0.0897885	0.0891697	0.088191	0.0870322	0.0858605	0.084815	0.0839967	0.0834677	0.0832477	0.0833189	0.0836363	0.0841361	0.0847411	0.0853806	0.0859835
0.0248508	0.0248508	0.0248536	0.0249162	0.0252295	0.0259732	0.0271717	0.0287387	0.0305442	0.0324726	0.0344358	0.0363748	0.0382503	0.0400369	0.0417194	0.0432893	0.0447367	0.0460588	0.0472576	0.0483277	0.0492841	0.05011	0.0508234	0.0514326	0.0519447	0.0523595	0.0526944	0.0529571	0.0531571	0.053304	0.0534068	0.0534742	0.0535138	0.0535346	0.0535416	0.05354	0.0535356	0.0535328	0.0535343	0.0535422	0.053558	0.053583	0.0536199	0.0536669	0.0537237	0.0537899	0.0538644	0.0539471	0.0540384	0.0541353
0.0195365	0.0195365	0.0195367	0.019541	0.0195862	0.0198084	0.0205091	0.022173	0.0254185	0.0309961	0.039549	0.0512738	0.0656594	0.0812806	0.0959816	0.107368	0.113589	0.114081	0.109579	0.101645	0.0917783	0.0811556	0.0706498	0.0608729	0.0522932	0.0452952	0.0402203	0.0373496	0.0370992	0.0398015	0.0457766	0.0550614	0.0671284	0.080598	0.0935013	0.103793	0.109875	0.111238	0.108338	0.102238	0.09414	0.0850705	0.0758608	0.0671202	0.059299	0.0527498	0.0478576	0.0448563	0.0440379	0.0456946
0.0192209	0.0192209	0.0192272	0.019431	0.0209075	0.0257889	0.0358609	0.0506682	0.0674943	0.083692	0.0978989	0.109769	0.119387	0.127036	0.133075	0.137762	0.141338	0.143983	0.145831	0.146973	0.147514	0.147496	0.146967	0.145962	0.144502	0.14265	0.140425	0.13783	0.134955	0.131785	0.128389	0.1248	0.121049	0.117189	0.113257	0.10929	0.105326	0.101399	0.0975414	0.0937805	0.0901406	0.086642	0.0833009	0.080132	0.0771353	0.0743217	0.0716936	0.0692531	0.067006	0.0649352
0.0376785	0.0376785	0.0376785	0.0376786	0.0376794	0.0376838	0.0376973	0.0377292	0.0377895	0.0378881	0.0380324	0.0382261	0.0384699	0.0387609	0.0390935	0.0394652	0.039864	0.0402859	0.0407244	0.0411732	0.0416274	0.0420833	0.0425371	0.042986	0.0434281	0.0438614	0.044286	0.0447005	0.0451028	0.0454932	0.0458724	0.0462403	0.046597	0.0469426	0.0472775	0.0476004	0.0479123	0.0482144	0.048507	0.0487904	0.0490648	0.0493293	0.0495852	0.0498343	0.0500759	0.0503078	0.0505339	0.0507539	0.0509637	0.0511734
0.0162636	0.0162636	0.0162734	0.0164934	0.0175907	0.0201766	0.0242959	0.0294997	0.0351537	0.0407416	0.0459428	0.0506152	0.0547076	0.0582331	0.0612055	0.0636719	0.0656531	0.0671521	0.0682045	0.0688183	0.0690248	0.0687998	0.0681859	0.0672	0.0658467	0.0641737	0.0622307	0.0600145	0.0576074	0.0550533	0.052383	0.0496629	0.0469326	0.0442336	0.0416075	0.0390864	0.0366844	0.0344537	0.0323784	0.0304715	0.0287501	0.0272193	0.025859	0.0246748	0.0236484	0.0227747	0.0220418	0.0214282	0.020943	0.0205552
0.0143715	0.0143715	0.014372	0.0143878	0.0144959	0.0148281	0.0154685	0.0164113	0.017589	0.018917	0.0203211	0.0217473	0.0231602	0.0245382	0.0258686	0.0271492	0.0283779	0.0295508	0.0306734	0.0317495	0.0327754	0.0337586	0.0346998	0.0356041	0.0364683	0.0372983	0.0380941	0.0388603	0.0395973	0.0403066	0.0409899	0.0416485	0.0422825	0.0428985	0.0434901	0.0440612	0.0446158	0.0451544	0.0456744	0.0461772	0.0466652	0.0471422	0.0476022	0.0480557	0.0484894	0.0489188	0.0493315	0.0497381	0.0501332	0.0505193
0.0330133	0.0330133	0.0330138	0.0330328	0.0332221	0.034086	0.0365762	0.0419568	0.0513904	0.0652479	0.0826777	0.101967	0.121203	0.138609	0.152569	0.162038	0.166459	0.166066	0.161583	0.154098	0.144858	0.134936	0.125221	0.116407	0.108994	0.103321	0.0995663	0.097765	0.0978501	0.0996051	0.102627	0.106493	0.110729	0.114861	0.118493	0.121276	0.123055	0.123729	0.123292	0.121914	0.119785	0.11714	0.114227	0.111282	0.108508	0.106079	0.1041	0.102653	0.101743	0.101348
0.0145587	0.0145587	0.0145588	0.0145614	0.0145878	0.0147114	0.0150846	0.0159284	0.0174932	0.0199916	0.0235832	0.0282743	0.0338735	0.0399084	0.0456707	0.0502715	0.0528752	0.0530036	0.0507072	0.0464472	0.040894	0.0347097	0.0285131	0.022854	0.018223	0.0149998	0.0134246	0.0136525	0.0157783	0.0198732	0.0258675	0.0334609	0.0420124	0.0505159	0.0576015	0.0619185	0.0626173	0.0597548	0.054138	0.0467952	0.0386313	0.0304282	0.0228407	0.0165012	0.0118554	0.0092519	0.0087358	0.0102977	0.0140792	0.0201579
0.013398	0.013398	0.0133983	0.0134091	0.0135183	0.0140657	0.0157912	0.0199672	0.0281794	0.0415095	0.0591385	0.0783924	0.0963464	0.111091	0.12194	0.129223	0.133672	0.136151	0.137355	0.137822	0.137889	0.137774	0.137602	0.137433	0.137297	0.1372	0.137138	0.137105	0.137094	0.137098	0.137112	0.137132	0.137155	0.137179	0.137203	0.137226	0.137248	0.137269	0.137289	0.137308	0.137325	0.137342	0.137358	0.137374	0.137389	0.137404	0.137418	0.137432	0.137446	0.137459
0.016937	0.016937	0.016937	0.0169375	0.0169419	0.0169631	0.0170293	0.0171879	0.0174898	0.0179922	0.0187506	0.0197836	0.0211269	0.0227648	0.0246853	0.0268596	0.0292498	0.0318154	0.0345081	0.0372868	0.0401131	0.042953	0.0457759	0.0485605	0.0512861	0.0539356	0.056506	0.058979	0.0613614	0.0636383	0.0658126	0.0678891	0.0698688	0.0717529	0.0735328	0.0752213	0.0768215	0.078337	0.0797711	0.0811203	0.0824044	0.0836209	0.0847627	0.0858359	0.0868525	0.0878153	0.0887244	0.0895681	0.0903834	0.0911432
0.0126942	0.0126942	0.0126943	0.0126963	0.0127165	0.012818	0.0131345	0.0138916	0.01536	0.0178408	0.0216111	0.0268435	0.0335232	0.0413973	0.0500118	0.058771	0.0670229	0.0740947	0.0793929	0.0825272	0.0833753	0.0821256	0.0791952	0.0751817	0.0706609	0.066139	0.062037	0.0586783	0.0562911	0.0550082	0.0548689	0.0558111	0.0577043	0.0602802	0.0632378	0.0662522	0.0690151	0.0712512	0.0727836	0.0735354	0.0735194	0.07283	0.07162	0.0700781	0.0683999	0.0667695	0.0653448	0.0642483	0.0635612	0.0633148
[truncated: 47 more columns]

## Sheet: S6_WT_Pam3CSK
0.0129204	0.0129223	0.0140676	0.0289024	0.0679755	0.104081	0.123827	0.132467	0.135848	0.137009	0.137228	0.137006	0.136549	0.135942	0.13522	0.134398	0.13348	0.132467	0.131354	0.130145	0.128835	0.127421	0.125907	0.124288	0.122571	0.120747	0.118837	0.116836	0.11475	0.112585	0.110344	0.108037	0.105673	0.10326	0.100805	0.0983149	0.0958002	0.0932674	0.0907235	0.0881751	0.0856289	0.0830935	0.0805746	0.0780773	0.0756064	0.0731672	0.0707611	0.0683947	0.0660805	0.0638119
0.028211	0.0282111	0.0282704	0.0291342	0.0323466	0.0387795	0.0480417	0.0589109	0.0702137	0.0812133	0.0915433	0.101082	0.109779	0.117677	0.124812	0.131222	0.136986	0.142128	0.146718	0.150776	0.154395	0.157534	0.160315	0.162713	0.164784	0.16656	0.16807	0.169342	0.170396	0.171243	0.171949	0.172547	0.172945	0.173279	0.173509	0.173645	0.173702	0.173703	0.173654	0.173561	0.173423	0.173253	0.173058	0.172842	0.172608	0.172355	0.17209	0.171814	0.17153	0.171239
0.0108063	0.0108078	0.0117158	0.0246226	0.0670817	0.116101	0.147313	0.157957	0.151223	0.134093	0.112548	0.0894282	0.0662266	0.0440564	0.0240555	0.00847184	0.00257575	0.00219192	0.00256375	0.00354585	0.00617502	0.0137478	0.0279155	0.0462226	0.0655298	0.0831036	0.0963034	0.101881	0.0979449	0.0862387	0.0698305	0.050806	0.030688	0.0117175	0.00170588	0.000890028	0.00088317	0.000993894	0.00121874	0.00162216	0.00238412	0.00412041	0.00851025	0.016671	0.0275133	0.0396104	0.0517076	0.0626521	0.0708955	0.0743134
0.0133791	0.0133989	0.0233069	0.0939204	0.149023	0.163011	0.159786	0.149844	0.137683	0.125558	0.114693	0.105824	0.0993163	0.0952852	0.0935227	0.0936182	0.0949736	0.0968562	0.0986227	0.0997889	0.100095	0.0994691	0.0980071	0.0959298	0.0934633	0.0908339	0.0882439	0.085837	0.0837146	0.0818928	0.0803613	0.0790607	0.0778999	0.0767818	0.0756139	0.074323	0.0728663	0.0712296	0.0694292	0.0675107	0.0655291	0.0635513	0.0616385	0.0598427	0.0581994	0.056725	0.0554162	0.05425	0.0531971	0.0522061
0.00946397	0.00946522	0.010187	0.0197017	0.0497397	0.0861536	0.110893	0.120256	0.115665	0.102473	0.0854591	0.0670724	0.0489132	0.032425	0.0191262	0.0105235	0.00735052	0.00880992	0.0150898	0.026723	0.0422512	0.0589013	0.0738015	0.0842958	0.0880313	0.0845296	0.0755941	0.0635068	0.0500463	0.0366918	0.0248455	0.015831	0.0106786	0.00963892	0.0126304	0.0199714	0.0313815	0.0453732	0.0597095	0.0719639	0.0796113	0.0806571	0.075217	0.0652118	0.05262	0.0390382	0.0259193	0.0147895	0.00729328	0.00430045
0.0487784	0.0487859	0.0538471	0.125665	0.267892	0.361255	0.397319	0.407888	0.410134	0.40955	0.407477	0.404202	0.39984	0.39453	0.388467	0.381876	0.374964	0.367924	0.360933	0.354128	0.347627	0.341496	0.335757	0.330521	0.325706	0.321347	0.317421	0.313881	0.310676	0.307775	0.305148	0.302733	0.300474	0.298346	0.296299	0.294297	0.29231	0.290311	0.288276	0.286192	0.284043	0.281822	0.279522	0.277142	0.274678	0.272138	0.269526	0.26685	0.264118	0.261339
0.0139188	0.0139189	0.0139933	0.0150348	0.0187816	0.0260533	0.036126	0.0473155	0.0581828	0.0679879	0.0764414	0.0834815	0.0890316	0.0930516	0.0953757	0.0958659	0.094421	0.0910254	0.0857755	0.0790081	0.0711304	0.062621	0.0538986	0.0453273	0.0371922	0.0297243	0.0231153	0.0175032	0.0129801	0.00962096	0.00740188	0.00621693	0.00592682	0.00639255	0.00754358	0.00936016	0.0117969	0.0147786	0.0181951	0.0219233	0.0258338	0.0298032	0.0337247	0.0375035	0.0410712	0.0443528	0.0473095	0.0498868	0.0520383	0.0536996
0.0133189	0.0133744	0.0284089	0.0975189	0.144985	0.158081	0.152628	0.135977	0.112723	0.0854765	0.0556527	0.0250581	0.00251017	0.000139825	8.04625e-05	7.64834e-05	8.19664e-05	9.3869e-05	0.000111863	0.00013676	0.000170096	0.000214162	0.000272014	0.00034795	0.000447006	0.000576622	0.000745425	0.000967018	0.00125284	0.00161801	0.002073	0.00261547	0.00323156	0.00390071	0.00459838	0.00530427	0.00600251	0.00668128	0.00733255	0.00795206	0.00853579	0.00908194	0.00959109	0.0100614	0.0104945	0.0108896	0.0112488	0.0115731	0.0118639	0.0121227
0.0131054	0.0131057	0.0133061	0.0156181	0.0222364	0.0318973	0.0412367	0.0482148	0.0525677	0.05478	0.0553916	0.0548481	0.0534874	0.0515493	0.0492358	0.04669	0.0440462	0.0413974	0.0388194	0.0363646	0.0340717	0.0319426	0.030016	0.0282604	0.0266943	0.0252886	0.02404	0.0229327	0.0219451	0.021078	0.0203013	0.0196167	0.0190065	0.0184615	0.0179801	0.0175445	0.017153	0.0168005	0.0164855	0.0162005	0.0159418	0.0157068	0.0154929	0.0152979	0.0151199	0.0149578	0.0148095	0.0146737	0.0145493	0.0144351
0.0213747	0.0213757	0.0220162	0.0313423	0.0643006	0.110469	0.148002	0.171465	0.184271	0.190764	0.193819	0.195041	0.195215	0.194722	0.193751	0.192401	0.190747	0.188848	0.186778	0.184592	0.182348	0.180099	0.177895	0.175771	0.173759	0.171887	0.170165	0.168613	0.167224	0.165995	0.16492	0.163989	0.16319	0.162511	0.161937	0.161453	0.161045	0.160701	0.160407	0.16015	0.159919	0.159706	0.159504	0.159306	0.159107	0.158904	0.158692	0.158471	0.158237	0.157991
0.0117762	0.0117869	0.0159532	0.050259	0.0981168	0.124299	0.130158	0.12005	0.100136	0.075579	0.0483881	0.0206431	0.00175076	0.000104044	7.14091e-05	7.46224e-05	8.4125e-05	9.89721e-05	0.000119714	0.000147617	0.000184582	0.000233046	0.00029666	0.000379465	0.000487048	0.000626667	0.000807579	0.0010402	0.00133549	0.00170396	0.00214594	0.00265516	0.0032182	0.00381368	0.00442391	0.00503298	0.00562953	0.00620456	0.00675356	0.00727173	0.00775776	0.008212	0.00863323	0.00902044	0.00937525	0.00970129	0.00999418	0.0102608	0.0104961	0.0107084
0.0124538	0.0124539	0.0125029	0.0129506	0.0139171	0.014958	0.0157012	0.0160757	0.0161611	0.016056	0.0158389	0.0155592	0.0152484	0.0149271	0.0146093	0.0143044	0.0140195	0.0137585	0.0135219	0.0133139	0.0131315	0.0129742	0.0128411	0.0127298	0.0126368	0.0125631	0.0125043	0.0124578	0.0124224	0.0123964	0.0123782	0.0123664	0.0123597	0.0123572	0.0123577	0.0123606	0.0123652	0.0123709	0.0123773	0.0123842	0.0123911	0.012398	0.0124046	0.0124109	0.0124167	0.012422	0.0124269	0.0124314	0.0124352	0.0124386
0.0307592	0.0308221	0.0500248	0.203132	0.393043	0.50125	0.524446	0.482529	0.407772	0.325989	0.244315	0.163769	0.0852873	0.0149773	0.000358232	9.42604e-05	8.83159e-05	9.3553e-05	0.000104874	0.000122251	0.000146506	0.000179177	0.000222674	0.000280148	0.000355872	0.000456011	0.000589305	0.000767591	0.00100947	0.00134881	0.00183848	0.0025874	0.00375018	0.00545693	0.0076802	0.0102701	0.0130675	0.0159529	0.0188425	0.0216796	0.0244194	0.0270295	0.0294665	0.0316946	0.033672	0.0353366	0.0366572	0.0375932	0.038118	0.0382355
0.0344617	0.0344625	0.0347626	0.0376916	0.0452128	0.0548505	0.0624619	0.0661751	0.0661253	0.0629885	0.0575574	0.0506178	0.042957	0.0352545	0.0280926	0.0219083	0.016969	0.0134257	0.0112276	0.0102449	0.0102768	0.0111334	0.0126449	0.0146723	0.0170749	0.0197425	0.0225583	0.0254325	0.0282816	0.0310251	0.0335904	0.0359053	0.0378978	0.0395031	0.0406673	0.0413576	0.0415632	0.0413034	0.040635	0.0396277	0.0383776	0.0369864	0.0355587	0.0341851	0.0329428	0.0318922	0.031078	0.0305293	0.0302398	0.0301977
0.0330949	0.0330972	0.0345293	0.0554213	0.121834	0.199463	0.254734	0.285757	0.30107	0.307649	0.309375	0.307918	0.303931	0.297693	0.28937	0.279208	0.267562	0.254814	0.241392	0.227732	0.214209	0.20115	0.188817	0.177417	0.1671	0.157972	0.150097	0.143509	0.138219	0.13421	0.131383	0.129672	0.129063	0.129294	0.130359	0.13207	0.134252	0.136755	0.139433	0.142119	0.144693	0.147004	0.148983	0.150547	0.15161	0.152192	0.152194	0.151726	0.150687	0.149216
0.0172291	0.0172307	0.0182453	0.0322227	0.0749292	0.122591	0.153216	0.165002	0.161353	0.147496	0.128693	0.108313	0.0882905	0.0699269	0.0541763	0.0416302	0.0325314	0.0267732	0.0239876	0.0236694	0.0252998	0.02836	0.0323229	0.0366985	0.0410567	0.0450337	0.0483562	0.0507986	0.0521971	0.0525083	0.0517679	0.0500509	0.0475878	0.044588	0.0412866	0.0378998	0.0346096	0.0315497	0.0288054	0.0264272	0.0244275	0.0227946	0.0214992	0.0205014	0.0197529	0.0192177	0.0188493	0.0186106	0.0184675	0.0183935
0.0319736	0.0319743	0.032349	0.0361793	0.0457946	0.0574707	0.0665096	0.0716754	0.0737953	0.0739597	0.0729696	0.0713415	0.0693662	0.0672212	0.0650162	0.0628211	0.0606796	0.0586268	0.056678	0.0548422	0.0531255	0.051528	0.0500537	0.0486827	0.0474281	0.0462638	0.0452007	0.0442227	0.0433225	0.0424938	0.0417307	0.0410275	0.0403835	0.0397874	0.0392367	0.0387275	0.0382565	0.0378204	0.0374164	0.0370449	0.0367033	0.0363824	0.0360816	0.0358056	0.0355502	0.0353102	0.0350849	0.0348799	0.0346877	0.0345072
0.011936	0.0119365	0.0122525	0.0167778	0.0332435	0.0604618	0.0867108	0.105831	0.117988	0.125127	0.129132	0.131223	0.132146	0.132296	0.131888	0.131032	0.129776	0.128165	0.126209	0.123962	0.121452	0.118721	0.115823	0.112796	0.109704	0.10659	0.103508	0.100489	0.0975891	0.0948165	0.092227	0.0898248	0.0876207	0.0856235	0.083838	0.0822928	0.0809506	0.0798153	0.0788767	0.0781221	0.077537	0.0771057	0.0768113	0.0766363	0.0765638	0.076577	0.0766596	0.0767961	0.0769724	0.0771755
0.0155134	0.015514	0.0159069	0.0213957	0.0406208	0.0706587	0.0985724	0.118707	0.131662	0.139538	0.144127	0.14663	0.147761	0.147918	0.147329	0.146132	0.144427	0.142277	0.139774	0.136964	0.133923	0.130706	0.127377	0.123983	0.120573	0.117186	0.11386	0.110622	0.107483	0.104464	0.101573	0.0988192	0.0962046	0.0937201	0.0913598	0.0891166	0.0869818	0.084946	0.0829994	0.0811322	0.079338	0.077603	0.075921	0.0742849	0.0726884	0.071126	0.0695934	0.0680869	0.0666036	0.0651412
0.0239013	0.0239019	0.0243062	0.0302833	0.0534636	0.0943611	0.137055	0.169944	0.187509	0.18806	0.175021	0.154714	0.132134	0.11024	0.0909239	0.0755555	0.065187	0.0603628	0.0616308	0.0690356	0.081678	0.0972584	0.112875	0.125823	0.134023	0.136328	0.132904	0.125014	0.11454	0.103227	0.0925095	0.0834728	0.0769156	0.0733744	0.0731612	0.0761935	0.0820076	0.0896812	0.0979253	0.105361	0.110786	0.113377	0.112815	0.109385	0.103829	0.0970501	0.0899859	0.0834548	0.0780794	0.0743492
0.0275071	0.0275245	0.0383359	0.134436	0.221856	0.248591	0.253856	0.254613	0.254443	0.25389	0.252996	0.251751	0.25016	0.248258	0.246071	0.243679	0.241108	0.238431	0.235694	0.232939	0.230204	0.227526	0.224916	0.222413	0.220006	0.217708	0.215525	0.213462	0.211503	0.209643	0.207875	0.206193	0.204589	0.203046	0.201557	0.200113	0.198702	0.197316	0.195947	0.194586	0.193227	0.191863	0.190488	0.189096	0.187686	0.186257	0.184802	0.183315	0.181803	0.180265
0.0229714	0.0229714	0.0229864	0.0231312	0.023467	0.023856	0.0241563	0.0243161	0.0243466	0.0242716	0.024117	0.0239044	0.023651	0.0233764	0.0230972	0.0228302	0.0225879	0.0223869	0.0222301	0.0221292	0.0220786	0.0220819	0.0221354	0.022229	0.0223562	0.0225098	0.0226767	0.0228477	0.0230139	0.0231658	0.0232958	0.0233983	0.0234695	0.0235075	0.0235125	0.0234863	0.0234326	0.0233564	0.0232635	0.0231604	0.0230538	0.0229499	0.0228545	0.0227723	0.0227071	0.0226614	0.0226362	0.0226315	0.0226461	0.0226777
0.0284745	0.0284748	0.0285817	0.0296152	0.032078	0.035023	0.0372987	0.0384511	0.0385385	0.0377694	0.0363541	0.0344894	0.0323575	0.0301417	0.0280044	0.0260751	0.02446	0.0232179	0.0223786	0.0219448	0.0218857	0.0221583	0.0227102	0.0234882	0.0244205	0.0254511	0.0265236	0.0275787	0.0285717	0.0294549	0.0301904	0.0307523	0.0311367	0.0313183	0.0313122	0.031141	0.0308113	0.0303778	0.0298634	0.0293129	0.028762	0.0282467	0.0277875	0.0274167	0.0271381	0.0269594	0.0268884	0.0269051	0.0270139	0.0271898
0.037227	0.0372276	0.0374977	0.0402344	0.0471833	0.0558604	0.0625958	0.0659836	0.0663391	0.0644072	0.0608419	0.0562565	0.0511814	0.0460402	0.0411699	0.0368163	0.0331293	0.0301824	0.0279813	0.0264964	0.0256436	0.0253482	0.025511	0.0260381	0.0268447	0.027848	0.02898	0.0301841	0.0314104	0.0326152	0.0337709	0.0348394	0.0358149	0.0366618	0.0373896	0.0379834	0.0384367	0.0387695	0.0389839	0.0390893	0.0390895	0.0390166	0.0388775	0.0386913	0.0384751	0.0382404	0.0380022	0.0377713	0.0375559	0.0373616
0.0333688	0.0333692	0.0335382	0.0352085	0.0393943	0.0446414	0.0487902	0.050843	0.0508231	0.0490933	0.0460768	0.0421997	0.0378956	0.0335584	0.0295275	0.026055	0.0233231	0.0214084	0.0203162	0.0200031	0.0203754	0.0213247	0.0227491	0.0245192	0.0265188	0.0286383	0.0307706	0.0328187	0.0346895	0.036298	0.0375721	0.0384583	0.0389265	0.0389636	0.038606	0.0379089	0.0369486	0.0358156	0.0346044	0.0334055	0.0322993	0.0313507	0.0306094	0.0301064	0.0298447	0.0298166	0.0300013	0.0303665	0.0308755	0.031489
0.00807096	0.00807373	0.00960671	0.0288488	0.0745725	0.109777	0.121246	0.115237	0.101345	0.0846087	0.0672582	0.0507125	0.0361755	0.0248325	0.0178323	0.015947	0.0195335	0.0286297	0.0420588	0.0570882	0.0699551	0.077094	0.0768849	0.0706465	0.0606635	0.0488779	0.0369159	0.0262813	0.018348	0.0142214	0.0144148	0.0191506	0.028391	0.0409879	0.0545349	0.0656908	0.0710451	0.0691733	0.0614458	0.0501225	0.03708	0.0240638	0.0130042	0.00604481	0.00396742	0.00478936	0.00818108	0.0156104	0.0268834	0.0402944
0.0440339	0.0440394	0.0470009	0.0915238	0.227351	0.382117	0.492832	0.535932	0.513763	0.450789	0.374562	0.297623	0.223365	0.152804	0.0867816	0.0278634	0.00127791	0.000356112	0.000319029	0.000319842	0.000338618	0.000374031	0.00042754	0.000502797	0.000605504	0.000744172	0.000932294	0.0011897	0.00155327	0.00208845	0.00291766	0.00423493	0.00619342	0.00875679	0.0117466	0.0149794	0.0183192	0.0216725	0.0249762	0.0281851	0.0312637	0.0341886	0.036922	0.0394432	0.0417253	0.0437404	0.0454602	0.0468863	0.0479774	0.0487567
0.037555	0.0375572	0.039053	0.0623163	0.13716	0.222103	0.278764	0.307647	0.320262	0.324931	0.325703	0.324227	0.321111	0.316613	0.310945	0.304349	0.297083	0.289427	0.281642	0.273971	0.266618	0.259742	0.253488	0.247913	0.24304	0.23895	0.235583	0.23288	0.230856	0.22936	0.228391	0.227799	0.227556	0.227539	0.227706	0.227969	0.228277	0.228579	0.228836	0.22902	0.229111	0.229085	0.228941	0.228678	0.228297	0.227807	0.227219	0.226545	0.225796	0.224988
0.0337308	0.0337312	0.0339206	0.0358635	0.0408112	0.0470135	0.0518443	0.0542031	0.0542154	0.0523874	0.0492226	0.0452088	0.0407829	0.0363431	0.0322031	0.0286034	0.0256874	0.0235245	0.0221242	0.0214347	0.0213747	0.0218455	0.0227442	0.02398	0.0254403	0.0270456	0.0287113	0.0303658	0.0319458	0.0333952	0.0346627	0.0357173	0.0365372	0.0370844	0.0373777	0.0374358	0.0372576	0.0369073	0.0364088	0.0358132	0.035167	0.034516	0.0338986	0.0333454	0.0328806	0.0325151	0.0322636	0.0321161	0.0320776	0.0321272
0.014057	0.0140572	0.0141655	0.0156918	0.0211609	0.031619	0.0453289	0.0593924	0.0720142	0.0826093	0.0912018	0.0980409	0.103411	0.10757	0.110734	0.113062	0.114739	0.115871	0.116543	0.11685	0.116859	0.116623	0.116202	0.115631	0.114933	0.114147	0.113283	0.112366	0.111404	0.110409	0.109391	0.108354	0.107304	0.106243	0.105174	0.1041	0.103021	0.101938	0.100851	0.0997619	0.0986698	0.097575	0.0964776	0.0953774	0.0942754	0.0931701	0.0920626	0.0909532	0.0898412	0.0887271
0.0284745	0.0284748	0.0285817	0.0296152	0.032078	0.035023	0.0372987	0.0384511	0.0385385	0.0377694	0.0363541	0.0344894	0.0323575	0.0301417	0.0280044	0.0260751	0.02446	0.0232179	0.0223786	0.0219448	0.0218857	0.0221583	0.0227102	0.0234882	0.0244205	0.0254511	0.0265236	0.0275787	0.0285717	0.0294549	0.0301904	0.0307523	0.0311367	0.0313183	0.0313122	0.031141	0.0308113	0.0303778	0.0298634	0.0293129	0.028762	0.0282467	0.0277875	0.0274167	0.0271381	0.0269594	0.0268884	0.0269051	0.0270139	0.0271898
0.0308592	0.0308609	0.0319941	0.0499898	0.11613	0.203553	0.271764	0.313004	0.334576	0.344371	0.347079	0.344897	0.338607	0.328504	0.314815	0.297969	0.278544	0.257361	0.235228	0.212886	0.190952	0.16992	0.150072	0.131717	0.114908	0.0997631	0.0863444	0.0746946	0.0647225	0.0563893	0.0497417	0.0447043	0.041237	0.039258	0.0386879	0.0394796	0.0415877	0.044914	0.0493644	0.0548264	0.0611593	0.0681695	0.0756543	0.0833641	0.09103	0.0984047	0.105215	0.11125	0.116346	0.120356
0.0397522	0.039758	0.0431786	0.0894944	0.19656	0.286407	0.334572	0.354986	0.360201	0.355028	0.340399	0.316852	0.285909	0.250339	0.212985	0.176044	0.140825	0.108112	0.0784922	0.0524258	0.0302594	0.0127546	0.00255417	0.000853855	0.000761684	0.000782933	0.000851252	0.000965953	0.00113663	0.00138496	0.00174494	0.00227241	0.00303595	0.00410125	0.00546576	0.00706976	0.0088279	0.0106609	0.0125099	0.0143326	0.0161023	0.0178025	0.0194246	0.0209643	0.022419	0.023791	0.0250822	0.0262948	0.0274339	0.0285018
0.042933	0.0432471	0.0997911	0.364093	0.61058	0.721807	0.72369	0.66331	0.573261	0.474008	0.375477	0.280445	0.189333	0.10292	0.0253991	0.00068796	0.00015758	0.00015398	0.000170711	0.000198283	0.000237443	0.000290506	0.000361082	0.000454571	0.000578338	0.000742951	0.000964625	0.00126726	0.00169779	0.00234627	0.00338214	0.00505381	0.00749914	0.0105921	0.0140926	0.0178018	0.0215827	0.0253375	0.0289987	0.0325099	0.0358133	0.0388652	0.041605	0.0439907	0.045979	0.0475119	0.0485877	0.0492012	0.0493853	0.049159
0.044347	0.0443472	0.0444627	0.0456151	0.048425	0.0518449	0.0545473	0.0560269	0.0563779	0.0558915	0.0548141	0.0533528	0.0516659	0.0498829	0.0481132	0.046443	0.0449406	0.0436456	0.0425857	0.041764	0.0411777	0.0408123	0.0406569	0.0406592	0.0408121	0.0410718	0.0414184	0.0418163	0.0422489	0.0426901	0.0431236	0.0435305	0.0439027	0.0442309	0.0445097	0.0447362	0.0449101	0.0450327	0.045104	0.0451332	0.0451256	0.0450873	0.0450249	0.0449447	0.0448529	0.0447549	0.0446558	0.0445598	0.0444707	0.0443916
0.0127934	0.012795	0.0137865	0.027336	0.0657654	0.103655	0.124847	0.133508	0.135538	0.134198	0.131216	0.127644	0.124148	0.121101	0.11867	0.116872	0.115635	0.11485	0.11438	0.114103	0.113919	0.113752	0.113553	0.113295	0.11297	0.112576	0.112122	0.111619	0.111081	0.110519	0.109942	0.109358	0.108772	0.108187	0.107603	0.107021	0.10644	0.105858	0.105274	0.104687	0.104096	0.1035	0.102898	0.102291	0.101678	0.101061	0.100439	0.0998123	0.099182	0.0985486
0.0211954	0.0211975	0.0223936	0.0382992	0.0890732	0.151091	0.198265	0.227445	0.243036	0.248687	0.245645	0.234025	0.214252	0.188407	0.15937	0.12932	0.099396	0.0701762	0.0421498	0.0164769	0.00159169	0.000447089	0.000356109	0.000314471	0.000290579	0.000278406	0.000274934	0.000278924	0.000289803	0.000307703	0.000333483	0.000368212	0.000413631	0.000472292	0.00054785	0.000645887	0.000772771	0.000938963	0.00116091	0.00146162	0.00187526	0.00244118	0.00319509	0.00414824	0.00527755	0.00653635	0.00787268	0.00924111	0.010606	0.0119418
0.0118215	0.0118217	0.0119001	0.0129983	0.0169036	0.0244208	0.0346092	0.0455931	0.055867	0.0646084	0.0714085	0.0759775	0.0781019	0.0778466	0.0754959	0.0715354	0.0665562	0.0611574	0.0558411	0.0509995	0.0468847	0.0436777	0.0414389	0.0401485	0.0397412	0.0400903	0.0410484	0.0424185	0.0440391	0.0457367	0.0473689	0.0488109	0.0499665	0.0507703	0.0511936	0.0512289	0.0509169	0.0502736	0.049377	0.0483008	0.0471013	0.0458616	0.0446377	0.0434751	0.0424175	0.0414855	0.0406831	0.0400307	0.0395006	0.0390925
0.018755	0.0187556	0.0190725	0.0228414	0.0342712	0.0514764	0.0679296	0.0799236	0.086941	0.0893691	0.0874825	0.081623	0.0725811	0.0615472	0.0496366	0.0376481	0.0261994	0.0158421	0.00730557	0.00196902	0.000576199	0.000484176	0.000523401	0.000601442	0.000715787	0.000873079	0.00108552	0.00137074	0.00174949	0.00224506	0.00287212	0.00362226	0.00447537	0.00540307	0.00637019	0.00735108	0.00832439	0.00927512	0.010194	0.0110724	0.0119073	0.0126964	0.0134382	0.0141325	0.014779	0.0153772	0.0159257	0.0164289	0.0168872	0.0172956
0.0337071	0.0337074	0.0338172	0.034925	0.0376712	0.0410679	0.043805	0.0453518	0.0458248	0.0455035	0.0446157	0.0433162	0.0417024	0.0398551	0.0378577	0.0357909	0.0337395	0.0317804	0.0299968	0.0284373	0.0271504	0.0261654	0.0255017	0.0251427	0.0251081	0.0253415	0.0258349	0.0265495	0.0274355	0.0284721	0.0296018	0.0307917	0.0320012	0.0331943	0.0343408	0.0353943	0.0363411	0.0371595	0.037806	0.0382773	0.0385687	0.0386762	0.0386002	0.0383276	0.0378994	0.0373361	0.0366628	0.0359052	0.0350963	0.0342745
0.0263395	0.0263396	0.0264272	0.0276642	0.0322157	0.0412923	0.0541143	0.0685195	0.082651	0.0954849	0.10654	0.115579	0.122378	0.126703	0.128246	0.126739	0.122057	0.114353	0.104074	0.0919836	0.0788904	0.0655082	0.0523775	0.0398918	0.0283652	0.0181201	0.00957313	0.00360152	0.00129021	0.00095323	0.000948212	0.001022	0.00115474	0.00135676	0.00165452	0.00209454	0.00274838	0.0037049	0.00502717	0.00671486	0.00869518	0.0108765	0.013169	0.0154993	0.0178095	0.0200587	0.0222141	0.0242556	0.0261689	0.0279474
0.0553782	0.055386	0.0608649	0.153337	0.370224	0.539844	0.617127	0.642848	0.647944	0.643996	0.634071	0.619141	0.600118	0.578148	0.55444	0.530085	0.505959	0.482706	0.46075	0.44034	0.421604	0.404646	0.389336	0.375614	0.363431	0.352715	0.343221	0.334891	0.327665	0.32131	0.315899	0.311184	0.307093	0.303626	0.300627	0.298034	0.295756	0.293737	0.291909	0.29021	0.288582	0.286974	0.285336	0.283632	0.281827	0.279897	0.277823	0.275593	0.273201	0.270649
0.0133189	0.0133744	0.0284089	0.0975189	0.144985	0.158081	0.152628	0.135977	0.112723	0.0854765	0.0556527	0.0250581	0.00251017	0.000139825	8.04625e-05	7.64834e-05	8.19664e-05	9.3869e-05	0.000111863	0.00013676	0.000170096	0.000214162	0.000272014	0.00034795	0.000447006	0.000576622	0.000745425	0.000967018	0.00125284	0.00161801	0.002073	0.00261547	0.00323156	0.00390071	0.00459838	0.00530427	0.00600251	0.00668128	0.00733255	0.00795206	0.00853579	0.00908194	0.00959109	0.0100614	0.0104945	0.0108896	0.0112488	0.0115731	0.0118639	0.0121227
0.00998566	0.00998579	0.0100651	0.0111551	0.0149872	0.0223573	0.0323689	0.043173	0.053306	0.06207	0.0691984	0.0746068	0.0781329	0.0795895	0.078667	0.0752951	0.0696015	0.0619848	0.0530404	0.043333	0.0333214	0.0234072	0.0140344	0.00603479	0.00148145	0.000635424	0.000549071	0.000540082	0.000561468	0.000607584	0.000680273	0.000785156	0.000932474	0.00114415	0.00144821	0.00189727	0.00256838	0.00354836	0.00488021	0.00653488	0.00843157	0.0104752	0.01258	0.0146768	0.0167115	0.0186441	0.0204379	0.0220752	0.0235352	0.0247994
0.0422131	0.0423319	0.0728036	0.286402	0.540473	0.679753	0.699068	0.638975	0.542433	0.438889	0.337906	0.241028	0.148857	0.063191	0.00420342	0.000211792	0.00014829	0.000160136	0.000183296	0.0002171	0.000263401	0.000325142	0.000407114	0.000515542	0.000659455	0.000851141	0.00111177	0.0014735	0.00200227	0.00282384	0.00416204	0.0062622	0.00911698	0.0125168	0.0162242	0.0200687	0.0239306	0.0277259	0.0313882	0.0348603	0.0380781	0.0409855	0.0435264	0.0456334	0.0472615	0.0483883	0.0490075	0.0491457	0.0488458	0.0481773
0.0186355	0.0186369	0.0195166	0.0316377	0.069523	0.114117	0.145033	0.161768	0.169535	0.172385	0.172545	0.17123	0.169144	0.166729	0.164256	0.161875	0.159664	0.157648	0.155818	0.154153	0.152623	0.151193	0.149831	0.14851	0.147207	0.145903	0.144582	0.143239	0.141861	0.140446	0.138996	0.137508	0.135984	0.134426	0.132837	0.131218	0.129574	0.127908	0.126223	0.124522	0.122806	0.121078	0.119342	0.117601	0.115854	0.114105	0.112355	0.110606	0.108858	0.107115
0.0430312	0.0430314	0.0431313	0.044131	0.0465887	0.0496137	0.0520259	0.0533268	0.0535693	0.0529906	0.0518099	0.050236	0.0484281	0.0465384	0.0446902	0.0429914	0.0415111	0.0402997	0.039384	0.0387685	0.0384404	0.0383772	0.0385372	0.0388825	0.0393727	0.03997	0.0406216	0.0412956	0.0419575	0.0425809	0.0431338	0.043606	0.0439869	0.0442708	0.0444497	0.0445281	0.0445222	0.0444422	0.0443015	0.0441143	0.0438942	0.0436609	0.0434267	0.0432029	0.0430025	0.042828	0.04269	0.0425857	0.0425192	0.0424873
0.0119489	0.0119491	0.0120519	0.0134783	0.0185992	0.0286137	0.0422024	0.0566216	0.0698776	0.0811303	0.0901049	0.0966038	0.10035	0.101043	0.0983592	0.0922428	0.0831961	0.0720795	0.059754	0.0468866	0.0339865	0.0215267	0.0102701	0.00251447	0.000721292	0.000580458	0.000560594	0.000574863	0.000615177	0.00068239	0.000781262	0.000923883	0.00112991	0.0014357	0.00191158	0.00268155	0.00394103	0.00584794	0.00839484	0.0114405	0.0148169	0.0183673	0.0219587	0.0254858	0.0288598	0.0320189	0.0348841	0.0374191	0.0395703	0.0412785
0.0134405	0.0134407	0.0135615	0.0152415	0.0212133	0.0325898	0.0472724	0.0620902	0.0751831	0.0860274	0.094719	0.101539	0.106786	0.110734	0.113554	0.115404	0.116344	0.116435	0.115716	0.114198	0.111899	0.108852	0.105102	0.10071	0.095757	0.0903433	0.0846051	0.0786654	0.0726466	0.0666741	0.0608419	0.0552647	0.0499892	0.0450998	0.040616	0.0365788	0.0329988	0.02986	0.0271921	0.0249683	0.0231722	0.021759	0.020729	0.0200322	0.0196373	0.0195253	0.0196499	0.019982	0.0204867	0.0211491
0.0250668	0.025067	0.0251623	0.0265109	0.0314767	0.0413598	0.0551806	0.0704578	0.0849687	0.097165	0.105744	0.109411	0.107518	0.100394	0.0894319	0.0764027	0.0627456	0.049532	0.0375659	0.0274074	0.0194482	0.0137701	0.0103	0.00873392	0.00872584	0.00997948	0.0122764	0.0153965	0.0191134	0.0231882	0.0274245	0.0316457	0.0357083	0.0394931	0.0428915	0.0457947	0.0481308	0.049793	0.0507405	0.0509682	0.0505002	0.0493895	0.0477451	0.0457095	0.0434212	0.0410169	0.0386265	0.0363569	0.0342879	0.0324745
0.0105953	0.0105961	0.0110752	0.0176135	0.0401724	0.0725152	0.0989861	0.114543	0.11943	0.114992	0.104216	0.0903178	0.0754553	0.061081	0.0483868	0.0384183	0.0319934	0.0296857	0.0317895	0.0381799	0.0481326	0.0600494	0.0718414	0.0816257	0.0879553	0.0901085	0.0881315	0.0828883	0.0756095	0.0674753	0.059503	0.0525539	0.0473177	0.0443596	0.0439705	0.0462437	0.0509134	0.0572929	0.0643823	0.0709968	0.0760601	0.0788122	0.0789835	0.076735	0.0726368	0.0674281	0.0618668	0.0566419	0.0523425	0.0494558
0.0124677	0.0124679	0.0126405	0.0150943	0.0240744	0.0408647	0.0608487	0.0789693	0.0932468	0.103615	0.110526	0.114524	0.116147	0.115866	0.114195	0.11162	0.108574	0.105422	0.102448	0.0998351	0.0977089	0.0961055	0.095008	0.0943533	0.0940681	0.0940616	0.0942457	0.0945231	0.0948258	0.0950998	0.0953015	0.0954082	0.095414	0.0953072	0.0951085	0.0948191	0.0944665	0.0940671	0.0936366	0.0931889	0.0927398	0.0922985	0.0918718	0.0914661	0.0910821	0.0907185	0.0903739	0.0900465	0.0897324	0.0894285
0.00762017	0.00762459	0.0102634	0.0422176	0.0955751	0.121342	0.124486	0.116568	0.104261	0.0906101	0.077137	0.0647693	0.0541624	0.0458211	0.0402185	0.0377684	0.0387296	0.0430086	0.0498764	0.0579311	0.0653476	0.0705039	0.0725465	0.0715499	0.0682132	0.0634406	0.0580946	0.0529236	0.048556	0.0454843	0.0440549	0.0444241	0.0465049	0.049871	0.0538634	0.0576136	0.0603314	0.0614748	0.0609028	0.0588504	0.0557566	0.0521529	0.0485786	0.0455292	0.043428	0.0425479	0.0430181	0.0447573	0.047438	0.0505211
0.0119326	0.0119333	0.012359	0.018411	0.0398245	0.0715625	0.0983569	0.115452	0.124949	0.129809	0.132159	0.133147	0.133377	0.133132	0.132535	0.131639	0.130472	0.12905	0.127399	0.12554	0.123503	0.121317	0.119027	0.116663	0.114259	0.111852	0.109473	0.107157	0.104923	0.102789	0.100773	0.098902	0.0971787	0.0955996	0.094172	0.0928955	0.091767	0.0907813	0.0899315	0.0892322	0.0886271	0.0881154	0.0877177	0.0874112	0.0871769	0.0870049	0.0868853	0.0868092	0.086768	0.0867541
0.0186632	0.0186633	0.0187316	0.0193921	0.020899	0.0226186	0.0239195	0.024624	0.0248272	0.0246796	0.0243108	0.0238098	0.0232344	0.0226277	0.0220212	0.0214365	0.0208891	0.0203927	0.0199505	0.0195648	0.019237	0.0189651	0.0187438	0.0185681	0.0184361	0.0183385	0.0182709	0.0182315	0.0182124	0.0182097	0.0182199	0.0182403	0.0182676	0.0182997	0.0183346	0.0183706	0.0184066	0.0184415	0.0184746	0.0185055	0.0185339	0.0185594	0.0185822	0.0186021	0.0186192	0.0186335	0.0186454	0.0186551	0.0186629	0.018669
0.0206971	0.0206973	0.0208128	0.0220435	0.0252168	0.0293762	0.0330385	0.0354755	0.0366807	0.0369584	0.0365929	0.035825	0.0348146	0.0336717	0.0324744	0.0312769	0.0301172	0.0290205	0.0280022	0.0270709	0.0262281	0.0254805	0.0248119	0.0242306	0.0237175	0.0232774	0.0228915	0.0225643	0.0222818	0.0220391	0.0218346	0.0216591	0.0215097	0.0213841	0.0212768	0.0211865	0.0211099	0.021045	0.0209906	0.0209444	0.0209056	0.0208729	0.020845	0.0208219	0.0208023	0.0207857	0.0207717	0.0207599	0.0207501	0.0207418
0.0120185	0.0120233	0.0148701	0.0473424	0.0991888	0.125188	0.132802	0.133627	0.131847	0.12889	0.125551	0.122303	0.1194	0.116935	0.114905	0.113245	0.111872	0.110689	0.10962	0.108588	0.107542	0.106445	0.105275	0.104009	0.102659	0.101213	0.0996896	0.0980929	0.096432	0.0947243	0.09298	0.0912073	0.0894166	0.0876175	0.0858162	0.0840185	0.0822303	0.0804545	0.0786937	0.0769503	0.0752261	0.0735244	0.071846	0.0701882	0.0685541	0.0669463	0.0653644	0.0638082	0.062278	0.0607771
0.0125314	0.0125314	0.012553	0.0127523	0.0131825	0.0136443	0.0139755	0.0141441	0.0141856	0.0141431	0.0140489	0.013926	0.0137882	0.0136443	0.0135007	0.0133614	0.0132296	0.0131072	0.0129969	0.0128969	0.0128102	0.0127345	0.0126698	0.0126166	0.0125723	0.0125365	0.0125091	0.0124883	0.0124731	0.0124627	0.0124567	0.0124541	0.012454	0.012456	0.0124596	0.0124641	0.0124694	0.0124752	0.0124812	0.0124872	0.012493	0.0124985	0.0125036	0.0125083	0.0125126	0.0125164	0.0125197	0.0125227	0.0125252	0.0125273
0.028211	0.0282111	0.0282704	0.0291342	0.0323466	0.0387795	0.0480417	0.0589109	0.0702137	0.0812133	0.0915433	0.101082	0.109779	0.117677	0.124812	0.131222	0.136986	0.142128	0.146718	0.150776	0.154395	0.157534	0.160315	0.162713	0.164784	0.16656	0.16807	0.169342	0.170396	0.171243	0.171949	0.172547	0.172945	0.173279	0.173509	0.173645	0.173702	0.173703	0.173654	0.173561	0.173423	0.173253	0.173058	0.172842	0.172608	0.172355	0.17209	0.171814	0.17153	0.171239
0.00855803	0.00855909	0.00920308	0.0180953	0.0478837	0.0852217	0.110268	0.11808	0.111085	0.0961604	0.0778661	0.0583647	0.0391881	0.0219152	0.00884838	0.00336023	0.00307665	0.00433105	0.00810276	0.0172486	0.0313589	0.0476939	0.0633782	0.0756003	0.0811746	0.0785591	0.069427	0.0563351	0.0412101	0.0257222	0.011942	0.00352822	0.00194949	0.0021981	0.00308977	0.00538016	0.0111574	0.021201	0.0339709	0.0475135	0.0598537	0.0685103	0.0707361	0.0657595	0.0554804	0.0419677	0.0268528	0.012131	0.00251261	0.000998804
0.00871232	0.00871599	0.0108863	0.0378072	0.0893785	0.11904	0.125374	0.118846	0.106807	0.0929101	0.0789692	0.0661447	0.0553246	0.0472249	0.0424535	0.0413974	0.0440969	0.0499267	0.0576512	0.0654581	0.0715549	0.0746832	0.0745515	0.0716465	0.0668483	0.0611249	0.0553605	0.0503178	0.046609	0.0446737	0.0447197	0.0466637	0.0500862	0.0542366	0.0581766	0.0609994	0.0620482	0.0611138	0.0584475	0.054551	0.0500589	0.045638	0.0419072	0.0393702	0.0383753	0.039067	0.041332	0.0447858	0.0487513	0.0523482
0.0163753	0.0163821	0.020467	0.0689029	0.142997	0.178399	0.186483	0.181994	0.171074	0.157379	0.143181	0.12985	0.118269	0.109017	0.102374	0.0985339	0.0972529	0.098203	0.100711	0.103969	0.107171	0.109637	0.110906	0.110775	0.109283	0.106617	0.103137	0.0991751	0.0951113	0.0912575	0.0878636	0.0851026	0.0830696	0.0817754	0.0811119	0.0809365	0.0810354	0.0811791	0.081141	0.0807431	0.0798532	0.078436	0.0765013	0.0741498	0.0715194	0.0687748	0.0660802	0.0635946	0.0614435	0.0597071
0.0172291	0.0172307	0.0182453	0.0322227	0.0749292	0.122591	0.153216	0.165002	0.161353	0.147496	0.128693	0.108313	0.0882905	0.0699269	0.0541763	0.0416302	0.0325314	0.0267732	0.0239876	0.0236694	0.0252998	0.02836	0.0323229	0.0366985	0.0410567	0.0450337	0.0483562	0.0507986	0.0521971	0.0525083	0.0517679	0.0500509	0.0475878	0.044588	0.0412866	0.0378998	0.0346096	0.0315497	0.0288054	0.0264272	0.0244275	0.0227946	0.0214992	0.0205014	0.0197529	0.0192177	0.0188493	0.0186106	0.0184675	0.0183935
0.0041234	0.00412404	0.00448411	0.00920733	0.0264652	0.0545772	0.080127	0.0968398	0.103608	0.0999534	0.088088	0.0714484	0.051941	0.0307266	0.0100949	0.00112541	0.000597789	0.000498253	0.000442961	0.000408689	0.000387884	0.000377048	0.000374269	0.000378686	0.00039017	0.000409034	0.000436122	0.000472815	0.000521174	0.000584225	0.000666419	0.000774644	0.000920366	0.00112009	0.00140973	0.00185559	0.00261543	0.00403937	0.00668014	0.0107669	0.0159643	0.0217746	0.0276701	0.0330591	0.0372523	0.0394403	0.0388993	0.0353656	0.0290763	0.020586
0.0105539	0.0105555	0.0114789	0.0235066	0.057734	0.0929498	0.113116	0.118601	0.113309	0.101871	0.0877986	0.073152	0.0593304	0.0473886	0.0381349	0.0320014	0.0290684	0.0291338	0.0317579	0.0363111	0.0420161	0.0479894	0.0533677	0.0573494	0.059339	0.059054	0.056581	0.0523322	0.0469505	0.0410785	0.0352742	0.0299886	0.0255176	0.0220534	0.019621	0.0181778	0.0176175	0.0177824	0.0184969	0.0195913	0.0209082	0.0222956	0.0236307	0.0248129	0.0257654	0.0264286	0.0267718	0.0267945	0.0265082	0.0259457
0.0227135	0.0228115	0.0622366	0.171695	0.207454	0.213007	0.212736	0.210637	0.207589	0.204253	0.201106	0.198403	0.196212	0.1945	0.193172	0.192124	0.191246	0.190451	0.189663	0.188821	0.187881	0.186802	0.185574	0.184151	0.182538	0.180699	0.178625	0.176304	0.173722	0.170879	0.167769	0.164369	0.16073	0.156819	0.152698	0.148352	0.143843	0.139196	0.134454	0.129659	0.124859	0.120093	0.115406	0.110833	0.106402	0.102133	0.0980594	0.0941674	0.090479	0.0869962
0.0319133	0.0319174	0.0345667	0.0744291	0.178401	0.269001	0.314118	0.324653	0.313551	0.290928	0.263955	0.236873	0.212001	0.190767	0.173988	0.162294	0.156134	0.155305	0.159383	0.167017	0.176382	0.185493	0.192669	0.196847	0.197619	0.195165	0.190126	0.183363	0.175798	0.168279	0.161512	0.156027	0.152163	0.150084	0.14972	0.150779	0.152801	0.155193	0.157351	0.158747	0.159004	0.157946	0.155545	0.15207	0.147793	0.143135	0.138501	0.134266	0.130741	0.128143
0.00871232	0.00871599	0.0108863	0.0378072	0.0893785	0.11904	0.125374	0.118846	0.106807	0.0929101	0.0789692	0.0661447	0.0553246	0.0472249	0.0424535	0.0413974	0.0440969	0.0499267	0.0576512	0.0654581	0.0715549	0.0746832	0.0745515	0.0716465	0.0668483	0.0611249	0.0553605	0.0503178	0.046609	0.0446737	0.0447197	0.0466637	0.0500862	0.0542366	0.0581766	0.0609994	0.0620482	0.0611138	0.0584475	0.054551	0.0500589	0.045638	0.0419072	0.0393702	0.0383753	0.039067	0.041332	0.0447858	0.0487513	0.0523482
0.0348328	0.0348332	0.035103	0.0390936	0.0546815	0.0853179	0.123295	0.159698	0.189229	0.208271	0.21441	0.20748	0.190488	0.16802	0.144017	0.121008	0.100626	0.0838765	0.0714445	0.0637286	0.0608738	0.0629189	0.0696702	0.0802499	0.0932673	0.107094	0.120255	0.131457	0.139556	0.143772	0.143648	0.139468	0.132016	0.122441	0.111923	0.10151	0.0920094	0.0840011	0.0778607	0.073797	0.0718465	0.0719043	0.0737844	0.0770844	0.0813675	0.0861652	0.0909914	0.0954014	0.0990407	0.101616
0.0114677	0.0114707	0.0132415	0.0358685	0.0847559	0.118295	0.131445	0.134592	0.132907	0.128086	0.121239	0.113442	0.105593	0.0983695	0.0922679	0.0875722	0.0845024	0.0829766	0.0829138	0.0840273	0.0859357	0.0882327	0.090542	0.0925581	0.094071	0.0949864	0.0952693	0.0949976	0.0942681	0.0932125	0.0919701	0.0906701	0.0894264	0.088328	0.0874266	0.0867474	0.0862827	0.0860267	0.085919	0.0859104	0.0859505	0.0859832	0.0859692	0.0858751	0.0856807	0.085388	0.0849968	0.0845293	0.0840016	0.0834422
0.0191169	0.0191195	0.0207562	0.0443713	0.109585	0.168505	0.196165	0.198153	0.185615	0.167381	0.148122	0.130254	0.115255	0.104111	0.0974399	0.0954394	0.0977689	0.103435	0.110731	0.117809	0.123135	0.125769	0.12567	0.123195	0.119144	0.114353	0.109593	0.105483	0.102426	0.100675	0.100196	0.100789	0.102087	0.103626	0.104941	0.105683	0.105596	0.104688	0.10303	0.100876	0.0984901	0.0961487	0.0940999	0.092514	0.0914645	0.0909676	0.0909111	0.0911455	0.0914743	0.0916945
0.0121186	0.0121188	0.0122655	0.0143411	0.0219481	0.0364063	0.0543332	0.0713456	0.085404	0.0962344	0.104171	0.109707	0.113167	0.114773	0.114677	0.112975	0.109827	0.105476	0.100209	0.0943372	0.0881974	0.08209	0.0762756	0.0709617	0.066308	0.0624493	0.0594565	0.0573504	0.056133	0.0557469	0.056129	0.0571781	0.058771	0.0607717	0.0630272	0.0653963	0.0677506	0.0699746	0.07197	0.0736697	0.0750216	0.0759933	0.0765411	0.076686	0.0764522	0.0758408	0.0749366	0.0737385	0.0723521	0.0708037
0.0288944	0.0288946	0.0290414	0.0310988	0.0386635	0.0536062	0.07382	0.0954053	0.11577	0.133733	0.14878	0.160487	0.168398	0.17192	0.170537	0.163977	0.15265	0.1377	0.120585	0.102676	0.085008	0.0682834	0.0530454	0.0396335	0.0283449	0.0194265	0.012917	0.0088307	0.00693247	0.00681723	0.0082225	0.0111178	0.0154984	0.0212252	0.0280437	0.0356294	0.0436318	0.0517442	0.0597185	0.0673674	0.0745439	0.081113	0.0869358	0.0918604	0.0957437	0.0984419	0.0997993	0.099709	0.098105	0.0950231
0.028454	0.0284543	0.0285879	0.029956	0.0333567	0.0375679	0.0409029	0.0426494	0.0428726	0.0418969	0.0400394	0.0375888	0.0348126	0.0319495	0.0292066	0.0267421	0.0246647	0.0230296	0.0218741	0.0211697	0.0208801	0.0209548	0.0213411	0.0219681	0.0227718	0.0236934	0.0246822	0.0256892	0.0266692	0.0275927	0.0284187	0.0291335	0.0297035	0.0301425	0.030443	0.030601	0.0306193	0.0305219	0.0303284	0.0300627	0.0297445	0.0294012	0.0290528	0.0287179	0.028414	0.0281517	0.0279363	0.0277801	0.0276749	0.0276213
0.0481911	0.0481918	0.04852	0.0520473	0.0616845	0.0743637	0.0844064	0.0894195	0.0896792	0.0862786	0.0803237	0.0728332	0.0646943	0.0566247	0.0491555	0.042633	0.0372857	0.0331883	0.0303045	0.0285756	0.0278377	0.0279444	0.028733	0.0300522	0.0317597	0.0337379	0.0358716	0.0380728	0.0402635	0.0423785	0.044363	0.0461709	0.047756	0.0491056	0.0502039	0.0510123	0.0515831	0.0519111	0.0519868	0.0518843	0.051607	0.0512121	0.0507281	0.0501941	0.0496455	0.0491097	0.0486138	0.0481709	0.0477935	0.0474993
0.0134068	0.0134289	0.0208223	0.0690914	0.118643	0.140374	0.144895	0.137492	0.120444	0.0979023	0.0729095	0.0470534	0.0221603	0.00340807	0.000166807	9.83394e-05	0.000104388	0.000119063	0.000140974	0.000171139	0.000211474	0.000264552	0.00033416	0.000424731	0.000542923	0.000696425	0.000893746	0.00114989	0.00147319	0.00187415	0.00235247	0.00289812	0.00349465	0.00412112	0.00475895	0.00539288	0.00601195	0.00660821	0.00717685	0.00771502	0.00821976	0.00869524	0.00913561	0.00954779	0.00992588	0.0102774	0.0106015	0.0108967	0.0111682	0.0114171
0.0102693	0.0102758	0.014043	0.0539305	0.106648	0.127979	0.130638	0.124969	0.115517	0.104823	0.0943719	0.0851041	0.0776623	0.0724166	0.0695163	0.0687799	0.0698635	0.0720941	0.0747644	0.0771793	0.0788043	0.0793589	0.078775	0.0771786	0.074819	0.0720093	0.0690665	0.0662614	0.0638062	0.0618436	0.0604329	0.0595631	0.0591318	0.0589939	0.0589737	0.0588907	0.0585921	0.0579696	0.0569616	0.0555874	0.0539122	0.0520374	0.0500855	0.0481883	0.0464525	0.0449776	0.0438028	0.0429556	0.0424013	0.0420945
0.051141	0.0511415	0.0513604	0.0537021	0.0599363	0.0680544	0.0746219	0.0781165	0.0787097	0.0770685	0.0738443	0.0695968	0.0648114	0.0599073	0.0552108	0.0509674	0.0473396	0.0444229	0.0422425	0.0407607	0.039947	0.0397028	0.039954	0.0405937	0.0415343	0.0426949	0.0439879	0.045348	0.0467111	0.0480298	0.0492505	0.0503578	0.0513207	0.0521228	0.0527481	0.053194	0.0534798	0.0536142	0.0536141	0.0534925	0.0532862	0.0530081	0.0526866	0.0523441	0.0519987	0.051668	0.0513642	0.051096	0.0508722	0.0506981
0.0438903	0.043891	0.0442351	0.0479766	0.0578466	0.0704034	0.0806767	0.0870023	0.0900584	0.0909446	0.0905679	0.0894988	0.0880713	0.0864733	0.084807	0.0831279	0.0814676	0.0798417	0.0782616	0.0767324	0.0752573	0.0738407	0.0724749	0.0711669	0.0699128	0.0687139	0.0675645	0.0664651	0.0654139	0.0644093	0.0634495	0.0625376	0.0616556	0.0608226	0.0600277	0.0592622	0.058534	0.057845	0.0571816	0.0565456	0.0559613	0.05538	0.0548342	0.0543149	0.0538068	0.0533431	0.0528793	0.0524571	0.0520433	0.05165
0.0129168	0.0129241	0.0170708	0.062198	0.125408	0.153011	0.156747	0.149506	0.137729	0.124777	0.112451	0.101858	0.0937037	0.088325	0.0859101	0.0860881	0.0883341	0.0917875	0.0954904	0.0986384	0.100711	0.101517	0.101139	0.0998629	0.098042	0.0960075	0.0940625	0.0924218	0.0912075	0.0904494	0.0901098	0.0900765	0.0902125	0.0903764	0.0904459	0.0903371	0.0900027	0.0894551	0.0887283	0.0878808	0.0869849	0.0861033	0.0852878	0.08457	0.0839604	0.0834504	0.0830155	0.082622	0.0822332	0.081817
0.0112713	0.0112717	0.0114752	0.0138103	0.0204879	0.0302322	0.0396175	0.0465601	0.0507984	0.0527588	0.0528948	0.0515328	0.0489237	0.0452862	0.0408982	0.036045	0.0310109	0.026044	0.0213451	0.0170805	0.0133484	0.0102066	0.00770274	0.00581717	0.00449828	0.00367095	0.00322214	0.00305816	0.00308819	0.00325718	0.00352361	0.0038578	0.00423882	0.00464908	0.00507413	0.00550329	0.00592801	0.00634197	0.0067406	0.00712021	0.00748001	0.00781906	0.0081367	0.00843211	0.00870748	0.00896152	0.00919724	0.00941271	0.00961176	0.00979319
0.0308966	0.0308971	0.0311281	0.0336847	0.0406768	0.0502462	0.0587374	0.064267	0.0668117	0.0669669	0.0653559	0.0625024	0.0588628	0.054807	0.0506319	0.0465726	0.0427875	0.0393888	0.0364364	0.0339433	0.0318991	0.0302719	0.0290209	0.0280977	0.0274532	0.027034	0.0268088	0.0267269	0.0267614	0.0268825	0.0270653	0.0272909	0.0275443	0.0278133	0.028088	0.028361	0.028627	0.0288819	0.0291217	0.0293463	0.0295531	0.0297422	0.0299139	0.0300671	0.0302049	0.0303251	0.030431	0.0305235	0.030602	0.0306697
0.0210941	0.0210954	0.0218059	0.0311919	0.0646367	0.115845	0.163361	0.195709	0.206214	0.193725	0.16718	0.135176	0.101384	0.0676574	0.035817	0.00955032	0.00118194	0.000897537	0.000977837	0.00116214	0.00148137	0.00204305	0.00318226	0.00597216	0.0121806	0.0216281	0.0330136	0.0451372	0.0570463	0.067957	0.0769328	0.0827599	0.0842227	0.0807328	0.0729217	0.062186	0.0499427	0.0373168	0.0252521	0.0146652	0.00653303	0.00218445	0.00121484	0.00121347	0.00141524	0.00177648	0.00236436	0.00330051	0.00471511	0.00662178
0.0229507	0.0229534	0.0246035	0.0473429	0.106895	0.160159	0.188277	0.199871	0.20409	0.205416	0.205651	0.205457	0.205095	0.204673	0.204237	0.203806	0.203384	0.202973	0.202567	0.202163	0.201757	0.201344	0.200923	0.20049	0.20004	0.199575	0.199089	0.198583	0.198056	0.197506	0.196931	0.196332	0.195706	0.195049	0.194364	0.193654	0.192917	0.192143	0.191338	0.190506	0.189645	0.188741	0.18781	0.186855	0.18585	0.184823	0.183763	0.182661	0.181536	0.180372
0.0242612	0.0242624	0.0249765	0.0352629	0.0720224	0.124616	0.169097	0.197482	0.210062	0.208543	0.196086	0.177137	0.155703	0.134419	0.114966	0.0984889	0.0857947	0.077403	0.0736378	0.0745146	0.079636	0.0881499	0.0985879	0.109336	0.118934	0.126234	0.130442	0.131048	0.128241	0.12244	0.114592	0.105618	0.0964268	0.0877737	0.0802377	0.0742092	0.0699216	0.0675181	0.0669407	0.0680165	0.0704432	0.0738313	0.0777178	0.0816441	0.0851733	0.0879474	0.0896846	0.0902408	0.0895571	0.0876544
0.0286299	0.0286301	0.0287186	0.0299981	0.0347653	0.0445204	0.0586547	0.074937	0.0912045	0.106029	0.118361	0.127202	0.131378	0.129934	0.122685	0.110503	0.0951223	0.0781695	0.0608277	0.0439609	0.0283503	0.0148413	0.00498943	0.00136752	0.00105441	0.00114148	0.00135521	0.00172796	0.00238064	0.00358144	0.00578573	0.00926846	0.013857	0.0192053	0.0249918	0.0309593	0.0369106	0.0426999	0.0482115	0.0533349	0.0579778	0.0619609	0.0651563	0.0674131	0.0685194	0.0684148	0.0669824	0.0643457	0.060624	0.0560562
0.0272464	0.0272465	0.027266	0.0275457	0.028552	0.0304917	0.0332098	0.0363629	0.0395831	0.0425447	0.0449797	0.0466679	0.0474364	0.0471923	0.0459488	0.0437612	0.0408625	0.0374699	0.0338558	0.0302814	0.0269807	0.0241317	0.0218616	0.020259	0.0193125	0.0190204	0.0193264	0.020139	0.0213671	0.0229234	0.0246935	0.0265849	0.0285022	0.0303564	0.0320588	0.0335325	0.0347161	0.035551	0.0359886	0.03602	0.0356532	0.0349245	0.0338914	0.0326325	0.03123	0.0297777	0.0283603	0.0270591	0.0259291	0.025014
0.0135251	0.0135254	0.0137405	0.0167291	0.0274244	0.0467431	0.0686905	0.0878657	0.102664	0.113391	0.120908	0.126036	0.129415	0.131467	0.132468	0.132609	0.131986	0.130669	0.1287	0.126134	0.122997	0.119368	0.115314	0.110908	0.106249	0.101425	0.0965275	0.0916493	0.0868739	0.0822661	0.0779097	0.0738248	0.0700908	0.0666836	0.0636886	0.0610564	0.0588153	0.0569686	0.0554635	0.0543316	0.0535209	0.053	0.0527527	0.052758	0.0529616	0.0533323	0.053839	0.054455	0.0551487	0.055885
0.00787615	0.00787765	0.00874478	0.0201647	0.0542365	0.0906109	0.11278	0.123014	0.126296	0.125075	0.120091	0.111849	0.101213	0.0890812	0.0762116	0.0631837	0.0504656	0.038445	0.0274978	0.0180141	0.0105299	0.00580022	0.00393515	0.00359191	0.00383716	0.00455181	0.00600596	0.00878555	0.0134448	0.0199915	0.0280003	0.0368651	0.0458797	0.0543447	0.0616425	0.0672352	0.0708212	0.0721278	0.0711999	0.0681728	0.063338	0.0571307	0.0499779	0.0422901	0.0344512	0.0268188	0.0197711	0.0136571	0.00889556	0.00584916
0.0123443	0.0123446	0.0124594	0.013654	0.0166672	0.0205469	0.0239042	0.0260713	0.0270478	0.027098	0.026499	0.0254572	0.0241298	0.0226482	0.0211134	0.0196023	0.0181752	0.0168756	0.0157243	0.0147309	0.0138954	0.0132056	0.0126622	0.0122374	0.0119154	0.0116836	0.0115241	0.0114245	0.011372	0.0113556	0.0113666	0.011398	0.011444	0.0114996	0.011561	0.0116253	0.0116903	0.0117543	0.0118161	0.0118746	0.0119298	0.0119805	0.0120274	0.0120698	0.012108	0.0121425	0.0121729	0.0121997	0.0122234	0.0122441
0.0376837	0.0376844	0.038021	0.0414273	0.0499981	0.0605204	0.0686489	0.0731333	0.0747262	0.0744469	0.0730325	0.0708969	0.0682415	0.0652026	0.0618672	0.0583301	0.0546776	0.0510076	0.0474097	0.0439632	0.0407371	0.0377856	0.0351519	0.0328479	0.0308959	0.0293102	0.0280469	0.0271101	0.0264746	0.026094	0.0259741	0.0260407	0.0263015	0.0266946	0.0272162	0.0278237	0.0285027	0.0292319	0.0299908	0.0307662	0.0315441	0.0323135	0.0330657	0.0337914	0.0344859	0.0351446	0.0357634	0.0363393	0.0368658	0.0373445
0.0284507	0.0284509	0.0285025	0.0289954	0.0301303	0.0314415	0.0324423	0.0329681	0.0330627	0.032834	0.0323742	0.0317631	0.0310626	0.0303266	0.029599	0.0289169	0.0283084	0.0277941	0.0273858	0.027086	0.0268874	0.0267929	0.026782	0.0268508	0.0269794	0.0271514	0.0273572	0.0275804	0.0278087	0.0280321	0.02824	0.028426	0.0285858	0.0287164	0.028816	0.0288841	0.0289201	0.0289295	0.0289158	0.0288828	0.0288346	0.0287755	0.0287095	0.0286413	0.0285744	0.0285114	0.0284553	0.028407	0.0283678	0.0283382
0.0222675	0.0222757	0.0252015	0.0556509	0.129832	0.20256	0.242468	0.237498	0.202803	0.158387	0.109725	0.0585311	0.0107717	0.000319769	0.000108328	9.97692e-05	0.00010415	0.000116104	0.000135266	0.0001625	0.000199473	0.000248966	0.000314485	0.000401203	0.00051613	0.000669934	0.000878067	0.00116502	0.00157284	0.00216403	0.00303344	0.0042481	0.00580227	0.0076134	0.00958064	0.0116166	0.0136593	0.0156612	0.0175881	0.0194046	0.0210818	0.0225848	0.0238875	0.0249451	0.0257457	0.0262695	0.0265131	0.0264858	0.0262035	0.0257205
0.0569125	0.0569129	0.0571872	0.0616303	0.0811005	0.123924	0.182224	0.243521	0.299464	0.343919	0.370531	0.373717	0.352525	0.313017	0.265225	0.216057	0.168722	0.124879	0.0858143	0.0527652	0.0268473	0.00954223	0.00318371	0.00305929	0.0045551	0.00913586	0.0204719	0.0393729	0.0643001	0.0925695	0.121895	0.150811	0.178143	0.202455	0.221772	0.233658	0.236015	0.227676	0.209812	0.185455	0.158113	0.130432	0.104091	0.0801969	0.0595565	0.0427694	0.0300686	0.0215276	0.0168886	0.0157738
0.0156233	0.0156236	0.0157675	0.0177711	0.0249679	0.0386455	0.0560586	0.0732329	0.0878854	0.0989688	0.105892	0.108302	0.106395	0.100925	0.0930598	0.0840463	0.0749295	0.0664978	0.0592971	0.0536469	0.0497444	0.0476289	0.0471931	0.0482375	0.0504843	0.0535648	0.0571019	0.0607211	0.0640931	0.0669432	0.0690498	0.0703298	0.0706762	0.0701514	0.068862	0.0669573	0.0646132	0.0620454	0.0594372	0.0569442	0.054688	0.052763	0.0512144	0.0500514	0.0492571	0.0487974	0.0486191	0.0486589	0.0488506	0.0491302
0.0123573	0.0123582	0.0129055	0.0203861	0.04537	0.0790497	0.105242	0.120949	0.129212	0.13318	0.134716	0.134769	0.133711	0.131699	0.128802	0.12512	0.120764	0.115892	0.110658	0.105249	0.0998255	0.0945391	0.089521	0.0848696	0.0806645	0.076967	0.0738447	0.0712864	0.0692842	0.0678219	0.0668958	0.0664425	0.0663756	0.0666802	0.0672358	0.0680101	0.0689001	0.0698513	0.0707939	0.0716731	0.0724394	0.07306	0.0734917	0.0737324	0.0737752	0.0735835	0.0731992	0.072626	0.0718624	0.0709437
0.0139026	0.0139027	0.0139724	0.0149529	0.0184705	0.025221	0.0344723	0.0446405	0.0544447	0.0632472	0.0708685	0.0773363	0.0827717	0.0872927	0.0910347	0.0941187	0.0966057	0.0986205	0.100215	0.101448	0.102358	0.103016	0.103433	0.103657	0.103705	0.103613	0.103398	0.103061	0.102635	0.102129	0.101553	0.100913	0.100218	0.099477	0.098696	0.0978784	0.097031	0.096156	0.0952567	0.0943359	0.0933959	0.0924389	0.0914663	0.0904788	0.0894807	0.0884748	0.0874546	0.0864285	0.085396	0.0843542
0.01197	0.0119739	0.0142472	0.0468099	0.125501	0.182283	0.196365	0.184251	0.16297	0.139481	0.116398	0.0949482	0.0758268	0.0595684	0.0467433	0.0380983	0.0345102	0.036804	0.0454386	0.0598512	0.0771479	0.0922945	0.100288	0.0994252	0.0914003	0.0789368	0.064355	0.0494703	0.0358874	0.0251326	0.0186377	0.0173298	0.0219104	0.03305	0.0502899	0.0707591	0.0888346	0.0979911	0.0952814	0.0835141	0.0665375	0.0470336	0.0272477	0.0102566	0.00243937	0.00185857	0.00226476	0.00330136	0.00610442	0.0138345
0.0174742	0.0174828	0.0225923	0.0812916	0.164001	0.201356	0.210628	0.208355	0.199148	0.185264	0.168845	0.15145	0.134079	0.117387	0.10184	0.0877595	0.0754623	0.0652077	0.0572336	0.0516881	0.0486683	0.0481626	0.0499308	0.053679	0.0589034	0.064955	0.0710967	0.0765591	0.0806259	0.082681	0.082356	0.0794829	0.0742225	0.0671001	0.058679	0.04963	0.040529	0.0318896	0.0241262	0.0175772	0.0124438	0.0088277	0.00665449	0.00568585	0.00563862	0.00629717	0.00752551	0.00920851	0.011216	0.0134139
0.0294663	0.0294663	0.0294881	0.0298055	0.0309714	0.0332823	0.0365726	0.0404351	0.0443976	0.0480158	0.0509099	0.0527531	0.0532792	0.0523775	0.0500626	0.0465517	0.0421474	0.0372299	0.0322002	0.0274243	0.0232169	0.0198222	0.0173634	0.0159012	0.0154244	0.015841	0.0170584	0.0189385	0.0213472	0.0241396	0.027171	0.0302971	0.0333782	0.0362673	0.0388174	0.0408898	0.0423547	0.0430838	0.0430107	0.0421553	0.0405582	0.0383659	0.035745	0.0328983	0.0300304	0.0273282	0.0249464	0.0230185	0.0216095	0.0207506
0.0288012	0.0288013	0.0288406	0.0292313	0.030175	0.0313169	0.0322182	0.0326871	0.0327178	0.03238	0.031758	0.0309351	0.0299942	0.0290215	0.0280943	0.0272777	0.0266209	0.0261591	0.0259111	0.0258712	0.0260271	0.026362	0.0268336	0.0273983	0.028017	0.0286439	0.0292356	0.029753	0.0301707	0.030468	0.0306109	0.0306194	0.0304888	0.0302468	0.0299088	0.0295145	0.0290916	0.0286739	0.0282963	0.0279741	0.0277381	0.0275862	0.0275348	0.0275696	0.0276908	0.0278773	0.0281163	0.028385	0.0286645	0.028934
0.0268644	0.0268646	0.0269487	0.0277658	0.0297056	0.0320198	0.0338367	0.0348406	0.0351148	0.0348471	0.0341906	0.0332387	0.0320715	0.0307467	0.0293279	0.0278782	0.0264621	0.0251384	0.0239576	0.0229591	0.0221713	0.0216104	0.0212812	0.0211745	0.0212777	0.0215774	0.0220429	0.0226356	0.0233385	0.0241126	0.0249294	0.0257584	0.0265716	0.0273466	0.0280512	0.0286694	0.0291895	0.0295962	0.0298614	0.0299984	0.0300075	0.0298937	0.0296624	0.0293221	0.0289026	0.0284237	0.0279065	0.0273733	0.026849	0.0263539
0.0110624	0.0110624	0.0110911	0.0114849	0.0128611	0.0154707	0.0190963	0.0233075	0.0276741	0.0318611	0.0356398	0.0388177	0.0412477	0.0427948	0.0433699	0.0429645	0.0416549	0.039584	0.0369893	0.0341028	0.0311518	0.0283333	0.0258148	0.0236941	0.022046	0.0209005	0.020233	0.0200012	0.0201706	0.0206604	0.0213975	0.022304	0.0233121	0.024352	0.0253656	0.0263019	0.0271139	0.0277698	0.0282462	0.0285303	0.0286186	0.0285186	0.0282476	0.0278298	0.0272951	0.0266769	0.0260092	0.025324	0.0246503	0.0240115
0.00515798	0.00515877	0.00560184	0.0112936	0.0311433	0.0608642	0.0860409	0.101157	0.104872	0.0974376	0.0826543	0.0638117	0.042418	0.0199317	0.00286181	0.000619921	0.000467493	0.00040523	0.000371342	0.00035595	0.000355196	0.000367674	0.000393563	0.000434477	0.000493725	0.000576721	0.000692594	0.000857614	0.00109949	0.00148055	0.00213743	0.00342523	0.00600531	0.0102262	0.0156454	0.0216633	0.0277489	0.0334094	0.0380503	0.0408472	0.0408457	0.0375267	0.0311524	0.0223475	0.0118799	0.00257949	0.000350222	0.000222315	0.000190886	0.000178911
0.0353312	0.0353315	0.0354697	0.0368291	0.0401725	0.0443048	0.0475715	0.049237	0.0493447	0.0481825	0.046086	0.0433604	0.040298	0.0371737	0.034218	0.0316136	0.0294799	0.0279047	0.0268926	0.0264342	0.0264794	0.0269648	0.0277979	0.0289137	0.0302126	0.0316133	0.033039	0.0344206	0.0356944	0.036796	0.0376828	0.0383387	0.0387486	0.0389044	0.0388169	0.0385137	0.0380491	0.0374509	0.0367869	0.0360977	0.0354306	0.0348286	0.0343148	0.0339177	0.0336421	0.0334946	0.0334678	0.03355	0.0337259	0.0339741
0.00886299	0.0088707	0.0119331	0.0383406	0.0797272	0.104587	0.110268	0.0997801	0.080134	0.0554174	0.0270161	0.0029741	0.00010541	4.70631e-05	4.48343e-05	4.80878e-05	5.48393e-05	6.49754e-05	7.9e-05	9.77894e-05	0.000122638	0.000155385	0.000198273	0.00025436	0.00032748	0.000422226	0.000544375	0.000701964	0.000902445	0.00115461	0.00146695	0.00183932	0.00226964	0.00274507	0.00325058	0.00377032	0.00429022	0.00479942	0.00529043	0.00575691	0.00619621	0.00660544	0.00698326	0.00732849	0.00763997	0.00791809	0.00816528	0.00838095	0.00856388	0.00871947
0.0295801	0.0297927	0.0925097	0.226832	0.267032	0.273283	0.273106	0.270688	0.266531	0.261112	0.255024	0.248779	0.24272	0.237044	0.231792	0.22693	0.222344	0.217885	0.213375	0.208624	0.20346	0.197716	0.19126	0.183989	0.175875	0.166914	0.157162	0.146762	0.135905	0.124825	0.113767	0.102982	0.0926821	0.0830832	0.0743178	0.066464	0.0595665	0.0536492	0.0486793	0.044569	0.0412119	0.0385784	0.0365233	0.034963	0.0338074	0.0329777	0.0323955	0.0320001	0.0317442	0.0315887
0.0110277	0.0110351	0.0152212	0.0636029	0.13462	0.165894	0.167836	0.156323	0.13998	0.122487	0.105515	0.0899813	0.0764535	0.065359	0.057103	0.0520984	0.0506449	0.0527722	0.0581674	0.0657418	0.0738431	0.0805328	0.0842698	0.0843834	0.081117	0.0752685	0.0678867	0.0599602	0.0523768	0.0459717	0.0414309	0.0392587	0.039864	0.0432072	0.0489251	0.0560279	0.0630212	0.0681436	0.0699406	0.0678304	0.0622173	0.0541044	0.0446263	0.0349793	0.0262883	0.0195801	0.0156466	0.0148562	0.0173912	0.0233171
0.0266882	0.0266888	0.0269951	0.0302335	0.0389168	0.0505789	0.0606922	0.0671683	0.0701044	0.0702004	0.0680787	0.0642944	0.0593017	0.0535925	0.0476015	0.0416938	0.03615	0.0311602	0.026855	0.0232859	0.0204439	0.0182848	0.0167644	0.0157665	0.0152293	0.015057	0.0151664	0.0154991	0.015989	0.0165924	0.0172699	0.0179892	0.0187286	0.0194685	0.0201952	0.0208989	0.0215714	0.0222075	0.0228023	0.0233538	0.0238623	0.0243271	0.0247481	0.0251209	0.0254524	0.0257444	0.0259986	0.0262173	0.0264012	0.0265528
0.0176554	0.0176555	0.017755	0.0191584	0.0241795	0.0338054	0.0466002	0.0600753	0.0725209	0.0832791	0.0922826	0.0996708	0.105654	0.110432	0.11418	0.11704	0.11913	0.120526	0.121319	0.121607	0.121426	0.120837	0.119907	0.118702	0.117256	0.115615	0.113817	0.111902	0.109908	0.107855	0.105774	0.103682	0.101595	0.0995259	0.0974835	0.0954749	0.0935053	0.0915782	0.0896948	0.0878625	0.0860737	0.0843274	0.0826221	0.0809563	0.079328	0.0777355	0.0761854	0.0746641	0.0731704	0.0717032
0.0169632	0.0169636	0.0172031	0.0200087	0.028224	0.0403892	0.052167	0.0609417	0.0663603	0.0689024	0.0690886	0.0673341	0.0639842	0.05941	0.0540193	0.0482169	0.0423577	0.036725	0.0315268	0.0268903	0.0228883	0.0195522	0.0168473	0.0147274	0.013129	0.0119773	0.0112013	0.0107261	0.0104865	0.0104272	0.0105048	0.0106811	0.0109253	0.011215	0.0115338	0.0118668	0.0122047	0.01254	0.0128674	0.0131836	0.0134857	0.0137721	0.0140419	0.0142953	0.0145322	0.0147518	0.0149555	0.0151444	0.0153172	0.0154773
0.0388451	0.0388501	0.0422438	0.0934306	0.211956	0.301137	0.33988	0.352504	0.355679	0.355601	0.353968	0.351175	0.347332	0.342571	0.337059	0.33101	0.324641	0.318169	0.311779	0.305621	0.299842	0.294491	0.289645	0.28535	0.281571	0.278362	0.275634	0.273391	0.271579	0.270136	0.26905	0.268249	0.267678	0.267297	0.267069	0.266968	0.266951	0.26699	0.267063	0.267152	0.267242	0.267321	0.267383	0.267421	0.267433	0.267415	0.267364	0.267285	0.26718	0.26705
0.00865869	0.00866188	0.0104865	0.0334077	0.0833349	0.117805	0.129795	0.126794	0.115125	0.0994031	0.0819996	0.06423	0.0470485	0.0313363	0.0181204	0.00888647	0.00491256	0.0046864	0.0065343	0.0113553	0.0199394	0.0312196	0.0435514	0.055331	0.0649236	0.0703229	0.0697728	0.0633245	0.0525795	0.0391428	0.0243764	0.0101851	0.00179779	0.000766659	0.000720856	0.000774452	0.00089319	0.00108992	0.00140535	0.00193681	0.00289253	0.00462318	0.00734754	0.0108352	0.0147149	0.0186718	0.0224637	0.0258754	0.0286696	0.0305432
0.0127609	0.012764	0.0146315	0.0382133	0.0874982	0.120447	0.133368	0.137323	0.138205	0.138011	0.137344	0.136441	0.135436	0.134415	0.133428	0.132497	0.131629	0.130817	0.130052	0.12932	0.128608	0.127905	0.127198	0.12648	0.125744	0.124982	0.124189	0.123366	0.122506	0.121606	0.12067	0.119695	0.118681	0.117629	0.116538	0.115407	0.114241	0.11304	0.111806	0.11054	0.109245	0.10792	0.106567	0.105188	0.103787	0.102368	0.10093	0.0994715	0.0979997	0.0965163
0.011377	0.0113772	0.0114808	0.012843	0.0173672	0.0253948	0.0352913	0.044966	0.0532514	0.0598496	0.0648622	0.0685428	0.0711009	0.0727393	0.0735823	0.0737467	0.0732946	0.0722675	0.0707109	0.0686609	0.0661555	0.0632341	0.0599344	0.0563306	0.0524947	0.0484898	0.0443962	0.0402922	0.0362443	0.0323251	0.0285761	0.025039	0.0217688	0.0187638	0.016038	0.0136321	0.0115147	0.00968107	0.0081475	0.00688781	0.00588427	0.00511177	0.00454378	0.00415203	0.003907	0.00378267	0.00375388	0.00380028	0.00390684	0.00406164
0.0204185	0.0204209	0.0218036	0.0397159	0.0876649	0.134441	0.16255	0.176141	0.181732	0.183031	0.181784	0.178852	0.174716	0.169707	0.164044	0.157927	0.151488	0.144873	0.138187	0.131529	0.124989	0.118613	0.112493	0.106622	0.10108	0.0958281	0.0909107	0.0863096	0.0820017	0.0780175	0.0743014	0.0708374	0.0676144	0.0646386	0.0618581	0.0592591	0.0568568	0.054603	0.0525038	0.0505327	0.0486944	0.0469766	0.045365	0.0438523	0.0424317	0.0410975	0.0398428	0.0386629	0.0375531	0.0365091
0.0262707	0.026271	0.0264824	0.0295178	0.0408906	0.062782	0.0900198	0.116318	0.138385	0.154626	0.164093	0.16631	0.161865	0.152178	0.139267	0.125101	0.111242	0.0987773	0.0884435	0.0806576	0.0756457	0.0734638	0.0739193	0.0766238	0.0810491	0.0865462	0.092435	0.0981105	0.103067	0.106912	0.109387	0.110313	0.109757	0.107838	0.10485	0.101081	0.0969002	0.0926306	0.0885647	0.0849033	0.0818337	0.0794097	0.0776619	0.0765649	0.0760508	0.0760205	0.0763627	0.0769412	0.0776406	0.0783469
0.0319133	0.0319174	0.0345667	0.0744291	0.178401	0.269001	0.314118	0.324653	0.313551	0.290928	0.263955	0.236873	0.212001	0.190767	0.173988	0.162294	0.156134	0.155305	0.159383	0.167017	0.176382	0.185493	0.192669	0.196847	0.197619	0.195165	0.190126	0.183363	0.175798	0.168279	0.161512	0.156027	0.152163	0.150084	0.14972	0.150779	0.152801	0.155193	0.157351	0.158747	0.159004	0.157946	0.155545	0.15207	0.147793	0.143135	0.138501	0.134266	0.130741	0.128143
0.0144534	0.0145033	0.0379479	0.121971	0.153614	0.159059	0.15978	0.159817	0.159713	0.15952	0.159229	0.15883	0.158316	0.157676	0.156912	0.156023	0.155012	0.153882	0.152626	0.151264	0.149791	0.148201	0.146509	0.144711	0.142806	0.140791	0.138665	0.136415	0.134041	0.131539	0.128899	0.126117	0.123193	0.120123	0.116904	0.113514	0.109973	0.106286	0.102457	0.0984946	0.0943985	0.0901959	0.0859065	0.0815533	0.0771587	0.0727496	0.0683543	0.0640023	0.0597286	0.0555606
0.0170053	0.0170062	0.0175709	0.0254184	0.0522817	0.0902917	0.121843	0.141944	0.152372	0.155654	0.15381	0.148595	0.141535	0.13388	0.126549	0.120181	0.115098	0.111454	0.109214	0.108159	0.108022	0.108514	0.109307	0.110145	0.110825	0.111203	0.111201	0.110796	0.11001	0.108905	0.107555	0.106024	0.104413	0.102781	0.101186	0.0996765	0.0982776	0.0969942	0.0958342	0.094781	0.0938177	0.0929256	0.0920758	0.0912525	0.090433	0.089604	0.0887499	0.0878682	0.0869557	0.0860127
0.0164045	0.0164231	0.0260652	0.103154	0.171881	0.191774	0.188942	0.177373	0.163002	0.148633	0.135714	0.125048	0.117028	0.111795	0.109198	0.10877	0.109853	0.111673	0.113491	0.11473	0.115026	0.114271	0.112561	0.110104	0.107155	0.103976	0.100808	0.0978383	0.0951824	0.0928922	0.0909612	0.0893391	0.087921	0.086595	0.0852496	0.0837898	0.0821503	0.0803063	0.0782631	0.0760693	0.0737826	0.0714842	0.0692487	0.067142	0.0652132	0.0634878	0.0619691	0.0606375	0.0594548	0.0583705
0.00829609	0.00830151	0.0115366	0.0504714	0.110382	0.137246	0.141092	0.133886	0.121765	0.107984	0.0942155	0.081412	0.0701281	0.0607326	0.0534675	0.0485124	0.0460655	0.0462131	0.048947	0.053915	0.0603676	0.0672004	0.0732171	0.077451	0.0794436	0.0793115	0.0774202	0.0743899	0.0707895	0.067117	0.0637747	0.0610871	0.0592344	0.0583692	0.0584646	0.059459	0.0611202	0.0631742	0.0652865	0.0671364	0.0684861	0.0691612	0.0691716	0.0685976	0.0675701	0.0662825	0.0649236	0.0636599	0.0626273	0.0619268
0.0121347	0.0121348	0.0121967	0.0130713	0.0162294	0.0224259	0.0311566	0.0410937	0.0509541	0.0599141	0.0674547	0.0731409	0.0764588	0.0770151	0.074601	0.069578	0.0625893	0.0544732	0.0459666	0.0376972	0.030178	0.0238185	0.0189313	0.0156507	0.0140646	0.0141099	0.0157198	0.018815	0.0231881	0.0285744	0.0346248	0.0409569	0.0471931	0.0529915	0.0579886	0.0618711	0.0642759	0.0649454	0.0637603	0.0608473	0.0565183	0.0512145	0.0454325	0.0396167	0.0341565	0.0293752	0.0255071	0.0227215	0.021104	0.0206737
0.0121167	0.0121191	0.0136005	0.0326116	0.0774994	0.112462	0.128371	0.134082	0.135891	0.136347	0.136308	0.136016	0.135529	0.134846	0.13395	0.132817	0.131436	0.129789	0.127889	0.125695	0.123253	0.120511	0.117546	0.114348	0.110947	0.107358	0.103603	0.0997196	0.0957488	0.0917202	0.0876655	0.0836233	0.0796248	0.0756993	0.071874	0.0681735	0.064639	0.0612743	0.0580939	0.0551093	0.0523286	0.0497566	0.0474059	0.0452658	0.0433341	0.0416045	0.0400683	0.0387085	0.0375311	0.0365021
0.0158758	0.0158767	0.0164246	0.0241268	0.050988	0.0892898	0.121063	0.141517	0.153182	0.159386	0.162425	0.163566	0.163465	0.162375	0.160398	0.157538	0.153771	0.149109	0.143547	0.137126	0.129964	0.122173	0.113902	0.105314	0.096591	0.0878861	0.0793493	0.0711228	0.063297	0.0559505	0.0491535	0.0429622	0.0373937	0.0324568	0.028169	0.02453	0.0214955	0.0190484	0.0171531	0.0157665	0.0148427	0.0143297	0.0141837	0.0143693	0.0148253	0.0155246	0.0164212	0.0174756	0.0186566	0.0199265
0.0369249	0.0369252	0.0370716	0.0386012	0.0425749	0.0476971	0.0519058	0.0542663	0.0548559	0.0540564	0.0522001	0.049522	0.0462434	0.042593	0.0387974	0.0350783	0.0316423	0.0286433	0.0262127	0.0244049	0.0232734	0.0227827	0.0228983	0.0235617	0.0246889	0.0261933	0.0279872	0.0299808	0.0320907	0.0342334	0.0363347	0.03831	0.0401113	0.0416526	0.0428944	0.0437821	0.0442859	0.0443913	0.0440983	0.0434385	0.0424671	0.0412512	0.0398623	0.038384	0.0369026	0.0354957	0.0342314	0.0331663	0.032331	0.0317597
0.0567056	0.0567068	0.0572694	0.0633046	0.0800004	0.10147	0.117767	0.125521	0.125564	0.119678	0.109812	0.0977301	0.0849209	0.0724478	0.0610474	0.05118	0.0430678	0.0367719	0.0322152	0.0292634	0.0276718	0.0272335	0.0277182	0.0289104	0.0306439	0.0327573	0.0351158	0.0376155	0.0401733	0.0427179	0.0451919	0.0475496	0.0497526	0.0517716	0.0535831	0.0551716	0.0565181	0.0576362	0.0585068	0.0591516	0.0595917	0.059837	0.059906	0.0598406	0.0596542	0.0593773	0.0590427	0.058671	0.0582828	0.0578985
0.0215473	0.0215496	0.0230098	0.0437915	0.102088	0.157592	0.188424	0.201712	0.206701	0.208265	0.208333	0.207556	0.206108	0.203997	0.201201	0.197686	0.193456	0.188513	0.182945	0.176807	0.170145	0.163089	0.155745	0.148208	0.140591	0.132999	0.125534	0.118272	0.111299	0.104665	0.0984683	0.0927041	0.0873905	0.0825744	0.0782993	0.0744813	0.0712027	0.0683781	0.0660411	0.0641211	0.0626324	0.0614903	0.0606677	0.0601662	0.059897	0.059824	0.0599332	0.0601557	0.0604658	0.060821
0.012481	0.0124828	0.0133285	0.0221499	0.0444138	0.0685091	0.08461	0.0920096	0.0913981	0.0833633	0.070167	0.0544086	0.0374414	0.0203644	0.0056098	0.000349731	0.0001332	0.000133897	0.000148454	0.000172126	0.000205668	0.000250936	0.000310886	0.000389439	0.000491829	0.000625199	0.000798928	0.00102279	0.00131209	0.00167417	0.00212031	0.00264217	0.00322946	0.00386113	0.00451662	0.00517792	0.00583034	0.00646474	0.00707248	0.00765025	0.0081955	0.00870642	0.00918206	0.00962324	0.0100299	0.0104005	0.0107376	0.0110431	0.0113167	0.0115589
0.0132423	0.0132425	0.0134164	0.0158846	0.0249091	0.041788	0.0619441	0.0803524	0.0950516	0.10606	0.114018	0.119628	0.1235	0.126035	0.127554	0.128245	0.128237	0.127612	0.126443	0.124772	0.122662	0.120161	0.117321	0.114208	0.110893	0.107441	0.103918	0.100388	0.096915	0.0935462	0.0903308	0.0873097	0.0845093	0.081943	0.0796592	0.0776223	0.0758437	0.0743287	0.0730819	0.0720645	0.0712584	0.0706464	0.0702075	0.0699298	0.0697828	0.0697388	0.069774	0.0698697	0.070006	0.0701649
0.0271055	0.0271115	0.0302352	0.0652778	0.13504	0.187711	0.214157	0.224267	0.224637	0.217896	0.205299	0.188202	0.168199	0.146975	0.126017	0.106338	0.0886062	0.0731201	0.0599457	0.0490428	0.0402315	0.0332659	0.0278975	0.023851	0.0209044	0.0188315	0.0174365	0.0165786	0.016122	0.01596	0.0160187	0.016234	0.0165558	0.0169506	0.0173898	0.0178543	0.0183295	0.018805	0.0192729	0.019728	0.0201677	0.0205897	0.0209908	0.0213727	0.0217351	0.0220758	0.0223985	0.0227013	0.0229865	0.0232538
0.00919877	0.00920065	0.0102674	0.0248284	0.0710966	0.122288	0.154787	0.16871	0.167475	0.154402	0.13444	0.111361	0.0871042	0.0627536	0.0391693	0.0175507	0.00334147	0.00133812	0.00112534	0.00104513	0.00102488	0.00105476	0.00113691	0.00128268	0.00151794	0.00189828	0.00255703	0.0039	0.00722508	0.0144265	0.0252291	0.0382544	0.0520194	0.0651173	0.0762169	0.0837076	0.085851	0.0815675	0.0716278	0.0577531	0.0412809	0.0232187	0.0062563	0.000663365	0.000389978	0.000340409	0.000323114	0.000324932	0.000342262	0.000375076
0.0140048	0.0140063	0.0149113	0.027595	0.0658362	0.106353	0.130653	0.141761	0.146087	0.147335	0.14704	0.145747	0.143674	0.140988	0.137872	0.13452	0.131102	0.127776	0.124665	0.121863	0.119432	0.117399	0.115762	0.114506	0.11358	0.112956	0.112572	0.112369	0.112302	0.112309	0.112355	0.1124	0.112413	0.112377	0.112276	0.112101	0.111857	0.111534	0.111145	0.110697	0.1102	0.109664	0.109098	0.108511	0.107913	0.107312	0.106712	0.10612	0.105539	0.104971
0.0116298	0.0116726	0.0313309	0.101661	0.128266	0.132854	0.13348	0.13354	0.133503	0.133421	0.133295	0.133119	0.132893	0.132611	0.132275	0.131886	0.131443	0.130949	0.130402	0.129809	0.129163	0.128473	0.127729	0.126938	0.126094	0.125196	0.12424	0.123223	0.122138	0.120979	0.119755	0.118441	0.117038	0.115541	0.113944	0.112241	0.110428	0.1085	0.106445	0.104286	0.102007	0.0996039	0.0970862	0.0944608	0.0917349	0.0889205	0.0860256	0.0830599	0.0800415	0.076989
0.0364647	0.0364766	0.0430716	0.123396	0.261642	0.347259	0.37408	0.365121	0.338139	0.303978	0.268214	0.233601	0.201628	0.173141	0.148689	0.128796	0.1135	0.102879	0.0966188	0.0943486	0.0951725	0.0982546	0.102437	0.106608	0.109794	0.11125	0.11054	0.107568	0.102503	0.0958167	0.0880874	0.0798905	0.0717566	0.0641084	0.057222	0.0512636	0.0463332	0.042394	0.039391	0.0372215	0.0357575	0.0348852	0.0344708	0.0344037	0.0345828	0.0349222	0.0353628	0.0358504	0.0363449	0.0368205
0.012329	0.0123299	0.012887	0.020508	0.0456901	0.0789232	0.10415	0.11878	0.125684	0.127641	0.126432	0.123274	0.119092	0.114554	0.110146	0.106164	0.10277	0.100018	0.097879	0.0962745	0.0950992	0.0942232	0.0935407	0.0929447	0.0923582	0.0917217	0.0909972	0.0901552	0.0891991	0.0881297	0.0869536	0.0856989	0.0843831	0.0830235	0.0816391	0.080249	0.0788655	0.0774989	0.0761595	0.0748484	0.0735672	0.072316	0.0710964	0.0699035	0.0687345	0.0675861	0.0664552	0.0653392	0.0642357	0.0631431
0.048403	0.048407	0.0511801	0.0995767	0.248176	0.402129	0.496234	0.539526	0.555422	0.557984	0.55275	0.541562	0.525313	0.504906	0.481543	0.45638	0.430585	0.405069	0.380528	0.357472	0.336159	0.316861	0.299587	0.28436	0.271135	0.259863	0.250392	0.24257	0.236394	0.231689	0.228252	0.226061	0.224951	0.224753	0.225322	0.226501	0.228149	0.230126	0.232258	0.234417	0.236459	0.238287	0.239811	0.240902	0.241572	0.241741	0.241385	0.240556	0.239218	0.237417
0.0528694	0.0528705	0.0536191	0.0656264	0.117885	0.211965	0.315228	0.405545	0.473605	0.514274	0.523142	0.49938	0.449896	0.387471	0.322532	0.260047	0.201901	0.148877	0.101482	0.060311	0.0263955	0.00484409	0.00178298	0.00185694	0.00225825	0.00310941	0.0052498	0.0125789	0.0308005	0.0595048	0.0947682	0.132188	0.169142	0.204117	0.23579	0.262292	0.281194	0.289543	0.284555	0.265944	0.236676	0.201747	0.165257	0.12947	0.0956395	0.064671	0.0374663	0.0153193	0.00272168	0.00117445
0.0123071	0.0123072	0.012366	0.0129244	0.0141647	0.0155398	0.016558	0.0171005	0.0172675	0.0171935	0.0169834	0.0167038	0.0163937	0.0160761	0.0157636	0.0154639	0.0151804	0.0149155	0.0146703	0.0144444	0.0142374	0.0140485	0.0138771	0.0137216	0.0135801	0.0134529	0.0133378	0.0132341	0.0131408	0.0130572	0.0129819	0.0129148	0.0128541	0.0127992	0.0127497	0.0127051	0.0126654	0.01263	0.0125984	0.0125686	0.0125433	0.0125198	0.0124984	0.0124799	0.0124625	0.0124473	0.0124336	0.0124208	0.01241	0.0123997
0.0295801	0.0297927	0.0925097	0.226832	0.267032	0.273283	0.273106	0.270688	0.266531	0.261112	0.255024	0.248779	0.24272	0.237044	0.231792	0.22693	0.222344	0.217885	0.213375	0.208624	0.20346	0.197716	0.19126	0.183989	0.175875	0.166914	0.157162	0.146762	0.135905	0.124825	0.113767	0.102982	0.0926821	0.0830832	0.0743178	0.066464	0.0595665	0.0536492	0.0486793	0.044569	0.0412119	0.0385784	0.0365233	0.034963	0.0338074	0.0329777	0.0323955	0.0320001	0.0317442	0.0315887
0.0115346	0.0115351	0.011842	0.0162279	0.0321461	0.0585512	0.0841177	0.102824	0.114734	0.121762	0.125724	0.127813	0.128761	0.128961	0.128625	0.127865	0.126727	0.125254	0.123464	0.121398	0.11908	0.116548	0.113853	0.111041	0.108151	0.105236	0.102335	0.0994917	0.0967459	0.0941188	0.0916322	0.0893299	0.0872096	0.085274	0.0835369	0.082019	0.080694	0.0795566	0.0785987	0.0778145	0.0772069	0.0767433	0.0764049	0.0761779	0.0760485	0.0760028	0.0760317	0.0761205	0.076248	0.0764037
0.0109004	0.0109063	0.0143358	0.051979	0.105183	0.128181	0.131968	0.127452	0.119374	0.110274	0.101648	0.0943825	0.0890169	0.0856961	0.0843703	0.0846211	0.0859661	0.0877868	0.0895706	0.0909412	0.0917039	0.0918252	0.0913851	0.0905409	0.0894555	0.0882948	0.0871815	0.0862072	0.0854086	0.084786	0.0843156	0.0839475	0.0836288	0.0833092	0.0829489	0.0825225	0.0820196	0.0814434	0.0808069	0.0801292	0.0794329	0.0787361	0.078053	0.0773943	0.0767622	0.0761541	0.0755641	0.0749843	0.0744054	0.0738204
0.0117762	0.0117869	0.0159532	0.050259	0.0981168	0.124299	0.130158	0.12005	0.100136	0.075579	0.0483881	0.0206431	0.00175076	0.000104044	7.14091e-05	7.46224e-05	8.4125e-05	9.89721e-05	0.000119714	0.000147617	0.000184582	0.000233046	0.00029666	0.000379465	0.000487048	0.000626667	0.000807579	0.0010402	0.00133549	0.00170396	0.00214594	0.00265516	0.0032182	0.00381368	0.00442391	0.00503298	0.00562953	0.00620456	0.00675356	0.00727173	0.00775776	0.008212	0.00863323	0.00902044	0.00937525	0.00970129	0.00999418	0.0102608	0.0104961	0.0107084
0.00904429	0.00904657	0.0104037	0.0285446	0.0752631	0.113625	0.128387	0.124866	0.112134	0.0959068	0.0787901	0.0622775	0.0475349	0.0356104	0.0274736	0.0240104	0.0257092	0.0326369	0.0439666	0.0575574	0.0702948	0.078978	0.0815965	0.0783108	0.0707135	0.0606898	0.0498113	0.0394382	0.0308035	0.0249444	0.0226744	0.024427	0.0303069	0.0397445	0.051248	0.0624015	0.0703486	0.0729114	0.0696938	0.0620231	0.051642	0.0401339	0.0289653	0.0195653	0.0131622	0.0104311	0.0114413	0.0163172	0.02504	0.0367882
0.0253507	0.0253508	0.0254015	0.0258857	0.0270094	0.0283208	0.0293249	0.0298404	0.029888	0.0295618	0.0289591	0.0281646	0.0272573	0.0263127	0.0253972	0.0245671	0.0238646	0.0233186	0.0229438	0.0227427	0.0227113	0.0228255	0.0230615	0.0234042	0.0238127	0.0242617	0.0247227	0.0251679	0.0255769	0.0259331	0.026211	0.0264111	0.0265299	0.0265684	0.0265251	0.0264184	0.0262544	0.0260548	0.025831	0.0256013	0.0253803	0.0251783	0.025009	0.0248757	0.0247826	0.024735	0.0247259	0.0247524	0.0248142	0.0248988
0.0169632	0.0169636	0.0172031	0.0200087	0.028224	0.0403892	0.052167	0.0609417	0.0663603	0.0689024	0.0690886	0.0673341	0.0639842	0.05941	0.0540193	0.0482169	0.0423577	0.036725	0.0315268	0.0268903	0.0228883	0.0195522	0.0168473	0.0147274	0.013129	0.0119773	0.0112013	0.0107261	0.0104865	0.0104272	0.0105048	0.0106811	0.0109253	0.011215	0.0115338	0.0118668	0.0122047	0.01254	0.0128674	0.0131836	0.0134857	0.0137721	0.0140419	0.0142953	0.0145322	0.0147518	0.0149555	0.0151444	0.0153172	0.0154773
0.0102131	0.0102134	0.0104107	0.0130513	0.022198	0.0384767	0.0569478	0.0730032	0.0850177	0.0925715	0.0951771	0.0922219	0.0840456	0.0721426	0.0580875	0.0429716	0.0276227	0.0131582	0.00273865	0.000541952	0.000429128	0.000426182	0.000454492	0.000509275	0.000594191	0.000717293	0.000894108	0.00115361	0.00154316	0.00213472	0.00302026	0.0042384	0.00573643	0.0073995	0.00911224	0.0107902	0.0123734	0.0138277	0.015133	0.0162789	0.0172525	0.018055	0.0186831	0.0191362	0.0194134	0.0195158	0.0194567	0.0192328	0.0188671	0.0183827
0.0397522	0.039758	0.0431786	0.0894944	0.19656	0.286407	0.334572	0.354986	0.360201	0.355028	0.340399	0.316852	0.285909	0.250339	0.212985	0.176044	0.140825	0.108112	0.0784922	0.0524258	0.0302594	0.0127546	0.00255417	0.000853855	0.000761684	0.000782933	0.000851252	0.000965953	0.00113663	0.00138496	0.00174494	0.00227241	0.00303595	0.00410125	0.00546576	0.00706976	0.0088279	0.0106609	0.0125099	0.0143326	0.0161023	0.0178025	0.0194246	0.0209643	0.022419	0.023791	0.0250822	0.0262948	0.0274339	0.0285018
0.0139086	0.0139087	0.0139533	0.0143774	0.0153228	0.0163744	0.0171544	0.0175719	0.0176936	0.0176175	0.0174221	0.0171591	0.016862	0.0165526	0.0162449	0.0159479	0.0156688	0.0154105	0.0151756	0.0149652	0.0147779	0.0146155	0.014474	0.0143538	0.0142505	0.0141656	0.0140948	0.0140363	0.0139895	0.0139521	0.013923	0.0139007	0.0138843	0.0138726	0.0138651	0.0138601	0.0138572	0.0138567	0.0138575	0.0138592	0.0138618	0.013865	0.0138683	0.0138719	0.0138754	0.0138789	0.0138823	0.0138854	0.0138883	0.0138911
0.0150089	0.0150137	0.0179572	0.0546281	0.119571	0.155001	0.16394	0.160007	0.150367	0.138863	0.127603	0.1178	0.110129	0.104955	0.102214	0.101577	0.102479	0.104235	0.106171	0.107744	0.108605	0.108639	0.107857	0.106435	0.10456	0.102472	0.100363	0.0983934	0.0966581	0.0951983	0.0940132	0.093055	0.0922534	0.0915215	0.090781	0.089965	0.0890302	0.0879601	0.0867602	0.0854545	0.0840792	0.0826757	0.0812849	0.0799426	0.0786729	0.0774886	0.0763889	0.075366	0.0744006	0.0734708
0.0391727	0.0391742	0.0402044	0.0562859	0.114146	0.192767	0.256363	0.296167	0.317806	0.328449	0.332815	0.333424	0.331474	0.327488	0.321813	0.314746	0.306589	0.297693	0.288389	0.279013	0.269861	0.261185	0.253184	0.246027	0.239731	0.234431	0.230116	0.226754	0.224328	0.222651	0.221724	0.221417	0.221572	0.222122	0.222939	0.223907	0.224946	0.225973	0.226928	0.227753	0.228404	0.228876	0.229152	0.22923	0.229101	0.228782	0.228295	0.227675	0.226932	0.226089
0.0213528	0.0213528	0.0214278	0.0221381	0.0237961	0.0257491	0.0272473	0.027981	0.0279702	0.0273297	0.0261872	0.0246646	0.0229155	0.0210896	0.019336	0.0177904	0.0165444	0.0156778	0.0152014	0.015133	0.015422	0.0160488	0.0169366	0.018024	0.0192419	0.0205173	0.0217748	0.0229415	0.0239486	0.0247335	0.0252473	0.0254367	0.0253108	0.0248846	0.0241959	0.0232971	0.0222752	0.0212159	0.0201981	0.0192981	0.018573	0.0180646	0.0177955	0.0177681	0.0179717	0.0183759	0.0189475	0.0196422	0.0204124	0.0212036
0.0393274	0.0393276	0.0394149	0.0402896	0.0424471	0.0451165	0.0472528	0.0483994	0.0485754	0.0479674	0.0467855	0.0452141	0.0434206	0.0415611	0.0397668	0.0381434	0.036764	0.035694	0.0349449	0.0345193	0.0343984	0.0345508	0.0349303	0.0354909	0.0361822	0.0369555	0.0377552	0.0385405	0.0392718	0.0399138	0.0404533	0.0408576	0.0411231	0.0412581	0.0412692	0.0411617	0.040956	0.040682	0.0403615	0.0400174	0.0396731	0.0393497	0.0390625	0.0388229	0.0386382	0.038514	0.0384541	0.0384489	0.0384924	0.0385765
0.0508635	0.0508642	0.0512104	0.0550295	0.0654793	0.0792938	0.0908742	0.0980134	0.101114	0.101278	0.0994145	0.0961899	0.0921157	0.0875719	0.0828562	0.0781947	0.0737553	0.069651	0.065938	0.062698	0.0598548	0.0574629	0.0554611	0.0538126	0.0524786	0.0514396	0.0506133	0.0500039	0.049544	0.0492321	0.0490187	0.0488983	0.0488429	0.0488436	0.0488833	0.048952	0.0490431	0.0491475	0.049261	0.0493788	0.0494976	0.0496147	0.0497286	0.0498373	0.0499405	0.0500368	0.0501263	0.0502092	0.0502848	0.050354
0.0213747	0.0213757	0.0220162	0.0313423	0.0643006	0.110469	0.148002	0.171465	0.184271	0.190764	0.193819	0.195041	0.195215	0.194722	0.193751	0.192401	0.190747	0.188848	0.186778	0.184592	0.182348	0.180099	0.177895	0.175771	0.173759	0.171887	0.170165	0.168613	0.167224	0.165995	0.16492	0.163989	0.16319	0.162511	0.161937	0.161453	0.161045	0.160701	0.160407	0.16015	0.159919	0.159706	0.159504	0.159306	0.159107	0.158904	0.158692	0.158471	0.158237	0.157991
0.0387456	0.0388133	0.0781953	0.258423	0.34138	0.357081	0.359126	0.358984	0.358167	0.356769	0.35477	0.352209	0.349164	0.345745	0.342078	0.33828	0.334465	0.330724	0.327137	0.323758	0.320625	0.317759	0.315171	0.31286	0.310825	0.309055	0.307519	0.306202	0.305095	0.304155	0.303381	0.302744	0.302217	0.301791	0.30145	0.301185	0.300978	0.300812	0.30069	0.300597	0.300527	0.300475	0.300435	0.300406	0.300384	0.300366	0.300351	0.300337	0.300323	0.300309
0.0250272	0.0250301	0.026946	0.0551127	0.128947	0.191936	0.222755	0.234153	0.237716	0.238481	0.238121	0.237113	0.23556	0.233502	0.230971	0.228038	0.22477	0.221246	0.21756	0.213799	0.210043	0.206363	0.202812	0.199453	0.196313	0.193409	0.190786	0.188421	0.186307	0.184481	0.182914	0.18155	0.180397	0.179437	0.178668	0.178048	0.177558	0.177178	0.176889	0.176674	0.176518	0.176407	0.176328	0.176272	0.17623	0.176195	0.17616	0.176122	0.176076	0.176021
0.0139269	0.0139276	0.0143445	0.0201979	0.040682	0.0717905	0.0994329	0.118163	0.128807	0.1333	0.133302	0.130219	0.125259	0.119431	0.113543	0.108155	0.103607	0.100047	0.0975416	0.0959686	0.095164	0.0949472	0.0950826	0.0953891	0.0957	0.0958933	0.095887	0.0956372	0.095131	0.0943809	0.0934388	0.0923186	0.0910941	0.0897971	0.0884781	0.0871719	0.085901	0.0846926	0.0835473	0.0824705	0.0814644	0.0805131	0.0796127	0.07875	0.0779123	0.0770897	0.0762736	0.0754563	0.0746321	0.0737984
0.0144888	0.0144899	0.0151448	0.0239345	0.0536442	0.0945096	0.127143	0.144763	0.14638	0.135453	0.118094	0.0984545	0.0788717	0.0610194	0.0462987	0.0358787	0.0305195	0.0307644	0.0367352	0.0480175	0.0630515	0.0790404	0.0930195	0.102442	0.105686	0.102562	0.0945673	0.0837209	0.0718389	0.0603625	0.0504709	0.0430808	0.0389208	0.0384039	0.041704	0.0486189	0.0583317	0.0692985	0.0795762	0.0872963	0.0909258	0.0899161	0.0847583	0.076705	0.0671931	0.0574758	0.0486157	0.0414732	0.0366865	0.0347215
0.055698	0.0556984	0.0558694	0.0577108	0.0625056	0.0686005	0.0735973	0.0765315	0.0776218	0.0774004	0.0763061	0.0746628	0.072696	0.0705682	0.0683978	0.0662785	0.0642719	0.0624239	0.0607718	0.0593098	0.0580638	0.057014	0.0561519	0.0554602	0.05493	0.0545267	0.0542443	0.0540648	0.0539624	0.0539253	0.053942	0.0540025	0.054092	0.0542027	0.0543265	0.0544581	0.0545925	0.0547257	0.0548545	0.0549766	0.0550905	0.055195	0.0552895	0.0553739	0.0554482	0.0555126	0.0555672	0.055614	0.0556531	0.0556843
0.0307098	0.03071	0.0307981	0.0317231	0.0341092	0.037197	0.0398162	0.041382	0.0418733	0.0414752	0.0403802	0.0387514	0.0367383	0.0344898	0.0321603	0.0298926	0.0278087	0.0260146	0.0245809	0.023542	0.0229249	0.0227086	0.0228577	0.0233384	0.0240934	0.0250652	0.0261948	0.0274207	0.0286845	0.0299324	0.0311143	0.0321884	0.0331006	0.0338332	0.0343566	0.0346486	0.0347215	0.0345704	0.0342244	0.0337102	0.0330663	0.0323387	0.0315699	0.030806	0.03009	0.0294472	0.0289234	0.0285141	0.0282531	0.0281228
0.0291606	0.0291613	0.0295	0.0330774	0.0423958	0.0542674	0.063949	0.0698049	0.0723999	0.0727327	0.071596	0.0695347	0.06693	0.0640208	0.0609869	0.0579608	0.0550293	0.0522642	0.0496983	0.0473472	0.0452213	0.0433272	0.0416485	0.0401614	0.0388492	0.0377118	0.0367072	0.0358392	0.0350807	0.0344135	0.0338381	0.0333331	0.0328911	0.0325016	0.0321591	0.0318571	0.031591	0.031356	0.0311474	0.0309596	0.0307946	0.0306459	0.0305117	0.0303905	0.0302808	0.0301826	0.0300937	0.0300136	0.0299409	0.0298748
0.0178877	0.0178891	0.0187447	0.0306459	0.0688471	0.114986	0.147223	0.163118	0.166299	0.160824	0.150479	0.138289	0.1263	0.115838	0.107707	0.102335	0.0997683	0.0996985	0.101558	0.104569	0.107919	0.110923	0.113073	0.1141	0.113994	0.112806	0.110837	0.108361	0.105668	0.103034	0.10066	0.0986801	0.0971668	0.0961175	0.0954614	0.095102	0.094924	0.0948028	0.0946258	0.0943089	0.093798	0.0930669	0.0921314	0.0910198	0.089775	0.088458	0.0871266	0.0858269	0.0846052	0.0834837
0.0271616	0.0271999	0.037053	0.130596	0.291201	0.409773	0.443336	0.404164	0.335345	0.260806	0.185248	0.109944	0.0374161	0.00131039	0.00013631	0.000113552	0.000120031	0.000135115	0.000158257	0.000190494	0.000233887	0.000291502	0.000367716	0.000468332	0.000601911	0.000780493	0.00102224	0.0013576	0.00184495	0.00259118	0.00377396	0.00557304	0.00799473	0.0108694	0.0140052	0.0172543	0.0205063	0.0236735	0.0266689	0.0293952	0.0317491	0.0336198	0.0349001	0.0354919	0.0354035	0.0346536	0.0333082	0.0315377	0.0295101	0.0274034
0.0113794	0.0113921	0.0150629	0.0411151	0.0803283	0.105994	0.114565	0.107392	0.0899501	0.0678193	0.04316	0.0180984	0.00152326	0.000102958	7.67225e-05	8.21435e-05	9.37818e-05	0.000111074	0.00013489	0.0001667	0.00020879	0.000263875	0.000335699	0.000429374	0.000550762	0.000707298	0.000909628	0.0011682	0.0014932	0.00189065	0.00235854	0.00288668	0.00345648	0.00404966	0.00464948	0.00524221	0.00581812	0.00637009	0.00689395	0.00738647	0.00784748	0.00827515	0.00866961	0.00903069	0.00936203	0.0096605	0.00992984	0.0101717	0.0103857	0.0105732
0.0356827	0.0356857	0.0376169	0.0697748	0.180751	0.312629	0.406253	0.449387	0.447448	0.415032	0.368574	0.318698	0.270339	0.225634	0.185464	0.150247	0.120275	0.0960213	0.0779893	0.0669652	0.0641173	0.0709269	0.0894187	0.119976	0.15836	0.197403	0.230298	0.251106	0.255606	0.243586	0.219434	0.18892	0.156211	0.123814	0.0933827	0.0662236	0.0437011	0.0267434	0.0163662	0.0126869	0.0155749	0.0261018	0.0458049	0.0742121	0.10758	0.141744	0.17346	0.199206	0.214305	0.214403
0.0107962	0.0107964	0.010913	0.0125201	0.0182263	0.0291768	0.0434238	0.0578308	0.0704472	0.0805398	0.0877649	0.0917539	0.0919667	0.0881621	0.080626	0.0704085	0.058587	0.0460193	0.0333832	0.0213163	0.010667	0.00323794	0.00103548	0.00085805	0.000906485	0.00104303	0.00128554	0.00170377	0.00245134	0.00385538	0.00633146	0.00997488	0.0145017	0.0195588	0.0248323	0.0300716	0.0350913	0.0397419	0.043909	0.0474423	0.0501917	0.0519866	0.0526391	0.0519964	0.0500697	0.0468603	0.0426638	0.0377092	0.0323288	0.0268206
0.0126071	0.0126206	0.0197387	0.0761737	0.126515	0.142242	0.145492	0.145782	0.145071	0.143544	0.141153	0.137921	0.13395	0.129377	0.124362	0.119048	0.113564	0.108028	0.102533	0.0971493	0.0919468	0.0869728	0.0822505	0.0778339	0.0737262	0.0699272	0.0664916	0.0633647	0.0605397	0.0580571	0.0558471	0.0538983	0.0521797	0.0506808	0.0493514	0.0481541	0.0470782	0.0460721	0.0451132	0.0441768	0.0432394	0.0422838	0.0412971	0.0402682	0.0391973	0.0380803	0.0369227	0.0357323	0.0345182	0.0332891
0.0284186	0.0284187	0.0284597	0.0288512	0.0297524	0.0307842	0.0315674	0.0319813	0.0320661	0.0319067	0.0315824	0.0311496	0.0306563	0.0301395	0.0296282	0.0291466	0.0287109	0.0283328	0.0280231	0.0277767	0.0276034	0.0274872	0.0274364	0.0274309	0.0274664	0.0275347	0.0276282	0.0277395	0.0278595	0.027982	0.0281019	0.0282147	0.028317	0.0284064	0.0284815	0.0285411	0.0285857	0.0286157	0.0286324	0.0286373	0.0286321	0.0286186	0.0285989	0.0285749	0.0285483	0.0285207	0.0284935	0.0284676	0.0284441	0.0284231
0.019618	0.0196212	0.0216778	0.0504479	0.11782	0.167746	0.188908	0.195666	0.197242	0.196874	0.195391	0.192984	0.189764	0.185885	0.181561	0.177002	0.172409	0.167965	0.163797	0.160013	0.156682	0.153862	0.151525	0.149665	0.148294	0.147315	0.146714	0.146393	0.146329	0.146445	0.146687	0.147019	0.147388	0.147766	0.148125	0.14845	0.14872	0.148934	0.149088	0.149183	0.149223	0.149212	0.149157	0.149063	0.148938	0.148791	0.148627	0.148452	0.148271	0.148088
0.015001	0.015217	0.0686758	0.144002	0.160223	0.162376	0.162601	0.16256	0.162435	0.162231	0.161938	0.16155	0.161065	0.160484	0.159808	0.159048	0.158211	0.157305	0.156343	0.155332	0.154283	0.153203	0.152101	0.150982	0.149852	0.148715	0.147573	0.146427	0.145277	0.144121	0.142959	0.141787	0.140599	0.139395	0.138166	0.136902	0.135604	0.134268	0.132881	0.131424	0.129907	0.128325	0.126667	0.1249	0.123046	0.121103	0.119065	0.116885	0.1146	0.112211
0.0063292	0.00695473	0.0725571	0.123743	0.131563	0.12804	0.119466	0.108809	0.0977889	0.0873575	0.0780253	0.0700304	0.0634557	0.0582974	0.0545338	0.0520952	0.0509132	0.0508936	0.0518977	0.0536924	0.0559689	0.0583852	0.0605956	0.06233	0.0634228	0.0638307	0.0636085	0.0628742	0.0617758	0.0604619	0.0590655	0.0576946	0.0564312	0.0553294	0.0544104	0.0536764	0.0531073	0.0526647	0.052298	0.051949	0.0515581	0.0510703	0.0504407	0.0496385	0.0486485	0.0474717	0.0461286	0.0446408	0.043054	0.0414185
0.017907	0.0179078	0.0182561	0.0217111	0.0302293	0.0404664	0.0482044	0.052227	0.0531205	0.0516714	0.0485218	0.0442467	0.0393451	0.0342515	0.0293094	0.0247687	0.0207881	0.0174539	0.0147792	0.0127455	0.011277	0.0102979	0.00972818	0.00947373	0.00947376	0.00965542	0.00997518	0.0103861	0.0108591	0.011368	0.0118931	0.0124202	0.0129385	0.0134403	0.0139187	0.0143719	0.0147961	0.0151895	0.0155529	0.015883	0.0161834	0.0164549	0.0166983	0.0169118	0.0170992	0.0172637	0.0174058	0.0175274	0.0176304	0.0177166
0.0118215	0.0118217	0.0119001	0.0129983	0.0169036	0.0244208	0.0346092	0.0455931	0.055867	0.0646084	0.0714085	0.0759775	0.0781019	0.0778466	0.0754959	0.0715354	0.0665562	0.0611574	0.0558411	0.0509995	0.0468847	0.0436777	0.0414389	0.0401485	0.0397412	0.0400903	0.0410484	0.0424185	0.0440391	0.0457367	0.0473689	0.0488109	0.0499665	0.0507703	0.0511936	0.0512289	0.0509169	0.0502736	0.049377	0.0483008	0.0471013	0.0458616	0.0446377	0.0434751	0.0424175	0.0414855	0.0406831	0.0400307	0.0395006	0.0390925
0.0328023	0.0328025	0.0329071	0.0344475	0.0402974	0.0521173	0.0687147	0.0871933	0.105337	0.122033	0.136895	0.149857	0.160981	0.170377	0.178085	0.184177	0.188673	0.191513	0.192734	0.1923	0.19021	0.186503	0.181264	0.174627	0.166786	0.15799	0.148516	0.138657	0.1287	0.118915	0.109536	0.100735	0.0926913	0.0854731	0.0791531	0.0737864	0.0693702	0.0658906	0.0633329	0.0616088	0.0607039	0.0605146	0.0609754	0.0620112	0.0635152	0.0654249	0.0676199	0.0700594	0.0726295	0.0752716
0.0163429	0.016346	0.0182566	0.0447482	0.108078	0.156065	0.176222	0.179607	0.173482	0.161997	0.148298	0.134456	0.121801	0.111257	0.103387	0.0985773	0.0969278	0.0981482	0.101623	0.106517	0.111778	0.116505	0.120038	0.122048	0.122522	0.121672	0.119843	0.117436	0.114843	0.112392	0.110343	0.108852	0.107973	0.107698	0.107916	0.108474	0.109195	0.109904	0.110458	0.110759	0.110757	0.110456	0.109901	0.109155	0.108309	0.107449	0.106644	0.105949	0.105396	0.105002
0.0199501	0.0199502	0.0200204	0.0207087	0.0223381	0.0242849	0.0258389	0.0267373	0.0270472	0.0269121	0.0264684	0.0258145	0.025022	0.0241452	0.0232338	0.0223308	0.021471	0.0206834	0.0199875	0.019395	0.0189116	0.0185388	0.0182743	0.0181042	0.0180191	0.0180138	0.0180668	0.0181677	0.0183104	0.0184793	0.0186651	0.0188601	0.0190567	0.0192486	0.0194313	0.0195994	0.0197515	0.019885	0.0199988	0.0200925	0.0201664	0.0202213	0.0202584	0.0202795	0.0202864	0.0202806	0.020265	0.0202418	0.0202128	0.0201799
0.0143219	0.0143234	0.0152321	0.0287076	0.0793471	0.147328	0.194451	0.204667	0.187884	0.160767	0.13092	0.101384	0.0738606	0.0496063	0.0299074	0.0165089	0.0109395	0.0134584	0.0260315	0.0510366	0.085181	0.11908	0.141546	0.145458	0.134222	0.11506	0.0926223	0.0696303	0.0480508	0.0297025	0.0166383	0.0105979	0.0119342	0.0220248	0.0435074	0.074677	0.107946	0.132827	0.140436	0.13147	0.113079	0.090497	0.0666743	0.0437761	0.023967	0.0100557	0.00491436	0.00578558	0.0118204	0.028385
0.018089	0.0180912	0.0194552	0.0386172	0.0947416	0.15149	0.185149	0.198989	0.198605	0.187122	0.168146	0.145358	0.121201	0.0970975	0.0740238	0.0528122	0.0342656	0.0192889	0.00893124	0.00418306	0.00341329	0.00412742	0.00619143	0.0105229	0.0173985	0.0261841	0.036027	0.0461198	0.0558019	0.0645895	0.0720521	0.0776763	0.0809426	0.0813138	0.0785198	0.0728017	0.0648387	0.0554745	0.0455307	0.035658	0.0263828	0.0181484	0.0113249	0.00623468	0.00314831	0.00188236	0.00162813	0.0017591	0.00209671	0.002634
0.0268774	0.0268879	0.0298577	0.0557083	0.113364	0.168082	0.195839	0.188301	0.158306	0.120789	0.0797426	0.0375557	0.00418212	0.000210627	0.000142129	0.00015213	0.000173343	0.000204751	0.000247984	0.000306121	0.000383214	0.000485555	0.000621738	0.00080445	0.00105401	0.00140323	0.00191071	0.00266081	0.00375721	0.00524569	0.00707283	0.00913078	0.0113137	0.0135401	0.0157525	0.0179087	0.0199734	0.0219237	0.0237219	0.0253529	0.0267874	0.0280019	0.028984	0.0297215	0.0302004	0.0304374	0.0304585	0.0302869	0.0299447	0.0294866
0.0545867	0.0545885	0.0553944	0.0642144	0.0894705	0.121474	0.144804	0.154639	0.15198	0.139805	0.122036	0.102083	0.0821024	0.0634828	0.0470874	0.0334858	0.0228931	0.015247	0.0103477	0.00775294	0.00690691	0.00728799	0.00857688	0.010581	0.0131499	0.0161371	0.0194018	0.0228295	0.0263271	0.029823	0.0332585	0.03659	0.0397792	0.0427897	0.0455927	0.0481633	0.050476	0.0525088	0.054256	0.055698	0.0568453	0.057691	0.0582783	0.0585943	0.0586869	0.0585985	0.0583377	0.0579621	0.0575071	0.0569998
0.0193698	0.0193743	0.022139	0.060134	0.142446	0.198608	0.215951	0.209438	0.192486	0.172394	0.15256	0.134741	0.12003	0.109113	0.10243	0.100065	0.1017	0.106312	0.112459	0.11848	0.122966	0.125053	0.12451	0.121721	0.117355	0.112157	0.106854	0.102071	0.0982535	0.0956519	0.0943854	0.0943101	0.0951262	0.0963934	0.0976185	0.0983567	0.0982668	0.0972034	0.0952106	0.0924748	0.0892902	0.0859939	0.0829057	0.0802941	0.0783385	0.0771394	0.0766669	0.0768112	0.0773442	0.0779964
0.0235192	0.0235226	0.0257533	0.0570433	0.129405	0.182935	0.205639	0.212997	0.215034	0.215431	0.215255	0.214782	0.214075	0.213168	0.212086	0.210864	0.209536	0.208143	0.20672	0.2053	0.203911	0.202575	0.201308	0.200125	0.199039	0.198046	0.197148	0.196343	0.195628	0.195001	0.194457	0.193984	0.193574	0.193221	0.192921	0.192661	0.192437	0.192245	0.192079	0.191934	0.191808	0.191696	0.191595	0.191501	0.191413	0.19133	0.19125	0.191172	0.191095	0.191018
0.0414078	0.0414146	0.0450605	0.0893859	0.185242	0.265377	0.309534	0.326031	0.322062	0.301585	0.269298	0.231043	0.191745	0.154308	0.120208	0.0902987	0.0649569	0.0442886	0.0280409	0.0159979	0.00768047	0.00305864	0.00152791	0.00136541	0.00154239	0.00187939	0.00238309	0.00309382	0.00404285	0.00523165	0.00662044	0.00815065	0.00976426	0.011415	0.0130659	0.0146908	0.0162722	0.0177993	0.0192646	0.0206641	0.0219955	0.0232603	0.0244588	0.025588	0.0266568	0.0276629	0.0286118	0.0295011	0.0303408	0.0311263
0.0487784	0.0487859	0.0538471	0.125665	0.267892	0.361255	0.397319	0.407888	0.410134	0.40955	0.407477	0.404202	0.39984	0.39453	0.388467	0.381876	0.374964	0.367924	0.360933	0.354128	0.347627	0.341496	0.335757	0.330521	0.325706	0.321347	0.317421	0.313881	0.310676	0.307775	0.305148	0.302733	0.300474	0.298346	0.296299	0.294297	0.29231	0.290311	0.288276	0.286192	0.284043	0.281822	0.279522	0.277142	0.274678	0.272138	0.269526	0.26685	0.264118	0.261339
0.0108357	0.0108582	0.0193405	0.0785355	0.135342	0.15459	0.149207	0.13086	0.106087	0.0772036	0.0451469	0.0125926	0.000498819	0.000115634	7.99689e-05	6.7776e-05	6.54216e-05	6.94877e-05	7.88474e-05	9.34381e-05	0.000113931	0.000141742	0.000178668	0.000227501	0.000291437	0.000375688	0.000485707	0.00062962	0.000817552	0.00106378	0.0013815	0.00178624	0.00228135	0.00286308	0.00351192	0.0042042	0.00491675	0.00562988	0.00632803	0.0070012	0.00764066	0.00824112	0.00879655	0.00930444	0.00976143	0.0101672	0.0105211	0.0108169	0.0110625	0.0112513
0.0063292	0.00695473	0.0725571	0.123743	0.131563	0.12804	0.119466	0.108809	0.0977889	0.0873575	0.0780253	0.0700304	0.0634557	0.0582974	0.0545338	0.0520952	0.0509132	0.0508936	0.0518977	0.0536924	0.0559689	0.0583852	0.0605956	0.06233	0.0634228	0.0638307	0.0636085	0.0628742	0.0617758	0.0604619	0.0590655	0.0576946	0.0564312	0.0553294	0.0544104	0.0536764	0.0531073	0.0526647	0.052298	0.051949	0.0515581	0.0510703	0.0504407	0.0496385	0.0486485	0.0474717	0.0461286	0.0446408	0.043054	0.0414185
0.0239013	0.0239019	0.0243062	0.0302833	0.0534636	0.0943611	0.137055	0.169944	0.187509	0.18806	0.175021	0.154714	0.132134	0.11024	0.0909239	0.0755555	0.065187	0.0603628	0.0616308	0.0690356	0.081678	0.0972584	0.112875	0.125823	0.134023	0.136328	0.132904	0.125014	0.11454	0.103227	0.0925095	0.0834728	0.0769156	0.0733744	0.0731612	0.0761935	0.0820076	0.0896812	0.0979253	0.105361	0.110786	0.113377	0.112815	0.109385	0.103829	0.0970501	0.0899859	0.0834548	0.0780794	0.0743492
0.0139086	0.0139091	0.0142132	0.0183523	0.03267	0.0562307	0.079921	0.0983111	0.110613	0.117395	0.119375	0.117254	0.111957	0.104506	0.0959012	0.0869852	0.0784029	0.0705611	0.0637221	0.0580512	0.0534666	0.049961	0.0474162	0.0456503	0.0445004	0.0438199	0.0434531	0.0432731	0.0431772	0.0430879	0.0429494	0.0427223	0.0423885	0.0419349	0.0413645	0.0406818	0.039903	0.039041	0.0381175	0.0371419	0.0361367	0.0351146	0.0340895	0.0330725	0.0320725	0.0310987	0.0301556	0.029247	0.0283757	0.0275432
0.0304749	0.0304753	0.0307351	0.03451	0.0489191	0.0764408	0.109775	0.141203	0.166846	0.18488	0.194219	0.194591	0.186954	0.173563	0.157089	0.139858	0.123579	0.109395	0.0980452	0.0899916	0.0854618	0.0844044	0.0865359	0.091287	0.0978509	0.10531	0.112799	0.119583	0.12503	0.128765	0.130504	0.130219	0.128072	0.124383	0.119611	0.114225	0.108695	0.103432	0.0987226	0.0948301	0.0918266	0.0897949	0.0886708	0.0883443	0.0886873	0.0895242	0.0906568	0.0919093	0.0931221	0.0941481
0.0390302	0.0391042	0.0506	0.135518	0.27781	0.396062	0.446473	0.423134	0.359337	0.285703	0.210496	0.135658	0.063239	0.00630544	0.00027455	0.000171535	0.00018094	0.000204446	0.000240161	0.000289713	0.000356483	0.00044509	0.000562286	0.000718311	0.000927123	0.0012112	0.00161024	0.0022023	0.00314036	0.00467496	0.00701298	0.0100833	0.0136441	0.0174697	0.021401	0.0253227	0.0291496	0.0328037	0.036205	0.0392785	0.0419365	0.044111	0.0457026	0.0466957	0.0470851	0.0468657	0.0461388	0.045002	0.0435726	0.0419803
0.0224396	0.0224416	0.0237176	0.0420902	0.0962738	0.151611	0.184449	0.199469	0.205458	0.207564	0.207985	0.207547	0.206521	0.204983	0.202965	0.200491	0.1976	0.194345	0.190781	0.186976	0.182995	0.178913	0.174792	0.170689	0.166664	0.162751	0.159006	0.155435	0.152098	0.148974	0.14608	0.143417	0.140985	0.138784	0.136812	0.13501	0.133419	0.131965	0.130655	0.129465	0.128372	0.127358	0.126402	0.125488	0.124598	0.123719	0.122838	0.121944	0.12103	0.120087
0.0152668	0.0152677	0.0157763	0.0224756	0.0443015	0.0750077	0.101073	0.118576	0.128934	0.134089	0.135429	0.133805	0.129912	0.124332	0.11757	0.11011	0.102366	0.0946612	0.0872364	0.0802875	0.0738943	0.0681071	0.0629444	0.0583804	0.0543634	0.0508396	0.0477483	0.0450417	0.0426552	0.0405473	0.0386689	0.03698	0.035454	0.034076	0.0328068	0.0316423	0.0305663	0.0295634	0.0286375	0.0277697	0.0269553	0.0261987	0.0254864	0.024819	0.0241935	0.0236068	0.0230566	0.0225405	0.0220572	0.0216036
0.0232795	0.0232796	0.0233432	0.0242361	0.0274541	0.0336883	0.0423426	0.0521254	0.0619142	0.071068	0.0793061	0.0865823	0.0929162	0.098374	0.102983	0.106824	0.109915	0.112291	0.113961	0.114923	0.115192	0.114794	0.113743	0.112063	0.109761	0.106934	0.103614	0.0998674	0.0958007	0.0914775	0.0869948	0.0824424	0.0779023	0.0734471	0.0691481	0.0650534	0.0612151	0.0576569	0.0544121	0.051467	0.0488688	0.0465607	0.0445759	0.0428908	0.0414569	0.0402708	0.0393091	0.0385477	0.0379621	0.0375286
0.013605	0.0136057	0.014043	0.020141	0.0414677	0.0734633	0.101555	0.120623	0.132132	0.138638	0.142109	0.1437	0.144037	0.143419	0.141959	0.139669	0.136553	0.132565	0.127685	0.121962	0.115439	0.108219	0.100434	0.0922453	0.0838275	0.075353	0.0669817	0.0588433	0.0510786	0.0437551	0.0369524	0.0307238	0.0251225	0.0201376	0.0158204	0.012164	0.00916722	0.00684792	0.00517095	0.00407275	0.00343858	0.00313898	0.0030698	0.00315964	0.00337302	0.00369379	0.00411748	0.00463651	0.00524447	0.00593211
0.0112615	0.0112621	0.0116549	0.0172261	0.0370484	0.0670593	0.0930149	0.109943	0.119559	0.124606	0.127103	0.12821	0.128529	0.128352	0.127813	0.126972	0.125858	0.124482	0.122869	0.121045	0.119038	0.11686	0.114567	0.112179	0.109743	0.107287	0.104844	0.102449	0.100128	0.0978997	0.0957823	0.09379	0.0919483	0.0902551	0.0887144	0.0873273	0.0860924	0.0850057	0.0840623	0.0832533	0.0825707	0.0820046	0.0815446	0.0811798	0.0808991	0.0806969	0.0805527	0.0804592	0.0804076	0.0803899
0.0204898	0.0204945	0.0234555	0.0628013	0.139099	0.185328	0.201663	0.206135	0.207108	0.207046	0.206534	0.205666	0.204434	0.202832	0.200854	0.198518	0.195838	0.192852	0.189608	0.186157	0.182545	0.178812	0.175016	0.171196	0.167392	0.163643	0.159972	0.156405	0.152968	0.149679	0.146541	0.14356	0.140743	0.13809	0.135616	0.133305	0.131149	0.129145	0.127279	0.125545	0.123935	0.122439	0.121045	0.119743	0.118529	0.117367	0.11629	0.115254	0.114255	0.113297
0.0189015	0.0189066	0.021287	0.0453324	0.0917183	0.126796	0.144904	0.152637	0.154956	0.154343	0.15201	0.148593	0.144488	0.139957	0.13518	0.130293	0.125393	0.120547	0.115805	0.111199	0.106751	0.102478	0.0983937	0.0944712	0.0907344	0.0871762	0.0837767	0.080536	0.077459	0.0745269	0.0717324	0.0690688	0.0665293	0.0641078	0.0618067	0.0596045	0.0575021	0.0554952	0.0535845	0.0517725	0.0500428	0.0483923	0.0468142	0.0453154	0.0438885	0.0425303	0.0412382	0.0400095	0.038848	0.0377383
0.0195407	0.019541	0.0197514	0.0227991	0.034671	0.0587194	0.0893359	0.118944	0.143667	0.161702	0.171221	0.170458	0.158963	0.13944	0.115748	0.0903493	0.06451	0.0392095	0.0160143	0.00198944	0.000655177	0.000600885	0.000623136	0.000689692	0.000806684	0.000993033	0.00129105	0.0018014	0.00279189	0.00503757	0.00975947	0.0170575	0.026125	0.036134	0.0464018	0.0564331	0.0658811	0.0744104	0.0816527	0.0870924	0.0900822	0.0899696	0.0864537	0.0796862	0.0704131	0.0595219	0.0478487	0.0360531	0.024715	0.0144427
0.0345452	0.0346134	0.0732831	0.26082	0.352854	0.366537	0.356867	0.340196	0.322535	0.306571	0.293421	0.283373	0.276241	0.271547	0.268771	0.267265	0.266494	0.266018	0.265522	0.26482	0.263813	0.262476	0.260817	0.25888	0.256707	0.254335	0.251801	0.24911	0.24629	0.243343	0.240262	0.237054	0.233722	0.23026	0.22666	0.22294	0.219111	0.215159	0.21112	0.207001	0.202813	0.198584	0.194328	0.190062	0.185806	0.181579	0.177391	0.173257	0.169188	0.165194
0.0122021	0.0122023	0.0122838	0.0134353	0.0175632	0.0255882	0.0365358	0.0483987	0.0596312	0.0695359	0.0779713	0.0850065	0.0908235	0.0955977	0.0994957	0.102658	0.105209	0.107247	0.108859	0.110129	0.111109	0.111853	0.112392	0.112781	0.113045	0.1132	0.113282	0.113295	0.113263	0.113192	0.113093	0.112974	0.11284	0.112695	0.112543	0.112386	0.112227	0.112067	0.111906	0.111745	0.111585	0.111426	0.111268	0.11111	0.110954	0.110798	0.110643	0.110489	0.110335	0.110181
0.0221969	0.0221972	0.0223749	0.0241074	0.0282203	0.0331342	0.0370163	0.0392686	0.0401635	0.0401558	0.0396102	0.0387636	0.0377666	0.0367014	0.0356232	0.0345639	0.0335449	0.0325785	0.0316722	0.0308294	0.030051	0.0293372	0.0286814	0.0280893	0.0275463	0.0270522	0.0266078	0.0262056	0.0258406	0.0255105	0.0252111	0.0249401	0.0246948	0.0244731	0.024273	0.024091	0.0239253	0.0237745	0.0236387	0.023515	0.0234021	0.0232991	0.0232051	0.0231201	0.0230424	0.0229714	0.0229064	0.022847	0.022793	0.0227435
0.0208121	0.0208121	0.0208471	0.0213392	0.0230672	0.0263575	0.0309541	0.0363422	0.0420281	0.0476735	0.0530961	0.0582105	0.0629815	0.0674222	0.0715403	0.0753465	0.0788722	0.0821315	0.0851253	0.0879002	0.0904545	0.0927982	0.0949597	0.0969539	0.0987675	0.10043	0.101956	0.103352	0.104623	0.105768	0.106811	0.107755	0.108606	0.109372	0.11005	0.11067	0.111211	0.111682	0.112102	0.112472	0.112782	0.113042	0.113259	0.113441	0.113579	0.113695	0.11376	0.113813	0.113821	0.113815
0.0252814	0.025282	0.0256163	0.0305353	0.0493643	0.0834909	0.121001	0.152556	0.174447	0.185218	0.184571	0.174461	0.158296	0.139557	0.120777	0.103591	0.0890842	0.0779817	0.0706659	0.0672577	0.0677477	0.0717953	0.0785857	0.087076	0.0960617	0.104458	0.11138	0.116124	0.118315	0.117796	0.114789	0.109819	0.103544	0.0966584	0.0897913	0.0834538	0.0780126	0.0737315	0.0707085	0.0689808	0.0684398	0.0689201	0.0702107	0.0720399	0.0741381	0.0762477	0.0781494	0.0796401	0.0806028	0.0809616
0.0130349	0.0130349	0.0130694	0.0135531	0.0152527	0.0185022	0.0230405	0.0283449	0.0338892	0.0393171	0.0444359	0.0491626	0.0534862	0.0574063	0.0609687	0.0641787	0.0670845	0.069707	0.0720666	0.0741918	0.0761112	0.0778423	0.0793833	0.0807794	0.0820201	0.083135	0.0841257	0.085008	0.0857914	0.0864845	0.087095	0.087624	0.088091	0.0884967	0.0888446	0.0891297	0.089369	0.089566	0.0897227	0.0898477	0.089926	0.0899779	0.0900044	0.090003	0.0899721	0.089922	0.0898533	0.0897601	0.0896517	0.0895311
0.0202528	0.0202531	0.0204309	0.0229047	0.031758	0.0481232	0.0680196	0.0869321	0.102849	0.115512	0.125282	0.132713	0.138236	0.142279	0.145129	0.14702	0.148167	0.148689	0.148705	0.148315	0.147592	0.146592	0.145364	0.143946	0.142373	0.14067	0.138852	0.136951	0.134968	0.132927	0.13083	0.12869	0.126515	0.124312	0.122086	0.119842	0.117584	0.115317	0.113046	0.110772	0.1085	0.106232	0.103971	0.101723	0.0994826	0.0972599	0.0950547	0.0928617	0.0906995	0.0885557
0.0400534	0.0400535	0.0400607	0.0401675	0.0405546	0.0412995	0.0423426	0.0435699	0.0448842	0.0462138	0.0475155	0.048766	0.0499548	0.0510765	0.0521293	0.0531185	0.0540395	0.0548996	0.055703	0.0564442	0.0571339	0.0577745	0.0583668	0.0589073	0.0594077	0.0598662	0.0602849	0.0606658	0.0610103	0.0613198	0.0615952	0.0618428	0.0620637	0.0622568	0.0624184	0.0625553	0.062679	0.0627672	0.0628426	0.0628978	0.0629302	0.0629518	0.0629498	0.0629351	0.0629083	0.0628563	0.062801	0.0627367	0.062651	0.0625653
0.0272133	0.0272133	0.027218	0.0272856	0.0275257	0.0279821	0.0286151	0.0293583	0.0301542	0.0309618	0.0317555	0.0325221	0.0332538	0.0339478	0.0346045	0.035224	0.035807	0.0363565	0.036874	0.037359	0.0378172	0.0382438	0.0386447	0.0390212	0.0393744	0.0397054	0.0400149	0.040306	0.0405727	0.0408229	0.0410572	0.0412762	0.0414754	0.0416597	0.0418322	0.0419918	0.0421343	0.0422666	0.0423889	0.0424977	0.0425947	0.0426855	0.0427629	0.0428325	0.0428954	0.0429459	0.0429916	0.0430288	0.0430567	0.0430809
0.0186462	0.0186463	0.0186912	0.0193324	0.0216624	0.0262487	0.0327876	0.0404945	0.0485471	0.0564086	0.063799	0.0706148	0.0768313	0.082452	0.087547	0.0921411	0.0962661	0.0999788	0.103314	0.106309	0.108974	0.11136	0.113497	0.115406	0.117089	0.118586	0.119912	0.121083	0.122114	0.123017	0.123806	0.124485	0.125078	0.125573	0.126011	0.126374	0.126665	0.126915	0.127109	0.127252	0.127365	0.127436	0.12747	0.127483	0.127464	0.127419	0.127357	0.127272	0.12717	0.127055
0.0160222	0.0160266	0.0182412	0.041586	0.0874891	0.121659	0.138688	0.145528	0.146773	0.144286	0.138836	0.131015	0.121509	0.111047	0.100312	0.0898507	0.0800403	0.0711311	0.0632035	0.0563078	0.0503849	0.0453562	0.0411292	0.0376038	0.0346659	0.0322264	0.0301962	0.0285021	0.0270801	0.0258821	0.0248667	0.0239984	0.0232488	0.022598	0.0220284	0.0215255	0.021078	0.0206778	0.0203182	0.0199928	0.019697	0.019427	0.0191799	0.0189529	0.0187435	0.018551	0.0183732	0.0182079	0.0180556	0.0179138
0.0710461	0.0710465	0.0713172	0.0747452	0.0856614	0.102874	0.120486	0.134343	0.143406	0.148136	0.149344	0.147717	0.143859	0.138222	0.131317	0.12357	0.115428	0.107255	0.0993687	0.0919963	0.0852988	0.0793773	0.0742889	0.0700323	0.0665676	0.0638375	0.0617638	0.060272	0.0592834	0.0587132	0.058491	0.0585414	0.0588077	0.0592445	0.0598056	0.0604548	0.0611632	0.0619046	0.0626596	0.0634136	0.0641522	0.0648691	0.0655521	0.0662019	0.0668081	0.067373	0.0678956	0.0683698	0.0688028	0.0691931
0.0157279	0.0157279	0.0157325	0.0157973	0.0160222	0.0164425	0.017018	0.0176874	0.0183986	0.0191147	0.0198137	0.0204825	0.0211156	0.021711	0.0222679	0.0227892	0.0232742	0.0237252	0.0241461	0.0245351	0.0248968	0.0252333	0.025546	0.0258286	0.0260951	0.0263454	0.0265675	0.0267755	0.0269701	0.0271417	0.027301	0.027449	0.027576	0.0276982	0.0278026	0.0279	0.027984	0.0280594	0.0281253	0.0281812	0.0282309	0.0282696	0.0283047	0.028327	0.0283476	0.0283604	0.0283668	0.0283708	0.0283649	0.028359
0.0220749	0.0220749	0.0220805	0.0221605	0.0224418	0.0229735	0.023708	0.0245685	0.0254879	0.0264184	0.0273314	0.0282096	0.0290456	0.0298366	0.0305815	0.0312832	0.0319402	0.0325561	0.0331351	0.0336737	0.0341794	0.0346541	0.0350931	0.0355051	0.0358892	0.0362468	0.0365794	0.0368878	0.0371759	0.0374388	0.0376824	0.0379076	0.0381154	0.0383056	0.0384778	0.038636	0.0387827	0.0389093	0.039029	0.0391311	0.0392237	0.0393064	0.0393748	0.0394374	0.0394829	0.0395284	0.0395593	0.0395845	0.039604	0.0396113
0.0273778	0.0273783	0.0276682	0.0317011	0.0460774	0.0713241	0.099504	0.124349	0.143989	0.158679	0.169263	0.176509	0.181104	0.183557	0.184249	0.183534	0.181649	0.178871	0.175387	0.17136	0.166989	0.162342	0.157568	0.152732	0.147909	0.143145	0.138482	0.133955	0.129568	0.125339	0.121265	0.117351	0.113594	0.109989	0.106531	0.103213	0.100028	0.0969698	0.0940314	0.0912068	0.0884903	0.085877	0.0833619	0.0809415	0.0786108	0.0763668	0.0742062	0.0721263	0.0701243	0.0682025
0.0279753	0.0279754	0.0280523	0.0291543	0.0331335	0.0408535	0.0514931	0.0633698	0.0751118	0.0859834	0.0957368	0.104313	0.11179	0.118253	0.123816	0.128552	0.132548	0.135877	0.138603	0.140781	0.142471	0.143715	0.144558	0.145026	0.145183	0.145063	0.144669	0.144071	0.143266	0.142302	0.141182	0.139947	0.13861	0.137178	0.135672	0.134107	0.132496	0.130846	0.129167	0.127465	0.125747	0.124019	0.122286	0.12055	0.118816	0.117086	0.115363	0.113648	0.111942	0.110248
0.0121095	0.0121096	0.0121966	0.0134169	0.017766	0.026168	0.0374822	0.0495053	0.0605338	0.0696105	0.076187	0.0798497	0.0803998	0.0780937	0.0735434	0.0675644	0.0609721	0.0544485	0.0485202	0.0435401	0.0397223	0.0371801	0.0358962	0.0357852	0.0366861	0.0383787	0.0406222	0.0431659	0.0457653	0.0481993	0.0502801	0.0518726	0.0528944	0.05327	0.0530513	0.0522661	0.0510374	0.0494852	0.0477359	0.0459214	0.0441555	0.0425258	0.041105	0.0399311	0.0390159	0.0383559	0.0379388	0.0377281	0.0376804	0.0377542
0.0345024	0.0345025	0.0345746	0.0355257	0.038725	0.0444788	0.0519019	0.059805	0.0673146	0.0740289	0.0797964	0.0846571	0.0886706	0.0919044	0.0944745	0.096431	0.0978652	0.0987997	0.0993184	0.0994561	0.0992507	0.0987472	0.0979852	0.0969833	0.0957902	0.0944167	0.0929042	0.0912772	0.0895586	0.0877694	0.0859256	0.0840511	0.0821608	0.0802685	0.0783865	0.0765252	0.0746948	0.0728976	0.0711452	0.0694486	0.0678021	0.0662079	0.0646675	0.063182	0.0617723	0.0604138	0.0591058	0.0578534	0.0566717	0.0555373
0.0129162	0.0129782	0.0422155	0.141465	0.1758	0.176565	0.167186	0.154721	0.142083	0.130651	0.121128	0.113799	0.108742	0.105816	0.104724	0.105029	0.106205	0.107731	0.10918	0.110266	0.110857	0.110949	0.110622	0.109995	0.109192	0.108321	0.107462	0.106663	0.105944	0.105301	0.104718	0.104166	0.103618	0.103047	0.102433	0.101765	0.101039	0.100253	0.0994126	0.0985278	0.0976048	0.0966514	0.0956754	0.0946775	0.0936629	0.0926322	0.0915849	0.0905172	0.0894306	0.0883245
0.0154223	0.0154223	0.0154248	0.0154592	0.0155803	0.015805	0.0161101	0.0164619	0.0168311	0.0171973	0.0175489	0.0178784	0.0181837	0.0184639	0.0187184	0.0189495	0.0191579	0.0193449	0.0195113	0.0196602	0.0197916	0.0199049	0.0200062	0.0200926	0.0201649	0.020226	0.0202766	0.0203174	0.020349	0.0203683	0.0203837	0.0203898	0.0203895	0.020384	0.0203706	0.0203547	0.0203307	0.0203046	0.0202733	0.0202384	0.0202005	0.0201597	0.020116	0.0200701	0.0200216	0.0199717	0.0199194	0.0198663	0.0198112	0.0197556
0.0143274	0.0143274	0.0143405	0.0145223	0.0151469	0.0163003	0.017881	0.0197179	0.0216658	0.023621	0.0255236	0.0273375	0.0290524	0.0306598	0.0321645	0.033569	0.0348809	0.0361051	0.0372446	0.0383025	0.0392943	0.04021	0.0410676	0.0418583	0.0425953	0.0432804	0.0439164	0.0445012	0.0450429	0.0455426	0.0460026	0.0464253	0.0468119	0.0471632	0.0474833	0.0477779	0.048047	0.0482804	0.0484926	0.0486842	0.0488515	0.0489893	0.0491216	0.0492213	0.0493164	0.049381	0.0494427	0.049476	0.0495076	0.049513
0.0456116	0.0456116	0.0456388	0.0459212	0.0466171	0.0474733	0.0481896	0.0486498	0.0488784	0.0489456	0.0489119	0.0488246	0.0487102	0.0485849	0.0484569	0.0483304	0.0482075	0.0480889	0.0479751	0.047866	0.0477618	0.0476623	0.047567	0.0474762	0.0473897	0.047307	0.0472279	0.0471527	0.0470808	0.0470123	0.046947	0.0468847	0.0468253	0.0467686	0.0467146	0.0466631	0.046614	0.0465672	0.0465225	0.0464799	0.0464396	0.0464009	0.046364	0.0463287	0.0462952	0.0462631	0.0462328	0.0462034	0.046176	0.0461492
0.0647053	0.0647053	0.0647145	0.0648544	0.0653791	0.0664053	0.0678622	0.0695936	0.0714655	0.0733818	0.0752843	0.0771427	0.0789377	0.0806648	0.0823207	0.0839029	0.085417	0.0868613	0.0882375	0.0895454	0.0907952	0.0919846	0.0931157	0.0941905	0.095211	0.0961685	0.0970977	0.0979546	0.0987896	0.099557	0.100295	0.100989	0.101636	0.102262	0.102826	0.103373	0.103869	0.104353	0.104783	0.105206	0.105576	0.105941	0.106255	0.106568	0.106831	0.107094	0.107311	0.107527	0.107691	0.107852
0.0204115	0.0204116	0.020463	0.0209975	0.0223104	0.0239381	0.0253092	0.0261944	0.026624	0.0267255	0.0266269	0.0264127	0.0261423	0.0258482	0.0255498	0.025257	0.0249749	0.0247057	0.02445	0.0242081	0.0239801	0.0237656	0.0235631	0.0233718	0.0231928	0.023024	0.0228655	0.0227161	0.0225757	0.0224437	0.0223196	0.022203	0.0220953	0.02199	0.0218955	0.0218036	0.0217188	0.0216387	0.0215626	0.0214929	0.0214252	0.021364	0.0213055	0.0212517	0.0211979	0.0211514	0.0211052	0.0210626	0.0210229	0.020984
0.0223636	0.0223642	0.0227543	0.0279979	0.0461533	0.0755509	0.105188	0.128955	0.146185	0.158097	0.166161	0.171482	0.174915	0.176972	0.178036	0.178351	0.178089	0.1774	0.176353	0.17502	0.173455	0.171694	0.169765	0.167686	0.165491	0.163182	0.160781	0.158291	0.155733	0.153113	0.150438	0.147716	0.144954	0.14216	0.139337	0.136496	0.133644	0.130783	0.127919	0.125058	0.122204	0.119362	0.116537	0.113726	0.110948	0.10819	0.105459	0.102772	0.10011	0.0974879
0.0300686	0.0300952	0.0422873	0.130739	0.213789	0.245785	0.254774	0.256699	0.256151	0.254014	0.25013	0.244112	0.235648	0.224655	0.211291	0.195896	0.179057	0.161423	0.143647	0.126325	0.109947	0.0948141	0.0811218	0.069011	0.0584257	0.0493316	0.0416826	0.0353043	0.0301145	0.025965	0.0227372	0.0202899	0.0184888	0.0172353	0.0164382	0.0159945	0.0158332	0.0158909	0.0161133	0.0164584	0.0168911	0.0173847	0.0179145	0.0184646	0.0190231	0.0195795	0.0201276	0.0206612	0.0211788	0.0216754
0.0355741	0.0355742	0.0355778	0.0356311	0.0358227	0.0361901	0.0367027	0.0373059	0.0379545	0.0386142	0.0392648	0.0398952	0.0404984	0.0410736	0.0416197	0.0421366	0.0426258	0.0430884	0.043525	0.0439356	0.0443241	0.0446905	0.0450359	0.0453612	0.0456674	0.0459534	0.0462212	0.046476	0.0467134	0.0469354	0.0471451	0.0473372	0.0475216	0.0476867	0.0478477	0.0479883	0.0481259	0.0482427	0.0483595	0.0484635	0.0485566	0.0486496	0.0487219	0.0487938	0.0488577	0.0489109	0.0489641	0.0490027	0.0490394	0.0490712
0.0159992	0.0159995	0.0161654	0.0184795	0.0268192	0.0423825	0.0614245	0.0795006	0.0946016	0.106451	0.115407	0.121935	0.126518	0.12953	0.131288	0.132077	0.132102	0.131551	0.130586	0.129327	0.127876	0.126309	0.124684	0.123045	0.121422	0.119834	0.118291	0.116796	0.115356	0.113963	0.112614	0.111304	0.110027	0.108777	0.107549	0.106339	0.105141	0.103951	0.102768	0.101587	0.100408	0.099228	0.0980474	0.0968654	0.0956808	0.0944939	0.0933052	0.0921146	0.0909218	0.0897281
0.036244	0.0362759	0.0513379	0.16306	0.268633	0.309697	0.321277	0.3236	0.32232	0.318069	0.309927	0.296601	0.277248	0.251955	0.22214	0.190181	0.158397	0.128266	0.100515	0.0754108	0.0530757	0.0336384	0.0173169	0.00516805	0.000671203	0.000378966	0.000381496	0.000411679	0.000459899	0.000527018	0.000616691	0.000734307	0.000889453	0.00109491	0.00137051	0.00174241	0.0022474	0.00292565	0.00379957	0.00486258	0.00608723	0.00742355	0.00882858	0.0102638	0.0117006	0.0131174	0.0144984	0.0158344	0.0171191	0.0183471
0.0349894	0.03499	0.0352986	0.0392106	0.0522662	0.0746413	0.100335	0.124383	0.144912	0.16176	0.175334	0.186155	0.194741	0.201509	0.206792	0.210876	0.213966	0.21622	0.217783	0.218756	0.219228	0.219282	0.218977	0.218366	0.21746	0.216336	0.214987	0.213459	0.211775	0.209933	0.207963	0.20588	0.203696	0.20142	0.199063	0.196633	0.19414	0.191589	0.188988	0.186344	0.183656	0.180945	0.178206	0.17544	0.172659	0.169867	0.167062	0.164253	0.161441	0.158631
0.0175167	0.0175172	0.0178077	0.0214257	0.0332955	0.0530727	0.0746326	0.0934424	0.10832	0.119566	0.127885	0.133934	0.138237	0.141154	0.142915	0.143707	0.143609	0.14272	0.141082	0.138742	0.135748	0.132151	0.128013	0.123417	0.118469	0.113228	0.107805	0.102283	0.0967544	0.0913074	0.0859953	0.080908	0.0760731	0.0715178	0.067297	0.0634213	0.059869	0.0566414	0.0537786	0.0512155	0.0489333	0.0469118	0.0451623	0.0436206	0.0422662	0.0410972	0.0400648	0.0391634	0.0383661	0.0376502
0.0191409	0.0191413	0.0193705	0.0226732	0.0349577	0.0577927	0.0843815	0.108239	0.127074	0.140971	0.15066	0.157009	0.160646	0.162124	0.161856	0.160288	0.157823	0.154815	0.151591	0.148405	0.145462	0.142887	0.140769	0.139132	0.137955	0.137192	0.13678	0.136644	0.136718	0.136921	0.137193	0.137482	0.137749	0.137958	0.138099	0.138152	0.138124	0.138014	0.137829	0.137584	0.13729	0.136961	0.136606	0.136236	0.135861	0.135489	0.135126	0.134773	0.134436	0.134112
0.0262843	0.0262846	0.0264111	0.0276012	0.0302995	0.0333677	0.0356754	0.0369185	0.037315	0.0371542	0.0366629	0.0359852	0.035213	0.0344017	0.0335889	0.0327991	0.0320475	0.0313471	0.0307019	0.0301148	0.0295864	0.0291168	0.0286981	0.0283334	0.0280137	0.0277367	0.027499	0.0272942	0.0271184	0.0269687	0.0268449	0.0267374	0.0266504	0.0265771	0.0265157	0.0264647	0.0264226	0.0263881	0.0263616	0.0263395	0.0263212	0.0263073	0.0262967	0.0262881	0.0262815	0.0262771	0.0262737	0.0262713	0.0262701	0.0262692
0.0125019	0.012502	0.0125665	0.0134616	0.0166259	0.0226305	0.030801	0.0397955	0.0484957	0.0563342	0.06314	0.0689379	0.0738147	0.0778951	0.0812812	0.0840729	0.0863553	0.0882053	0.0896784	0.0908354	0.091713	0.0923462	0.0927716	0.0930168	0.0931065	0.0930666	0.0928927	0.0926219	0.092261	0.0918205	0.0913036	0.0907226	0.0900833	0.0894019	0.0886768	0.0879037	0.0870976	0.0862615	0.085398	0.0845097	0.0835967	0.0826585	0.081707	0.0807401	0.0797529	0.0787561	0.0777482	0.0767261	0.0756974	0.074661
0.0183528	0.018353	0.0184585	0.019947	0.0252939	0.0356072	0.0493978	0.0640124	0.0776333	0.0895466	0.0996342	0.108057	0.115006	0.120732	0.125425	0.129258	0.132353	0.134864	0.136876	0.138472	0.139714	0.140656	0.141351	0.141833	0.142135	0.142288	0.142311	0.142222	0.14204	0.141772	0.141437	0.141042	0.140586	0.140085	0.139542	0.138962	0.138349	0.137704	0.137032	0.136335	0.135615	0.134874	0.134113	0.133332	0.132536	0.131725	0.130899	0.130055	0.129199	0.128332
0.0123172	0.0123173	0.012392	0.0134278	0.0170645	0.0239323	0.0331121	0.0429513	0.0521904	0.060267	0.0670819	0.0727104	0.0773178	0.0810503	0.0840474	0.0864393	0.0883032	0.0897492	0.0908117	0.0915677	0.0920735	0.0923287	0.092402	0.0922975	0.0920496	0.0916633	0.0911698	0.0905799	0.0898905	0.0891241	0.088291	0.0873952	0.0864433	0.085441	0.0843936	0.0833057	0.0821794	0.0810212	0.0798343	0.0786219	0.0773869	0.0761321	0.0748585	0.0735744	0.0722723	0.0709624	0.0696456	0.0683203	0.0669919	0.0656613
0.0117562	0.0117618	0.0151088	0.0531972	0.11021	0.136171	0.140586	0.135287	0.125829	0.115131	0.104851	0.0959764	0.0891421	0.0846073	0.0824027	0.0821995	0.0834941	0.0855822	0.0877923	0.0895709	0.0905649	0.0906449	0.0898675	0.0883896	0.0864716	0.0843438	0.082233	0.0803084	0.0786837	0.0773926	0.0764328	0.0757407	0.0752186	0.0747641	0.0742775	0.0736742	0.0729018	0.0719427	0.07081	0.0695412	0.0681891	0.0668136	0.0654724	0.0642139	0.0630668	0.0620452	0.0611502	0.0603556	0.0596319	0.0589417
0.0317024	0.0317027	0.0319265	0.0350542	0.0462983	0.0669494	0.0918573	0.115661	0.136048	0.152639	0.165813	0.17613	0.184159	0.190338	0.195037	0.198562	0.201137	0.2029	0.204009	0.204576	0.204695	0.204405	0.203813	0.202924	0.201792	0.200454	0.198933	0.197239	0.195412	0.19346	0.191391	0.189231	0.186985	0.184658	0.182268	0.179814	0.177312	0.174767	0.172184	0.169568	0.166924	0.164255	0.161566	0.158868	0.156159	0.153443	0.150726	0.148009	0.145297	0.14259
0.0217068	0.0217069	0.0217963	0.0230745	0.0277661	0.0369935	0.0497987	0.0640261	0.077945	0.0907066	0.102001	0.111828	0.120267	0.127416	0.133415	0.138395	0.14244	0.145702	0.148237	0.150201	0.151621	0.15263	0.153249	0.153602	0.153727	0.15367	0.153466	0.153169	0.152808	0.152405	0.151979	0.151544	0.151114	0.150694	0.15029	0.149904	0.149537	0.149193	0.148867	0.148559	0.148266	0.147988	0.147721	0.147465	0.147218	0.146977	0.146741	0.146509	0.146279	0.146051
0.0395977	0.0395985	0.0400367	0.0458176	0.0657816	0.099258	0.135829	0.168466	0.195095	0.215946	0.231879	0.243863	0.252604	0.258636	0.262288	0.263893	0.263679	0.26186	0.258613	0.254198	0.248792	0.242583	0.235799	0.228658	0.221301	0.213898	0.20659	0.199473	0.192619	0.186148	0.180038	0.174318	0.169043	0.164164	0.159662	0.155514	0.151689	0.148156	0.144882	0.141835	0.138989	0.136311	0.133769	0.131339	0.129003	0.126742	0.124543	0.122394	0.120285	0.118211
0.0192346	0.0192368	0.0205964	0.0391395	0.0900936	0.13869	0.165905	0.17683	0.178185	0.173866	0.166258	0.157047	0.147416	0.13817	0.12981	0.122573	0.116567	0.111756	0.107972	0.105067	0.10279	0.100943	0.0993255	0.0977688	0.0961533	0.094394	0.092438	0.0902651	0.0878896	0.0853361	0.0826448	0.0798669	0.0770494	0.0742401	0.0714786	0.0687947	0.0662153	0.0637617	0.0614342	0.0592431	0.0571802	0.0552459	0.0534274	0.0517226	0.0501092	0.0485956	0.0471575	0.045792	0.0444979	0.0432616
0.0195244	0.0195244	0.0195288	0.0195911	0.0198093	0.0202195	0.0207836	0.0214422	0.022144	0.0228528	0.0235462	0.0242119	0.0248443	0.0254408	0.0260002	0.0265247	0.0270157	0.0274751	0.0279013	0.0283007	0.028673	0.0290196	0.029342	0.0296415	0.029916	0.030175	0.0304113	0.0306368	0.030835	0.0310268	0.0311947	0.031354	0.0314972	0.0316275	0.0317483	0.0318517	0.0319508	0.0320345	0.0321125	0.0321782	0.0322376	0.0322871	0.0323299	0.032365	0.032393	0.0324151	0.0324301	0.0324405	0.0324439	0.0324439
0.0204462	0.0204466	0.0206823	0.023242	0.0300412	0.0390686	0.0468993	0.0520127	0.0546224	0.0554159	0.0550454	0.0539672	0.0524671	0.0507471	0.0489245	0.0470786	0.0452603	0.0435046	0.0418285	0.0402478	0.0387664	0.0373859	0.0361069	0.0349179	0.0338252	0.0328158	0.0318889	0.0310304	0.0302398	0.0295174	0.0288509	0.0282357	0.0276708	0.0271471	0.0266635	0.0262165	0.0258032	0.0254209	0.0250671	0.0247454	0.0244431	0.024159	0.0239007	0.0236606	0.0234345	0.0232264	0.023035	0.0228544	0.0226862	0.0225348
0.0139777	0.0139782	0.014233	0.0175603	0.0287969	0.0476509	0.0677741	0.0845949	0.0971926	0.106162	0.112375	0.116603	0.119375	0.121117	0.12208	0.122464	0.122399	0.121981	0.121279	0.120341	0.119208	0.117909	0.116464	0.114894	0.113215	0.111441	0.109582	0.107646	0.105644	0.103588	0.101477	0.0993216	0.0971354	0.09492	0.0926811	0.090423	0.0881537	0.0858791	0.0836046	0.0813331	0.0790713	0.0768253	0.0745941	0.072383	0.0702054	0.0680529	0.0659269	0.0638552	0.0618041	0.0598046
0.0349476	0.0349476	0.0349527	0.0350252	0.0352828	0.0357688	0.0364383	0.0372201	0.0380504	0.0388864	0.0397023	0.0404834	0.0412242	0.041921	0.0425752	0.043187	0.0437571	0.0442888	0.0447855	0.0452439	0.0456694	0.0460617	0.0464256	0.0467612	0.0470697	0.0473526	0.0476111	0.0478449	0.0480521	0.0482489	0.0484176	0.0485741	0.048708	0.0488285	0.0489311	0.0490194	0.0490937	0.0491532	0.0492022	0.0492344	0.0492582	0.0492745	0.0492739	0.0492733	0.0492524	0.0492305	0.0491977	0.0491574	0.0491133	0.0490571
0.026459	0.026459	0.0264625	0.0265127	0.0266915	0.0270313	0.0275024	0.0280568	0.0286498	0.029251	0.0298413	0.0304105	0.0309532	0.0314672	0.0319511	0.0324075	0.0328356	0.0332377	0.0336138	0.0339664	0.0342965	0.0346052	0.0348936	0.0351628	0.0354111	0.0356477	0.0358616	0.0360659	0.0362521	0.0364242	0.0365878	0.0367316	0.0368677	0.0369928	0.0371018	0.0372066	0.0372995	0.0373833	0.0374608	0.0375257	0.037589	0.0376372	0.0376855	0.0377208	0.0377543	0.0377793	0.0377996	0.0378146	0.0378222	0.0378297
0.0126033	0.0126274	0.0272281	0.151585	0.245346	0.2621	0.250243	0.231214	0.211544	0.193429	0.177636	0.164295	0.153362	0.144553	0.137665	0.132429	0.128537	0.125799	0.123953	0.122774	0.122056	0.12163	0.121334	0.121056	0.120719	0.120269	0.119689	0.11898	0.118149	0.117218	0.11621	0.115147	0.114047	0.112925	0.111794	0.110661	0.109529	0.1084	0.107274	0.106149	0.105022	0.103892	0.102755	0.101612	0.100461	0.0993022	0.098137	0.0969669	0.0957939	0.0946204
0.013639	0.0136392	0.0137108	0.0146953	0.0181293	0.0245488	0.0331279	0.042364	0.0511162	0.058846	0.0654335	0.070933	0.0754903	0.0792053	0.0822269	0.0846542	0.0865806	0.0880814	0.0892113	0.090031	0.0905797	0.090881	0.0909984	0.0909156	0.0906866	0.0903151	0.0898145	0.089209	0.0885081	0.0877113	0.0868359	0.0858898	0.0848802	0.0838136	0.0826957	0.0815285	0.0803307	0.0790837	0.0778092	0.0765103	0.0751853	0.0738352	0.0724705	0.0710927	0.0697002	0.0682989	0.0668944	0.0654841	0.0640741	0.0626654
0.0137508	0.0137508	0.0137527	0.0137796	0.0138727	0.0140437	0.0142758	0.0145431	0.014825	0.015107	0.0153806	0.0156408	0.0158859	0.0161149	0.016328	0.0165259	0.0167081	0.0168778	0.0170332	0.017177	0.0173083	0.0174292	0.0175412	0.0176446	0.0177374	0.017822	0.0178999	0.0179711	0.0180327	0.0180916	0.0181422	0.0181889	0.0182298	0.0182658	0.0182982	0.018325	0.0183497	0.0183685	0.0183862	0.0183977	0.0184093	0.0184157	0.0184212	0.0184233	0.0184235	0.0184218	0.0184175	0.0184123	0.0184042	0.018396
0.0229704	0.0229751	0.0259636	0.0663706	0.147946	0.199936	0.218167	0.21953	0.212867	0.20255	0.191326	0.180913	0.172286	0.165917	0.161863	0.159873	0.159477	0.160125	0.161278	0.162466	0.163376	0.163833	0.163779	0.163249	0.162337	0.161166	0.159845	0.158474	0.157135	0.155876	0.154719	0.153665	0.152697	0.151794	0.150924	0.150061	0.149181	0.14827	0.147316	0.146324	0.145288	0.144222	0.143136	0.142034	0.14093	0.139828	0.138733	0.137649	0.136575	0.135509
0.0128984	0.0128989	0.0132085	0.0175202	0.0327305	0.0576452	0.0821251	0.100618	0.112979	0.120727	0.12537	0.128003	0.129323	0.12979	0.129706	0.129262	0.128594	0.127787	0.126895	0.125955	0.124989	0.12401	0.123025	0.122037	0.121046	0.120051	0.119051	0.118044	0.117027	0.115997	0.114955	0.113898	0.112823	0.111732	0.110621	0.109494	0.108347	0.107183	0.106	0.104798	0.103579	0.102337	0.101084	0.0998172	0.0985291	0.0972309	0.095919	0.0945914	0.0932556	0.0919074
0.0144382	0.0144385	0.0146557	0.01765	0.0282312	0.0470953	0.0683851	0.086986	0.101376	0.111873	0.119277	0.124351	0.127726	0.129833	0.131028	0.131544	0.131562	0.131219	0.130617	0.129825	0.128895	0.127871	0.126779	0.125638	0.124464	0.123263	0.122044	0.12081	0.119563	0.118306	0.117038	0.115758	0.114468	0.113168	0.111856	0.110533	0.109196	0.107847	0.106487	0.105119	0.103735	0.102342	0.10094	0.0995255	0.0981024	0.0966725	0.0952312	0.0937869	0.0923337	0.0908772
0.0119839	0.0119845	0.0123025	0.0165576	0.0312393	0.0550425	0.0784572	0.0962716	0.108298	0.115969	0.120709	0.123586	0.125303	0.1263	0.12686	0.127141	0.127257	0.127264	0.127207	0.127109	0.126984	0.126842	0.126689	0.126527	0.12636	0.126189	0.126013	0.125834	0.125651	0.125466	0.125276	0.125083	0.124887	0.124688	0.124485	0.124277	0.124066	0.123852	0.123633	0.123411	0.123182	0.122954	0.122717	0.122479	0.122236	0.121988	0.121737	0.12148	0.121222	0.120954
0.0211219	0.0211219	0.0211578	0.0216492	0.0233636	0.0265956	0.0310874	0.0363361	0.0418685	0.0473615	0.0526356	0.0576074	0.0622365	0.066521	0.0704591	0.074044	0.077281	0.0801823	0.0827271	0.0849002	0.0867264	0.0881382	0.0891798	0.0898457	0.0901193	0.0899679	0.0894371	0.0885403	0.0872971	0.0857334	0.0838814	0.0817571	0.0794301	0.0769503	0.0743658	0.0717244	0.0690733	0.0664568	0.0639262	0.0615149	0.0592517	0.0571611	0.0552624	0.0535694	0.052091	0.0508425	0.0498223	0.0490174	0.0484201	0.0480197
0.0162758	0.0162759	0.0163185	0.0169214	0.0190614	0.0231949	0.0290056	0.0357838	0.042834	0.0496927	0.0561222	0.0620381	0.0674193	0.072291	0.0766875	0.0806382	0.0842007	0.0873931	0.0902585	0.0928105	0.0950997	0.0971462	0.0989679	0.100585	0.102013	0.103275	0.104387	0.105362	0.10621	0.106949	0.107588	0.108137	0.108603	0.108996	0.109321	0.109585	0.109789	0.109941	0.110051	0.110122	0.110158	0.110158	0.110124	0.110065	0.109981	0.109878	0.10975	0.109603	0.109441	0.109265
0.0162651	0.016266	0.0166145	0.0199033	0.0275478	0.0362851	0.0427114	0.0461456	0.0473537	0.0472272	0.0463874	0.0452031	0.0438763	0.0425116	0.0411588	0.0398427	0.0385735	0.0373563	0.0361931	0.0350836	0.0340273	0.0330201	0.0320636	0.0311544	0.030293	0.0294759	0.0287014	0.0279678	0.0272733	0.0266163	0.0260012	0.0254108	0.024857	0.0243386	0.023844	0.0233762	0.0229436	0.0225312	0.0221388	0.0217861	0.0214333	0.0211185	0.0208099	0.0205281	0.0202585	0.0200067	0.0197716	0.0195469	0.019342	0.0191417
0.0137172	0.0137176	0.0139576	0.0173897	0.0299783	0.0524706	0.0769707	0.0972691	0.111993	0.121944	0.128391	0.132423	0.134861	0.136245	0.136949	0.137234	0.137268	0.13716	0.136981	0.136774	0.136566	0.13637	0.136192	0.136033	0.135894	0.135771	0.135662	0.135565	0.135477	0.135395	0.135319	0.135246	0.135176	0.135107	0.13504	0.134972	0.134905	0.134838	0.134771	0.134703	0.134635	0.134567	0.134497	0.134428	0.134358	0.134287	0.134215	0.134144	0.134072	0.133999
0.0321697	0.0321698	0.0321857	0.0324139	0.03323	0.0347777	0.036923	0.0394257	0.0420728	0.044716	0.0472659	0.0496847	0.0519455	0.0540491	0.0559995	0.0577999	0.0594551	0.0609767	0.0623742	0.0636471	0.0648163	0.0658811	0.0668406	0.0677053	0.0684762	0.069179	0.069786	0.0703356	0.0708206	0.0712179	0.0715674	0.0718691	0.0720908	0.0722687	0.0724081	0.0724873	0.0725454	0.072534	0.0725084	0.072428	0.0723256	0.0721865	0.0720169	0.0718256	0.0715938	0.0713517	0.0710784	0.070788	0.0704772	0.0701454
0.0265775	0.0265778	0.0267265	0.028186	0.0316483	0.0357506	0.0389741	0.0408562	0.0416368	0.0416989	0.0413636	0.0408226	0.0401911	0.0395289	0.0388672	0.0382212	0.0375989	0.0370026	0.0364336	0.0358925	0.0353792	0.0348919	0.0344292	0.0339915	0.0335782	0.0331857	0.0328142	0.032463	0.0321308	0.0318169	0.0315204	0.0312404	0.0309759	0.030726	0.0304902	0.0302704	0.0300603	0.0298596	0.0296741	0.0294979	0.0293296	0.029173	0.0290266	0.0288845	0.0287543	0.0286272	0.028512	0.0283984	0.0282965	0.0281956
0.0129813	0.0129813	0.012992	0.013142	0.0136633	0.014643	0.0159916	0.0175711	0.0192556	0.0209532	0.0226095	0.0241915	0.025688	0.0270931	0.0284071	0.029632	0.0307754	0.0318413	0.0328293	0.0337487	0.0346032	0.0354006	0.0361348	0.0368154	0.0374487	0.0380347	0.0385762	0.0390759	0.0395361	0.0399578	0.0403466	0.0407032	0.0410294	0.0413252	0.0415909	0.0418314	0.0420443	0.0422448	0.0424107	0.0425665	0.0426966	0.0428105	0.0429102	0.0429872	0.0430562	0.0431035	0.0431402	0.0431623	0.0431769	0.0431742
0.0331764	0.0331765	0.0331796	0.0332252	0.0333895	0.0337041	0.0341425	0.0346607	0.0352163	0.0357811	0.0363373	0.0368744	0.0373877	0.0378749	0.0383357	0.038769	0.0391791	0.0395617	0.039923	0.0402615	0.0405774	0.0408732	0.04115	0.0414087	0.0416501	0.0418725	0.0420843	0.0422773	0.0424563	0.0426247	0.0427787	0.042919	0.0430503	0.0431708	0.0432764	0.0433797	0.0434659	0.0435496	0.0436201	0.0436863	0.0437425	0.043793	0.0438363	0.0438729	0.0439045	0.0439268	0.0439455	0.0439642	0.0439702	0.0439754
0.0226199	0.0226204	0.0229225	0.0268087	0.0400665	0.0629793	0.088885	0.112359	0.131634	0.146711	0.158271	0.16702	0.173566	0.178456	0.182082	0.184744	0.186691	0.188101	0.189102	0.189807	0.19029	0.190613	0.190823	0.190941	0.191001	0.191018	0.191004	0.190968	0.190919	0.19086	0.190794	0.190725	0.190653	0.190579	0.190504	0.190429	0.190354	0.190279	0.190204	0.190129	0.190053	0.189978	0.189902	0.189826	0.18975	0.189674	0.189598	0.189521	0.189443	0.189366
0.0198681	0.0198703	0.0212341	0.0394476	0.0891444	0.137184	0.164871	0.177429	0.182467	0.184259	0.184689	0.184523	0.184096	0.183566	0.183009	0.182465	0.18195	0.181469	0.18102	0.180598	0.180195	0.179807	0.179427	0.179051	0.178674	0.178294	0.177907	0.177512	0.177106	0.176688	0.176258	0.175813	0.175353	0.174878	0.174387	0.17388	0.173355	0.172818	0.172257	0.171681	0.171092	0.170476	0.169846	0.169202	0.16853	0.167842	0.167138	0.166412	0.165671	0.164905
0.0136672	0.0136672	0.0136801	0.0138533	0.0144414	0.0155139	0.0169673	0.0186457	0.0204136	0.0221813	0.0238944	0.025525	0.0270617	0.0285012	0.0298469	0.0310979	0.0322627	0.0333485	0.0343584	0.0352923	0.0361625	0.0369704	0.0377198	0.0384144	0.0390573	0.0396489	0.0401963	0.040701	0.0411655	0.0415921	0.0419829	0.0423387	0.0426583	0.0429517	0.0432238	0.0434554	0.0436714	0.0438611	0.0440249	0.0441751	0.0442962	0.0444009	0.0444892	0.0445595	0.0446156	0.0446538	0.0446811	0.0446906	0.044692	0.0446762
0.00994436	0.00994573	0.0107868	0.0225593	0.0591201	0.0985436	0.120923	0.125609	0.117836	0.10405	0.088116	0.0721044	0.0574589	0.0454323	0.0370451	0.0332029	0.0343449	0.0405005	0.0507395	0.0630618	0.0746783	0.0830307	0.086593	0.0852515	0.0801746	0.0728488	0.0646928	0.056884	0.0504205	0.0461052	0.044497	0.0458252	0.049917	0.0560699	0.0630638	0.0693742	0.0736487	0.0751026	0.0736716	0.0699515	0.0648103	0.0591666	0.053871	0.0496767	0.0471222	0.0466297	0.0482486	0.0517242	0.056477	0.0615303
0.0759211	0.075922	0.076368	0.0809192	0.0923869	0.10632	0.117152	0.123378	0.125881	0.125943	0.124491	0.122127	0.119218	0.116	0.112647	0.109277	0.105983	0.102829	0.0998624	0.0971095	0.0945873	0.0923029	0.0902376	0.0884124	0.0867744	0.0853373	0.0840799	0.0829725	0.0820039	0.0811709	0.0804477	0.0798212	0.0792793	0.0788113	0.0784076	0.0780624	0.077763	0.0775052	0.0772835	0.0770927	0.0769286	0.0767894	0.0766695	0.0765663	0.0764775	0.076401	0.0763353	0.0762786	0.0762299	0.076188
0.0244663	0.0244664	0.02452	0.0252814	0.0279953	0.0332147	0.0404678	0.0487742	0.0572385	0.0653207	0.0727748	0.0795219	0.085571	0.0909633	0.0957408	0.0999772	0.103695	0.106969	0.109834	0.112325	0.114457	0.116283	0.117842	0.119156	0.12021	0.121053	0.121717	0.122207	0.122537	0.122721	0.122774	0.122703	0.122537	0.122249	0.121876	0.121426	0.120905	0.120319	0.119656	0.118936	0.118176	0.117371	0.11651	0.115619	0.114698	0.113734	0.112745	0.111733	0.110693	0.109634
0.0187211	0.0187212	0.0187909	0.0197475	0.023043	0.0291337	0.0371564	0.0457309	0.0538082	0.0609022	0.0668814	0.0718096	0.0757966	0.0789608	0.0814145	0.0832471	0.0845726	0.0854249	0.0859083	0.0860542	0.0858939	0.0855015	0.0848827	0.0840787	0.0831236	0.0820198	0.0808049	0.079496	0.0781083	0.076655	0.0751448	0.0735936	0.0720117	0.070408	0.0687907	0.0671671	0.0655432	0.0639247	0.0623184	0.0607277	0.0591562	0.0576073	0.0560846	0.0545859	0.0531258	0.0516981	0.0503018	0.0489378	0.0476171	0.0463366
0.0205011	0.0205011	0.0205058	0.0205727	0.0208098	0.021255	0.0218676	0.0225798	0.0233318	0.0240828	0.0248072	0.0254917	0.026129	0.0267192	0.0272614	0.0277551	0.0282061	0.0286138	0.0289846	0.0293171	0.0296143	0.0298814	0.0301156	0.0303223	0.0305029	0.0306591	0.0307925	0.0309044	0.0309954	0.0310716	0.031125	0.0311637	0.0311894	0.0312015	0.031197	0.0311822	0.0311571	0.0311185	0.031075	0.0310191	0.0309578	0.0308871	0.030811	0.0307278	0.0306393	0.0305457	0.030447	0.0303447	0.0302374	0.0301276
0.0274618	0.0274618	0.0274644	0.0275009	0.0276329	0.0278838	0.0282316	0.0286398	0.0290753	0.0295149	0.0299445	0.0303557	0.0307448	0.0311098	0.0314504	0.0317685	0.0320635	0.0323368	0.0325904	0.032824	0.0330387	0.0332362	0.0334173	0.033583	0.0337333	0.0338707	0.033994	0.034108	0.0342088	0.0342975	0.0343786	0.0344486	0.0345085	0.0345612	0.0346025	0.0346439	0.0346695	0.0346944	0.0347101	0.0347208	0.0347272	0.0347257	0.0347236	0.0347115	0.0346994	0.0346805	0.0346594	0.0346346	0.0346051	0.0345757
0.0609742	0.0609743	0.0610847	0.0625691	0.0675849	0.0764117	0.0872115	0.097848	0.107065	0.114452	0.120028	0.123982	0.126497	0.127838	0.128126	0.127548	0.126212	0.124223	0.121696	0.118695	0.115323	0.111674	0.107827	0.103849	0.0998283	0.0958269	0.091901	0.0880981	0.0844635	0.0810487	0.0778573	0.0749035	0.0721971	0.0697412	0.067555	0.0656194	0.0639214	0.062434	0.0611544	0.0600666	0.059154	0.0583999	0.0577881	0.0573028	0.0569291	0.0566519	0.056463	0.0563436	0.0562865	0.0562847
0.0245283	0.0245284	0.0246526	0.026457	0.0331666	0.0463966	0.0641552	0.082871	0.100182	0.115094	0.127289	0.136766	0.143575	0.147844	0.149745	0.14963	0.147786	0.144631	0.140562	0.135988	0.131243	0.126603	0.122291	0.118451	0.115157	0.112427	0.110275	0.108616	0.10738	0.106532	0.105942	0.105551	0.105284	0.105076	0.104874	0.104641	0.104345	0.103962	0.103491	0.102919	0.102245	0.101482	0.100639	0.0997272	0.0987601	0.0977496	0.0967093	0.0956493	0.0945798	0.0935092
0.0294218	0.0294218	0.0294266	0.0294957	0.029742	0.0302115	0.0308641	0.0316312	0.0324538	0.0332892	0.0341112	0.0349059	0.0356659	0.0363873	0.0370709	0.0377167	0.0383261	0.038901	0.0394426	0.0399517	0.0404304	0.0408827	0.0413053	0.0417021	0.0420758	0.0424262	0.0427544	0.0430616	0.043346	0.0436155	0.0438673	0.044097	0.0443131	0.0445158	0.0447	0.0448697	0.0450287	0.0451738	0.0453044	0.0454258	0.0455364	0.0456332	0.0457215	0.0458012	0.0458692	0.0459325	0.0459825	0.0460276	0.0460645	0.0460932
0.0215001	0.0215002	0.0215846	0.0227604	0.0269355	0.0348493	0.0455027	0.0570418	0.0680741	0.0779421	0.0864786	0.0937049	0.0997257	0.104662	0.108646	0.111776	0.114165	0.115892	0.117024	0.117658	0.117856	0.117647	0.117142	0.116361	0.115348	0.114142	0.11277	0.111272	0.109672	0.107997	0.106266	0.104492	0.10269	0.100868	0.0990368	0.0972039	0.0953764	0.0935555	0.0917491	0.0899602	0.0881862	0.0864313	0.0847038	0.0829948	0.0813046	0.0796483	0.0780129	0.0763977	0.074814	0.0732566
0.0136264	0.0136265	0.0137354	0.0152421	0.020556	0.0306126	0.0437562	0.0572724	0.0694348	0.0796077	0.087686	0.0937482	0.0978974	0.100327	0.101189	0.100766	0.0992936	0.0970787	0.0943723	0.0914162	0.0884247	0.0855522	0.0829131	0.0805818	0.078598	0.076944	0.0756043	0.074571	0.0737643	0.0731501	0.0726823	0.0723063	0.0719913	0.0716967	0.0713973	0.0710737	0.0707109	0.0702979	0.0698334	0.0693171	0.0687512	0.0681401	0.0674875	0.0668015	0.0660879	0.0653554	0.06461	0.063857	0.0631013	0.0623466
0.0158755	0.0158755	0.0158911	0.0160429	0.0163938	0.0168018	0.0171259	0.0173213	0.017405	0.0174124	0.0173735	0.0173095	0.0172344	0.0171557	0.0170775	0.017002	0.0169302	0.0168624	0.0167985	0.0167387	0.0166826	0.0166303	0.016581	0.016535	0.0164921	0.016452	0.0164143	0.0163792	0.0163463	0.0163156	0.0162868	0.0162599	0.0162348	0.0162118	0.0161893	0.0161693	0.0161497	0.0161321	0.0161151	0.0160996	0.0160848	0.0160711	0.0160584	0.0160463	0.0160354	0.016025	0.0160149	0.0160061	0.0159973	0.0159894
0.0347189	0.0347198	0.0352053	0.0411804	0.0601836	0.0886262	0.115338	0.134836	0.146502	0.150802	0.148134	0.139093	0.125043	0.108089	0.0901754	0.0726306	0.0562808	0.0416874	0.0291994	0.0190047	0.0112383	0.00587919	0.00294092	0.00190519	0.00179368	0.00202952	0.00247621	0.00313723	0.00403016	0.00515579	0.00648071	0.0079511	0.00951275	0.011118	0.0127306	0.0143228	0.0158755	0.0173764	0.0188175	0.0201933	0.0214988	0.0227351	0.0239012	0.024998	0.0260203	0.0269798	0.0278651	0.0286854	0.0294445	0.0301414
0.0196938	0.0196942	0.0198719	0.021585	0.0255947	0.0302693	0.033857	0.0358635	0.0366195	0.0365818	0.0361094	0.035418	0.0346307	0.0338147	0.033004	0.0322156	0.031459	0.0307386	0.0300555	0.0294084	0.0287981	0.0282246	0.0276855	0.0271781	0.0267004	0.0262535	0.0258351	0.0254417	0.0250758	0.0247309	0.0244069	0.0241027	0.0238184	0.0235547	0.023307	0.0230744	0.0228563	0.0226507	0.0224615	0.0222838	0.0221166	0.0219593	0.0218129	0.021677	0.0215494	0.0214287	0.0213165	0.0212125	0.0211142	0.0210213
0.0161908	0.0161908	0.0161936	0.0162332	0.0163717	0.0166305	0.0169849	0.0173977	0.0178359	0.0182769	0.0187065	0.0191179	0.0195065	0.0198707	0.0202117	0.0205288	0.0208234	0.0210963	0.0213499	0.0215853	0.0218035	0.0220032	0.022188	0.0223572	0.0225143	0.0226587	0.0227912	0.0229112	0.0230202	0.0231194	0.0232093	0.023291	0.0233648	0.0234293	0.0234864	0.0235372	0.0235819	0.0236207	0.023651	0.0236794	0.0237004	0.0237181	0.0237308	0.0237393	0.0237446	0.0237449	0.0237436	0.0237368	0.0237289	0.0237159
0.0138729	0.013881	0.0172674	0.04748	0.0955825	0.125813	0.137283	0.134438	0.119874	0.0987641	0.0750218	0.0504602	0.0267284	0.00696851	0.000345804	0.000119044	0.000122575	0.000139041	0.000164066	0.000198668	0.000244938	0.000305985	0.000385778	0.000490021	0.00062546	0.000801677	0.00102965	0.00132219	0.00169064	0.00214069	0.00266872	0.00326083	0.00389572	0.00455277	0.00521443	0.00586637	0.00649882	0.00710544	0.0076819	0.00822671	0.00873857	0.00921617	0.0096605	0.0100731	0.0104549	0.0108068	0.0111297	0.0114257	0.0116978	0.011942
0.0328893	0.0328893	0.0329052	0.0331376	0.0339782	0.0356106	0.0379132	0.0406537	0.043593	0.0465652	0.0494641	0.0522257	0.0548267	0.0572407	0.0594636	0.0614947	0.0633275	0.0649563	0.0663726	0.0675925	0.0686031	0.0693931	0.0699869	0.0703583	0.070527	0.0704916	0.0702484	0.0698209	0.0692179	0.0684426	0.0674996	0.0664243	0.0652282	0.0639297	0.062548	0.0611028	0.0596139	0.0581007	0.0565824	0.0550783	0.053605	0.0521773	0.0508082	0.0495089	0.0482893	0.0471507	0.0461027	0.0451575	0.0443081	0.0435545
0.0160441	0.0160502	0.019842	0.066789	0.142758	0.179689	0.185702	0.17741	0.163647	0.14864	0.134482	0.122357	0.112954	0.106613	0.103411	0.102994	0.104754	0.107789	0.111126	0.113935	0.115681	0.116122	0.115387	0.113691	0.111416	0.1089	0.106448	0.104294	0.102568	0.101306	0.100493	0.100009	0.0997149	0.0994642	0.099117	0.0985779	0.0977958	0.0967739	0.0955347	0.0941552	0.0927137	0.0912893	0.0899494	0.0887373	0.0876774	0.0867623	0.085963	0.0852375	0.084536	0.0838101
0.0244947	0.0244952	0.0247239	0.0269649	0.0323021	0.0386043	0.0434488	0.0461821	0.0472461	0.047271	0.046719	0.0458796	0.0449141	0.0439055	0.0428981	0.0419146	0.0409649	0.0400539	0.0391849	0.0383582	0.0375723	0.0368265	0.0361227	0.0354533	0.0348214	0.034226	0.0336625	0.0331294	0.0326299	0.0321564	0.0317088	0.0312856	0.0308859	0.0305134	0.0301615	0.029829	0.0295174	0.029223	0.028944	0.0286815	0.0284352	0.0282011	0.0279838	0.0277751	0.0275834	0.0273975	0.0272285	0.0270628	0.0269159	0.0267705
0.0227098	0.0227098	0.022712	0.0227424	0.0228501	0.0230534	0.0233337	0.0236622	0.0240123	0.0243661	0.0247125	0.0250454	0.0253614	0.0256598	0.02594	0.0262021	0.0264466	0.0266752	0.0268892	0.0270882	0.0272714	0.0274452	0.0276029	0.0277508	0.027889	0.0280162	0.028132	0.0282399	0.0283399	0.028428	0.0285137	0.0285872	0.0286582	0.0287188	0.0287766	0.0288256	0.0288717	0.0289104	0.0289461	0.0289756	0.0290017	0.0290217	0.0290418	0.0290545	0.0290653	0.0290743	0.0290772	0.02908	0.0290784	0.0290744
0.0306102	0.0306102	0.0306131	0.0306549	0.0308047	0.0310876	0.0314795	0.0319381	0.0324283	0.0329249	0.0334127	0.0338832	0.0343327	0.034759	0.0351619	0.035542	0.0358992	0.0362358	0.0365522	0.0368496	0.0371282	0.0373878	0.0376328	0.0378628	0.0380786	0.0382794	0.0384653	0.0386392	0.0387996	0.0389506	0.0390901	0.0392206	0.0393392	0.0394511	0.0395509	0.0396458	0.0397287	0.0398083	0.039876	0.0399416	0.0399937	0.0400447	0.0400908	0.040127	0.0401631	0.0401897	0.0402129	0.0402345	0.0402463	0.040258
0.0167062	0.0167066	0.0169517	0.0203097	0.0321231	0.0528895	0.075971	0.0959661	0.111425	0.122728	0.130788	0.13644	0.14033	0.142938	0.144587	0.145539	0.14595	0.145957	0.145654	0.145114	0.144385	0.143513	0.142517	0.141433	0.140266	0.139036	0.137751	0.136419	0.135041	0.133626	0.132176	0.130692	0.129177	0.127633	0.126063	0.124467	0.122845	0.121197	0.119527	0.117838	0.116131	0.114404	0.112657	0.110894	0.109122	0.107332	0.105532	0.103724	0.101906	0.100081
0.0120267	0.0120567	0.0277263	0.112434	0.157444	0.165876	0.162893	0.154468	0.14346	0.131824	0.120736	0.110897	0.102697	0.096384	0.0920151	0.089563	0.0889213	0.0897203	0.0916026	0.0940501	0.0965817	0.0987704	0.100344	0.101135	0.101169	0.100537	0.099378	0.0978916	0.0962462	0.0945899	0.0930457	0.0916864	0.0905691	0.089684	0.0890231	0.0885297	0.0881414	0.0877928	0.0874194	0.0869672	0.0863976	0.0856896	0.0848399	0.0838589	0.0827749	0.0816212	0.0804345	0.0792484	0.078092	0.0769932
0.0199839	0.019984	0.0200565	0.0210858	0.0247938	0.0320123	0.042038	0.0533004	0.0644489	0.074765	0.0839912	0.0920931	0.0991106	0.105146	0.110284	0.114602	0.118141	0.120974	0.123124	0.124636	0.125537	0.125902	0.12575	0.125082	0.124028	0.122609	0.120896	0.118899	0.116716	0.114398	0.111988	0.109549	0.10712	0.104736	0.10243	0.100241	0.0981794	0.096253	0.0944747	0.0928474	0.0913702	0.0900385	0.0888448	0.0877831	0.0868331	0.0859879	0.0852354	0.0845634	0.0839635	0.0834211
0.0378415	0.0378415	0.0378942	0.0386763	0.0416242	0.0475581	0.0561468	0.0663645	0.077189	0.087941	0.0982587	0.107986	0.117042	0.125434	0.133164	0.140254	0.146729	0.15261	0.157923	0.162677	0.166965	0.170787	0.174112	0.177011	0.17956	0.181751	0.183612	0.185172	0.186435	0.18745	0.188245	0.188853	0.189292	0.189584	0.189746	0.189796	0.189738	0.1896	0.18939	0.189142	0.188836	0.188495	0.188131	0.187737	0.187328	0.186908	0.186476	0.186039	0.1856	0.185158
0.0184021	0.0184028	0.0187964	0.0238258	0.0406562	0.0677494	0.0953217	0.117748	0.134248	0.145775	0.153649	0.158911	0.162394	0.164655	0.166091	0.166972	0.167489	0.167767	0.167897	0.167932	0.167911	0.167859	0.16779	0.167714	0.167636	0.167561	0.167488	0.167419	0.167353	0.16729	0.16723	0.167173	0.167117	0.167062	0.167008	0.166955	0.166903	0.16685	0.166798	0.166746	0.166694	0.166641	0.166588	0.166535	0.166482	0.166428	0.166375	0.16632	0.166266	0.166211
0.0131665	0.0131689	0.0146314	0.0337674	0.081194	0.120253	0.138395	0.142471	0.138128	0.12902	0.117821	0.106322	0.0957001	0.0867438	0.0799321	0.075504	0.0734283	0.0734101	0.0749537	0.0774335	0.080173	0.0825698	0.0841525	0.0846456	0.0839613	0.0821457	0.0794493	0.0761234	0.072491	0.0688382	0.0654192	0.0624232	0.0599722	0.0581207	0.0568594	0.0561276	0.0558143	0.0557812	0.0558808	0.055972	0.0559268	0.0556575	0.0550907	0.0542145	0.0530371	0.0516003	0.0499669	0.0482116	0.0464113	0.0446374
0.0148709	0.0148712	0.0150403	0.0173452	0.0254109	0.0400616	0.0575511	0.0738024	0.0871513	0.0974861	0.105252	0.110956	0.114993	0.117725	0.119316	0.119946	0.119678	0.118611	0.116793	0.114262	0.111101	0.107392	0.103226	0.0986948	0.0939015	0.0889449	0.0839346	0.0789591	0.0740967	0.0694233	0.0649688	0.0608167	0.0569568	0.0534025	0.0501999	0.0472925	0.0446918	0.0423932	0.0403422	0.0385421	0.0369589	0.0355721	0.0343435	0.0332753	0.0323177	0.0314716	0.0307119	0.0300201	0.0293953	0.028817
0.0242108	0.0242108	0.0242382	0.0246313	0.0260486	0.0287891	0.0326555	0.0372532	0.0421713	0.0471248	0.0519461	0.056552	0.0609017	0.0649961	0.0688325	0.0724287	0.0757937	0.0789308	0.0818723	0.0846156	0.0871826	0.0895557	0.0917948	0.0938857	0.0958319	0.0976281	0.0993027	0.100862	0.102305	0.103674	0.104897	0.106052	0.107136	0.108099	0.109006	0.109852	0.110598	0.111292	0.111929	0.112502	0.113035	0.113495	0.113935	0.114295	0.114643	0.114924	0.115187	0.1154	0.115586	0.115734
0.0150389	0.015039	0.0150705	0.0154974	0.0169359	0.0195274	0.0229304	0.0266534	0.030292	0.0336098	0.0365043	0.0389471	0.040968	0.0426016	0.0438841	0.0448582	0.0455674	0.0460316	0.0462964	0.0463817	0.0463098	0.0461072	0.0457791	0.0453547	0.0448471	0.0442623	0.0436184	0.0429257	0.0421896	0.0414219	0.0406299	0.0398178	0.0389945	0.0381633	0.0373297	0.036498	0.0356713	0.034853	0.0340456	0.0332515	0.0324728	0.0317134	0.0309701	0.0302445	0.0295427	0.0288635	0.0282043	0.0275655	0.0269492	0.0263624
0.02774	0.02774	0.027755	0.0279675	0.0287218	0.0301442	0.0321082	0.0343938	0.0368069	0.0392119	0.041527	0.0437173	0.0457575	0.0476497	0.0493973	0.0510017	0.0524722	0.053817	0.0550407	0.056149	0.0571579	0.0580685	0.0588868	0.0596182	0.0602681	0.0608296	0.0613479	0.0617649	0.0621348	0.0624571	0.0626961	0.0628982	0.063056	0.0631497	0.0632109	0.0632287	0.0632064	0.063158	0.0630603	0.0629492	0.0627899	0.0626163	0.0624109	0.0621835	0.0619376	0.0616622	0.0613783	0.0610691	0.0607503	0.0604117
0.0463376	0.0463461	0.0519321	0.127633	0.267069	0.352456	0.38301	0.39004	0.388153	0.381889	0.373286	0.363894	0.354902	0.347075	0.340813	0.336211	0.333135	0.331354	0.330589	0.330514	0.330859	0.331415	0.332019	0.332563	0.332993	0.333282	0.333434	0.333462	0.333395	0.33325	0.33306	0.332842	0.332612	0.332382	0.332158	0.331943	0.33174	0.331546	0.331361	0.331181	0.331006	0.330833	0.33066	0.330486	0.330311	0.330134	0.329955	0.329773	0.32959	0.329404
0.016241	0.0162432	0.0175015	0.0332653	0.0749749	0.115577	0.139799	0.151124	0.154612	0.153089	0.147991	0.140374	0.131153	0.121071	0.110758	0.100679	0.0911693	0.0824384	0.0746187	0.0677631	0.0618262	0.0567513	0.0524527	0.0488343	0.0457991	0.043248	0.0410703	0.039214	0.0375946	0.0361649	0.0348837	0.0337201	0.0326493	0.0316544	0.030721	0.0298424	0.0290097	0.0282191	0.0274689	0.0267577	0.0260805	0.0254416	0.0248351	0.0242621	0.0237232	0.0232149	0.0227361	0.022289	0.0218674	0.0214718
0.0272462	0.0272464	0.0273715	0.0291028	0.0351992	0.0466071	0.0613947	0.0766889	0.0907263	0.102877	0.113082	0.121531	0.128457	0.134067	0.138587	0.142176	0.144967	0.147096	0.148659	0.149696	0.150337	0.150589	0.150521	0.15017	0.149587	0.148763	0.147757	0.146584	0.145265	0.143813	0.14224	0.140566	0.138805	0.136963	0.135058	0.133094	0.131078	0.129019	0.126921	0.124792	0.122639	0.120464	0.118282	0.116085	0.113885	0.111682	0.109483	0.107289	0.105103	0.102931
0.0259149	0.0259149	0.0259588	0.0265903	0.0288721	0.0333338	0.0396467	0.0470721	0.0548598	0.062519	0.0697913	0.076562	0.0827938	0.0885005	0.0936829	0.0983792	0.102599	0.106364	0.109663	0.112537	0.114989	0.117	0.118604	0.119831	0.120644	0.12107	0.121163	0.120923	0.120374	0.119545	0.118466	0.117167	0.115683	0.114043	0.112288	0.110452	0.108565	0.106657	0.104756	0.102885	0.101068	0.099317	0.0976482	0.0960719	0.0945958	0.0932252	0.0919713	0.0908296	0.0897974	0.0888616
0.0137934	0.0138071	0.0184526	0.0526784	0.0979351	0.123539	0.133444	0.133826	0.126533	0.112918	0.0957036	0.0774253	0.059643	0.0433006	0.0290384	0.0172876	0.00834385	0.00271399	0.000714918	0.000487089	0.000527002	0.000616666	0.000743099	0.00091061	0.00112704	0.00140192	0.00174301	0.00215304	0.00262736	0.0031557	0.003721	0.00430653	0.00489741	0.00548157	0.00605031	0.00659697	0.00711805	0.00761183	0.00807597	0.00851193	0.00891878	0.00929863	0.00965238	0.00998087	0.0102849	0.0105676	0.0108277	0.0110689	0.0112918	0.0114976
0.0131191	0.0131195	0.0133705	0.0166367	0.0276319	0.0460198	0.0655737	0.0818528	0.0939748	0.102556	0.108442	0.112408	0.114976	0.116535	0.11733	0.11756	0.117346	0.11679	0.115942	0.11487	0.113607	0.112178	0.11061	0.108926	0.10714	0.105259	0.103308	0.101285	0.0992059	0.0970776	0.09491	0.0927091	0.0904819	0.0882352	0.0859751	0.0837074	0.0814399	0.0791755	0.0769189	0.0746799	0.072458	0.0702555	0.0680807	0.065947	0.0638301	0.0617651	0.0597328	0.0577381	0.0558027	0.053891
0.0121312	0.0121313	0.0121849	0.0129118	0.0153859	0.0199392	0.0259699	0.0325188	0.0388012	0.0444146	0.0492261	0.0532456	0.0565366	0.059201	0.0612939	0.0628993	0.0640684	0.0648721	0.0653063	0.0654338	0.0652843	0.0648455	0.0641867	0.0632892	0.0621987	0.0609209	0.0594798	0.0579022	0.0562085	0.0544192	0.052552	0.0506304	0.0486782	0.0467147	0.0447577	0.0428238	0.0409274	0.0390843	0.0373026	0.0355918	0.0339586	0.0324079	0.030943	0.0295653	0.0282787	0.0270726	0.0259485	0.0249059	0.0239545	0.0230743
0.0116817	0.0116838	0.0129696	0.0297432	0.072753	0.109805	0.127517	0.131054	0.125705	0.115562	0.103479	0.0912589	0.0801013	0.0708349	0.064011	0.0599016	0.0584592	0.0594071	0.0621584	0.0659236	0.0698691	0.0732119	0.0753665	0.0759712	0.0749708	0.0725486	0.0690447	0.0648822	0.0605047	0.0563077	0.0525998	0.0496057	0.0474348	0.0461401	0.045632	0.0458063	0.0464558	0.0473761	0.0483303	0.0491123	0.0495423	0.0495163	0.0489499	0.0478688	0.0463395	0.0444642	0.0423673	0.0401888	0.0380492	0.0360567
0.0246952	0.0246971	0.0259476	0.0449945	0.107711	0.179311	0.226807	0.250923	0.261439	0.265231	0.265635	0.263926	0.260507	0.255461	0.248886	0.240867	0.231568	0.221278	0.210263	0.198811	0.187208	0.175707	0.164514	0.1538	0.143705	0.134365	0.12581	0.118083	0.111211	0.105269	0.100166	0.0958997	0.0925065	0.0898781	0.0879558	0.0867938	0.0862473	0.0862388	0.0867114	0.0876464	0.088912	0.0904325	0.0921323	0.0939351	0.0957545	0.0975176	0.0991749	0.100637	0.101897	0.102873
0.0147044	0.0147129	0.0198364	0.0799517	0.162646	0.195876	0.196034	0.182697	0.165094	0.146889	0.129722	0.114452	0.101601	0.091514	0.0844191	0.0804787	0.0794784	0.0810237	0.0843244	0.0882774	0.0917188	0.0936767	0.0936058	0.0914299	0.0874451	0.0822134	0.0763451	0.0704876	0.0652034	0.0609658	0.0580752	0.0567267	0.0568568	0.0582159	0.060346	0.062625	0.0643618	0.0649467	0.0639936	0.0614307	0.0574772	0.0525683	0.0472704	0.0421341	0.0376759	0.0342768	0.0321949	0.0315475	0.0323353	0.0343783
0.0177471	0.0177472	0.0177563	0.0178846	0.0183301	0.0191544	0.0202757	0.0215668	0.0229196	0.0242589	0.0255399	0.0267391	0.0278461	0.0288582	0.0297753	0.0306041	0.0313473	0.0320085	0.0325982	0.0331107	0.033562	0.0339428	0.0342727	0.0345489	0.0347753	0.0349555	0.0350932	0.0351874	0.0352459	0.0352761	0.035277	0.0352447	0.0351967	0.0351129	0.0350218	0.0348982	0.0347677	0.0346158	0.034453	0.0342761	0.0340934	0.0338952	0.0336954	0.0334814	0.0332674	0.0330429	0.0328177	0.0325867	0.032354	0.0321187
0.0189199	0.01892	0.0189902	0.0199537	0.0232747	0.0294156	0.0375057	0.0461515	0.0542953	0.0614476	0.0674774	0.0724471	0.0764708	0.0796595	0.0821354	0.0839847	0.0853235	0.0861809	0.0866632	0.0868138	0.0866441	0.0862482	0.0856142	0.0848015	0.0838295	0.0827126	0.0814836	0.0801597	0.0787564	0.0772846	0.0757583	0.0741914	0.0725939	0.070975	0.069343	0.0677052	0.0660678	0.064436	0.0628155	0.0612126	0.0596299	0.0580703	0.0565384	0.0550311	0.0535567	0.0521215	0.0507179	0.0493467	0.0480145	0.0467277
0.0149661	0.0149663	0.0150631	0.0160606	0.0185096	0.0215257	0.0240174	0.025557	0.0262502	0.0263532	0.026106	0.025667	0.0251358	0.0245709	0.0240031	0.0234494	0.0229174	0.0224119	0.0219334	0.0214828	0.0210577	0.0206595	0.0202863	0.0199354	0.0196065	0.0192998	0.0190142	0.0187445	0.0184914	0.0182549	0.0180365	0.0178316	0.0176403	0.0174579	0.017293	0.0171365	0.016988	0.0168538	0.0167264	0.0166057	0.0164966	0.016394	0.0162973	0.0162073	0.016123	0.0160448	0.0159714	0.0159035	0.0158396	0.0157805
0.0153691	0.015454	0.0632472	0.254002	0.325471	0.325696	0.307952	0.287013	0.267205	0.249927	0.235499	0.2238	0.214564	0.207394	0.201948	0.19789	0.194945	0.192845	0.191365	0.190357	0.189665	0.189186	0.188846	0.188591	0.188379	0.188187	0.187999	0.187808	0.187608	0.187397	0.187176	0.186946	0.186706	0.186457	0.186202	0.185941	0.185673	0.1854	0.185121	0.184835	0.184545	0.184251	0.183948	0.183641	0.18333	0.183011	0.182686	0.182354	0.182023	0.181677
0.0354728	0.0354823	0.0415392	0.114514	0.224698	0.279137	0.295357	0.299128	0.29968	0.299263	0.298323	0.296935	0.295146	0.293006	0.290588	0.287965	0.285207	0.282385	0.279553	0.276756	0.274024	0.27139	0.268854	0.266442	0.264135	0.261947	0.259853	0.257858	0.255935	0.254084	0.25228	0.250516	0.248777	0.247049	0.245323	0.243588	0.241834	0.240054	0.238243	0.236394	0.234503	0.232568	0.230588	0.228562	0.226489	0.224371	0.222208	0.220004	0.217761	0.215482
0.0352359	0.035236	0.0352659	0.0357196	0.0374779	0.0411456	0.0466624	0.0535548	0.0611673	0.0689519	0.0765025	0.0835438	0.0898557	0.0952646	0.099539	0.102553	0.104111	0.104072	0.102373	0.0989667	0.0939809	0.0875734	0.0800595	0.0717556	0.0630021	0.054109	0.045354	0.0369794	0.0291835	0.0221556	0.0160862	0.0111032	0.00740303	0.0050926	0.00400716	0.00374053	0.00397385	0.00460708	0.0056946	0.0073308	0.00961671	0.012565	0.0161401	0.0202599	0.0248338	0.0297676	0.0349577	0.0403033	0.0457074	0.0510793
0.0141275	0.0141311	0.0162939	0.0434398	0.098863	0.13501	0.148065	0.14924	0.144766	0.137816	0.130349	0.12356	0.118106	0.114263	0.112002	0.11111	0.111189	0.111841	0.112701	0.113487	0.114031	0.114238	0.114124	0.113732	0.113131	0.112404	0.111621	0.110841	0.110101	0.10942	0.108801	0.108237	0.107715	0.107216	0.106724	0.106224	0.105708	0.105169	0.104608	0.104024	0.103422	0.102808	0.102184	0.101557	0.10093	0.100303	0.0996792	0.0990575	0.0984373	0.0978176
0.0140857	0.0140858	0.0141011	0.0143148	0.0150624	0.0164705	0.0184148	0.0206824	0.0230761	0.0254565	0.027738	0.0298749	0.0318498	0.0336597	0.0353062	0.0367953	0.0381381	0.0393474	0.0404144	0.0413644	0.0421889	0.0429008	0.0435085	0.0440168	0.0444263	0.0447442	0.0449741	0.0451171	0.0451798	0.0451668	0.0450909	0.0449392	0.0447297	0.0444668	0.0441546	0.0437974	0.0433996	0.0429554	0.0424857	0.0419927	0.0414748	0.0409366	0.0403874	0.0398288	0.039262	0.0386936	0.0381253	0.0375596	0.0370011	0.0364496
0.0270613	0.0270613	0.0270725	0.0272341	0.0278076	0.0288959	0.0304	0.0321603	0.0340223	0.0358833	0.03768	0.0393811	0.0409676	0.0424385	0.0437952	0.045042	0.0461837	0.0472215	0.0481721	0.0490282	0.0498019	0.0505005	0.0511258	0.051682	0.0521736	0.0525952	0.0529661	0.0532882	0.0535637	0.0537811	0.0539558	0.0540928	0.0541927	0.0542454	0.0542767	0.0542709	0.0542355	0.0541781	0.0540851	0.0539821	0.0538396	0.0536899	0.0535121	0.0533212	0.0531107	0.0528913	0.0526511	0.0524059	0.0521409	0.0518739
0.0184276	0.0184276	0.0184296	0.0184567	0.0185535	0.0187348	0.0189835	0.0192729	0.0195795	0.0198871	0.0201855	0.020469	0.0207351	0.0209824	0.0212108	0.0214219	0.0216152	0.0217921	0.0219541	0.0221007	0.0222335	0.0223537	0.0224621	0.0225594	0.0226445	0.0227237	0.0227901	0.0228494	0.0229029	0.0229452	0.0229826	0.0230147	0.0230382	0.0230571	0.0230704	0.0230813	0.0230847	0.0230876	0.0230826	0.0230777	0.0230664	0.0230544	0.0230382	0.0230202	0.0229996	0.0229768	0.0229523	0.0229251	0.0228979	0.0228674
0.0279767	0.0279767	0.027997	0.0282888	0.0293344	0.0313421	0.0341702	0.0375118	0.0410821	0.0446681	0.0481337	0.0514023	0.0544259	0.057161	0.0595994	0.0617026	0.063471	0.0648898	0.0659206	0.0666288	0.0669512	0.0669689	0.0666598	0.0660731	0.0652523	0.0642462	0.0630795	0.0618199	0.0604997	0.0591655	0.0578514	0.0565921	0.0554141	0.0543306	0.053353	0.0525036	0.0517755	0.0511626	0.0506601	0.0502645	0.0499648	0.0497531	0.0496117	0.0495282	0.0494909	0.0494886	0.0495097	0.0495453	0.0495867	0.0496265
0.0124293	0.0124305	0.0130156	0.0191097	0.034545	0.0523671	0.065329	0.0726264	0.0758336	0.0764685	0.0755655	0.0737735	0.0714991	0.0689665	0.0663199	0.0636477	0.0610022	0.0584151	0.0559089	0.053495	0.0511801	0.048971	0.0468622	0.0448523	0.0429475	0.0411332	0.0394205	0.0377984	0.036262	0.0348077	0.033432	0.0321316	0.0309112	0.0297573	0.0286679	0.0276401	0.026671	0.0257577	0.0248974	0.0240933	0.0233538	0.0226223	0.0219722	0.0213309	0.0207546	0.0201936	0.0196835	0.0191938	0.0187432	0.0183165
0.0207984	0.0207984	0.0208035	0.020876	0.0211306	0.0216105	0.0222722	0.0230462	0.0238722	0.0247072	0.0255257	0.0263119	0.0270594	0.0277656	0.0284297	0.0290543	0.0296373	0.0301835	0.030695	0.0311718	0.0316163	0.0320322	0.0324207	0.032779	0.0331134	0.033424	0.0337122	0.0339791	0.0342258	0.0344513	0.0346603	0.0348529	0.0350299	0.0351903	0.0353349	0.0354658	0.0355858	0.0356938	0.0357871	0.035871	0.035946	0.0360094	0.0360611	0.0361095	0.0361442	0.0361767	0.0361958	0.0362137	0.0362193	0.0362235
0.0185007	0.0185008	0.018563	0.0194289	0.0224641	0.0282285	0.0361002	0.0448984	0.0536075	0.0616737	0.0688891	0.0752181	0.0807072	0.0854399	0.0894966	0.0929509	0.0958777	0.0983162	0.100329	0.102005	0.103314	0.104355	0.105121	0.105658	0.106	0.106139	0.106127	0.105969	0.105674	0.105273	0.104763	0.104162	0.10348	0.102727	0.10191	0.101036	0.100111	0.0991418	0.0981321	0.0970855	0.0960069	0.0949007	0.0937703	0.0926187	0.0914483	0.0902632	0.0890637	0.0878517	0.0866306	0.0854019
0.0128659	0.0128662	0.013009	0.0147569	0.0203175	0.0299153	0.0415491	0.0529224	0.0628561	0.0710842	0.0777349	0.0830095	0.0871527	0.0903524	0.0927633	0.0944723	0.0955859	0.0961669	0.0962695	0.0959001	0.095113	0.0939361	0.0924037	0.0905157	0.0883407	0.0858728	0.0831945	0.0803257	0.0773063	0.0741711	0.0709698	0.0677441	0.0645295	0.0613593	0.0582631	0.0552659	0.0523884	0.0496468	0.0470528	0.0446142	0.0423366	0.0402239	0.0382725	0.0364746	0.0348236	0.0333118	0.0319309	0.0306668	0.0295175	0.0284663
0.0251103	0.0251106	0.0253317	0.028495	0.0403519	0.0630134	0.0908037	0.117206	0.138886	0.154303	0.162506	0.163207	0.157197	0.146223	0.132534	0.118079	0.104317	0.0922632	0.0825453	0.0755925	0.0715177	0.0703194	0.0717838	0.0754632	0.0807141	0.0868095	0.0930462	0.0988009	0.103551	0.106952	0.108743	0.108852	0.10743	0.104638	0.100898	0.0965494	0.0919982	0.0875796	0.083554	0.0801415	0.0774414	0.0754969	0.0742985	0.0737787	0.0738306	0.0743227	0.0751091	0.0760445	0.0769926	0.0778397
0.0137367	0.0137372	0.0140535	0.0181754	0.0319949	0.0542453	0.0765168	0.0940399	0.106419	0.114763	0.120193	0.123614	0.125607	0.126586	0.126807	0.126465	0.125686	0.124567	0.123172	0.121563	0.11978	0.117855	0.115817	0.113683	0.11147	0.109196	0.106867	0.104501	0.102105	0.0996816	0.097243	0.0947959	0.0923452	0.0898966	0.0874551	0.0850258	0.0826132	0.0802221	0.0778584	0.0755244	0.0732173	0.0709443	0.0687198	0.0665302	0.0643764	0.0622815	0.0602325	0.0582257	0.0562743	0.0543805
0.0250651	0.0250652	0.025097	0.0255097	0.0268462	0.0291277	0.0319436	0.0348183	0.0374323	0.0396191	0.0413567	0.0426644	0.0435949	0.0441962	0.044531	0.0446465	0.0445829	0.0443747	0.0440498	0.0436425	0.0431634	0.0426328	0.0420665	0.0414741	0.0408649	0.0402482	0.0396297	0.0390143	0.0384071	0.037811	0.0372282	0.0366607	0.0361097	0.0355763	0.0350614	0.0345655	0.0340894	0.0336348	0.0331971	0.0327763	0.0323765	0.0319966	0.0316324	0.0312835	0.0309536	0.0306433	0.0303406	0.03006	0.0297897	0.0295327
0.012116	0.0121164	0.0123305	0.0149489	0.023346	0.0375216	0.0535418	0.0679451	0.0795924	0.0885494	0.0952745	0.100214	0.103765	0.106174	0.107645	0.108279	0.10815	0.107278	0.105691	0.10343	0.100487	0.0968688	0.0926599	0.0879235	0.0827377	0.0771861	0.0714097	0.0655187	0.0596214	0.0538353	0.0482441	0.0429142	0.0379304	0.0333219	0.0291023	0.0253204	0.0219606	0.019001	0.016496	0.0143401	0.0125675	0.0111336	0.0100073	0.00915529	0.0085434	0.00813907	0.00790873	0.00782438	0.0078605	0.00799507
0.0233677	0.0233677	0.0233811	0.0235749	0.0242734	0.0256198	0.0275198	0.0297792	0.032218	0.0346985	0.0371366	0.0394876	0.0417217	0.0438368	0.0458225	0.0476849	0.0494249	0.0510502	0.052561	0.0539528	0.0552488	0.0564298	0.0575156	0.0585044	0.0593939	0.0601935	0.0609066	0.0615408	0.0620897	0.0625638	0.0629627	0.0632937	0.0635611	0.0637654	0.0639136	0.0640092	0.064062	0.0640647	0.0640282	0.0639568	0.0638539	0.0637229	0.0635657	0.0633849	0.0631854	0.0629745	0.0627422	0.0625025	0.0622537	0.0619951
0.0194979	0.0194979	0.0194999	0.0195291	0.0196319	0.0198249	0.02009	0.0203998	0.020729	0.0210611	0.0213856	0.0216963	0.0219906	0.0222675	0.0225269	0.0227684	0.022995	0.023204	0.0233995	0.0235807	0.0237485	0.0239036	0.024047	0.0241795	0.0243016	0.0244134	0.024517	0.0246106	0.0246982	0.0247772	0.0248481	0.024914	0.0249725	0.0250244	0.0250717	0.0251115	0.0251507	0.0251802	0.0252096	0.0252312	0.0252516	0.0252666	0.0252791	0.0252882	0.0252938	0.0252976	0.0252972	0.0252961	0.02529	0.0252838
0.0322117	0.0322117	0.0322154	0.0322702	0.0324671	0.0328439	0.033369	0.0339894	0.0346549	0.0353314	0.0359978	0.0366422	0.0372586	0.0378445	0.0383997	0.0389226	0.0394187	0.0398831	0.0403231	0.0407359	0.0411234	0.0414877	0.0418298	0.0421509	0.0424488	0.0427314	0.0429935	0.0432446	0.0434698	0.0436882	0.0438842	0.0440704	0.0442421	0.0443994	0.0445488	0.0446769	0.0448025	0.0449149	0.045016	0.0451131	0.0451923	0.0452715	0.0453345	0.0453942	0.0454456	0.0454879	0.0455284	0.0455551	0.0455819	0.0455972
0.0316713	0.0316715	0.0317857	0.0332625	0.0380784	0.0463911	0.0563579	0.0659652	0.0741029	0.0804767	0.0851816	0.0884285	0.0904514	0.0914599	0.0916235	0.0911088	0.0900309	0.0885348	0.0867064	0.0846286	0.0823898	0.0800477	0.0776495	0.0752449	0.0728644	0.0705428	0.0682932	0.0661284	0.0640571	0.0620869	0.0602252	0.0584703	0.0568177	0.0552643	0.0538063	0.0524391	0.0511581	0.0499583	0.048831	0.0477746	0.0467938	0.0458702	0.0450089	0.0442032	0.0434455	0.0427349	0.0420685	0.0414432	0.0408643	0.0403163
0.0187042	0.0187045	0.0189453	0.0224098	0.0353174	0.0590541	0.0861854	0.110061	0.128537	0.141919	0.151179	0.157349	0.161211	0.163405	0.16441	0.164608	0.164277	0.163625	0.16282	0.161969	0.161144	0.160392	0.159735	0.159177	0.158716	0.158342	0.158043	0.157805	0.157614	0.157458	0.157326	0.157211	0.157106	0.157005	0.156905	0.156804	0.1567	0.156592	0.156481	0.156366	0.156247	0.156124	0.155999	0.155871	0.155741	0.15561	0.155477	0.155343	0.155209	0.155073
0.0233666	0.0233666	0.0233704	0.0234241	0.0236136	0.0239715	0.0244657	0.0250437	0.025661	0.0262855	0.026898	0.0274873	0.0280491	0.02858	0.0290795	0.0295491	0.0299894	0.0304029	0.0307915	0.0311531	0.0314916	0.0318053	0.0321025	0.0323812	0.0326354	0.0328741	0.0330978	0.0333063	0.0334955	0.0336691	0.0338337	0.0339845	0.0341229	0.0342512	0.0343661	0.034474	0.034568	0.0346575	0.0347327	0.0348055	0.034864	0.0349217	0.0349642	0.0350067	0.0350395	0.0350669	0.0350912	0.0351054	0.0351195	0.0351241
0.0239325	0.0239325	0.0239361	0.0239866	0.0241651	0.0244994	0.0249603	0.0254975	0.0260701	0.0266485	0.0272149	0.0277593	0.0282779	0.0287673	0.0292281	0.0296618	0.0300673	0.0304468	0.0308027	0.0311358	0.0314473	0.0317384	0.0320102	0.0322584	0.0324938	0.0327161	0.0329152	0.0331033	0.0332805	0.0334382	0.0335863	0.033725	0.033844	0.033963	0.0340629	0.0341603	0.0342434	0.0343216	0.0343896	0.0344506	0.0345048	0.0345505	0.0345923	0.0346245	0.0346547	0.0346739	0.0346931	0.0347046	0.0347115	0.0347172
0.0343303	0.0343304	0.0343847	0.0351005	0.0375023	0.041814	0.0474079	0.053427	0.0592184	0.0644242	0.0689333	0.0727014	0.0757885	0.0782313	0.080092	0.0814136	0.0822281	0.0825905	0.0825351	0.0820929	0.0812959	0.0801674	0.0787507	0.077077	0.0751906	0.0731122	0.070895	0.0685588	0.0661563	0.0637133	0.0612622	0.0588354	0.0564579	0.0541513	0.0519341	0.0498217	0.0478412	0.0459892	0.0442676	0.0426824	0.0412339	0.0399201	0.0387373	0.0376827	0.036747	0.0359244	0.035207	0.0345871	0.0340564	0.0336071
0.0213027	0.0213027	0.0213061	0.0213547	0.0215254	0.021847	0.0222897	0.0228065	0.0233574	0.023914	0.024459	0.0249824	0.0254803	0.02595	0.0263908	0.0268044	0.0271912	0.0275531	0.0278922	0.0282077	0.0285012	0.0287728	0.0290289	0.0292681	0.0294865	0.0296895	0.0298784	0.0300541	0.0302164	0.0303592	0.0305008	0.0306207	0.0307391	0.0308391	0.0309368	0.0310189	0.0310981	0.0311642	0.031227	0.0312788	0.0313265	0.0313644	0.0314022	0.0314271	0.0314515	0.0314683	0.031481	0.0314904	0.0314929	0.0314953
0.030258	0.030258	0.030265	0.030366	0.0307277	0.0314129	0.0323665	0.0334865	0.034686	0.0359042	0.037103	0.0382617	0.03937	0.0404248	0.0414239	0.0423708	0.0432668	0.0441096	0.0449098	0.045666	0.0463752	0.0470451	0.0476708	0.0482731	0.0488269	0.0493605	0.0498548	0.0503195	0.0507659	0.051168	0.0515546	0.0519155	0.0522465	0.0525677	0.052851	0.0531254	0.0533736	0.0536056	0.0538213	0.0540146	0.0542004	0.0543586	0.0545093	0.054637	0.0547647	0.0548666	0.0549624	0.0550474	0.0551146	0.0551818
0.0145936	0.0145949	0.0154044	0.0259662	0.0578854	0.0951976	0.121135	0.134844	0.139562	0.137811	0.131452	0.122189	0.111465	0.100392	0.0897467	0.0800618	0.0716131	0.064553	0.0588783	0.0544861	0.0512248	0.0489015	0.0473103	0.0462625	0.0455657	0.0450773	0.0446758	0.0442717	0.043804	0.0432328	0.0425433	0.0417312	0.0408015	0.0397701	0.0386584	0.0374879	0.0362804	0.0350564	0.0338349	0.0326316	0.0314581	0.0303284	0.029247	0.0282195	0.0272463	0.0263348	0.0254772	0.0246793	0.0239361	0.0232422
0.0143217	0.0143217	0.0143252	0.0143747	0.0145461	0.0148645	0.0152992	0.0158017	0.0163327	0.0168648	0.0173802	0.0178705	0.0183314	0.0187612	0.0191593	0.0195275	0.0198683	0.020181	0.0204672	0.0207308	0.0209722	0.0211928	0.021394	0.021577	0.021739	0.0218901	0.0220253	0.0221437	0.0222522	0.0223476	0.0224293	0.022503	0.0225657	0.0226165	0.0226636	0.0226967	0.0227261	0.0227462	0.0227603	0.022769	0.0227699	0.0227683	0.0227578	0.0227451	0.0227259	0.0227059	0.0226784	0.0226508	0.0226167	0.0225821
0.0163139	0.0163139	0.0163161	0.0163472	0.0164552	0.0166566	0.0169317	0.0172506	0.0175889	0.0179291	0.0182601	0.0185771	0.0188761	0.0191563	0.0194188	0.0196625	0.01989	0.0200998	0.0202949	0.0204761	0.0206423	0.020796	0.0209381	0.0210662	0.0211897	0.0212969	0.0213989	0.0214912	0.0215743	0.021653	0.0217198	0.0217828	0.0218389	0.0218874	0.0219327	0.0219712	0.0220059	0.0220351	0.0220606	0.0220817	0.0220991	0.022113	0.0221233	0.0221309	0.022135	0.0221369	0.0221351	0.0221334	0.0221265	0.0221193
0.029951	0.029951	0.0299798	0.0303873	0.0318301	0.0345417	0.0382625	0.0425199	0.0468979	0.0511194	0.0550382	0.0585893	0.0617564	0.0645462	0.0669612	0.0690339	0.0707736	0.0721954	0.0733138	0.0741289	0.0746799	0.0749578	0.074971	0.0747606	0.0743272	0.0736862	0.0728544	0.0718386	0.07067	0.0693639	0.0679586	0.0664581	0.0648869	0.0632653	0.0616129	0.0599478	0.0582878	0.0566486	0.0550433	0.0534835	0.0519784	0.0505358	0.0491615	0.0478625	0.0466354	0.0454829	0.0444052	0.0434017	0.0424837	0.041635
0.0129382	0.0129384	0.0130527	0.014636	0.020245	0.0309263	0.0448748	0.0591771	0.0720479	0.082889	0.0917403	0.0988433	0.104514	0.10899	0.112522	0.115288	0.117479	0.119178	0.120508	0.121539	0.122335	0.122942	0.123405	0.123743	0.123992	0.12417	0.124284	0.124354	0.124389	0.124392	0.124372	0.124334	0.124282	0.124217	0.124142	0.12406	0.123971	0.123877	0.123779	0.123678	0.123573	0.123466	0.123357	0.123246	0.123133	0.123018	0.122902	0.122785	0.122667	0.122547
0.0529361	0.0529466	0.0579701	0.111479	0.214252	0.296763	0.343559	0.366837	0.377624	0.381813	0.382091	0.379736	0.375447	0.369636	0.362614	0.354683	0.346088	0.337068	0.327807	0.318476	0.309205	0.300086	0.291216	0.282615	0.274334	0.266393	0.258774	0.251516	0.244571	0.237928	0.231584	0.225544	0.219771	0.214229	0.208918	0.203824	0.198931	0.194227	0.189698	0.185338	0.181117	0.17707	0.173145	0.169337	0.165641	0.162091	0.158642	0.155288	0.152029	0.148898
0.0513027	0.0513035	0.0517664	0.0572298	0.0728319	0.0938871	0.111992	0.12407	0.130791	0.133754	0.134325	0.13347	0.131778	0.129608	0.127174	0.124607	0.121984	0.119355	0.116751	0.114193	0.111696	0.109269	0.106918	0.10464	0.102447	0.10033	0.0982933	0.0963376	0.094456	0.0926466	0.090914	0.0892463	0.0876444	0.0861062	0.0846292	0.0832114	0.0818556	0.0805687	0.079313	0.078116	0.0769724	0.0758584	0.0748132	0.0737988	0.0728224	0.0718996	0.0710036	0.0701663	0.069329	0.0685576
0.0081693	0.00818462	0.0165992	0.0841712	0.138281	0.15031	0.144427	0.132117	0.117911	0.103706	0.0904354	0.0785736	0.0683875	0.0600206	0.0536179	0.0493216	0.0472396	0.0473988	0.0496036	0.0533647	0.0578096	0.0619102	0.0646799	0.0654783	0.0641787	0.0610249	0.056503	0.0511857	0.0456881	0.0405822	0.0363939	0.033578	0.0325386	0.0334006	0.0361116	0.0402418	0.0449777	0.0491829	0.0516205	0.0513999	0.0482812	0.0426075	0.0351885	0.0269732	0.0190499	0.0125533	0.00847176	0.00711112	0.00822541	0.011939
0.0296352	0.029636	0.0301175	0.0370777	0.0624505	0.103592	0.144326	0.176247	0.198524	0.212993	0.221589	0.225881	0.226949	0.225616	0.22259	0.218429	0.21358	0.208393	0.203142	0.198014	0.193133	0.188572	0.18436	0.180507	0.176961	0.17373	0.170728	0.167948	0.165315	0.162817	0.160398	0.158042	0.155719	0.153411	0.151106	0.148795	0.146471	0.144133	0.14178	0.139413	0.137036	0.134652	0.132264	0.129878	0.127497	0.125127	0.122769	0.12043	0.118111	0.115816
0.0383337	0.0383338	0.0384155	0.0395027	0.0432217	0.0500009	0.0588564	0.0683306	0.0773548	0.085413	0.0923405	0.098129	0.102838	0.10653	0.109292	0.111182	0.112236	0.112495	0.112002	0.110767	0.108904	0.106404	0.103334	0.0997863	0.0958392	0.0915336	0.0870088	0.0823348	0.0775988	0.0728913	0.0682792	0.0638399	0.0596194	0.0556499	0.0519935	0.0486303	0.0456007	0.0429007	0.0405093	0.0384385	0.0366582	0.0351524	0.0339038	0.0328863	0.0320749	0.031466	0.0310166	0.0307074	0.0305161	0.0304449
0.0706961	0.0706971	0.0711609	0.0759321	0.088486	0.104492	0.117398	0.125062	0.128371	0.128842	0.12757	0.125273	0.122298	0.118847	0.115011	0.110879	0.106509	0.101978	0.0973619	0.0927361	0.088181	0.0837616	0.0795301	0.0755725	0.0718821	0.0685363	0.0655206	0.0628664	0.0605835	0.0586318	0.0570493	0.0557924	0.0548321	0.0541738	0.0537803	0.0536233	0.0536789	0.0539278	0.0543366	0.0548795	0.0555356	0.056292	0.0571262	0.058015	0.0589452	0.0599027	0.0608751	0.0618514	0.0628218	0.0637772
0.023225	0.0232254	0.023428	0.025681	0.0318297	0.0402506	0.0478764	0.0531494	0.0560884	0.0572792	0.0573277	0.0566716	0.0556227	0.0543592	0.0529944	0.0515957	0.0502036	0.0488394	0.0475185	0.0462454	0.0450241	0.0438585	0.0427448	0.0416841	0.0406757	0.0397197	0.0388088	0.0379443	0.0371241	0.0363465	0.03561	0.0349205	0.0342624	0.0336345	0.0330429	0.0324886	0.0319599	0.0314562	0.0309881	0.0305516	0.03013	0.0297283	0.0293588	0.0289933	0.0286697	0.0283462	0.0280547	0.0277717	0.0275063	0.027259
0.0249977	0.0249978	0.0250408	0.0256602	0.0278938	0.032246	0.0384	0.0456228	0.0531974	0.0606392	0.0677028	0.0742767	0.0803369	0.0858864	0.0909531	0.0955507	0.0997271	0.103497	0.106889	0.109903	0.112583	0.114952	0.116986	0.118765	0.120239	0.12148	0.122474	0.123255	0.123819	0.124209	0.124405	0.124455	0.124372	0.124169	0.12386	0.123456	0.122955	0.122386	0.121764	0.121097	0.120389	0.119644	0.118879	0.118099	0.117307	0.116507	0.115707	0.114906	0.114112	0.113322
0.0297465	0.0297471	0.0300402	0.0335591	0.0440037	0.059343	0.0739202	0.0846966	0.0914477	0.0950701	0.096437	0.0962905	0.0951709	0.093417	0.0912796	0.0889201	0.0864507	0.0839423	0.0814462	0.0789922	0.0766049	0.0742984	0.072078	0.0699486	0.0679087	0.0659674	0.064109	0.0623503	0.0606708	0.0590735	0.0575548	0.0561115	0.0547401	0.0534373	0.0522039	0.0510274	0.0499085	0.0488445	0.0478438	0.0468924	0.0459877	0.0451319	0.0443106	0.0435446	0.0428025	0.0421111	0.0414515	0.0408175	0.0402321	0.039665
0.0126856	0.0127028	0.0226509	0.100621	0.159981	0.172827	0.167331	0.155505	0.142039	0.129046	0.117606	0.108292	0.101416	0.0970053	0.0949814	0.094969	0.0964026	0.0986407	0.101016	0.103002	0.104283	0.104757	0.104489	0.103672	0.102513	0.10122	0.0999562	0.0988441	0.0979398	0.0972548	0.0967703	0.0964223	0.0961526	0.0958917	0.0955884	0.0952067	0.0947289	0.0941566	0.0935039	0.0927944	0.0920546	0.0913081	0.0905741	0.089864	0.0891824	0.0885267	0.0878895	0.0872605	0.0866286	0.0859839
0.0174581	0.0174581	0.0175117	0.018256	0.0208522	0.0257505	0.0324423	0.0399783	0.0475103	0.0545545	0.0609088	0.0665302	0.0714464	0.0757276	0.0794454	0.0826398	0.0853805	0.0877503	0.0897387	0.0914403	0.0928292	0.0939919	0.0949363	0.095681	0.0962291	0.0966171	0.0968647	0.0969794	0.0969735	0.0968578	0.096642	0.0963347	0.0959428	0.0954748	0.0949366	0.0943339	0.0936721	0.0929559	0.0921877	0.0913757	0.0905223	0.0896307	0.0887042	0.0877456	0.0867556	0.0857361	0.0846947	0.0836331	0.0825529	0.0814527
0.0103149	0.0103222	0.0145616	0.0583591	0.112074	0.132189	0.133962	0.12766	0.117731	0.10665	0.0958656	0.0862967	0.0785727	0.0730776	0.0700047	0.0692067	0.0703746	0.0728758	0.075941	0.0788247	0.0809372	0.0819151	0.0816884	0.0803772	0.0782378	0.075592	0.0727822	0.0700843	0.0677481	0.0659038	0.0646139	0.0638901	0.0636088	0.0636224	0.0637499	0.0638005	0.063613	0.0630768	0.0621453	0.0608371	0.0592254	0.0574229	0.0555596	0.0537727	0.0521744	0.0508497	0.049847	0.0491676	0.0487725	0.0485882
0.0123445	0.0123446	0.0123885	0.0129787	0.0149536	0.0185101	0.0231532	0.0281611	0.0329528	0.0372065	0.0408152	0.0437752	0.0461239	0.0479315	0.0492499	0.0501493	0.0506776	0.050872	0.0508001	0.050499	0.0499986	0.0493161	0.0484993	0.0475806	0.0465755	0.0455049	0.044387	0.0432372	0.0420688	0.0408931	0.0397188	0.0385537	0.0374043	0.0362778	0.0351766	0.0341035	0.0330626	0.0320513	0.0310713	0.0301258	0.0292216	0.0283501	0.0275113	0.026705	0.0259334	0.0252026	0.0245005	0.0238268	0.0231848	0.0225798
0.057441	0.0574413	0.057618	0.0603172	0.0708132	0.0918543	0.120089	0.150275	0.179066	0.204979	0.227518	0.246735	0.262739	0.275722	0.285922	0.293578	0.298912	0.302164	0.303588	0.303382	0.301964	0.299462	0.296153	0.29226	0.287963	0.283438	0.278826	0.274234	0.269744	0.265412	0.261304	0.257418	0.253759	0.250323	0.247117	0.244111	0.241286	0.23862	0.236093	0.233682	0.231367	0.229132	0.226959	0.224833	0.222744	0.220682	0.21864	0.216611	0.214591	0.212576
0.0606801	0.0606815	0.0615893	0.0761958	0.137818	0.243214	0.355206	0.451774	0.526477	0.5792	0.610628	0.619874	0.605407	0.567101	0.50853	0.43813	0.365193	0.295041	0.229554	0.169116	0.113811	0.0638382	0.020615	0.00131849	0.000536828	0.000480631	0.000462206	0.000462065	0.000477102	0.000506668	0.000552109	0.000616213	0.000701933	0.000816217	0.000970321	0.00117946	0.0014692	0.00189253	0.00255801	0.00368417	0.0056541	0.00872488	0.0127565	0.0174136	0.0224097	0.0275309	0.0326242	0.0375886	0.0423538	0.0468776
0.0190752	0.0190752	0.0191227	0.0197707	0.0220398	0.0263933	0.0325211	0.0397023	0.0472021	0.0544713	0.0611208	0.0668512	0.0713305	0.0742282	0.0752579	0.0742486	0.0711831	0.0664137	0.0603787	0.0535932	0.0465884	0.0398005	0.033596	0.0282606	0.0239988	0.0209315	0.0191111	0.0185179	0.0191247	0.0208146	0.0234942	0.0270296	0.0311996	0.0358234	0.0406735	0.0455444	0.0502277	0.0545146	0.0582119	0.0610598	0.0629084	0.0635742	0.0629947	0.0611831	0.0582656	0.0545015	0.0501705	0.04557	0.041	0.0367074
0.0166741	0.0166741	0.0166766	0.0167121	0.016836	0.0170651	0.0173777	0.0177392	0.0181221	0.0185064	0.0188807	0.0192381	0.0195762	0.0198934	0.0201896	0.0204656	0.0207221	0.0209605	0.0211814	0.0213863	0.0215762	0.021752	0.0219144	0.0220611	0.0222001	0.0223269	0.0224415	0.0225491	0.0226457	0.0227331	0.0228146	0.0228863	0.0229499	0.0230091	0.0230607	0.0231072	0.0231474	0.0231828	0.0232129	0.0232385	0.0232598	0.0232766	0.0232901	0.0232993	0.0233056	0.0233077	0.0233096	0.0233049	0.0233002	0.0232921
0.0194787	0.0194787	0.0195004	0.0198065	0.0208929	0.0229754	0.025888	0.0293156	0.0329496	0.0365696	0.0400429	0.0432971	0.0463022	0.0490471	0.0515377	0.053761	0.0557327	0.0574521	0.0589145	0.0601349	0.0610964	0.0617953	0.062259	0.0624863	0.062465	0.0622021	0.0617203	0.0610421	0.0601759	0.0591417	0.0579617	0.05666	0.0552664	0.0537941	0.052278	0.0507427	0.0492092	0.0477021	0.0462384	0.0448331	0.0434991	0.0422464	0.0410825	0.0400198	0.039056	0.0381918	0.0374258	0.0367549	0.0361747	0.0356797
0.0132573	0.0132573	0.013288	0.0137156	0.0152436	0.0181915	0.0223722	0.0273338	0.0325976	0.0378059	0.0427426	0.0472762	0.0513387	0.0548719	0.0578192	0.060108	0.0616645	0.0624139	0.0622803	0.061258	0.0593152	0.0565285	0.0530235	0.0489368	0.0444479	0.0397542	0.0350245	0.0304266	0.0260857	0.0221398	0.0186552	0.0157099	0.0133547	0.0115913	0.0103996	0.00978018	0.00968707	0.0100716	0.010905	0.01214	0.0137269	0.01562	0.0177668	0.0200994	0.0225558	0.0250742	0.0275988	0.0300787	0.032465	0.0347096
0.0628017	0.0628018	0.0628477	0.0635312	0.0660493	0.070937	0.0777491	0.0855752	0.0936234	0.101363	0.108521	0.114925	0.120499	0.125194	0.128989	0.131882	0.133892	0.135048	0.135405	0.135061	0.134073	0.132532	0.13056	0.128217	0.125644	0.122889	0.120059	0.117214	0.114416	0.111705	0.109111	0.106652	0.104362	0.102235	0.100266	0.0984493	0.096777	0.0952428	0.0938375	0.0925447	0.0913522	0.0902481	0.0892212	0.0882619	0.0873607	0.0865113	0.0857047	0.0849351	0.084198	0.0834892
0.0160021	0.0160031	0.0166438	0.025515	0.0556621	0.0964072	0.128575	0.148371	0.159009	0.163888	0.164864	0.162712	0.157653	0.149824	0.139653	0.127714	0.114699	0.101245	0.0878968	0.0750841	0.0631281	0.0522879	0.042762	0.0346737	0.0281558	0.023228	0.0198695	0.0180282	0.0175921	0.0184393	0.020452	0.0234978	0.0274141	0.0320034	0.0370335	0.0422672	0.0474679	0.0524294	0.0569875	0.061012	0.0643755	0.0670095	0.0688555	0.0698569	0.0699673	0.0692482	0.0676133	0.0652208	0.0621229	0.058446
0.0134919	0.0134922	0.0137	0.016496	0.0262264	0.0434612	0.0631082	0.0805041	0.0941865	0.104362	0.111726	0.116973	0.120672	0.123231	0.124964	0.126092	0.126755	0.127089	0.127165	0.127043	0.126769	0.126378	0.125889	0.125324	0.124695	0.124013	0.123284	0.122515	0.121707	0.120868	0.119997	0.119096	0.118167	0.117213	0.116233	0.115228	0.1142	0.113147	0.112068	0.110971	0.109853	0.108712	0.107548	0.106366	0.105166	0.103945	0.102697	0.101444	0.100169	0.0988778
0.0252264	0.0252265	0.0252655	0.0256741	0.0266883	0.0279456	0.0290019	0.0296748	0.0299956	0.0300614	0.0299676	0.0297813	0.0295478	0.0292929	0.0290329	0.0287761	0.0285278	0.0282912	0.0280668	0.0278552	0.0276581	0.0274731	0.027302	0.0271424	0.0269938	0.026858	0.0267303	0.0266138	0.0265062	0.0264065	0.0263142	0.0262287	0.02615	0.0260793	0.0260124	0.0259503	0.0258947	0.0258422	0.0257939	0.0257503	0.0257091	0.0256714	0.0256378	0.0256055	0.0255761	0.0255491	0.0255237	0.025501	0.025479	0.0254601
0.0395601	0.0396205	0.0732439	0.237695	0.321	0.338127	0.340567	0.340533	0.339784	0.33847	0.336605	0.334249	0.331495	0.328461	0.325252	0.321975	0.318712	0.315526	0.312468	0.309551	0.3068	0.304216	0.301781	0.299488	0.297319	0.295243	0.293249	0.291299	0.289375	0.287455	0.285512	0.283528	0.281484	0.279365	0.277155	0.274842	0.272415	0.269862	0.267169	0.264337	0.261365	0.258249	0.254991	0.25158	0.248052	0.244393	0.240582	0.236665	0.23265	0.228548
0.015645	0.015645	0.0156472	0.015677	0.0157822	0.0159774	0.0162425	0.016548	0.0168685	0.0171865	0.0174917	0.0177777	0.0180426	0.0182858	0.0185066	0.018707	0.0188876	0.0190499	0.0191939	0.0193225	0.0194367	0.0195351	0.0196227	0.019696	0.0197587	0.0198115	0.019855	0.0198899	0.0199166	0.0199331	0.0199461	0.0199508	0.0199504	0.0199449	0.0199333	0.019919	0.019898	0.0198755	0.0198476	0.0198176	0.019784	0.0197491	0.0197104	0.0196711	0.0196284	0.0195855	0.0195397	0.0194939	0.0194459	0.0193977
0.0340357	0.0340372	0.0347531	0.0419235	0.0594078	0.0790737	0.0930848	0.10061	0.103548	0.103778	0.102528	0.100519	0.0981344	0.0955842	0.0929771	0.0903762	0.0878184	0.0853244	0.0829072	0.080577	0.0783402	0.0761904	0.0741348	0.0721727	0.0702986	0.0685092	0.0668019	0.0651736	0.0636262	0.0621524	0.0607533	0.0594202	0.0581502	0.0569406	0.0557886	0.0546972	0.0536659	0.0526653	0.0517296	0.0508266	0.0499781	0.0491635	0.0483943	0.0476599	0.0469629	0.0463011	0.0456699	0.0450739	0.0445029	0.0439657
0.0129341	0.0129481	0.0204112	0.0767284	0.123799	0.137701	0.140508	0.140972	0.140974	0.140833	0.140596	0.140266	0.13985	0.139354	0.138788	0.138161	0.137484	0.13676	0.135994	0.13519	0.134345	0.133461	0.132539	0.131565	0.130545	0.129473	0.128344	0.127151	0.125884	0.124548	0.123135	0.121642	0.120067	0.118411	0.11667	0.114839	0.112922	0.110928	0.108857	0.106709	0.104492	0.102216	0.0998882	0.0975142	0.0951058	0.0926713	0.0902204	0.0877628	0.085308	0.0828651
0.0278279	0.0278281	0.0279589	0.0298491	0.0368132	0.0503499	0.0682604	0.0869612	0.104211	0.11917	0.131742	0.142141	0.15065	0.157486	0.162951	0.167182	0.170433	0.172823	0.174474	0.175474	0.175949	0.175989	0.175618	0.174954	0.174003	0.172849	0.17149	0.169993	0.168377	0.166649	0.164845	0.162978	0.16106	0.159102	0.157111	0.155096	0.153064	0.151021	0.148969	0.146912	0.144852	0.142792	0.140734	0.138679	0.13663	0.134585	0.132548	0.130519	0.128498	0.126486
0.0183196	0.0183196	0.0183213	0.0183462	0.0184341	0.0185981	0.0188215	0.0190797	0.0193512	0.0196209	0.0198803	0.0201245	0.0203508	0.020559	0.0207487	0.0209216	0.0210779	0.0212183	0.0213448	0.0214569	0.0215564	0.0216442	0.0217209	0.0217874	0.0218445	0.0218907	0.0219324	0.0219639	0.0219893	0.0220097	0.0220211	0.0220291	0.0220313	0.0220284	0.0220225	0.0220098	0.021997	0.0219776	0.0219576	0.0219331	0.0219073	0.0218784	0.0218478	0.0218153	0.0217808	0.0217453	0.0217078	0.0216699	0.0216299	0.0215899
0.0339137	0.0339139	0.034045	0.0358882	0.0425599	0.055423	0.0726197	0.0910517	0.108659	0.124561	0.138531	0.150638	0.161007	0.169852	0.177291	0.183502	0.188525	0.192515	0.195506	0.197598	0.198847	0.199317	0.199077	0.198202	0.196777	0.194853	0.19255	0.189901	0.18698	0.183883	0.180657	0.177361	0.174045	0.170752	0.16752	0.164382	0.161359	0.158467	0.155718	0.153117	0.150665	0.148361	0.146205	0.144179	0.142275	0.140485	0.138797	0.137201	0.135688	0.134252
0.0257485	0.0257486	0.0258272	0.0269145	0.030696	0.0377496	0.0471003	0.0571727	0.0667787	0.0753723	0.0827958	0.0890717	0.0943245	0.0986695	0.102211	0.105093	0.107387	0.109171	0.110501	0.111444	0.112051	0.112359	0.112406	0.112216	0.111825	0.111256	0.110514	0.109643	0.108632	0.10752	0.106301	0.104996	0.103615	0.102169	0.100666	0.0991105	0.0975155	0.0958854	0.0942265	0.0925447	0.0908452	0.089133	0.0874119	0.0856895	0.0839664	0.0822495	0.0805402	0.0788379	0.0771571	0.0754895
0.0237472	0.0237476	0.0239217	0.0256759	0.0299111	0.0350072	0.0390358	0.0413903	0.0423715	0.0424695	0.0420653	0.041409	0.0406409	0.039835	0.0390295	0.0382429	0.0374851	0.0367584	0.0360645	0.0354035	0.0347762	0.034177	0.0336103	0.0330701	0.0325605	0.032075	0.0316148	0.0311786	0.0307654	0.0303741	0.0300037	0.0296533	0.0293265	0.0290121	0.0287131	0.0284359	0.0281686	0.0279187	0.0276832	0.0274564	0.0272479	0.0270505	0.0268648	0.0266793	0.0265184	0.0263576	0.026208	0.0260687	0.0259302	0.0258096
0.0285434	0.0285435	0.0285878	0.0292194	0.0314989	0.0358991	0.0420678	0.0491957	0.0565482	0.0636555	0.0702728	0.0763244	0.0817882	0.0866922	0.0910649	0.0949522	0.0984032	0.101431	0.104094	0.106416	0.108427	0.110136	0.111595	0.112813	0.113808	0.1146	0.115205	0.115636	0.115919	0.116039	0.116033	0.115912	0.115683	0.115356	0.114937	0.114414	0.113822	0.113166	0.112451	0.111664	0.110825	0.109942	0.109019	0.108052	0.107045	0.10601	0.104948	0.103861	0.102746	0.101614
0.0124228	0.0124231	0.0125555	0.0138577	0.0168939	0.0204155	0.0230955	0.0245574	0.0250417	0.0248812	0.0243519	0.0236202	0.0227916	0.0219284	0.0210697	0.0202401	0.0194559	0.0187251	0.0180524	0.0174399	0.0168834	0.0163864	0.0159407	0.0155433	0.01519	0.014877	0.0146021	0.0143565	0.0141415	0.0139504	0.0137823	0.013633	0.0135019	0.0133846	0.0132822	0.0131904	0.0131095	0.0130376	0.0129733	0.012916	0.0128654	0.0128201	0.0127795	0.0127432	0.0127107	0.0126819	0.012656	0.0126327	0.0126119	0.0125931
0.0278868	0.0278868	0.0278899	0.0279338	0.0280903	0.0283849	0.0287922	0.0292681	0.0297761	0.0302902	0.0307947	0.0312805	0.0317442	0.0321833	0.0325977	0.0329879	0.0333542	0.0336988	0.0340223	0.0343259	0.0346099	0.034874	0.035123	0.0353563	0.0355749	0.0357779	0.0359655	0.0361407	0.036302	0.0364536	0.0365933	0.0367238	0.036842	0.0369533	0.0370522	0.0371461	0.0372277	0.037306	0.037372	0.0374361	0.0374865	0.0375358	0.0375791	0.0376138	0.0376485	0.0376715	0.0376933	0.0377108	0.0377213	0.0377319
0.0253242	0.0253243	0.0253828	0.0262167	0.0292874	0.0354069	0.0441963	0.0544155	0.0647698	0.0743051	0.0823069	0.0881393	0.091193	0.0910391	0.0875056	0.0810611	0.0725024	0.0627514	0.0526427	0.0428493	0.0338986	0.0261729	0.019934	0.0152924	0.0122319	0.0106165	0.0102425	0.0109155	0.0124541	0.0146874	0.0174488	0.0205653	0.0238777	0.0272573	0.030595	0.0337928	0.0367808	0.0394895	0.0418428	0.0437833	0.0452647	0.0462449	0.0467005	0.0466311	0.046056	0.0450292	0.0436307	0.0419488	0.0400808	0.038118
0.0137073	0.0138028	0.0635353	0.237009	0.297801	0.300363	0.285949	0.266757	0.247458	0.229925	0.21481	0.202223	0.191941	0.18375	0.177319	0.172358	0.168604	0.165825	0.163804	0.162358	0.161341	0.160632	0.160108	0.159713	0.159367	0.159033	0.158679	0.158288	0.157846	0.157349	0.156799	0.156198	0.155549	0.154857	0.154123	0.153353	0.152546	0.151705	0.150833	0.149932	0.148998	0.148034	0.14704	0.146016	0.144957	0.143863	0.142743	0.141588	0.140395	0.139171
0.0173072	0.0173086	0.0181579	0.0298783	0.0664424	0.109101	0.138221	0.15377	0.161033	0.163917	0.164543	0.16395	0.162713	0.161134	0.159406	0.157626	0.155853	0.15411	0.152403	0.150731	0.149084	0.14745	0.14582	0.144181	0.142527	0.14085	0.13914	0.137397	0.135619	0.1338	0.131944	0.130049	0.128117	0.126151	0.124153	0.122126	0.120071	0.117995	0.115901	0.113791	0.111668	0.109537	0.107399	0.105261	0.103123	0.100989	0.0988618	0.096744	0.094638	0.0925459
0.0106261	0.010632	0.0140633	0.0516739	0.104458	0.127015	0.130321	0.125127	0.116257	0.106248	0.0965603	0.0881108	0.0814307	0.0768008	0.0742608	0.0735168	0.0741407	0.0755548	0.0771627	0.0784495	0.0790449	0.0787873	0.0776713	0.0758034	0.0734057	0.0706904	0.0679057	0.0652433	0.0628687	0.0608626	0.0592676	0.0580518	0.0571627	0.0564938	0.0559277	0.0553477	0.0546513	0.0537678	0.0526652	0.0513334	0.0498165	0.0481635	0.0464506	0.0447514	0.0431344	0.0416535	0.0403495	0.039237	0.0383141	0.037562
0.00965721	0.00966054	0.0109898	0.0231241	0.0489796	0.0720287	0.0837846	0.083055	0.0718798	0.0552839	0.0355962	0.0146835	0.00115491	9.44348e-05	7.41428e-05	7.90567e-05	8.97572e-05	0.000105822	0.000128005	0.0001577	0.000196894	0.000248364	0.00031543	0.000402289	0.000515215	0.000660595	0.000847003	0.00108448	0.00138147	0.00174462	0.00217223	0.00265567	0.00317991	0.00372774	0.00428341	0.00483368	0.00536872	0.00588199	0.00636777	0.00682334	0.00724656	0.00763746	0.00799472	0.00831625	0.00860458	0.00885937	0.00908365	0.00927407	0.00943437	0.00956879
0.0148928	0.0148928	0.0149055	0.0150812	0.0156853	0.0168019	0.0183324	0.0201115	0.0219987	0.0238942	0.0257405	0.0275013	0.0291681	0.0307331	0.0321975	0.0335655	0.034844	0.036037	0.0371514	0.038187	0.0391523	0.0400552	0.0408921	0.0416687	0.0423916	0.0430624	0.0436854	0.0442625	0.0447961	0.0452887	0.0457426	0.0461578	0.046539	0.0468878	0.047206	0.0474953	0.0477571	0.047991	0.0482068	0.0483903	0.0485551	0.0487025	0.0488266	0.0489308	0.0490204	0.0490936	0.0491415	0.0491864	0.0492095	0.0492238
0.0163163	0.0163163	0.0163208	0.0163842	0.0166047	0.0170172	0.0175822	0.0182399	0.018939	0.0196431	0.0203309	0.0209892	0.0216127	0.0221994	0.0227487	0.0232632	0.0237418	0.0241877	0.0246032	0.0249905	0.0253483	0.025681	0.0259901	0.0262759	0.0265409	0.0267857	0.0270115	0.0272195	0.0274082	0.0275867	0.0277444	0.0278901	0.0280258	0.0281436	0.0282519	0.0283516	0.0284361	0.0285116	0.0285792	0.0286378	0.0286881	0.0287306	0.0287655	0.0287936	0.028815	0.0288303	0.0288396	0.0288436	0.0288421	0.0288357
0.0137311	0.0137311	0.0137594	0.0141435	0.01545	0.0178584	0.0211169	0.0248234	0.02862	0.0322569	0.0355986	0.0385662	0.0411316	0.0432767	0.0449947	0.0462917	0.0471829	0.0476806	0.0478291	0.0476649	0.0472396	0.0465771	0.0457532	0.0448049	0.0437752	0.0427082	0.0416342	0.0405814	0.0395667	0.0386119	0.0377143	0.0368897	0.0361292	0.0354348	0.0348026	0.0342224	0.0336958	0.0332078	0.0327577	0.0323371	0.0319397	0.0315643	0.0312026	0.0308528	0.0305119	0.0301778	0.0298487	0.0295233	0.0292009	0.0288804
0.0125519	0.0125519	0.0125563	0.0126173	0.0128278	0.0132184	0.0137503	0.0143665	0.0150189	0.0156737	0.0163104	0.0169179	0.017491	0.0180279	0.0185277	0.0189935	0.0194264	0.0198259	0.020197	0.0205385	0.0208553	0.0211486	0.0214179	0.0216663	0.0218946	0.022104	0.0222955	0.0224702	0.0226295	0.0227706	0.0229037	0.0230222	0.0231274	0.0232255	0.0233077	0.0233827	0.0234493	0.023504	0.0235533	0.0235918	0.0236269	0.0236517	0.0236732	0.023686	0.0236955	0.0236976	0.0236967	0.0236895	0.0236794	0.023664
0.0387846	0.0387847	0.0388528	0.0398454	0.0435327	0.05097	0.0616958	0.0742106	0.0868857	0.0983785	0.107643	0.113655	0.11576	0.113758	0.108064	0.0995852	0.0895264	0.0789812	0.0688204	0.0597025	0.0520469	0.0461243	0.0419988	0.0396616	0.0390208	0.0398621	0.0419779	0.0450816	0.0488835	0.0530928	0.0574315	0.0616408	0.0654882	0.0687607	0.071316	0.0729735	0.0737265	0.0735604	0.072542	0.0707821	0.0684655	0.0657896	0.062936	0.0600893	0.057398	0.0549689	0.0528985	0.0512184	0.0499416	0.0490577
0.0296133	0.0296141	0.0300742	0.0360353	0.056118	0.0885474	0.122156	0.150485	0.172288	0.188418	0.200117	0.20839	0.21412	0.217796	0.219844	0.22053	0.220048	0.218607	0.21632	0.213345	0.209816	0.205845	0.201535	0.196999	0.192326	0.18759	0.182853	0.178168	0.173592	0.169146	0.164852	0.160726	0.156772	0.152993	0.149385	0.145956	0.142676	0.139539	0.136532	0.133644	0.130862	0.128177	0.125576	0.123062	0.12061	0.118214	0.115869	0.113569	0.111311	0.109091
0.0320491	0.03205	0.0326203	0.0406824	0.0695437	0.11489	0.15879	0.192668	0.216146	0.231539	0.241194	0.246945	0.250055	0.251352	0.251442	0.250734	0.249528	0.248037	0.246398	0.244708	0.243029	0.241396	0.239826	0.238324	0.236888	0.235514	0.234189	0.232904	0.231647	0.230412	0.229187	0.227967	0.226744	0.225512	0.224269	0.22301	0.221734	0.220438	0.219122	0.217784	0.216425	0.215045	0.213643	0.21222	0.210774	0.209308	0.207822	0.206315	0.204796	0.203252
0.0325752	0.032631	0.054285	0.204552	0.346438	0.400254	0.394045	0.352249	0.294151	0.231389	0.167443	0.103559	0.0422349	0.0025118	0.000139688	9.91676e-05	0.000106044	0.000120946	0.000143125	0.000173727	0.000214662	0.000269149	0.000340957	0.000436082	0.000562568	0.000731686	0.000962328	0.00128191	0.00174225	0.00241337	0.00339462	0.00473812	0.00640571	0.00830439	0.0103319	0.0124106	0.0144857	0.0165195	0.0184878	0.0203739	0.0221655	0.0238496	0.02542	0.0268737	0.0282031	0.0293945	0.0304549	0.0313718	0.0321564	0.0328109
0.0235485	0.0235489	0.0237279	0.0254061	0.0292439	0.0336474	0.0369588	0.0387333	0.0392671	0.0389747	0.0381748	0.0370737	0.0357981	0.0344451	0.0330787	0.0317496	0.030491	0.0293333	0.0282829	0.0273496	0.0265343	0.0258375	0.0252463	0.0247514	0.0243425	0.0240165	0.0237548	0.0235493	0.0233965	0.0232811	0.0232005	0.023147	0.0231146	0.0231009	0.0230996	0.0231088	0.0231257	0.0231478	0.0231733	0.023201	0.0232298	0.0232586	0.0232868	0.0233141	0.0233399	0.0233642	0.0233867	0.0234073	0.023426	0.0234429
0.0106249	0.0107519	0.0691212	0.224255	0.266758	0.261777	0.245232	0.226742	0.209361	0.194132	0.181337	0.170844	0.162466	0.155867	0.150777	0.146945	0.144072	0.142005	0.140529	0.139484	0.138774	0.138284	0.137935	0.137682	0.137474	0.137288	0.137107	0.136918	0.136716	0.136498	0.136264	0.136015	0.135749	0.135471	0.135179	0.134877	0.134563	0.13424	0.133906	0.133562	0.133207	0.132841	0.132467	0.132082	0.131686	0.131278	0.130857	0.130427	0.129986	0.129531
0.0257832	0.0257832	0.0258075	0.0261213	0.0271444	0.0289254	0.0311895	0.0336095	0.0359414	0.0380467	0.039869	0.0413954	0.042641	0.0436307	0.0443843	0.0449322	0.0453001	0.0455035	0.0455716	0.0455211	0.0453575	0.0451116	0.0447841	0.0443932	0.0439502	0.0434578	0.0429345	0.0423837	0.0418125	0.0412273	0.0406335	0.0400362	0.0394395	0.038847	0.0382632	0.0376893	0.0371269	0.0365774	0.036045	0.0355308	0.0350333	0.0345539	0.0340916	0.0336514	0.0332222	0.0328212	0.0324332	0.0320621	0.0317139	0.0313758
0.0209947	0.0209954	0.0214689	0.0283105	0.0531588	0.092186	0.128534	0.15483	0.171636	0.181473	0.186548	0.188135	0.18691	0.183252	0.177472	0.169982	0.161208	0.151672	0.141867	0.132227	0.123141	0.114869	0.107624	0.101602	0.0968264	0.0933812	0.0911953	0.0901973	0.0902721	0.0912625	0.0929735	0.0951889	0.097712	0.100331	0.102876	0.105197	0.107158	0.108681	0.109696	0.110158	0.110061	0.109426	0.10826	0.106628	0.104586	0.102218	0.0996072	0.096838	0.0939946	0.0911531
0.0186083	0.0186084	0.0186515	0.0192004	0.0209803	0.0240897	0.0280547	0.0322768	0.0363037	0.0398829	0.0429374	0.0454552	0.0474688	0.0490164	0.0501605	0.0509313	0.0513789	0.051532	0.0514171	0.0510607	0.0504921	0.0497339	0.0488037	0.047736	0.0465299	0.0452274	0.0438295	0.0423719	0.040867	0.0393308	0.0377843	0.0362424	0.0347191	0.0332275	0.0317833	0.0303932	0.029066	0.0278053	0.0266181	0.0255077	0.0244761	0.0235239	0.0226516	0.0218545	0.0211326	0.0204832	0.0199061	0.0193965	0.0189477	0.0185558
0.0134619	0.0134619	0.0134867	0.0138285	0.0150052	0.0172039	0.0202378	0.0237739	0.0275056	0.031218	0.0347833	0.038141	0.0412701	0.044166	0.046836	0.0492867	0.0515298	0.0535806	0.0554465	0.0571398	0.0586758	0.060053	0.0612893	0.0623937	0.0633752	0.0642338	0.0650001	0.0656714	0.066234	0.0667154	0.0671253	0.0674689	0.0677511	0.0679652	0.0681297	0.0682548	0.0683382	0.0683742	0.0683829	0.0683658	0.0683162	0.0682411	0.0681566	0.0680414	0.06792	0.067779	0.0676291	0.0674685	0.0672973	0.0671214
0.0119886	0.0119966	0.0162472	0.0562739	0.105786	0.126453	0.132043	0.133264	0.133425	0.13332	0.133144	0.132954	0.132767	0.132586	0.132412	0.132241	0.13207	0.131896	0.131715	0.131527	0.131328	0.131117	0.130891	0.130648	0.130389	0.130111	0.129813	0.129492	0.129146	0.128774	0.128372	0.127945	0.12749	0.127003	0.126476	0.125921	0.125328	0.124698	0.124028	0.123319	0.122569	0.121777	0.120943	0.120066	0.119145	0.118181	0.117168	0.11611	0.115003	0.113859
0.0124694	0.0124699	0.0127739	0.017052	0.0324252	0.0581658	0.0837164	0.102673	0.113748	0.117343	0.114734	0.107921	0.0989671	0.0895685	0.0809079	0.0738051	0.0687535	0.0660034	0.0655108	0.0669786	0.069911	0.0736344	0.0774694	0.0808239	0.0832768	0.0846074	0.0847661	0.083894	0.0822311	0.080076	0.0777352	0.0754824	0.0735372	0.0720267	0.0710449	0.0705634	0.0705374	0.0708469	0.0713682	0.0719533	0.0724787	0.0728357	0.0729625	0.0728308	0.0724452	0.0718409	0.0710741	0.0702113	0.0693206	0.0684635
0.0207151	0.0207157	0.0210586	0.0253844	0.0397072	0.0633739	0.0886482	0.110355	0.12731	0.139977	0.149224	0.155834	0.16038	0.163289	0.164783	0.164988	0.164056	0.16204	0.158948	0.154886	0.149933	0.144187	0.137798	0.130876	0.123591	0.116113	0.108588	0.101163	0.0939798	0.0871175	0.0806814	0.0747368	0.0692836	0.064413	0.0600586	0.0562464	0.0529503	0.0501371	0.0477419	0.0457877	0.0441609	0.0428666	0.0418364	0.0410233	0.0404152	0.0399459	0.0395975	0.039339	0.0391432	0.0389899
0.0293568	0.0293571	0.0295303	0.031319	0.0359631	0.0419668	0.0468361	0.0493324	0.0494373	0.0475264	0.0440859	0.0396075	0.0346001	0.0295328	0.0248086	0.0207369	0.0175175	0.0152345	0.0138992	0.0134168	0.013682	0.0145729	0.0159638	0.0177321	0.0197691	0.0219646	0.0242265	0.0264652	0.0285972	0.0305421	0.032224	0.0335746	0.0345389	0.0350812	0.0351965	0.034903	0.0342487	0.0333051	0.0321598	0.0309113	0.0296575	0.0284828	0.0274566	0.0266303	0.0260358	0.0256856	0.0255765	0.0256951	0.0260128	0.0264869
0.0149526	0.0149527	0.0149977	0.0154476	0.0165177	0.0178031	0.0188538	0.0195001	0.0197864	0.0198134	0.0196798	0.0194564	0.0191876	0.0189008	0.0186119	0.01833	0.0180604	0.0178058	0.0175674	0.0173459	0.0171405	0.0169512	0.0167769	0.0166172	0.0164703	0.0163366	0.0162147	0.0161031	0.0160012	0.0159088	0.0158241	0.0157467	0.0156762	0.0156119	0.0155533	0.0155016	0.0154529	0.0154082	0.0153688	0.0153319	0.0152984	0.0152684	0.0152403	0.0152152	0.0151926	0.0151711	0.0151525	0.0151344	0.0151191	0.0151041
0.0276668	0.0276669	0.0277159	0.0284237	0.0310068	0.036103	0.043368	0.0519229	0.0608963	0.0697011	0.0780299	0.0857223	0.092739	0.099039	0.104583	0.10935	0.113293	0.116395	0.118557	0.119825	0.120072	0.119363	0.117729	0.115169	0.111805	0.107757	0.103167	0.0981986	0.0930104	0.087765	0.082622	0.077709	0.0731304	0.0689701	0.0653238	0.0622093	0.0596397	0.0576273	0.0561741	0.0552454	0.05481	0.0548169	0.0552205	0.0559718	0.0570159	0.0582758	0.0597197	0.0612789	0.0629114	0.0645681
0.0128077	0.0128078	0.0128657	0.0136751	0.0165419	0.0220619	0.0297054	0.0383466	0.0469646	0.0549747	0.0621412	0.0684519	0.0739392	0.0786973	0.0827988	0.0863312	0.0893665	0.0919662	0.094188	0.0960915	0.0977109	0.0990742	0.100228	0.101201	0.102008	0.102664	0.103201	0.103622	0.103955	0.104206	0.104383	0.104497	0.104554	0.104561	0.104523	0.104444	0.104331	0.104187	0.104019	0.103827	0.103615	0.103379	0.103127	0.102861	0.102581	0.102288	0.101984	0.101668	0.101343	0.10101
0.0202086	0.0202134	0.0230269	0.0571381	0.123018	0.165669	0.182469	0.18759	0.188496	0.187811	0.186458	0.184863	0.183255	0.181753	0.180403	0.179206	0.178147	0.177193	0.176316	0.175492	0.174694	0.173905	0.173108	0.172294	0.17145	0.170575	0.16966	0.168704	0.167707	0.166667	0.165577	0.16444	0.163263	0.162041	0.160775	0.159466	0.158113	0.156716	0.155277	0.153802	0.152291	0.150745	0.149166	0.147549	0.145902	0.144227	0.142527	0.140805	0.139055	0.137286
0.0219332	0.0219333	0.0219635	0.0222559	0.0229194	0.02367	0.0242417	0.024562	0.0246809	0.0246605	0.0245612	0.0244187	0.0242555	0.0240847	0.0239143	0.0237488	0.0235905	0.0234409	0.0233012	0.0231717	0.0230521	0.0229416	0.0228411	0.0227495	0.0226661	0.0225902	0.0225216	0.0224602	0.0224048	0.0223553	0.0223096	0.02227	0.022234	0.0222015	0.022172	0.0221465	0.0221235	0.022103	0.0220848	0.0220681	0.0220535	0.0220402	0.0220286	0.0220181	0.0220088	0.0220005	0.0219931	0.0219865	0.0219807	0.0219755
0.00981359	0.00981432	0.0102638	0.0164925	0.0390947	0.0738614	0.103681	0.119463	0.118092	0.104266	0.0845674	0.0620773	0.0385725	0.01629	0.00247273	0.00100536	0.00101535	0.00118511	0.0015102	0.00210349	0.00333227	0.00640531	0.0130705	0.0227936	0.0340476	0.0454643	0.0556589	0.062754	0.0645127	0.0600579	0.0507359	0.0383414	0.0243072	0.0104868	0.00178176	0.000614083	0.000580847	0.000638311	0.000752334	0.000936827	0.00123018	0.00171842	0.00259042	0.00418618	0.00678007	0.0102369	0.0142071	0.0183743	0.0224813	0.0262868
0.0117607	0.0117609	0.0119054	0.0139438	0.0213685	0.0353826	0.0526643	0.0689889	0.0824396	0.0928043	0.100517	0.106107	0.110074	0.112809	0.114601	0.115676	0.116202	0.116315	0.116126	0.115716	0.115159	0.114507	0.113802	0.113074	0.112347	0.111633	0.110944	0.110284	0.109653	0.109057	0.108487	0.107943	0.107421	0.106919	0.106433	0.105958	0.105492	0.105033	0.104577	0.104123	0.103669	0.103215	0.102757	0.102297	0.101833	0.101366	0.100893	0.100416	0.0999347	0.0994484
0.0062185	0.00621904	0.00653673	0.0108149	0.0262498	0.0517559	0.0753969	0.0879747	0.0852685	0.0719545	0.0530778	0.0307251	0.00829525	0.000693094	0.000389004	0.000355596	0.000363915	0.000399124	0.00045878	0.000545922	0.000669452	0.000845414	0.00110657	0.00151745	0.00222784	0.00353425	0.00579639	0.00897168	0.0126765	0.0165343	0.0202209	0.0233585	0.0253973	0.0257138	0.023877	0.0200362	0.0146469	0.00848157	0.00302496	0.000687082	0.000404016	0.000385399	0.000410435	0.000463156	0.000543639	0.000657291	0.00081342	0.00102653	0.00131549	0.00170303
0.0318129	0.031813	0.0318799	0.0327593	0.0357288	0.0411168	0.048157	0.0557376	0.0629956	0.0694894	0.0750532	0.0796715	0.0833807	0.0862432	0.0883149	0.0896333	0.0902371	0.0901784	0.0894937	0.0881942	0.0863335	0.0839733	0.0811141	0.0778783	0.0742948	0.0704547	0.0664344	0.0623061	0.0581515	0.0540428	0.0500335	0.0461858	0.0425532	0.0391605	0.0360209	0.0331856	0.0306168	0.0283737	0.0263912	0.0247179	0.0232875	0.0221346	0.0211971	0.0204877	0.0199645	0.0196282	0.0194387	0.0193914	0.0194556	0.0196275
0.0261167	0.0261173	0.0265484	0.0329537	0.0572455	0.09831	0.139829	0.172508	0.195239	0.210009	0.219142	0.224387	0.226809	0.227069	0.2255	0.222275	0.217539	0.211448	0.204149	0.195846	0.186816	0.17729	0.167553	0.157851	0.148408	0.139443	0.131111	0.123488	0.116738	0.110885	0.105918	0.101964	0.0988988	0.0967091	0.095412	0.0948509	0.0949993	0.0957625	0.0970059	0.0986702	0.100616	0.102743	0.10496	0.107166	0.109282	0.111238	0.112963	0.114408	0.115559	0.116375
0.011977	0.0120135	0.029801	0.10445	0.136442	0.142339	0.14316	0.143191	0.143033	0.142736	0.142282	0.141657	0.14085	0.139863	0.138706	0.137391	0.135935	0.134363	0.132687	0.130938	0.129129	0.127285	0.125418	0.123545	0.121678	0.119824	0.117993	0.116191	0.11442	0.112683	0.110979	0.109307	0.107665	0.106051	0.104461	0.102892	0.101341	0.0998028	0.0982735	0.096749	0.0952258	0.0937006	0.0921706	0.090633	0.0890858	0.0875271	0.0859554	0.0843706	0.0827718	0.0811609
0.0160881	0.0160897	0.01703	0.030885	0.0793644	0.140134	0.182185	0.196643	0.186631	0.163692	0.136146	0.107512	0.0795929	0.0537911	0.0315082	0.0145923	0.00560563	0.00411466	0.00574223	0.0112921	0.023582	0.0419071	0.0635064	0.0850358	0.103137	0.11376	0.11352	0.103194	0.086587	0.0667939	0.0458048	0.0255084	0.00871191	0.00164065	0.00116302	0.00130481	0.00164164	0.00229102	0.0036837	0.00698436	0.0132875	0.0220865	0.0323602	0.0431357	0.0535175	0.0624954	0.068716	0.0707214	0.067766	0.0605223
0.0253997	0.0254002	0.0256827	0.0287995	0.037232	0.0485114	0.0582777	0.0646594	0.0679194	0.0689393	0.0684582	0.0670359	0.0650381	0.0627076	0.0602103	0.0576656	0.0551533	0.0527312	0.0504313	0.0482763	0.0462835	0.044447	0.0427646	0.0412314	0.0398498	0.0385923	0.037448	0.0364222	0.0354927	0.0346496	0.0338836	0.033194	0.0325686	0.031999	0.0314794	0.0310086	0.0305762	0.0301803	0.0298174	0.0294843	0.0291783	0.0288978	0.0286412	0.028406	0.0281867	0.0279828	0.0277957	0.0276247	0.027465	0.0273162
0.0153082	0.0153096	0.0161658	0.0275858	0.0628753	0.104497	0.133314	0.147902	0.151618	0.147359	0.138035	0.126327	0.114262	0.103217	0.0941767	0.08772	0.0842247	0.0836292	0.0855767	0.0894197	0.0942271	0.0990764	0.103203	0.106078	0.107469	0.107388	0.106044	0.103778	0.100989	0.0980658	0.0953451	0.0930809	0.0914338	0.0904608	0.090147	0.0903756	0.090975	0.0917579	0.0925305	0.0931313	0.0934434	0.0933868	0.0929648	0.0922192	0.0912189	0.0900584	0.0888454	0.0876757	0.0866279	0.0857555
0.0335903	0.0335988	0.0381392	0.0940437	0.204794	0.287014	0.327242	0.340211	0.333086	0.307193	0.267065	0.220663	0.173046	0.125966	0.0802657	0.0373318	0.0045765	0.000235816	0.00014192	0.000137098	0.000144202	0.000160407	0.000185794	0.000221955	0.000270985	0.000336872	0.000424282	0.000540926	0.00069658	0.000907009	0.0011964	0.00160395	0.0021864	0.00300967	0.00411746	0.0054837	0.0070448	0.00872124	0.0104481	0.0121781	0.0138805	0.0155338	0.0171272	0.0186498	0.0200995	0.0214766	0.0227787	0.0240018	0.0251485	0.0262251
0.0139159	0.0139159	0.0139381	0.0142512	0.0153682	0.017508	0.0205206	0.0240896	0.0278998	0.0317154	0.0353939	0.0388622	0.0420865	0.0450567	0.0477726	0.050232	0.0524548	0.0544458	0.0562007	0.0577521	0.0590925	0.0602279	0.0611912	0.0619842	0.0626198	0.0631112	0.063472	0.0637147	0.0638556	0.0639058	0.0638778	0.0637833	0.0636333	0.0634376	0.0632064	0.0629467	0.0626651	0.0623678	0.0620611	0.0617492	0.0614354	0.0611224	0.0608117	0.0605055	0.0602057	0.0599118	0.0596239	0.0593423	0.0590688	0.0588016
0.00939657	0.00939874	0.0107296	0.0288858	0.0758655	0.114353	0.132021	0.137706	0.137597	0.13358	0.126297	0.116574	0.105372	0.093513	0.0816268	0.0702031	0.0595929	0.050087	0.0419629	0.0353346	0.0303833	0.0271849	0.0258019	0.0262406	0.0284731	0.0323992	0.0378242	0.0443553	0.0514939	0.0586467	0.0652097	0.0706438	0.0745723	0.0767272	0.0770741	0.0756971	0.0727953	0.0686921	0.0637224	0.0582185	0.0525289	0.0469607	0.0417861	0.0372424	0.0335527	0.0308366	0.0292596	0.0288533	0.0296763	0.031668
0.0276058	0.0276066	0.0281734	0.0367393	0.0712288	0.129581	0.18689	0.226305	0.239699	0.228555	0.203075	0.172566	0.141815	0.113425	0.0892832	0.0708465	0.0593495	0.055721	0.0610309	0.0759105	0.0987036	0.124662	0.148206	0.164539	0.170388	0.165513	0.152615	0.135355	0.116841	0.0992854	0.0843333	0.0732341	0.0670486	0.0664554	0.0720697	0.0837063	0.0997662	0.117242	0.132658	0.142896	0.14592	0.141507	0.131265	0.117662	0.102947	0.0889004	0.0768832	0.0679606	0.062919	0.0623229
0.0431711	0.0431715	0.0434457	0.0474118	0.0621538	0.0896568	0.12294	0.15509	0.18301	0.206078	0.224668	0.239482	0.251187	0.260348	0.267487	0.272979	0.277094	0.280133	0.282275	0.283675	0.284465	0.284751	0.284611	0.284135	0.283367	0.282343	0.281125	0.279716	0.278166	0.276493	0.274703	0.272815	0.270847	0.268806	0.266693	0.264522	0.262302	0.26003	0.257716	0.255364	0.252976	0.250555	0.248104	0.245624	0.243126	0.240595	0.238049	0.235487	0.232901	0.230303
0.0093339	0.00934936	0.0178947	0.0862352	0.141199	0.154524	0.150338	0.139119	0.125425	0.111385	0.0980815	0.086114	0.0758243	0.0674312	0.0610746	0.0569448	0.0550667	0.0553886	0.0576753	0.0613391	0.0655597	0.0694118	0.0720534	0.0729403	0.0719428	0.069246	0.0652222	0.0603919	0.0552617	0.0503315	0.0460332	0.0427892	0.0408466	0.0404245	0.0414534	0.0437626	0.0468533	0.0500719	0.0526341	0.0538064	0.0530978	0.0503918	0.0459234	0.0402039	0.0338897	0.0277032	0.0223436	0.0184294	0.0164025	0.0165056
0.0409804	0.0409804	0.0409887	0.0411109	0.0415545	0.0424134	0.0436203	0.0450512	0.0465945	0.0481697	0.049729	0.0512442	0.0527029	0.0540997	0.0554324	0.0567044	0.0579132	0.059063	0.0601582	0.0611986	0.062186	0.0631259	0.0640203	0.0648651	0.0656696	0.0664339	0.0671598	0.0678487	0.0685018	0.0691108	0.0696934	0.0702513	0.0707657	0.0712561	0.0717246	0.0721553	0.0725639	0.0729531	0.0733081	0.0736456	0.0739642	0.0742527	0.0745282	0.0747805	0.0750124	0.0752325	0.0754262	0.0756044	0.075765	0.0759238
0.0118983	0.0118983	0.0119267	0.0121874	0.0127499	0.0133529	0.0137838	0.0140041	0.0140597	0.0140086	0.0138967	0.0137511	0.01359	0.0134238	0.0132593	0.0131008	0.0129511	0.0128123	0.0126846	0.0125694	0.012466	0.0123741	0.0122934	0.0122236	0.0121631	0.0121112	0.0120669	0.0120296	0.0119987	0.0119729	0.0119518	0.0119346	0.0119208	0.0119099	0.0119015	0.0118951	0.0118905	0.0118872	0.0118847	0.0118835	0.0118828	0.0118825	0.0118829	0.0118834	0.0118842	0.0118851	0.0118861	0.0118872	0.0118882	0.0118892
0.0340051	0.0340062	0.0344788	0.0393278	0.0521134	0.0683343	0.0807775	0.086891	0.0870951	0.0826272	0.0748791	0.0652965	0.0550588	0.0450454	0.0358827	0.0279673	0.0215185	0.0165874	0.0131096	0.0109202	0.00980107	0.0095324	0.00991889	0.0108068	0.0120564	0.0135693	0.015255	0.0170438	0.0188811	0.0207209	0.0225292	0.0242787	0.0259464	0.0275156	0.0289716	0.0303024	0.0314927	0.0325413	0.0334489	0.0341964	0.0348129	0.0352799	0.0356143	0.0358339	0.0359441	0.0359547	0.0358916	0.0357688	0.0355947	0.0353904
0.0127911	0.0127941	0.0146641	0.0406649	0.10353	0.150632	0.167815	0.164516	0.150697	0.132906	0.114297	0.0965213	0.0806404	0.0674662	0.0577218	0.0520419	0.0508952	0.0544672	0.0622467	0.0728565	0.084054	0.093341	0.0987696	0.0995735	0.0961871	0.0897641	0.0816013	0.072915	0.0647498	0.0579658	0.0532695	0.0512081	0.0520637	0.0557325	0.0617034	0.0689159	0.0758877	0.0810824	0.0833114	0.0821745	0.0780078	0.0716142	0.0640327	0.056258	0.0492168	0.0437105	0.040388	0.0397101	0.041885	0.0468901
0.0406291	0.0406368	0.0455827	0.111458	0.233283	0.308259	0.334943	0.339394	0.334573	0.32575	0.315728	0.306144	0.297835	0.291144	0.286015	0.282255	0.279511	0.277457	0.275809	0.274317	0.272812	0.271177	0.269345	0.267295	0.265034	0.262574	0.25994	0.257175	0.254295	0.25134	0.248322	0.245264	0.242179	0.239072	0.23595	0.232817	0.229672	0.226518	0.223354	0.220183	0.217004	0.21382	0.210635	0.20745	0.204271	0.201103	0.197946	0.194806	0.191686	0.188592
0.0252572	0.0252669	0.0311571	0.101059	0.20401	0.252756	0.262575	0.254605	0.23905	0.221235	0.20399	0.188853	0.176665	0.16778	0.162223	0.159619	0.15942	0.160793	0.162864	0.164835	0.166129	0.166388	0.165564	0.163687	0.161032	0.157849	0.154412	0.150967	0.147714	0.144775	0.142209	0.140016	0.138146	0.136507	0.134991	0.13349	0.131907	0.130175	0.128257	0.126147	0.123867	0.121469	0.119014	0.116565	0.114184	0.111911	0.109794	0.10784	0.106041	0.104378
0.0153741	0.0153746	0.0157153	0.0201846	0.0352667	0.0594876	0.0835946	0.102498	0.1158	0.124577	0.129981	0.132803	0.133557	0.132631	0.130341	0.126981	0.122818	0.1181	0.113046	0.107861	0.102699	0.0976676	0.0928865	0.0883775	0.0841912	0.0803391	0.0767894	0.0735714	0.0706149	0.0679162	0.0654285	0.0631393	0.060998	0.0590103	0.0571291	0.0553446	0.0536484	0.0520162	0.0504513	0.0489386	0.0474761	0.0460604	0.0446895	0.0433591	0.0420683	0.0408167	0.0396084	0.0384403	0.0373118	0.036223
0.00646457	0.00646978	0.00936292	0.0425784	0.0956891	0.120963	0.123595	0.114731	0.101181	0.0860004	0.070654	0.0560098	0.0426398	0.0310091	0.0215868	0.0150132	0.0118867	0.0125109	0.017306	0.026635	0.0395116	0.0535741	0.0656766	0.072567	0.0725229	0.0664159	0.05623	0.043696	0.0302458	0.0173088	0.00711549	0.00296859	0.00261091	0.00317651	0.00476559	0.00904355	0.0179627	0.0304311	0.0441965	0.056875	0.0653793	0.0664257	0.0597477	0.0476615	0.032153	0.0151231	0.00255854	0.000766472	0.000677324	0.000716264
0.013088	0.01309	0.0143045	0.030223	0.0723211	0.110834	0.13136	0.138836	0.138175	0.131862	0.121831	0.109838	0.0972243	0.0849636	0.0737551	0.0640579	0.0562229	0.0503253	0.0463401	0.0440891	0.0433477	0.043801	0.0450716	0.0468282	0.0487362	0.0505149	0.051937	0.0528381	0.0531156	0.0527065	0.051647	0.049993	0.0478316	0.0453061	0.0425563	0.0397126	0.0368943	0.0342032	0.0317017	0.0294423	0.0274512	0.0257261	0.0242569	0.0230238	0.0220062	0.021171	0.0204861	0.0199246	0.0194613	0.0190743
0.0612487	0.0612558	0.0661532	0.136878	0.285708	0.392035	0.437067	0.451778	0.455923	0.456812	0.456715	0.456314	0.455826	0.455324	0.454828	0.454342	0.453862	0.453383	0.452897	0.4524	0.451885	0.451349	0.450787	0.450197	0.449573	0.448913	0.448214	0.447472	0.446692	0.445858	0.444977	0.444045	0.443062	0.442025	0.440932	0.439783	0.438567	0.437286	0.435943	0.434537	0.433068	0.431528	0.42992	0.428243	0.426497	0.42468	0.422792	0.420833	0.418805	0.416708
0.0221392	0.0221422	0.0240289	0.0508822	0.119549	0.177221	0.205243	0.214802	0.215052	0.20959	0.200239	0.188637	0.176248	0.164233	0.153408	0.144333	0.137326	0.132623	0.130112	0.129605	0.13073	0.132999	0.135873	0.138833	0.141434	0.143376	0.144436	0.144573	0.143779	0.142191	0.139978	0.137342	0.134465	0.131564	0.128791	0.126285	0.124152	0.122417	0.121084	0.120162	0.119543	0.119159	0.118917	0.11871	0.118447	0.11805	0.117469	0.116653	0.115621	0.114345
0.0185738	0.0185744	0.0189172	0.0232973	0.037997	0.0624435	0.0884526	0.110545	0.12751	0.139867	0.148626	0.154665	0.158707	0.161306	0.16287	0.163714	0.164069	0.164105	0.163949	0.163685	0.163372	0.163049	0.162739	0.162455	0.162201	0.16198	0.161788	0.161624	0.161482	0.161358	0.161249	0.161152	0.161063	0.16098	0.160901	0.160825	0.160751	0.160677	0.160604	0.16053	0.160456	0.160382	0.160307	0.160231	0.160154	0.160076	0.159998	0.15992	0.15984	0.159761
0.0068941	0.00722863	0.0650974	0.129846	0.140898	0.135892	0.125465	0.113472	0.10165	0.0908598	0.0815207	0.0737962	0.0677503	0.063313	0.0604696	0.0590825	0.0589981	0.0599675	0.0616528	0.0636762	0.0656485	0.067263	0.0683478	0.06886	0.0688536	0.068447	0.0677886	0.0670179	0.066252	0.0655747	0.0650414	0.0646721	0.064459	0.0643865	0.0644093	0.0644863	0.0645768	0.064644	0.0646629	0.0646199	0.0645122	0.0643448	0.0641293	0.0638801	0.0636119	0.0633381	0.0630685	0.0628096	0.0625622	0.0623272
0.0163851	0.0163854	0.0166101	0.0198137	0.0317322	0.0538747	0.0795623	0.102341	0.119852	0.131723	0.137952	0.138621	0.134293	0.126061	0.115495	0.104043	0.0928802	0.0828762	0.0747173	0.0688251	0.0655003	0.0648766	0.0668466	0.0710636	0.0769193	0.0836397	0.0904237	0.0965698	0.10154	0.104932	0.10657	0.106426	0.104697	0.101696	0.0978543	0.0936248	0.089431	0.0856507	0.0825686	0.0803913	0.0792358	0.0790976	0.0798935	0.0814875	0.0836097	0.0860187	0.0884275	0.0905871	0.0922908	0.0934124
0.00983133	0.00983159	0.00998984	0.0122	0.0205042	0.0372195	0.0588883	0.0799664	0.0973877	0.109653	0.11546	0.113348	0.103563	0.0884182	0.0702132	0.0502297	0.0294014	0.00974724	0.00101277	0.000516693	0.000462161	0.000451316	0.00046659	0.000505417	0.000570922	0.000670004	0.000816993	0.0010369	0.00138624	0.00199067	0.00321082	0.00598709	0.0114015	0.019215	0.0286009	0.0387135	0.0488092	0.0582565	0.0664422	0.0726279	0.0758566	0.0751997	0.070388	0.0619645	0.0509751	0.0383327	0.0247648	0.011345	0.00202403	0.000540664
0.0177754	0.0177755	0.0178427	0.018776	0.0220642	0.0283249	0.0368581	0.0462818	0.055407	0.0635519	0.0703235	0.0755093	0.078893	0.0803833	0.0799629	0.0777803	0.0741372	0.0694356	0.0641092	0.058581	0.053196	0.0482204	0.0438235	0.0401291	0.0371693	0.0349153	0.0333194	0.0323316	0.0318275	0.0317147	0.0319096	0.0323099	0.032837	0.0334257	0.0340194	0.0345741	0.0350593	0.0354518	0.0357358	0.0359045	0.0359562	0.0358939	0.0357247	0.0354572	0.0351077	0.0346848	0.0342025	0.033677	0.033119	0.0325407
0.01286	0.0128635	0.0150423	0.0428197	0.0975984	0.130938	0.142666	0.145581	0.145292	0.143177	0.139574	0.134793	0.12927	0.123434	0.117663	0.11226	0.107448	0.103378	0.100137	0.0977332	0.0961426	0.0953026	0.0950706	0.095317	0.0958931	0.0966526	0.0974567	0.0981885	0.0987609	0.0991054	0.0991968	0.0990258	0.0986009	0.0979329	0.097079	0.0960704	0.0949527	0.0937764	0.092579	0.0913986	0.0902685	0.0892091	0.0882299	0.0873526	0.0865598	0.0858553	0.0852247	0.0846486	0.084118	0.0836077
0.0892641	0.0892677	0.0918922	0.134513	0.265412	0.416123	0.523427	0.583515	0.613216	0.626723	0.63197	0.633005	0.631829	0.62948	0.626529	0.623287	0.61992	0.616511	0.613096	0.60968	0.606257	0.602812	0.599327	0.59578	0.592164	0.588454	0.584651	0.580716	0.576691	0.572528	0.568231	0.563812	0.559273	0.554616	0.549828	0.544906	0.539878	0.534747	0.529525	0.524195	0.518773	0.51328	0.507722	0.502098	0.49641	0.490682	0.484919	0.479127	0.473306	0.467473
0.0148276	0.0148357	0.0187974	0.0567745	0.111725	0.140784	0.150538	0.150758	0.144651	0.133334	0.118144	0.10071	0.0825253	0.0647648	0.0482739	0.0336791	0.0213991	0.0116717	0.00482628	0.00138372	0.000613884	0.00057026	0.000632693	0.000739499	0.000889098	0.00108718	0.0013435	0.001667	0.00206531	0.00253484	0.00307053	0.0036537	0.00426904	0.00489769	0.00552574	0.00614189	0.00673874	0.00731083	0.00785479	0.00836863	0.0088522	0.00930693	0.00972982	0.0101258	0.010494	0.0108352	0.0111526	0.0114476	0.0117214	0.0119731
0.0142005	0.0142013	0.0146878	0.0212373	0.0430746	0.0742235	0.100631	0.118212	0.128733	0.134706	0.137941	0.139568	0.140217	0.140251	0.139884	0.139236	0.138392	0.137401	0.136295	0.135093	0.133808	0.132451	0.131024	0.129533	0.127983	0.126369	0.124702	0.122974	0.121197	0.119363	0.117482	0.115556	0.113582	0.111568	0.109516	0.10743	0.105313	0.103169	0.100999	0.0988142	0.0966145	0.0944001	0.0921795	0.0899559	0.0877314	0.0855118	0.0833014	0.0810972	0.0789135	0.0767453
0.0310433	0.0310458	0.0327028	0.0583432	0.136291	0.216355	0.263756	0.284359	0.290122	0.287336	0.27874	0.266234	0.251682	0.236677	0.222482	0.209949	0.199687	0.191984	0.187	0.184576	0.184499	0.18635	0.18952	0.193476	0.197621	0.201507	0.204772	0.207237	0.208819	0.209511	0.209419	0.208712	0.207553	0.206106	0.204541	0.203002	0.20159	0.200405	0.199467	0.198786	0.198375	0.198175	0.198139	0.198229	0.198377	0.198537	0.198665	0.198736	0.198722	0.198623
0.021548	0.021548	0.0215681	0.0218425	0.0227732	0.0244528	0.0266528	0.0290693	0.031452	0.033652	0.0355946	0.0372571	0.0386482	0.0397889	0.0406989	0.0414032	0.0419232	0.0422808	0.0424986	0.0425995	0.0425925	0.0424852	0.0422973	0.0420443	0.0417316	0.0413682	0.0409623	0.040521	0.0400508	0.039556	0.0390468	0.0385207	0.037986	0.0374464	0.0369036	0.0363608	0.035821	0.0352851	0.0347552	0.0342366	0.0337233	0.0332233	0.0327343	0.032254	0.0317929	0.0313391	0.0309032	0.0304801	0.0300677	0.029676
0.0173308	0.0173329	0.0186007	0.0357431	0.0843096	0.132804	0.161341	0.174421	0.179471	0.18069	0.17972	0.177074	0.172925	0.167439	0.160887	0.153574	0.145837	0.138004	0.130345	0.123107	0.116474	0.110579	0.105519	0.101349	0.098092	0.0957469	0.0942259	0.0935527	0.093562	0.0941465	0.0952216	0.0966247	0.0982226	0.0998984	0.101527	0.103018	0.104287	0.105265	0.105944	0.106254	0.106254	0.105909	0.105274	0.104383	0.103253	0.101962	0.100553	0.0990635	0.0975489	0.0960513
0.0456481	0.0456487	0.0459949	0.0511936	0.0712845	0.108467	0.151935	0.192282	0.225756	0.251817	0.271178	0.284824	0.29375	0.29866	0.300433	0.29971	0.297176	0.293345	0.288682	0.283582	0.27833	0.273162	0.268231	0.263618	0.259382	0.255548	0.252076	0.248949	0.2461	0.243515	0.24113	0.23889	0.236771	0.23473	0.232734	0.230762	0.228795	0.226818	0.224824	0.222805	0.220759	0.218684	0.216581	0.214453	0.212302	0.210129	0.207944	0.205748	0.203545	0.201336
0.013002	0.0130045	0.0144684	0.0330728	0.0773897	0.112977	0.129953	0.136416	0.138609	0.139235	0.139253	0.138978	0.138504	0.137854	0.137027	0.136014	0.13481	0.133404	0.131793	0.12999	0.127974	0.125766	0.123368	0.12079	0.118029	0.115125	0.112078	0.108913	0.105647	0.102304	0.0989014	0.0954665	0.0920186	0.0885797	0.085167	0.0818051	0.078506	0.0752818	0.0721434	0.0691135	0.0661921	0.0633798	0.0606825	0.0581021	0.0556392	0.0533033	0.0510811	0.048972	0.0469723	0.045078
0.0859406	0.0859407	0.0860083	0.0869861	0.0904928	0.0970393	0.10569	0.115065	0.124143	0.132391	0.139539	0.145571	0.150471	0.154287	0.157132	0.159012	0.160116	0.160458	0.160149	0.159305	0.157969	0.156249	0.154234	0.151986	0.149549	0.146992	0.144367	0.141713	0.139063	0.136446	0.133881	0.131386	0.128973	0.126652	0.124428	0.122308	0.120287	0.118365	0.116541	0.114813	0.113177	0.111631	0.110174	0.108811	0.107517	0.10629	0.105127	0.104048	0.103026	0.102057
0.0291454	0.0291455	0.0291747	0.0295965	0.0311286	0.0340952	0.0382983	0.0432886	0.0486384	0.0540344	0.0592979	0.0643397	0.0691254	0.073639	0.077887	0.0818793	0.085625	0.0891427	0.0924464	0.0955306	0.0984262	0.101122	0.103648	0.106011	0.108207	0.11026	0.112173	0.113953	0.115608	0.117143	0.118557	0.119849	0.121074	0.122186	0.123213	0.124163	0.125015	0.125821	0.126517	0.127193	0.127752	0.128294	0.128742	0.129186	0.129528	0.129871	0.130128	0.130378	0.130563	0.130731
0.0283493	0.0283495	0.0284934	0.0305739	0.0382735	0.0533309	0.0732626	0.0940595	0.113263	0.12992	0.143843	0.155175	0.164133	0.170881	0.175706	0.178788	0.180419	0.180789	0.180173	0.17875	0.176757	0.174363	0.171752	0.169048	0.166358	0.163765	0.161305	0.159038	0.156957	0.155065	0.153371	0.151834	0.150456	0.149206	0.148054	0.146983	0.145977	0.145018	0.144086	0.14317	0.14226	0.141348	0.140427	0.139495	0.138549	0.137587	0.136608	0.135616	0.134608	0.133586
0.0346324	0.0346326	0.0347008	0.0353558	0.0368599	0.0385936	0.0399324	0.0406836	0.0409464	0.040874	0.0405943	0.0401966	0.0397352	0.0392463	0.0387532	0.0382718	0.0378127	0.0373826	0.0369861	0.036626	0.0363026	0.0360151	0.035762	0.0355428	0.035354	0.0351913	0.0350554	0.0349422	0.0348482	0.034771	0.0347098	0.0346611	0.0346232	0.0345944	0.0345734	0.0345587	0.0345496	0.0345439	0.0345423	0.0345425	0.034545	0.034549	0.0345537	0.0345593	0.0345652	0.0345712	0.0345772	0.0345831	0.0345887	0.0345939
0.0359647	0.0359665	0.0371354	0.05503	0.114997	0.189055	0.243421	0.274333	0.289697	0.296604	0.299132	0.29921	0.297679	0.2949	0.291093	0.286419	0.281053	0.275197	0.269039	0.262758	0.256527	0.250494	0.244755	0.239443	0.234592	0.230228	0.22644	0.223144	0.220319	0.218014	0.216107	0.214549	0.213333	0.21236	0.211575	0.210939	0.210397	0.209898	0.209408	0.20889	0.208321	0.207684	0.20696	0.206134	0.205208	0.204182	0.203058	0.201842	0.200542	0.199167
0.0217424	0.0217432	0.0221755	0.0277593	0.0466154	0.076911	0.107663	0.132741	0.151254	0.164263	0.173162	0.179152	0.18309	0.185645	0.187252	0.18822	0.188772	0.18905	0.189156	0.189158	0.189099	0.189009	0.188905	0.188797	0.188692	0.188592	0.188499	0.188412	0.188332	0.188257	0.188186	0.188119	0.188055	0.187992	0.187932	0.187872	0.187814	0.187756	0.187698	0.18764	0.187582	0.187524	0.187466	0.187407	0.187349	0.187289	0.18723	0.18717	0.18711	0.187049
0.0210307	0.02108	0.0468499	0.168547	0.226205	0.234422	0.227447	0.215245	0.201974	0.189718	0.179464	0.171645	0.166258	0.163071	0.161603	0.161338	0.161738	0.162328	0.162775	0.162885	0.162552	0.161797	0.160677	0.159273	0.157657	0.155911	0.154087	0.152218	0.150323	0.148405	0.146457	0.144466	0.142423	0.140313	0.138128	0.135862	0.133522	0.13111	0.128633	0.126108	0.123547	0.120964	0.118373	0.115788	0.113221	0.110682	0.108176	0.105709	0.103285	0.100904
0.0640896	0.0640911	0.0651708	0.0823507	0.145758	0.238802	0.322978	0.382969	0.420611	0.442717	0.455045	0.461608	0.464818	0.466131	0.466385	0.466091	0.465529	0.464859	0.464169	0.4635	0.462871	0.462286	0.461742	0.461235	0.460756	0.460301	0.459862	0.459435	0.459015	0.458598	0.458183	0.457767	0.457347	0.456924	0.456496	0.456062	0.455621	0.455174	0.45472	0.454258	0.453787	0.453309	0.452825	0.45233	0.451828	0.451318	0.4508	0.450272	0.449735	0.449189
0.0427692	0.0427709	0.0438921	0.0606427	0.118501	0.19615	0.260697	0.303906	0.329957	0.344573	0.351676	0.353294	0.350184	0.342444	0.33001	0.312945	0.291464	0.266369	0.238713	0.209841	0.181041	0.153348	0.127429	0.103757	0.0824779	0.0637109	0.0475044	0.0338205	0.0226367	0.0138552	0.00752957	0.00378842	0.00230657	0.00200738	0.00211891	0.00244445	0.00298672	0.00379916	0.00493843	0.00641951	0.00819514	0.010193	0.0123243	0.014517	0.0167098	0.018857	0.0209276	0.0228986	0.0247578	0.0264989
0.0226338	0.0226352	0.0234996	0.0362892	0.0846714	0.15476	0.214575	0.251328	0.260281	0.24303	0.21043	0.172345	0.132893	0.0937799	0.0562492	0.0221908	0.00226667	0.000797866	0.00074605	0.000786112	0.00088445	0.00104926	0.00130845	0.00172754	0.0024779	0.00406164	0.0076365	0.0138093	0.0217581	0.0305541	0.039488	0.0480559	0.0558765	0.0625667	0.0676191	0.070477	0.0705332	0.0676577	0.0621211	0.054565	0.0458128	0.0366023	0.0275716	0.0192639	0.0121691	0.00672245	0.00335255	0.00198368	0.0017336	0.00189368
0.025994	0.0259963	0.0274924	0.0489487	0.109518	0.168412	0.202023	0.216917	0.222747	0.224831	0.225423	0.22541	0.225135	0.224744	0.2243	0.223834	0.223361	0.222884	0.222404	0.221919	0.221427	0.220924	0.220407	0.219875	0.21932	0.218744	0.218145	0.217516	0.216862	0.216178	0.215465	0.21472	0.213939	0.213121	0.212266	0.21138	0.21046	0.209494	0.20849	0.207451	0.206377	0.205253	0.204091	0.20289	0.201655	0.200367	0.199053	0.197691	0.196289	0.194856
0.043305	0.0433052	0.0434527	0.0456889	0.0543676	0.0720903	0.0965127	0.123114	0.148753	0.171885	0.191772	0.20806	0.2205	0.228917	0.233363	0.233908	0.231089	0.225476	0.217778	0.20887	0.199502	0.190373	0.182059	0.174964	0.169317	0.165287	0.162846	0.161846	0.162094	0.163358	0.165369	0.167837	0.170503	0.173142	0.17556	0.177624	0.179212	0.180264	0.180761	0.180729	0.180167	0.179194	0.177853	0.176248	0.174484	0.172642	0.170806	0.169044	0.167404	0.165927
0.014913	0.0151549	0.0665335	0.147097	0.166885	0.169057	0.166553	0.160876	0.152699	0.142566	0.130506	0.116222	0.0994241	0.0803574	0.0597115	0.0385351	0.0183049	0.00320819	0.000314385	0.000186673	0.00016333	0.00016228	0.00017536	0.000200596	0.000238334	0.000290562	0.00036047	0.000452614	0.00057363	0.000731572	0.000938166	0.00120529	0.00154935	0.00197781	0.00249787	0.00309485	0.00375218	0.00444634	0.00515575	0.00586337	0.00655557	0.00722482	0.00786423	0.00847102	0.00904339	0.00958021	0.0100827	0.0105515	0.0109859	0.0113879
0.0456536	0.0456541	0.0459535	0.0504949	0.0682438	0.102243	0.143749	0.183865	0.218475	0.246602	0.26864	0.285402	0.297724	0.306483	0.312318	0.315851	0.31768	0.318144	0.317731	0.316727	0.315361	0.313827	0.31227	0.310782	0.309422	0.308221	0.307188	0.306322	0.305606	0.305023	0.30455	0.304167	0.303854	0.303591	0.303365	0.30316	0.302968	0.30278	0.302591	0.302397	0.302195	0.301986	0.301767	0.301539	0.301304	0.301061	0.300812	0.300558	0.300299	0.300036
0.0504406	0.0504409	0.0505504	0.051631	0.0541946	0.0572367	0.0596384	0.0610549	0.0616447	0.0616804	0.0613909	0.0609169	0.0603503	0.0597405	0.0591171	0.0584983	0.0578963	0.0573181	0.0567686	0.0562496	0.055763	0.0553104	0.0548916	0.0545014	0.0541454	0.0538158	0.053515	0.0532406	0.0529883	0.0527581	0.0525481	0.0523569	0.0521828	0.0520282	0.0518823	0.0517518	0.051634	0.0515237	0.0514271	0.051338	0.051255	0.0511833	0.0511164	0.0510561	0.0510002	0.0509504	0.0509042	0.050863	0.0508249	0.0507907
0.0187071	0.0187104	0.0206783	0.0469692	0.110034	0.160975	0.185948	0.195751	0.198884	0.19891	0.196824	0.192593	0.185813	0.176218	0.163609	0.148351	0.131067	0.112561	0.093651	0.074934	0.0568447	0.0397119	0.0239074	0.0101948	0.00178376	0.00048971	0.000382972	0.000344833	0.000327333	0.000323183	0.000329507	0.000345563	0.000371216	0.000407388	0.000455723	0.0005185	0.000598634	0.000700584	0.000831043	0.000997733	0.00121069	0.00148259	0.00182659	0.00225769	0.0027826	0.00339794	0.00409176	0.00484592	0.00563982	0.00645406
0.0419545	0.0419548	0.0420757	0.0434596	0.0472773	0.0525557	0.0574327	0.0608802	0.0628313	0.0636308	0.0636637	0.0632206	0.062492	0.0616011	0.0606136	0.059573	0.0585031	0.0574205	0.0563373	0.0552636	0.054207	0.0531741	0.0521751	0.0512101	0.0502861	0.0494104	0.0485799	0.0478071	0.0470794	0.0463996	0.0457681	0.045201	0.0446794	0.0442021	0.0437677	0.0433797	0.0430404	0.0427343	0.0424602	0.0422235	0.0420217	0.0418443	0.0416902	0.0415646	0.0414608	0.0413742	0.0413026	0.0412519	0.041211	0.0411815
0.039004	0.0390051	0.039483	0.0441574	0.0554731	0.0686642	0.0784263	0.0836848	0.0855334	0.0852087	0.0835665	0.0811565	0.0782965	0.0752113	0.0720515	0.0689307	0.0659237	0.0630851	0.0604539	0.0580513	0.0558637	0.0539049	0.0521581	0.050612	0.0492376	0.048045	0.0469912	0.0460619	0.045261	0.0445568	0.0439385	0.0433954	0.0429183	0.042505	0.042142	0.0418174	0.0415305	0.0412788	0.0410567	0.0408586	0.0406817	0.0405234	0.0403818	0.0402538	0.0401392	0.0400371	0.0399449	0.0398616	0.0397862	0.0397179
0.0338	0.0338333	0.0538243	0.236905	0.411735	0.473466	0.487752	0.489021	0.485098	0.47591	0.459257	0.432384	0.393642	0.344287	0.289258	0.233412	0.179056	0.126803	0.076884	0.0302766	0.00179061	0.000172427	0.000121913	0.000108191	0.000101208	9.81898e-05	9.79517e-05	9.98281e-05	0.000103525	0.000108821	0.00011572	0.000124313	0.000134681	0.000146961	0.000161507	0.000178667	0.000198701	0.000221885	0.00024946	0.000281321	0.000318636	0.000362759	0.000413662	0.000474149	0.000545688	0.000630434	0.000731569	0.0008527	0.000999361	0.00117953
0.0116562	0.0116572	0.0123079	0.0214255	0.0520919	0.0911844	0.118909	0.131571	0.130902	0.120678	0.10559	0.088717	0.071865	0.0564026	0.0434919	0.0341229	0.0290292	0.0285896	0.0328731	0.0414734	0.0532041	0.0660676	0.0778099	0.0864631	0.0905975	0.0896457	0.0842909	0.0759453	0.0660448	0.0558536	0.0464396	0.0386893	0.0332936	0.0307423	0.0312394	0.0348392	0.0411918	0.0495558	0.0586999	0.067182	0.0735644	0.0766977	0.0759988	0.0717369	0.0648151	0.0563609	0.0474441	0.038977	0.0317497	0.0263769
0.0152382	0.0152382	0.0152561	0.0154977	0.0163063	0.0177466	0.0196178	0.0216584	0.0236612	0.0254945	0.0271042	0.0284705	0.0295994	0.0305045	0.0312145	0.0317447	0.0321199	0.0323553	0.0324757	0.0324986	0.0324212	0.0322721	0.0320566	0.0317867	0.0314696	0.031113	0.0307233	0.0303071	0.0298707	0.029419	0.028956	0.0284856	0.0280112	0.0275356	0.0270612	0.0265909	0.0261261	0.0256683	0.0252184	0.0247777	0.0243488	0.023932	0.0235276	0.0231332	0.0227524	0.0223871	0.0220328	0.0216896	0.0213647	0.0210511
0.0155629	0.0155702	0.0200188	0.08019	0.183404	0.237436	0.249131	0.239079	0.219325	0.196343	0.173146	0.151121	0.130924	0.112821	0.096963	0.0834356	0.0723259	0.0638956	0.0583358	0.0560408	0.0572419	0.061994	0.0699483	0.0801261	0.0908482	0.100036	0.10569	0.10659	0.10264	0.094601	0.0836451	0.0710069	0.0578196	0.0451018	0.0338168	0.0248484	0.0190174	0.0168026	0.0185215	0.0245553	0.0351283	0.049818	0.0671194	0.0845263	0.0989598	0.10702	0.106012	0.0963188	0.0806911	0.0616506
0.0135909	0.0135945	0.0156493	0.0404558	0.0916734	0.127135	0.14215	0.147098	0.147869	0.146248	0.142479	0.136514	0.128443	0.118617	0.107465	0.0955038	0.0832235	0.0710586	0.059376	0.0484831	0.0386421	0.0300186	0.0227369	0.0168732	0.0123784	0.00918667	0.00711365	0.00596574	0.00550354	0.00553482	0.00592093	0.0065607	0.00737653	0.00829446	0.00925524	0.0102105	0.0111256	0.0119724	0.0127392	0.0134178	0.0140067	0.0145093	0.0149248	0.0152682	0.0155386	0.0157477	0.0158997	0.0160057	0.0160673	0.0160916
0.0342604	0.0342609	0.034596	0.0395054	0.0579571	0.0911743	0.128576	0.161783	0.18813	0.207708	0.221495	0.230407	0.235289	0.236833	0.235632	0.232352	0.227432	0.221468	0.214885	0.208045	0.201256	0.19473	0.18864	0.183054	0.177997	0.173485	0.1695	0.165963	0.162823	0.159992	0.157458	0.15511	0.152914	0.150825	0.148797	0.146803	0.144821	0.142831	0.140823	0.138791	0.136732	0.134645	0.132533	0.130399	0.12825	0.126089	0.123922	0.121756	0.119595	0.117446
0.0193938	0.0193939	0.0194663	0.0204965	0.0242611	0.0317434	0.0423298	0.0543094	0.0659803	0.076075	0.0835329	0.0875305	0.0876203	0.0839727	0.0774787	0.0692966	0.0605084	0.0519874	0.0443739	0.0380972	0.0334016	0.030402	0.0290595	0.0292622	0.0308228	0.0335167	0.0370469	0.0410893	0.0453104	0.04939	0.0530468	0.0559947	0.0580497	0.0590754	0.0590257	0.057978	0.0560925	0.053578	0.0506982	0.0477013	0.0448079	0.0421877	0.0399652	0.0382229	0.0369843	0.0362308	0.0359452	0.0360475	0.0364708	0.0371241
0.00757025	0.0075719	0.00849856	0.0206666	0.0578242	0.0982764	0.12124	0.122358	0.107711	0.0857986	0.059876	0.0314137	0.00556022	0.000457538	0.000263682	0.000215196	0.000193094	0.000184294	0.000183784	0.000189653	0.000201339	0.000219286	0.00024449	0.00027865	0.000324075	0.000383932	0.000462798	0.00056618	0.000702001	0.000880533	0.00111454	0.00141988	0.00180776	0.00228437	0.00284466	0.00346866	0.00413214	0.0048113	0.00548568	0.00613875	0.00675737	0.00733164	0.00785068	0.00830357	0.00868326	0.00897997	0.00918662	0.009299	0.00931432	0.00923864
0.0243043	0.0243045	0.0244572	0.0267133	0.0352587	0.0522736	0.0745977	0.0973798	0.117834	0.135038	0.149022	0.160186	0.168977	0.175814	0.18108	0.18505	0.188009	0.190149	0.19166	0.192673	0.193305	0.19365	0.193774	0.193757	0.193631	0.193436	0.193198	0.192938	0.192669	0.1924	0.192137	0.191885	0.191646	0.191419	0.191205	0.191002	0.190809	0.190627	0.190451	0.190283	0.190119	0.189959	0.189803	0.189649	0.189496	0.189345	0.189193	0.189042	0.188891	0.188739
0.0566608	0.0566629	0.057719	0.0693734	0.100009	0.135139	0.160549	0.174608	0.180233	0.180222	0.176376	0.169709	0.160906	0.150608	0.139433	0.127964	0.116707	0.106019	0.0962249	0.0874181	0.0797436	0.0731608	0.0676347	0.0630862	0.0594155	0.0565139	0.0542756	0.0525792	0.0513461	0.0504959	0.0499372	0.0496091	0.0494685	0.0494683	0.049574	0.0497583	0.049999	0.0502786	0.0505835	0.0509031	0.0512291	0.0515552	0.0518768	0.0521903	0.0524934	0.052784	0.0530611	0.0533248	0.0535726	0.0538066
0.0200069	0.0200073	0.0201626	0.0216588	0.0251531	0.0292219	0.0323487	0.0341104	0.0347709	0.0347361	0.0343116	0.0336883	0.0329783	0.03224	0.0315057	0.0307914	0.030107	0.0294557	0.0288393	0.028258	0.0277114	0.0271992	0.026718	0.0262703	0.0258493	0.0254552	0.0250901	0.0247486	0.0244294	0.0241322	0.0238544	0.0235954	0.0233539	0.0231287	0.0229187	0.0227243	0.0225415	0.0223702	0.022211	0.0220641	0.0219264	0.0217972	0.0216762	0.021565	0.0214611	0.0213633	0.0212713	0.0211875	0.0211087	0.0210345
0.012418	0.0124182	0.0125331	0.0141618	0.0200453	0.0313796	0.0460849	0.0609089	0.0739175	0.084597	0.0930576	0.0996368	0.10469	0.108526	0.111405	0.113508	0.115027	0.116067	0.116746	0.117138	0.117304	0.117299	0.117165	0.116933	0.116635	0.116282	0.115895	0.11548	0.11505	0.114609	0.114161	0.113709	0.113256	0.112802	0.112347	0.111893	0.11144	0.110986	0.110531	0.110076	0.10962	0.109162	0.108702	0.10824	0.107776	0.107309	0.106839	0.106365	0.105888	0.105407
0.0129506	0.0129519	0.0137363	0.023912	0.0544155	0.0897317	0.113843	0.125911	0.128711	0.124588	0.11579	0.104406	0.0920719	0.0799285	0.0687378	0.0589854	0.0509221	0.0446291	0.0400278	0.0369308	0.0350797	0.0342253	0.0340951	0.0344353	0.0350268	0.0357021	0.0363253	0.0367963	0.0370574	0.0370798	0.0368528	0.0363814	0.03569	0.0348152	0.0337953	0.0326636	0.0314633	0.0302297	0.028992	0.0277766	0.0266031	0.0254828	0.024433	0.0234505	0.0225414	0.0217079	0.0209392	0.0202439	0.0196101	0.0190332
0.0584831	0.0584832	0.0585499	0.0595801	0.0635694	0.0717544	0.0836696	0.0978296	0.112843	0.127808	0.142257	0.155972	0.168863	0.180927	0.192157	0.202593	0.21226	0.221214	0.229435	0.236996	0.243974	0.250312	0.2561	0.261343	0.266102	0.270392	0.274242	0.277682	0.280741	0.283395	0.285796	0.287922	0.289676	0.291228	0.292584	0.293686	0.294597	0.295357	0.295948	0.29642	0.296772	0.296998	0.297157	0.297189	0.297193	0.297085	0.296937	0.296744	0.296487	0.296203
0.0320541	0.0320541	0.0320579	0.0321134	0.0323127	0.0326942	0.033226	0.0338543	0.034528	0.0352128	0.0358863	0.0365371	0.0371585	0.0377478	0.0383045	0.0388273	0.0393215	0.0397818	0.0402158	0.0406216	0.0409997	0.041353	0.0416827	0.04199	0.042276	0.0425396	0.042789	0.0430157	0.0432252	0.0434207	0.0436018	0.0437633	0.043913	0.0440511	0.0441741	0.0442857	0.0443896	0.0444774	0.044558	0.0446304	0.04469	0.044744	0.0447893	0.044825	0.0448576	0.0448787	0.0448976	0.0449068	0.0449129	0.0449121
0.025311	0.0253129	0.0264629	0.0447965	0.118423	0.222619	0.3108	0.369548	0.401225	0.408732	0.392889	0.356603	0.307961	0.255238	0.202653	0.151646	0.10271	0.0562928	0.0147994	0.000882296	0.000424392	0.000347073	0.000299954	0.000267916	0.000245989	0.000231594	0.000222992	0.000219497	0.00022039	0.000225637	0.000235392	0.000249837	0.000269639	0.000295891	0.00032966	0.000372524	0.000426811	0.000495548	0.000582812	0.000693862	0.000837948	0.00102716	0.0012805	0.00163215	0.00213654	0.00286989	0.00393758	0.00538869	0.00719488	0.00926562
0.0198464	0.0198876	0.0416901	0.14067	0.185407	0.19384	0.195007	0.195053	0.194838	0.194437	0.193846	0.193062	0.192109	0.191013	0.189809	0.188533	0.187222	0.185908	0.184619	0.183377	0.182202	0.181105	0.180091	0.179167	0.178332	0.177587	0.176934	0.176363	0.175868	0.175441	0.175076	0.174768	0.174508	0.174292	0.174113	0.173965	0.173845	0.173747	0.173668	0.173604	0.173553	0.173512	0.173478	0.173451	0.173429	0.17341	0.173394	0.173379	0.173366	0.173354
0.0284893	0.0284958	0.032502	0.0846133	0.181059	0.239676	0.260918	0.26627	0.265438	0.261051	0.253924	0.244785	0.234492	0.223828	0.213438	0.203805	0.195243	0.187959	0.182098	0.177559	0.174302	0.172215	0.171081	0.170642	0.170663	0.17091	0.171171	0.171267	0.171046	0.170438	0.169379	0.167827	0.165846	0.163424	0.160686	0.157662	0.154462	0.151166	0.147856	0.144609	0.141479	0.138533	0.135788	0.133276	0.131	0.128932	0.12707	0.12539	0.123839	0.122379
0.0210218	0.0210223	0.0212421	0.0233936	0.0285418	0.0347098	0.039564	0.0423755	0.0435318	0.0436107	0.0430844	0.0422387	0.0412463	0.0401989	0.0391468	0.0381151	0.0371195	0.036166	0.0352572	0.0343948	0.0335786	0.0328067	0.0320824	0.0313962	0.030754	0.0301473	0.0295791	0.029045	0.0285436	0.0280729	0.0276313	0.027217	0.0268284	0.0264689	0.0261249	0.0258024	0.025505	0.0252213	0.0249559	0.0247106	0.0244767	0.0242585	0.0240588	0.0238641	0.0236877	0.023517	0.0233617	0.0232121	0.0230754	0.0229443
0.0232893	0.0232895	0.0233942	0.0249011	0.0304361	0.0413114	0.0560798	0.0719618	0.0869829	0.100273	0.11163	0.121083	0.128737	0.134729	0.139172	0.142153	0.143777	0.144178	0.143491	0.1419	0.13956	0.136622	0.133291	0.129733	0.12608	0.122462	0.118977	0.115695	0.11267	0.109937	0.10749	0.105358	0.103483	0.101858	0.100477	0.0992762	0.0982273	0.0973073	0.0964899	0.0957386	0.0950313	0.0943489	0.0936755	0.0929981	0.0923065	0.0915931	0.0908517	0.0900808	0.0892795	0.0884466
0.0121551	0.0121563	0.0128757	0.0237963	0.0676612	0.132126	0.184412	0.213451	0.218147	0.202963	0.177533	0.148624	0.119315	0.0911491	0.0650658	0.0417396	0.0218802	0.0075766	0.00307122	0.00270546	0.00287764	0.00342245	0.00468689	0.00823603	0.0190065	0.0400031	0.0689531	0.100574	0.129051	0.149615	0.158307	0.154183	0.140314	0.121017	0.0993004	0.0770226	0.0554323	0.0355087	0.0183417	0.00644346	0.00306637	0.00286734	0.00323546	0.00421327	0.00682377	0.0149072	0.0325275	0.0587436	0.0893272	0.11862
0.0133735	0.0133737	0.0135055	0.0153832	0.0222744	0.0356552	0.0529254	0.070035	0.0845807	0.0955356	0.102329	0.104754	0.102996	0.0979581	0.0908199	0.0827818	0.074856	0.0678069	0.0621635	0.058274	0.0563019	0.0562448	0.0579414	0.0610116	0.0649898	0.0693383	0.0735326	0.0771304	0.0798045	0.081351	0.0817201	0.0810025	0.0794084	0.0772059	0.0746943	0.0721697	0.0698788	0.0680271	0.0667262	0.0660296	0.0659393	0.0663772	0.0672226	0.0683302	0.0695491	0.0707212	0.0717153	0.0724318	0.0728185	0.0728477
0.0181536	0.0181537	0.018198	0.0188192	0.0209966	0.0251368	0.0308503	0.0373921	0.04407	0.0504467	0.0563231	0.0616214	0.066358	0.0705612	0.0742757	0.0775485	0.0804068	0.0829133	0.0850933	0.0869678	0.0885998	0.0899697	0.091123	0.0920843	0.0928608	0.09348	0.0939507	0.0942861	0.0944981	0.0945977	0.0945947	0.0944964	0.0943148	0.0940553	0.0937245	0.0933283	0.0928722	0.0923578	0.0917856	0.0911761	0.0905302	0.0898382	0.0891098	0.0883543	0.087572	0.0867536	0.0859152	0.0850579	0.0841773	0.0832778
0.0257361	0.0257376	0.0266973	0.0405348	0.0862442	0.143296	0.185603	0.209864	0.221274	0.224169	0.220947	0.213253	0.202607	0.190488	0.178162	0.166619	0.156553	0.148399	0.142435	0.138658	0.136926	0.136938	0.138272	0.140459	0.143014	0.145516	0.14762	0.149073	0.149744	0.149558	0.148532	0.146745	0.144325	0.141423	0.138235	0.134913	0.131625	0.128498	0.125635	0.123121	0.120981	0.119211	0.117796	0.116694	0.115844	0.11517	0.114604	0.114075	0.11352	0.112886
0.0425268	0.042527	0.0426865	0.0450596	0.0541	0.0720282	0.0959602	0.121278	0.1451	0.166291	0.184553	0.200089	0.213142	0.22397	0.232811	0.239949	0.245446	0.249533	0.252321	0.253917	0.254467	0.25409	0.2529	0.250963	0.248505	0.245542	0.242221	0.238636	0.234882	0.231022	0.227134	0.223281	0.219496	0.215819	0.212277	0.208887	0.20566	0.202599	0.199706	0.196973	0.194393	0.191955	0.189647	0.187456	0.18537	0.18338	0.181462	0.17961	0.177815	0.176073
0.0550523	0.0550531	0.0554052	0.0588307	0.0673541	0.0781016	0.0871177	0.0929039	0.0958548	0.0968242	0.0965688	0.0955963	0.0942112	0.0925863	0.090813	0.088944	0.0870124	0.0850411	0.0830516	0.0810619	0.0790896	0.0771538	0.075264	0.0734405	0.0716876	0.0700199	0.0684375	0.0669591	0.0655747	0.0642856	0.0630932	0.0620117	0.0610121	0.0601041	0.0592929	0.0585628	0.0579091	0.0573268	0.0568087	0.056355	0.0559584	0.0556139	0.0553167	0.0550623	0.0548465	0.0546672	0.0545168	0.0543932	0.0542936	0.0542152
0.0345777	0.03458	0.0360699	0.0579695	0.125081	0.199324	0.248772	0.274297	0.284856	0.28649	0.282186	0.27371	0.262523	0.249965	0.237168	0.225017	0.214125	0.204879	0.197447	0.191872	0.187987	0.18557	0.184273	0.18379	0.18377	0.183902	0.183929	0.183661	0.18296	0.181739	0.179932	0.177599	0.174783	0.171522	0.167939	0.164134	0.160196	0.156231	0.152319	0.148532	0.14493	0.141545	0.138389	0.135468	0.132792	0.130318	0.128041	0.125909	0.123918	0.122017
0.0268734	0.0268736	0.026972	0.0279025	0.0300098	0.0324066	0.0342187	0.0352198	0.0355608	0.0354703	0.035124	0.0346371	0.0340794	0.0334932	0.0329047	0.0323304	0.0317811	0.0312649	0.0307834	0.0303413	0.029938	0.0295722	0.0292436	0.028947	0.028686	0.0284535	0.0282469	0.0280646	0.0279056	0.0277668	0.0276461	0.0275384	0.0274468	0.0273674	0.0272979	0.0272373	0.0271846	0.0271397	0.0271022	0.0270685	0.0270393	0.0270154	0.026994	0.0269757	0.0269606	0.0269472	0.0269358	0.0269265	0.026918	0.0269112
0.023387	0.0233871	0.0234134	0.0237861	0.025118	0.0276593	0.0312058	0.0353494	0.0397093	0.0440152	0.0481056	0.0519066	0.0553876	0.0585411	0.0613593	0.0638712	0.0660657	0.0679761	0.0696155	0.0709876	0.0721174	0.0730191	0.0737145	0.0742107	0.0745326	0.0746971	0.0747207	0.0746196	0.0744089	0.0741064	0.0737216	0.0732608	0.0727431	0.0721753	0.0715726	0.070939	0.0702812	0.0696049	0.0689144	0.068215	0.0675107	0.0668049	0.0660987	0.0653953	0.0646959	0.0640009	0.0633112	0.0626304	0.061956	0.0612886
0.0337624	0.0337639	0.0347371	0.0513331	0.127546	0.25283	0.372677	0.453046	0.477694	0.451599	0.397152	0.334151	0.271289	0.211631	0.156249	0.105657	0.0604089	0.021975	0.00260273	0.00147152	0.00155252	0.00184861	0.00244417	0.00372307	0.00757736	0.0208468	0.0461408	0.0793675	0.115207	0.149882	0.179778	0.199001	0.2008	0.184205	0.156094	0.122893	0.0875581	0.0519011	0.0186162	0.00145251	0.000563913	0.000552135	0.000601124	0.000693595	0.000837656	0.00105384	0.00138332	0.00191868	0.00289465	0.00495891
0.0382505	0.0382506	0.0383668	0.0401089	0.0468769	0.0608359	0.0806396	0.102883	0.124938	0.14544	0.163862	0.179979	0.193795	0.205289	0.214424	0.221068	0.225219	0.226773	0.225637	0.22194	0.21587	0.207734	0.197947	0.186999	0.175416	0.163715	0.152367	0.141775	0.132244	0.124026	0.117324	0.112238	0.108779	0.106971	0.106793	0.108079	0.110676	0.114385	0.118993	0.124241	0.129877	0.135683	0.141439	0.146964	0.152079	0.156651	0.160577	0.163762	0.166108	0.167673
0.048117	0.0481221	0.0515321	0.11201	0.291365	0.473876	0.587565	0.640942	0.655705	0.643368	0.609571	0.559603	0.49971	0.435715	0.371842	0.310592	0.253195	0.199988	0.151156	0.106532	0.0661349	0.0304345	0.00504897	0.00131706	0.00107784	0.00099288	0.000960906	0.000969101	0.00101469	0.00110084	0.00123641	0.0014394	0.00174653	0.00223501	0.00309386	0.00481699	0.00829422	0.0138391	0.0208733	0.0287495	0.03695	0.0450844	0.0528931	0.0602005	0.0669047	0.0729403	0.0782663	0.0828589	0.0866842	0.0896767
0.0132328	0.0132419	0.0183444	0.065688	0.117984	0.137143	0.141722	0.142628	0.142744	0.142661	0.142482	0.142217	0.141862	0.14141	0.140851	0.14018	0.139389	0.13847	0.137409	0.136211	0.13485	0.133323	0.131632	0.129754	0.127686	0.125439	0.123002	0.120364	0.117557	0.114569	0.111426	0.108128	0.104705	0.101173	0.097563	0.0938977	0.0901984	0.0864959	0.0828158	0.0791805	0.0756127	0.0721327	0.0687579	0.0655027	0.0623787	0.0593975	0.0565618	0.0538749	0.051337	0.0489467
0.00975449	0.00975919	0.0125231	0.0452988	0.100263	0.128538	0.136006	0.13338	0.124789	0.112939	0.0997203	0.086328	0.0735775	0.0621033	0.0523857	0.0448897	0.0399745	0.0379452	0.0388732	0.0426	0.0485733	0.0559262	0.0634745	0.0699965	0.0744404	0.0760807	0.0747362	0.0706723	0.06449	0.0569543	0.0488228	0.0408024	0.0335463	0.0276311	0.023513	0.0214787	0.0216788	0.0240879	0.0285203	0.0345821	0.0416356	0.0488414	0.0552255	0.0598023	0.0616724	0.0603147	0.0558564	0.0489407	0.0404112	0.0311202
0.00896337	0.00896474	0.00979199	0.0221727	0.0677446	0.125339	0.165366	0.18565	0.191645	0.186691	0.173062	0.153988	0.132273	0.109698	0.0873047	0.0657885	0.0456595	0.0274081	0.0120648	0.00357186	0.00218631	0.00194244	0.00184632	0.00181672	0.00183668	0.00190355	0.00202118	0.00220247	0.0024708	0.00287239	0.00351134	0.00463343	0.00686356	0.0112883	0.0184455	0.0279258	0.0390164	0.0508273	0.062325	0.072372	0.0799541	0.0841601	0.0845596	0.0810476	0.0741853	0.0646989	0.0533851	0.0409563	0.0280991	0.0156524
0.0183015	0.0183028	0.0191186	0.0307834	0.0687084	0.114083	0.145225	0.161583	0.16913	0.172358	0.173654	0.174097	0.174169	0.17408	0.173923	0.173741	0.173554	0.173373	0.173198	0.17303	0.17287	0.172714	0.172561	0.172411	0.172261	0.172111	0.171961	0.171809	0.171654	0.171497	0.171337	0.171174	0.171008	0.170837	0.170663	0.170485	0.170303	0.170116	0.169926	0.16973	0.169531	0.169326	0.169118	0.168904	0.168685	0.168463	0.168231	0.167997	0.167762	0.167514
0.0064193	0.006425	0.00978491	0.0513471	0.115425	0.142768	0.143332	0.132442	0.117822	0.10252	0.0879219	0.0747328	0.063256	0.053678	0.0459846	0.0401823	0.0363493	0.0345977	0.0350522	0.0377947	0.0427207	0.0491693	0.0560768	0.0620981	0.0661208	0.0676708	0.0669166	0.0644123	0.0608326	0.0567949	0.0528037	0.0492417	0.0463885	0.0444497	0.0435592	0.0437603	0.0449942	0.0470594	0.0496647	0.052379	0.0547661	0.0564555	0.0572322	0.0570879	0.0561388	0.054606	0.0527481	0.0508268	0.0490702	0.0476522
0.0254386	0.025439	0.0256392	0.0278322	0.0337755	0.041892	0.0492236	0.0542493	0.0569516	0.0578717	0.0575627	0.056433	0.0547841	0.0528099	0.0506657	0.0484601	0.046273	0.0441616	0.0421658	0.040316	0.0386191	0.0370842	0.035701	0.0344703	0.0333854	0.0324285	0.031582	0.0308454	0.0302035	0.0296398	0.0291462	0.0287214	0.0283485	0.0280209	0.0277334	0.0274834	0.0272638	0.0270707	0.0269005	0.0267502	0.0266171	0.0264991	0.0263938	0.0263006	0.0262175	0.0261425	0.0260756	0.0260159	0.0259621	0.0259137
0.0163665	0.0163669	0.0166328	0.0205026	0.0352678	0.0626587	0.0932253	0.118855	0.136291	0.143948	0.141319	0.130299	0.114526	0.0969543	0.0795119	0.0636062	0.0503588	0.0406775	0.0352003	0.0343647	0.0384517	0.0473654	0.0602189	0.0751142	0.0897823	0.102248	0.110915	0.114665	0.113099	0.106984	0.0977788	0.0870502	0.0761347	0.0661373	0.0578838	0.0520891	0.0492528	0.0496557	0.0534237	0.0602518	0.0692934	0.0792909	0.088776	0.0964205	0.101152	0.10237	0.100044	0.094797	0.087584	0.0794742
0.012816	0.0128224	0.0160624	0.0485897	0.0993771	0.127189	0.136616	0.137883	0.135287	0.130592	0.12486	0.118793	0.112823	0.107199	0.102031	0.0973433	0.0930983	0.08923	0.0856588	0.0823173	0.0791202	0.0760217	0.0729804	0.0699707	0.0669817	0.0640185	0.0610858	0.0582053	0.0553866	0.0526604	0.050034	0.0475173	0.0451283	0.0428797	0.0407601	0.0387703	0.0369241	0.035205	0.0336027	0.0321107	0.0307363	0.0294537	0.0282696	0.0271657	0.0261429	0.0251947	0.0243106	0.0234859	0.0227229	0.0220102
0.00977398	0.00977783	0.0120187	0.0392891	0.0915184	0.122576	0.130971	0.126432	0.115542	0.102186	0.0884299	0.0755505	0.0645141	0.056025	0.0507184	0.0489058	0.0506276	0.0553668	0.0620739	0.0692698	0.0754066	0.079328	0.0804844	0.0790305	0.0755582	0.0708427	0.0656696	0.0607425	0.056661	0.0538426	0.0525602	0.0528809	0.0546109	0.0573401	0.0604651	0.0633081	0.0652591	0.065909	0.0651277	0.0630566	0.0600388	0.0565216	0.052979	0.0498515	0.0475252	0.0462272	0.0461091	0.0471034	0.0489926	0.0514064
0.0164037	0.0164057	0.0175876	0.0333832	0.0778259	0.12224	0.148384	0.160427	0.165329	0.167122	0.167573	0.167369	0.166751	0.165783	0.164481	0.162864	0.160939	0.158734	0.156277	0.153602	0.150755	0.147785	0.144732	0.141641	0.138553	0.135504	0.132538	0.129667	0.12692	0.124332	0.121898	0.119634	0.11754	0.115622	0.113879	0.112311	0.110911	0.109662	0.108556	0.10758	0.106721	0.105967	0.105303	0.104719	0.104198	0.103731	0.103304	0.102908	0.102534	0.102171
0.0111081	0.0111291	0.0219513	0.0854297	0.123801	0.132655	0.134062	0.133957	0.133201	0.131784	0.129645	0.126778	0.123217	0.11903	0.114287	0.109059	0.103404	0.0973677	0.0910064	0.0843736	0.0775381	0.0705807	0.0635873	0.0566614	0.0499114	0.0434477	0.0373767	0.0317964	0.0267895	0.0224179	0.0187058	0.0157005	0.0133591	0.0116289	0.0104462	0.0097381	0.00941799	0.00940969	0.00964142	0.0100546	0.0105911	0.0112005	0.0118416	0.0124785	0.0130848	0.0136401	0.0141328	0.0145517	0.0148971	0.0151674
0.0266154	0.0266154	0.0266181	0.0266572	0.0267966	0.0270612	0.0274277	0.0278589	0.0283197	0.0287867	0.0292453	0.0296869	0.0301075	0.0305056	0.0308812	0.0312328	0.0315648	0.031874	0.0321648	0.0324365	0.0326903	0.0329267	0.0331472	0.0333526	0.033543	0.0337224	0.0338855	0.034038	0.0341803	0.0343116	0.0344302	0.0345404	0.0346418	0.0347323	0.0348171	0.0348928	0.0349612	0.0350235	0.0350772	0.0351273	0.035168	0.0352069	0.0352361	0.0352635	0.0352826	0.0353017	0.0353124	0.0353215	0.0353261	0.0353266
0.0184381	0.0184385	0.018731	0.0229906	0.0388917	0.067002	0.0969747	0.121478	0.139068	0.15089	0.158521	0.163341	0.166304	0.168082	0.169087	0.169608	0.169828	0.169862	0.169789	0.169658	0.1695	0.169333	0.169168	0.16901	0.168862	0.168723	0.168594	0.168474	0.168359	0.168251	0.168147	0.168046	0.167948	0.167851	0.167756	0.167661	0.167566	0.167471	0.167376	0.16728	0.167184	0.167088	0.16699	0.166892	0.166793	0.166693	0.166593	0.166492	0.166389	0.166286
0.0184907	0.0184909	0.0186021	0.0201908	0.0259785	0.0372371	0.0522652	0.0680222	0.0824843	0.0948342	0.104894	0.112669	0.118215	0.121648	0.123063	0.122665	0.120785	0.117668	0.113717	0.109271	0.104641	0.100104	0.0958671	0.0920794	0.0888301	0.0861546	0.0840511	0.0824907	0.0814046	0.0807106	0.0803262	0.0801721	0.0801617	0.0802374	0.0803342	0.0804031	0.0804107	0.0803297	0.0801369	0.0798373	0.079415	0.0788748	0.07824	0.0775141	0.0767107	0.0758449	0.0749314	0.0739845	0.0730174	0.0720415
0.0202502	0.0202515	0.0210478	0.0318555	0.0672762	0.113417	0.149638	0.172265	0.184982	0.191669	0.194808	0.195744	0.195062	0.19301	0.18962	0.18487	0.178728	0.171224	0.162407	0.15246	0.141565	0.130017	0.118102	0.106102	0.0942783	0.0828519	0.0720006	0.0618537	0.0525093	0.0440338	0.0364825	0.0298814	0.0242089	0.0194189	0.0155586	0.01254	0.0103059	0.008784	0.00786516	0.00745517	0.00746911	0.00783054	0.00849115	0.00940342	0.0105319	0.0118333	0.0132622	0.0147804	0.0163488	0.0179313
0.0392153	0.0392161	0.0395444	0.0426878	0.0501165	0.0587822	0.065325	0.0689343	0.0702631	0.0701546	0.0692007	0.0677762	0.0661062	0.064317	0.0624916	0.0606855	0.0589343	0.0572654	0.0556922	0.0542241	0.0528665	0.0516154	0.0504714	0.0494291	0.0484804	0.047627	0.0468493	0.0461456	0.0455095	0.0449347	0.0444197	0.0439556	0.043532	0.0431502	0.0428075	0.0424966	0.0422144	0.041958	0.0417249	0.0415124	0.0413198	0.0411444	0.0409845	0.0408387	0.0407056	0.040584	0.0404728	0.040371	0.040278	0.0401925
0.0544049	0.0544063	0.0549617	0.0602357	0.0731248	0.0884391	0.0999509	0.10606	0.107756	0.106349	0.102857	0.0980356	0.0924517	0.0865504	0.0806844	0.0751149	0.069999	0.0654741	0.0615639	0.0582726	0.0555845	0.0534466	0.0518012	0.0505923	0.0497383	0.0491755	0.0488712	0.0487623	0.0488047	0.0489631	0.0492049	0.0495063	0.0498489	0.0502135	0.0505873	0.0509607	0.0513248	0.0516746	0.0520059	0.0523144	0.0526008	0.0528613	0.0530984	0.0533103	0.0534994	0.0536657	0.0538106	0.0539365	0.0540448	0.0541371
0.015422	0.015422	0.0154238	0.0154476	0.0155317	0.0156876	0.015899	0.0161425	0.0163978	0.0166509	0.0168934	0.0171211	0.0173313	0.0175241	0.0176991	0.0178577	0.0180007	0.0181284	0.018243	0.0183441	0.0184331	0.0185109	0.0185784	0.0186363	0.0186852	0.0187243	0.0187577	0.0187855	0.0188037	0.0188179	0.0188269	0.0188292	0.0188283	0.0188227	0.0188119	0.0187995	0.0187825	0.0187635	0.0187411	0.0187166	0.0186898	0.0186609	0.0186305	0.018598	0.0185646	0.0185294	0.0184936	0.0184563	0.0184186	0.0183796
0.0284951	0.0284952	0.0285791	0.0296235	0.0328363	0.0380287	0.043848	0.0489921	0.0527889	0.0551074	0.0560289	0.0557595	0.0545036	0.052494	0.0499628	0.0471123	0.0441431	0.0412037	0.0384157	0.0358653	0.033603	0.0316538	0.0300185	0.0286924	0.0276431	0.0268421	0.0262543	0.0258568	0.0256112	0.0254892	0.0254656	0.0255191	0.0256299	0.025782	0.0259626	0.02616	0.026366	0.0265742	0.0267793	0.0269772	0.0271659	0.0273415	0.0275046	0.0276542	0.0277885	0.0279098	0.0280169	0.0281107	0.028193	0.0282635
0.0265667	0.0265816	0.0347948	0.122774	0.238801	0.289823	0.29468	0.279092	0.256519	0.232875	0.210792	0.191599	0.175935	0.164107	0.156242	0.152019	0.150836	0.151872	0.154023	0.156187	0.157431	0.157171	0.155203	0.151655	0.146814	0.141152	0.135145	0.12923	0.12378	0.119038	0.115167	0.112212	0.110056	0.108526	0.107386	0.106332	0.105102	0.103475	0.101317	0.0985938	0.0953689	0.0917756	0.0879927	0.0842176	0.0806429	0.0774064	0.0746417	0.0723845	0.0706427	0.0693686
0.0141302	0.0141345	0.0161296	0.0358956	0.0742319	0.103375	0.118312	0.124593	0.126365	0.125762	0.123851	0.121207	0.118158	0.114903	0.111554	0.10818	0.104818	0.101495	0.0982204	0.0950066	0.0918569	0.0887755	0.0857658	0.0828305	0.0799638	0.0771752	0.0744623	0.0718325	0.0692691	0.0667779	0.0643588	0.0620297	0.0597751	0.057592	0.0554892	0.0534602	0.0514961	0.0496061	0.0477937	0.0460399	0.0443751	0.0427535	0.0412313	0.0397377	0.0383521	0.0369814	0.035729	0.0344787	0.0333428	0.0322097
0.0371355	0.0371355	0.0371468	0.0373082	0.0378818	0.0389605	0.0404267	0.0421014	0.0438232	0.0454881	0.0470387	0.0484448	0.0497027	0.0508095	0.0517729	0.052597	0.0532989	0.0538881	0.0543702	0.054752	0.0550493	0.0552646	0.0554059	0.0554788	0.0554941	0.055457	0.0553729	0.0552434	0.0550749	0.0548724	0.05464	0.0543815	0.0541002	0.0537999	0.0534829	0.0531516	0.0528084	0.0524558	0.0520959	0.0517299	0.0513609	0.0509895	0.0506166	0.050244	0.0498726	0.0495027	0.0491368	0.0487751	0.0484155	0.048064
0.0555943	0.0555957	0.0565281	0.0715392	0.129447	0.218271	0.301041	0.360691	0.39624	0.411747	0.412083	0.401975	0.385937	0.367772	0.350335	0.335504	0.32437	0.31726	0.313933	0.313676	0.315597	0.318727	0.322241	0.325492	0.328014	0.32962	0.330266	0.330001	0.329042	0.327591	0.325855	0.324027	0.322269	0.320681	0.319315	0.318186	0.31729	0.316562	0.315966	0.315437	0.314932	0.314411	0.313838	0.313207	0.312508	0.311746	0.310933	0.310082	0.309207	0.308323
0.0117978	0.0118275	0.027856	0.131441	0.195577	0.210485	0.212062	0.20943	0.203349	0.194044	0.182263	0.16882	0.154411	0.139489	0.124333	0.109086	0.0938146	0.0785406	0.0632768	0.0480577	0.0329967	0.0184898	0.00652719	0.00222302	0.00151676	0.00119765	0.000985166	0.000832698	0.000720112	0.000635895	0.000572915	0.000526211	0.000492429	0.000469379	0.000455603	0.000450604	0.000453717	0.000465136	0.000485488	0.000516008	0.000558422	0.000615119	0.00068942	0.000786586	0.000912671	0.00107802	0.00129636	0.00158639	0.00197056	0.00246869
0.0213952	0.0213973	0.0226937	0.0410206	0.093254	0.144702	0.174228	0.187392	0.192589	0.194484	0.195067	0.195128	0.194969	0.194714	0.194413	0.194089	0.193753	0.193407	0.193052	0.192686	0.192307	0.191915	0.191506	0.19108	0.190634	0.190167	0.189678	0.189163	0.188624	0.188057	0.187466	0.186848	0.186198	0.185516	0.184804	0.184061	0.183286	0.182475	0.18163	0.180763	0.179841	0.178896	0.177915	0.176891	0.175843	0.174745	0.173617	0.172459	0.171245	0.170021
0.0199407	0.0199424	0.0210098	0.03659	0.0848639	0.137293	0.169859	0.18527	0.191537	0.193696	0.193993	0.193258	0.191783	0.189675	0.187002	0.183875	0.180381	0.176664	0.172836	0.169009	0.165291	0.161762	0.158484	0.155506	0.152876	0.150575	0.148645	0.147038	0.145784	0.1448	0.144078	0.143584	0.143283	0.143145	0.143135	0.143215	0.143356	0.143535	0.143732	0.143929	0.144114	0.144276	0.144408	0.144503	0.144561	0.144582	0.144568	0.14452	0.144442	0.144337
0.0272623	0.0272624	0.0273301	0.0283068	0.0319494	0.039217	0.0495824	0.0615724	0.0738463	0.0855906	0.0964606	0.106329	0.11519	0.123107	0.130103	0.136269	0.141658	0.146307	0.15025	0.153554	0.156213	0.158274	0.159814	0.160785	0.161323	0.16142	0.161115	0.160497	0.159594	0.158453	0.157112	0.15562	0.154031	0.15238	0.150701	0.149026	0.147382	0.14579	0.144271	0.142833	0.141488	0.140242	0.139098	0.138055	0.137116	0.136272	0.135524	0.13485	0.134243	0.133699
0.0109477	0.0109482	0.0111748	0.0133486	0.0185113	0.024719	0.0296023	0.0323673	0.0333253	0.0329874	0.0317421	0.0298506	0.0274964	0.0248564	0.0220904	0.0193437	0.0167379	0.0143771	0.0123164	0.0105861	0.00920505	0.00814139	0.00737962	0.00687124	0.00657112	0.00644102	0.00643974	0.0065366	0.00670499	0.00692329	0.00717491	0.0074447	0.00772324	0.00800228	0.00827638	0.00854121	0.00879348	0.00903148	0.00925459	0.00946136	0.00965093	0.00982539	0.00998331	0.0101256	0.0102542	0.0103668	0.0104674	0.0105558	0.0106328	0.0106994
0.0469271	0.0469272	0.0469652	0.0474007	0.0485874	0.0502203	0.0517617	0.0529044	0.0536003	0.0539321	0.0540053	0.0539149	0.053728	0.0534871	0.0532201	0.0529428	0.0526649	0.0523921	0.052127	0.0518712	0.0516267	0.0513917	0.0511681	0.0509547	0.0507508	0.0505576	0.0503738	0.050199	0.0500329	0.049875	0.0497256	0.0495824	0.049447	0.0493193	0.0491974	0.0490813	0.0489706	0.0488671	0.0487689	0.0486739	0.0485854	0.0485009	0.0484194	0.0483443	0.0482718	0.0482026	0.0481382	0.0480762	0.0480187	0.0479612
0.0132486	0.0132487	0.0133002	0.0140254	0.0166339	0.021724	0.0288955	0.0371382	0.0454288	0.0530531	0.0595339	0.0644809	0.0676492	0.0688282	0.0680644	0.0656272	0.061944	0.0575152	0.0528289	0.0483013	0.0442524	0.0409053	0.0384102	0.0368083	0.0360774	0.0361458	0.0369229	0.0382338	0.0399271	0.0418276	0.043773	0.0456126	0.0472185	0.0484902	0.0493591	0.0497906	0.0497845	0.0493844	0.0486277	0.0476103	0.0464206	0.045152	0.0438848	0.0426948	0.0416313	0.0407347	0.0400367	0.0395271	0.0391987	0.0390485
0.0181349	0.018136	0.018808	0.028072	0.0588642	0.0995289	0.131226	0.150566	0.160813	0.165272	0.165994	0.164172	0.160642	0.156031	0.150866	0.145551	0.140372	0.135533	0.13114	0.127242	0.123838	0.120881	0.11832	0.116093	0.114115	0.112305	0.110614	0.108979	0.10736	0.10572	0.10404	0.102305	0.100506	0.098645	0.096729	0.0947634	0.0927581	0.0907241	0.088673	0.0866175	0.0845677	0.082533	0.0805211	0.0785387	0.0765909	0.0746817	0.0728132	0.0709882	0.069207	0.0674698
0.0136318	0.0136319	0.0136711	0.0142077	0.0160776	0.0195737	0.0243338	0.0297145	0.0351183	0.0401707	0.0446833	0.0485774	0.0518461	0.0544918	0.0565207	0.0579739	0.0588602	0.0592538	0.0591955	0.0587419	0.0579505	0.0568917	0.055639	0.0542374	0.0527545	0.0512316	0.04971	0.0482191	0.0467821	0.0454176	0.0441264	0.0429212	0.0417997	0.0407547	0.0397824	0.0388846	0.0380458	0.0372594	0.0365191	0.03582	0.0351583	0.0345262	0.0339192	0.0333337	0.0327668	0.0322169	0.0316804	0.0311566	0.0306441	0.030143
0.0347252	0.0347322	0.0391367	0.104441	0.246211	0.348533	0.386508	0.382587	0.358517	0.327621	0.296417	0.2679	0.243572	0.224161	0.21004	0.20139	0.197924	0.199089	0.203616	0.209914	0.216308	0.221365	0.224201	0.224546	0.222598	0.218847	0.213975	0.208658	0.203484	0.19889	0.195209	0.192559	0.190901	0.190124	0.189915	0.189958	0.189928	0.189539	0.188619	0.187087	0.184972	0.182392	0.179518	0.176551	0.173684	0.17108	0.168859	0.167056	0.165663	0.16462
0.0248177	0.0248189	0.0255548	0.0354839	0.0681292	0.112397	0.149224	0.173899	0.188922	0.197631	0.202393	0.204552	0.204901	0.203845	0.201639	0.198471	0.19447	0.189783	0.184531	0.178856	0.172864	0.166662	0.160347	0.154017	0.147744	0.141594	0.135617	0.129849	0.124318	0.119032	0.114009	0.109269	0.104796	0.100565	0.0965764	0.0928417	0.0893213	0.0860002	0.0828648	0.0799021	0.0771127	0.0744721	0.071971	0.0695993	0.067348	0.0652091	0.0631752	0.0612436	0.0594007	0.0576438
0.029995	0.0299961	0.0306845	0.0423395	0.0999663	0.20868	0.324778	0.416192	0.46301	0.458632	0.417138	0.359873	0.299821	0.24209	0.188643	0.140219	0.0971993	0.0596799	0.0282867	0.00686191	0.00273158	0.00280531	0.00353642	0.00557761	0.0140187	0.0436958	0.0985515	0.166393	0.234287	0.293166	0.331133	0.336919	0.311774	0.269379	0.221258	0.172468	0.125221	0.0808316	0.0405921	0.00878695	0.00157832	0.00138083	0.00150904	0.001839	0.00251923	0.00409692	0.00983333	0.0320834	0.0746233	0.128161
0.0114721	0.0114744	0.0129126	0.0320172	0.0773976	0.111562	0.12608	0.13083	0.132182	0.132472	0.132397	0.132128	0.131703	0.131126	0.130404	0.129543	0.128552	0.127453	0.126269	0.125016	0.123719	0.122397	0.121072	0.119761	0.118481	0.117243	0.116056	0.114933	0.113882	0.112902	0.111995	0.111162	0.110403	0.109717	0.109099	0.108546	0.108057	0.107624	0.107242	0.106907	0.106614	0.106358	0.106135	0.105942	0.105771	0.105622	0.10549	0.105373	0.105268	0.105174
0.0404053	0.0404056	0.0405629	0.0421102	0.0458027	0.0501914	0.0535997	0.0554881	0.0560987	0.055819	0.0549762	0.0537966	0.0524241	0.0509655	0.049496	0.0480691	0.0467258	0.045493	0.0443838	0.043407	0.0425655	0.0418525	0.0412531	0.0407717	0.0403827	0.0400862	0.0398642	0.0397024	0.0395954	0.0395357	0.0395106	0.0395128	0.0395375	0.0395774	0.0396289	0.039688	0.0397515	0.0398169	0.0398821	0.0399455	0.0400062	0.0400633	0.0401155	0.040163	0.0402058	0.040244	0.0402777	0.0403068	0.0403318	0.0403526
0.0406695	0.04067	0.0409498	0.0451424	0.061621	0.0940922	0.134564	0.173905	0.206788	0.229899	0.240865	0.23892	0.225699	0.204959	0.180866	0.156613	0.134301	0.115268	0.100346	0.0900089	0.0845716	0.0841315	0.0884967	0.0969016	0.10808	0.120565	0.132975	0.144111	0.152994	0.15883	0.161095	0.159778	0.155235	0.148167	0.139482	0.130115	0.120898	0.112494	0.105387	0.0998813	0.096158	0.0941792	0.093884	0.0949989	0.097205	0.100163	0.103497	0.106849	0.109909	0.112417
0.0134393	0.0134408	0.0143706	0.0274972	0.0683845	0.113333	0.140716	0.149996	0.145225	0.132026	0.115126	0.0973075	0.0802463	0.0652004	0.0532216	0.0450797	0.0414225	0.0423942	0.0478457	0.0569713	0.0681819	0.079402	0.0885636	0.0940885	0.0951295	0.0918229	0.0851713	0.076479	0.0670065	0.0578235	0.0498215	0.043706	0.0399636	0.038882	0.0405231	0.0446937	0.0508604	0.0581542	0.0654296	0.0714872	0.0752522	0.0760511	0.0737265	0.0687428	0.0619531	0.0542605	0.046522	0.03946	0.0336633	0.0295346
0.00641334	0.00642895	0.0150554	0.0853633	0.140254	0.151519	0.144746	0.131932	0.11753	0.103349	0.0902333	0.0785747	0.0684775	0.0599698	0.0529843	0.0474879	0.0434702	0.040944	0.03997	0.0405227	0.0425422	0.0456692	0.0493781	0.0529386	0.0556431	0.0569394	0.056642	0.0548634	0.0519117	0.0481854	0.0441099	0.0400816	0.0364704	0.0336095	0.0318028	0.0312792	0.0321745	0.034459	0.0378249	0.0416627	0.0450948	0.047206	0.047325	0.0452258	0.0411289	0.0355588	0.0292135	0.0228927	0.0174271	0.0136881
0.018814	0.0188165	0.0201871	0.0381754	0.0915622	0.150091	0.188002	0.200691	0.191244	0.168964	0.141755	0.113353	0.0857073	0.0603374	0.0386584	0.0220016	0.0114798	0.00718563	0.0075994	0.0119149	0.020584	0.0330805	0.0479952	0.0635779	0.0781437	0.0899943	0.0971413	0.0979902	0.0922404	0.0814931	0.067899	0.0531763	0.0386343	0.0253949	0.0144339	0.00661865	0.00271174	0.00181052	0.00192295	0.00241713	0.0033477	0.0049153	0.00722562	0.0101537	0.013465	0.0169347	0.0203858	0.0236869	0.0267334	0.0294402
0.0184478	0.0184482	0.0186764	0.0219309	0.0339389	0.0562224	0.0821624	0.105466	0.123973	0.137762	0.147645	0.154358	0.158507	0.160411	0.160241	0.158067	0.153953	0.148001	0.140401	0.131434	0.121469	0.110908	0.100146	0.089531	0.0793702	0.0698718	0.0612006	0.0534837	0.0467918	0.0411454	0.036561	0.0330569	0.0305449	0.0290058	0.0283554	0.0285288	0.0294524	0.0310269	0.033154	0.0357208	0.0386317	0.0417742	0.0450371	0.0483168	0.0515252	0.0545861	0.05743	0.0600195	0.0623035	0.0642388
0.0213553	0.0213554	0.0213773	0.0216884	0.0227983	0.0249344	0.0279364	0.0314775	0.0352412	0.0389913	0.0425797	0.0459199	0.048961	0.0516701	0.0540142	0.0559816	0.0575456	0.058689	0.0594039	0.0596649	0.0595131	0.0589506	0.0580199	0.0567632	0.0552372	0.0535065	0.0516353	0.0496904	0.0477339	0.0458206	0.0440073	0.0423237	0.0407969	0.0394688	0.038321	0.0373807	0.0366297	0.036064	0.0356664	0.0354247	0.0353126	0.0353206	0.0354136	0.0355775	0.0358	0.0360559	0.0363303	0.0366098	0.0368825	0.0371382
0.0132048	0.0132049	0.0132596	0.0140319	0.0167848	0.0221079	0.0295002	0.0378648	0.0462036	0.0539306	0.0608277	0.0668461	0.0720423	0.0764886	0.0802708	0.0834587	0.0861138	0.0882964	0.0900647	0.091458	0.0925093	0.0932822	0.093775	0.0940498	0.0941091	0.0940162	0.0937583	0.0933728	0.0928859	0.0923143	0.0916726	0.0909739	0.0902308	0.0894499	0.0886422	0.0878179	0.0869822	0.0861396	0.0852938	0.0844479	0.0836051	0.0827658	0.0819315	0.0811052	0.0802846	0.0794696	0.0786642	0.0778647	0.0770708	0.0762845
0.0456384	0.0456394	0.0463095	0.0572099	0.10392	0.186306	0.273324	0.345411	0.397751	0.432605	0.453368	0.462775	0.462358	0.453047	0.435679	0.411552	0.382422	0.350192	0.316872	0.284048	0.25295	0.22431	0.198648	0.176256	0.157158	0.141492	0.129321	0.1205	0.115205	0.113251	0.114672	0.119454	0.127404	0.138203	0.151356	0.166199	0.18194	0.197753	0.212866	0.226596	0.23836	0.247802	0.254669	0.258839	0.260417	0.25938	0.256027	0.250757	0.2439	0.23584
0.0428012	0.0428016	0.0430184	0.046003	0.0563854	0.0748991	0.0968933	0.117725	0.135365	0.149442	0.160332	0.168484	0.174412	0.178493	0.181029	0.182272	0.182376	0.181542	0.179889	0.177528	0.174556	0.171115	0.16729	0.16314	0.158774	0.154263	0.149668	0.145046	0.140449	0.135915	0.131477	0.12716	0.122978	0.118963	0.115113	0.111433	0.107925	0.104589	0.101423	0.0984248	0.095591	0.0929082	0.0903692	0.0879666	0.0856967	0.0835425	0.0815033	0.0795722	0.0777429	0.0760125
0.0169304	0.0169309	0.0172308	0.0213898	0.0361223	0.0610883	0.0871035	0.108197	0.123428	0.133723	0.140316	0.144155	0.145908	0.146092	0.145102	0.14323	0.140735	0.137833	0.134689	0.131428	0.128147	0.124915	0.12178	0.118766	0.115881	0.113147	0.110537	0.108044	0.105673	0.103394	0.101193	0.0990634	0.0969953	0.0949728	0.0929879	0.0910361	0.0891101	0.0872067	0.0853231	0.0834576	0.0816093	0.0797779	0.0779675	0.076168	0.0743935	0.0726383	0.0708974	0.0691911	0.0675031	0.0658358
0.0374938	0.0375279	0.0572628	0.212497	0.342882	0.382898	0.38857	0.382177	0.368531	0.350298	0.329748	0.308515	0.287576	0.267457	0.248448	0.230655	0.214152	0.198937	0.184974	0.172276	0.160757	0.150449	0.141223	0.133008	0.125746	0.119322	0.11361	0.108505	0.103895	0.0996816	0.0957575	0.0920574	0.0885121	0.0850772	0.0817236	0.0784388	0.0752207	0.0720864	0.0690465	0.0661204	0.0633324	0.0606991	0.0582341	0.0559537	0.0538683	0.0519734	0.0502558	0.048737	0.0473767	0.0461897
0.0133577	0.0133578	0.0134452	0.014675	0.0190789	0.0276261	0.0392166	0.0516217	0.0630855	0.0725851	0.079517	0.0833732	0.0839638	0.0814504	0.0765428	0.0700646	0.0629394	0.0558919	0.0494737	0.0440821	0.0399404	0.0371719	0.0357697	0.035632	0.0365948	0.0384624	0.0409531	0.0438006	0.0467333	0.0495103	0.0519234	0.0538182	0.0550508	0.0555912	0.0554419	0.0546597	0.0533358	0.0516218	0.0496731	0.0476346	0.0456363	0.0437942	0.0421818	0.0408481	0.0398167	0.0390849	0.0386323	0.038423	0.0384125	0.0385494
0.0262942	0.0262943	0.0263811	0.0276297	0.0321972	0.0412167	0.0537338	0.0677088	0.0814861	0.094219	0.105619	0.115651	0.124396	0.131936	0.138441	0.143967	0.148614	0.152465	0.155578	0.158029	0.159861	0.161087	0.161823	0.162079	0.161923	0.161389	0.160549	0.159417	0.158078	0.15654	0.15487	0.153099	0.151261	0.149383	0.147494	0.145616	0.143767	0.141962	0.140211	0.138523	0.136904	0.135355	0.133876	0.132468	0.131128	0.129853	0.128641	0.127481	0.12637	0.125303
0.0437941	0.0437966	0.0453689	0.0678013	0.136618	0.217068	0.275922	0.310487	0.328737	0.337681	0.341536	0.342388	0.341263	0.338674	0.334926	0.330253	0.324871	0.318983	0.312764	0.306394	0.30001	0.29373	0.287659	0.281844	0.276362	0.271215	0.266423	0.261979	0.257862	0.254052	0.250519	0.247204	0.244112	0.241168	0.238348	0.235627	0.232964	0.230333	0.227715	0.225088	0.22244	0.219753	0.217027	0.214251	0.211425	0.208553	0.205629	0.202666	0.199665	0.196632
0.00912887	0.00914472	0.0178833	0.0869371	0.141487	0.154419	0.150029	0.138711	0.124969	0.110911	0.0976076	0.0856249	0.075296	0.0667975	0.0603135	0.0559313	0.0537934	0.0538381	0.0558365	0.0593391	0.0635522	0.0675579	0.0704773	0.0717258	0.0710511	0.0686123	0.0647657	0.0599937	0.0548127	0.0497369	0.0452115	0.0416858	0.0394515	0.0387198	0.0395857	0.0418277	0.0450504	0.0486037	0.0516519	0.0533699	0.0531677	0.0507908	0.0464408	0.0406031	0.0339653	0.0272866	0.0213416	0.0168307	0.0142472	0.0138992
0.0311361	0.0311429	0.0348871	0.0805408	0.172978	0.241593	0.274674	0.287588	0.290879	0.288393	0.280806	0.267824	0.249563	0.226659	0.200524	0.172761	0.14479	0.117614	0.0919429	0.0682078	0.0468123	0.028126	0.0127825	0.00295615	0.000817579	0.000664835	0.000649316	0.000674175	0.000731366	0.000823099	0.000956903	0.00114595	0.00141245	0.00178919	0.00231722	0.00304478	0.00399221	0.00514494	0.00644906	0.00784873	0.00928863	0.0107293	0.0121424	0.0135104	0.0148192	0.0160649	0.0172443	0.0183573	0.0194045	0.0203861
0.0231618	0.0231651	0.0245683	0.0380169	0.0680699	0.0969536	0.115158	0.124186	0.12727	0.126804	0.124174	0.120227	0.11546	0.110242	0.104817	0.0993736	0.0940431	0.0889289	0.0840812	0.0795379	0.0753318	0.0714328	0.0678597	0.0645706	0.061576	0.0588175	0.0563169	0.0540157	0.0518953	0.0499672	0.0481868	0.0465389	0.0450143	0.0436122	0.0423119	0.0410987	0.0399721	0.0389256	0.0379457	0.0370301	0.0361787	0.0353793	0.0346282	0.0339298	0.0332741	0.0326574	0.0320782	0.0315341	0.0310264	0.0305509
0.0169355	0.0169397	0.0194167	0.0585965	0.165533	0.257543	0.302928	0.312664	0.297796	0.268456	0.232994	0.195913	0.159242	0.123895	0.0902792	0.0586512	0.0294842	0.00649706	0.00147468	0.0011018	0.000955082	0.00087782	0.000849021	0.000860789	0.000910776	0.00100274	0.00114708	0.00136712	0.00170874	0.0022837	0.00338393	0.00578444	0.010398	0.0169618	0.0246492	0.032758	0.0407479	0.0482221	0.0548326	0.060208	0.0638075	0.0650043	0.0633129	0.0586285	0.05137	0.0422502	0.0319766	0.0212206	0.0108309	0.0029077
0.0198892	0.0198897	0.0202185	0.0249917	0.0427027	0.0734112	0.105435	0.131185	0.14936	0.161262	0.168598	0.172766	0.174792	0.175432	0.175204	0.174491	0.173557	0.17257	0.171635	0.170809	0.170118	0.169558	0.16912	0.168784	0.168533	0.168342	0.168198	0.168085	0.167992	0.167911	0.167834	0.167759	0.167682	0.167601	0.167518	0.16743	0.167338	0.167244	0.167146	0.167047	0.166945	0.166842	0.166738	0.166632	0.166526	0.166419	0.166312	0.166204	0.166096	0.165987
0.0105805	0.0113414	0.0914842	0.151439	0.160276	0.156204	0.146799	0.135429	0.124019	0.113605	0.10476	0.0977533	0.092673	0.0895084	0.0880977	0.0881706	0.0893525	0.0911982	0.0932639	0.0951665	0.0966635	0.0976286	0.0980583	0.0980448	0.0977081	0.0971736	0.0965643	0.0959742	0.0954647	0.095073	0.0948059	0.0946493	0.0945803	0.0945686	0.094581	0.0945906	0.0945765	0.0945258	0.0944326	0.094299	0.0941254	0.0939227	0.0936978	0.0934566	0.093206	0.0929488	0.0926867	0.0924199	0.092146	0.0918626
0.0215099	0.0215175	0.0262964	0.0872425	0.184039	0.231286	0.240913	0.233221	0.218168	0.200991	0.184424	0.169951	0.158345	0.150047	0.145096	0.143288	0.144047	0.146606	0.150027	0.153443	0.156197	0.15795	0.158574	0.158215	0.157113	0.15556	0.153819	0.152127	0.15064	0.149446	0.148568	0.14798	0.14762	0.147393	0.147214	0.147007	0.146715	0.14631	0.145783	0.14515	0.144435	0.143669	0.142885	0.142113	0.141369	0.140663	0.140002	0.139376	0.138775	0.138188
0.0146705	0.0146706	0.014731	0.0155959	0.0187353	0.0249037	0.0335969	0.0435276	0.053482	0.0627633	0.0711078	0.0784392	0.0848299	0.0903421	0.0950787	0.0991319	0.102557	0.105452	0.107872	0.109896	0.11156	0.112905	0.113995	0.114852	0.115512	0.116021	0.11639	0.11664	0.116796	0.116873	0.116889	0.116854	0.116777	0.116667	0.116532	0.116378	0.116209	0.116028	0.115839	0.115644	0.115445	0.115243	0.115039	0.114834	0.114628	0.114423	0.114217	0.114011	0.113805	0.1136
0.0266543	0.0266544	0.0267077	0.0271981	0.0282798	0.0294839	0.0303851	0.0308775	0.0310343	0.0309686	0.0307702	0.0304957	0.0301843	0.0298573	0.0295298	0.0292117	0.028909	0.0286256	0.028364	0.0281254	0.0279097	0.0277186	0.0275475	0.0273986	0.0272678	0.0271547	0.0270584	0.0269765	0.026907	0.0268487	0.0268002	0.0267608	0.0267277	0.0267008	0.0266803	0.0266641	0.0266515	0.0266418	0.0266347	0.0266305	0.0266273	0.0266255	0.026625	0.026625	0.0266259	0.0266271	0.0266286	0.0266304	0.0266322	0.0266341
0.0178964	0.0178973	0.0184624	0.0265024	0.054557	0.0943432	0.127138	0.147923	0.159432	0.16529	0.168001	0.169022	0.169141	0.168805	0.168268	0.167681	0.167123	0.166631	0.16622	0.165887	0.165624	0.165419	0.165258	0.165133	0.165034	0.164953	0.164884	0.164823	0.164767	0.164714	0.164663	0.164613	0.164562	0.164511	0.16446	0.164407	0.164354	0.164301	0.164247	0.164192	0.164137	0.164081	0.164025	0.163968	0.163911	0.163853	0.163795	0.163737	0.163679	0.163619
0.0158626	0.0158638	0.0166636	0.027953	0.0640331	0.106246	0.13444	0.148876	0.155353	0.158025	0.158996	0.159166	0.158905	0.158354	0.157562	0.156565	0.15538	0.154034	0.152552	0.150965	0.149301	0.147589	0.145853	0.144119	0.142406	0.140736	0.139118	0.137563	0.136083	0.134687	0.133372	0.132142	0.130988	0.129911	0.128908	0.127973	0.127102	0.126289	0.125527	0.12481	0.124127	0.123473	0.122843	0.122232	0.121638	0.121053	0.120474	0.119897	0.11932	0.118741
0.0140714	0.0140716	0.0142283	0.0164446	0.0245571	0.039919	0.0588666	0.0768354	0.0917686	0.103375	0.11212	0.11855	0.123201	0.126436	0.128569	0.129777	0.130213	0.129962	0.129077	0.12764	0.125708	0.123339	0.120598	0.117553	0.114272	0.110839	0.107321	0.103787	0.1003	0.0969264	0.0936946	0.0906788	0.0878816	0.0853188	0.0830529	0.0810466	0.0792991	0.0778187	0.0765888	0.0756078	0.0748414	0.0742669	0.0738496	0.0735878	0.0734496	0.0734055	0.0734333	0.0735126	0.0736248	0.0737508
0.0347957	0.0347965	0.035295	0.0431409	0.0779138	0.145311	0.221685	0.28667	0.326418	0.332043	0.307513	0.267173	0.222287	0.177865	0.136273	0.0991048	0.0678005	0.0437347	0.0283329	0.0226109	0.0279877	0.0480318	0.0859546	0.135832	0.18743	0.232833	0.263947	0.273248	0.259829	0.231264	0.196187	0.159749	0.1247	0.0929156	0.0659555	0.04546	0.0325754	0.0285331	0.034918	0.0549009	0.0904494	0.135929	0.182755	0.223734	0.251225	0.258331	0.244472	0.21665	0.182798	0.147644
0.0217874	0.0217922	0.0249168	0.069238	0.159723	0.216362	0.235128	0.234647	0.224317	0.209373	0.193213	0.177897	0.16463	0.154162	0.146844	0.142808	0.141828	0.143385	0.146733	0.15097	0.155239	0.158869	0.161466	0.162908	0.163231	0.16271	0.16158	0.160157	0.158677	0.157344	0.156279	0.155541	0.155132	0.155012	0.155107	0.155334	0.15561	0.155862	0.15604	0.156117	0.156085	0.155954	0.155743	0.155479	0.155192	0.154905	0.154635	0.154397	0.154192	0.154022
0.0181543	0.0181545	0.0182844	0.0201417	0.0269185	0.0400588	0.0571724	0.0745723	0.0901071	0.103098	0.113631	0.122015	0.128608	0.133721	0.137626	0.140532	0.142657	0.144099	0.145016	0.145505	0.145656	0.145523	0.145178	0.144668	0.144032	0.1433	0.142498	0.141647	0.14076	0.139852	0.138928	0.137997	0.137062	0.136126	0.135191	0.134258	0.133326	0.132397	0.131469	0.130543	0.129617	0.12869	0.127763	0.126834	0.125904	0.12497	0.124033	0.123094	0.12215	0.121202
0.0208597	0.0208597	0.0208611	0.0208823	0.0209566	0.0210965	0.0212889	0.0215134	0.0217526	0.0219938	0.0222294	0.0224553	0.0226696	0.0228712	0.0230597	0.0232362	0.0234008	0.0235536	0.0236963	0.0238282	0.0239506	0.0240639	0.0241688	0.0242657	0.0243538	0.0244337	0.0245137	0.0245792	0.0246447	0.0247014	0.0247543	0.0248028	0.0248447	0.0248856	0.024918	0.0249504	0.0249761	0.0250001	0.0250204	0.025037	0.0250534	0.0250634	0.0250733	0.02508	0.0250843	0.025088	0.0250874	0.0250868	0.0250835	0.0250788
0.0328964	0.032897	0.0332396	0.0377271	0.0524901	0.0761391	0.100355	0.120065	0.134362	0.14398	0.149986	0.153248	0.154465	0.154099	0.152555	0.150086	0.146962	0.143355	0.139406	0.135251	0.130987	0.126695	0.122434	0.11825	0.11418	0.110246	0.106462	0.102834	0.0993801	0.0960782	0.0929315	0.0899562	0.0871281	0.0844385	0.0818897	0.0794668	0.0771664	0.0749816	0.0729062	0.0709339	0.0690591	0.0672823	0.0655864	0.0639701	0.0624295	0.0609668	0.0595819	0.0582607	0.0570061	0.0557904
0.0467157	0.046716	0.0468983	0.0493082	0.0575129	0.0719925	0.0894134	0.106184	0.120531	0.132029	0.140821	0.147258	0.151643	0.154272	0.155334	0.155031	0.153465	0.15077	0.147053	0.142416	0.137054	0.131005	0.124515	0.117686	0.1107	0.103695	0.0968001	0.0901553	0.0838058	0.0779016	0.0724084	0.0674322	0.0629292	0.0589319	0.0554075	0.052358	0.0497499	0.0475431	0.045687	0.0441671	0.0429424	0.0419618	0.0412191	0.040657	0.0402574	0.040001	0.0398502	0.0397997	0.0398257	0.03991
0.0367638	0.036764	0.0369072	0.039053	0.0473145	0.0639982	0.0866879	0.111032	0.134151	0.154801	0.172674	0.187862	0.20059	0.211088	0.219642	0.226346	0.231457	0.235072	0.237303	0.238332	0.23828	0.237299	0.235518	0.233109	0.230221	0.227001	0.223573	0.220052	0.216553	0.213156	0.209929	0.206936	0.204188	0.20174	0.199582	0.197697	0.196074	0.194734	0.193617	0.192692	0.191937	0.191325	0.190832	0.19043	0.190088	0.189784	0.189499	0.189218	0.188927	0.188614
0.0110323	0.0110338	0.0119195	0.0243569	0.0632929	0.106064	0.131385	0.137853	0.129942	0.114495	0.0960798	0.07696	0.0586227	0.0423402	0.0293578	0.0207258	0.0171384	0.0187979	0.0257186	0.0374146	0.0522137	0.0675274	0.0805237	0.0885521	0.0898447	0.0846165	0.0747511	0.0622835	0.048862	0.0358997	0.0247112	0.0164112	0.0117617	0.0108533	0.0135692	0.0199588	0.029681	0.0416825	0.0543662	0.0658555	0.0740761	0.0769869	0.0737958	0.0655844	0.054245	0.0413689	0.028334	0.016536	0.00755451	0.00301505
0.0354886	0.0354896	0.0360566	0.042977	0.0643201	0.0949704	0.123223	0.144305	0.158345	0.166749	0.170892	0.171729	0.170038	0.166374	0.161205	0.154958	0.148009	0.140682	0.133246	0.125914	0.118849	0.112153	0.105888	0.100107	0.0948223	0.0899986	0.0856246	0.0816936	0.0781336	0.0749148	0.0720347	0.0694031	0.0670435	0.0648797	0.0629223	0.0611271	0.0594806	0.0579736	0.0565812	0.0552945	0.0540983	0.0529918	0.051961	0.0509967	0.0500956	0.0492523	0.0484622	0.047721	0.0470276	0.0463756
0.00855393	0.00856181	0.0130608	0.0577791	0.109422	0.127145	0.126349	0.117611	0.105823	0.0933107	0.0813404	0.070724	0.0620643	0.0557825	0.0522147	0.0514253	0.0532707	0.0571384	0.0620512	0.0668592	0.0705096	0.0723539	0.0722287	0.0703723	0.0672805	0.06352	0.0596482	0.0561373	0.053371	0.0515939	0.0509335	0.051325	0.0525533	0.0542355	0.0559217	0.0571553	0.0576081	0.0570801	0.0556037	0.0533592	0.0506248	0.0477597	0.045107	0.0429876	0.041625	0.041133	0.0415377	0.0426635	0.044237	0.0458669
0.0195868	0.019588	0.0203387	0.03131	0.0700932	0.12218	0.162486	0.186337	0.198312	0.203104	0.203274	0.199907	0.19351	0.184609	0.173858	0.161999	0.149746	0.1377	0.126335	0.116003	0.106964	0.0994606	0.0935186	0.0892524	0.0867294	0.0857815	0.086453	0.0884636	0.0916393	0.0956925	0.100299	0.105129	0.109857	0.11421	0.11796	0.120966	0.123132	0.124416	0.124843	0.124489	0.123454	0.121864	0.119855	0.117565	0.11513	0.112681	0.110321	0.108158	0.106248	0.104686
0.0125879	0.0125881	0.0127615	0.0152345	0.024316	0.0413353	0.061602	0.0799799	0.0945271	0.105262	0.112919	0.11823	0.121876	0.124316	0.125912	0.126908	0.127487	0.12778	0.127889	0.127875	0.127784	0.12765	0.127493	0.127329	0.127166	0.127009	0.126861	0.126724	0.126595	0.126476	0.126363	0.126257	0.126157	0.126061	0.125968	0.125878	0.125789	0.125701	0.125614	0.125527	0.125441	0.125354	0.125267	0.125179	0.125092	0.125003	0.124914	0.124824	0.124734	0.124643
0.0228805	0.0228806	0.0229247	0.0233523	0.0243301	0.0254447	0.0262969	0.0267745	0.0269448	0.0269074	0.0267445	0.0265126	0.0262458	0.025965	0.0256833	0.0254086	0.0251465	0.0249001	0.0246713	0.0244612	0.0242688	0.0240947	0.023939	0.0237985	0.0236743	0.0235649	0.0234685	0.023384	0.0233101	0.0232462	0.0231895	0.0231417	0.0231006	0.023065	0.0230342	0.0230078	0.022986	0.0229681	0.0229514	0.0229388	0.0229274	0.0229182	0.0229105	0.0229039	0.0228988	0.0228942	0.022891	0.022888	0.0228859	0.022884
0.0330202	0.0330204	0.033094	0.0337967	0.0353982	0.0372306	0.0386365	0.0394301	0.0397214	0.0396822	0.0394468	0.0391028	0.0387062	0.0382882	0.0378674	0.0374559	0.0370605	0.036686	0.0363345	0.0360077	0.035706	0.0354299	0.0351775	0.0349471	0.0347414	0.0345538	0.0343849	0.0342332	0.0340973	0.0339758	0.0338692	0.0337722	0.0336849	0.0336092	0.0335419	0.0334814	0.033427	0.0333804	0.0333394	0.0333006	0.0332692	0.0332395	0.0332141	0.0331915	0.0331709	0.0331537	0.0331375	0.0331241	0.0331118	0.0331011
0.0411055	0.0411069	0.0420699	0.0582353	0.127275	0.237857	0.343199	0.417889	0.451605	0.443931	0.406257	0.354884	0.300694	0.24865	0.200862	0.15842	0.122034	0.0924255	0.0703027	0.0567611	0.0530335	0.0613569	0.085134	0.125217	0.174662	0.224393	0.267119	0.295871	0.304984	0.293136	0.265517	0.229768	0.19159	0.154141	0.119332	0.0885624	0.063126	0.044107	0.0323357	0.028643	0.0340095	0.0506007	0.0801716	0.119536	0.16239	0.203613	0.238585	0.261662	0.267506	0.254367
0.018917	0.0189171	0.0190196	0.0204142	0.0252933	0.0345437	0.0468961	0.0601185	0.0726312	0.0837355	0.0932671	0.101248	0.107733	0.112795	0.116379	0.118563	0.119259	0.118489	0.116315	0.112844	0.108246	0.10275	0.0966195	0.090133	0.0835591	0.0771402	0.0710801	0.0655334	0.0606123	0.0563889	0.0529006	0.0501537	0.048129	0.0467859	0.0460546	0.045893	0.0462096	0.0469066	0.0479074	0.0491298	0.0504941	0.0519351	0.0533865	0.0548014	0.0561306	0.0573426	0.0584184	0.059316	0.0600396	0.0605734
0.0102889	0.0102925	0.0125008	0.0421313	0.10455	0.143739	0.154137	0.147575	0.133398	0.116589	0.0994297	0.0831671	0.0685964	0.0563354	0.0469581	0.041055	0.0391128	0.0414602	0.048004	0.0578168	0.0690199	0.0791292	0.0858276	0.0878531	0.0853063	0.0792638	0.0710425	0.0618907	0.0528706	0.0449481	0.0389249	0.03551	0.0352274	0.0383037	0.0445482	0.0532019	0.0626811	0.0708791	0.0757713	0.0761893	0.0721888	0.0647905	0.0553062	0.0449989	0.0350616	0.0266328	0.0206658	0.0179286	0.0188819	0.0237708
0.0219777	0.0219794	0.0230796	0.0402986	0.105158	0.190601	0.254488	0.282584	0.275755	0.247333	0.210924	0.172912	0.135883	0.101152	0.0696818	0.0423799	0.0206858	0.00727131	0.00397173	0.0048945	0.00900461	0.0211512	0.0433566	0.0728596	0.104596	0.133914	0.156075	0.165221	0.158226	0.139015	0.113606	0.0854922	0.0566706	0.0291217	0.0070208	0.00112541	0.000949807	0.00105784	0.00128955	0.00170415	0.00249148	0.0043049	0.00905219	0.018158	0.0305953	0.044895	0.0596974	0.0738734	0.086175	0.0947584
0.0121222	0.0121343	0.0185236	0.0695007	0.116311	0.131301	0.134528	0.135053	0.13495	0.134591	0.134055	0.133384	0.132621	0.1318	0.13095	0.130084	0.129211	0.128331	0.127438	0.126526	0.125586	0.124605	0.123574	0.122481	0.121321	0.120082	0.118752	0.117333	0.11582	0.114194	0.112467	0.110648	0.108713	0.106684	0.104564	0.10235	0.100059	0.0977018	0.0952873	0.0928261	0.0903263	0.0878046	0.0852726	0.0827414	0.0802215	0.077724	0.0752571	0.0728291	0.0704469	0.0681163
0.0235859	0.0235863	0.0238019	0.0263657	0.0339788	0.0454659	0.0569618	0.0659159	0.071869	0.0752994	0.0768362	0.077057	0.0763519	0.0750184	0.0732538	0.0711822	0.0689086	0.0665049	0.0640254	0.0615166	0.0590157	0.056558	0.0541669	0.0518618	0.0496676	0.0475906	0.0456328	0.0437978	0.0421031	0.0405303	0.039081	0.0377503	0.0365305	0.0354209	0.0344055	0.0334778	0.0326386	0.0318773	0.0311829	0.0305504	0.0299749	0.029456	0.0289826	0.0285506	0.0281559	0.027797	0.0274687	0.0271686	0.0268939	0.0266423
0.0106977	0.0106983	0.0110442	0.0157818	0.032535	0.0593431	0.0846494	0.10293	0.114329	0.120213	0.121263	0.117615	0.109508	0.0978487	0.0839362	0.0688424	0.0533475	0.03804	0.023534	0.0107953	0.00260042	0.000946315	0.000814074	0.000814841	0.000871484	0.00098203	0.00116253	0.00144917	0.00192034	0.00273938	0.00419407	0.00653937	0.00971816	0.0134556	0.0174591	0.0214971	0.0253982	0.0290348	0.0323257	0.0352177	0.0376403	0.0395575	0.0408986	0.0416321	0.0416883	0.0410313	0.0396782	0.0376734	0.0351024	0.032084
0.0258252	0.0258257	0.0261787	0.0313427	0.0507394	0.0848407	0.121352	0.151794	0.174014	0.188625	0.196632	0.198973	0.196734	0.191008	0.183018	0.173906	0.164667	0.156066	0.148636	0.142697	0.138371	0.135618	0.134321	0.134159	0.134844	0.136073	0.137536	0.138984	0.140215	0.141088	0.141518	0.141468	0.140942	0.139977	0.138639	0.13701	0.135178	0.133227	0.131237	0.129273	0.127392	0.125634	0.124016	0.122547	0.121232	0.120056	0.118996	0.118034	0.117148	0.116308
0.0211569	0.0211573	0.0213937	0.0245651	0.0354722	0.0543906	0.0755876	0.0941976	0.108749	0.119475	0.127075	0.132175	0.135264	0.136714	0.136692	0.135347	0.132694	0.128799	0.123735	0.117567	0.110417	0.102442	0.0938705	0.0849619	0.0759578	0.0670872	0.058558	0.0505159	0.0430671	0.0362869	0.0302149	0.0248659	0.0202171	0.0162893	0.0130293	0.0103996	0.00834973	0.00682095	0.00575423	0.00507192	0.00470604	0.00458872	0.0046609	0.00488022	0.00522224	0.00565587	0.00616381	0.00672924	0.00733569	0.00796937
0.0285576	0.0285576	0.0285855	0.0289837	0.030415	0.0331705	0.0370271	0.0415372	0.0462712	0.0509375	0.0553746	0.0595011	0.063301	0.0667725	0.0699287	0.0727781	0.0753509	0.0776658	0.0797398	0.0815988	0.0832374	0.0846886	0.0859548	0.0870662	0.0880241	0.0888392	0.089512	0.0900597	0.0905034	0.0908328	0.0910586	0.0911937	0.0912441	0.0912157	0.0911076	0.0909484	0.0906987	0.0904068	0.0900635	0.089652	0.0892068	0.0887178	0.0881782	0.0876106	0.0870036	0.0863683	0.0857079	0.0850135	0.0843078	0.0835653
0.0145979	0.0145982	0.0147796	0.0173855	0.0270423	0.0452565	0.0670615	0.086991	0.102927	0.114818	0.1234	0.129464	0.133691	0.136584	0.138557	0.139869	0.140724	0.14126	0.141571	0.141738	0.141801	0.141801	0.14176	0.141692	0.14161	0.141521	0.141428	0.141334	0.141241	0.14115	0.141061	0.140973	0.140887	0.140802	0.140719	0.140636	0.140554	0.140473	0.140391	0.140309	0.140228	0.140146	0.140064	0.139981	0.139898	0.139814	0.13973	0.139645	0.13956	0.139474
0.0357103	0.0357145	0.0375557	0.0560291	0.0977966	0.137805	0.163305	0.17617	0.18057	0.179498	0.174707	0.167361	0.158337	0.148341	0.137962	0.127668	0.117804	0.1086	0.100188	0.0926334	0.0859371	0.0800652	0.0749569	0.0705525	0.0667348	0.0634485	0.0606366	0.0581984	0.0560853	0.0542539	0.05266	0.0512589	0.0500135	0.0489197	0.0479354	0.0470533	0.0462573	0.0455344	0.0448738	0.0442714	0.0437158	0.0432033	0.0427318	0.0422938	0.041886	0.0415072	0.0411534	0.040823	0.0405142	0.0402252
0.0267638	0.0267659	0.0280771	0.0471447	0.106484	0.17252	0.215983	0.236547	0.240195	0.231601	0.215108	0.194774	0.173552	0.153394	0.135572	0.120903	0.109969	0.10297	0.100013	0.100697	0.104419	0.110198	0.116876	0.123338	0.128639	0.1321	0.133256	0.132016	0.128482	0.123043	0.116257	0.108729	0.101033	0.0936736	0.0870343	0.0813823	0.0768694	0.0735719	0.0714659	0.0704147	0.070264	0.0707911	0.0717834	0.0729972	0.0742254	0.0752828	0.0760296	0.0763648	0.0762158	0.075563
0.011301	0.0113011	0.0113197	0.0115519	0.012284	0.0135242	0.0150702	0.0166979	0.0182425	0.0196087	0.0207542	0.0216654	0.0223484	0.0228147	0.0230798	0.0231575	0.0230616	0.0228132	0.0224321	0.0219402	0.021354	0.0207025	0.0200046	0.0192771	0.0185434	0.0178171	0.0171114	0.0164377	0.0158086	0.0152263	0.0146939	0.0142129	0.0137832	0.0134032	0.0130706	0.0127853	0.0125411	0.0123331	0.0121574	0.0120102	0.0118877	0.0117867	0.011704	0.0116369	0.0115827	0.0115395	0.0115056	0.0114788	0.0114575	0.0114411
0.0286014	0.0286019	0.0289231	0.0337061	0.0519812	0.085175	0.122145	0.154215	0.178833	0.196564	0.208874	0.21715	0.222541	0.225866	0.227725	0.228582	0.22874	0.228456	0.227892	0.227175	0.226388	0.225583	0.224797	0.224048	0.223345	0.222691	0.222083	0.221515	0.220984	0.220483	0.220005	0.219545	0.219098	0.21866	0.218227	0.217798	0.217368	0.216937	0.216504	0.216067	0.215626	0.21518	0.214729	0.214273	0.213812	0.213345	0.212874	0.212396	0.211913	0.211425
0.0616732	0.0616743	0.06225	0.0685526	0.0855122	0.106732	0.123443	0.133288	0.1375	0.137852	0.1357	0.131902	0.127073	0.121647	0.115946	0.110226	0.104676	0.0994244	0.0945607	0.0901517	0.0861822	0.0826579	0.0795937	0.0769147	0.0746164	0.0726283	0.0709523	0.0695087	0.0683076	0.0672819	0.0664124	0.0656924	0.0650799	0.0645663	0.0641328	0.0637682	0.0634615	0.0632049	0.0629892	0.0628058	0.0626497	0.0625167	0.0624055	0.0623107	0.0622292	0.0621594	0.0620994	0.0620478	0.0620032	0.0619646
0.031906	0.0319062	0.0319894	0.0331943	0.0376402	0.0464196	0.0586561	0.072405	0.0860682	0.098807	0.110293	0.120479	0.129436	0.13725	0.144056	0.149923	0.155	0.159356	0.16308	0.1662	0.16883	0.171032	0.172789	0.174197	0.175293	0.176109	0.176655	0.176962	0.177078	0.177011	0.176782	0.176408	0.175904	0.175281	0.17456	0.173747	0.172852	0.171873	0.170828	0.169725	0.168569	0.167364	0.16612	0.164835	0.163509	0.162154	0.160773	0.159367	0.157935	0.15648
0.0361208	0.0361209	0.0361547	0.0365479	0.0376705	0.0393285	0.0410521	0.0424986	0.0435349	0.0441735	0.0444905	0.0445657	0.0444731	0.0442646	0.0439877	0.0436675	0.0433257	0.0429758	0.0426268	0.0422846	0.0419524	0.0416328	0.0413271	0.0410357	0.0407578	0.040496	0.0402471	0.0400114	0.0397884	0.0395781	0.0393805	0.0391932	0.0390165	0.0388498	0.0386927	0.0385446	0.0384052	0.038275	0.0381513	0.0380338	0.0379233	0.0378204	0.0377226	0.0376298	0.0375431	0.0374627	0.037384	0.0373128	0.0372425	0.0371796
0.0251415	0.0251548	0.0335276	0.129533	0.247332	0.291237	0.292452	0.277469	0.257643	0.237726	0.21985	0.204952	0.193432	0.185339	0.18042	0.178208	0.178094	0.179262	0.180982	0.18262	0.183741	0.184126	0.183766	0.182736	0.181222	0.179411	0.177472	0.175544	0.173722	0.172056	0.170558	0.169198	0.167947	0.166752	0.165567	0.16435	0.163077	0.16173	0.160309	0.158824	0.157286	0.155722	0.154145	0.152572	0.151017	0.149484	0.147978	0.146493	0.145026	0.143568
0.0308846	0.0308848	0.0309706	0.0320375	0.0354343	0.0413466	0.048835	0.0567489	0.0643051	0.0711329	0.0771324	0.0823229	0.0867472	0.0905011	0.0936491	0.0962567	0.0983888	0.100091	0.101418	0.102397	0.103085	0.103508	0.103694	0.103668	0.10345	0.103051	0.102498	0.101809	0.100998	0.10008	0.0990648	0.097962	0.0967862	0.0955495	0.0942596	0.0929236	0.0915482	0.0901369	0.0886955	0.0872388	0.0857681	0.0842833	0.0827949	0.0813049	0.0798169	0.0783364	0.0768644	0.0754039	0.0739615	0.0725275
0.0143129	0.0143177	0.0172272	0.0515205	0.108114	0.137436	0.1466	0.148891	0.149384	0.149417	0.149316	0.149161	0.14898	0.148785	0.148581	0.148372	0.148156	0.147935	0.147704	0.147463	0.14721	0.146943	0.146657	0.146355	0.146032	0.145684	0.145313	0.144917	0.144493	0.144039	0.143555	0.143038	0.142487	0.1419	0.141277	0.140615	0.139913	0.13917	0.138385	0.137557	0.136686	0.13577	0.134809	0.133802	0.132752	0.131657	0.130511	0.129318	0.128081	0.1268
0.022598	0.0225984	0.0228026	0.0249057	0.0302466	0.0370249	0.0426602	0.0460796	0.0475019	0.0474658	0.0464514	0.0448122	0.0427858	0.0405625	0.038274	0.0360281	0.033898	0.0319346	0.0301764	0.0286282	0.0272781	0.0261459	0.025192	0.0244085	0.0237743	0.0232669	0.0228724	0.0225662	0.0223405	0.0221734	0.0220602	0.0219847	0.0219425	0.0219239	0.0219246	0.0219394	0.0219637	0.0219957	0.0220321	0.022071	0.0221112	0.0221514	0.0221909	0.0222288	0.0222649	0.0222988	0.0223305	0.0223599	0.0223869	0.0224114
0.012201	0.012201	0.0122111	0.0123081	0.0125295	0.0127833	0.0129818	0.0130988	0.0131462	0.0131462	0.0131178	0.0130741	0.0130237	0.0129715	0.0129201	0.0128706	0.0128239	0.01278	0.0127389	0.0127007	0.012665	0.0126319	0.0126011	0.0125723	0.0125458	0.0125212	0.0124982	0.0124769	0.0124571	0.0124387	0.0124217	0.0124058	0.0123911	0.0123778	0.0123648	0.0123533	0.0123421	0.0123322	0.0123226	0.012314	0.0123058	0.0122983	0.0122913	0.0122847	0.0122789	0.0122733	0.012268	0.0122633	0.0122587	0.0122546
0.0243969	0.0243977	0.0248603	0.0318186	0.0590953	0.105725	0.152389	0.187051	0.205052	0.205212	0.190997	0.16895	0.144348	0.12025	0.0985672	0.0807185	0.0677972	0.0605927	0.0597914	0.0657469	0.0781305	0.0950687	0.113425	0.130044	0.142345	0.148495	0.147805	0.141036	0.130108	0.117104	0.103816	0.0916432	0.0816501	0.0746678	0.0713227	0.071817	0.0762291	0.0840911	0.0941976	0.104959	0.114658	0.121785	0.125248	0.124567	0.120107	0.11278	0.103783	0.0943296	0.0854464	0.0779493
0.0168459	0.0169353	0.0527816	0.154552	0.188028	0.193221	0.192564	0.189184	0.183487	0.176199	0.168164	0.160068	0.152396	0.145443	0.139368	0.134239	0.130068	0.126743	0.124162	0.12219	0.120645	0.119348	0.118125	0.11681	0.115266	0.113391	0.111081	0.108292	0.10501	0.101241	0.0970194	0.0924091	0.087493	0.0823721	0.077159	0.0719731	0.0669253	0.0621404	0.0577138	0.0537129	0.0501915	0.0472031	0.0447551	0.0428107	0.0413301	0.0402868	0.0395934	0.0391658	0.0389304	0.0388124
0.0335315	0.0335345	0.0352342	0.057964	0.125005	0.20115	0.256886	0.290524	0.309037	0.318194	0.321304	0.319743	0.313828	0.303455	0.288498	0.268983	0.245539	0.219179	0.191271	0.163113	0.135696	0.109654	0.0853493	0.0630131	0.0428092	0.0249719	0.0102159	0.00191712	0.000766119	0.000656568	0.000622084	0.000614591	0.000626178	0.00065451	0.000699847	0.000763508	0.000849221	0.000961852	0.00110932	0.00130345	0.00156374	0.00191559	0.00239543	0.00304525	0.00389868	0.00496742	0.00622817	0.00763825	0.00914922	0.0107172
0.0164087	0.0164091	0.0166477	0.0196093	0.0292747	0.0457785	0.0645551	0.0816087	0.0955819	0.106461	0.114648	0.120571	0.124496	0.12655	0.126809	0.12533	0.12207	0.11723	0.110914	0.103454	0.0951912	0.0864672	0.0776494	0.0690334	0.0608573	0.053325	0.0465473	0.0405938	0.0354977	0.0312636	0.02786	0.0252372	0.0233427	0.0220656	0.0213572	0.0210949	0.0212115	0.0216279	0.0222594	0.0230401	0.0239107	0.0248198	0.0257283	0.0266017	0.0274201	0.028161	0.0288162	0.0293767	0.0298418	0.0302078
0.00658294	0.00658294	0.00658476	0.00660844	0.00668541	0.00681969	0.00699185	0.00717849	0.00736078	0.00752527	0.00766321	0.00776781	0.00783616	0.00786307	0.00785067	0.00779847	0.00770878	0.00758426	0.0074347	0.00726589	0.0070851	0.00690144	0.00672308	0.00655828	0.00641295	0.0062925	0.00620102	0.00613968	0.00610843	0.00610861	0.00613435	0.00618516	0.00625683	0.00634339	0.00644136	0.00654608	0.0066522	0.00675578	0.00685187	0.00693701	0.00700808	0.00706261	0.00709889	0.00711596	0.00711369	0.00709278	0.0070547	0.00700161	0.00693671	0.00686232
0.0242273	0.0242293	0.0255353	0.0449053	0.103762	0.16505	0.201736	0.218425	0.224925	0.227051	0.227267	0.226474	0.224943	0.222768	0.22002	0.216762	0.213102	0.209132	0.204977	0.200744	0.196534	0.19244	0.188522	0.184867	0.181495	0.178435	0.175734	0.173365	0.171311	0.169602	0.168189	0.167048	0.166144	0.165455	0.16495	0.164607	0.164385	0.164255	0.164195	0.164182	0.164197	0.164224	0.16425	0.164264	0.164257	0.164226	0.164166	0.164075	0.163952	0.163799
0.0219804	0.0219806	0.0220745	0.0234183	0.0283597	0.0381048	0.0515769	0.0664231	0.0807905	0.093787	0.105133	0.114794	0.12281	0.129274	0.134095	0.137359	0.138978	0.138875	0.137033	0.133497	0.128392	0.121922	0.114369	0.106076	0.0973713	0.08861	0.0800776	0.0720269	0.0646467	0.058069	0.0523871	0.0476364	0.0438597	0.0410383	0.0391457	0.0381356	0.0379466	0.0385031	0.0397216	0.0415064	0.0437543	0.0463574	0.0492106	0.0522128	0.05527	0.058298	0.0612261	0.0639948	0.0665522	0.068869
0.0241133	0.0241152	0.0253262	0.0426094	0.0954991	0.153608	0.191354	0.209532	0.214492	0.210449	0.200368	0.186891	0.172161	0.157767	0.144783	0.133892	0.125471	0.119701	0.116407	0.115319	0.115922	0.117647	0.119893	0.122103	0.123839	0.124789	0.124721	0.123614	0.121488	0.118471	0.114753	0.110571	0.106158	0.101736	0.0974884	0.0935564	0.0900498	0.0870052	0.0844375	0.0823321	0.0806412	0.0792925	0.0782078	0.0773069	0.0765135	0.0757594	0.0749868	0.0741538	0.0732323	0.0722017
0.0262449	0.0262455	0.0266677	0.0328141	0.056273	0.0973918	0.140917	0.17715	0.204065	0.222843	0.235263	0.242767	0.246249	0.246109	0.24252	0.235509	0.225114	0.2116	0.195431	0.177289	0.158003	0.138366	0.119049	0.100542	0.0831646	0.0671253	0.0525611	0.0396123	0.0282909	0.018713	0.0110806	0.00571039	0.00301641	0.00223851	0.00213398	0.00225183	0.0025228	0.00297857	0.00370498	0.00484083	0.00652895	0.00885161	0.011791	0.0152569	0.0191431	0.0233348	0.0277288	0.0322123	0.0366927	0.0410836
0.0338169	0.0338193	0.035384	0.0605975	0.147522	0.25148	0.323247	0.352167	0.344811	0.315662	0.277999	0.239061	0.202215	0.169218	0.141205	0.119198	0.104015	0.0965495	0.0976739	0.107849	0.126135	0.149043	0.171656	0.189292	0.198551	0.197908	0.188259	0.172235	0.15287	0.132685	0.113583	0.096968	0.0839633	0.075432	0.0719924	0.0741027	0.0819867	0.0949628	0.111222	0.128137	0.142907	0.152953	0.156365	0.152376	0.141944	0.12718	0.110364	0.0933283	0.0774659	0.0637953
0.0232207	0.0232208	0.0233187	0.0247223	0.0298962	0.0401077	0.0541789	0.0696212	0.084521	0.0979989	0.109779	0.119885	0.128411	0.135505	0.141278	0.145824	0.149126	0.151284	0.152275	0.152078	0.150721	0.148241	0.144684	0.140124	0.134699	0.128536	0.121778	0.114645	0.107322	0.0999862	0.092803	0.0859244	0.079463	0.0735162	0.0681494	0.0634145	0.0593283	0.0559153	0.0531471	0.0509843	0.0494447	0.0484675	0.0479965	0.0479916	0.0484023	0.0491802	0.0502431	0.0515643	0.0530648	0.0547099
0.0538957	0.0538993	0.055503	0.071615	0.109628	0.149055	0.176067	0.190719	0.196907	0.197978	0.196074	0.192429	0.187753	0.182459	0.176818	0.171025	0.165217	0.159492	0.153926	0.148568	0.143451	0.138604	0.134	0.129682	0.125605	0.121803	0.118219	0.114855	0.111695	0.108738	0.105968	0.103364	0.100906	0.098591	0.0964074	0.0943459	0.0923975	0.0905541	0.0888101	0.08715	0.0855796	0.0840953	0.0826829	0.0813384	0.080058	0.0788394	0.0776734	0.0765778	0.0755288	0.0745246
0.0172119	0.0172192	0.021577	0.0739745	0.155571	0.194611	0.199816	0.18939	0.17323	0.155847	0.139368	0.124998	0.113413	0.105048	0.100068	0.0983079	0.0992245	0.10202	0.105568	0.108806	0.110857	0.111284	0.109962	0.107148	0.103273	0.0988257	0.0942882	0.0900781	0.0865114	0.0837821	0.0819602	0.0809631	0.080634	0.0806868	0.0808114	0.0807081	0.0801352	0.0789311	0.0770833	0.074673	0.0718615	0.0688581	0.065895	0.0631793	0.060866	0.0590813	0.0578497	0.0571544	0.0568935	0.0569301
0.018265	0.0182664	0.0190806	0.0320618	0.0884055	0.176809	0.253711	0.294616	0.293232	0.264395	0.225775	0.185442	0.146515	0.110461	0.0780946	0.0498993	0.0266133	0.0101597	0.00439326	0.00464054	0.00757837	0.019379	0.0491717	0.095538	0.14709	0.192052	0.218956	0.220066	0.200737	0.171584	0.138965	0.105961	0.0743375	0.0454339	0.0207941	0.00520012	0.00270059	0.00307656	0.00449777	0.00953157	0.0282016	0.0651415	0.112781	0.159962	0.196961	0.212574	0.203014	0.177617	0.145627	0.111476
0.0120524	0.0120554	0.0138451	0.0366758	0.0867289	0.122146	0.136458	0.138964	0.13458	0.125703	0.114328	0.101993	0.0897944	0.0785372	0.0688211	0.0610913	0.0556263	0.0525193	0.0516583	0.0527616	0.0553939	0.0589604	0.0628328	0.0663869	0.0690916	0.0705175	0.0704453	0.0688185	0.0657387	0.0615269	0.0565465	0.0512097	0.0458938	0.0409274	0.0365556	0.0329527	0.0302051	0.0283429	0.0273046	0.0270055	0.0273167	0.028088	0.0291673	0.0304049	0.031655	0.0327988	0.0337317	0.0343799	0.0346998	0.0346515
0.0197535	0.019838	0.0521629	0.173988	0.229363	0.239212	0.232984	0.216607	0.192245	0.161729	0.126913	0.0891175	0.0495114	0.0119615	0.00039684	9.84394e-05	8.04536e-05	7.9458e-05	8.63052e-05	9.93347e-05	0.00011867	0.000145268	0.00018094	0.000228218	0.000290619	0.000373126	0.000481739	0.000626281	0.000818652	0.00107807	0.00143024	0.00190781	0.00253691	0.00332906	0.00426377	0.00530034	0.00639697	0.00751502	0.00862693	0.00971423	0.0107624	0.0117653	0.0127157	0.0136103	0.0144488	0.0152288	0.0159488	0.0166089	0.0172108	0.0177518
0.0495215	0.0495222	0.0499682	0.0570985	0.0877708	0.147897	0.219492	0.286497	0.341096	0.379504	0.398426	0.395572	0.371896	0.333147	0.287419	0.240722	0.196211	0.155543	0.119675	0.0894469	0.0654702	0.0483048	0.0383002	0.0358184	0.0417304	0.0575821	0.0840358	0.118312	0.155824	0.193133	0.227856	0.257784	0.280616	0.293574	0.294625	0.282999	0.260397	0.230726	0.198066	0.16543	0.134658	0.106906	0.0829899	0.063625	0.0491714	0.0398652	0.0359474	0.0376152	0.045326	0.0595009
0.0503689	0.0503699	0.0509848	0.0598309	0.0930078	0.148855	0.208185	0.259365	0.299421	0.329144	0.350091	0.36364	0.370255	0.370103	0.363005	0.34878	0.327594	0.300347	0.268607	0.234481	0.200095	0.167032	0.136197	0.108121	0.0829802	0.0609554	0.0420004	0.0262209	0.0137313	0.00515717	0.00172239	0.00126056	0.00128572	0.00142529	0.00166257	0.00203169	0.00260222	0.0034901	0.00483022	0.00669068	0.009029	0.0117104	0.0146055	0.0175958	0.0205935	0.0235305	0.0263626	0.0290568	0.0315967	0.0339766
0.0109385	0.0109426	0.0133846	0.0429208	0.095702	0.124809	0.13329	0.131895	0.125103	0.11552	0.104984	0.0947303	0.0856207	0.0782356	0.0729903	0.0700418	0.0692659	0.0704228	0.0729141	0.076068	0.0791927	0.0817129	0.0831966	0.0835016	0.0826268	0.0807345	0.0781274	0.075103	0.0719816	0.0690401	0.0664947	0.0645081	0.063147	0.0623915	0.0621865	0.0623659	0.0627601	0.0631755	0.0634201	0.0633491	0.0628688	0.0619447	0.0605956	0.0589015	0.05698	0.0549639	0.0529898	0.0511818	0.0496384	0.0484253
0.0374759	0.0374779	0.0387121	0.055892	0.109767	0.176247	0.227645	0.259773	0.277891	0.287485	0.29214	0.293904	0.293916	0.292857	0.29115	0.289087	0.286849	0.284558	0.282289	0.280081	0.277953	0.275907	0.273937	0.272029	0.270169	0.268343	0.266534	0.26473	0.262917	0.261088	0.259231	0.257341	0.255414	0.253444	0.251429	0.249368	0.247256	0.245099	0.242895	0.240647	0.238355	0.236021	0.233647	0.231235	0.228786	0.226301	0.223789	0.22125	0.218686	0.216094
0.0235662	0.0235663	0.0236622	0.0250598	0.0303027	0.0408736	0.0557575	0.0723714	0.0885753	0.103191	0.115589	0.125274	0.131775	0.134666	0.133883	0.129668	0.122612	0.1137	0.103886	0.094059	0.0849249	0.0770251	0.0707558	0.066339	0.0639406	0.0635274	0.0650375	0.0682466	0.0727829	0.078214	0.0840822	0.0899443	0.095389	0.10009	0.103736	0.106074	0.107076	0.106741	0.105087	0.102368	0.0988644	0.0948963	0.0907874	0.0868356	0.083289	0.0803526	0.078184	0.0768423	0.0763367	0.0766328
0.0156765	0.0156967	0.0274982	0.120234	0.190563	0.206532	0.201235	0.18833	0.173294	0.158651	0.14562	0.134827	0.126595	0.120946	0.11777	0.116766	0.117416	0.119124	0.121266	0.123294	0.124797	0.125621	0.125697	0.125167	0.124176	0.122915	0.121551	0.120221	0.119016	0.117977	0.117125	0.116426	0.115841	0.11532	0.11481	0.114267	0.113662	0.112975	0.112206	0.111363	0.110464	0.109526	0.108568	0.10761	0.106663	0.105732	0.104823	0.10393	0.103047	0.102167
0.0254992	0.0255137	0.0330125	0.114434	0.231766	0.292678	0.304244	0.284982	0.249219	0.20647	0.16112	0.114847	0.068764	0.0252096	0.0013776	0.000211035	0.000159291	0.0001471	0.000148811	0.000161138	0.00018365	0.000217193	0.000263889	0.000327261	0.000411717	0.00052469	0.000675384	0.000878956	0.00115785	0.00154663	0.00209635	0.00285941	0.00387089	0.00511157	0.00652105	0.0080322	0.0095882	0.0111457	0.0126755	0.0141575	0.015578	0.016929	0.0182025	0.019392	0.0204938	0.0215052	0.0224226	0.0232487	0.0239742	0.0246088
0.0201127	0.0201235	0.0268605	0.110849	0.227574	0.275117	0.27556	0.2582	0.236115	0.214157	0.19425	0.177202	0.163315	0.152679	0.145251	0.140769	0.13888	0.139081	0.14066	0.142863	0.144983	0.14651	0.147094	0.146727	0.145463	0.143562	0.141246	0.13878	0.136366	0.134159	0.132251	0.130668	0.12939	0.128354	0.127466	0.126631	0.125754	0.124766	0.123624	0.122319	0.120867	0.119309	0.117695	0.116081	0.114515	0.113034	0.111663	0.110406	0.109245	0.108155
0.0120947	0.012097	0.013474	0.0317204	0.0792509	0.120798	0.142061	0.150037	0.150668	0.145836	0.136159	0.122693	0.106819	0.089639	0.0719615	0.0544068	0.0375391	0.0220398	0.00916045	0.00237576	0.00134489	0.00122709	0.00124266	0.00134132	0.0015306	0.00185438	0.00240486	0.00339746	0.00516511	0.00792316	0.0114817	0.0154866	0.0196233	0.0236547	0.0274213	0.0308027	0.0337334	0.0361512	0.0380042	0.0392444	0.0397837	0.0396142	0.0387172	0.0371006	0.0348314	0.0320408	0.028869	0.0254695	0.0219965	0.0185991
0.0186558	0.0186622	0.0226278	0.074574	0.164989	0.212594	0.221	0.210354	0.192697	0.173497	0.155234	0.13919	0.126123	0.116517	0.110519	0.10812	0.108852	0.11189	0.116099	0.120268	0.123359	0.124723	0.124239	0.122079	0.11869	0.114613	0.11036	0.10638	0.103012	0.100466	0.0988121	0.097986	0.0978001	0.0979783	0.098206	0.0981792	0.0976684	0.0965507	0.0948174	0.0925768	0.0899907	0.0872805	0.0846646	0.0823331	0.0804403	0.0790442	0.0781655	0.0777179	0.0775637	0.0775261
0.0203264	0.0203265	0.0204033	0.0214967	0.025476	0.0333406	0.0443899	0.0568586	0.0692147	0.0806343	0.0908169	0.0997023	0.1073	0.113713	0.118969	0.123137	0.126181	0.128112	0.128906	0.128536	0.126977	0.124226	0.120315	0.115311	0.10933	0.102533	0.0951192	0.0872978	0.0792884	0.0713112	0.0635433	0.0561248	0.0491775	0.0427933	0.0370383	0.031928	0.0274877	0.0237189	0.0206096	0.0181363	0.0162654	0.0149663	0.0141824	0.0138647	0.0139666	0.0144435	0.0152536	0.0163566	0.0177106	0.0192765
0.0115286	0.0115316	0.0133092	0.0358522	0.0848059	0.119086	0.132973	0.13616	0.133468	0.126557	0.116774	0.105424	0.0935496	0.0819455	0.0712282	0.0618907	0.0542888	0.0487062	0.0452513	0.0438984	0.0444726	0.0466802	0.0500672	0.0541394	0.0583429	0.0621609	0.0651106	0.0668548	0.0671245	0.0658535	0.0631087	0.0590991	0.054172	0.0487152	0.0430959	0.0376542	0.0326776	0.0283643	0.0248507	0.0222034	0.020415	0.0194412	0.0191782	0.0195044	0.0202944	0.021418	0.022742	0.0241451	0.0255259	0.0267971
0.0196725	0.0196774	0.0227153	0.0660323	0.158772	0.220875	0.242931	0.241518	0.227078	0.206575	0.184233	0.162301	0.141995	0.124038	0.108976	0.0971318	0.0889285	0.0846379	0.0844027	0.0881302	0.0952406	0.104555	0.114416	0.123019	0.128876	0.131092	0.129489	0.124516	0.117033	0.108045	0.0984837	0.0891965	0.0809233	0.0743032	0.0697765	0.0677177	0.0683159	0.0715031	0.0769628	0.0839065	0.0912714	0.0977781	0.102209	0.103674	0.101744	0.0966777	0.0891243	0.0799884	0.0702094	0.0606434
0.012749	0.0127491	0.0128053	0.0135975	0.0164217	0.021884	0.0295002	0.0381341	0.0467648	0.0547846	0.0619558	0.0682485	0.0736966	0.078373	0.082358	0.085727	0.0885081	0.0907631	0.0925587	0.0938652	0.0947425	0.0951923	0.0952414	0.0948833	0.0941819	0.0930995	0.0917078	0.0900361	0.0880828	0.0859274	0.0835957	0.0811234	0.0785687	0.0759679	0.0733636	0.0707929	0.0682911	0.0658937	0.063628	0.0615094	0.0595534	0.0577707	0.0561745	0.0547597	0.0535289	0.0524781	0.0516002	0.050886	0.0503246	0.0498958
0.0148264	0.0148368	0.020184	0.0890938	0.209742	0.276506	0.279285	0.247278	0.203053	0.154284	0.102767	0.0494382	0.00501882	0.000205066	9.28025e-05	7.8226e-05	7.57621e-05	8.02874e-05	9.04868e-05	0.000106407	0.000128781	0.000159138	0.000199641	0.00025344	0.000324432	0.000418817	0.000543877	0.000711794	0.000939497	0.00125399	0.00170014	0.00233277	0.00321118	0.00435649	0.00572776	0.00725345	0.00885889	0.0104846	0.0120827	0.0136104	0.0150268	0.0162931	0.0173509	0.0181659	0.0186986	0.0189108	0.0188072	0.018409	0.0177592	0.016921
0.0154356	0.0154359	0.0155784	0.0175618	0.0246353	0.0378639	0.0543927	0.0704421	0.0841302	0.095015	0.10326	0.109114	0.112743	0.11429	0.113919	0.111827	0.10827	0.103562	0.0980637	0.0921379	0.086096	0.0802137	0.0746999	0.0696884	0.0652963	0.061541	0.058425	0.0559139	0.0539507	0.0524551	0.0513702	0.0505951	0.0500646	0.0497026	0.0494484	0.0492552	0.0490789	0.0488887	0.0486614	0.0483809	0.0480371	0.0476231	0.047141	0.0465907	0.0459764	0.0453058	0.0445861	0.0438247	0.0430311	0.0422115
0.0135797	0.01358	0.0138087	0.0171273	0.0302294	0.0566013	0.0887794	0.118105	0.14063	0.154403	0.157407	0.149005	0.131897	0.110197	0.0864398	0.0620043	0.0379697	0.0159476	0.00248864	0.00104095	0.000982698	0.00104563	0.00120213	0.00148889	0.002005	0.0030448	0.00575055	0.0135157	0.0280371	0.0473788	0.0686632	0.089302	0.10751	0.121716	0.129977	0.1304	0.122537	0.108307	0.0903371	0.0704835	0.0499264	0.02973	0.0116553	0.0020032	0.00108482	0.00106308	0.00116482	0.00138414	0.00178585	0.00256026
0.0560542	0.0560552	0.056519	0.0615931	0.0753863	0.0930229	0.106873	0.114562	0.116946	0.115464	0.111255	0.105255	0.0981598	0.0905932	0.0830562	0.0759086	0.0694064	0.0637223	0.0588824	0.0548996	0.0517752	0.049393	0.0476702	0.0465177	0.0458514	0.045573	0.0455922	0.0458554	0.0462922	0.0468572	0.047507	0.0482041	0.0489289	0.0496565	0.0503696	0.051058	0.0517134	0.0523245	0.0528891	0.0534075	0.0538776	0.054293	0.0546622	0.0549869	0.0552656	0.0555034	0.0557032	0.0558683	0.0560022	0.0561084
0.0157519	0.0157537	0.0169047	0.0333423	0.0831773	0.134567	0.162824	0.168159	0.158358	0.141724	0.123127	0.105079	0.0892028	0.0766511	0.0683019	0.0647023	0.0659415	0.0715631	0.0802063	0.0898368	0.0982474	0.103672	0.105321	0.103303	0.0984569	0.0919542	0.0849136	0.0783104	0.0729089	0.0692667	0.0676982	0.0682027	0.0705345	0.0741144	0.0781304	0.0816938	0.0840304	0.0846453	0.0834148	0.0805911	0.0766416	0.0721604	0.0677311	0.0638793	0.060995	0.0593258	0.0590089	0.0599485	0.0618939	0.0644453
0.0325009	0.0326321	0.0833639	0.222668	0.269881	0.277806	0.278773	0.278632	0.278109	0.27727	0.276133	0.274754	0.273191	0.271505	0.269746	0.267951	0.266142	0.264326	0.262501	0.260654	0.258762	0.256804	0.254748	0.252554	0.250195	0.247636	0.244826	0.24176	0.238366	0.234628	0.230521	0.226019	0.221115	0.215808	0.210069	0.203968	0.197491	0.190693	0.183629	0.176343	0.168921	0.16142	0.153926	0.146513	0.139249	0.1322	0.125428	0.118964	0.112863	0.107147
0.0151351	0.0152563	0.0697162	0.234974	0.290406	0.294118	0.281809	0.263632	0.244306	0.225987	0.209541	0.195206	0.182891	0.172375	0.163364	0.155584	0.148745	0.142631	0.136991	0.131639	0.126398	0.12112	0.115682	0.109972	0.103936	0.0975325	0.0907619	0.0836669	0.076334	0.0688965	0.0615385	0.0544921	0.048023	0.0424242	0.0379835	0.0349495	0.0334892	0.0336765	0.03548	0.038651	0.0428225	0.0474176	0.0516798	0.054705	0.0556866	0.0540185	0.0496107	0.0428375	0.0343494	0.0249331
0.0108874	0.0110885	0.0529839	0.119523	0.135948	0.137501	0.134542	0.128435	0.120057	0.109991	0.0983276	0.0848359	0.0693298	0.0519952	0.0334754	0.0151517	0.00219633	0.0003038	0.000182021	0.0001454	0.000133429	0.000136058	0.000149617	0.000173224	0.000207621	0.000254633	0.000317079	0.000398736	0.000504841	0.000641384	0.000816941	0.00104056	0.00131884	0.00165957	0.00206295	0.00252153	0.00302242	0.00354938	0.00408714	0.00462265	0.00514581	0.00565026	0.00613125	0.00658572	0.00701245	0.00741031	0.00778003	0.00812281	0.00843918	0.0087279
0.0117579	0.011763	0.0147988	0.0496533	0.10484	0.132139	0.140282	0.142033	0.141778	0.140399	0.137954	0.134463	0.130041	0.124901	0.119275	0.113406	0.107499	0.101735	0.0962578	0.0911896	0.0866078	0.0825563	0.0790963	0.07623	0.0739544	0.0722401	0.071047	0.0703238	0.0699801	0.0699765	0.0702003	0.0705736	0.0710214	0.0714591	0.0718198	0.0720422	0.0720923	0.0719081	0.0714971	0.070858	0.069952	0.068834	0.0675196	0.0660312	0.0644023	0.0626834	0.0609129	0.0591292	0.0573689	0.0556749
0.0104786	0.0104809	0.0118787	0.0308947	0.0787385	0.116437	0.130563	0.12809	0.117334	0.103504	0.0891934	0.0759456	0.0648688	0.0568645	0.0524832	0.0519976	0.0551296	0.0610061	0.0681678	0.0748949	0.079707	0.0817832	0.081094	0.0781576	0.0738104	0.0689095	0.0642283	0.0603781	0.0578101	0.0567612	0.0572049	0.0589247	0.0614117	0.0640616	0.0662486	0.0674559	0.0674484	0.0662245	0.0640377	0.0612523	0.0583022	0.0556028	0.0534981	0.0522182	0.0518671	0.052399	0.0536182	0.0552079	0.0567792	0.0579428
0.0132112	0.0132123	0.0139019	0.0229777	0.0510615	0.0853537	0.110096	0.12418	0.131418	0.13489	0.136393	0.13684	0.136683	0.136153	0.135381	0.134444	0.133391	0.132246	0.131031	0.129757	0.128427	0.127045	0.125613	0.124129	0.122594	0.121006	0.11937	0.117675	0.115934	0.114142	0.112301	0.110414	0.108483	0.10651	0.104499	0.10245	0.100373	0.0982711	0.096147	0.0940036	0.0918434	0.0896742	0.0875005	0.0853238	0.0831503	0.0809831	0.0788234	0.0766797	0.0745544	0.0724461
0.0263277	0.026328	0.0265195	0.0293326	0.0400441	0.0611293	0.0879629	0.114488	0.137631	0.15645	0.171009	0.181456	0.187865	0.190299	0.188734	0.183472	0.174994	0.164041	0.15156	0.138475	0.125603	0.113594	0.102953	0.0940291	0.0870596	0.082202	0.0795445	0.0789687	0.0804377	0.083701	0.088392	0.0941261	0.100451	0.106954	0.113261	0.119057	0.124089	0.128133	0.131069	0.132788	0.133243	0.132481	0.130581	0.127684	0.123955	0.119645	0.115	0.110249	0.105608	0.101281
0.0321344	0.0321346	0.0322399	0.0332513	0.0355758	0.0382554	0.0403181	0.0415005	0.0419671	0.0419767	0.0417303	0.0413512	0.0409146	0.0404584	0.0400025	0.0395581	0.0391298	0.0387201	0.0383303	0.0379606	0.0376108	0.0372805	0.0369697	0.0366763	0.0363992	0.0361402	0.035897	0.0356673	0.0354515	0.0352486	0.0350581	0.0348791	0.0347114	0.0345562	0.0344077	0.0342682	0.0341391	0.0340142	0.0339017	0.033793	0.0336919	0.0335974	0.0335066	0.0334261	0.0333461	0.0332726	0.0332038	0.0331369	0.0330777	0.0330184
0.022423	0.0224235	0.0227332	0.027197	0.0437577	0.0731545	0.105143	0.132221	0.152498	0.166569	0.175468	0.179972	0.180494	0.177403	0.171141	0.162303	0.151718	0.140191	0.128478	0.117225	0.106921	0.0979014	0.0903875	0.084542	0.0803852	0.0778525	0.0768406	0.0771707	0.078605	0.0808712	0.0836861	0.0867829	0.089924	0.0929016	0.095558	0.0977673	0.099407	0.100479	0.100865	0.100629	0.099797	0.098348	0.0964456	0.0940846	0.0914354	0.0885419	0.0855383	0.0825044	0.0795298	0.0766763
0.0322794	0.03228	0.0325715	0.0356226	0.0434285	0.0531658	0.0608212	0.0650041	0.0662102	0.0652699	0.0628552	0.059507	0.0556221	0.0515308	0.0474852	0.0436801	0.0402241	0.0372113	0.0346631	0.0325717	0.0309118	0.029644	0.0287214	0.0280972	0.0277233	0.0275434	0.0275181	0.027616	0.0278041	0.0280566	0.0283535	0.0286751	0.0290091	0.0293449	0.0296746	0.0299912	0.0302912	0.0305711	0.0308284	0.0310638	0.031274	0.0314614	0.0316273	0.0317723	0.0318951	0.0320003	0.0320888	0.0321622	0.0322221	0.0322699
0.0213478	0.021395	0.0377837	0.122135	0.181476	0.199945	0.20204	0.195951	0.182842	0.163376	0.139543	0.11402	0.0888909	0.0655196	0.0448353	0.0274536	0.0137952	0.00448449	0.000817876	0.000448452	0.000482257	0.000565206	0.000684293	0.000845904	0.00106196	0.00134904	0.00172777	0.00221551	0.0028205	0.00353609	0.00433976	0.00520347	0.00609809	0.00699944	0.00789017	0.00875674	0.00959135	0.0103898	0.0111474	0.011864	0.0125393	0.0131745	0.0137691	0.0143269	0.0148492	0.0153338	0.015787	0.0162106	0.0166045	0.01697
0.0243315	0.0243344	0.0259105	0.0464902	0.106138	0.171491	0.217037	0.243178	0.256741	0.262994	0.264644	0.262846	0.257798	0.249388	0.237424	0.22189	0.203116	0.181822	0.158995	0.135624	0.11252	0.0902198	0.069045	0.04921	0.0309667	0.0147988	0.00327371	0.000714566	0.000527502	0.000465574	0.000430116	0.000409528	0.000399403	0.000397484	0.000402564	0.000413974	0.000431918	0.000456171	0.000487247	0.000526381	0.000574255	0.000632304	0.000702789	0.000787663	0.000891006	0.00101622	0.00116924	0.00135766	0.00158948	0.00187673
0.0222133	0.0222142	0.0227849	0.0312389	0.0635228	0.114386	0.160949	0.192987	0.208818	0.208683	0.195196	0.173673	0.148976	0.124008	0.100487	0.0797031	0.0626279	0.050206	0.0430596	0.0417304	0.0466706	0.0580146	0.0748375	0.0946748	0.114429	0.131497	0.143765	0.149629	0.148238	0.140311	0.127685	0.112522	0.0966372	0.0813962	0.0678693	0.056909	0.0491504	0.0451416	0.0451549	0.049461	0.0579723	0.0699913	0.0840585	0.0983865	0.111228	0.121026	0.126411	0.126554	0.121425	0.112057
0.0230163	0.0230163	0.0230652	0.0237585	0.0262666	0.0311736	0.0381024	0.046119	0.0542575	0.0618067	0.0682651	0.0732667	0.0764571	0.0775588	0.0765017	0.0734055	0.0686898	0.0628457	0.0564098	0.0499008	0.0437126	0.0381613	0.0334477	0.0296724	0.0268837	0.0250504	0.0240775	0.0238574	0.0242838	0.0252035	0.0264973	0.0280325	0.0297046	0.0314185	0.0330938	0.0346651	0.0360796	0.0372962	0.0382839	0.0390316	0.0395041	0.039721	0.0397016	0.0394556	0.0390082	0.0383888	0.0376446	0.0368082	0.0359129	0.0349975
0.0183393	0.0183409	0.019325	0.0326005	0.0723635	0.116788	0.146333	0.16179	0.168783	0.171245	0.171299	0.170022	0.168054	0.165783	0.163459	0.161224	0.159146	0.157255	0.155543	0.153986	0.152558	0.151226	0.149958	0.148729	0.147517	0.146302	0.145072	0.143818	0.14253	0.141204	0.139842	0.138438	0.136996	0.135519	0.134009	0.132467	0.130897	0.129301	0.127683	0.126041	0.124384	0.122712	0.121029	0.119335	0.117632	0.115923	0.11421	0.112494	0.110777	0.109059
0.016494	0.0164963	0.0179493	0.0384842	0.0953333	0.147326	0.174042	0.181289	0.175517	0.161715	0.144121	0.125441	0.107308	0.0908466	0.0769212	0.0662789	0.0593513	0.0565176	0.0578244	0.0629544	0.0710885	0.0808442	0.0905828	0.0987069	0.103951	0.105543	0.103305	0.0977929	0.0899016	0.0806461	0.0710322	0.0618955	0.0538992	0.0476038	0.0433619	0.0413538	0.0416625	0.0441421	0.0485128	0.0542487	0.0606449	0.0668923	0.0721927	0.0758004	0.0771771	0.0760644	0.0725446	0.0670825	0.0603362	0.0529761
0.0141866	0.0141868	0.0143247	0.0162637	0.0232844	0.0366935	0.0538174	0.0707552	0.0854279	0.0973166	0.106545	0.113492	0.118509	0.12194	0.124047	0.125131	0.125416	0.125125	0.124435	0.123509	0.122472	0.121417	0.12041	0.119499	0.118707	0.118045	0.117508	0.117088	0.116767	0.11653	0.116356	0.116233	0.116142	0.116073	0.116013	0.115956	0.115895	0.115826	0.115748	0.115659	0.115559	0.115448	0.115327	0.115199	0.115064	0.114924	0.11478	0.114633	0.114484	0.114333
0.0316626	0.0316626	0.0316796	0.0319287	0.0328306	0.0345883	0.0370837	0.0400562	0.0432536	0.0464879	0.0496401	0.0526384	0.0554482	0.0580469	0.0604267	0.0625718	0.0644762	0.0661306	0.0675499	0.0686959	0.0695779	0.0702092	0.0705747	0.0706743	0.0704905	0.0700457	0.0693524	0.068423	0.0672732	0.0659223	0.0643925	0.0627084	0.0608976	0.0589872	0.0570063	0.0549901	0.0529669	0.0509639	0.0490058	0.0471152	0.0453122	0.0436135	0.0420329	0.0405814	0.039267	0.0380946	0.0370691	0.0361936	0.0354599	0.0348641
0.0259953	0.0259983	0.0278163	0.0525663	0.116243	0.173326	0.20434	0.217741	0.222863	0.224465	0.224502	0.223753	0.222558	0.221093	0.219451	0.217686	0.215828	0.213891	0.211878	0.209786	0.20761	0.205346	0.20299	0.200532	0.19798	0.195319	0.192557	0.189694	0.186738	0.183689	0.180552	0.177334	0.174044	0.170698	0.167297	0.163851	0.160373	0.156873	0.15336	0.149843	0.14633	0.142829	0.139346	0.135892	0.132473	0.129093	0.125758	0.122472	0.119239	0.116064
0.0470346	0.0470695	0.0630228	0.188609	0.324145	0.38549	0.405459	0.410678	0.410362	0.406288	0.397791	0.383387	0.361591	0.331785	0.294938	0.253947	0.212295	0.172455	0.135643	0.102255	0.0725341	0.0465662	0.0246022	0.00766347	0.000779199	0.000370331	0.000372888	0.00040488	0.000455678	0.000526622	0.000621968	0.000748825	0.00091704	0.00114384	0.00145434	0.00188599	0.00249842	0.00335215	0.00448852	0.00589051	0.00750683	0.00926381	0.0110983	0.0129613	0.0148155	0.016637	0.0184065	0.0201143	0.021755	0.0233245
0.00906202	0.00907998	0.0190183	0.0841435	0.125436	0.134403	0.133102	0.126934	0.118065	0.108186	0.0984166	0.0894703	0.0817961	0.0757074	0.0713212	0.0687308	0.0678511	0.0685324	0.0704554	0.073195	0.0762489	0.0791432	0.0815134	0.0831327	0.0839352	0.0839787	0.0834099	0.0824117	0.0811904	0.0799104	0.0787163	0.0777099	0.0769543	0.0764793	0.076268	0.0762812	0.07646	0.0767357	0.0770417	0.0773146	0.0775104	0.0776014	0.0775721	0.0774319	0.0771987	0.0768971	0.0765557	0.0762017	0.0758605	0.0755501
0.0169045	0.0169058	0.0177304	0.0290501	0.0648892	0.107755	0.137687	0.153589	0.159908	0.16007	0.156267	0.150184	0.143153	0.136184	0.129944	0.124858	0.12107	0.118568	0.117221	0.116752	0.116887	0.117354	0.117901	0.118336	0.118536	0.118424	0.117987	0.117239	0.116221	0.114993	0.113636	0.112196	0.110742	0.109318	0.107957	0.106672	0.105487	0.104383	0.103356	0.102393	0.101471	0.100577	0.0996905	0.0988	0.097893	0.0969627	0.0960076	0.0950263	0.0940201	0.0929936
0.00839742	0.0101061	0.094588	0.137556	0.143109	0.13975	0.131763	0.121573	0.1109	0.100745	0.0916721	0.0839907	0.0778051	0.0731782	0.0700838	0.068453	0.0681492	0.068951	0.0705843	0.0727185	0.0749854	0.0770541	0.0786815	0.0797185	0.0801126	0.079922	0.0792401	0.0781774	0.0768611	0.0753957	0.0738663	0.0723312	0.0708245	0.0693556	0.0679151	0.0664776	0.0650064	0.0634584	0.0617893	0.0599593	0.0579326	0.0556909	0.0532319	0.0505724	0.0477469	0.0448073	0.0418233	0.0388833	0.0360798	0.0335062
0.0140126	0.0140232	0.0202516	0.0816065	0.148041	0.169972	0.169452	0.159961	0.147292	0.134251	0.122325	0.112361	0.104841	0.0999484	0.0976349	0.0975135	0.0990043	0.101362	0.10384	0.105846	0.106982	0.107143	0.106414	0.104972	0.103099	0.101034	0.0990037	0.0971664	0.0956167	0.0943863	0.0934598	0.0927595	0.0921903	0.0916541	0.0910573	0.0903342	0.0894462	0.0883836	0.0871701	0.0858484	0.08447	0.0830883	0.0817505	0.0804915	0.0793303	0.0782699	0.0772958	0.0763838	0.0755027	0.0746199
0.0115337	0.011536	0.0128369	0.0291154	0.0708657	0.10837	0.127527	0.13128	0.124061	0.110574	0.094297	0.0772486	0.0607828	0.0460099	0.0338781	0.0249876	0.0196058	0.0175325	0.018368	0.0215675	0.0265588	0.0326646	0.0391736	0.0453936	0.050682	0.0544415	0.0561652	0.0555763	0.0527313	0.0480832	0.042258	0.0358859	0.029533	0.0236464	0.0185459	0.0144245	0.011348	0.00924877	0.00800341	0.00745435	0.00742732	0.0077874	0.00841497	0.00921119	0.0100967	0.0110098	0.0119017	0.0127401	0.0134996	0.0141636
0.030809	0.0308105	0.0317802	0.0453758	0.0900064	0.147913	0.194012	0.223475	0.240423	0.249571	0.254103	0.2557	0.255206	0.253002	0.249273	0.244131	0.237695	0.230095	0.221528	0.212182	0.202274	0.192052	0.181733	0.171534	0.161617	0.152186	0.143331	0.135134	0.127737	0.121051	0.115195	0.110122	0.105793	0.10218	0.0991572	0.0967461	0.094805	0.0932965	0.0921159	0.0912263	0.0905253	0.0899785	0.0895198	0.0891019	0.088691	0.0882506	0.0877581	0.0871967	0.0865577	0.0858192
0.0141126	0.0141148	0.0154303	0.0343386	0.0930195	0.154353	0.191227	0.204759	0.19939	0.180609	0.155091	0.126905	0.0979294	0.0691982	0.0415481	0.0164675	0.0022917	0.00103921	0.00091629	0.000900283	0.000948965	0.00106004	0.00124784	0.00154774	0.00204997	0.00299588	0.00508273	0.00943433	0.0160594	0.0240329	0.0325263	0.040909	0.0487024	0.055489	0.0607303	0.0636912	0.0635939	0.0600935	0.0534674	0.0445811	0.0342947	0.0233634	0.0126492	0.00392408	0.000696399	0.000434541	0.000420439	0.000445032	0.000496646	0.000576556
0.0422916	0.0422926	0.0429707	0.0533832	0.0936624	0.158453	0.221649	0.269898	0.301588	0.318915	0.324231	0.31966	0.307666	0.290939	0.272191	0.253635	0.236944	0.223274	0.213358	0.207522	0.205617	0.207176	0.211297	0.217048	0.223426	0.22957	0.234821	0.238744	0.241051	0.241728	0.240896	0.2388	0.235767	0.23215	0.228306	0.224561	0.221184	0.218351	0.216164	0.214646	0.213762	0.213442	0.213515	0.213843	0.214285	0.21469	0.214951	0.214968	0.21472	0.214145
0.0137177	0.0137181	0.0139611	0.0172574	0.0286916	0.0483509	0.0695944	0.0874187	0.100733	0.110134	0.116626	0.120986	0.123828	0.125588	0.126547	0.126916	0.126836	0.126406	0.125712	0.124805	0.123728	0.122516	0.121191	0.119776	0.118282	0.116724	0.115104	0.113436	0.111725	0.109973	0.108185	0.106366	0.104519	0.102647	0.100751	0.098836	0.0969049	0.0949598	0.0930033	0.0910377	0.089065	0.0870886	0.085112	0.0831371	0.0811661	0.0792009	0.0772472	0.0752991	0.0733738	0.0714565
0.0362024	0.0362045	0.0375506	0.0593154	0.139509	0.244933	0.326726	0.369993	0.375597	0.352828	0.315527	0.273836	0.232923	0.195268	0.162242	0.1348	0.113961	0.100527	0.0956738	0.100667	0.116287	0.141119	0.170451	0.198423	0.219969	0.23128	0.230858	0.219797	0.201259	0.178872	0.155507	0.133257	0.113718	0.0980415	0.0873331	0.0824794	0.0843846	0.0936841	0.110064	0.131395	0.15418	0.174663	0.189476	0.195776	0.192372	0.180321	0.162311	0.141317	0.119777	0.0994458
0.0129114	0.0129125	0.0135913	0.0226931	0.051344	0.0864742	0.111562	0.125583	0.132567	0.135821	0.137203	0.137608	0.137438	0.136864	0.135936	0.134672	0.133071	0.131123	0.128834	0.126206	0.123252	0.11999	0.116454	0.112687	0.108708	0.104586	0.100348	0.096055	0.0917493	0.0874814	0.0832913	0.0792117	0.0752781	0.0715188	0.0679773	0.0646524	0.0615569	0.0586945	0.0560702	0.053682	0.0515242	0.0495882	0.0478626	0.0463399	0.0449985	0.043823	0.0427965	0.0418998	0.0411245	0.0404408
0.016811	0.0168125	0.017703	0.0309726	0.0771374	0.13441	0.173602	0.188463	0.182573	0.164709	0.142295	0.119095	0.0971251	0.0778281	0.0623588	0.0517915	0.0470938	0.0489091	0.057575	0.0722859	0.0903792	0.107832	0.120851	0.126945	0.125546	0.118183	0.107092	0.0944097	0.0818014	0.0706097	0.0619591	0.0567488	0.055638	0.0589661	0.0666444	0.0776199	0.0898757	0.10083	0.108115	0.110287	0.107298	0.100173	0.0905321	0.0798931	0.0696058	0.060793	0.0544206	0.0512239	0.0516996	0.0560981
0.0354253	0.0354257	0.0357453	0.040437	0.0582709	0.0911908	0.129403	0.164436	0.193157	0.215429	0.232136	0.24428	0.252738	0.257995	0.260463	0.260379	0.257904	0.253137	0.246393	0.237808	0.227775	0.216631	0.20476	0.192553	0.18039	0.16861	0.157495	0.14727	0.13813	0.130136	0.123348	0.117806	0.113558	0.11046	0.108436	0.107469	0.107376	0.108015	0.109285	0.111035	0.11311	0.115405	0.117797	0.120184	0.122476	0.12462	0.126514	0.12816	0.129479	0.130473
0.00965109	0.00965159	0.00995903	0.0142349	0.0297651	0.0560505	0.0821645	0.101679	0.113689	0.118485	0.115978	0.106873	0.0932413	0.0771321	0.059828	0.0422414	0.0252921	0.0104859	0.00228075	0.00122447	0.00119794	0.00132822	0.00160718	0.00213525	0.00321502	0.00580149	0.0116259	0.0208622	0.0322888	0.0445347	0.0564123	0.0670454	0.0757472	0.0817157	0.0840119	0.0819843	0.075727	0.0662237	0.054617	0.0418506	0.0287119	0.0160867	0.00569981	0.00133873	0.000909992	0.00091739	0.001026	0.00123935	0.00161763	0.00231872
0.0134239	0.0134281	0.0153446	0.034285	0.0711935	0.099428	0.113945	0.120047	0.121747	0.121106	0.119156	0.116457	0.113324	0.109958	0.106472	0.102944	0.0994213	0.0959347	0.0925048	0.0891467	0.0858693	0.0826793	0.0795831	0.0765806	0.0736699	0.070856	0.0681379	0.0655185	0.0629909	0.0605541	0.0582066	0.0559508	0.0537813	0.0516978	0.0496987	0.0477821	0.0459462	0.0441959	0.0425166	0.0409086	0.0393704	0.0379097	0.0365234	0.0352067	0.0339345	0.0327429	0.0316091	0.0305187	0.0295028	0.0285362
0.0293491	0.0293523	0.0312047	0.0561133	0.122922	0.188379	0.228178	0.245763	0.247572	0.237694	0.219673	0.19702	0.172619	0.148466	0.125861	0.105589	0.0880587	0.0735135	0.0618153	0.0528018	0.0461402	0.0414406	0.0383402	0.0364802	0.0355375	0.0352379	0.0353569	0.0357196	0.0361988	0.0367019	0.0371681	0.0375625	0.0378605	0.038058	0.0381539	0.0381512	0.0380632	0.0378976	0.0376654	0.0373839	0.0370601	0.0367066	0.0363313	0.0359447	0.0355528	0.0351616	0.0347768	0.0344022	0.0340399	0.0336927
0.0200653	0.0200717	0.0240575	0.0772906	0.172908	0.226258	0.240514	0.234585	0.218748	0.199032	0.178727	0.159552	0.142504	0.128188	0.117025	0.109286	0.105121	0.104467	0.106925	0.111692	0.117617	0.123437	0.12798	0.130419	0.130445	0.128073	0.123773	0.118134	0.111801	0.105401	0.0994915	0.0945197	0.0908173	0.0885799	0.0878488	0.0884942	0.0902119	0.0925365	0.0948927	0.0967012	0.0974696	0.0968791	0.0948316	0.0914503	0.0870385	0.0820037	0.0768073	0.0718975	0.0676764	0.0644705
0.0124355	0.012441	0.015772	0.0551128	0.116326	0.145375	0.152614	0.150626	0.143497	0.133509	0.12246	0.111579	0.10169	0.0933874	0.0870645	0.0828987	0.0809556	0.0811249	0.0829734	0.0860073	0.0895712	0.0930294	0.0958599	0.0977242	0.0984861	0.0981926	0.0969638	0.095093	0.0928219	0.0904184	0.0881177	0.0860989	0.0844852	0.0833415	0.0826711	0.0824225	0.0824992	0.0827752	0.0831116	0.0833748	0.083457	0.0832896	0.0828329	0.0820925	0.0811134	0.079953	0.0786907	0.0774106	0.0761864	0.0750886
0.0248686	0.0249302	0.0552687	0.313619	0.559848	0.638328	0.622061	0.567468	0.494936	0.414192	0.331628	0.250081	0.170166	0.0922789	0.0204126	0.000542685	0.000132408	0.00011653	0.000119816	0.000132537	0.000153766	0.000184152	0.000225543	0.000280862	0.000354038	0.000450958	0.000579502	0.000751295	0.00098391	0.00130553	0.00176892	0.00247679	0.00358877	0.00528235	0.00758087	0.01033	0.013346	0.0164785	0.019615	0.0226598	0.0255174	0.0280789	0.0302196	0.0318212	0.0327737	0.0329909	0.0324946	0.0313473	0.0296671	0.027652
0.0560343	0.0560429	0.0615274	0.149513	0.362912	0.551137	0.655371	0.692879	0.683468	0.640055	0.574598	0.498334	0.419785	0.343706	0.272139	0.205599	0.14426	0.0883839	0.0388667	0.00442165	0.00070076	0.000565311	0.000539457	0.000546273	0.000579105	0.00063763	0.000725441	0.000849551	0.00102173	0.0012629	0.00160821	0.00212511	0.00294563	0.00428424	0.0063336	0.0090592	0.0122424	0.0156741	0.019197	0.0227088	0.0261458	0.0294692	0.0326517	0.03569	0.0385658	0.0412819	0.0438322	0.0462113	0.0484243	0.0504493
0.0170202	0.017025	0.0196065	0.0505307	0.115814	0.164437	0.184709	0.181205	0.160548	0.131579	0.0989318	0.0642648	0.029386	0.00312581	0.000191596	0.000115494	0.000105775	0.00010733	0.00011675	0.000133526	0.000158412	0.000192824	0.000239193	0.00030089	0.000382213	0.000489885	0.000632141	0.000821031	0.00107305	0.00141026	0.00185559	0.00242897	0.00313598	0.00395545	0.00485536	0.00580106	0.00676252	0.0077164	0.00864689	0.00954165	0.0103954	0.0112027	0.0119604	0.0126659	0.0133205	0.0139213	0.0144672	0.0149614	0.0154048	0.0157943
0.0171015	0.0171017	0.0172371	0.0191845	0.0264209	0.0408296	0.0599132	0.0794341	0.0967759	0.110883	0.121219	0.127248	0.128331	0.124134	0.115179	0.102761	0.0884716	0.0735606	0.0589526	0.0453553	0.0333411	0.0234086	0.0158846	0.0109784	0.00860788	0.00852153	0.01052	0.014633	0.0208133	0.0287504	0.0379263	0.0477082	0.0575041	0.0668497	0.0753559	0.0826664	0.0883874	0.0920909	0.093384	0.0920438	0.0880604	0.0818347	0.0739521	0.0651216	0.0559894	0.0470919	0.0388473	0.0316119	0.0256282	0.021049
0.0121478	0.0121498	0.0133741	0.0295405	0.0711424	0.106948	0.124582	0.131316	0.133582	0.134273	0.13442	0.134353	0.13417	0.133903	0.133561	0.133156	0.132693	0.132185	0.131642	0.131073	0.130489	0.129899	0.129311	0.128731	0.128166	0.12762	0.127095	0.126593	0.12612	0.125672	0.12525	0.124854	0.124483	0.124135	0.12381	0.123505	0.12322	0.122951	0.122698	0.122459	0.122231	0.122014	0.121807	0.121607	0.121414	0.121225	0.121041	0.12086	0.120683	0.120507
0.0123717	0.0123728	0.0130485	0.0224813	0.0528145	0.0891487	0.113667	0.126239	0.131746	0.133708	0.133836	0.132849	0.131117	0.128901	0.126441	0.123936	0.12155	0.119394	0.117545	0.11604	0.114871	0.114014	0.113429	0.113059	0.112865	0.112789	0.112783	0.112813	0.112848	0.112867	0.112852	0.112801	0.112703	0.112565	0.112387	0.112173	0.111933	0.111671	0.111394	0.111105	0.110811	0.110514	0.110219	0.109926	0.109636	0.109351	0.10907	0.108793	0.10852	0.108248
0.0262326	0.0262361	0.0285007	0.0623862	0.151438	0.228008	0.266012	0.278338	0.275998	0.263933	0.245698	0.224531	0.202785	0.182024	0.163213	0.147005	0.133857	0.124121	0.11799	0.115635	0.116922	0.121487	0.128645	0.137292	0.146211	0.154205	0.160338	0.163973	0.164851	0.163028	0.158855	0.152873	0.145696	0.137982	0.130313	0.123212	0.117104	0.112305	0.109094	0.107541	0.107632	0.109261	0.112123	0.115785	0.119736	0.123442	0.126384	0.128152	0.128438	0.127184
0.0258699	0.0258771	0.0303447	0.0899474	0.198656	0.262809	0.284269	0.285228	0.274989	0.258031	0.237853	0.216963	0.196923	0.17871	0.162861	0.149813	0.139788	0.132909	0.129201	0.128618	0.130694	0.134825	0.140205	0.145876	0.150901	0.15453	0.156253	0.155819	0.153301	0.148956	0.143154	0.136434	0.129296	0.122222	0.11564	0.109901	0.1053	0.102018	0.100145	0.0996597	0.100414	0.102149	0.104496	0.107021	0.10926	0.110792	0.111281	0.110457	0.108284	0.104843
0.01699	0.0169901	0.0170834	0.0184121	0.0232358	0.0326823	0.0455404	0.059385	0.0724252	0.083871	0.0935258	0.101458	0.10772	0.112404	0.115459	0.116931	0.116738	0.114943	0.111536	0.106715	0.100731	0.0938807	0.0864794	0.0788857	0.0713957	0.0642572	0.0576672	0.0517858	0.046685	0.0424562	0.0390833	0.0365889	0.0349323	0.0340409	0.0338568	0.0343099	0.0352946	0.0367145	0.038474	0.040474	0.0426145	0.0448127	0.0469963	0.0490992	0.0510748	0.0528834	0.0544784	0.0558518	0.0569708	0.0578416
0.0383731	0.0383741	0.0388977	0.0447792	0.0618105	0.0848051	0.103508	0.113897	0.115975	0.11101	0.100843	0.0876825	0.0734175	0.0593636	0.0463838	0.0350242	0.0256269	0.018278	0.0129307	0.00939634	0.00738115	0.00654567	0.00657282	0.00722336	0.00834532	0.00981945	0.0115501	0.013453	0.0154539	0.0174998	0.0195474	0.0215636	0.0235237	0.0254084	0.027203	0.0288969	0.0304771	0.0319377	0.0332723	0.0344829	0.0355609	0.0364995	0.0373165	0.0380066	0.0385658	0.0390164	0.0393599	0.0396046	0.0397577	0.0398363
0.0173918	0.0173923	0.0176838	0.0218493	0.0374722	0.0659365	0.0973413	0.123961	0.143528	0.155943	0.161114	0.158609	0.148681	0.132972	0.113993	0.0936918	0.0732902	0.0536173	0.035445	0.0195931	0.00747192	0.00204109	0.00141416	0.00151604	0.00183749	0.00248064	0.0038386	0.00684352	0.0123531	0.0201253	0.0294317	0.0395008	0.0496505	0.0593849	0.0683485	0.0762827	0.0828373	0.087661	0.0903083	0.0903764	0.0876564	0.0822554	0.0746261	0.0655028	0.0555908	0.0455039	0.0357365	0.0267041	0.0187464	0.0121528
0.0159661	0.0159702	0.0179763	0.0397099	0.0853011	0.121524	0.14045	0.148375	0.150056	0.14752	0.14166	0.133106	0.12255	0.110782	0.0985774	0.0866019	0.0753364	0.0650983	0.0560773	0.0482968	0.0417153	0.0362541	0.0317958	0.0282095	0.0253492	0.0230946	0.021336	0.0199767	0.0189264	0.0181246	0.0175179	0.0170593	0.0167147	0.0164572	0.0162664	0.0161265	0.0160235	0.0159514	0.0158999	0.0158643	0.0158418	0.0158276	0.0158196	0.0158167	0.0158173	0.0158202	0.0158247	0.0158303	0.0158366	0.0158432
0.0118489	0.0118492	0.0120234	0.014507	0.0236342	0.0407394	0.0610416	0.079328	0.0936605	0.10407	0.11117	0.115558	0.117627	0.117627	0.115758	0.112274	0.107514	0.101841	0.0956942	0.089462	0.0834827	0.0780338	0.0733639	0.069574	0.0668124	0.0651033	0.0644314	0.0647235	0.0658687	0.0677085	0.0700538	0.0726957	0.075439	0.0781006	0.0805309	0.0826124	0.0842679	0.0854502	0.0861385	0.086333	0.0861092	0.0854634	0.0845283	0.0833284	0.0819839	0.0805658	0.079155	0.0778234	0.0766159	0.0756051
0.0271459	0.0271468	0.0276765	0.0352921	0.0630324	0.106757	0.148394	0.179439	0.199222	0.20909	0.210394	0.20461	0.193589	0.179423	0.16403	0.148886	0.135056	0.12323	0.113772	0.106897	0.102499	0.100388	0.100202	0.101486	0.103714	0.10641	0.109145	0.111575	0.11345	0.114578	0.114868	0.114316	0.112913	0.110796	0.10806	0.10488	0.101395	0.0977636	0.0941214	0.0905784	0.087221	0.0841128	0.0812886	0.0787576	0.0765144	0.0745413	0.0728106	0.0712866	0.0699442	0.0687369
0.0478098	0.0478103	0.0481419	0.0532105	0.0732436	0.111593	0.157952	0.202345	0.240107	0.269945	0.291903	0.306376	0.314028	0.315551	0.312125	0.304987	0.295492	0.284938	0.274456	0.264939	0.257027	0.251064	0.247147	0.24518	0.244935	0.246049	0.248099	0.25069	0.25348	0.256154	0.258488	0.260325	0.26161	0.2623	0.262416	0.262066	0.261316	0.260293	0.2591	0.257841	0.256602	0.255457	0.254446	0.253598	0.252924	0.252414	0.252044	0.251798	0.25163	0.25152
0.0125472	0.0125512	0.0144345	0.0329277	0.0688124	0.0961024	0.110035	0.11571	0.11684	0.115094	0.11118	0.10552	0.098525	0.0906816	0.0824475	0.0742334	0.0663488	0.059016	0.0523602	0.0464593	0.0412961	0.0368485	0.0330674	0.0298969	0.0272462	0.0250354	0.0232153	0.0217018	0.0204588	0.019429	0.0185653	0.0178469	0.0172446	0.0167315	0.0162958	0.0159222	0.0155965	0.015314	0.0150659	0.0148464	0.0146511	0.0144758	0.0143181	0.0141763	0.0140475	0.0139299	0.0138229	0.0137247	0.013635	0.0135525
0.0130903	0.0130911	0.0135518	0.0199307	0.0417181	0.0730423	0.0992591	0.116216	0.125932	0.131172	0.133869	0.135124	0.135566	0.135514	0.135165	0.13462	0.133953	0.133207	0.132412	0.131585	0.130738	0.129878	0.129008	0.128127	0.127238	0.126336	0.125421	0.12449	0.123541	0.122574	0.121586	0.120576	0.119541	0.118479	0.117392	0.116281	0.115145	0.113985	0.112792	0.111574	0.110332	0.109071	0.107775	0.106462	0.105131	0.103767	0.102389	0.100995	0.0995746	0.098141
0.034128	0.0341287	0.0346007	0.0411481	0.064406	0.102324	0.141095	0.172959	0.196702	0.213635	0.225372	0.233369	0.238589	0.241759	0.243388	0.243827	0.24332	0.242094	0.240287	0.238004	0.23535	0.232392	0.229196	0.225811	0.222265	0.218608	0.214846	0.21102	0.207138	0.203219	0.199279	0.195329	0.191379	0.187439	0.183517	0.17962	0.175757	0.171927	0.168135	0.164383	0.160693	0.15705	0.153458	0.149918	0.146444	0.143033	0.139672	0.136372	0.133152	0.129985
0.0270241	0.0270334	0.0332072	0.157856	0.448107	0.651901	0.710489	0.694102	0.654404	0.611013	0.570175	0.533573	0.501294	0.472902	0.447831	0.425472	0.405349	0.386901	0.36979	0.353712	0.338377	0.323585	0.309212	0.295128	0.281252	0.267545	0.253985	0.240576	0.22735	0.214331	0.201624	0.189266	0.177365	0.166078	0.155488	0.145791	0.137121	0.129692	0.123619	0.119094	0.116108	0.114613	0.114387	0.114987	0.115784	0.116087	0.115237	0.112788	0.108665	0.103002
0.0239276	0.0239307	0.025922	0.0601834	0.175457	0.298301	0.366711	0.375802	0.34947	0.310383	0.269078	0.229552	0.193386	0.161167	0.13304	0.109282	0.0899962	0.0758665	0.0674786	0.0660745	0.0728861	0.0889609	0.113432	0.141398	0.165021	0.177433	0.176135	0.163555	0.144002	0.121085	0.0973635	0.0746915	0.0546371	0.0387818	0.0285236	0.0251003	0.029797	0.0445142	0.0708471	0.106037	0.142552	0.17119	0.18271	0.174258	0.152135	0.123498	0.0922427	0.0607253	0.0312478	0.00812351
0.0163949	0.016395	0.0164472	0.0171672	0.0197221	0.024598	0.0313295	0.0389578	0.0466134	0.0537721	0.0601993	0.0658496	0.0707411	0.0749065	0.078424	0.081319	0.0836045	0.0853533	0.0865506	0.0871962	0.0873385	0.0869077	0.0859949	0.0845302	0.0826048	0.0801872	0.0773635	0.0741428	0.070616	0.0668235	0.0628571	0.0587764	0.0546625	0.0505819	0.0465936	0.0427597	0.039113	0.0357046	0.0325431	0.0296669	0.0270583	0.0247582	0.0227172	0.0209832	0.01949	0.0182653	0.0172636	0.0164771	0.0158874	0.0154743
0.0216857	0.0216974	0.0286311	0.0946684	0.166248	0.192134	0.198141	0.19927	0.199382	0.19926	0.199066	0.198848	0.198627	0.198412	0.198204	0.198003	0.197805	0.197607	0.197405	0.197196	0.196978	0.196747	0.196501	0.196239	0.195957	0.195656	0.195328	0.194978	0.194598	0.19419	0.193751	0.193277	0.192771	0.192223	0.191639	0.191013	0.190343	0.189632	0.188868	0.188059	0.187199	0.186286	0.185324	0.184303	0.183227	0.182094	0.180906	0.17966	0.178357	0.176995
0.0219059	0.0219063	0.0221132	0.0249483	0.0349621	0.0531487	0.0747249	0.0948437	0.111603	0.124814	0.134983	0.142671	0.148415	0.152638	0.155648	0.157712	0.15898	0.15965	0.159812	0.159559	0.15896	0.158086	0.15696	0.155638	0.154152	0.152513	0.150758	0.148899	0.146946	0.144915	0.142821	0.14067	0.13847	0.136228	0.13395	0.131643	0.129309	0.126959	0.124594	0.122217	0.119832	0.117445	0.115056	0.112671	0.110292	0.107924	0.105563	0.103223	0.100888	0.0985868
0.0324231	0.0324257	0.0339135	0.0536953	0.114185	0.186405	0.241829	0.276957	0.297298	0.308089	0.3125	0.311998	0.306935	0.297275	0.282846	0.263695	0.240366	0.214031	0.186079	0.157882	0.130455	0.10441	0.0801219	0.0577934	0.0375834	0.0198605	0.00602967	0.00099059	0.000618019	0.00055632	0.00053248	0.000528122	0.000538709	0.000562534	0.000599683	0.000651303	0.000719523	0.000808162	0.000922062	0.00106866	0.00125947	0.00150803	0.0018414	0.00228941	0.00288497	0.00366238	0.00462843	0.00577302	0.00705695	0.00844308
0.0197974	0.0198378	0.0440945	0.208393	0.310762	0.327133	0.314025	0.293087	0.271355	0.251346	0.233952	0.219352	0.207435	0.197917	0.190499	0.184855	0.180685	0.177592	0.175301	0.173547	0.172065	0.170668	0.169211	0.167595	0.165751	0.163666	0.161342	0.158803	0.156064	0.153175	0.150156	0.147047	0.143878	0.140673	0.137455	0.134243	0.131052	0.127899	0.124787	0.121737	0.118744	0.115826	0.112977	0.110209	0.107521	0.104914	0.10239	0.0999473	0.0975832	0.0952949
0.060819	0.0608193	0.06103	0.0642289	0.0766193	0.100916	0.132424	0.164903	0.194789	0.220661	0.242234	0.259542	0.272714	0.281788	0.286863	0.288066	0.285667	0.279832	0.271155	0.260157	0.247415	0.233632	0.219385	0.205239	0.191636	0.178911	0.167306	0.156978	0.147945	0.1402	0.13368	0.128269	0.123835	0.120239	0.117356	0.115016	0.113147	0.111623	0.110356	0.109284	0.108332	0.107466	0.106638	0.105828	0.105012	0.104176	0.103315	0.102419	0.101489	0.100528
0.0173974	0.0173985	0.0180606	0.0277476	0.0633247	0.114159	0.155548	0.180299	0.189584	0.185363	0.171115	0.151481	0.129955	0.108582	0.0886757	0.0712011	0.0570827	0.0469474	0.0414985	0.0413758	0.0469836	0.0584125	0.0747004	0.093377	0.111398	0.126135	0.135785	0.139372	0.136984	0.129636	0.119056	0.106856	0.094384	0.0827045	0.0726779	0.0650445	0.0603294	0.0590309	0.0614687	0.0675989	0.0768976	0.088229	0.0999407	0.110281	0.117835	0.121603	0.121344	0.117416	0.110706	0.102262
0.0216225	0.0216231	0.0219712	0.0270392	0.046538	0.0819208	0.120456	0.152769	0.175701	0.188179	0.188886	0.178021	0.158537	0.134692	0.109406	0.084328	0.0605811	0.0391898	0.0212821	0.0083157	0.00268441	0.00209806	0.00256368	0.00379627	0.00689247	0.0135094	0.0237501	0.0366156	0.0508088	0.0651522	0.07882	0.0911858	0.101642	0.109354	0.113404	0.112943	0.10777	0.0985268	0.0864693	0.0729804	0.0591428	0.0457829	0.033537	0.0229658	0.0144741	0.00839574	0.00486379	0.0035173	0.00355511	0.00451604
0.0161171	0.01612	0.0179654	0.0431152	0.100897	0.142722	0.159867	0.164618	0.164131	0.160882	0.156064	0.150635	0.145355	0.140734	0.137089	0.134507	0.132941	0.132248	0.132221	0.132631	0.13327	0.13397	0.13461	0.135118	0.135463	0.135643	0.135678	0.135597	0.135432	0.135215	0.134977	0.134737	0.134512	0.134308	0.134127	0.133971	0.133834	0.133713	0.1336	0.133493	0.133387	0.133278	0.133165	0.133048	0.132926	0.132799	0.132669	0.132536	0.1324	0.132264
0.00851297	0.00852019	0.0127882	0.0595924	0.11879	0.140584	0.140819	0.131628	0.118788	0.105018	0.0917049	0.0796335	0.0692851	0.0609664	0.054899	0.0513478	0.0503665	0.0519777	0.0558385	0.0612289	0.0671081	0.0723253	0.0759525	0.0775503	0.0771683	0.0751981	0.0721808	0.0686665	0.0651436	0.0620215	0.0595984	0.0580708	0.0575483	0.0579734	0.0592	0.0609422	0.0628443	0.0645389	0.0657151	0.0661906	0.0659085	0.0649524	0.0634912	0.0617456	0.0599486	0.0583167	0.0570315	0.0562157	0.0559131	0.0561153
0.0227098	0.0227395	0.0408191	0.186263	0.296313	0.319227	0.308421	0.287985	0.265946	0.245183	0.226748	0.210944	0.197793	0.187057	0.178492	0.171754	0.166526	0.162407	0.15901	0.155968	0.152958	0.149727	0.146101	0.141994	0.137397	0.132367	0.127012	0.121476	0.115913	0.110488	0.105353	0.100632	0.0964054	0.0927296	0.0895946	0.0869228	0.0846352	0.0825778	0.0806014	0.0785641	0.0763533	0.0739018	0.071198	0.068285	0.065251	0.0622112	0.0592964	0.0566233	0.054291	0.0523523
0.00904474	0.00905324	0.0140201	0.0617206	0.112151	0.127585	0.125673	0.116933	0.10584	0.0944943	0.0840696	0.0753312	0.0687886	0.0646701	0.0630945	0.0637559	0.0660954	0.0693302	0.0725847	0.0751222	0.0765153	0.0766435	0.075693	0.0739539	0.0717956	0.0695605	0.0675311	0.0659037	0.0647822	0.0641744	0.0640026	0.064124	0.0643604	0.0645312	0.0644951	0.0641676	0.0635101	0.0625695	0.0614224	0.0601683	0.0589202	0.0577727	0.0567986	0.056029	0.0554686	0.0550718	0.0547812	0.0545137	0.0541894	0.0537498
0.0229248	0.0229256	0.023409	0.0304201	0.0558532	0.0957426	0.133003	0.160132	0.177614	0.188087	0.193898	0.196577	0.197034	0.195834	0.193396	0.190067	0.186144	0.181898	0.177564	0.173336	0.16935	0.165714	0.162487	0.159703	0.157347	0.155381	0.153768	0.152486	0.151423	0.150571	0.149842	0.149196	0.148591	0.147988	0.147358	0.146676	0.145933	0.145109	0.144207	0.143226	0.142167	0.141038	0.139846	0.138599	0.137306	0.13598	0.134628	0.133258	0.131878	0.130496
0.0273883	0.0273885	0.027545	0.0298081	0.0382005	0.0546319	0.0760861	0.0980772	0.118029	0.13508	0.149207	0.160654	0.1698	0.176893	0.182112	0.185646	0.187542	0.187852	0.186622	0.183898	0.179751	0.174295	0.16762	0.159966	0.15156	0.142648	0.133456	0.12425	0.115238	0.106611	0.0985568	0.0911358	0.084476	0.0786281	0.0735609	0.0693608	0.0659473	0.0632764	0.0613694	0.0600813	0.0594204	0.0592722	0.0595669	0.0602589	0.0612314	0.0624572	0.0638367	0.0653283	0.0668679	0.0684136
0.0199892	0.0199924	0.0218983	0.0483804	0.115643	0.172724	0.201454	0.211772	0.211655	0.203845	0.189846	0.171556	0.150953	0.129532	0.10834	0.0881276	0.0694935	0.0529173	0.0388973	0.0277344	0.019669	0.014688	0.0125411	0.0128517	0.0153053	0.0196325	0.0254896	0.0324344	0.0399349	0.0474946	0.0546933	0.061203	0.0667583	0.0711511	0.074152	0.0755683	0.0752325	0.073146	0.0693907	0.064247	0.0580886	0.0513384	0.0444054	0.0376295	0.0312768	0.0255477	0.0206001	0.0164934	0.0132297	0.0108112
0.013167	0.0131681	0.013881	0.0237405	0.0563568	0.0973495	0.126593	0.140439	0.140372	0.129884	0.113764	0.0954135	0.0767925	0.0593027	0.0441429	0.0322986	0.0245095	0.0210309	0.0218282	0.0266181	0.03494	0.0457476	0.0575962	0.0688883	0.0781405	0.0840163	0.085419	0.0821863	0.0751135	0.0655699	0.0548609	0.0440813	0.0341356	0.0257305	0.0193781	0.0152815	0.0134392	0.0136497	0.015704	0.019328	0.0241856	0.0298486	0.0358444	0.0417096	0.0469767	0.0512184	0.053968	0.0549249	0.0539008	0.0510524
0.0151931	0.015195	0.0162917	0.030129	0.0681514	0.107226	0.131535	0.143688	0.149142	0.151395	0.152161	0.152217	0.151935	0.151489	0.150968	0.150416	0.149853	0.149289	0.148724	0.148156	0.147582	0.146998	0.146401	0.145787	0.145153	0.144494	0.143811	0.143098	0.142357	0.141585	0.14078	0.139942	0.13907	0.138162	0.13722	0.136235	0.135219	0.134171	0.133077	0.131947	0.130785	0.12959	0.128343	0.127077	0.125769	0.124427	0.123064	0.121649	0.120218	0.118751
0.0125874	0.0126466	0.0395406	0.128086	0.158997	0.163017	0.159538	0.152029	0.142567	0.132751	0.123603	0.11573	0.109473	0.104995	0.102266	0.101152	0.101386	0.102596	0.104361	0.106295	0.10807	0.109471	0.110395	0.110829	0.110817	0.11048	0.109918	0.109237	0.108532	0.10787	0.107296	0.106829	0.106476	0.106216	0.106027	0.105885	0.105763	0.105634	0.105481	0.105291	0.105062	0.104789	0.10448	0.104136	0.103771	0.103386	0.102993	0.102593	0.102191	0.101788
0.0243678	0.0243679	0.0244137	0.0250052	0.0269609	0.0304478	0.0349732	0.0398581	0.0445637	0.0487836	0.0523918	0.0553621	0.0577169	0.0595041	0.0607442	0.0614914	0.0617802	0.06164	0.0611023	0.0601964	0.0589503	0.0573966	0.0555695	0.053511	0.0512695	0.0488639	0.0463563	0.0437747	0.0411667	0.0385676	0.0360155	0.0335335	0.0311583	0.0289101	0.0267953	0.0248482	0.0230672	0.0214525	0.0200062	0.0187404	0.0176526	0.0167231	0.0159471	0.0153161	0.0148213	0.0144665	0.0142248	0.0140824	0.014034	0.0140761
0.0138331	0.0138333	0.0139311	0.0153075	0.0202223	0.0296424	0.0421403	0.0552164	0.0671762	0.0773976	0.0858306	0.0926453	0.0980699	0.102294	0.10553	0.107919	0.1096	0.110692	0.111284	0.111486	0.111353	0.11095	0.110352	0.10958	0.108698	0.107724	0.106689	0.105616	0.104516	0.103404	0.10229	0.10118	0.100077	0.0989841	0.0979027	0.0968345	0.0957784	0.094734	0.093699	0.0926732	0.0916555	0.0906448	0.0896408	0.0886414	0.0876459	0.0866538	0.0856637	0.0846761	0.0836902	0.0827054
0.0227565	0.0236023	0.159454	0.28141	0.298816	0.289494	0.273148	0.255928	0.240312	0.227273	0.217062	0.20958	0.204502	0.201419	0.199877	0.199378	0.199509	0.199943	0.200445	0.200869	0.201141	0.201246	0.201197	0.201021	0.20075	0.200411	0.200026	0.199607	0.199161	0.198688	0.198188	0.197654	0.197082	0.196463	0.195797	0.195076	0.194286	0.193429	0.192504	0.191502	0.190418	0.189249	0.187988	0.186626	0.185169	0.183609	0.181944	0.180168	0.178269	0.176245
0.0455079	0.0455079	0.0455455	0.0461195	0.0483381	0.0529355	0.0597821	0.0682096	0.0773748	0.0865898	0.0953505	0.103238	0.109903	0.114979	0.118073	0.118964	0.117441	0.113486	0.107385	0.0995825	0.0906258	0.0810998	0.0715471	0.062426	0.0541044	0.0468627	0.0409	0.0363592	0.0332571	0.0316255	0.0314229	0.0325417	0.0348972	0.0383236	0.0426579	0.0477068	0.0532665	0.0591346	0.0651152	0.0710223	0.0766845	0.0818975	0.0864919	0.0902879	0.0931134	0.0948246	0.0952933	0.0944639	0.0923391	0.089072
0.0250794	0.0250806	0.0256653	0.0321908	0.0504995	0.0741156	0.092989	0.10405	0.107722	0.104986	0.0971274	0.0860307	0.0734876	0.0608388	0.0489425	0.0383223	0.0292694	0.0218861	0.0161406	0.0119089	0.00898258	0.00713722	0.00613898	0.00576711	0.00584048	0.00623615	0.00685701	0.00763497	0.00851835	0.00946551	0.0104454	0.0114325	0.0124089	0.0133623	0.0142834	0.0151651	0.0160034	0.0167965	0.0175431	0.0182449	0.0188984	0.0195079	0.0200713	0.0205919	0.0210725	0.0215147	0.0219172	0.0222816	0.0226159	0.0229186
0.0324663	0.0324826	0.0418326	0.131399	0.233177	0.273549	0.282922	0.282076	0.277064	0.270169	0.262858	0.256067	0.250258	0.245586	0.242	0.239299	0.237258	0.235655	0.234284	0.232991	0.231654	0.230193	0.228561	0.226742	0.224727	0.222527	0.220152	0.217624	0.214962	0.212179	0.209302	0.206331	0.203292	0.200187	0.197027	0.193824	0.190583	0.187307	0.184008	0.18069	0.177358	0.174021	0.170685	0.167356	0.164042	0.160747	0.157477	0.154237	0.151032	0.147872
0.0329428	0.0329496	0.0372374	0.111169	0.298817	0.453646	0.515012	0.508093	0.471467	0.426471	0.381617	0.340022	0.302774	0.270084	0.241852	0.217888	0.198094	0.182361	0.170725	0.163062	0.159369	0.159303	0.162213	0.166892	0.171856	0.175506	0.176619	0.174481	0.169147	0.1612	0.151463	0.140976	0.130704	0.121594	0.114414	0.109813	0.108334	0.110114	0.114907	0.121793	0.129205	0.13515	0.137773	0.135945	0.129614	0.119675	0.107475	0.0944737	0.0820511	0.071423
0.013339	0.0133405	0.0142919	0.027967	0.0698752	0.113912	0.139586	0.149949	0.150667	0.144803	0.134702	0.1225	0.109835	0.0978585	0.0873915	0.0791002	0.0733444	0.0705291	0.0706459	0.0734467	0.0784277	0.0846898	0.0912345	0.0971269	0.101664	0.10449	0.105506	0.104862	0.102918	0.100104	0.0968591	0.0935995	0.0906675	0.0883303	0.086754	0.0860056	0.0860873	0.0868452	0.0881338	0.0896942	0.0912973	0.0927273	0.093816	0.0944527	0.0946142	0.094329	0.0936823	0.0927785	0.0917409	0.0906928
0.0410029	0.0410317	0.0552981	0.212241	0.435286	0.557652	0.57672	0.5279	0.446867	0.359135	0.272469	0.188203	0.107448	0.0335405	0.00107616	0.000138059	0.000126831	0.000140082	0.000162265	0.000193838	0.000236713	0.000293851	0.000369524	0.000469622	0.000602392	0.000779749	0.00102134	0.00135598	0.00184457	0.00258436	0.00374844	0.00548228	0.00777724	0.0104817	0.0134195	0.0164625	0.0195194	0.0225294	0.0254509	0.0282524	0.0309051	0.0333839	0.0356727	0.0377457	0.0395752	0.0411415	0.0424603	0.0434857	0.044251	0.0447481
0.0120447	0.0120452	0.0123615	0.016709	0.0318557	0.0563266	0.0800733	0.0978367	0.109634	0.117031	0.121488	0.124067	0.12539	0.125836	0.125615	0.124817	0.123495	0.121671	0.119353	0.116558	0.113289	0.109611	0.105513	0.101092	0.0963823	0.0914681	0.0864161	0.0813084	0.0762163	0.071201	0.0663494	0.0616896	0.0572597	0.0531377	0.0493122	0.0457903	0.0426198	0.0397819	0.0372529	0.0350451	0.0331545	0.0315181	0.0301681	0.0290498	0.0281424	0.0274413	0.0268912	0.0265006	0.0262211	0.0260486
0.0305334	0.0305357	0.031898	0.0502063	0.106965	0.175245	0.227348	0.260099	0.27879	0.288622	0.29261	0.292213	0.287755	0.27916	0.266266	0.248923	0.22765	0.203275	0.177151	0.150572	0.124567	0.0997833	0.0765942	0.0552032	0.0358072	0.0187728	0.00553911	0.000857561	0.000527519	0.000474487	0.000454303	0.000450995	0.000460655	0.000481808	0.000514286	0.000559221	0.000617966	0.00069378	0.000789803	0.000911751	0.00106735	0.00126756	0.0015279	0.00186763	0.00231517	0.00289637	0.0036305	0.00452045	0.00555065	0.00669305
0.0143244	0.0143246	0.0144456	0.016052	0.0214571	0.0311527	0.0430817	0.0546726	0.0645625	0.0724339	0.0784423	0.0828821	0.0860055	0.0880395	0.0891224	0.0893935	0.0889072	0.0877345	0.0859097	0.0834617	0.0804333	0.0768691	0.0728268	0.0683936	0.0636315	0.0586559	0.0535685	0.0484616	0.0434378	0.0385706	0.0339313	0.0295732	0.0255394	0.0218559	0.0185371	0.015592	0.0130145	0.0107997	0.0089561	0.00744499	0.0062494	0.00534214	0.00468402	0.00424774	0.0039864	0.00386937	0.0038661	0.00395202	0.00410992	0.00432562
0.0290996	0.0290996	0.0291156	0.0293472	0.0301819	0.0318037	0.0340934	0.0368206	0.039751	0.0427114	0.0455935	0.0483332	0.0508981	0.0532614	0.0554232	0.0573726	0.0590862	0.0605939	0.0618624	0.0628977	0.0636953	0.0642593	0.0645821	0.0646498	0.0644767	0.0640696	0.063441	0.0625975	0.0615535	0.0603263	0.0589358	0.0574045	0.0557566	0.0540175	0.0522142	0.0503726	0.0485182	0.0466758	0.0448683	0.0431164	0.0414385	0.0398506	0.0383658	0.0369946	0.0357447	0.0346214	0.0336309	0.0327654	0.0320278	0.0314154
0.0120552	0.0120708	0.0208915	0.0862413	0.135009	0.146832	0.145355	0.13856	0.129646	0.120529	0.112341	0.105739	0.101046	0.0982989	0.0972873	0.0976243	0.0988157	0.100371	0.101862	0.103011	0.103689	0.10386	0.10362	0.10306	0.102321	0.101511	0.100718	0.100001	0.0993854	0.098874	0.0984511	0.0980902	0.0977584	0.0974272	0.0970738	0.0966829	0.0962474	0.0957674	0.095248	0.0946975	0.0941253	0.0935399	0.0929485	0.0923559	0.0917643	0.0911737	0.0905827	0.0899888	0.0893889	0.088781
0.051237	0.0512373	0.0513818	0.0528577	0.0565152	0.0610033	0.0645757	0.0665817	0.0672036	0.0668316	0.0657924	0.0643385	0.0626434	0.0608382	0.0590233	0.0572779	0.0556571	0.054196	0.0529192	0.0518378	0.0509421	0.0502429	0.049711	0.0493299	0.0490905	0.0489609	0.0489236	0.0489646	0.0490697	0.0492175	0.049395	0.0495918	0.0497985	0.050007	0.05021	0.0504021	0.0505829	0.0507448	0.0508883	0.0510139	0.0511217	0.0512121	0.0512852	0.0513394	0.0513792	0.0514088	0.0514275	0.0514341	0.0514346	0.0514297
0.0153738	0.0153746	0.0158883	0.0231419	0.0483193	0.0843166	0.114091	0.13299	0.143458	0.148798	0.151284	0.152229	0.152362	0.152075	0.151606	0.151086	0.150589	0.15015	0.14978	0.14948	0.149243	0.149056	0.148911	0.148796	0.148704	0.148628	0.148564	0.148507	0.148456	0.148406	0.148358	0.148311	0.148264	0.148216	0.148168	0.148119	0.14807	0.14802	0.147969	0.147919	0.147867	0.147815	0.147763	0.14771	0.147657	0.147603	0.147549	0.147495	0.14744	0.147385
0.0118428	0.0118444	0.0127946	0.0256948	0.0620622	0.0977805	0.11782	0.12655	0.129906	0.131053	0.131299	0.131112	0.130651	0.12997	0.129082	0.128009	0.126759	0.125359	0.123825	0.122177	0.120439	0.118637	0.116782	0.114899	0.113001	0.111103	0.109216	0.107349	0.105512	0.103707	0.101941	0.100215	0.0985316	0.0968896	0.0952895	0.0937292	0.0922052	0.0907156	0.0892573	0.0878273	0.0864224	0.0850395	0.0836758	0.0823282	0.0809946	0.0796734	0.078362	0.0770588	0.0757629	0.0744732
0.0265054	0.026508	0.0280525	0.0483918	0.104255	0.161082	0.196809	0.214804	0.222758	0.225598	0.225837	0.224719	0.222903	0.22079	0.218612	0.216495	0.214501	0.212645	0.210925	0.209319	0.207802	0.206347	0.204931	0.203531	0.202129	0.200712	0.199266	0.197782	0.196258	0.194686	0.193065	0.19139	0.189663	0.187885	0.186062	0.184184	0.182262	0.180299	0.178298	0.176259	0.174178	0.172065	0.169924	0.167757	0.165568	0.163351	0.161117	0.158869	0.156607	0.154334
0.0247182	0.0247213	0.0266309	0.0537619	0.12635	0.192668	0.228865	0.243675	0.24682	0.242445	0.232121	0.217244	0.199497	0.180459	0.161391	0.14318	0.126502	0.111805	0.099476	0.0896841	0.0827469	0.078692	0.0775169	0.0791076	0.0831892	0.0893073	0.0967658	0.104784	0.112571	0.119397	0.124693	0.128006	0.129032	0.127639	0.123926	0.11815	0.110742	0.102209	0.0930922	0.0839046	0.0750748	0.0669737	0.0598566	0.053925	0.0492922	0.0460317	0.0441416	0.0435462	0.0441669	0.0458689
0.0344469	0.0344471	0.034584	0.0365195	0.0435551	0.0569747	0.0744307	0.0922545	0.108091	0.120793	0.129732	0.134444	0.134711	0.130646	0.122905	0.112526	0.100675	0.0884061	0.0765407	0.0656235	0.0560063	0.0478625	0.0411906	0.0359587	0.0320276	0.0292379	0.0273988	0.0263384	0.0258753	0.025873	0.0261976	0.0267397	0.0274284	0.0281939	0.0289915	0.0297866	0.030555	0.0312809	0.0319533	0.0325658	0.0331137	0.0336022	0.0340261	0.0343904	0.0346994	0.034958	0.0351702	0.0353398	0.0354671	0.0355614
0.0119021	0.0119021	0.0119439	0.0125144	0.0145019	0.0182305	0.0233342	0.0291031	0.0349009	0.0403272	0.0452022	0.0494873	0.0531881	0.0563609	0.059036	0.0612625	0.0630853	0.0645297	0.0656292	0.0663865	0.0668264	0.066961	0.066797	0.0663552	0.065645	0.06465	0.0634345	0.0619806	0.0603104	0.0584635	0.0564563	0.0543191	0.0520754	0.0497576	0.0473986	0.0450273	0.0426723	0.040357	0.0381008	0.0359368	0.0338695	0.0319093	0.0300747	0.0283799	0.0268105	0.0253756	0.0240742	0.0229035	0.0218591	0.0209351
0.075622	0.0756231	0.0763889	0.0879228	0.131759	0.205212	0.28412	0.353325	0.408558	0.450243	0.480289	0.499969	0.510195	0.510839	0.502043	0.483769	0.456465	0.42148	0.380642	0.336595	0.291976	0.249018	0.209123	0.173165	0.141435	0.114019	0.0908361	0.07173	0.0564332	0.0445682	0.0358271	0.0298392	0.026161	0.0244448	0.0243587	0.0255613	0.0277781	0.0307438	0.034229	0.0380231	0.0419532	0.0458918	0.0497407	0.0534359	0.0569302	0.060194	0.0632221	0.066006	0.0685456	0.0708544
0.0381587	0.0381604	0.0392913	0.0569617	0.120349	0.205497	0.273978	0.315076	0.330904	0.325798	0.305734	0.277618	0.247009	0.217459	0.191153	0.169499	0.153532	0.144015	0.141426	0.145788	0.155935	0.169809	0.184758	0.19836	0.208732	0.214668	0.215626	0.211872	0.204297	0.194007	0.182444	0.170827	0.160217	0.151448	0.14508	0.141495	0.140752	0.14265	0.14662	0.151944	0.157735	0.163094	0.167241	0.169597	0.169829	0.167887	0.163923	0.158426	0.151885	0.144939
[truncated: 275 more rows]
[truncated: 47 more columns]

## Sheet: IkBMut_20_cellTNF
0.0256828	0.0684311	0.102353	0.104948	0.10412	0.102836	0.101451	0.100024	0.0985745	0.0971183	0.0956683	0.0942351	0.0928269	0.0914487	0.0901046	0.0887978	0.0875255	0.0862936	0.0851013	0.0839425	0.0828195	0.0817311	0.0806758	0.0796524	0.0786596	0.0776947	0.0767607	0.0758514	0.0749655	0.0741019	0.0732604	0.0724396	0.0716372	0.0708468	0.0700813	0.0693236	0.0685835	0.0678552	0.0671355	0.0664316	0.0657328	0.0650457	0.0643647	0.0636904	0.0630236	0.0623597	0.0617039	0.0610497	0.0604003	0.0597532
[truncated: 19 more rows]
[truncated: 47 more columns]

[truncated: 7 more sheets: IkBMut_20_cellPam3CSK, IkBMut_20_cellCpG, IkBMut_20_cellLPS, IkBMut_20_cellPolyIC, S6_IkBMut_Pam3CSK, codon_diff_10_pair_WT, codon_diff_10_pair_IkBmut]
