# Supplementary material for: Modeling heterogeneous signaling dynamics of macrophages reveals principles of information transmission in stimulus responses
Source: Nat Commun. 2025 Jul 1;16:5986. doi: 10.1038/s41467-025-60901-3 (PMC12218168; doi:10.1038/s41467-025-60901-3)
Supplement: Supplementary file 6 — Source Data [file 41467_2025_60901_MOESM6_ESM.zip › source_data/Figure3_CpG.xlsx]

## Sheet: Sim_d1
0.0370725	0.0370725	0.0370725	0.0370725	0.0370725	0.0370725	0.0370725	0.0370725	0.0370725	0.0370725	0.0370725	0.0370725	0.0370725	0.0370725	0.0370725	0.0370725	0.0370725	0.0370725	0.0370725	0.0370725	0.0370725	0.0370725	0.0370725	0.0370725	0.0370725	0.0370725	0.0370725	0.0370725	0.0370725	0.0370725	0.0370725	0.0370725	0.0370725	0.0370725	0.0370725	0.0370725	0.0370725	0.0370725	0.0370725	0.0370725	0.0370725	0.0370725	0.0370725	0.0370725	0.0370725	0.0370725	0.0370725	0.0370725	0.0370725	0.0370725
0.0157393	0.0157393	0.0157393	0.0157393	0.0157393	0.0157393	0.0157393	0.0157393	0.0157393	0.0157393	0.0157393	0.0157393	0.0157393	0.0157393	0.0157393	0.0157393	0.0157393	0.0157393	0.0157393	0.0157393	0.0157393	0.0157393	0.0157393	0.0157393	0.0157393	0.0157393	0.0157393	0.0157393	0.0157393	0.0157393	0.0157393	0.0157393	0.0157393	0.0157393	0.0157393	0.0157393	0.0157393	0.0157393	0.0157393	0.0157393	0.0157393	0.0157393	0.0157393	0.0157393	0.0157393	0.0157393	0.0157393	0.0157393	0.0157393	0.0157393
0.0382505	0.0382505	0.0382505	0.0382505	0.0382505	0.0382505	0.0382505	0.0382505	0.0382505	0.0382505	0.0382505	0.0382505	0.0382505	0.0382505	0.0382505	0.0382505	0.0382505	0.0382505	0.0382505	0.0382505	0.0382505	0.0382505	0.0382505	0.0382505	0.0382505	0.0382505	0.0382505	0.0382505	0.0382505	0.0382505	0.0382505	0.0382505	0.0382505	0.0382505	0.0382505	0.0382505	0.0382505	0.0382505	0.0382505	0.0382505	0.0382505	0.0382505	0.0382505	0.0382505	0.0382505	0.0382505	0.0382505	0.0382505	0.0382505	0.0382505
0.0205165	0.0205165	0.0205165	0.0205165	0.0205165	0.0205165	0.0205165	0.0205165	0.0205165	0.0205165	0.0205165	0.0205165	0.0205165	0.0205165	0.0205165	0.0205165	0.0205165	0.0205165	0.0205165	0.0205165	0.0205165	0.0205165	0.0205165	0.0205165	0.0205165	0.0205165	0.0205165	0.0205165	0.0205165	0.0205165	0.0205165	0.0205165	0.0205165	0.0205165	0.0205165	0.0205165	0.0205165	0.0205165	0.0205165	0.0205165	0.0205165	0.0205165	0.0205165	0.0205165	0.0205165	0.0205165	0.0205165	0.0205165	0.0205165	0.0205165
0.0183414	0.0183414	0.0183414	0.0183414	0.0183414	0.0183414	0.0183414	0.0183414	0.0183414	0.0183414	0.0183414	0.0183414	0.0183414	0.0183414	0.0183414	0.0183414	0.0183414	0.0183414	0.0183414	0.0183414	0.0183414	0.0183414	0.0183414	0.0183414	0.0183414	0.0183414	0.0183414	0.0183414	0.0183414	0.0183414	0.0183414	0.0183414	0.0183414	0.0183414	0.0183414	0.0183414	0.0183414	0.0183414	0.0183414	0.0183414	0.0183414	0.0183414	0.0183414	0.0183414	0.0183414	0.0183414	0.0183414	0.0183414	0.0183414	0.0183414
0.0149688	0.0149688	0.0149688	0.0149688	0.0149688	0.0149688	0.0149688	0.0149688	0.0149688	0.0149688	0.0149688	0.0149688	0.0149688	0.0149688	0.0149688	0.0149688	0.0149688	0.0149688	0.0149688	0.0149688	0.0149688	0.0149688	0.0149688	0.0149688	0.0149688	0.0149688	0.0149688	0.0149688	0.0149688	0.0149688	0.0149688	0.0149688	0.0149688	0.0149688	0.0149688	0.0149688	0.0149688	0.0149688	0.0149688	0.0149688	0.0149688	0.0149688	0.0149688	0.0149688	0.0149688	0.0149688	0.0149688	0.0149688	0.0149688	0.0149688
0.0308846	0.0308846	0.0308846	0.0308846	0.0308846	0.0308846	0.0308846	0.0308846	0.0308846	0.0308846	0.0308846	0.0308846	0.0308846	0.0308846	0.0308846	0.0308846	0.0308846	0.0308847	0.0308847	0.0308847	0.0308847	0.0308847	0.0308847	0.0308847	0.0308847	0.0308847	0.0308847	0.0308847	0.0308847	0.0308847	0.0308847	0.0308847	0.0308847	0.0308847	0.0308847	0.0308847	0.0308847	0.0308847	0.0308847	0.0308847	0.0308847	0.0308847	0.0308847	0.0308847	0.0308847	0.0308847	0.0308847	0.0308847	0.0308847	0.0308847
0.0152818	0.0152818	0.0152818	0.0152818	0.0152818	0.0152818	0.0152818	0.0152818	0.0152818	0.0152818	0.0152818	0.0152818	0.0152818	0.0152818	0.0152818	0.0152818	0.0152818	0.0152818	0.0152818	0.0152818	0.0152818	0.0152818	0.0152818	0.0152818	0.0152818	0.0152818	0.0152818	0.0152818	0.0152818	0.0152818	0.0152818	0.0152818	0.0152818	0.0152818	0.0152818	0.0152818	0.0152818	0.0152818	0.0152818	0.0152818	0.0152818	0.0152818	0.0152818	0.0152818	0.0152818	0.0152818	0.0152818	0.0152818	0.0152818	0.0152818
0.0458424	0.0458424	0.0458424	0.0458424	0.0458424	0.0458424	0.0458424	0.0458424	0.0458424	0.0458424	0.0458424	0.0458424	0.0458424	0.0458424	0.0458424	0.0458424	0.0458424	0.0458424	0.0458424	0.0458424	0.0458424	0.0458424	0.0458424	0.0458424	0.0458424	0.0458424	0.0458424	0.0458424	0.0458424	0.0458424	0.0458424	0.0458424	0.0458424	0.0458424	0.0458424	0.0458424	0.0458424	0.0458424	0.0458424	0.0458424	0.0458424	0.0458424	0.0458424	0.0458424	0.0458424	0.0458424	0.0458424	0.0458424	0.0458424	0.0458424
0.039514	0.039514	0.039514	0.039514	0.039514	0.039514	0.039514	0.039514	0.039514	0.039514	0.039514	0.039514	0.039514	0.039514	0.039514	0.039514	0.039514	0.039514	0.039514	0.039514	0.039514	0.039514	0.039514	0.039514	0.039514	0.039514	0.039514	0.039514	0.039514	0.039514	0.039514	0.039514	0.039514	0.039514	0.039514	0.039514	0.039514	0.039514	0.039514	0.039514	0.039514	0.039514	0.039514	0.039514	0.039514	0.039514	0.039514	0.039514	0.039514	0.039514
0.033825	0.033825	0.033825	0.033825	0.033825	0.033825	0.033825	0.033825	0.033825	0.033825	0.033825	0.033825	0.033825	0.033825	0.033825	0.033825	0.033825	0.033825	0.033825	0.033825	0.033825	0.033825	0.033825	0.033825	0.033825	0.033825	0.033825	0.033825	0.033825	0.033825	0.033825	0.033825	0.033825	0.033825	0.033825	0.033825	0.033825	0.033825	0.033825	0.033825	0.033825	0.033825	0.033825	0.033825	0.033825	0.033825	0.033825	0.033825	0.033825	0.033825
0.0429196	0.0429196	0.0429196	0.0429196	0.0429196	0.0429196	0.0429196	0.0429196	0.0429196	0.0429196	0.0429196	0.0429196	0.0429196	0.0429196	0.0429196	0.0429196	0.0429196	0.0429196	0.0429196	0.0429196	0.0429196	0.0429196	0.0429196	0.0429196	0.0429196	0.0429196	0.0429196	0.0429196	0.0429196	0.0429196	0.0429196	0.0429196	0.0429196	0.0429196	0.0429196	0.0429196	0.0429196	0.0429196	0.0429196	0.0429196	0.0429196	0.0429196	0.0429196	0.0429196	0.0429196	0.0429196	0.0429196	0.0429196	0.0429196	0.0429196
0.0262414	0.0262414	0.0262414	0.0262414	0.0262414	0.0262414	0.0262414	0.0262414	0.0262414	0.0262414	0.0262414	0.0262414	0.0262414	0.0262414	0.0262414	0.0262414	0.0262414	0.0262414	0.0262414	0.0262414	0.0262414	0.0262414	0.0262414	0.0262414	0.0262414	0.0262414	0.0262414	0.0262414	0.0262414	0.0262414	0.0262414	0.0262414	0.0262414	0.0262414	0.0262414	0.0262414	0.0262414	0.0262414	0.0262414	0.0262414	0.0262414	0.0262414	0.0262414	0.0262414	0.0262414	0.0262414	0.0262414	0.0262414	0.0262414	0.0262414
0.0487059	0.0487059	0.0487059	0.0487059	0.0487059	0.0487059	0.0487059	0.0487059	0.0487059	0.0487059	0.0487059	0.0487059	0.0487059	0.0487059	0.0487059	0.0487059	0.0487059	0.0487059	0.0487059	0.0487059	0.0487059	0.0487059	0.0487059	0.0487059	0.0487059	0.0487059	0.0487059	0.0487059	0.0487059	0.0487059	0.0487059	0.0487059	0.0487059	0.0487059	0.0487059	0.0487059	0.0487059	0.0487059	0.0487059	0.0487059	0.0487059	0.0487059	0.0487059	0.0487059	0.0487059	0.0487059	0.0487059	0.0487059	0.0487059	0.0487059
0.0163616	0.0163616	0.0163616	0.0163616	0.0163616	0.0163616	0.0163617	0.0163617	0.0163617	0.0163617	0.0163618	0.0163618	0.0163619	0.016362	0.0163622	0.0163623	0.0163625	0.0163627	0.0163629	0.0163631	0.0163634	0.0163636	0.0163638	0.016364	0.0163642	0.0163644	0.0163646	0.0163648	0.016365	0.0163652	0.0163653	0.0163655	0.0163656	0.0163657	0.0163658	0.0163659	0.016366	0.0163661	0.0163662	0.0163662	0.0163663	0.0163663	0.0163664	0.0163664	0.0163664	0.0163665	0.0163665	0.0163665	0.0163665	0.0163665
0.0262414	0.0262414	0.0262414	0.0262414	0.0262414	0.0262414	0.0262414	0.0262414	0.0262414	0.0262414	0.0262414	0.0262414	0.0262414	0.0262414	0.0262414	0.0262414	0.0262414	0.0262414	0.0262414	0.0262414	0.0262414	0.0262414	0.0262414	0.0262414	0.0262414	0.0262414	0.0262414	0.0262414	0.0262414	0.0262414	0.0262414	0.0262414	0.0262414	0.0262414	0.0262414	0.0262414	0.0262414	0.0262414	0.0262414	0.0262414	0.0262414	0.0262414	0.0262414	0.0262414	0.0262414	0.0262414	0.0262414	0.0262414	0.0262414	0.0262414
0.00897172	0.00897172	0.00897172	0.00897172	0.00897172	0.00897172	0.00897172	0.00897172	0.00897172	0.00897172	0.00897172	0.00897172	0.00897172	0.00897172	0.00897172	0.00897172	0.00897172	0.00897172	0.00897172	0.00897172	0.00897172	0.00897172	0.00897172	0.00897172	0.00897172	0.00897172	0.00897172	0.00897172	0.00897172	0.00897172	0.00897172	0.00897172	0.00897172	0.00897172	0.00897172	0.00897172	0.00897172	0.00897172	0.00897172	0.00897172	0.00897172	0.00897172	0.00897172	0.00897172	0.00897172	0.00897172	0.00897172	0.00897172	0.00897172	0.00897172
0.0244744	0.0244744	0.0244744	0.0244744	0.0244744	0.0244744	0.0244744	0.0244744	0.0244744	0.0244744	0.0244744	0.0244744	0.0244744	0.0244744	0.0244744	0.0244744	0.0244744	0.0244744	0.0244744	0.0244744	0.0244744	0.0244744	0.0244744	0.0244744	0.0244744	0.0244744	0.0244744	0.0244744	0.0244744	0.0244744	0.0244744	0.0244744	0.0244744	0.0244744	0.0244744	0.0244744	0.0244744	0.0244744	0.0244744	0.0244744	0.0244744	0.0244744	0.0244744	0.0244744	0.0244744	0.0244744	0.0244744	0.0244744	0.0244744	0.0244744
0.021439	0.021439	0.021439	0.021439	0.021439	0.021439	0.021439	0.021439	0.021439	0.021439	0.021439	0.021439	0.021439	0.021439	0.021439	0.021439	0.021439	0.021439	0.021439	0.021439	0.021439	0.021439	0.021439	0.021439	0.021439	0.021439	0.021439	0.021439	0.021439	0.021439	0.021439	0.021439	0.021439	0.021439	0.021439	0.021439	0.021439	0.021439	0.021439	0.021439	0.021439	0.021439	0.021439	0.021439	0.021439	0.021439	0.021439	0.021439	0.021439	0.021439
0.02268	0.02268	0.02268	0.02268	0.02268	0.02268	0.02268	0.02268	0.02268	0.02268	0.02268	0.02268	0.02268	0.02268	0.02268	0.02268	0.02268	0.02268	0.02268	0.02268	0.02268	0.02268	0.02268	0.02268	0.02268	0.02268	0.02268	0.02268	0.02268	0.02268	0.02268	0.02268	0.02268	0.02268	0.02268	0.02268	0.02268	0.02268	0.02268	0.02268	0.02268	0.02268	0.02268	0.02268	0.02268	0.02268	0.02268	0.02268	0.02268	0.02268
0.0151538	0.0151538	0.0151538	0.0151538	0.0151538	0.0151538	0.0151538	0.0151538	0.0151538	0.0151538	0.0151538	0.0151538	0.0151538	0.0151538	0.0151538	0.0151538	0.0151538	0.0151538	0.0151538	0.0151538	0.0151538	0.0151538	0.0151538	0.0151538	0.0151538	0.0151538	0.0151538	0.0151538	0.0151538	0.0151538	0.0151538	0.0151538	0.0151538	0.0151538	0.0151538	0.0151538	0.0151538	0.0151538	0.0151538	0.0151538	0.0151538	0.0151538	0.0151538	0.0151538	0.0151538	0.0151538	0.0151538	0.0151538	0.0151538	0.0151538
0.0134734	0.0134734	0.0134734	0.0134734	0.0134734	0.0134734	0.0134734	0.0134734	0.0134734	0.0134734	0.0134734	0.0134734	0.0134734	0.0134734	0.0134734	0.0134734	0.0134734	0.0134734	0.0134734	0.0134734	0.0134734	0.0134734	0.0134734	0.0134734	0.0134734	0.0134734	0.0134734	0.0134734	0.0134734	0.0134734	0.0134734	0.0134734	0.0134734	0.0134734	0.0134734	0.0134734	0.0134734	0.0134734	0.0134734	0.0134734	0.0134734	0.0134734	0.0134734	0.0134734	0.0134734	0.0134734	0.0134734	0.0134734	0.0134734	0.0134734
0.0164087	0.0164087	0.0164087	0.0164087	0.0164087	0.0164087	0.0164087	0.0164087	0.0164087	0.0164087	0.0164087	0.0164087	0.0164087	0.0164087	0.0164087	0.0164087	0.0164087	0.0164087	0.0164087	0.0164087	0.0164087	0.0164087	0.0164087	0.0164087	0.0164087	0.0164087	0.0164087	0.0164087	0.0164087	0.0164087	0.0164087	0.0164087	0.0164087	0.0164087	0.0164087	0.0164087	0.0164087	0.0164087	0.0164087	0.0164087	0.0164087	0.0164087	0.0164087	0.0164087	0.0164087	0.0164087	0.0164087	0.0164087	0.0164087	0.0164087
0.0128792	0.0128792	0.0128792	0.0128792	0.0128792	0.0128792	0.0128792	0.0128792	0.0128792	0.0128792	0.0128792	0.0128792	0.0128792	0.0128792	0.0128792	0.0128792	0.0128792	0.0128792	0.0128792	0.0128792	0.0128792	0.0128792	0.0128792	0.0128792	0.0128792	0.0128792	0.0128792	0.0128792	0.0128792	0.0128792	0.0128792	0.0128792	0.0128792	0.0128792	0.0128792	0.0128792	0.0128792	0.0128792	0.0128792	0.0128792	0.0128792	0.0128792	0.0128792	0.0128792	0.0128792	0.0128792	0.0128792	0.0128792	0.0128792	0.0128792
0.0254386	0.0254386	0.0254386	0.0254386	0.0254386	0.0254386	0.0254386	0.0254386	0.0254386	0.0254386	0.0254386	0.0254386	0.0254386	0.0254386	0.0254386	0.0254386	0.0254386	0.0254386	0.0254386	0.0254386	0.0254386	0.0254386	0.0254386	0.0254386	0.0254386	0.0254386	0.0254386	0.0254386	0.0254386	0.0254386	0.0254386	0.0254386	0.0254386	0.0254387	0.0254387	0.0254387	0.0254387	0.0254387	0.0254387	0.0254387	0.0254387	0.0254387	0.0254387	0.0254387	0.0254387	0.0254387	0.0254387	0.0254387	0.0254387	0.0254387
0.0376229	0.0376229	0.0376229	0.0376229	0.0376229	0.0376229	0.0376229	0.0376229	0.0376229	0.0376229	0.0376229	0.0376229	0.0376229	0.0376229	0.0376229	0.0376229	0.0376229	0.0376229	0.0376229	0.0376229	0.0376229	0.0376229	0.0376229	0.0376229	0.0376229	0.0376229	0.0376229	0.0376229	0.0376229	0.0376229	0.0376229	0.0376229	0.0376229	0.0376229	0.0376229	0.0376229	0.0376229	0.0376229	0.0376229	0.0376229	0.0376229	0.0376229	0.0376229	0.0376229	0.0376229	0.0376229	0.0376229	0.0376229	0.0376229	0.0376229
0.0100096	0.0100096	0.0100096	0.0100096	0.0100096	0.0100096	0.0100096	0.0100096	0.0100096	0.0100096	0.0100096	0.0100096	0.0100096	0.0100096	0.0100096	0.0100096	0.0100096	0.0100096	0.0100096	0.0100096	0.0100096	0.0100096	0.0100096	0.0100096	0.0100096	0.0100096	0.0100096	0.0100096	0.0100096	0.0100096	0.0100096	0.0100096	0.0100096	0.0100096	0.0100096	0.0100096	0.0100096	0.0100096	0.0100096	0.0100096	0.0100096	0.0100096	0.0100096	0.0100096	0.0100096	0.0100096	0.0100096	0.0100096	0.0100096	0.0100096
0.0714324	0.0714324	0.0714324	0.0714324	0.0714324	0.0714324	0.0714324	0.0714324	0.0714324	0.0714324	0.0714324	0.0714324	0.0714324	0.0714324	0.0714324	0.0714324	0.0714324	0.0714324	0.0714324	0.0714324	0.0714324	0.0714324	0.0714324	0.0714324	0.0714324	0.0714324	0.0714324	0.0714324	0.0714324	0.0714324	0.0714324	0.0714324	0.0714324	0.0714324	0.0714324	0.0714324	0.0714324	0.0714324	0.0714324	0.0714324	0.0714324	0.0714324	0.0714324	0.0714324	0.0714324	0.0714324	0.0714324	0.0714324	0.0714324	0.0714324
0.0162447	0.0162447	0.0162447	0.0162447	0.0162447	0.0162447	0.0162447	0.0162447	0.0162447	0.0162447	0.0162447	0.0162447	0.0162447	0.0162447	0.0162447	0.0162447	0.0162447	0.0162447	0.0162447	0.0162447	0.0162447	0.0162447	0.0162447	0.0162447	0.0162447	0.0162447	0.0162447	0.0162447	0.0162447	0.0162447	0.0162447	0.0162447	0.0162447	0.0162447	0.0162447	0.0162447	0.0162447	0.0162447	0.0162447	0.0162447	0.0162447	0.0162447	0.0162447	0.0162447	0.0162447	0.0162447	0.0162447	0.0162447	0.0162447	0.0162447
0.0253806	0.0253806	0.0253806	0.0253806	0.0253806	0.0253806	0.0253806	0.0253806	0.0253806	0.0253806	0.0253806	0.0253806	0.0253806	0.0253806	0.0253806	0.0253806	0.0253806	0.0253806	0.0253806	0.0253806	0.0253806	0.0253806	0.0253806	0.0253806	0.0253806	0.0253806	0.0253806	0.0253806	0.0253806	0.0253806	0.0253806	0.0253806	0.0253806	0.0253806	0.0253806	0.0253806	0.0253806	0.0253806	0.0253806	0.0253806	0.0253806	0.0253806	0.0253806	0.0253806	0.0253806	0.0253806	0.0253806	0.0253806	0.0253806	0.0253806
0.0178285	0.0178285	0.0178285	0.0178285	0.0178285	0.0178285	0.0178285	0.0178285	0.0178285	0.0178285	0.0178285	0.0178285	0.0178285	0.0178285	0.0178285	0.0178285	0.0178285	0.0178285	0.0178285	0.0178285	0.0178285	0.0178285	0.0178285	0.0178285	0.0178285	0.0178285	0.0178285	0.0178285	0.0178285	0.0178285	0.0178285	0.0178285	0.0178285	0.0178285	0.0178285	0.0178285	0.0178285	0.0178285	0.0178285	0.0178285	0.0178285	0.0178285	0.0178285	0.0178285	0.0178285	0.0178285	0.0178285	0.0178285	0.0178285	0.0178285
0.0125173	0.0125173	0.0125173	0.0125173	0.0125173	0.0125173	0.0125173	0.0125173	0.0125173	0.0125173	0.0125173	0.0125173	0.0125173	0.0125173	0.0125173	0.0125173	0.0125173	0.0125173	0.0125173	0.0125173	0.0125173	0.0125173	0.0125173	0.0125173	0.0125173	0.0125173	0.0125173	0.0125173	0.0125173	0.0125173	0.0125173	0.0125173	0.0125173	0.0125173	0.0125173	0.0125173	0.0125173	0.0125173	0.0125173	0.0125173	0.0125173	0.0125173	0.0125173	0.0125173	0.0125173	0.0125173	0.0125173	0.0125173	0.0125173	0.0125173
0.0297991	0.0297991	0.0297991	0.0297991	0.0297991	0.0297991	0.0297991	0.0297991	0.0297991	0.0297991	0.0297991	0.0297991	0.0297991	0.0297991	0.0297991	0.0297991	0.0297991	0.0297991	0.0297991	0.0297991	0.0297991	0.0297991	0.0297991	0.0297991	0.0297991	0.0297991	0.0297991	0.0297991	0.0297991	0.0297991	0.0297991	0.0297991	0.0297991	0.0297991	0.0297991	0.0297991	0.0297991	0.0297991	0.0297991	0.0297991	0.0297991	0.0297991	0.0297991	0.0297991	0.0297991	0.0297991	0.0297991	0.0297991	0.0297991	0.0297991
0.0350276	0.0350276	0.0350276	0.0350276	0.0350276	0.0350276	0.0350276	0.0350276	0.0350276	0.0350276	0.0350276	0.0350276	0.0350276	0.0350276	0.0350276	0.0350276	0.0350276	0.0350276	0.0350276	0.0350276	0.0350276	0.0350276	0.0350276	0.0350276	0.0350276	0.0350276	0.0350276	0.0350276	0.0350276	0.0350276	0.0350276	0.0350276	0.0350276	0.0350276	0.0350276	0.0350276	0.0350276	0.0350276	0.0350276	0.0350276	0.0350276	0.0350276	0.0350276	0.0350276	0.0350276	0.0350276	0.0350276	0.0350276	0.0350276	0.0350276
0.0194518	0.0194518	0.0194518	0.0194518	0.0194518	0.0194518	0.0194518	0.0194518	0.0194518	0.0194518	0.0194518	0.0194518	0.0194518	0.0194518	0.0194518	0.0194518	0.0194518	0.0194518	0.0194518	0.0194518	0.0194518	0.0194518	0.0194518	0.0194518	0.0194518	0.0194518	0.0194518	0.0194518	0.0194518	0.0194518	0.0194518	0.0194518	0.0194518	0.0194518	0.0194518	0.0194518	0.0194518	0.0194518	0.0194518	0.0194518	0.0194518	0.0194518	0.0194518	0.0194518	0.0194518	0.0194518	0.0194518	0.0194518	0.0194518	0.0194518
0.0127372	0.0127372	0.0127372	0.0127372	0.0127372	0.0127372	0.0127372	0.0127372	0.0127372	0.0127372	0.0127372	0.0127372	0.0127372	0.0127372	0.0127372	0.0127372	0.0127372	0.0127372	0.0127372	0.0127372	0.0127372	0.0127372	0.0127372	0.0127372	0.0127372	0.0127372	0.0127372	0.0127372	0.0127372	0.0127372	0.0127372	0.0127372	0.0127372	0.0127372	0.0127372	0.0127372	0.0127372	0.0127372	0.0127372	0.0127372	0.0127372	0.0127372	0.0127372	0.0127372	0.0127372	0.0127372	0.0127372	0.0127372	0.0127372	0.0127372
0.0244225	0.0244225	0.0244225	0.0244225	0.0244225	0.0244225	0.0244225	0.0244225	0.0244225	0.0244225	0.0244225	0.0244225	0.0244225	0.0244225	0.0244225	0.0244225	0.0244225	0.0244225	0.0244225	0.0244225	0.0244225	0.0244225	0.0244225	0.0244225	0.0244225	0.0244225	0.0244225	0.0244226	0.0244226	0.0244226	0.0244226	0.0244226	0.0244226	0.0244226	0.0244226	0.0244226	0.0244226	0.0244226	0.0244226	0.0244226	0.0244226	0.0244226	0.0244226	0.0244226	0.0244226	0.0244226	0.0244226	0.0244226	0.0244226	0.0244226
0.0201353	0.0201353	0.0201353	0.0201353	0.0201353	0.0201353	0.0201353	0.0201353	0.0201353	0.0201353	0.0201353	0.0201353	0.0201353	0.0201353	0.0201353	0.0201353	0.0201353	0.0201353	0.0201353	0.0201353	0.0201353	0.0201353	0.0201353	0.0201353	0.0201353	0.0201353	0.0201353	0.0201353	0.0201353	0.0201353	0.0201353	0.0201353	0.0201353	0.0201353	0.0201353	0.0201353	0.0201353	0.0201353	0.0201353	0.0201353	0.0201353	0.0201353	0.0201353	0.0201353	0.0201353	0.0201353	0.0201353	0.0201353	0.0201353	0.0201353
0.00869671	0.00869671	0.00869671	0.00869671	0.00869671	0.00869671	0.00869671	0.00869671	0.00869671	0.00869671	0.00869671	0.00869671	0.00869671	0.00869671	0.00869671	0.00869671	0.00869671	0.00869671	0.00869671	0.00869671	0.00869671	0.00869671	0.00869671	0.00869671	0.00869671	0.00869671	0.00869671	0.00869671	0.00869671	0.00869671	0.00869671	0.00869671	0.00869671	0.00869671	0.00869671	0.00869671	0.00869671	0.00869671	0.00869671	0.00869671	0.00869671	0.00869671	0.00869671	0.00869671	0.00869671	0.00869671	0.00869671	0.00869671	0.00869671	0.00869671
0.045748	0.045748	0.045748	0.045748	0.045748	0.045748	0.045748	0.045748	0.045748	0.045748	0.045748	0.045748	0.045748	0.045748	0.045748	0.045748	0.045748	0.045748	0.045748	0.045748	0.045748	0.045748	0.045748	0.045748	0.0457481	0.0457481	0.0457481	0.0457481	0.0457481	0.0457481	0.0457481	0.0457481	0.0457481	0.0457481	0.0457481	0.0457481	0.0457481	0.0457481	0.0457481	0.0457481	0.0457481	0.0457481	0.0457481	0.0457481	0.0457481	0.0457481	0.0457481	0.0457481	0.0457481	0.0457481
0.0324019	0.0324019	0.0324019	0.0324019	0.0324019	0.0324019	0.0324019	0.0324019	0.0324019	0.0324019	0.0324019	0.0324019	0.0324019	0.0324019	0.0324019	0.0324019	0.0324019	0.0324019	0.0324019	0.0324019	0.0324019	0.0324019	0.0324019	0.0324019	0.0324019	0.0324019	0.0324019	0.0324019	0.0324019	0.0324019	0.0324019	0.0324019	0.0324019	0.0324019	0.0324019	0.0324019	0.0324019	0.0324019	0.0324019	0.0324019	0.0324019	0.0324019	0.0324019	0.0324019	0.0324019	0.0324019	0.0324019	0.0324019	0.0324019	0.0324019
0.0110316	0.0110316	0.0110316	0.0110316	0.0110316	0.0110316	0.0110316	0.0110316	0.0110316	0.0110316	0.0110316	0.0110316	0.0110316	0.0110316	0.0110316	0.0110316	0.0110316	0.0110316	0.0110316	0.0110316	0.0110316	0.0110316	0.0110316	0.0110316	0.0110316	0.0110316	0.0110316	0.0110316	0.0110316	0.0110316	0.0110316	0.0110316	0.0110316	0.0110316	0.0110316	0.0110316	0.0110316	0.0110316	0.0110316	0.0110316	0.0110316	0.0110316	0.0110316	0.0110316	0.0110316	0.0110316	0.0110316	0.0110316	0.0110316	0.0110316
0.01796	0.01796	0.01796	0.01796	0.01796	0.01796	0.01796	0.01796	0.01796	0.01796	0.01796	0.01796	0.01796	0.01796	0.01796	0.01796	0.01796	0.01796	0.01796	0.01796	0.01796	0.01796	0.01796	0.01796	0.01796	0.01796	0.01796	0.01796	0.01796	0.01796	0.01796	0.01796	0.01796	0.01796	0.01796	0.01796	0.01796	0.01796	0.01796	0.01796	0.01796	0.01796	0.01796	0.01796	0.01796	0.01796	0.01796	0.01796	0.01796	0.01796
0.0185791	0.0185791	0.0185791	0.0185791	0.0185791	0.0185791	0.0185791	0.0185791	0.0185791	0.0185791	0.0185791	0.0185791	0.0185791	0.0185791	0.0185791	0.0185791	0.0185791	0.0185791	0.0185791	0.0185791	0.0185791	0.0185791	0.0185791	0.0185791	0.0185791	0.0185791	0.0185791	0.0185791	0.0185791	0.0185791	0.0185791	0.0185791	0.0185791	0.0185791	0.0185791	0.0185791	0.0185791	0.0185791	0.0185791	0.0185791	0.0185791	0.0185791	0.0185791	0.0185791	0.0185791	0.0185791	0.0185791	0.0185791	0.0185791	0.0185791
0.0184381	0.0184381	0.0184381	0.0184381	0.0184381	0.0184381	0.0184381	0.0184381	0.0184381	0.0184381	0.0184381	0.0184381	0.0184381	0.0184381	0.0184381	0.0184381	0.0184381	0.0184381	0.0184381	0.0184381	0.0184381	0.0184381	0.0184381	0.0184381	0.0184381	0.0184381	0.0184381	0.0184381	0.0184381	0.0184381	0.0184381	0.0184381	0.0184381	0.0184381	0.0184381	0.0184381	0.0184381	0.0184381	0.0184381	0.0184381	0.0184381	0.0184381	0.0184381	0.0184381	0.0184381	0.0184381	0.0184381	0.0184381	0.0184381	0.0184381
0.0231972	0.0231972	0.0231972	0.0231972	0.0231972	0.0231972	0.0231972	0.0231972	0.0231972	0.0231972	0.0231972	0.0231972	0.0231972	0.0231972	0.0231972	0.0231972	0.0231972	0.0231972	0.0231972	0.0231972	0.0231972	0.0231972	0.0231972	0.0231972	0.0231972	0.0231972	0.0231972	0.0231972	0.0231972	0.0231972	0.0231972	0.0231972	0.0231972	0.0231972	0.0231972	0.0231972	0.0231972	0.0231972	0.0231972	0.0231972	0.0231972	0.0231972	0.0231972	0.0231972	0.0231972	0.0231972	0.0231972	0.0231972	0.0231972	0.0231972
0.00937046	0.00937046	0.00937046	0.00937046	0.00937046	0.00937046	0.00937046	0.00937046	0.00937046	0.00937046	0.00937046	0.00937046	0.00937046	0.00937046	0.00937046	0.00937046	0.00937046	0.00937046	0.00937046	0.00937046	0.00937046	0.00937046	0.00937046	0.00937046	0.00937046	0.00937046	0.00937046	0.00937046	0.00937046	0.00937046	0.00937046	0.00937046	0.00937046	0.00937046	0.00937046	0.00937046	0.00937046	0.00937046	0.00937046	0.00937046	0.00937046	0.00937046	0.00937046	0.00937046	0.00937046	0.00937046	0.00937046	0.00937046	0.00937046	0.00937046
0.0418458	0.0418458	0.0418458	0.0418458	0.0418458	0.0418458	0.0418458	0.0418458	0.0418458	0.0418458	0.0418458	0.0418458	0.0418458	0.0418458	0.0418458	0.0418458	0.0418458	0.0418458	0.0418458	0.0418458	0.0418458	0.0418458	0.0418458	0.0418458	0.0418458	0.0418458	0.0418458	0.0418458	0.0418458	0.0418458	0.0418458	0.0418458	0.0418458	0.0418458	0.0418458	0.0418458	0.0418458	0.0418458	0.0418458	0.0418458	0.0418458	0.0418458	0.0418458	0.0418458	0.0418458	0.0418458	0.0418458	0.0418458	0.0418458	0.0418458
0.0357103	0.0357103	0.0357103	0.0357103	0.0357103	0.0357103	0.0357103	0.0357103	0.0357103	0.0357103	0.0357103	0.0357103	0.0357103	0.0357103	0.0357103	0.0357103	0.0357103	0.0357103	0.0357103	0.0357103	0.0357103	0.0357103	0.0357103	0.0357103	0.0357103	0.0357103	0.0357103	0.0357103	0.0357103	0.0357103	0.0357103	0.0357103	0.0357103	0.0357103	0.0357103	0.0357103	0.0357103	0.0357103	0.0357103	0.0357103	0.0357103	0.0357103	0.0357103	0.0357103	0.0357103	0.0357103	0.0357103	0.0357103	0.0357103	0.0357103
0.0210016	0.0210016	0.0210016	0.0210016	0.0210016	0.0210016	0.0210016	0.0210016	0.0210016	0.0210016	0.0210016	0.0210016	0.0210016	0.0210016	0.0210016	0.0210016	0.0210016	0.0210016	0.0210016	0.0210016	0.0210016	0.0210016	0.0210016	0.0210016	0.0210016	0.0210016	0.0210016	0.0210016	0.0210016	0.0210016	0.0210016	0.0210016	0.0210016	0.0210016	0.0210016	0.0210016	0.0210016	0.0210016	0.0210016	0.0210016	0.0210016	0.0210016	0.0210016	0.0210016	0.0210016	0.0210016	0.0210016	0.0210016	0.0210016	0.0210016
0.0142465	0.0142465	0.0142465	0.0142465	0.0142465	0.0142465	0.0142465	0.0142465	0.0142465	0.0142465	0.0142465	0.0142465	0.0142465	0.0142465	0.0142465	0.0142465	0.0142465	0.0142465	0.0142465	0.0142465	0.0142465	0.0142465	0.0142465	0.0142465	0.0142465	0.0142465	0.0142465	0.0142465	0.0142465	0.0142465	0.0142465	0.0142465	0.0142465	0.0142465	0.0142465	0.0142465	0.0142465	0.0142465	0.0142465	0.0142465	0.0142465	0.0142465	0.0142465	0.0142465	0.0142465	0.0142465	0.0142465	0.0142465	0.0142465	0.0142465
0.0245764	0.0245764	0.0245764	0.0245764	0.0245764	0.0245764	0.0245764	0.0245764	0.0245764	0.0245764	0.0245764	0.0245764	0.0245764	0.0245764	0.0245764	0.0245764	0.0245764	0.0245764	0.0245764	0.0245764	0.0245764	0.0245764	0.0245764	0.0245764	0.0245764	0.0245764	0.0245764	0.0245764	0.0245764	0.0245764	0.0245764	0.0245764	0.0245764	0.0245764	0.0245764	0.0245764	0.0245764	0.0245764	0.0245764	0.0245764	0.0245764	0.0245764	0.0245764	0.0245764	0.0245764	0.0245764	0.0245764	0.0245764	0.0245764	0.0245764
0.0267638	0.0267638	0.0267638	0.0267638	0.0267638	0.0267638	0.0267638	0.0267638	0.0267638	0.0267638	0.0267638	0.0267638	0.0267638	0.0267638	0.0267638	0.0267638	0.0267638	0.0267638	0.0267638	0.0267638	0.0267638	0.0267638	0.0267638	0.0267638	0.0267638	0.0267638	0.0267638	0.0267638	0.0267638	0.0267638	0.0267638	0.0267638	0.0267638	0.0267638	0.0267638	0.0267638	0.0267638	0.0267638	0.0267638	0.0267638	0.0267638	0.0267638	0.0267638	0.0267638	0.0267638	0.0267638	0.0267638	0.0267638	0.0267638	0.0267638
0.0521259	0.0521259	0.0521259	0.0521259	0.0521259	0.0521259	0.0521259	0.0521259	0.0521259	0.0521259	0.0521259	0.0521259	0.0521259	0.0521259	0.0521259	0.0521259	0.0521259	0.0521259	0.0521259	0.0521259	0.0521259	0.0521259	0.0521259	0.0521259	0.0521259	0.0521259	0.0521259	0.0521259	0.0521259	0.0521259	0.0521259	0.0521259	0.0521259	0.0521259	0.0521259	0.0521259	0.0521259	0.0521259	0.0521259	0.0521259	0.0521259	0.0521259	0.0521259	0.0521259	0.0521259	0.0521259	0.0521259	0.0521259	0.0521259	0.0521259
0.012816	0.012816	0.012816	0.012816	0.012816	0.012816	0.012816	0.012816	0.012816	0.012816	0.012816	0.012816	0.012816	0.012816	0.012816	0.012816	0.012816	0.012816	0.012816	0.012816	0.012816	0.012816	0.012816	0.012816	0.012816	0.012816	0.012816	0.012816	0.012816	0.012816	0.012816	0.012816	0.012816	0.012816	0.012816	0.012816	0.012816	0.012816	0.012816	0.012816	0.012816	0.012816	0.012816	0.012816	0.012816	0.012816	0.012816	0.012816	0.012816	0.012816
0.014442	0.014442	0.014442	0.014442	0.014442	0.014442	0.014442	0.014442	0.014442	0.014442	0.014442	0.014442	0.014442	0.014442	0.014442	0.014442	0.014442	0.014442	0.014442	0.014442	0.014442	0.014442	0.014442	0.014442	0.014442	0.014442	0.014442	0.014442	0.014442	0.014442	0.014442	0.014442	0.014442	0.014442	0.014442	0.014442	0.014442	0.014442	0.014442	0.014442	0.014442	0.014442	0.014442	0.014442	0.014442	0.014442	0.014442	0.014442	0.014442	0.014442
0.0206129	0.0206129	0.0206129	0.0206129	0.0206129	0.0206129	0.0206129	0.0206129	0.0206129	0.0206129	0.0206129	0.0206129	0.0206129	0.0206129	0.0206129	0.0206129	0.0206129	0.0206129	0.0206129	0.0206129	0.0206129	0.0206129	0.0206129	0.0206129	0.0206129	0.0206129	0.0206129	0.0206129	0.0206129	0.0206129	0.0206129	0.0206129	0.0206129	0.0206129	0.0206129	0.0206129	0.0206129	0.0206129	0.0206129	0.0206129	0.0206129	0.0206129	0.0206129	0.0206129	0.0206129	0.0206129	0.0206129	0.0206129	0.0206129	0.0206129
0.0359232	0.0359232	0.0359232	0.0359232	0.0359232	0.0359232	0.0359232	0.0359232	0.0359232	0.0359232	0.0359232	0.0359232	0.0359232	0.0359232	0.0359232	0.0359232	0.0359232	0.0359232	0.0359232	0.0359232	0.0359232	0.0359232	0.0359232	0.0359232	0.0359232	0.0359232	0.0359232	0.0359232	0.0359232	0.0359232	0.0359232	0.0359232	0.0359232	0.0359232	0.0359232	0.0359232	0.0359232	0.0359232	0.0359232	0.0359232	0.0359232	0.0359232	0.0359232	0.0359232	0.0359232	0.0359232	0.0359232	0.0359232	0.0359232	0.0359232
0.0279413	0.0279413	0.0279413	0.0279413	0.0279413	0.0279413	0.0279413	0.0279413	0.0279413	0.0279413	0.0279413	0.0279413	0.0279413	0.0279413	0.0279413	0.0279413	0.0279413	0.0279413	0.0279413	0.0279413	0.0279413	0.0279413	0.0279413	0.0279413	0.0279413	0.0279413	0.0279413	0.0279413	0.0279413	0.0279413	0.0279413	0.0279413	0.0279413	0.0279413	0.0279413	0.0279413	0.0279413	0.0279413	0.0279413	0.0279413	0.0279413	0.0279413	0.0279413	0.0279413	0.0279413	0.0279413	0.0279413	0.0279413	0.0279413	0.0279413
0.0170321	0.0170321	0.0170321	0.0170321	0.0170321	0.0170321	0.0170321	0.0170321	0.0170321	0.0170321	0.0170321	0.0170321	0.0170321	0.0170321	0.0170321	0.0170321	0.0170321	0.0170321	0.0170321	0.0170321	0.0170321	0.0170321	0.0170321	0.0170321	0.0170321	0.0170321	0.0170321	0.0170321	0.0170321	0.0170321	0.0170321	0.0170321	0.0170321	0.0170321	0.0170321	0.0170321	0.0170321	0.0170321	0.0170321	0.0170321	0.0170321	0.0170321	0.0170321	0.0170321	0.0170321	0.0170321	0.0170321	0.0170321	0.0170321	0.0170321
0.0140714	0.0140714	0.0140714	0.0140714	0.0140714	0.0140714	0.0140714	0.0140714	0.0140714	0.0140714	0.0140714	0.0140714	0.0140714	0.0140714	0.0140714	0.0140714	0.0140714	0.0140714	0.0140714	0.0140714	0.0140714	0.0140714	0.0140714	0.0140714	0.0140714	0.0140714	0.0140714	0.0140714	0.0140714	0.0140714	0.0140714	0.0140714	0.0140714	0.0140714	0.0140714	0.0140714	0.0140714	0.0140714	0.0140714	0.0140714	0.0140714	0.0140714	0.0140714	0.0140714	0.0140714	0.0140714	0.0140714	0.0140714	0.0140714	0.0140714
0.0163616	0.0163616	0.0163616	0.0163616	0.0163616	0.0163616	0.0163617	0.0163617	0.0163617	0.0163617	0.0163618	0.0163618	0.0163619	0.016362	0.0163622	0.0163623	0.0163625	0.0163627	0.0163629	0.0163631	0.0163634	0.0163636	0.0163638	0.016364	0.0163642	0.0163644	0.0163646	0.0163648	0.016365	0.0163652	0.0163653	0.0163655	0.0163656	0.0163657	0.0163658	0.0163659	0.016366	0.0163661	0.0163662	0.0163662	0.0163663	0.0163663	0.0163664	0.0163664	0.0163664	0.0163665	0.0163665	0.0163665	0.0163665	0.0163665
0.032761	0.032761	0.032761	0.032761	0.032761	0.032761	0.032761	0.032761	0.032761	0.032761	0.032761	0.032761	0.032761	0.032761	0.032761	0.032761	0.032761	0.032761	0.032761	0.032761	0.032761	0.032761	0.032761	0.032761	0.032761	0.032761	0.032761	0.032761	0.032761	0.032761	0.032761	0.032761	0.032761	0.032761	0.032761	0.032761	0.032761	0.032761	0.032761	0.032761	0.032761	0.032761	0.032761	0.032761	0.032761	0.032761	0.032761	0.032761	0.032761	0.032761
0.0490422	0.0490422	0.0490422	0.0490422	0.0490422	0.0490422	0.0490422	0.0490422	0.0490422	0.0490422	0.0490422	0.0490422	0.0490422	0.0490422	0.0490422	0.0490422	0.0490422	0.0490422	0.0490422	0.0490422	0.0490422	0.0490422	0.0490422	0.0490422	0.0490422	0.0490422	0.0490422	0.0490422	0.0490422	0.0490422	0.0490422	0.0490422	0.0490422	0.0490422	0.0490422	0.0490422	0.0490422	0.0490422	0.0490422	0.0490422	0.0490422	0.0490422	0.0490422	0.0490422	0.0490422	0.0490422	0.0490422	0.0490422	0.0490422	0.0490422
0.0068941	0.0068941	0.0068941	0.0068941	0.0068941	0.0068941	0.0068941	0.0068941	0.0068941	0.0068941	0.0068941	0.0068941	0.0068941	0.0068941	0.00689411	0.00689411	0.00689411	0.00689412	0.00689412	0.00689412	0.00689413	0.00689413	0.00689414	0.00689414	0.00689414	0.00689414	0.00689415	0.00689415	0.00689415	0.00689415	0.00689415	0.00689415	0.00689415	0.00689415	0.00689415	0.00689414	0.00689414	0.00689414	0.00689414	0.00689414	0.00689414	0.00689414	0.00689414	0.00689414	0.00689414	0.00689414	0.00689414	0.00689414	0.00689414	0.00689414
0.0253129	0.0253129	0.0253129	0.0253129	0.0253129	0.0253129	0.0253129	0.0253129	0.0253129	0.0253129	0.0253129	0.0253129	0.0253129	0.0253129	0.0253129	0.0253129	0.0253129	0.0253129	0.0253129	0.0253129	0.0253129	0.0253129	0.0253129	0.0253129	0.0253129	0.0253129	0.0253129	0.0253129	0.0253129	0.0253129	0.0253129	0.0253129	0.0253129	0.0253129	0.0253129	0.0253129	0.0253129	0.0253129	0.0253129	0.0253129	0.0253129	0.0253129	0.0253129	0.0253129	0.0253129	0.0253129	0.0253129	0.0253129	0.0253129	0.0253129
0.0132328	0.0132328	0.0132328	0.0132328	0.0132328	0.0132328	0.0132328	0.0132328	0.0132328	0.0132328	0.0132328	0.0132328	0.0132328	0.0132328	0.0132328	0.0132328	0.0132328	0.0132328	0.0132328	0.0132328	0.0132328	0.0132328	0.0132328	0.0132328	0.0132328	0.0132328	0.0132328	0.0132328	0.0132328	0.0132328	0.0132328	0.0132328	0.0132328	0.0132328	0.0132328	0.0132328	0.0132328	0.0132328	0.0132328	0.0132328	0.0132328	0.0132328	0.0132328	0.0132328	0.0132328	0.0132328	0.0132328	0.0132328	0.0132328	0.0132328
0.0184253	0.0184253	0.0184253	0.0184253	0.0184253	0.0184253	0.0184253	0.0184253	0.0184253	0.0184253	0.0184253	0.0184253	0.0184253	0.0184253	0.0184253	0.0184253	0.0184253	0.0184253	0.0184253	0.0184253	0.0184253	0.0184253	0.0184253	0.0184253	0.0184253	0.0184253	0.0184253	0.0184253	0.0184253	0.0184253	0.0184253	0.0184253	0.0184253	0.0184253	0.0184253	0.0184253	0.0184253	0.0184253	0.0184253	0.0184253	0.0184253	0.0184253	0.0184253	0.0184253	0.0184253	0.0184253	0.0184253	0.0184253	0.0184253	0.0184253
0.0120606	0.0120606	0.0120606	0.0120606	0.0120606	0.0120606	0.0120606	0.0120606	0.0120606	0.0120606	0.0120606	0.0120606	0.0120606	0.0120606	0.0120606	0.0120606	0.0120606	0.0120606	0.0120606	0.0120606	0.0120606	0.0120606	0.0120606	0.0120606	0.0120606	0.0120606	0.0120606	0.0120606	0.0120606	0.0120606	0.0120606	0.0120606	0.0120606	0.0120606	0.0120606	0.0120606	0.0120606	0.0120606	0.0120606	0.0120606	0.0120606	0.0120606	0.0120606	0.0120606	0.0120606	0.0120606	0.0120606	0.0120606	0.0120606	0.0120606
0.0239965	0.0239965	0.0239965	0.0239965	0.0239965	0.0239965	0.0239965	0.0239965	0.0239965	0.0239965	0.0239965	0.0239965	0.0239965	0.0239965	0.0239965	0.0239965	0.0239965	0.0239965	0.0239965	0.0239965	0.0239965	0.0239965	0.0239965	0.0239965	0.0239965	0.0239965	0.0239965	0.0239965	0.0239965	0.0239965	0.0239965	0.0239965	0.0239965	0.0239965	0.0239965	0.0239965	0.0239965	0.0239965	0.0239965	0.0239965	0.0239965	0.0239965	0.0239965	0.0239965	0.0239965	0.0239965	0.0239965	0.0239965	0.0239965	0.0239965
0.0170401	0.0170401	0.0170401	0.0170401	0.0170401	0.0170401	0.0170401	0.0170401	0.0170401	0.0170401	0.0170401	0.0170401	0.0170401	0.0170401	0.0170401	0.0170401	0.0170401	0.0170401	0.0170401	0.0170401	0.0170401	0.0170401	0.0170401	0.0170401	0.0170401	0.0170401	0.0170401	0.0170401	0.0170401	0.0170401	0.0170401	0.0170401	0.0170401	0.0170401	0.0170401	0.0170401	0.0170401	0.0170401	0.0170401	0.0170401	0.0170401	0.0170401	0.0170401	0.0170401	0.0170401	0.0170401	0.0170401	0.0170401	0.0170401	0.0170401
0.0116331	0.0116331	0.0116331	0.0116331	0.0116331	0.0116331	0.0116331	0.0116331	0.0116331	0.0116331	0.0116331	0.0116331	0.0116331	0.0116331	0.0116331	0.0116331	0.0116331	0.0116331	0.0116331	0.0116331	0.0116331	0.0116331	0.0116331	0.0116331	0.0116331	0.0116331	0.0116331	0.0116331	0.0116331	0.0116331	0.0116331	0.0116331	0.0116331	0.0116331	0.0116331	0.0116331	0.0116331	0.0116331	0.0116331	0.0116331	0.0116331	0.0116331	0.0116331	0.0116331	0.0116331	0.0116331	0.0116331	0.0116331	0.0116331	0.0116331
0.0441315	0.0441315	0.0441315	0.0441315	0.0441315	0.0441315	0.0441315	0.0441315	0.0441315	0.0441315	0.0441315	0.0441315	0.0441315	0.0441315	0.0441315	0.0441315	0.0441315	0.0441315	0.0441315	0.0441315	0.0441315	0.0441315	0.0441315	0.0441315	0.0441315	0.0441315	0.0441315	0.0441315	0.0441315	0.0441315	0.0441315	0.0441315	0.0441315	0.0441315	0.0441315	0.0441315	0.0441315	0.0441315	0.0441315	0.0441315	0.0441315	0.0441315	0.0441315	0.0441315	0.0441315	0.0441315	0.0441315	0.0441315	0.0441315	0.0441315
0.020515	0.020515	0.020515	0.020515	0.020515	0.020515	0.020515	0.020515	0.020515	0.020515	0.020515	0.020515	0.020515	0.020515	0.020515	0.020515	0.020515	0.020515	0.020515	0.020515	0.020515	0.020515	0.020515	0.020515	0.020515	0.020515	0.020515	0.020515	0.020515	0.020515	0.020515	0.020515	0.020515	0.020515	0.020515	0.020515	0.020515	0.020515	0.020515	0.020515	0.020515	0.020515	0.020515	0.020515	0.020515	0.020515	0.020515	0.020515	0.020515	0.020515
0.0361208	0.0361208	0.0361208	0.0361208	0.0361208	0.0361208	0.0361208	0.0361208	0.0361208	0.0361208	0.0361208	0.0361208	0.0361208	0.0361208	0.0361208	0.0361208	0.0361208	0.0361208	0.0361208	0.0361208	0.0361208	0.0361208	0.0361208	0.0361208	0.0361208	0.0361208	0.0361208	0.0361208	0.0361208	0.0361208	0.0361208	0.0361208	0.0361208	0.0361208	0.0361208	0.0361208	0.0361208	0.0361208	0.0361208	0.0361208	0.0361208	0.0361208	0.0361208	0.0361208	0.0361208	0.0361208	0.0361208	0.0361208	0.0361208	0.0361208
0.127439	0.127439	0.127439	0.127439	0.127439	0.127439	0.127439	0.127439	0.127439	0.127439	0.127439	0.127439	0.127439	0.127439	0.127439	0.127439	0.127439	0.127439	0.127439	0.127439	0.127439	0.127439	0.127439	0.127439	0.127439	0.127439	0.127439	0.127439	0.127439	0.127439	0.127439	0.127439	0.127439	0.127439	0.127439	0.127439	0.127439	0.127439	0.127439	0.127439	0.127439	0.127439	0.127439	0.127439	0.127439	0.127439	0.127439	0.127439	0.127439	0.127439
0.0285576	0.0285576	0.0285576	0.0285576	0.0285576	0.0285576	0.0285576	0.0285576	0.0285576	0.0285576	0.0285576	0.0285576	0.0285576	0.0285576	0.0285576	0.0285576	0.0285576	0.0285576	0.0285576	0.0285576	0.0285576	0.0285576	0.0285576	0.0285576	0.0285576	0.0285576	0.0285576	0.0285576	0.0285576	0.0285576	0.0285576	0.0285576	0.0285576	0.0285576	0.0285576	0.0285576	0.0285576	0.0285576	0.0285576	0.0285576	0.0285576	0.0285576	0.0285576	0.0285576	0.0285576	0.0285576	0.0285576	0.0285576	0.0285576	0.0285576
0.0148758	0.0148758	0.0148758	0.0148758	0.0148758	0.0148758	0.0148758	0.0148758	0.0148758	0.0148758	0.0148758	0.0148758	0.0148758	0.0148758	0.0148758	0.0148758	0.0148758	0.0148758	0.0148758	0.0148758	0.0148758	0.0148758	0.0148758	0.0148758	0.0148758	0.0148758	0.0148758	0.0148758	0.0148758	0.0148758	0.0148758	0.0148758	0.0148758	0.0148758	0.0148758	0.0148758	0.0148758	0.0148758	0.0148758	0.0148758	0.0148758	0.0148758	0.0148758	0.0148758	0.0148758	0.0148758	0.0148758	0.0148758	0.0148758	0.0148758
0.0305317	0.0305317	0.0305317	0.0305317	0.0305317	0.0305317	0.0305317	0.0305317	0.0305317	0.0305317	0.0305317	0.0305317	0.0305317	0.0305317	0.0305317	0.0305317	0.0305317	0.0305317	0.0305317	0.0305317	0.0305317	0.0305317	0.0305317	0.0305317	0.0305317	0.0305317	0.0305317	0.0305317	0.0305317	0.0305317	0.0305317	0.0305317	0.0305317	0.0305317	0.0305317	0.0305317	0.0305317	0.0305317	0.0305317	0.0305317	0.0305317	0.0305317	0.0305317	0.0305317	0.0305317	0.0305317	0.0305317	0.0305317	0.0305317	0.0305317
0.0127911	0.0127911	0.0127911	0.0127911	0.0127911	0.0127911	0.0127911	0.0127911	0.0127911	0.0127911	0.0127911	0.0127911	0.0127911	0.0127911	0.0127911	0.0127911	0.0127911	0.0127911	0.0127911	0.0127911	0.0127911	0.0127911	0.0127911	0.0127911	0.0127911	0.0127911	0.0127911	0.0127911	0.0127911	0.0127911	0.0127911	0.0127911	0.0127911	0.0127911	0.0127911	0.0127911	0.0127911	0.0127911	0.0127911	0.0127911	0.0127911	0.0127911	0.0127911	0.0127911	0.0127911	0.0127911	0.0127911	0.0127911	0.0127911	0.0127911
0.0173802	0.0173802	0.0173802	0.0173802	0.0173802	0.0173802	0.0173802	0.0173802	0.0173802	0.0173802	0.0173802	0.0173802	0.0173802	0.0173802	0.0173802	0.0173802	0.0173802	0.0173802	0.0173802	0.0173802	0.0173802	0.0173802	0.0173802	0.0173802	0.0173802	0.0173802	0.0173802	0.0173802	0.0173802	0.0173802	0.0173802	0.0173802	0.0173802	0.0173802	0.0173802	0.0173802	0.0173802	0.0173802	0.0173802	0.0173802	0.0173802	0.0173802	0.0173802	0.0173802	0.0173802	0.0173802	0.0173802	0.0173802	0.0173802	0.0173802
0.00943457	0.00943457	0.00943457	0.00943457	0.00943457	0.00943457	0.00943457	0.00943457	0.00943457	0.00943457	0.00943457	0.00943457	0.00943457	0.00943457	0.00943457	0.00943457	0.00943457	0.00943457	0.00943457	0.00943457	0.00943457	0.00943457	0.00943457	0.00943457	0.00943457	0.00943457	0.00943457	0.00943457	0.00943457	0.00943457	0.00943457	0.00943457	0.00943457	0.00943457	0.00943457	0.00943457	0.00943457	0.00943457	0.00943457	0.00943457	0.00943457	0.00943457	0.00943457	0.00943457	0.00943457	0.00943457	0.00943457	0.00943457	0.00943457	0.00943457
0.00642821	0.00642821	0.00642821	0.00642821	0.00642821	0.00642821	0.00642821	0.00642822	0.00642823	0.00642824	0.00642827	0.00642832	0.00642838	0.00642846	0.00642855	0.00642866	0.00642878	0.00642891	0.00642903	0.00642915	0.00642927	0.00642936	0.00642944	0.00642949	0.00642952	0.00642953	0.00642951	0.00642947	0.00642942	0.00642935	0.00642927	0.00642919	0.00642912	0.00642905	0.00642899	0.00642895	0.00642892	0.00642891	0.00642892	0.00642894	0.00642897	0.00642901	0.00642906	0.0064291	0.00642915	0.00642919	0.00642921	0.00642924	0.00642924	0.00642924
0.0160574	0.0160574	0.0160574	0.0160574	0.0160574	0.0160574	0.0160574	0.0160574	0.0160574	0.0160574	0.0160574	0.0160574	0.0160574	0.0160574	0.0160574	0.0160575	0.0160575	0.0160575	0.0160575	0.0160575	0.0160575	0.0160576	0.0160576	0.0160576	0.0160576	0.0160576	0.0160576	0.0160577	0.0160577	0.0160577	0.0160577	0.0160577	0.0160578	0.0160578	0.0160578	0.0160578	0.0160578	0.0160578	0.0160578	0.0160578	0.0160578	0.0160579	0.0160579	0.0160579	0.0160579	0.0160579	0.0160579	0.0160579	0.0160579	0.0160579
0.0235979	0.0235979	0.0235979	0.0235979	0.0235979	0.0235979	0.0235979	0.0235979	0.0235979	0.0235979	0.0235979	0.0235979	0.0235979	0.0235979	0.0235979	0.0235979	0.0235979	0.0235979	0.0235979	0.0235979	0.0235979	0.0235979	0.0235979	0.0235979	0.0235979	0.0235979	0.0235979	0.0235979	0.0235979	0.0235979	0.0235979	0.0235979	0.0235979	0.0235979	0.0235979	0.0235979	0.0235979	0.0235979	0.0235979	0.0235979	0.0235979	0.0235979	0.0235979	0.0235979	0.0235979	0.0235979	0.0235979	0.0235979	0.0235979	0.0235979
0.024364	0.024364	0.024364	0.024364	0.024364	0.024364	0.024364	0.024364	0.024364	0.024364	0.024364	0.024364	0.024364	0.024364	0.024364	0.024364	0.024364	0.024364	0.024364	0.024364	0.024364	0.024364	0.024364	0.024364	0.024364	0.024364	0.024364	0.024364	0.024364	0.024364	0.024364	0.024364	0.024364	0.024364	0.024364	0.024364	0.024364	0.024364	0.024364	0.024364	0.024364	0.024364	0.024364	0.024364	0.024364	0.024364	0.024364	0.024364	0.024364	0.024364
0.0254812	0.0254812	0.0254812	0.0254812	0.0254812	0.0254812	0.0254812	0.0254812	0.0254812	0.0254812	0.0254812	0.0254812	0.0254812	0.0254812	0.0254812	0.0254812	0.0254812	0.0254812	0.0254812	0.0254812	0.0254812	0.0254812	0.0254812	0.0254812	0.0254812	0.0254812	0.0254812	0.0254812	0.0254812	0.0254812	0.0254812	0.0254812	0.0254812	0.0254812	0.0254812	0.0254812	0.0254812	0.0254812	0.0254812	0.0254812	0.0254812	0.0254812	0.0254812	0.0254812	0.0254812	0.0254812	0.0254812	0.0254812	0.0254812	0.0254812
0.0174076	0.0174076	0.0174076	0.0174076	0.0174076	0.0174076	0.0174076	0.0174076	0.0174076	0.0174076	0.0174076	0.0174076	0.0174076	0.0174076	0.0174076	0.0174076	0.0174076	0.0174076	0.0174076	0.0174076	0.0174076	0.0174076	0.0174076	0.0174076	0.0174076	0.0174076	0.0174076	0.0174076	0.0174076	0.0174076	0.0174076	0.0174076	0.0174076	0.0174076	0.0174076	0.0174076	0.0174076	0.0174076	0.0174076	0.0174076	0.0174076	0.0174076	0.0174076	0.0174076	0.0174076	0.0174076	0.0174076	0.0174076	0.0174076	0.0174076
0.0208139	0.0208139	0.0208139	0.0208139	0.0208139	0.0208139	0.0208139	0.0208139	0.0208139	0.0208139	0.0208139	0.0208139	0.0208139	0.0208139	0.0208139	0.0208139	0.0208139	0.0208139	0.0208139	0.0208139	0.0208139	0.0208139	0.0208139	0.0208139	0.0208139	0.0208139	0.0208139	0.0208139	0.0208139	0.0208139	0.0208139	0.0208139	0.0208139	0.0208139	0.0208139	0.0208139	0.0208139	0.0208139	0.0208139	0.0208139	0.0208139	0.0208139	0.0208139	0.0208139	0.0208139	0.0208139	0.0208139	0.0208139	0.0208139	0.0208139
0.0163616	0.0163616	0.0163616	0.0163616	0.0163616	0.0163616	0.0163617	0.0163617	0.0163617	0.0163617	0.0163618	0.0163618	0.0163619	0.016362	0.0163622	0.0163623	0.0163625	0.0163627	0.0163629	0.0163631	0.0163634	0.0163636	0.0163638	0.016364	0.0163642	0.0163644	0.0163646	0.0163648	0.016365	0.0163652	0.0163653	0.0163655	0.0163656	0.0163657	0.0163658	0.0163659	0.016366	0.0163661	0.0163662	0.0163662	0.0163663	0.0163663	0.0163664	0.0163664	0.0163664	0.0163665	0.0163665	0.0163665	0.0163665	0.0163665
0.0310007	0.0310007	0.0310007	0.0310007	0.0310007	0.0310007	0.0310007	0.0310007	0.0310007	0.0310007	0.0310007	0.0310007	0.0310007	0.0310007	0.0310007	0.0310007	0.0310007	0.0310007	0.0310007	0.0310007	0.0310007	0.0310007	0.0310007	0.0310007	0.0310007	0.0310007	0.0310007	0.0310007	0.0310007	0.0310007	0.0310007	0.0310007	0.0310007	0.0310007	0.0310007	0.0310007	0.0310007	0.0310007	0.0310007	0.0310007	0.0310007	0.0310007	0.0310007	0.0310007	0.0310007	0.0310007	0.0310007	0.0310007	0.0310007	0.0310007
0.0577641	0.0577641	0.0577641	0.0577641	0.0577641	0.0577641	0.0577641	0.0577641	0.0577641	0.0577641	0.0577641	0.0577641	0.0577641	0.0577641	0.0577641	0.0577641	0.0577641	0.0577641	0.0577642	0.0577642	0.0577642	0.0577642	0.0577642	0.0577642	0.0577642	0.0577642	0.0577642	0.0577642	0.0577642	0.0577642	0.0577642	0.0577642	0.0577642	0.0577642	0.0577642	0.0577642	0.0577642	0.0577642	0.0577642	0.0577642	0.0577642	0.0577642	0.0577642	0.0577642	0.0577642	0.0577642	0.0577642	0.0577642	0.0577642	0.0577642
0.0190522	0.0190522	0.0190522	0.0190522	0.0190522	0.0190522	0.0190522	0.0190522	0.0190522	0.0190522	0.0190522	0.0190522	0.0190522	0.0190522	0.0190522	0.0190522	0.0190522	0.0190522	0.0190522	0.0190522	0.0190522	0.0190522	0.0190522	0.0190522	0.0190522	0.0190522	0.0190522	0.0190522	0.0190522	0.0190522	0.0190522	0.0190522	0.0190522	0.0190522	0.0190522	0.0190522	0.0190522	0.0190522	0.0190522	0.0190522	0.0190522	0.0190522	0.0190522	0.0190522	0.0190522	0.0190522	0.0190522	0.0190522	0.0190522	0.0190522
0.0279762	0.0279762	0.0279762	0.0279762	0.0279762	0.0279762	0.0279762	0.0279762	0.0279762	0.0279762	0.0279762	0.0279762	0.0279762	0.0279762	0.0279762	0.0279762	0.0279762	0.0279762	0.0279762	0.0279762	0.0279762	0.0279762	0.0279762	0.0279762	0.0279762	0.0279762	0.0279762	0.0279762	0.0279762	0.0279762	0.0279762	0.0279762	0.0279762	0.0279762	0.0279762	0.0279762	0.0279762	0.0279762	0.0279762	0.0279762	0.0279762	0.0279762	0.0279762	0.0279762	0.0279762	0.0279762	0.0279762	0.0279762	0.0279762	0.0279762
0.0283493	0.0283493	0.0283493	0.0283493	0.0283493	0.0283493	0.0283493	0.0283493	0.0283493	0.0283493	0.0283493	0.0283493	0.0283493	0.0283493	0.0283493	0.0283493	0.0283493	0.0283493	0.0283493	0.0283493	0.0283493	0.0283493	0.0283493	0.0283493	0.0283493	0.0283493	0.0283493	0.0283493	0.0283493	0.0283493	0.0283493	0.0283493	0.0283493	0.0283493	0.0283493	0.0283493	0.0283493	0.0283493	0.0283493	0.0283493	0.0283493	0.0283493	0.0283493	0.0283493	0.0283493	0.0283493	0.0283493	0.0283493	0.0283493	0.0283493
0.0130183	0.0130183	0.0130183	0.0130183	0.0130183	0.0130183	0.0130183	0.0130183	0.0130183	0.0130183	0.0130183	0.0130183	0.0130183	0.0130183	0.0130183	0.0130183	0.0130183	0.0130183	0.0130183	0.0130183	0.0130183	0.0130183	0.0130183	0.0130183	0.0130183	0.0130183	0.0130183	0.0130183	0.0130183	0.0130183	0.0130183	0.0130183	0.0130183	0.0130183	0.0130183	0.0130183	0.0130183	0.0130183	0.0130183	0.0130183	0.0130183	0.0130183	0.0130183	0.0130183	0.0130183	0.0130183	0.0130183	0.0130183	0.0130183	0.0130183
0.0859406	0.0859406	0.0859406	0.0859406	0.0859406	0.0859406	0.0859406	0.0859406	0.0859406	0.0859406	0.0859406	0.0859406	0.0859406	0.0859406	0.0859406	0.0859406	0.0859406	0.0859406	0.0859406	0.0859406	0.0859406	0.0859406	0.0859406	0.0859406	0.0859406	0.0859406	0.0859406	0.0859406	0.0859406	0.0859406	0.0859406	0.0859406	0.0859406	0.0859406	0.0859406	0.0859406	0.0859406	0.0859406	0.0859406	0.0859406	0.0859406	0.0859406	0.0859406	0.0859406	0.0859406	0.0859406	0.0859406	0.0859406	0.0859406	0.0859406
0.0163507	0.0163507	0.0163507	0.0163507	0.0163507	0.0163507	0.0163507	0.0163507	0.0163507	0.0163507	0.0163507	0.0163507	0.0163507	0.0163507	0.0163507	0.0163507	0.0163507	0.0163507	0.0163507	0.0163507	0.0163507	0.0163507	0.0163507	0.0163507	0.0163507	0.0163507	0.0163507	0.0163507	0.0163507	0.0163507	0.0163507	0.0163507	0.0163507	0.0163507	0.0163507	0.0163507	0.0163507	0.0163507	0.0163507	0.0163507	0.0163507	0.0163507	0.0163507	0.0163507	0.0163507	0.0163507	0.0163507	0.0163507	0.0163507	0.0163507
0.0388085	0.0388085	0.0388085	0.0388085	0.0388085	0.0388085	0.0388085	0.0388085	0.0388085	0.0388085	0.0388085	0.0388085	0.0388085	0.0388085	0.0388085	0.0388085	0.0388085	0.0388085	0.0388085	0.0388085	0.0388085	0.0388085	0.0388085	0.0388085	0.0388085	0.0388085	0.0388085	0.0388085	0.0388085	0.0388085	0.0388085	0.0388085	0.0388085	0.0388085	0.0388085	0.0388085	0.0388085	0.0388085	0.0388085	0.0388085	0.0388085	0.0388085	0.0388085	0.0388085	0.0388085	0.0388085	0.0388085	0.0388085	0.0388085	0.0388085
0.031402	0.031402	0.031402	0.031402	0.031402	0.031402	0.031402	0.031402	0.031402	0.031402	0.031402	0.031402	0.031402	0.031402	0.031402	0.031402	0.031402	0.031402	0.031402	0.031402	0.031402	0.031402	0.031402	0.031402	0.031402	0.031402	0.031402	0.031402	0.031402	0.031402	0.031402	0.031402	0.031402	0.031402	0.031402	0.031402	0.031402	0.031402	0.031402	0.031402	0.031402	0.031402	0.031402	0.031402	0.031402	0.031402	0.031402	0.031402	0.031402	0.031402
0.0241133	0.0241133	0.0241133	0.0241133	0.0241133	0.0241133	0.0241133	0.0241133	0.0241133	0.0241133	0.0241133	0.0241133	0.0241133	0.0241133	0.0241133	0.0241133	0.0241133	0.0241133	0.0241133	0.0241133	0.0241133	0.0241133	0.0241133	0.0241133	0.0241133	0.0241133	0.0241133	0.0241133	0.0241133	0.0241133	0.0241133	0.0241133	0.0241133	0.0241133	0.0241133	0.0241133	0.0241133	0.0241133	0.0241133	0.0241133	0.0241133	0.0241133	0.0241133	0.0241133	0.0241133	0.0241133	0.0241133	0.0241133	0.0241133	0.0241133
0.0158023	0.0158023	0.0158023	0.0158023	0.0158023	0.0158023	0.0158023	0.0158023	0.0158023	0.0158023	0.0158023	0.0158023	0.0158023	0.0158023	0.0158023	0.0158023	0.0158023	0.0158023	0.0158023	0.0158023	0.0158023	0.0158023	0.0158023	0.0158023	0.0158023	0.0158023	0.0158023	0.0158023	0.0158023	0.0158023	0.0158023	0.0158023	0.0158023	0.0158023	0.0158023	0.0158023	0.0158023	0.0158023	0.0158023	0.0158023	0.0158023	0.0158023	0.0158023	0.0158023	0.0158023	0.0158023	0.0158023	0.0158023	0.0158023	0.0158023
0.0346918	0.0346918	0.0346918	0.0346918	0.0346918	0.0346918	0.0346918	0.0346918	0.0346918	0.0346918	0.0346918	0.0346918	0.0346918	0.0346918	0.0346918	0.0346918	0.0346918	0.0346918	0.0346918	0.0346918	0.0346918	0.0346918	0.0346918	0.0346918	0.0346918	0.0346918	0.0346918	0.0346918	0.0346918	0.0346918	0.0346918	0.0346918	0.0346918	0.0346918	0.0346918	0.0346918	0.0346918	0.0346918	0.0346918	0.0346918	0.0346918	0.0346918	0.0346918	0.0346918	0.0346918	0.0346918	0.0346918	0.0346918	0.0346918	0.0346918
0.0130879	0.0130879	0.0130879	0.0130879	0.0130879	0.0130879	0.0130879	0.0130879	0.0130879	0.0130879	0.0130879	0.0130879	0.0130879	0.0130879	0.0130879	0.0130879	0.0130879	0.0130879	0.0130879	0.0130879	0.0130879	0.0130879	0.0130879	0.0130879	0.0130879	0.0130879	0.0130879	0.0130879	0.0130879	0.0130879	0.0130879	0.0130879	0.0130879	0.0130879	0.0130879	0.0130879	0.0130879	0.0130879	0.0130879	0.0130879	0.0130879	0.0130879	0.0130879	0.0130879	0.0130879	0.0130879	0.0130879	0.0130879	0.0130879	0.0130879
0.0216349	0.0216349	0.0216349	0.0216349	0.0216349	0.0216349	0.0216349	0.0216349	0.0216349	0.0216349	0.0216349	0.0216349	0.0216349	0.0216349	0.0216349	0.0216349	0.0216349	0.0216349	0.0216349	0.0216349	0.0216349	0.0216349	0.0216349	0.0216349	0.0216349	0.0216349	0.0216349	0.0216349	0.0216349	0.0216349	0.0216349	0.0216349	0.0216349	0.0216349	0.0216349	0.0216349	0.0216349	0.0216349	0.0216349	0.0216349	0.0216349	0.0216349	0.0216349	0.0216349	0.0216349	0.0216349	0.0216349	0.0216349	0.0216349	0.021635
0.017121	0.017121	0.017121	0.017121	0.017121	0.017121	0.017121	0.017121	0.017121	0.017121	0.017121	0.017121	0.017121	0.017121	0.017121	0.017121	0.017121	0.017121	0.017121	0.017121	0.017121	0.017121	0.017121	0.017121	0.017121	0.017121	0.017121	0.017121	0.017121	0.017121	0.017121	0.017121	0.017121	0.017121	0.017121	0.017121	0.017121	0.017121	0.017121	0.017121	0.017121	0.017121	0.017121	0.017121	0.017121	0.017121	0.017121	0.017121	0.017121	0.017121
0.0187475	0.0187475	0.0187475	0.0187475	0.0187475	0.0187475	0.0187475	0.0187475	0.0187475	0.0187475	0.0187475	0.0187475	0.0187475	0.0187475	0.0187475	0.0187475	0.0187475	0.0187475	0.0187475	0.0187475	0.0187475	0.0187475	0.0187475	0.0187475	0.0187475	0.0187475	0.0187475	0.0187475	0.0187475	0.0187475	0.0187475	0.0187475	0.0187475	0.0187475	0.0187475	0.0187475	0.0187475	0.0187475	0.0187475	0.0187475	0.0187475	0.0187475	0.0187475	0.0187475	0.0187475	0.0187475	0.0187475	0.0187475	0.0187475	0.0187475
0.0158023	0.0158023	0.0158023	0.0158023	0.0158023	0.0158023	0.0158023	0.0158023	0.0158023	0.0158023	0.0158023	0.0158023	0.0158023	0.0158023	0.0158023	0.0158023	0.0158023	0.0158023	0.0158023	0.0158023	0.0158023	0.0158023	0.0158023	0.0158023	0.0158023	0.0158023	0.0158023	0.0158023	0.0158023	0.0158023	0.0158023	0.0158023	0.0158023	0.0158023	0.0158023	0.0158023	0.0158023	0.0158023	0.0158023	0.0158023	0.0158023	0.0158023	0.0158023	0.0158023	0.0158023	0.0158023	0.0158023	0.0158023	0.0158023	0.0158023
0.02125	0.02125	0.02125	0.02125	0.02125	0.02125	0.02125	0.02125	0.02125	0.02125	0.02125	0.02125	0.02125	0.0212501	0.0212501	0.0212501	0.0212501	0.0212501	0.0212502	0.0212502	0.0212502	0.0212502	0.0212503	0.0212503	0.0212503	0.0212504	0.0212504	0.0212504	0.0212505	0.0212505	0.0212505	0.0212505	0.0212506	0.0212506	0.0212506	0.0212506	0.0212507	0.0212507	0.0212507	0.0212507	0.0212507	0.0212507	0.0212507	0.0212507	0.0212507	0.0212508	0.0212508	0.0212508	0.0212508	0.0212508
0.0151538	0.0151538	0.0151538	0.0151538	0.0151538	0.0151538	0.0151538	0.0151538	0.0151538	0.0151538	0.0151538	0.0151538	0.0151538	0.0151538	0.0151538	0.0151538	0.0151538	0.0151538	0.0151538	0.0151538	0.0151538	0.0151538	0.0151538	0.0151538	0.0151538	0.0151538	0.0151538	0.0151538	0.0151538	0.0151538	0.0151538	0.0151538	0.0151538	0.0151538	0.0151538	0.0151538	0.0151538	0.0151538	0.0151538	0.0151538	0.0151538	0.0151538	0.0151538	0.0151538	0.0151538	0.0151538	0.0151538	0.0151538	0.0151538	0.0151538
0.031906	0.031906	0.031906	0.031906	0.031906	0.031906	0.031906	0.031906	0.031906	0.031906	0.031906	0.031906	0.031906	0.031906	0.031906	0.031906	0.031906	0.031906	0.031906	0.031906	0.031906	0.031906	0.031906	0.031906	0.031906	0.031906	0.031906	0.031906	0.031906	0.031906	0.031906	0.031906	0.031906	0.031906	0.031906	0.031906	0.031906	0.031906	0.031906	0.031906	0.031906	0.031906	0.031906	0.031906	0.031906	0.031906	0.031906	0.031906	0.031906	0.031906
0.0398841	0.0398841	0.0398841	0.0398841	0.0398841	0.0398841	0.0398841	0.0398841	0.0398841	0.0398841	0.0398841	0.0398841	0.0398841	0.0398841	0.0398841	0.0398841	0.0398841	0.0398841	0.0398841	0.0398841	0.0398841	0.0398841	0.0398841	0.0398841	0.0398841	0.0398841	0.0398841	0.0398841	0.0398841	0.0398841	0.0398841	0.0398841	0.0398841	0.0398841	0.0398841	0.0398841	0.0398841	0.0398841	0.0398841	0.0398841	0.0398841	0.0398841	0.0398841	0.0398841	0.0398841	0.0398841	0.0398841	0.0398841	0.0398841	0.0398841
0.0420585	0.0420585	0.0420585	0.0420585	0.0420585	0.0420585	0.0420585	0.0420585	0.0420585	0.0420585	0.0420585	0.0420585	0.0420585	0.0420585	0.0420585	0.0420585	0.0420585	0.0420585	0.0420585	0.0420585	0.0420585	0.0420585	0.0420585	0.0420585	0.0420585	0.0420585	0.0420585	0.0420585	0.0420585	0.0420585	0.0420585	0.0420585	0.0420585	0.0420585	0.0420585	0.0420585	0.0420585	0.0420585	0.0420585	0.0420585	0.0420585	0.0420585	0.0420585	0.0420585	0.0420585	0.0420585	0.0420585	0.0420585	0.0420585	0.0420585
0.01562	0.01562	0.01562	0.01562	0.01562	0.01562	0.01562	0.01562	0.01562	0.01562	0.01562	0.01562	0.01562	0.01562	0.01562	0.01562	0.01562	0.01562	0.01562	0.01562	0.01562	0.01562	0.01562	0.01562	0.01562	0.01562	0.01562	0.01562	0.01562	0.01562	0.01562	0.01562	0.01562	0.01562	0.01562	0.01562	0.01562	0.01562	0.01562	0.01562	0.01562	0.01562	0.01562	0.01562	0.01562	0.01562	0.01562	0.01562	0.01562	0.01562
0.0206568	0.0206568	0.0206568	0.0206568	0.0206568	0.0206568	0.0206568	0.0206568	0.0206568	0.0206568	0.0206568	0.0206568	0.0206568	0.0206568	0.0206568	0.0206568	0.0206568	0.0206568	0.0206568	0.0206568	0.0206568	0.0206568	0.0206568	0.0206568	0.0206568	0.0206568	0.0206568	0.0206568	0.0206568	0.0206568	0.0206568	0.0206568	0.0206568	0.0206568	0.0206568	0.0206568	0.0206568	0.0206568	0.0206568	0.0206568	0.0206568	0.0206568	0.0206568	0.0206568	0.0206568	0.0206568	0.0206568	0.0206568	0.0206568	0.0206568
0.0376891	0.0376891	0.0376891	0.0376891	0.0376891	0.0376891	0.0376891	0.0376891	0.0376891	0.0376891	0.0376891	0.0376891	0.0376891	0.0376891	0.0376891	0.0376891	0.0376891	0.0376891	0.0376891	0.0376891	0.0376891	0.0376891	0.0376891	0.0376891	0.0376891	0.0376891	0.0376891	0.0376891	0.0376891	0.0376891	0.0376891	0.0376891	0.0376891	0.0376891	0.0376891	0.0376891	0.0376891	0.0376891	0.0376891	0.0376891	0.0376891	0.0376891	0.0376891	0.0376891	0.0376891	0.0376891	0.0376891	0.0376891	0.0376891	0.0376891
0.0647838	0.0647838	0.0647838	0.0647838	0.0647838	0.0647838	0.0647838	0.0647838	0.0647838	0.0647838	0.0647838	0.0647838	0.0647838	0.0647838	0.0647838	0.0647838	0.0647838	0.0647838	0.0647838	0.0647838	0.0647838	0.0647838	0.0647838	0.0647838	0.0647838	0.0647838	0.0647838	0.0647838	0.0647838	0.0647838	0.0647838	0.0647838	0.0647838	0.0647838	0.0647838	0.0647838	0.0647838	0.0647838	0.0647838	0.0647838	0.0647838	0.0647838	0.0647838	0.0647838	0.0647838	0.0647838	0.0647838	0.0647838	0.0647838	0.0647838
0.0374938	0.0374938	0.0374938	0.0374938	0.0374938	0.0374938	0.0374938	0.0374938	0.0374938	0.0374938	0.0374938	0.0374938	0.0374938	0.0374938	0.0374938	0.0374938	0.0374938	0.0374938	0.0374938	0.0374938	0.0374938	0.0374938	0.0374938	0.0374938	0.0374938	0.0374938	0.0374938	0.0374938	0.0374938	0.0374938	0.0374938	0.0374938	0.0374938	0.0374938	0.0374938	0.0374938	0.0374938	0.0374938	0.0374938	0.0374938	0.0374938	0.0374938	0.0374938	0.0374938	0.0374938	0.0374938	0.0374938	0.0374938	0.0374938	0.0374938
0.0130581	0.0130581	0.0130581	0.0130581	0.0130581	0.0130581	0.0130581	0.0130581	0.0130581	0.0130581	0.0130581	0.0130581	0.0130581	0.0130581	0.0130581	0.0130581	0.0130581	0.0130581	0.0130581	0.0130581	0.0130581	0.0130581	0.0130581	0.0130581	0.0130581	0.0130581	0.0130581	0.0130581	0.0130581	0.0130581	0.0130581	0.0130581	0.0130581	0.0130581	0.0130581	0.0130581	0.0130581	0.0130581	0.0130581	0.0130581	0.0130581	0.0130581	0.0130581	0.0130581	0.0130581	0.0130581	0.0130581	0.0130581	0.0130581	0.0130581
0.0342943	0.0342943	0.0342943	0.0342943	0.0342943	0.0342943	0.0342943	0.0342943	0.0342943	0.0342943	0.0342943	0.0342943	0.0342943	0.0342943	0.0342943	0.0342943	0.0342943	0.0342943	0.0342943	0.0342943	0.0342943	0.0342943	0.0342943	0.0342943	0.0342943	0.0342943	0.0342943	0.0342943	0.0342943	0.0342943	0.0342943	0.0342943	0.0342943	0.0342943	0.0342943	0.0342943	0.0342943	0.0342943	0.0342943	0.0342943	0.0342943	0.0342943	0.0342943	0.0342943	0.0342943	0.0342943	0.0342943	0.0342943	0.0342943	0.0342943
0.045186	0.045186	0.045186	0.045186	0.045186	0.045186	0.045186	0.045186	0.045186	0.045186	0.045186	0.045186	0.045186	0.045186	0.045186	0.045186	0.045186	0.045186	0.045186	0.045186	0.045186	0.045186	0.045186	0.045186	0.045186	0.045186	0.045186	0.045186	0.045186	0.045186	0.045186	0.045186	0.045186	0.045186	0.045186	0.045186	0.045186	0.045186	0.045186	0.045186	0.045186	0.045186	0.045186	0.045186	0.045186	0.045186	0.045186	0.045186	0.045186	0.045186
0.0156957	0.0156957	0.0156957	0.0156957	0.0156957	0.0156957	0.0156957	0.0156957	0.0156957	0.0156957	0.0156957	0.0156957	0.0156957	0.0156957	0.0156957	0.0156957	0.0156957	0.0156957	0.0156957	0.0156957	0.0156957	0.0156957	0.0156957	0.0156957	0.0156957	0.0156957	0.0156957	0.0156957	0.0156957	0.0156957	0.0156957	0.0156957	0.0156957	0.0156957	0.0156957	0.0156957	0.0156957	0.0156957	0.0156957	0.0156957	0.0156957	0.0156957	0.0156957	0.0156957	0.0156957	0.0156957	0.0156957	0.0156957	0.0156957	0.0156957
0.0140821	0.0140821	0.0140821	0.0140821	0.0140821	0.0140821	0.0140821	0.0140821	0.0140821	0.0140821	0.0140821	0.0140821	0.0140821	0.0140821	0.0140821	0.0140821	0.0140821	0.0140821	0.0140821	0.0140821	0.0140821	0.0140821	0.0140821	0.0140821	0.0140821	0.0140821	0.0140821	0.0140821	0.0140821	0.0140821	0.0140821	0.0140821	0.0140821	0.0140821	0.0140821	0.0140821	0.0140821	0.0140821	0.0140821	0.0140821	0.0140821	0.0140821	0.0140821	0.0140821	0.0140821	0.0140821	0.0140821	0.0140821	0.0140821	0.0140821
0.0245333	0.0245333	0.0245333	0.0245333	0.0245333	0.0245333	0.0245333	0.0245333	0.0245333	0.0245333	0.0245333	0.0245333	0.0245333	0.0245333	0.0245333	0.0245333	0.0245333	0.0245333	0.0245333	0.0245333	0.0245333	0.0245333	0.0245333	0.0245333	0.0245333	0.0245333	0.0245333	0.0245333	0.0245333	0.0245333	0.0245333	0.0245333	0.0245333	0.0245333	0.0245333	0.0245333	0.0245333	0.0245333	0.0245333	0.0245333	0.0245333	0.0245333	0.0245333	0.0245333	0.0245333	0.0245333	0.0245333	0.0245333	0.0245333	0.0245333
0.0223569	0.0223569	0.0223569	0.0223569	0.0223569	0.0223569	0.0223569	0.0223569	0.0223569	0.0223569	0.0223569	0.0223569	0.0223569	0.0223569	0.0223569	0.0223569	0.0223569	0.0223569	0.0223569	0.0223569	0.0223569	0.0223569	0.0223569	0.0223569	0.0223569	0.0223569	0.0223569	0.0223569	0.0223569	0.0223569	0.0223569	0.0223569	0.0223569	0.0223569	0.0223569	0.0223569	0.0223569	0.0223569	0.0223569	0.0223569	0.0223569	0.0223569	0.0223569	0.0223569	0.0223569	0.0223569	0.0223569	0.0223569	0.0223569	0.0223569
0.0411055	0.0411055	0.0411055	0.0411055	0.0411055	0.0411055	0.0411055	0.0411055	0.0411055	0.0411055	0.0411055	0.0411055	0.0411055	0.0411055	0.0411055	0.0411055	0.0411055	0.0411055	0.0411055	0.0411055	0.0411055	0.0411055	0.0411055	0.0411055	0.0411055	0.0411055	0.0411055	0.0411055	0.0411055	0.0411055	0.0411055	0.0411055	0.0411055	0.0411055	0.0411055	0.0411055	0.0411055	0.0411055	0.0411055	0.0411055	0.0411055	0.0411055	0.0411055	0.0411055	0.0411055	0.0411055	0.0411055	0.0411055	0.0411055	0.0411055
0.0272522	0.0272522	0.0272522	0.0272522	0.0272522	0.0272522	0.0272522	0.0272522	0.0272522	0.0272522	0.0272522	0.0272522	0.0272522	0.0272522	0.0272522	0.0272522	0.0272522	0.0272522	0.0272522	0.0272522	0.0272522	0.0272522	0.0272522	0.0272522	0.0272522	0.0272522	0.0272522	0.0272522	0.0272522	0.0272522	0.0272522	0.0272522	0.0272522	0.0272522	0.0272522	0.0272522	0.0272522	0.0272522	0.0272522	0.0272522	0.0272522	0.0272522	0.0272522	0.0272522	0.0272522	0.0272522	0.0272522	0.0272522	0.0272522	0.0272522
0.0180952	0.0180952	0.0180952	0.0180952	0.0180952	0.0180952	0.0180952	0.0180952	0.0180952	0.0180952	0.0180952	0.0180952	0.0180952	0.0180952	0.0180952	0.0180952	0.0180952	0.0180952	0.0180952	0.0180952	0.0180952	0.0180952	0.0180952	0.0180952	0.0180952	0.0180952	0.0180952	0.0180952	0.0180952	0.0180952	0.0180952	0.0180952	0.0180952	0.0180952	0.0180952	0.0180952	0.0180952	0.0180952	0.0180952	0.0180952	0.0180952	0.0180952	0.0180952	0.0180952	0.0180952	0.0180952	0.0180952	0.0180952	0.0180952	0.0180952
0.0068941	0.0068941	0.0068941	0.0068941	0.0068941	0.0068941	0.0068941	0.0068941	0.0068941	0.0068941	0.0068941	0.0068941	0.0068941	0.0068941	0.00689411	0.00689411	0.00689411	0.00689412	0.00689412	0.00689412	0.00689413	0.00689413	0.00689414	0.00689414	0.00689414	0.00689414	0.00689415	0.00689415	0.00689415	0.00689415	0.00689415	0.00689415	0.00689415	0.00689415	0.00689415	0.00689414	0.00689414	0.00689414	0.00689414	0.00689414	0.00689414	0.00689414	0.00689414	0.00689414	0.00689414	0.00689414	0.00689414	0.00689414	0.00689414	0.00689414
0.029613	0.029613	0.029613	0.029613	0.029613	0.029613	0.029613	0.029613	0.029613	0.029613	0.029613	0.029613	0.029613	0.029613	0.029613	0.029613	0.029613	0.029613	0.029613	0.029613	0.029613	0.029613	0.029613	0.029613	0.029613	0.029613	0.029613	0.029613	0.029613	0.029613	0.029613	0.029613	0.029613	0.029613	0.029613	0.029613	0.029613	0.029613	0.029613	0.029613	0.029613	0.029613	0.029613	0.029613	0.029613	0.029613	0.029613	0.029613	0.029613	0.029613
0.0111081	0.0111081	0.0111081	0.0111081	0.0111081	0.0111081	0.0111081	0.0111081	0.0111081	0.0111081	0.0111081	0.0111081	0.0111081	0.0111081	0.0111081	0.0111081	0.0111081	0.0111081	0.0111081	0.0111081	0.0111081	0.0111081	0.0111081	0.0111081	0.0111081	0.0111081	0.0111081	0.0111081	0.0111081	0.0111081	0.0111081	0.0111081	0.0111081	0.0111081	0.0111081	0.0111081	0.0111081	0.0111081	0.0111081	0.0111081	0.0111081	0.0111081	0.0111081	0.0111081	0.0111081	0.0111081	0.0111081	0.0111081	0.0111081	0.0111081
0.0233743	0.0233743	0.0233743	0.0233743	0.0233743	0.0233743	0.0233743	0.0233743	0.0233743	0.0233743	0.0233743	0.0233743	0.0233743	0.0233743	0.0233743	0.0233743	0.0233743	0.0233743	0.0233743	0.0233743	0.0233743	0.0233743	0.0233743	0.0233743	0.0233743	0.0233743	0.0233743	0.0233743	0.0233743	0.0233743	0.0233743	0.0233743	0.0233743	0.0233743	0.0233743	0.0233743	0.0233743	0.0233743	0.0233743	0.0233743	0.0233743	0.0233743	0.0233743	0.0233743	0.0233743	0.0233743	0.0233743	0.0233743	0.0233743	0.0233743
0.0191066	0.0191066	0.0191066	0.0191066	0.0191066	0.0191066	0.0191066	0.0191066	0.0191066	0.0191066	0.0191066	0.0191066	0.0191066	0.0191066	0.0191066	0.0191066	0.0191066	0.0191066	0.0191066	0.0191066	0.0191066	0.0191066	0.0191066	0.0191066	0.0191066	0.0191066	0.0191066	0.0191066	0.0191066	0.0191066	0.0191066	0.0191066	0.0191066	0.0191066	0.0191066	0.0191066	0.0191066	0.0191066	0.0191066	0.0191066	0.0191066	0.0191066	0.0191066	0.0191066	0.0191066	0.0191066	0.0191066	0.0191066	0.0191066	0.0191066
0.0171372	0.0171372	0.0171372	0.0171372	0.0171372	0.0171372	0.0171372	0.0171372	0.0171372	0.0171372	0.0171372	0.0171372	0.0171372	0.0171372	0.0171372	0.0171372	0.0171372	0.0171372	0.0171372	0.0171372	0.0171372	0.0171372	0.0171372	0.0171372	0.0171372	0.0171372	0.0171372	0.0171372	0.0171372	0.0171372	0.0171372	0.0171372	0.0171372	0.0171372	0.0171372	0.0171372	0.0171372	0.0171372	0.0171372	0.0171372	0.0171372	0.0171372	0.0171372	0.0171372	0.0171372	0.0171372	0.0171372	0.0171372	0.0171372	0.0171372
0.0167557	0.0167557	0.0167557	0.0167557	0.0167557	0.0167557	0.0167557	0.0167557	0.0167557	0.0167557	0.0167557	0.0167557	0.0167557	0.0167557	0.0167557	0.0167557	0.0167557	0.0167557	0.0167557	0.0167557	0.0167557	0.0167557	0.0167557	0.0167557	0.0167557	0.0167557	0.0167557	0.0167557	0.0167557	0.0167557	0.0167557	0.0167557	0.0167557	0.0167557	0.0167557	0.0167557	0.0167557	0.0167557	0.0167557	0.0167557	0.0167557	0.0167557	0.0167557	0.0167557	0.0167557	0.0167557	0.0167557	0.0167557	0.0167557	0.0167557
0.0222068	0.0222068	0.0222068	0.0222068	0.0222068	0.0222068	0.0222068	0.0222068	0.0222068	0.0222068	0.0222068	0.0222068	0.0222068	0.0222068	0.0222068	0.0222068	0.0222068	0.0222068	0.0222068	0.0222068	0.0222068	0.0222068	0.0222068	0.0222068	0.0222068	0.0222068	0.0222068	0.0222068	0.0222068	0.0222068	0.0222068	0.0222068	0.0222068	0.0222068	0.0222068	0.0222068	0.0222068	0.0222068	0.0222068	0.0222068	0.0222068	0.0222068	0.0222068	0.0222068	0.0222068	0.0222068	0.0222068	0.0222068	0.0222068	0.0222068
0.0165421	0.0165421	0.0165421	0.0165421	0.0165421	0.0165421	0.0165421	0.0165421	0.0165421	0.0165421	0.0165421	0.0165421	0.0165421	0.0165421	0.0165421	0.0165421	0.0165421	0.0165421	0.0165421	0.0165421	0.0165421	0.0165421	0.0165421	0.0165421	0.0165421	0.0165421	0.0165421	0.0165421	0.0165421	0.0165421	0.0165421	0.0165421	0.0165421	0.0165421	0.0165421	0.0165421	0.0165421	0.0165421	0.0165421	0.0165421	0.0165421	0.0165421	0.0165421	0.0165421	0.0165421	0.0165421	0.0165421	0.0165421	0.0165421	0.0165421
0.0184253	0.0184253	0.0184253	0.0184253	0.0184253	0.0184253	0.0184253	0.0184253	0.0184253	0.0184253	0.0184253	0.0184253	0.0184253	0.0184253	0.0184253	0.0184253	0.0184253	0.0184253	0.0184253	0.0184253	0.0184253	0.0184253	0.0184253	0.0184253	0.0184253	0.0184253	0.0184253	0.0184253	0.0184253	0.0184253	0.0184253	0.0184253	0.0184253	0.0184253	0.0184253	0.0184253	0.0184253	0.0184253	0.0184253	0.0184253	0.0184253	0.0184253	0.0184253	0.0184253	0.0184253	0.0184253	0.0184253	0.0184253	0.0184253	0.0184253
0.045748	0.045748	0.045748	0.045748	0.045748	0.045748	0.045748	0.045748	0.045748	0.045748	0.045748	0.045748	0.045748	0.045748	0.045748	0.045748	0.045748	0.045748	0.045748	0.045748	0.045748	0.045748	0.045748	0.045748	0.0457481	0.0457481	0.0457481	0.0457481	0.0457481	0.0457481	0.0457481	0.0457481	0.0457481	0.0457481	0.0457481	0.0457481	0.0457481	0.0457481	0.0457481	0.0457481	0.0457481	0.0457481	0.0457481	0.0457481	0.0457481	0.0457481	0.0457481	0.0457481	0.0457481	0.0457481
0.0110316	0.0110316	0.0110316	0.0110316	0.0110316	0.0110316	0.0110316	0.0110316	0.0110316	0.0110316	0.0110316	0.0110316	0.0110316	0.0110316	0.0110316	0.0110316	0.0110316	0.0110316	0.0110316	0.0110316	0.0110316	0.0110316	0.0110316	0.0110316	0.0110316	0.0110316	0.0110316	0.0110316	0.0110316	0.0110316	0.0110316	0.0110316	0.0110316	0.0110316	0.0110316	0.0110316	0.0110316	0.0110316	0.0110316	0.0110316	0.0110316	0.0110316	0.0110316	0.0110316	0.0110316	0.0110316	0.0110316	0.0110316	0.0110316	0.0110316
0.0269811	0.0269811	0.0269811	0.0269811	0.0269811	0.0269811	0.0269811	0.0269811	0.0269811	0.0269811	0.0269811	0.0269811	0.0269811	0.0269811	0.0269811	0.0269811	0.0269811	0.0269811	0.0269811	0.0269811	0.0269811	0.0269811	0.0269811	0.0269811	0.0269811	0.0269811	0.0269811	0.0269811	0.0269811	0.0269811	0.0269811	0.0269811	0.0269811	0.0269811	0.0269811	0.0269811	0.0269811	0.0269811	0.0269811	0.0269811	0.0269811	0.0269811	0.0269811	0.0269811	0.0269811	0.0269811	0.0269811	0.0269811	0.0269811	0.0269811
0.0208938	0.0208938	0.0208938	0.0208938	0.0208938	0.0208938	0.0208938	0.0208938	0.0208938	0.0208938	0.0208938	0.0208938	0.0208938	0.0208938	0.0208938	0.0208938	0.0208938	0.0208938	0.0208938	0.0208938	0.0208938	0.0208938	0.0208938	0.0208938	0.0208938	0.0208938	0.0208938	0.0208938	0.0208938	0.0208938	0.0208938	0.0208938	0.0208938	0.0208938	0.0208938	0.0208938	0.0208938	0.0208938	0.0208938	0.0208938	0.0208938	0.0208938	0.0208938	0.0208938	0.0208938	0.0208938	0.0208938	0.0208938	0.0208938	0.0208938
0.0198167	0.0198167	0.0198167	0.0198167	0.0198167	0.0198167	0.0198167	0.0198167	0.0198167	0.0198167	0.0198167	0.0198167	0.0198167	0.0198167	0.0198167	0.0198167	0.0198167	0.0198167	0.0198167	0.0198167	0.0198167	0.0198167	0.0198167	0.0198167	0.0198167	0.0198167	0.0198167	0.0198167	0.0198167	0.0198167	0.0198167	0.0198167	0.0198167	0.0198167	0.0198167	0.0198167	0.0198167	0.0198167	0.0198167	0.0198167	0.0198167	0.0198167	0.0198167	0.0198167	0.0198167	0.0198167	0.0198167	0.0198167	0.0198167	0.0198167
0.0252476	0.0252476	0.0252476	0.0252476	0.0252476	0.0252476	0.0252476	0.0252476	0.0252476	0.0252476	0.0252476	0.0252476	0.0252476	0.0252476	0.0252476	0.0252476	0.0252476	0.0252476	0.0252476	0.0252476	0.0252476	0.0252476	0.0252476	0.0252476	0.0252476	0.0252476	0.0252476	0.0252476	0.0252476	0.0252476	0.0252476	0.0252476	0.0252476	0.0252476	0.0252476	0.0252476	0.0252476	0.0252476	0.0252476	0.0252476	0.0252476	0.0252476	0.0252476	0.0252476	0.0252476	0.0252476	0.0252476	0.0252476	0.0252476	0.0252476
0.0214809	0.0214809	0.0214809	0.0214809	0.0214809	0.0214809	0.0214809	0.0214809	0.0214809	0.0214809	0.0214809	0.0214809	0.0214809	0.0214809	0.0214809	0.0214809	0.0214809	0.0214809	0.0214809	0.0214809	0.0214809	0.0214809	0.0214809	0.0214809	0.0214809	0.0214809	0.0214809	0.0214809	0.0214809	0.0214809	0.0214809	0.0214809	0.0214809	0.0214809	0.0214809	0.0214809	0.0214809	0.0214809	0.0214809	0.0214809	0.0214809	0.0214809	0.0214809	0.0214809	0.0214809	0.0214809	0.0214809	0.0214809	0.0214809	0.0214809
0.0264799	0.0264799	0.0264799	0.0264799	0.0264799	0.0264799	0.0264799	0.0264799	0.0264799	0.0264799	0.0264799	0.0264799	0.0264799	0.0264799	0.0264799	0.0264799	0.0264799	0.0264799	0.0264799	0.0264799	0.0264799	0.0264799	0.0264799	0.0264799	0.0264799	0.0264799	0.0264799	0.0264799	0.0264799	0.0264799	0.0264799	0.0264799	0.0264799	0.0264799	0.0264799	0.0264799	0.0264799	0.0264799	0.0264799	0.0264799	0.0264799	0.0264799	0.0264799	0.0264799	0.0264799	0.0264799	0.0264799	0.0264799	0.0264799	0.0264799
0.0180993	0.0180993	0.0180993	0.0180993	0.0180993	0.0180993	0.0180993	0.0180993	0.0180993	0.0180993	0.0180993	0.0180993	0.0180993	0.0180993	0.0180993	0.0180993	0.0180993	0.0180993	0.0180993	0.0180993	0.0180993	0.0180993	0.0180993	0.0180993	0.0180993	0.0180993	0.0180993	0.0180993	0.0180993	0.0180993	0.0180993	0.0180993	0.0180993	0.0180993	0.0180993	0.0180993	0.0180993	0.0180993	0.0180993	0.0180993	0.0180993	0.0180993	0.0180993	0.0180993	0.0180993	0.0180993	0.0180993	0.0180993	0.0180993	0.0180993
0.022953	0.022953	0.022953	0.022953	0.022953	0.022953	0.022953	0.022953	0.022953	0.022953	0.022953	0.022953	0.022953	0.022953	0.022953	0.022953	0.022953	0.022953	0.022953	0.022953	0.022953	0.022953	0.022953	0.022953	0.022953	0.022953	0.022953	0.022953	0.022953	0.022953	0.022953	0.022953	0.022953	0.022953	0.022953	0.022953	0.022953	0.022953	0.022953	0.022953	0.022953	0.022953	0.022953	0.022953	0.022953	0.022953	0.022953	0.022953	0.022953	0.022953
0.0319398	0.0319398	0.0319398	0.0319398	0.0319398	0.0319398	0.0319398	0.0319398	0.0319398	0.0319398	0.0319398	0.0319398	0.0319398	0.0319398	0.0319399	0.0319399	0.0319399	0.0319399	0.0319399	0.0319399	0.0319399	0.0319399	0.0319399	0.0319399	0.0319399	0.0319399	0.0319399	0.0319399	0.0319399	0.0319399	0.0319399	0.0319399	0.0319399	0.0319399	0.0319399	0.0319399	0.0319399	0.0319399	0.0319399	0.0319399	0.0319399	0.0319399	0.0319399	0.0319399	0.0319399	0.0319399	0.0319399	0.0319399	0.0319399	0.0319399
0.0125646	0.0125646	0.0125646	0.0125646	0.0125646	0.0125646	0.0125646	0.0125646	0.0125646	0.0125646	0.0125646	0.0125646	0.0125646	0.0125646	0.0125646	0.0125646	0.0125646	0.0125646	0.0125646	0.0125646	0.0125646	0.0125646	0.0125646	0.0125646	0.0125646	0.0125646	0.0125646	0.0125646	0.0125646	0.0125646	0.0125646	0.0125646	0.0125646	0.0125646	0.0125646	0.0125646	0.0125646	0.0125646	0.0125646	0.0125646	0.0125646	0.0125646	0.0125646	0.0125646	0.0125646	0.0125646	0.0125646	0.0125646	0.0125646	0.0125646
0.0355588	0.0355588	0.0355588	0.0355588	0.0355588	0.0355588	0.0355588	0.0355588	0.0355588	0.0355588	0.0355588	0.0355588	0.0355588	0.0355588	0.0355588	0.0355588	0.0355588	0.0355588	0.0355588	0.0355588	0.0355588	0.0355588	0.0355588	0.0355588	0.0355588	0.0355588	0.0355588	0.0355588	0.0355588	0.0355588	0.0355588	0.0355588	0.0355588	0.0355588	0.0355588	0.0355588	0.0355588	0.0355588	0.0355588	0.0355588	0.0355588	0.0355588	0.0355588	0.0355588	0.0355588	0.0355588	0.0355588	0.0355588	0.0355588	0.0355588
0.0420585	0.0420585	0.0420585	0.0420585	0.0420585	0.0420585	0.0420585	0.0420585	0.0420585	0.0420585	0.0420585	0.0420585	0.0420585	0.0420585	0.0420585	0.0420585	0.0420585	0.0420585	0.0420585	0.0420585	0.0420585	0.0420585	0.0420585	0.0420585	0.0420585	0.0420585	0.0420585	0.0420585	0.0420585	0.0420585	0.0420585	0.0420585	0.0420585	0.0420585	0.0420585	0.0420585	0.0420585	0.0420585	0.0420585	0.0420585	0.0420585	0.0420585	0.0420585	0.0420585	0.0420585	0.0420585	0.0420585	0.0420585	0.0420585	0.0420585
0.0206568	0.0206568	0.0206568	0.0206568	0.0206568	0.0206568	0.0206568	0.0206568	0.0206568	0.0206568	0.0206568	0.0206568	0.0206568	0.0206568	0.0206568	0.0206568	0.0206568	0.0206568	0.0206568	0.0206568	0.0206568	0.0206568	0.0206568	0.0206568	0.0206568	0.0206568	0.0206568	0.0206568	0.0206568	0.0206568	0.0206568	0.0206568	0.0206568	0.0206568	0.0206568	0.0206568	0.0206568	0.0206568	0.0206568	0.0206568	0.0206568	0.0206568	0.0206568	0.0206568	0.0206568	0.0206568	0.0206568	0.0206568	0.0206568	0.0206568
0.0469271	0.0469271	0.0469271	0.0469271	0.0469271	0.0469271	0.0469271	0.0469271	0.0469271	0.0469271	0.0469271	0.0469271	0.0469271	0.0469271	0.0469271	0.0469271	0.0469271	0.0469271	0.0469271	0.0469271	0.0469271	0.0469271	0.0469271	0.0469271	0.0469271	0.0469271	0.0469271	0.0469271	0.0469271	0.0469271	0.0469271	0.0469271	0.0469271	0.0469271	0.0469271	0.0469271	0.0469271	0.0469271	0.0469271	0.0469271	0.0469271	0.0469271	0.0469271	0.0469271	0.0469271	0.0469271	0.0469271	0.0469271	0.0469271	0.0469271
0.0371355	0.0371355	0.0371355	0.0371355	0.0371355	0.0371355	0.0371355	0.0371355	0.0371355	0.0371355	0.0371355	0.0371355	0.0371355	0.0371355	0.0371355	0.0371355	0.0371355	0.0371355	0.0371355	0.0371355	0.0371355	0.0371355	0.0371355	0.0371355	0.0371355	0.0371355	0.0371355	0.0371355	0.0371355	0.0371355	0.0371355	0.0371355	0.0371355	0.0371355	0.0371355	0.0371355	0.0371355	0.0371355	0.0371355	0.0371355	0.0371355	0.0371355	0.0371355	0.0371355	0.0371355	0.0371355	0.0371355	0.0371355	0.0371355	0.0371355
0.0208317	0.0208317	0.0208317	0.0208317	0.0208317	0.0208317	0.0208317	0.0208317	0.0208317	0.0208317	0.0208317	0.0208317	0.0208317	0.0208318	0.0208318	0.0208318	0.0208318	0.0208319	0.0208319	0.0208319	0.020832	0.020832	0.0208321	0.0208321	0.0208321	0.0208322	0.0208322	0.0208323	0.0208323	0.0208323	0.0208324	0.0208324	0.0208324	0.0208324	0.0208324	0.0208325	0.0208325	0.0208325	0.0208325	0.0208325	0.0208325	0.0208325	0.0208325	0.0208325	0.0208325	0.0208325	0.0208325	0.0208325	0.0208325	0.0208325
0.0224877	0.0224877	0.0224877	0.0224877	0.0224877	0.0224877	0.0224877	0.0224877	0.0224877	0.0224877	0.0224877	0.0224877	0.0224877	0.0224877	0.0224877	0.0224877	0.0224877	0.0224877	0.0224877	0.0224877	0.0224877	0.0224877	0.0224877	0.0224877	0.0224877	0.0224877	0.0224877	0.0224877	0.0224877	0.0224877	0.0224877	0.0224877	0.0224877	0.0224877	0.0224877	0.0224877	0.0224877	0.0224877	0.0224877	0.0224877	0.0224877	0.0224877	0.0224877	0.0224877	0.0224877	0.0224877	0.0224877	0.0224877	0.0224877	0.0224877
0.0326755	0.0326755	0.0326755	0.0326755	0.0326755	0.0326755	0.0326755	0.0326755	0.0326755	0.0326755	0.0326755	0.0326755	0.0326755	0.0326755	0.0326755	0.0326755	0.0326755	0.0326755	0.0326755	0.0326755	0.0326755	0.0326755	0.0326755	0.0326755	0.0326755	0.0326755	0.0326755	0.0326755	0.0326755	0.0326755	0.0326755	0.0326755	0.0326755	0.0326755	0.0326755	0.0326755	0.0326755	0.0326755	0.0326755	0.0326755	0.0326755	0.0326755	0.0326755	0.0326755	0.0326755	0.0326755	0.0326755	0.0326755	0.0326755	0.0326755
0.0122855	0.0122855	0.0122855	0.0122855	0.0122855	0.0122855	0.0122855	0.0122855	0.0122855	0.0122855	0.0122855	0.0122855	0.0122855	0.0122855	0.0122855	0.0122855	0.0122855	0.0122855	0.0122855	0.0122855	0.0122855	0.0122855	0.0122855	0.0122855	0.0122855	0.0122855	0.0122855	0.0122855	0.0122855	0.0122855	0.0122855	0.0122855	0.0122855	0.0122855	0.0122855	0.0122855	0.0122855	0.0122855	0.0122855	0.0122855	0.0122855	0.0122855	0.0122855	0.0122855	0.0122855	0.0122855	0.0122855	0.0122855	0.0122855	0.0122855
0.0102336	0.0102336	0.0102336	0.0102336	0.0102336	0.0102336	0.0102336	0.0102336	0.0102336	0.0102336	0.0102336	0.0102336	0.0102336	0.0102336	0.0102336	0.0102336	0.0102336	0.0102336	0.0102336	0.0102336	0.0102336	0.0102336	0.0102336	0.0102336	0.0102336	0.0102336	0.0102336	0.0102336	0.0102336	0.0102336	0.0102336	0.0102336	0.0102336	0.0102336	0.0102336	0.0102336	0.0102336	0.0102336	0.0102336	0.0102336	0.0102336	0.0102336	0.0102336	0.0102336	0.0102336	0.0102336	0.0102336	0.0102336	0.0102336	0.0102336
0.0128239	0.0128239	0.0128239	0.0128239	0.0128239	0.0128239	0.0128239	0.0128239	0.0128239	0.0128239	0.0128239	0.0128239	0.0128239	0.0128239	0.0128239	0.0128239	0.0128239	0.0128239	0.0128239	0.0128239	0.0128239	0.0128239	0.0128239	0.0128239	0.0128239	0.0128239	0.0128239	0.0128239	0.0128239	0.0128239	0.0128239	0.0128239	0.0128239	0.0128239	0.0128239	0.0128239	0.0128239	0.0128239	0.0128239	0.0128239	0.0128239	0.0128239	0.0128239	0.0128239	0.0128239	0.0128239	0.0128239	0.0128239	0.0128239	0.0128239
0.0208597	0.0208597	0.0208597	0.0208597	0.0208597	0.0208597	0.0208597	0.0208597	0.0208597	0.0208597	0.0208597	0.0208597	0.0208597	0.0208597	0.0208597	0.0208597	0.0208597	0.0208597	0.0208597	0.0208597	0.0208597	0.0208597	0.0208597	0.0208597	0.0208597	0.0208597	0.0208597	0.0208597	0.0208597	0.0208597	0.0208597	0.0208597	0.0208597	0.0208597	0.0208597	0.0208597	0.0208597	0.0208597	0.0208597	0.0208597	0.0208597	0.0208597	0.0208597	0.0208597	0.0208597	0.0208597	0.0208597	0.0208597	0.0208597	0.0208597
0.0431711	0.0431711	0.0431711	0.0431711	0.0431711	0.0431711	0.0431711	0.0431711	0.0431711	0.0431711	0.0431711	0.0431711	0.0431711	0.0431711	0.0431711	0.0431711	0.0431711	0.0431711	0.0431711	0.0431711	0.0431711	0.0431711	0.0431711	0.0431711	0.0431711	0.0431711	0.0431711	0.0431711	0.0431711	0.0431711	0.0431711	0.0431711	0.0431711	0.0431711	0.0431711	0.0431711	0.0431711	0.0431711	0.0431711	0.0431711	0.0431711	0.0431711	0.0431711	0.0431711	0.0431711	0.0431711	0.0431711	0.0431711	0.0431711	0.0431711
0.0235859	0.0235859	0.0235859	0.0235859	0.0235859	0.0235859	0.0235859	0.0235859	0.0235859	0.0235859	0.0235859	0.0235859	0.0235859	0.0235859	0.0235859	0.0235859	0.0235859	0.0235859	0.0235859	0.0235859	0.0235859	0.0235859	0.0235859	0.0235859	0.0235859	0.0235859	0.0235859	0.0235859	0.0235859	0.0235859	0.0235859	0.0235859	0.0235859	0.0235859	0.0235859	0.0235859	0.0235859	0.0235859	0.0235859	0.0235859	0.0235859	0.0235859	0.0235859	0.0235859	0.0235859	0.0235859	0.0235859	0.0235859	0.0235859	0.0235859
0.0256746	0.0256746	0.0256746	0.0256746	0.0256746	0.0256746	0.0256746	0.0256746	0.0256746	0.0256746	0.0256746	0.0256746	0.0256746	0.0256746	0.0256746	0.0256746	0.0256746	0.0256746	0.0256746	0.0256746	0.0256746	0.0256746	0.0256746	0.0256746	0.0256746	0.0256746	0.0256746	0.0256746	0.0256746	0.0256746	0.0256746	0.0256746	0.0256746	0.0256746	0.0256746	0.0256746	0.0256746	0.0256746	0.0256746	0.0256746	0.0256746	0.0256746	0.0256746	0.0256746	0.0256746	0.0256746	0.0256746	0.0256746	0.0256746	0.0256746
0.0175587	0.0175587	0.0175587	0.0175587	0.0175587	0.0175587	0.0175587	0.0175587	0.0175587	0.0175587	0.0175587	0.0175587	0.0175587	0.0175587	0.0175587	0.0175587	0.0175587	0.0175587	0.0175587	0.0175587	0.0175587	0.0175587	0.0175587	0.0175587	0.0175587	0.0175587	0.0175587	0.0175587	0.0175587	0.0175587	0.0175587	0.0175587	0.0175587	0.0175587	0.0175587	0.0175587	0.0175587	0.0175587	0.0175587	0.0175587	0.0175587	0.0175587	0.0175587	0.0175587	0.0175587	0.0175587	0.0175587	0.0175587	0.0175587	0.0175587
0.020576	0.020576	0.020576	0.020576	0.020576	0.020576	0.020576	0.020576	0.020576	0.020576	0.020576	0.020576	0.020576	0.020576	0.020576	0.020576	0.020576	0.020576	0.020576	0.020576	0.020576	0.020576	0.020576	0.020576	0.020576	0.020576	0.020576	0.020576	0.020576	0.020576	0.020576	0.020576	0.020576	0.020576	0.020576	0.020576	0.020576	0.020576	0.020576	0.020576	0.020576	0.020576	0.020576	0.020576	0.020576	0.020576	0.020576	0.020576	0.020576	0.020576
0.0511931	0.0511931	0.0511931	0.0511931	0.0511931	0.0511931	0.0511931	0.0511931	0.0511931	0.0511931	0.0511931	0.0511931	0.0511931	0.0511931	0.0511931	0.0511931	0.0511931	0.0511931	0.0511931	0.0511931	0.0511931	0.0511931	0.0511931	0.0511931	0.0511931	0.0511931	0.0511931	0.0511931	0.0511931	0.0511931	0.0511931	0.0511931	0.0511931	0.0511931	0.0511931	0.0511931	0.0511931	0.0511931	0.0511931	0.0511931	0.0511931	0.0511931	0.0511931	0.0511931	0.0511931	0.0511931	0.0511931	0.0511931	0.0511931	0.0511931
0.0175297	0.0175297	0.0175297	0.0175297	0.0175297	0.0175297	0.0175297	0.0175297	0.0175297	0.0175297	0.0175297	0.0175297	0.0175297	0.0175297	0.0175297	0.0175297	0.0175297	0.0175297	0.0175297	0.0175297	0.0175297	0.0175297	0.0175297	0.0175297	0.0175297	0.0175297	0.0175297	0.0175297	0.0175297	0.0175297	0.0175297	0.0175297	0.0175297	0.0175297	0.0175297	0.0175297	0.0175297	0.0175297	0.0175297	0.0175297	0.0175297	0.0175297	0.0175297	0.0175297	0.0175297	0.0175297	0.0175297	0.0175297	0.0175297	0.0175297
0.0191561	0.0191561	0.0191561	0.0191561	0.0191561	0.0191561	0.0191561	0.0191561	0.0191561	0.0191561	0.0191561	0.0191561	0.0191561	0.0191561	0.0191561	0.0191561	0.0191561	0.0191561	0.0191561	0.0191561	0.0191561	0.0191561	0.0191561	0.0191561	0.0191561	0.0191561	0.0191561	0.0191561	0.0191561	0.0191561	0.0191561	0.0191561	0.0191561	0.0191561	0.0191561	0.0191561	0.0191561	0.0191561	0.0191561	0.0191561	0.0191561	0.0191561	0.0191561	0.0191561	0.0191561	0.0191561	0.0191561	0.0191561	0.0191561	0.0191561
0.0181543	0.0181543	0.0181543	0.0181543	0.0181543	0.0181543	0.0181543	0.0181543	0.0181543	0.0181543	0.0181543	0.0181543	0.0181543	0.0181543	0.0181543	0.0181543	0.0181543	0.0181543	0.0181543	0.0181543	0.0181543	0.0181543	0.0181543	0.0181543	0.0181543	0.0181543	0.0181543	0.0181543	0.0181543	0.0181543	0.0181543	0.0181543	0.0181543	0.0181543	0.0181543	0.0181543	0.0181543	0.0181543	0.0181543	0.0181543	0.0181543	0.0181543	0.0181543	0.0181543	0.0181543	0.0181543	0.0181543	0.0181543	0.0181543	0.0181543
0.0198892	0.0198892	0.0198892	0.0198892	0.0198892	0.0198892	0.0198892	0.0198892	0.0198892	0.0198892	0.0198892	0.0198892	0.0198892	0.0198892	0.0198892	0.0198892	0.0198892	0.0198892	0.0198892	0.0198892	0.0198892	0.0198892	0.0198892	0.0198892	0.0198892	0.0198892	0.0198892	0.0198892	0.0198892	0.0198892	0.0198892	0.0198892	0.0198892	0.0198892	0.0198892	0.0198892	0.0198892	0.0198892	0.0198892	0.0198892	0.0198892	0.0198892	0.0198892	0.0198892	0.0198892	0.0198892	0.0198892	0.0198892	0.0198892	0.0198892
0.074894	0.074894	0.074894	0.074894	0.074894	0.074894	0.074894	0.074894	0.074894	0.074894	0.074894	0.074894	0.074894	0.074894	0.074894	0.074894	0.074894	0.074894	0.074894	0.074894	0.074894	0.074894	0.074894	0.074894	0.074894	0.074894	0.074894	0.074894	0.074894	0.074894	0.074894	0.074894	0.074894	0.074894	0.074894	0.074894	0.074894	0.074894	0.074894	0.074894	0.074894	0.074894	0.074894	0.074894	0.074894	0.074894	0.074894	0.074894	0.074894	0.074894
0.0117148	0.0117148	0.0117148	0.0117148	0.0117148	0.0117148	0.0117148	0.0117148	0.0117148	0.0117148	0.0117148	0.0117148	0.0117148	0.0117148	0.0117148	0.0117148	0.0117148	0.0117148	0.0117148	0.0117148	0.0117148	0.0117148	0.0117148	0.0117148	0.0117148	0.0117148	0.0117148	0.0117148	0.0117148	0.0117148	0.0117148	0.0117148	0.0117148	0.0117148	0.0117148	0.0117148	0.0117148	0.0117148	0.0117148	0.0117148	0.0117148	0.0117148	0.0117148	0.0117148	0.0117148	0.0117148	0.0117148	0.0117148	0.0117148	0.0117148
0.0171305	0.0171305	0.0171305	0.0171305	0.0171305	0.0171305	0.0171305	0.0171305	0.0171305	0.0171305	0.0171305	0.0171305	0.0171305	0.0171305	0.0171305	0.0171305	0.0171305	0.0171305	0.0171305	0.0171305	0.0171305	0.0171305	0.0171305	0.0171305	0.0171305	0.0171305	0.0171305	0.0171305	0.0171305	0.0171305	0.0171305	0.0171305	0.0171305	0.0171305	0.0171305	0.0171305	0.0171305	0.0171305	0.0171305	0.0171305	0.0171305	0.0171305	0.0171305	0.0171305	0.0171305	0.0171305	0.0171305	0.0171305	0.0171305	0.0171305
0.0173308	0.0173308	0.0173308	0.0173308	0.0173308	0.0173308	0.0173308	0.0173308	0.0173308	0.0173308	0.0173308	0.0173308	0.0173308	0.0173308	0.0173308	0.0173308	0.0173308	0.0173308	0.0173308	0.0173308	0.0173308	0.0173308	0.0173308	0.0173308	0.0173308	0.0173308	0.0173308	0.0173308	0.0173308	0.0173308	0.0173308	0.0173308	0.0173308	0.0173308	0.0173308	0.0173308	0.0173308	0.0173308	0.0173308	0.0173308	0.0173308	0.0173308	0.0173308	0.0173308	0.0173309	0.0173309	0.0173309	0.0173309	0.0173309	0.0173309
0.0456418	0.0456418	0.0456418	0.0456418	0.0456418	0.0456418	0.0456418	0.0456418	0.0456418	0.0456418	0.0456418	0.0456418	0.0456418	0.0456418	0.0456418	0.0456418	0.0456418	0.0456418	0.0456418	0.0456418	0.0456418	0.0456418	0.0456418	0.0456418	0.0456418	0.0456418	0.0456418	0.0456418	0.0456418	0.0456418	0.0456418	0.0456418	0.0456418	0.0456418	0.0456418	0.0456418	0.0456418	0.0456418	0.0456418	0.0456418	0.0456418	0.0456418	0.0456418	0.0456418	0.0456418	0.0456418	0.0456418	0.0456418	0.0456418	0.0456418
0.0357103	0.0357103	0.0357103	0.0357103	0.0357103	0.0357103	0.0357103	0.0357103	0.0357103	0.0357103	0.0357103	0.0357103	0.0357103	0.0357103	0.0357103	0.0357103	0.0357103	0.0357103	0.0357103	0.0357103	0.0357103	0.0357103	0.0357103	0.0357103	0.0357103	0.0357103	0.0357103	0.0357103	0.0357103	0.0357103	0.0357103	0.0357103	0.0357103	0.0357103	0.0357103	0.0357103	0.0357103	0.0357103	0.0357103	0.0357103	0.0357103	0.0357103	0.0357103	0.0357103	0.0357103	0.0357103	0.0357103	0.0357103	0.0357103	0.0357103
0.0605961	0.0605961	0.0605961	0.0605961	0.0605961	0.0605961	0.0605961	0.0605961	0.0605961	0.0605961	0.0605961	0.0605961	0.0605961	0.0605961	0.0605961	0.0605961	0.0605961	0.0605961	0.0605961	0.0605961	0.0605961	0.0605961	0.0605961	0.0605961	0.0605961	0.0605961	0.0605961	0.0605961	0.0605961	0.0605961	0.0605961	0.0605961	0.0605961	0.0605961	0.0605961	0.0605961	0.0605961	0.0605961	0.0605961	0.0605961	0.0605961	0.0605961	0.0605961	0.0605961	0.0605961	0.0605961	0.0605961	0.0605961	0.0605961	0.0605961
0.0346918	0.0346918	0.0346918	0.0346918	0.0346918	0.0346918	0.0346918	0.0346918	0.0346918	0.0346918	0.0346918	0.0346918	0.0346918	0.0346918	0.0346918	0.0346918	0.0346918	0.0346918	0.0346918	0.0346918	0.0346918	0.0346918	0.0346918	0.0346918	0.0346918	0.0346918	0.0346918	0.0346918	0.0346918	0.0346918	0.0346918	0.0346918	0.0346918	0.0346918	0.0346918	0.0346918	0.0346918	0.0346918	0.0346918	0.0346918	0.0346918	0.0346918	0.0346918	0.0346918	0.0346918	0.0346918	0.0346918	0.0346918	0.0346918	0.0346918
0.0120945	0.0120945	0.0120945	0.0120945	0.0120945	0.0120945	0.0120945	0.0120945	0.0120945	0.0120945	0.0120945	0.0120945	0.0120945	0.0120945	0.0120945	0.0120945	0.0120945	0.0120945	0.0120945	0.0120945	0.0120945	0.0120945	0.0120945	0.0120945	0.0120945	0.0120945	0.0120945	0.0120945	0.0120945	0.0120945	0.0120945	0.0120945	0.0120945	0.0120945	0.0120945	0.0120945	0.0120945	0.0120945	0.0120945	0.0120945	0.0120945	0.0120945	0.0120945	0.0120945	0.0120945	0.0120945	0.0120945	0.0120945	0.0120945	0.0120945
0.020515	0.020515	0.020515	0.020515	0.020515	0.020515	0.020515	0.020515	0.020515	0.020515	0.020515	0.020515	0.020515	0.020515	0.020515	0.020515	0.020515	0.020515	0.020515	0.020515	0.020515	0.020515	0.020515	0.020515	0.020515	0.020515	0.020515	0.020515	0.020515	0.020515	0.020515	0.020515	0.020515	0.020515	0.020515	0.020515	0.020515	0.020515	0.020515	0.020515	0.020515	0.020515	0.020515	0.020515	0.020515	0.020515	0.020515	0.020515	0.020515	0.020515
0.0189971	0.0189971	0.0189971	0.0189971	0.0189971	0.0189971	0.0189971	0.0189971	0.0189971	0.0189971	0.0189971	0.0189971	0.0189971	0.0189971	0.0189971	0.0189971	0.0189971	0.0189971	0.0189971	0.0189971	0.0189971	0.0189971	0.0189971	0.0189971	0.0189971	0.0189971	0.0189971	0.0189971	0.0189971	0.0189971	0.0189971	0.0189971	0.0189971	0.0189971	0.0189971	0.0189971	0.0189971	0.0189971	0.0189971	0.0189971	0.0189971	0.0189971	0.0189971	0.0189971	0.0189971	0.0189971	0.0189971	0.0189971	0.0189971	0.0189971
0.0214156	0.0214156	0.0214156	0.0214156	0.0214156	0.0214156	0.0214156	0.0214156	0.0214156	0.0214156	0.0214156	0.0214156	0.0214156	0.0214156	0.0214156	0.0214156	0.0214156	0.0214156	0.0214156	0.0214156	0.0214156	0.0214156	0.0214156	0.0214156	0.0214156	0.0214156	0.0214156	0.0214156	0.0214156	0.0214156	0.0214156	0.0214156	0.0214156	0.0214156	0.0214156	0.0214156	0.0214156	0.0214156	0.0214156	0.0214156	0.0214156	0.0214156	0.0214156	0.0214156	0.0214156	0.0214156	0.0214156	0.0214156	0.0214156	0.0214156
0.0235859	0.0235859	0.0235859	0.0235859	0.0235859	0.0235859	0.0235859	0.0235859	0.0235859	0.0235859	0.0235859	0.0235859	0.0235859	0.0235859	0.0235859	0.0235859	0.0235859	0.0235859	0.0235859	0.0235859	0.0235859	0.0235859	0.0235859	0.0235859	0.0235859	0.0235859	0.0235859	0.0235859	0.0235859	0.0235859	0.0235859	0.0235859	0.0235859	0.0235859	0.0235859	0.0235859	0.0235859	0.0235859	0.0235859	0.0235859	0.0235859	0.0235859	0.0235859	0.0235859	0.0235859	0.0235859	0.0235859	0.0235859	0.0235859	0.0235859
0.0335266	0.0335266	0.0335266	0.0335266	0.0335266	0.0335266	0.0335266	0.0335266	0.0335266	0.0335266	0.0335266	0.0335266	0.0335266	0.0335266	0.0335266	0.0335266	0.0335266	0.0335266	0.0335266	0.0335266	0.0335266	0.0335266	0.0335266	0.0335266	0.0335266	0.0335266	0.0335266	0.0335266	0.0335266	0.0335266	0.0335266	0.0335266	0.0335266	0.0335266	0.0335267	0.0335267	0.0335267	0.0335267	0.0335267	0.0335267	0.0335267	0.0335267	0.0335267	0.0335267	0.0335267	0.0335267	0.0335267	0.0335267	0.0335267	0.0335267
0.0201561	0.0201561	0.0201561	0.0201561	0.0201561	0.0201561	0.0201561	0.0201561	0.0201561	0.0201561	0.0201561	0.0201561	0.0201561	0.0201561	0.0201561	0.0201561	0.0201561	0.0201561	0.0201561	0.0201561	0.0201561	0.0201561	0.0201561	0.0201561	0.0201561	0.0201561	0.0201561	0.0201561	0.0201561	0.0201561	0.0201561	0.0201561	0.0201561	0.0201561	0.0201561	0.0201561	0.0201561	0.0201561	0.0201561	0.0201561	0.0201561	0.0201561	0.0201561	0.0201561	0.0201561	0.0201561	0.0201561	0.0201561	0.0201561	0.0201561
0.0511931	0.0511931	0.0511931	0.0511931	0.0511931	0.0511931	0.0511931	0.0511931	0.0511931	0.0511931	0.0511931	0.0511931	0.0511931	0.0511931	0.0511931	0.0511931	0.0511931	0.0511931	0.0511931	0.0511931	0.0511931	0.0511931	0.0511931	0.0511931	0.0511931	0.0511931	0.0511931	0.0511931	0.0511931	0.0511931	0.0511931	0.0511931	0.0511931	0.0511931	0.0511931	0.0511931	0.0511931	0.0511931	0.0511931	0.0511931	0.0511931	0.0511931	0.0511931	0.0511931	0.0511931	0.0511931	0.0511931	0.0511931	0.0511931	0.0511931
0.0143196	0.0143196	0.0143196	0.0143196	0.0143196	0.0143196	0.0143196	0.0143196	0.0143196	0.0143196	0.0143196	0.0143196	0.0143196	0.0143196	0.0143196	0.0143196	0.0143196	0.0143196	0.0143196	0.0143196	0.0143196	0.0143196	0.0143196	0.0143196	0.0143196	0.0143196	0.0143196	0.0143196	0.0143196	0.0143196	0.0143196	0.0143196	0.0143196	0.0143196	0.0143196	0.0143196	0.0143196	0.0143196	0.0143196	0.0143196	0.0143196	0.0143196	0.0143196	0.0143196	0.0143196	0.0143196	0.0143196	0.0143196	0.0143196	0.0143196
0.0560308	0.0560308	0.0560308	0.0560308	0.0560308	0.0560308	0.0560308	0.0560308	0.0560308	0.0560308	0.0560308	0.0560308	0.0560308	0.0560308	0.0560308	0.0560308	0.0560308	0.0560308	0.0560308	0.0560308	0.0560308	0.0560308	0.0560308	0.0560308	0.0560308	0.0560308	0.0560308	0.0560308	0.0560308	0.0560308	0.0560308	0.0560308	0.0560308	0.0560308	0.0560308	0.0560308	0.0560308	0.0560308	0.0560308	0.0560308	0.0560308	0.0560308	0.0560308	0.0560308	0.0560308	0.0560308	0.0560308	0.0560308	0.0560308	0.0560308
0.0124531	0.0124531	0.0124531	0.0124531	0.0124531	0.0124531	0.0124531	0.0124531	0.0124531	0.0124531	0.0124531	0.0124531	0.0124531	0.0124531	0.0124531	0.0124531	0.0124531	0.0124531	0.0124531	0.0124531	0.0124531	0.0124531	0.0124531	0.0124531	0.0124531	0.0124531	0.0124531	0.0124531	0.0124531	0.0124531	0.0124531	0.0124531	0.0124531	0.0124531	0.0124531	0.0124531	0.0124531	0.0124531	0.0124531	0.0124531	0.0124531	0.0124531	0.0124531	0.0124531	0.0124531	0.0124531	0.0124531	0.0124531	0.0124531	0.0124531
0.0295059	0.0295059	0.0295059	0.0295059	0.0295059	0.0295059	0.0295059	0.0295059	0.0295059	0.0295059	0.0295059	0.0295059	0.0295059	0.0295059	0.0295059	0.0295059	0.0295059	0.0295059	0.0295059	0.0295059	0.0295059	0.0295059	0.0295059	0.0295059	0.0295059	0.0295059	0.0295059	0.0295059	0.0295059	0.0295059	0.0295059	0.0295059	0.0295059	0.0295059	0.0295059	0.0295059	0.0295059	0.0295059	0.0295059	0.0295059	0.0295059	0.0295059	0.0295059	0.0295059	0.0295059	0.0295059	0.0295059	0.0295059	0.0295059	0.0295059
0.0450361	0.0450361	0.0450361	0.0450361	0.0450361	0.0450361	0.0450361	0.0450361	0.0450361	0.0450361	0.0450361	0.0450361	0.0450361	0.0450361	0.0450361	0.0450361	0.0450361	0.0450361	0.0450361	0.0450361	0.0450361	0.0450361	0.0450361	0.0450361	0.0450361	0.0450361	0.0450361	0.0450361	0.0450361	0.0450361	0.0450361	0.0450361	0.0450361	0.0450361	0.0450361	0.0450361	0.0450361	0.0450361	0.0450361	0.0450361	0.0450361	0.0450361	0.0450361	0.0450361	0.0450361	0.0450361	0.0450361	0.0450361	0.0450361	0.0450361
0.0234784	0.0234784	0.0234784	0.0234784	0.0234784	0.0234784	0.0234784	0.0234784	0.0234784	0.0234784	0.0234784	0.0234784	0.0234784	0.0234784	0.0234784	0.0234784	0.0234784	0.0234784	0.0234784	0.0234784	0.0234784	0.0234784	0.0234784	0.0234784	0.0234784	0.0234784	0.0234784	0.0234784	0.0234784	0.0234784	0.0234784	0.0234784	0.0234784	0.0234784	0.0234784	0.0234784	0.0234784	0.0234784	0.0234784	0.0234784	0.0234784	0.0234784	0.0234784	0.0234784	0.0234784	0.0234784	0.0234784	0.0234784	0.0234784	0.0234784
0.0166687	0.0166687	0.0166687	0.0166687	0.0166687	0.0166687	0.0166687	0.0166687	0.0166687	0.0166687	0.0166687	0.0166687	0.0166687	0.0166687	0.0166687	0.0166687	0.0166687	0.0166687	0.0166687	0.0166687	0.0166687	0.0166687	0.0166687	0.0166687	0.0166687	0.0166687	0.0166687	0.0166687	0.0166687	0.0166687	0.0166687	0.0166687	0.0166687	0.0166687	0.0166687	0.0166687	0.0166687	0.0166687	0.0166687	0.0166687	0.0166687	0.0166687	0.0166687	0.0166687	0.0166687	0.0166687	0.0166687	0.0166687	0.0166687	0.0166687
0.0307528	0.0307528	0.0307528	0.0307528	0.0307528	0.0307528	0.0307528	0.0307528	0.0307528	0.0307528	0.0307528	0.0307528	0.0307528	0.0307528	0.0307528	0.0307528	0.0307528	0.0307528	0.0307528	0.0307528	0.0307528	0.0307528	0.0307528	0.0307528	0.0307528	0.0307528	0.0307528	0.0307528	0.0307528	0.0307528	0.0307528	0.0307528	0.0307528	0.0307528	0.0307528	0.0307528	0.0307528	0.0307528	0.0307528	0.0307528	0.0307528	0.0307528	0.0307528	0.0307528	0.0307528	0.0307528	0.0307528	0.0307528	0.0307528	0.0307528
0.0276058	0.0276058	0.0276058	0.0276058	0.0276058	0.0276058	0.0276058	0.0276058	0.0276058	0.0276058	0.0276058	0.0276058	0.0276058	0.0276058	0.0276058	0.0276058	0.0276058	0.0276058	0.0276058	0.0276058	0.0276058	0.0276058	0.0276058	0.0276058	0.0276058	0.0276058	0.0276058	0.0276058	0.0276058	0.0276058	0.0276058	0.0276058	0.0276058	0.0276058	0.0276058	0.0276058	0.0276058	0.0276058	0.0276058	0.0276058	0.0276058	0.0276058	0.0276058	0.0276058	0.0276058	0.0276058	0.0276058	0.0276058	0.0276058	0.0276058
0.0212021	0.0212021	0.0212021	0.0212021	0.0212021	0.0212021	0.0212021	0.0212021	0.0212021	0.0212021	0.0212021	0.0212021	0.0212021	0.0212021	0.0212021	0.0212021	0.0212021	0.0212021	0.0212022	0.0212022	0.0212022	0.0212022	0.0212022	0.0212022	0.0212022	0.0212022	0.0212022	0.0212022	0.0212022	0.0212022	0.0212022	0.0212022	0.0212022	0.0212022	0.0212022	0.0212022	0.0212022	0.0212022	0.0212022	0.0212022	0.0212022	0.0212022	0.0212022	0.0212022	0.0212022	0.0212022	0.0212022	0.0212022	0.0212022	0.0212022
0.0228011	0.0228011	0.0228011	0.0228011	0.0228011	0.0228011	0.0228011	0.0228011	0.0228011	0.0228011	0.0228011	0.0228011	0.0228011	0.0228011	0.0228011	0.0228011	0.0228011	0.0228011	0.0228011	0.0228011	0.0228011	0.0228011	0.0228011	0.0228011	0.0228011	0.0228011	0.0228011	0.0228011	0.0228011	0.0228011	0.0228011	0.0228011	0.0228011	0.0228011	0.0228011	0.0228011	0.0228011	0.0228011	0.0228011	0.0228011	0.0228011	0.0228011	0.0228011	0.0228011	0.0228011	0.0228011	0.0228011	0.0228011	0.0228011	0.0228011
0.0180952	0.0180952	0.0180952	0.0180952	0.0180952	0.0180952	0.0180952	0.0180952	0.0180952	0.0180952	0.0180952	0.0180952	0.0180952	0.0180952	0.0180952	0.0180952	0.0180952	0.0180952	0.0180952	0.0180952	0.0180952	0.0180952	0.0180952	0.0180952	0.0180952	0.0180952	0.0180952	0.0180952	0.0180952	0.0180952	0.0180952	0.0180952	0.0180952	0.0180952	0.0180952	0.0180952	0.0180952	0.0180952	0.0180952	0.0180952	0.0180952	0.0180952	0.0180952	0.0180952	0.0180952	0.0180952	0.0180952	0.0180952	0.0180952	0.0180952
0.0128818	0.0128818	0.0128818	0.0128818	0.0128818	0.0128818	0.0128818	0.0128818	0.0128818	0.0128818	0.0128818	0.0128818	0.0128818	0.0128818	0.0128818	0.0128818	0.0128818	0.0128818	0.0128818	0.0128818	0.0128818	0.0128818	0.0128818	0.0128818	0.0128818	0.0128818	0.0128818	0.0128818	0.0128818	0.0128818	0.0128818	0.0128818	0.0128818	0.0128818	0.0128818	0.0128818	0.0128818	0.0128818	0.0128818	0.0128818	0.0128818	0.0128818	0.0128818	0.0128818	0.0128818	0.0128818	0.0128818	0.0128818	0.0128818	0.0128818
0.0145314	0.0145314	0.0145314	0.0145314	0.0145314	0.0145314	0.0145314	0.0145314	0.0145314	0.0145314	0.0145314	0.0145314	0.0145314	0.0145314	0.0145314	0.0145314	0.0145314	0.0145314	0.0145314	0.0145314	0.0145314	0.0145314	0.0145314	0.0145314	0.0145314	0.0145314	0.0145314	0.0145314	0.0145314	0.0145314	0.0145314	0.0145314	0.0145314	0.0145314	0.0145314	0.0145314	0.0145314	0.0145314	0.0145314	0.0145314	0.0145314	0.0145314	0.0145314	0.0145314	0.0145314	0.0145314	0.0145314	0.0145314	0.0145314	0.0145314
0.00943457	0.00943457	0.00943457	0.00943457	0.00943457	0.00943457	0.00943457	0.00943457	0.00943457	0.00943457	0.00943457	0.00943457	0.00943457	0.00943457	0.00943457	0.00943457	0.00943457	0.00943457	0.00943457	0.00943457	0.00943457	0.00943457	0.00943457	0.00943457	0.00943457	0.00943457	0.00943457	0.00943457	0.00943457	0.00943457	0.00943457	0.00943457	0.00943457	0.00943457	0.00943457	0.00943457	0.00943457	0.00943457	0.00943457	0.00943457	0.00943457	0.00943457	0.00943457	0.00943457	0.00943457	0.00943457	0.00943457	0.00943457	0.00943457	0.00943457
0.0660622	0.0660622	0.0660622	0.0660622	0.0660622	0.0660622	0.0660622	0.0660622	0.0660622	0.0660622	0.0660622	0.0660622	0.0660622	0.0660622	0.0660622	0.0660622	0.0660622	0.0660622	0.0660622	0.0660622	0.0660622	0.0660622	0.0660622	0.0660622	0.0660622	0.0660622	0.0660622	0.0660622	0.0660622	0.0660622	0.0660622	0.0660622	0.0660622	0.0660622	0.0660622	0.0660622	0.0660622	0.0660622	0.0660622	0.0660622	0.0660622	0.0660622	0.0660622	0.0660622	0.0660622	0.0660622	0.0660622	0.0660622	0.0660622	0.0660622
0.015591	0.015591	0.015591	0.015591	0.015591	0.015591	0.015591	0.015591	0.015591	0.015591	0.015591	0.015591	0.015591	0.015591	0.015591	0.015591	0.015591	0.015591	0.015591	0.015591	0.015591	0.015591	0.015591	0.015591	0.015591	0.015591	0.015591	0.015591	0.015591	0.015591	0.015591	0.015591	0.015591	0.015591	0.015591	0.015591	0.015591	0.015591	0.015591	0.015591	0.015591	0.015591	0.015591	0.015591	0.015591	0.015591	0.015591	0.015591	0.015591	0.015591
0.0256822	0.0256822	0.0256822	0.0256822	0.0256822	0.0256822	0.0256822	0.0256822	0.0256822	0.0256822	0.0256822	0.0256822	0.0256822	0.0256822	0.0256822	0.0256822	0.0256822	0.0256822	0.0256822	0.0256822	0.0256822	0.0256822	0.0256822	0.0256822	0.0256822	0.0256822	0.0256822	0.0256822	0.0256822	0.0256822	0.0256822	0.0256822	0.0256822	0.0256822	0.0256822	0.0256822	0.0256822	0.0256822	0.0256822	0.0256822	0.0256822	0.0256822	0.0256822	0.0256822	0.0256822	0.0256822	0.0256822	0.0256822	0.0256822	0.0256822
0.0121451	0.0121451	0.0121451	0.0121451	0.0121451	0.0121451	0.0121451	0.0121451	0.0121451	0.0121451	0.0121451	0.0121451	0.0121451	0.0121451	0.0121451	0.0121451	0.0121451	0.0121451	0.0121451	0.0121451	0.0121451	0.0121451	0.0121451	0.0121451	0.0121451	0.0121451	0.0121451	0.0121451	0.0121451	0.0121451	0.0121451	0.0121451	0.0121451	0.0121451	0.0121451	0.0121451	0.0121451	0.0121451	0.0121451	0.0121451	0.0121451	0.0121451	0.0121451	0.0121451	0.0121451	0.0121451	0.0121451	0.0121451	0.0121451	0.0121451
0.035552	0.035552	0.035552	0.035552	0.035552	0.035552	0.035552	0.035552	0.035552	0.035552	0.035552	0.035552	0.035552	0.035552	0.035552	0.035552	0.035552	0.035552	0.035552	0.035552	0.035552	0.035552	0.035552	0.035552	0.035552	0.035552	0.035552	0.035552	0.035552	0.035552	0.035552	0.035552	0.035552	0.035552	0.035552	0.035552	0.035552	0.035552	0.035552	0.035552	0.035552	0.035552	0.035552	0.035552	0.035552	0.035552	0.035552	0.035552	0.035552	0.035552
0.0144463	0.0144463	0.0144463	0.0144463	0.0144463	0.0144463	0.0144463	0.0144463	0.0144463	0.0144463	0.0144463	0.0144463	0.0144463	0.0144463	0.0144463	0.0144463	0.0144463	0.0144463	0.0144463	0.0144463	0.0144463	0.0144463	0.0144463	0.0144463	0.0144463	0.0144463	0.0144463	0.0144463	0.0144463	0.0144463	0.0144463	0.0144463	0.0144463	0.0144463	0.0144463	0.0144463	0.0144463	0.0144463	0.0144463	0.0144463	0.0144463	0.0144463	0.0144463	0.0144463	0.0144463	0.0144463	0.0144463	0.0144463	0.0144463	0.0144463
0.0125646	0.0125646	0.0125646	0.0125646	0.0125646	0.0125646	0.0125646	0.0125646	0.0125646	0.0125646	0.0125646	0.0125646	0.0125646	0.0125646	0.0125646	0.0125646	0.0125646	0.0125646	0.0125646	0.0125646	0.0125646	0.0125646	0.0125646	0.0125646	0.0125646	0.0125646	0.0125646	0.0125646	0.0125646	0.0125646	0.0125646	0.0125646	0.0125646	0.0125646	0.0125646	0.0125646	0.0125646	0.0125646	0.0125646	0.0125646	0.0125646	0.0125646	0.0125646	0.0125646	0.0125646	0.0125646	0.0125646	0.0125646	0.0125646	0.0125646
0.0303688	0.0303688	0.0303688	0.0303688	0.0303688	0.0303688	0.0303688	0.0303688	0.0303688	0.0303688	0.0303688	0.0303688	0.0303688	0.0303688	0.0303688	0.0303688	0.0303688	0.0303688	0.0303688	0.0303688	0.0303688	0.0303688	0.0303688	0.0303688	0.0303688	0.0303688	0.0303688	0.0303688	0.0303688	0.0303688	0.0303688	0.0303688	0.0303688	0.0303688	0.0303688	0.0303688	0.0303688	0.0303688	0.0303688	0.0303688	0.0303688	0.0303688	0.0303688	0.0303688	0.0303688	0.0303688	0.0303688	0.0303688	0.0303688	0.0303688
0.00800939	0.00800939	0.00800939	0.00800939	0.00800939	0.00800939	0.00800939	0.00800939	0.00800939	0.00800939	0.00800939	0.00800939	0.00800939	0.00800939	0.00800939	0.00800939	0.00800939	0.00800939	0.00800939	0.00800939	0.00800939	0.00800939	0.00800939	0.00800939	0.00800939	0.00800939	0.00800939	0.00800939	0.00800939	0.00800939	0.00800939	0.00800939	0.00800939	0.00800939	0.00800939	0.00800939	0.00800939	0.00800939	0.00800939	0.00800939	0.00800939	0.00800939	0.00800939	0.00800939	0.00800939	0.00800939	0.00800939	0.00800939	0.00800939	0.00800939
0.0226294	0.0226294	0.0226294	0.0226294	0.0226294	0.0226294	0.0226294	0.0226294	0.0226294	0.0226294	0.0226294	0.0226294	0.0226294	0.0226294	0.0226294	0.0226294	0.0226294	0.0226294	0.0226294	0.0226294	0.0226294	0.0226294	0.0226294	0.0226294	0.0226294	0.0226294	0.0226294	0.0226294	0.0226294	0.0226294	0.0226294	0.0226294	0.0226294	0.0226294	0.0226294	0.0226294	0.0226294	0.0226294	0.0226294	0.0226294	0.0226294	0.0226294	0.0226294	0.0226294	0.0226294	0.0226294	0.0226294	0.0226294	0.0226294	0.0226294
0.0208597	0.0208597	0.0208597	0.0208597	0.0208597	0.0208597	0.0208597	0.0208597	0.0208597	0.0208597	0.0208597	0.0208597	0.0208597	0.0208597	0.0208597	0.0208597	0.0208597	0.0208597	0.0208597	0.0208597	0.0208597	0.0208597	0.0208597	0.0208597	0.0208597	0.0208597	0.0208597	0.0208597	0.0208597	0.0208597	0.0208597	0.0208597	0.0208597	0.0208597	0.0208597	0.0208597	0.0208597	0.0208597	0.0208597	0.0208597	0.0208597	0.0208597	0.0208597	0.0208597	0.0208597	0.0208597	0.0208597	0.0208597	0.0208597	0.0208597
0.0235979	0.0235979	0.0235979	0.0235979	0.0235979	0.0235979	0.0235979	0.0235979	0.0235979	0.0235979	0.0235979	0.0235979	0.0235979	0.0235979	0.0235979	0.0235979	0.0235979	0.0235979	0.0235979	0.0235979	0.0235979	0.0235979	0.0235979	0.0235979	0.0235979	0.0235979	0.0235979	0.0235979	0.0235979	0.0235979	0.0235979	0.0235979	0.0235979	0.0235979	0.0235979	0.0235979	0.0235979	0.0235979	0.0235979	0.0235979	0.0235979	0.0235979	0.0235979	0.0235979	0.0235979	0.0235979	0.0235979	0.0235979	0.0235979	0.0235979
0.015321	0.015321	0.015321	0.015321	0.015321	0.015321	0.015321	0.015321	0.015321	0.015321	0.015321	0.015321	0.015321	0.015321	0.015321	0.015321	0.015321	0.015321	0.015321	0.015321	0.015321	0.015321	0.015321	0.015321	0.015321	0.015321	0.015321	0.015321	0.015321	0.015321	0.015321	0.015321	0.015321	0.015321	0.015321	0.015321	0.015321	0.015321	0.015321	0.015321	0.015321	0.015321	0.015321	0.015321	0.015321	0.015321	0.015321	0.015321	0.015321	0.015321
0.033321	0.033321	0.033321	0.033321	0.033321	0.033321	0.033321	0.033321	0.033321	0.033321	0.033321	0.033321	0.033321	0.033321	0.033321	0.033321	0.033321	0.033321	0.033321	0.033321	0.033321	0.033321	0.033321	0.033321	0.033321	0.033321	0.033321	0.033321	0.033321	0.033321	0.033321	0.033321	0.033321	0.033321	0.033321	0.033321	0.033321	0.033321	0.033321	0.033321	0.033321	0.033321	0.033321	0.033321	0.033321	0.033321	0.033321	0.033321	0.033321	0.033321
0.0126483	0.0126483	0.0126483	0.0126483	0.0126483	0.0126483	0.0126483	0.0126483	0.0126483	0.0126483	0.0126483	0.0126483	0.0126483	0.0126483	0.0126483	0.0126483	0.0126483	0.0126483	0.0126483	0.0126483	0.0126483	0.0126483	0.0126483	0.0126483	0.0126483	0.0126483	0.0126483	0.0126483	0.0126483	0.0126483	0.0126483	0.0126483	0.0126483	0.0126483	0.0126483	0.0126483	0.0126483	0.0126483	0.0126483	0.0126483	0.0126483	0.0126483	0.0126483	0.0126483	0.0126483	0.0126483	0.0126483	0.0126483	0.0126483	0.0126483
0.0124432	0.0124432	0.0124432	0.0124432	0.0124432	0.0124432	0.0124432	0.0124432	0.0124432	0.0124432	0.0124432	0.0124432	0.0124432	0.0124432	0.0124432	0.0124432	0.0124432	0.0124432	0.0124432	0.0124432	0.0124432	0.0124432	0.0124432	0.0124432	0.0124432	0.0124432	0.0124432	0.0124432	0.0124432	0.0124432	0.0124432	0.0124432	0.0124432	0.0124432	0.0124432	0.0124432	0.0124432	0.0124432	0.0124432	0.0124432	0.0124432	0.0124432	0.0124432	0.0124432	0.0124432	0.0124432	0.0124432	0.0124432	0.0124432	0.0124432
0.0152737	0.0152737	0.0152737	0.0152737	0.0152737	0.0152737	0.0152737	0.0152737	0.0152737	0.0152737	0.0152737	0.0152737	0.0152737	0.0152737	0.0152737	0.0152737	0.0152737	0.0152737	0.0152737	0.0152737	0.0152737	0.0152737	0.0152737	0.0152737	0.0152737	0.0152737	0.0152737	0.0152737	0.0152737	0.0152737	0.0152737	0.0152737	0.0152737	0.0152737	0.0152737	0.0152737	0.0152737	0.0152737	0.0152737	0.0152737	0.0152737	0.0152737	0.0152737	0.0152737	0.0152737	0.0152737	0.0152737	0.0152737	0.0152737	0.0152737
0.062697	0.062697	0.062697	0.062697	0.062697	0.062697	0.062697	0.062697	0.062697	0.062697	0.062697	0.062697	0.062697	0.062697	0.062697	0.062697	0.062697	0.062697	0.062697	0.062697	0.062697	0.062697	0.062697	0.062697	0.062697	0.062697	0.062697	0.062697	0.062697	0.062697	0.062697	0.062697	0.062697	0.062697	0.062697	0.062697	0.062697	0.062697	0.062697	0.062697	0.062697	0.062697	0.062697	0.062697	0.062697	0.062697	0.062697	0.062697	0.062697	0.062697
0.0239702	0.0239702	0.0239702	0.0239702	0.0239702	0.0239702	0.0239702	0.0239702	0.0239702	0.0239702	0.0239702	0.0239702	0.0239702	0.0239702	0.0239702	0.0239702	0.0239702	0.0239702	0.0239702	0.0239702	0.0239702	0.0239702	0.0239702	0.0239702	0.0239702	0.0239702	0.0239702	0.0239702	0.0239702	0.0239702	0.0239702	0.0239702	0.0239702	0.0239702	0.0239702	0.0239702	0.0239702	0.0239702	0.0239702	0.0239702	0.0239702	0.0239702	0.0239702	0.0239702	0.0239702	0.0239702	0.0239702	0.0239702	0.0239702	0.0239702
0.0180148	0.0180148	0.0180148	0.0180148	0.0180148	0.0180148	0.0180148	0.0180148	0.0180148	0.0180148	0.0180148	0.0180148	0.0180148	0.0180148	0.0180148	0.0180148	0.0180148	0.0180148	0.0180148	0.0180148	0.0180148	0.0180148	0.0180148	0.0180148	0.0180148	0.0180148	0.0180148	0.0180148	0.0180148	0.0180148	0.0180148	0.0180148	0.0180148	0.0180148	0.0180148	0.0180148	0.0180148	0.0180148	0.0180148	0.0180148	0.0180148	0.0180148	0.0180148	0.0180148	0.0180148	0.0180148	0.0180148	0.0180148	0.0180148	0.0180148
0.0177754	0.0177754	0.0177754	0.0177754	0.0177754	0.0177754	0.0177754	0.0177754	0.0177754	0.0177754	0.0177754	0.0177754	0.0177754	0.0177754	0.0177754	0.0177754	0.0177754	0.0177754	0.0177754	0.0177754	0.0177754	0.0177754	0.0177754	0.0177754	0.0177754	0.0177754	0.0177754	0.0177754	0.0177754	0.0177754	0.0177754	0.0177754	0.0177754	0.0177754	0.0177754	0.0177754	0.0177754	0.0177754	0.0177754	0.0177754	0.0177754	0.0177754	0.0177754	0.0177754	0.0177754	0.0177754	0.0177754	0.0177754	0.0177754	0.0177754
0.00511515	0.00511515	0.00511515	0.00511515	0.00511515	0.00511515	0.00511515	0.00511515	0.00511515	0.00511515	0.00511515	0.00511515	0.00511515	0.00511515	0.00511515	0.00511515	0.00511515	0.00511515	0.00511515	0.00511515	0.00511515	0.00511515	0.00511515	0.00511515	0.00511515	0.00511515	0.00511515	0.00511515	0.00511515	0.00511515	0.00511515	0.00511515	0.00511515	0.00511515	0.00511515	0.00511515	0.00511515	0.00511515	0.00511515	0.00511515	0.00511515	0.00511515	0.00511515	0.00511515	0.00511515	0.00511515	0.00511515	0.00511515	0.00511515	0.00511515
0.035552	0.035552	0.035552	0.035552	0.035552	0.035552	0.035552	0.035552	0.035552	0.035552	0.035552	0.035552	0.035552	0.035552	0.035552	0.035552	0.035552	0.035552	0.035552	0.035552	0.035552	0.035552	0.035552	0.035552	0.035552	0.035552	0.035552	0.035552	0.035552	0.035552	0.035552	0.035552	0.035552	0.035552	0.035552	0.035552	0.035552	0.035552	0.035552	0.035552	0.035552	0.035552	0.035552	0.035552	0.035552	0.035552	0.035552	0.035552	0.035552	0.035552
0.0147238	0.0147238	0.0147238	0.0147238	0.0147238	0.0147238	0.0147238	0.0147238	0.0147238	0.0147238	0.0147238	0.0147238	0.0147238	0.0147238	0.0147238	0.0147238	0.0147238	0.0147238	0.0147238	0.0147238	0.0147238	0.0147238	0.0147238	0.0147238	0.0147238	0.0147238	0.0147238	0.0147238	0.0147238	0.0147238	0.0147238	0.0147238	0.0147238	0.0147238	0.0147238	0.0147238	0.0147238	0.0147238	0.0147238	0.0147238	0.0147238	0.0147238	0.0147238	0.0147238	0.0147238	0.0147238	0.0147238	0.0147238	0.0147238	0.0147238
0.0367837	0.0367837	0.0367837	0.0367837	0.0367837	0.0367837	0.0367837	0.0367837	0.0367837	0.0367837	0.0367837	0.0367837	0.0367837	0.0367837	0.0367837	0.0367837	0.0367837	0.0367837	0.0367837	0.0367837	0.0367837	0.0367837	0.0367837	0.0367837	0.0367837	0.0367837	0.0367837	0.0367837	0.0367837	0.0367837	0.0367837	0.0367837	0.0367837	0.0367837	0.0367837	0.0367837	0.0367837	0.0367837	0.0367837	0.0367837	0.0367837	0.0367837	0.0367837	0.0367837	0.0367837	0.0367837	0.0367837	0.0367837	0.0367837	0.0367837
0.0271976	0.0271976	0.0271976	0.0271976	0.0271976	0.0271976	0.0271976	0.0271976	0.0271976	0.0271976	0.0271976	0.0271976	0.0271976	0.0271976	0.0271976	0.0271976	0.0271976	0.0271976	0.0271976	0.0271976	0.0271976	0.0271976	0.0271976	0.0271976	0.0271976	0.0271976	0.0271976	0.0271976	0.0271976	0.0271976	0.0271976	0.0271976	0.0271976	0.0271976	0.0271976	0.0271976	0.0271976	0.0271976	0.0271976	0.0271976	0.0271976	0.0271976	0.0271976	0.0271976	0.0271976	0.0271976	0.0271976	0.0271976	0.0271976	0.0271976
0.0102889	0.0102889	0.0102889	0.0102889	0.0102889	0.0102889	0.0102889	0.0102889	0.0102889	0.0102889	0.0102889	0.0102889	0.0102889	0.0102889	0.0102889	0.0102889	0.0102889	0.0102889	0.0102889	0.0102889	0.0102889	0.0102889	0.0102889	0.0102889	0.0102889	0.0102889	0.0102889	0.0102889	0.0102889	0.0102889	0.0102889	0.0102889	0.0102889	0.0102889	0.0102889	0.0102889	0.0102889	0.0102889	0.0102889	0.0102889	0.0102889	0.0102889	0.0102889	0.0102889	0.0102889	0.0102889	0.0102889	0.0102889	0.0102889	0.0102889
0.0244933	0.0244933	0.0244933	0.0244933	0.0244933	0.0244933	0.0244933	0.0244933	0.0244933	0.0244933	0.0244933	0.0244933	0.0244933	0.0244933	0.0244933	0.0244933	0.0244933	0.0244933	0.0244933	0.0244933	0.0244933	0.0244933	0.0244933	0.0244933	0.0244933	0.0244933	0.0244933	0.0244933	0.0244933	0.0244933	0.0244933	0.0244933	0.0244933	0.0244933	0.0244933	0.0244933	0.0244933	0.0244933	0.0244933	0.0244933	0.0244933	0.0244933	0.0244933	0.0244933	0.0244933	0.0244933	0.0244933	0.0244933	0.0244933	0.0244933
0.0260849	0.0260849	0.0260849	0.0260849	0.0260849	0.0260849	0.0260849	0.0260849	0.0260849	0.0260849	0.0260849	0.0260849	0.0260849	0.0260849	0.0260849	0.0260849	0.0260849	0.0260849	0.0260849	0.0260849	0.0260849	0.0260849	0.0260849	0.0260849	0.0260849	0.0260849	0.0260849	0.0260849	0.0260849	0.0260849	0.0260849	0.0260849	0.0260849	0.0260849	0.0260849	0.0260849	0.0260849	0.0260849	0.0260849	0.0260849	0.0260849	0.0260849	0.0260849	0.0260849	0.0260849	0.0260849	0.0260849	0.0260849	0.0260849	0.0260849
0.0386197	0.0386197	0.0386197	0.0386197	0.0386197	0.0386197	0.0386197	0.0386197	0.0386197	0.0386197	0.0386197	0.0386197	0.0386197	0.0386197	0.0386197	0.0386197	0.0386197	0.0386197	0.0386197	0.0386197	0.0386197	0.0386197	0.0386197	0.0386197	0.0386197	0.0386197	0.0386197	0.0386197	0.0386197	0.0386197	0.0386197	0.0386197	0.0386197	0.0386197	0.0386197	0.0386197	0.0386197	0.0386197	0.0386197	0.0386197	0.0386197	0.0386197	0.0386197	0.0386197	0.0386197	0.0386197	0.0386197	0.0386197	0.0386197	0.0386197
0.0118221	0.0118221	0.0118221	0.0118221	0.0118221	0.0118221	0.0118221	0.0118221	0.0118221	0.0118221	0.0118221	0.0118221	0.0118221	0.0118221	0.0118221	0.0118221	0.0118221	0.0118221	0.0118221	0.0118221	0.0118221	0.0118221	0.0118221	0.0118221	0.0118221	0.0118221	0.0118221	0.0118221	0.0118221	0.0118221	0.0118221	0.0118221	0.0118221	0.0118221	0.0118221	0.0118221	0.0118221	0.0118221	0.0118221	0.0118221	0.0118221	0.0118221	0.0118221	0.0118221	0.0118221	0.0118221	0.0118221	0.0118221	0.0118221	0.0118221
0.0272522	0.0272522	0.0272522	0.0272522	0.0272522	0.0272522	0.0272522	0.0272522	0.0272522	0.0272522	0.0272522	0.0272522	0.0272522	0.0272522	0.0272522	0.0272522	0.0272522	0.0272522	0.0272522	0.0272522	0.0272522	0.0272522	0.0272522	0.0272522	0.0272522	0.0272522	0.0272522	0.0272522	0.0272522	0.0272522	0.0272522	0.0272522	0.0272522	0.0272522	0.0272522	0.0272522	0.0272522	0.0272522	0.0272522	0.0272522	0.0272522	0.0272522	0.0272522	0.0272522	0.0272522	0.0272522	0.0272522	0.0272522	0.0272522	0.0272522
0.0235528	0.0235528	0.0235528	0.0235528	0.0235528	0.0235528	0.0235528	0.0235528	0.0235528	0.0235528	0.0235528	0.0235528	0.0235528	0.0235528	0.0235528	0.0235528	0.0235528	0.0235528	0.0235528	0.0235528	0.0235528	0.0235528	0.0235528	0.0235528	0.0235528	0.0235528	0.0235528	0.0235528	0.0235528	0.0235528	0.0235528	0.0235528	0.0235528	0.0235528	0.0235528	0.0235528	0.0235528	0.0235528	0.0235528	0.0235528	0.0235528	0.0235528	0.0235528	0.0235528	0.0235528	0.0235528	0.0235528	0.0235528	0.0235528	0.0235528
0.0200021	0.0200021	0.0200021	0.0200021	0.0200021	0.0200021	0.0200021	0.0200021	0.0200021	0.0200021	0.0200021	0.0200021	0.0200021	0.0200021	0.0200021	0.0200021	0.0200021	0.0200021	0.0200021	0.0200021	0.0200021	0.0200021	0.0200021	0.0200021	0.0200021	0.0200021	0.0200021	0.0200021	0.0200021	0.0200021	0.0200021	0.0200021	0.0200021	0.0200021	0.0200021	0.0200021	0.0200021	0.0200021	0.0200021	0.0200021	0.0200021	0.0200021	0.0200021	0.0200021	0.0200021	0.0200021	0.0200021	0.0200021	0.0200021	0.0200021
0.0245333	0.0245333	0.0245333	0.0245333	0.0245333	0.0245333	0.0245333	0.0245333	0.0245333	0.0245333	0.0245333	0.0245333	0.0245333	0.0245333	0.0245333	0.0245333	0.0245333	0.0245333	0.0245333	0.0245333	0.0245333	0.0245333	0.0245333	0.0245333	0.0245333	0.0245333	0.0245333	0.0245333	0.0245333	0.0245333	0.0245333	0.0245333	0.0245333	0.0245333	0.0245333	0.0245333	0.0245333	0.0245333	0.0245333	0.0245333	0.0245333	0.0245333	0.0245333	0.0245333	0.0245333	0.0245333	0.0245333	0.0245333	0.0245333	0.0245333
0.0314387	0.0314387	0.0314387	0.0314387	0.0314387	0.0314387	0.0314387	0.0314387	0.0314387	0.0314387	0.0314387	0.0314387	0.0314387	0.0314387	0.0314387	0.0314387	0.0314387	0.0314387	0.0314387	0.0314387	0.0314387	0.0314387	0.0314387	0.0314387	0.0314387	0.0314387	0.0314387	0.0314387	0.0314387	0.0314387	0.0314387	0.0314387	0.0314387	0.0314387	0.0314387	0.0314387	0.0314387	0.0314387	0.0314387	0.0314387	0.0314387	0.0314387	0.0314387	0.0314387	0.0314387	0.0314387	0.0314387	0.0314387	0.0314387	0.0314387
0.0188034	0.0188034	0.0188034	0.0188034	0.0188034	0.0188034	0.0188034	0.0188034	0.0188034	0.0188034	0.0188034	0.0188034	0.0188034	0.0188034	0.0188034	0.0188034	0.0188034	0.0188034	0.0188034	0.0188034	0.0188034	0.0188034	0.0188034	0.0188034	0.0188034	0.0188034	0.0188034	0.0188034	0.0188034	0.0188034	0.0188034	0.0188034	0.0188034	0.0188034	0.0188034	0.0188034	0.0188034	0.0188034	0.0188034	0.0188034	0.0188034	0.0188034	0.0188034	0.0188034	0.0188034	0.0188034	0.0188034	0.0188034	0.0188034	0.0188034
0.0607324	0.0607324	0.0607324	0.0607324	0.0607324	0.0607324	0.0607324	0.0607324	0.0607324	0.0607324	0.0607324	0.0607324	0.0607324	0.0607324	0.0607324	0.0607324	0.0607324	0.0607324	0.0607324	0.0607324	0.0607324	0.0607324	0.0607324	0.0607324	0.0607324	0.0607324	0.0607324	0.0607324	0.0607324	0.0607324	0.0607324	0.0607324	0.0607324	0.0607324	0.0607324	0.0607324	0.0607324	0.0607324	0.0607324	0.0607324	0.0607324	0.0607324	0.0607324	0.0607324	0.0607324	0.0607324	0.0607324	0.0607324	0.0607324	0.0607324
0.0237633	0.0237633	0.0237633	0.0237633	0.0237633	0.0237633	0.0237633	0.0237633	0.0237633	0.0237633	0.0237633	0.0237633	0.0237633	0.0237633	0.0237633	0.0237633	0.0237633	0.0237633	0.0237633	0.0237633	0.0237633	0.0237633	0.0237633	0.0237633	0.0237633	0.0237633	0.0237633	0.0237633	0.0237634	0.0237634	0.0237634	0.0237634	0.0237634	0.0237634	0.0237634	0.0237634	0.0237634	0.0237634	0.0237634	0.0237634	0.0237634	0.0237634	0.0237634	0.0237634	0.0237634	0.0237634	0.0237634	0.0237634	0.0237634	0.0237634
0.0141302	0.0141302	0.0141302	0.0141302	0.0141302	0.0141302	0.0141302	0.0141302	0.0141302	0.0141302	0.0141302	0.0141302	0.0141302	0.0141302	0.0141302	0.0141302	0.0141302	0.0141302	0.0141302	0.0141302	0.0141302	0.0141302	0.0141302	0.0141302	0.0141302	0.0141302	0.0141302	0.0141302	0.0141302	0.0141302	0.0141302	0.0141302	0.0141302	0.0141302	0.0141302	0.0141302	0.0141302	0.0141302	0.0141302	0.0141302	0.0141302	0.0141302	0.0141302	0.0141302	0.0141302	0.0141302	0.0141302	0.0141302	0.0141302	0.0141302
0.0126608	0.0126608	0.0126608	0.0126608	0.0126608	0.0126608	0.0126608	0.0126608	0.0126608	0.0126608	0.0126608	0.0126608	0.0126608	0.0126608	0.0126608	0.0126608	0.0126608	0.0126608	0.0126608	0.0126608	0.0126608	0.0126608	0.0126608	0.0126608	0.0126608	0.0126608	0.0126608	0.0126608	0.0126608	0.0126608	0.0126608	0.0126608	0.0126608	0.0126608	0.0126608	0.0126608	0.0126608	0.0126608	0.0126608	0.0126608	0.0126608	0.0126608	0.0126608	0.0126608	0.0126608	0.0126608	0.0126608	0.0126608	0.0126608	0.0126608
0.0118485	0.0118485	0.0118485	0.0118485	0.0118485	0.0118485	0.0118485	0.0118485	0.0118485	0.0118485	0.0118485	0.0118485	0.0118485	0.0118485	0.0118485	0.0118485	0.0118485	0.0118485	0.0118485	0.0118485	0.0118485	0.0118485	0.0118485	0.0118485	0.0118485	0.0118485	0.0118485	0.0118485	0.0118485	0.0118485	0.0118485	0.0118485	0.0118485	0.0118485	0.0118485	0.0118485	0.0118485	0.0118485	0.0118485	0.0118485	0.0118485	0.0118485	0.0118485	0.0118485	0.0118485	0.0118485	0.0118485	0.0118485	0.0118485	0.0118485
0.0227518	0.0227518	0.0227518	0.0227518	0.0227518	0.0227518	0.0227518	0.0227518	0.0227518	0.0227518	0.0227518	0.0227518	0.0227518	0.0227518	0.0227518	0.0227518	0.0227518	0.0227518	0.0227518	0.0227518	0.0227518	0.0227518	0.0227518	0.0227518	0.0227518	0.0227518	0.0227518	0.0227518	0.0227518	0.0227518	0.0227518	0.0227518	0.0227518	0.0227518	0.0227518	0.0227518	0.0227518	0.0227518	0.0227518	0.0227518	0.0227518	0.0227518	0.0227518	0.0227518	0.0227518	0.0227518	0.0227518	0.0227518	0.0227518	0.0227518
0.0153082	0.0153082	0.0153082	0.0153082	0.0153082	0.0153082	0.0153082	0.0153082	0.0153082	0.0153082	0.0153082	0.0153082	0.0153082	0.0153082	0.0153082	0.0153082	0.0153083	0.0153083	0.0153083	0.0153083	0.0153084	0.0153084	0.0153084	0.0153084	0.0153085	0.0153085	0.0153085	0.0153086	0.0153086	0.0153086	0.0153086	0.0153087	0.0153087	0.0153087	0.0153087	0.0153087	0.0153087	0.0153088	0.0153088	0.0153088	0.0153088	0.0153088	0.0153088	0.0153088	0.0153088	0.0153088	0.0153088	0.0153088	0.0153088	0.0153088
0.0475214	0.0475214	0.0475214	0.0475214	0.0475214	0.0475214	0.0475214	0.0475214	0.0475214	0.0475214	0.0475214	0.0475214	0.0475214	0.0475214	0.0475214	0.0475214	0.0475214	0.0475214	0.0475214	0.0475214	0.0475214	0.0475214	0.0475214	0.0475214	0.0475214	0.0475214	0.0475214	0.0475214	0.0475214	0.0475214	0.0475214	0.0475214	0.0475214	0.0475214	0.0475214	0.0475214	0.0475214	0.0475214	0.0475214	0.0475214	0.0475214	0.0475214	0.0475214	0.0475214	0.0475214	0.0475214	0.0475214	0.0475214	0.0475214	0.0475214
0.0299155	0.0299155	0.0299155	0.0299155	0.0299155	0.0299155	0.0299155	0.0299155	0.0299155	0.0299155	0.0299155	0.0299155	0.0299155	0.0299155	0.0299155	0.0299155	0.0299155	0.0299155	0.0299155	0.0299155	0.0299155	0.0299155	0.0299155	0.0299155	0.0299155	0.0299155	0.0299155	0.0299155	0.0299155	0.0299155	0.0299155	0.0299155	0.0299155	0.0299155	0.0299155	0.0299155	0.0299155	0.0299155	0.0299155	0.0299155	0.0299155	0.0299155	0.0299155	0.0299155	0.0299155	0.0299155	0.0299155	0.0299155	0.0299155	0.0299155
0.0214409	0.0214409	0.0214409	0.0214409	0.0214409	0.0214409	0.0214409	0.0214409	0.0214409	0.0214409	0.0214409	0.0214409	0.0214409	0.0214409	0.0214409	0.0214409	0.0214409	0.0214409	0.0214409	0.0214409	0.0214409	0.0214409	0.0214409	0.0214409	0.0214409	0.0214409	0.0214409	0.0214409	0.0214409	0.0214409	0.0214409	0.0214409	0.0214409	0.0214409	0.0214409	0.0214409	0.0214409	0.0214409	0.0214409	0.0214409	0.0214409	0.0214409	0.0214409	0.0214409	0.0214409	0.0214409	0.0214409	0.0214409	0.0214409	0.0214409
0.0261742	0.0261742	0.0261742	0.0261742	0.0261742	0.0261742	0.0261742	0.0261742	0.0261742	0.0261742	0.0261742	0.0261742	0.0261742	0.0261742	0.0261742	0.0261742	0.0261742	0.0261742	0.0261742	0.0261742	0.0261742	0.0261742	0.0261742	0.0261742	0.0261742	0.0261742	0.0261742	0.0261742	0.0261742	0.0261742	0.0261742	0.0261742	0.0261742	0.0261742	0.0261742	0.0261742	0.0261742	0.0261742	0.0261742	0.0261742	0.0261742	0.0261742	0.0261742	0.0261742	0.0261742	0.0261742	0.0261742	0.0261742	0.0261742	0.0261742
0.0235979	0.0235979	0.0235979	0.0235979	0.0235979	0.0235979	0.0235979	0.0235979	0.0235979	0.0235979	0.0235979	0.0235979	0.0235979	0.0235979	0.0235979	0.0235979	0.0235979	0.0235979	0.0235979	0.0235979	0.0235979	0.0235979	0.0235979	0.0235979	0.0235979	0.0235979	0.0235979	0.0235979	0.0235979	0.0235979	0.0235979	0.0235979	0.0235979	0.0235979	0.0235979	0.0235979	0.0235979	0.0235979	0.0235979	0.0235979	0.0235979	0.0235979	0.0235979	0.0235979	0.0235979	0.0235979	0.0235979	0.0235979	0.0235979	0.0235979
0.0347957	0.0347957	0.0347957	0.0347957	0.0347957	0.0347957	0.0347957	0.0347957	0.0347957	0.0347957	0.0347957	0.0347957	0.0347957	0.0347957	0.0347957	0.0347957	0.0347957	0.0347957	0.0347957	0.0347957	0.0347957	0.0347957	0.0347957	0.0347957	0.0347957	0.0347957	0.0347957	0.0347957	0.0347957	0.0347957	0.0347957	0.0347957	0.0347957	0.0347957	0.0347957	0.0347957	0.0347957	0.0347957	0.0347957	0.0347957	0.0347957	0.0347957	0.0347957	0.0347957	0.0347957	0.0347957	0.0347957	0.0347957	0.0347957	0.0347957
0.0395369	0.0395369	0.0395369	0.0395369	0.0395369	0.0395369	0.0395369	0.0395369	0.0395369	0.0395369	0.0395369	0.0395369	0.0395369	0.0395369	0.0395369	0.0395369	0.0395369	0.0395369	0.0395369	0.0395369	0.0395369	0.0395369	0.0395369	0.0395369	0.0395369	0.0395369	0.0395369	0.0395369	0.0395369	0.0395369	0.0395369	0.0395369	0.0395369	0.0395369	0.0395369	0.0395369	0.0395369	0.0395369	0.0395369	0.0395369	0.0395369	0.0395369	0.0395369	0.0395369	0.0395369	0.0395369	0.0395369	0.0395369	0.0395369	0.0395369
0.023223	0.023223	0.023223	0.023223	0.023223	0.023223	0.023223	0.023223	0.023223	0.023223	0.023223	0.023223	0.023223	0.023223	0.023223	0.023223	0.023223	0.023223	0.023223	0.023223	0.023223	0.023223	0.023223	0.023223	0.023223	0.023223	0.023223	0.023223	0.023223	0.023223	0.023223	0.023223	0.023223	0.023223	0.023223	0.023223	0.023223	0.023223	0.023223	0.023223	0.023223	0.023223	0.023223	0.023223	0.023223	0.023223	0.023223	0.023223	0.023223	0.023223
0.029995	0.029995	0.029995	0.029995	0.029995	0.029995	0.029995	0.029995	0.029995	0.029995	0.029995	0.029995	0.029995	0.029995	0.029995	0.029995	0.029995	0.029995	0.029995	0.029995	0.029995	0.029995	0.029995	0.029995	0.029995	0.029995	0.029995	0.029995	0.029995	0.029995	0.029995	0.029995	0.029995	0.029995	0.029995	0.029995	0.029995	0.029995	0.029995	0.029995	0.029995	0.029995	0.029995	0.029995	0.029995	0.029995	0.029995	0.029995	0.029995	0.029995
0.019181	0.019181	0.019181	0.019181	0.019181	0.019181	0.019181	0.019181	0.019181	0.019181	0.019181	0.019181	0.019181	0.019181	0.019181	0.019181	0.019181	0.019181	0.019181	0.019181	0.019181	0.019181	0.019181	0.019181	0.019181	0.019181	0.019181	0.019181	0.019181	0.019181	0.019181	0.019181	0.019181	0.019181	0.019181	0.019181	0.019181	0.019181	0.019181	0.019181	0.019181	0.019181	0.019181	0.019181	0.019181	0.019181	0.019181	0.019181	0.019181	0.019181
0.0166373	0.0166373	0.0166373	0.0166373	0.0166373	0.0166373	0.0166373	0.0166373	0.0166373	0.0166373	0.0166373	0.0166373	0.0166373	0.0166373	0.0166373	0.0166373	0.0166373	0.0166373	0.0166373	0.0166373	0.0166373	0.0166373	0.0166373	0.0166373	0.0166373	0.0166373	0.0166373	0.0166373	0.0166373	0.0166373	0.0166373	0.0166373	0.0166373	0.0166373	0.0166373	0.0166373	0.0166373	0.0166373	0.0166373	0.0166373	0.0166373	0.0166373	0.0166373	0.0166373	0.0166373	0.0166373	0.0166373	0.0166373	0.0166373	0.0166373
0.0218355	0.0218355	0.0218355	0.0218355	0.0218355	0.0218355	0.0218355	0.0218355	0.0218355	0.0218355	0.0218355	0.0218355	0.0218355	0.0218355	0.0218355	0.0218355	0.0218356	0.0218356	0.0218356	0.0218356	0.0218356	0.0218356	0.0218357	0.0218357	0.0218357	0.0218357	0.0218357	0.0218358	0.0218358	0.0218358	0.0218358	0.0218358	0.0218359	0.0218359	0.0218359	0.0218359	0.0218359	0.0218359	0.0218359	0.0218359	0.0218359	0.0218359	0.021836	0.021836	0.021836	0.021836	0.021836	0.021836	0.021836	0.021836
0.0283673	0.0283673	0.0283673	0.0283673	0.0283673	0.0283673	0.0283673	0.0283673	0.0283673	0.0283673	0.0283673	0.0283673	0.0283673	0.0283673	0.0283673	0.0283673	0.0283673	0.0283673	0.0283673	0.0283673	0.0283673	0.0283673	0.0283673	0.0283673	0.0283673	0.0283673	0.0283673	0.0283673	0.0283673	0.0283673	0.0283673	0.0283673	0.0283673	0.0283673	0.0283673	0.0283673	0.0283673	0.0283673	0.0283673	0.0283673	0.0283673	0.0283673	0.0283673	0.0283673	0.0283673	0.0283673	0.0283673	0.0283673	0.0283673	0.0283673
0.0163665	0.0163665	0.0163665	0.0163665	0.0163665	0.0163665	0.0163665	0.0163665	0.0163665	0.0163665	0.0163665	0.0163665	0.0163665	0.0163665	0.0163665	0.0163665	0.0163665	0.0163665	0.0163665	0.0163665	0.0163665	0.0163665	0.0163665	0.0163665	0.0163665	0.0163665	0.0163665	0.0163665	0.0163665	0.0163665	0.0163665	0.0163665	0.0163665	0.0163665	0.0163665	0.0163665	0.0163665	0.0163665	0.0163665	0.0163665	0.0163665	0.0163665	0.0163665	0.0163665	0.0163665	0.0163665	0.0163665	0.0163665	0.0163665	0.0163665
0.0310433	0.0310433	0.0310433	0.0310433	0.0310433	0.0310433	0.0310433	0.0310433	0.0310433	0.0310433	0.0310433	0.0310433	0.0310433	0.0310433	0.0310433	0.0310433	0.0310433	0.0310433	0.0310433	0.0310433	0.0310433	0.0310433	0.0310433	0.0310433	0.0310433	0.0310433	0.0310433	0.0310433	0.0310433	0.0310433	0.0310433	0.0310433	0.0310433	0.0310433	0.0310433	0.0310433	0.0310433	0.0310433	0.0310433	0.0310433	0.0310433	0.0310433	0.0310433	0.0310433	0.0310433	0.0310433	0.0310433	0.0310433	0.0310433	0.0310433
0.0306792	0.0306792	0.0306792	0.0306792	0.0306792	0.0306792	0.0306792	0.0306792	0.0306792	0.0306792	0.0306792	0.0306792	0.0306792	0.0306792	0.0306792	0.0306792	0.0306792	0.0306792	0.0306792	0.0306792	0.0306792	0.0306792	0.0306792	0.0306792	0.0306792	0.0306792	0.0306792	0.0306792	0.0306792	0.0306792	0.0306792	0.0306792	0.0306792	0.0306792	0.0306792	0.0306792	0.0306792	0.0306792	0.0306792	0.0306792	0.0306792	0.0306792	0.0306792	0.0306792	0.0306792	0.0306792	0.0306792	0.0306792	0.0306792	0.0306792
0.0124531	0.0124531	0.0124531	0.0124531	0.0124531	0.0124531	0.0124531	0.0124531	0.0124531	0.0124531	0.0124531	0.0124531	0.0124531	0.0124531	0.0124531	0.0124531	0.0124531	0.0124531	0.0124531	0.0124531	0.0124531	0.0124531	0.0124531	0.0124531	0.0124531	0.0124531	0.0124531	0.0124531	0.0124531	0.0124531	0.0124531	0.0124531	0.0124531	0.0124531	0.0124531	0.0124531	0.0124531	0.0124531	0.0124531	0.0124531	0.0124531	0.0124531	0.0124531	0.0124531	0.0124531	0.0124531	0.0124531	0.0124531	0.0124531	0.0124531
0.0498241	0.0498241	0.0498241	0.0498241	0.0498241	0.0498241	0.0498241	0.0498241	0.0498241	0.0498241	0.0498241	0.0498241	0.0498241	0.0498241	0.0498241	0.0498241	0.0498241	0.0498241	0.0498241	0.0498241	0.0498241	0.0498241	0.0498241	0.0498241	0.0498241	0.0498241	0.0498241	0.0498241	0.0498241	0.0498241	0.0498241	0.0498241	0.0498241	0.0498241	0.0498241	0.0498241	0.0498241	0.0498241	0.0498241	0.0498241	0.0498241	0.0498241	0.0498241	0.0498241	0.0498241	0.0498241	0.0498241	0.0498241	0.0498241	0.0498241
0.0158622	0.0158622	0.0158622	0.0158622	0.0158622	0.0158622	0.0158622	0.0158622	0.0158622	0.0158622	0.0158622	0.0158622	0.0158622	0.0158622	0.0158622	0.0158622	0.0158622	0.0158622	0.0158622	0.0158622	0.0158622	0.0158622	0.0158622	0.0158622	0.0158622	0.0158622	0.0158622	0.0158622	0.0158622	0.0158622	0.0158622	0.0158622	0.0158622	0.0158622	0.0158622	0.0158622	0.0158622	0.0158622	0.0158622	0.0158622	0.0158622	0.0158622	0.0158622	0.0158622	0.0158622	0.0158622	0.0158622	0.0158622	0.0158622	0.0158622
0.0211569	0.0211569	0.0211569	0.0211569	0.0211569	0.0211569	0.0211569	0.0211569	0.0211569	0.0211569	0.0211569	0.0211569	0.0211569	0.0211569	0.0211569	0.0211569	0.0211569	0.0211569	0.0211569	0.0211569	0.0211569	0.0211569	0.0211569	0.0211569	0.0211569	0.0211569	0.0211569	0.0211569	0.0211569	0.0211569	0.0211569	0.0211569	0.0211569	0.0211569	0.0211569	0.0211569	0.0211569	0.0211569	0.0211569	0.0211569	0.0211569	0.0211569	0.0211569	0.0211569	0.0211569	0.0211569	0.0211569	0.0211569	0.0211569	0.0211569
0.02377	0.02377	0.02377	0.02377	0.02377	0.02377	0.02377	0.02377	0.02377	0.02377	0.02377	0.02377	0.02377	0.02377	0.02377	0.02377	0.02377	0.02377	0.02377	0.02377	0.02377	0.02377	0.02377	0.02377	0.02377	0.02377	0.02377	0.02377	0.02377	0.02377	0.02377	0.02377	0.02377	0.02377	0.02377	0.02377	0.02377	0.02377	0.02377	0.02377	0.02377	0.02377	0.02377	0.02377	0.02377	0.02377	0.02377	0.02377	0.02377	0.02377
0.0116331	0.0116331	0.0116331	0.0116331	0.0116331	0.0116331	0.0116331	0.0116331	0.0116331	0.0116331	0.0116331	0.0116331	0.0116331	0.0116331	0.0116331	0.0116331	0.0116331	0.0116331	0.0116331	0.0116331	0.0116331	0.0116331	0.0116331	0.0116331	0.0116331	0.0116331	0.0116331	0.0116331	0.0116331	0.0116331	0.0116331	0.0116331	0.0116331	0.0116331	0.0116331	0.0116331	0.0116331	0.0116331	0.0116331	0.0116331	0.0116331	0.0116331	0.0116331	0.0116331	0.0116331	0.0116331	0.0116331	0.0116331	0.0116331	0.0116331
0.0859406	0.0859406	0.0859406	0.0859406	0.0859406	0.0859406	0.0859406	0.0859406	0.0859406	0.0859406	0.0859406	0.0859406	0.0859406	0.0859406	0.0859406	0.0859406	0.0859406	0.0859406	0.0859406	0.0859406	0.0859406	0.0859406	0.0859406	0.0859406	0.0859406	0.0859406	0.0859406	0.0859406	0.0859406	0.0859406	0.0859406	0.0859406	0.0859406	0.0859406	0.0859406	0.0859406	0.0859406	0.0859406	0.0859406	0.0859406	0.0859406	0.0859406	0.0859406	0.0859406	0.0859406	0.0859406	0.0859406	0.0859406	0.0859406	0.0859406
0.0284893	0.0284893	0.0284893	0.0284893	0.0284893	0.0284893	0.0284893	0.0284893	0.0284893	0.0284893	0.0284893	0.0284893	0.0284893	0.0284893	0.0284893	0.0284893	0.0284893	0.0284893	0.0284893	0.0284893	0.0284893	0.0284893	0.0284893	0.0284893	0.0284893	0.0284893	0.0284893	0.0284893	0.0284893	0.0284893	0.0284893	0.0284893	0.0284893	0.0284893	0.0284893	0.0284893	0.0284893	0.0284893	0.0284893	0.0284893	0.0284893	0.0284893	0.0284893	0.0284893	0.0284893	0.0284893	0.0284893	0.0284893	0.0284893	0.0284893
0.0145314	0.0145314	0.0145314	0.0145314	0.0145314	0.0145314	0.0145314	0.0145314	0.0145314	0.0145314	0.0145314	0.0145314	0.0145314	0.0145314	0.0145314	0.0145314	0.0145314	0.0145314	0.0145314	0.0145314	0.0145314	0.0145314	0.0145314	0.0145314	0.0145314	0.0145314	0.0145314	0.0145314	0.0145314	0.0145314	0.0145314	0.0145314	0.0145314	0.0145314	0.0145314	0.0145314	0.0145314	0.0145314	0.0145314	0.0145314	0.0145314	0.0145314	0.0145314	0.0145314	0.0145314	0.0145314	0.0145314	0.0145314	0.0145314	0.0145314
0.0354886	0.0354886	0.0354886	0.0354886	0.0354886	0.0354886	0.0354886	0.0354886	0.0354886	0.0354886	0.0354886	0.0354886	0.0354886	0.0354886	0.0354886	0.0354886	0.0354886	0.0354886	0.0354886	0.0354886	0.0354886	0.0354886	0.0354886	0.0354886	0.0354886	0.0354886	0.0354886	0.0354886	0.0354886	0.0354886	0.0354886	0.0354886	0.0354886	0.0354886	0.0354886	0.0354886	0.0354886	0.0354886	0.0354886	0.0354886	0.0354886	0.0354886	0.0354886	0.0354886	0.0354886	0.0354886	0.0354886	0.0354886	0.0354886	0.0354886
0.0136223	0.0136223	0.0136223	0.0136223	0.0136223	0.0136223	0.0136223	0.0136223	0.0136223	0.0136223	0.0136223	0.0136223	0.0136223	0.0136223	0.0136223	0.0136223	0.0136223	0.0136223	0.0136223	0.0136223	0.0136223	0.0136223	0.0136223	0.0136223	0.0136223	0.0136223	0.0136223	0.0136223	0.0136223	0.0136223	0.0136223	0.0136223	0.0136223	0.0136223	0.0136223	0.0136223	0.0136223	0.0136223	0.0136223	0.0136223	0.0136223	0.0136223	0.0136223	0.0136223	0.0136223	0.0136223	0.0136223	0.0136223	0.0136223	0.0136223
0.031227	0.031227	0.031227	0.031227	0.031227	0.031227	0.031227	0.031227	0.031227	0.031227	0.031227	0.031227	0.031227	0.031227	0.031227	0.031227	0.031227	0.031227	0.031227	0.031227	0.031227	0.031227	0.031227	0.031227	0.031227	0.031227	0.031227	0.031227	0.031227	0.031227	0.031227	0.031227	0.031227	0.031227	0.031227	0.031227	0.031227	0.031227	0.031227	0.031227	0.031227	0.031227	0.031227	0.031227	0.031227	0.031227	0.031227	0.031227	0.031227	0.031227
0.0144463	0.0144463	0.0144463	0.0144463	0.0144463	0.0144463	0.0144463	0.0144463	0.0144463	0.0144463	0.0144463	0.0144463	0.0144463	0.0144463	0.0144463	0.0144463	0.0144463	0.0144463	0.0144463	0.0144463	0.0144463	0.0144463	0.0144463	0.0144463	0.0144463	0.0144463	0.0144463	0.0144463	0.0144463	0.0144463	0.0144463	0.0144463	0.0144463	0.0144463	0.0144463	0.0144463	0.0144463	0.0144463	0.0144463	0.0144463	0.0144463	0.0144463	0.0144463	0.0144463	0.0144463	0.0144463	0.0144463	0.0144463	0.0144463	0.0144463
0.0167557	0.0167557	0.0167557	0.0167557	0.0167557	0.0167557	0.0167557	0.0167557	0.0167557	0.0167557	0.0167557	0.0167557	0.0167557	0.0167557	0.0167557	0.0167557	0.0167557	0.0167557	0.0167557	0.0167557	0.0167557	0.0167557	0.0167557	0.0167557	0.0167557	0.0167557	0.0167557	0.0167557	0.0167557	0.0167557	0.0167557	0.0167557	0.0167557	0.0167557	0.0167557	0.0167557	0.0167557	0.0167557	0.0167557	0.0167557	0.0167557	0.0167557	0.0167557	0.0167557	0.0167557	0.0167557	0.0167557	0.0167557	0.0167557	0.0167557
0.0700403	0.0700403	0.0700403	0.0700403	0.0700403	0.0700403	0.0700403	0.0700403	0.0700403	0.0700403	0.0700403	0.0700403	0.0700403	0.0700403	0.0700403	0.0700403	0.0700403	0.0700403	0.0700403	0.0700403	0.0700403	0.0700403	0.0700403	0.0700403	0.0700403	0.0700403	0.0700403	0.0700403	0.0700403	0.0700403	0.0700403	0.0700403	0.0700403	0.0700403	0.0700403	0.0700403	0.0700403	0.0700403	0.0700403	0.0700403	0.0700403	0.0700403	0.0700403	0.0700403	0.0700403	0.0700403	0.0700403	0.0700403	0.0700403	0.0700403
0.0410718	0.0410718	0.0410718	0.0410718	0.0410718	0.0410718	0.0410718	0.0410718	0.0410718	0.0410719	0.0410721	0.0410722	0.0410725	0.0410728	0.0410732	0.0410737	0.0410742	0.0410748	0.0410754	0.041076	0.0410767	0.0410773	0.041078	0.0410787	0.0410793	0.0410799	0.0410805	0.0410811	0.0410817	0.0410822	0.0410827	0.0410831	0.0410835	0.0410839	0.0410842	0.0410845	0.0410847	0.041085	0.0410851	0.0410853	0.0410854	0.0410855	0.0410856	0.0410856	0.0410857	0.0410857	0.0410856	0.0410856	0.0410855	0.0410855
0.0219893	0.0219893	0.0219893	0.0219893	0.0219893	0.0219893	0.0219893	0.0219893	0.0219893	0.0219893	0.0219893	0.0219893	0.0219893	0.0219893	0.0219893	0.0219893	0.0219893	0.0219893	0.0219893	0.0219893	0.0219893	0.0219893	0.0219893	0.0219893	0.0219893	0.0219893	0.0219893	0.0219893	0.0219893	0.0219893	0.0219893	0.0219893	0.0219893	0.0219893	0.0219893	0.0219893	0.0219893	0.0219893	0.0219893	0.0219893	0.0219893	0.0219893	0.0219893	0.0219893	0.0219893	0.0219893	0.0219893	0.0219893	0.0219893	0.0219893
0.0169355	0.0169355	0.0169355	0.0169355	0.0169355	0.0169355	0.0169355	0.0169355	0.0169355	0.0169355	0.0169355	0.0169355	0.0169355	0.0169355	0.0169355	0.0169355	0.0169355	0.0169355	0.0169355	0.0169355	0.0169355	0.0169355	0.0169355	0.0169355	0.0169355	0.0169355	0.0169355	0.0169355	0.0169355	0.0169355	0.0169355	0.0169355	0.0169355	0.0169355	0.0169355	0.0169355	0.0169355	0.0169355	0.0169355	0.0169355	0.0169355	0.0169355	0.0169355	0.0169355	0.0169355	0.0169355	0.0169355	0.0169355	0.0169355	0.0169355
0.0302552	0.0302552	0.0302552	0.0302552	0.0302552	0.0302552	0.0302552	0.0302552	0.0302552	0.0302552	0.0302552	0.0302552	0.0302552	0.0302552	0.0302552	0.0302552	0.0302552	0.0302552	0.0302552	0.0302552	0.0302552	0.0302552	0.0302552	0.0302552	0.0302552	0.0302552	0.0302552	0.0302552	0.0302552	0.0302552	0.0302552	0.0302552	0.0302552	0.0302552	0.0302552	0.0302552	0.0302552	0.0302552	0.0302552	0.0302552	0.0302552	0.0302552	0.0302552	0.0302552	0.0302552	0.0302552	0.0302552	0.0302552	0.0302552	0.0302552
0.0259127	0.0259127	0.0259127	0.0259127	0.0259127	0.0259127	0.0259127	0.0259127	0.0259127	0.0259127	0.0259127	0.0259127	0.0259127	0.0259127	0.0259127	0.0259127	0.0259127	0.0259127	0.0259127	0.0259127	0.0259127	0.0259127	0.0259127	0.0259127	0.0259127	0.0259127	0.0259127	0.0259127	0.0259127	0.0259127	0.0259127	0.0259127	0.0259127	0.0259127	0.0259127	0.0259127	0.0259127	0.0259127	0.0259127	0.0259127	0.0259127	0.0259127	0.0259127	0.0259127	0.0259127	0.0259127	0.0259127	0.0259127	0.0259127	0.0259127
0.029871	0.029871	0.029871	0.029871	0.029871	0.029871	0.029871	0.029871	0.029871	0.029871	0.029871	0.029871	0.029871	0.029871	0.029871	0.029871	0.029871	0.029871	0.029871	0.029871	0.029871	0.029871	0.029871	0.029871	0.029871	0.029871	0.029871	0.029871	0.029871	0.029871	0.029871	0.029871	0.029871	0.029871	0.029871	0.029871	0.029871	0.029871	0.029871	0.029871	0.029871	0.029871	0.029871	0.029871	0.029871	0.029871	0.029871	0.029871	0.029871	0.029871
0.0233366	0.0233366	0.0233366	0.0233366	0.0233366	0.0233366	0.0233366	0.0233366	0.0233366	0.0233366	0.0233366	0.0233367	0.0233367	0.0233367	0.0233367	0.0233367	0.0233367	0.0233367	0.0233367	0.0233367	0.0233368	0.0233368	0.0233368	0.0233368	0.0233368	0.0233369	0.0233369	0.0233369	0.0233369	0.0233369	0.0233369	0.023337	0.023337	0.023337	0.023337	0.023337	0.023337	0.023337	0.023337	0.023337	0.023337	0.023337	0.0233371	0.0233371	0.0233371	0.0233371	0.0233371	0.0233371	0.0233371	0.0233371
0.0144858	0.0144858	0.0144858	0.0144858	0.0144858	0.0144858	0.0144858	0.0144858	0.0144858	0.0144858	0.0144858	0.0144858	0.0144858	0.0144858	0.0144858	0.0144858	0.0144858	0.0144858	0.0144858	0.0144858	0.0144858	0.0144858	0.0144858	0.0144858	0.0144858	0.0144858	0.0144858	0.0144858	0.0144858	0.0144858	0.0144858	0.0144858	0.0144858	0.0144858	0.0144858	0.0144858	0.0144858	0.0144858	0.0144858	0.0144858	0.0144858	0.0144858	0.0144858	0.0144858	0.0144858	0.0144858	0.0144858	0.0144858	0.0144858	0.0144858
0.0166433	0.0166433	0.0166433	0.0166433	0.0166433	0.0166433	0.0166433	0.0166433	0.0166433	0.0166433	0.0166433	0.0166433	0.0166433	0.0166433	0.0166433	0.0166433	0.0166433	0.0166433	0.0166433	0.0166433	0.0166433	0.0166433	0.0166433	0.0166433	0.0166433	0.0166433	0.0166433	0.0166433	0.0166433	0.0166433	0.0166433	0.0166433	0.0166433	0.0166433	0.0166433	0.0166433	0.0166433	0.0166433	0.0166433	0.0166433	0.0166433	0.0166433	0.0166433	0.0166433	0.0166433	0.0166433	0.0166433	0.0166433	0.0166433	0.0166433
0.0458424	0.0458424	0.0458424	0.0458424	0.0458424	0.0458424	0.0458424	0.0458424	0.0458424	0.0458424	0.0458424	0.0458424	0.0458424	0.0458424	0.0458424	0.0458424	0.0458424	0.0458424	0.0458424	0.0458424	0.0458424	0.0458424	0.0458424	0.0458424	0.0458424	0.0458424	0.0458424	0.0458424	0.0458424	0.0458424	0.0458424	0.0458424	0.0458424	0.0458424	0.0458424	0.0458424	0.0458424	0.0458424	0.0458424	0.0458424	0.0458424	0.0458424	0.0458424	0.0458424	0.0458424	0.0458424	0.0458424	0.0458424	0.0458424	0.0458424
0.0346324	0.0346324	0.0346324	0.0346324	0.0346324	0.0346324	0.0346324	0.0346324	0.0346324	0.0346324	0.0346324	0.0346324	0.0346324	0.0346324	0.0346324	0.0346324	0.0346324	0.0346324	0.0346324	0.0346324	0.0346324	0.0346324	0.0346324	0.0346324	0.0346324	0.0346324	0.0346324	0.0346324	0.0346324	0.0346324	0.0346324	0.0346324	0.0346324	0.0346324	0.0346324	0.0346324	0.0346324	0.0346324	0.0346324	0.0346324	0.0346324	0.0346324	0.0346324	0.0346324	0.0346324	0.0346324	0.0346324	0.0346324	0.0346324	0.0346324
0.0320418	0.0320418	0.0320418	0.0320418	0.0320418	0.0320418	0.0320418	0.0320418	0.0320418	0.0320418	0.0320418	0.0320418	0.0320418	0.0320418	0.0320418	0.0320418	0.0320418	0.0320418	0.0320418	0.0320418	0.0320418	0.0320418	0.0320418	0.0320418	0.0320418	0.0320418	0.0320418	0.0320418	0.0320418	0.0320418	0.0320418	0.0320418	0.0320418	0.0320418	0.0320418	0.0320418	0.0320418	0.0320418	0.0320418	0.0320418	0.0320418	0.0320418	0.0320418	0.0320418	0.0320418	0.0320418	0.0320418	0.0320418	0.0320418	0.0320418
0.0177882	0.0177882	0.0177882	0.0177882	0.0177882	0.0177882	0.0177882	0.0177882	0.0177882	0.0177882	0.0177882	0.0177882	0.0177882	0.0177882	0.0177882	0.0177882	0.0177882	0.0177882	0.0177882	0.0177882	0.0177882	0.0177882	0.0177882	0.0177882	0.0177882	0.0177882	0.0177882	0.0177882	0.0177882	0.0177882	0.0177882	0.0177882	0.0177882	0.0177882	0.0177882	0.0177882	0.0177882	0.0177882	0.0177882	0.0177882	0.0177882	0.0177882	0.0177882	0.0177882	0.0177882	0.0177882	0.0177882	0.0177882	0.0177882	0.0177882
0.0252572	0.0252572	0.0252572	0.0252572	0.0252572	0.0252572	0.0252572	0.0252572	0.0252572	0.0252572	0.0252572	0.0252572	0.0252572	0.0252572	0.0252572	0.0252572	0.0252572	0.0252572	0.0252572	0.0252572	0.0252572	0.0252572	0.0252572	0.0252572	0.0252572	0.0252572	0.0252572	0.0252572	0.0252572	0.0252572	0.0252572	0.0252572	0.0252572	0.0252572	0.0252572	0.0252572	0.0252572	0.0252572	0.0252572	0.0252572	0.0252572	0.0252572	0.0252572	0.0252572	0.0252572	0.0252572	0.0252572	0.0252572	0.0252572	0.0252572
0.039514	0.039514	0.039514	0.039514	0.039514	0.039514	0.039514	0.039514	0.039514	0.039514	0.039514	0.039514	0.039514	0.039514	0.039514	0.039514	0.039514	0.039514	0.039514	0.039514	0.039514	0.039514	0.039514	0.039514	0.039514	0.039514	0.039514	0.039514	0.039514	0.039514	0.039514	0.039514	0.039514	0.039514	0.039514	0.039514	0.039514	0.039514	0.039514	0.039514	0.039514	0.039514	0.039514	0.039514	0.039514	0.039514	0.039514	0.039514	0.039514	0.039514
0.0146705	0.0146705	0.0146705	0.0146705	0.0146705	0.0146705	0.0146705	0.0146705	0.0146705	0.0146705	0.0146705	0.0146705	0.0146705	0.0146705	0.0146705	0.0146705	0.0146705	0.0146705	0.0146705	0.0146705	0.0146705	0.0146705	0.0146705	0.0146705	0.0146705	0.0146705	0.0146705	0.0146705	0.0146705	0.0146705	0.0146705	0.0146705	0.0146705	0.0146705	0.0146705	0.0146705	0.0146705	0.0146705	0.0146705	0.0146705	0.0146705	0.0146705	0.0146705	0.0146705	0.0146705	0.0146705	0.0146705	0.0146705	0.0146705	0.0146705
0.0256313	0.0256313	0.0256313	0.0256313	0.0256313	0.0256313	0.0256313	0.0256313	0.0256313	0.0256313	0.0256313	0.0256313	0.0256313	0.0256313	0.0256313	0.0256313	0.0256313	0.0256313	0.0256313	0.0256313	0.0256313	0.0256313	0.0256313	0.0256313	0.0256313	0.0256313	0.0256313	0.0256313	0.0256313	0.0256313	0.0256313	0.0256313	0.0256313	0.0256313	0.0256313	0.0256313	0.0256313	0.0256313	0.0256313	0.0256313	0.0256313	0.0256313	0.0256313	0.0256313	0.0256313	0.0256313	0.0256313	0.0256313	0.0256313	0.0256313
0.0117421	0.0117421	0.0117421	0.0117421	0.0117421	0.0117421	0.0117421	0.0117421	0.0117421	0.0117421	0.0117421	0.0117421	0.0117421	0.0117421	0.0117421	0.0117421	0.0117421	0.0117421	0.0117421	0.0117421	0.0117421	0.0117421	0.0117421	0.0117421	0.0117421	0.0117421	0.0117421	0.0117421	0.0117421	0.0117421	0.0117421	0.0117421	0.0117421	0.0117421	0.0117421	0.0117421	0.0117421	0.0117421	0.0117421	0.0117421	0.0117421	0.0117421	0.0117421	0.0117421	0.0117421	0.0117421	0.0117421	0.0117421	0.0117421	0.0117421
0.0171028	0.0171028	0.0171028	0.0171028	0.0171028	0.0171028	0.0171028	0.0171028	0.0171028	0.0171028	0.0171028	0.0171028	0.0171028	0.0171028	0.0171028	0.0171028	0.0171028	0.0171028	0.0171028	0.0171028	0.0171028	0.0171028	0.0171028	0.0171028	0.0171028	0.0171028	0.0171028	0.0171028	0.0171028	0.0171028	0.0171028	0.0171028	0.0171028	0.0171028	0.0171028	0.0171028	0.0171028	0.0171028	0.0171028	0.0171028	0.0171028	0.0171028	0.0171028	0.0171028	0.0171028	0.0171028	0.0171028	0.0171028	0.0171028	0.0171028
0.035483	0.035483	0.035483	0.035483	0.035483	0.035483	0.035483	0.035483	0.035483	0.035483	0.035483	0.035483	0.035483	0.035483	0.035483	0.035483	0.035483	0.035483	0.035483	0.035483	0.035483	0.035483	0.035483	0.035483	0.035483	0.035483	0.035483	0.035483	0.035483	0.035483	0.035483	0.035483	0.035483	0.035483	0.035483	0.035483	0.035483	0.035483	0.035483	0.035483	0.035483	0.035483	0.035483	0.035483	0.035483	0.035483	0.035483	0.035483	0.035483	0.035483
0.0328964	0.0328964	0.0328964	0.0328964	0.0328964	0.0328964	0.0328964	0.0328964	0.0328964	0.0328964	0.0328964	0.0328964	0.0328964	0.0328964	0.0328964	0.0328964	0.0328964	0.0328964	0.0328964	0.0328964	0.0328964	0.0328964	0.0328964	0.0328964	0.0328964	0.0328964	0.0328964	0.0328964	0.0328964	0.0328964	0.0328964	0.0328964	0.0328964	0.0328964	0.0328964	0.0328964	0.0328964	0.0328964	0.0328964	0.0328964	0.0328964	0.0328964	0.0328964	0.0328964	0.0328964	0.0328964	0.0328964	0.0328964	0.0328964	0.0328964
0.0243043	0.0243043	0.0243043	0.0243043	0.0243043	0.0243043	0.0243043	0.0243043	0.0243043	0.0243043	0.0243043	0.0243043	0.0243043	0.0243043	0.0243043	0.0243043	0.0243043	0.0243043	0.0243043	0.0243043	0.0243043	0.0243043	0.0243043	0.0243043	0.0243043	0.0243043	0.0243043	0.0243043	0.0243043	0.0243043	0.0243043	0.0243043	0.0243043	0.0243043	0.0243043	0.0243043	0.0243043	0.0243043	0.0243043	0.0243043	0.0243043	0.0243043	0.0243043	0.0243043	0.0243043	0.0243043	0.0243043	0.0243043	0.0243043	0.0243043
0.0180148	0.0180148	0.0180148	0.0180148	0.0180148	0.0180148	0.0180148	0.0180148	0.0180148	0.0180148	0.0180148	0.0180148	0.0180148	0.0180148	0.0180148	0.0180148	0.0180148	0.0180148	0.0180148	0.0180148	0.0180148	0.0180148	0.0180148	0.0180148	0.0180148	0.0180148	0.0180148	0.0180148	0.0180148	0.0180148	0.0180148	0.0180148	0.0180148	0.0180148	0.0180148	0.0180148	0.0180148	0.0180148	0.0180148	0.0180148	0.0180148	0.0180148	0.0180148	0.0180148	0.0180148	0.0180148	0.0180148	0.0180148	0.0180148	0.0180148
0.023338	0.023338	0.023338	0.023338	0.023338	0.023338	0.023338	0.023338	0.023338	0.023338	0.023338	0.023338	0.023338	0.023338	0.023338	0.023338	0.023338	0.023338	0.023338	0.023338	0.023338	0.023338	0.023338	0.023338	0.023338	0.023338	0.023338	0.023338	0.023338	0.023338	0.023338	0.023338	0.023338	0.023338	0.023338	0.023338	0.023338	0.023338	0.023338	0.023338	0.023338	0.023338	0.023338	0.023338	0.023338	0.023338	0.023338	0.023338	0.023338	0.023338
0.0237569	0.0237569	0.0237569	0.0237569	0.0237569	0.0237569	0.0237569	0.0237569	0.0237569	0.0237569	0.0237569	0.0237569	0.023757	0.023757	0.0237571	0.0237572	0.0237572	0.0237573	0.0237574	0.0237575	0.0237576	0.0237578	0.0237579	0.023758	0.023758	0.0237581	0.0237582	0.0237583	0.0237583	0.0237584	0.0237584	0.0237584	0.0237584	0.0237584	0.0237584	0.0237584	0.0237584	0.0237583	0.0237583	0.0237583	0.0237583	0.0237583	0.0237582	0.0237582	0.0237582	0.0237582	0.0237581	0.0237581	0.0237581	0.0237581
0.0162571	0.0162571	0.0162571	0.0162571	0.0162571	0.0162571	0.0162571	0.0162571	0.0162571	0.0162571	0.0162571	0.0162571	0.0162571	0.0162571	0.0162571	0.0162571	0.0162571	0.0162571	0.0162571	0.0162571	0.0162571	0.0162571	0.0162571	0.0162571	0.0162571	0.0162571	0.0162571	0.0162571	0.0162571	0.0162571	0.0162571	0.0162571	0.0162571	0.0162571	0.0162571	0.0162571	0.0162571	0.0162571	0.0162571	0.0162571	0.0162571	0.0162571	0.0162571	0.0162571	0.0162571	0.0162571	0.0162571	0.0162571	0.0162571	0.0162571
0.0261982	0.0261982	0.0261982	0.0261982	0.0261982	0.0261982	0.0261982	0.0261982	0.0261982	0.0261982	0.0261982	0.0261982	0.0261982	0.0261982	0.0261982	0.0261982	0.0261982	0.0261982	0.0261982	0.0261982	0.0261982	0.0261982	0.0261982	0.0261982	0.0261982	0.0261982	0.0261982	0.0261982	0.0261982	0.0261982	0.0261982	0.0261982	0.0261982	0.0261982	0.0261982	0.0261982	0.0261982	0.0261982	0.0261982	0.0261982	0.0261982	0.0261982	0.0261982	0.0261982	0.0261982	0.0261982	0.0261982	0.0261982	0.0261982	0.0261982
0.0102889	0.0102889	0.0102889	0.0102889	0.0102889	0.0102889	0.0102889	0.0102889	0.0102889	0.0102889	0.0102889	0.0102889	0.0102889	0.0102889	0.0102889	0.0102889	0.0102889	0.0102889	0.0102889	0.0102889	0.0102889	0.0102889	0.0102889	0.0102889	0.0102889	0.0102889	0.0102889	0.0102889	0.0102889	0.0102889	0.0102889	0.0102889	0.0102889	0.0102889	0.0102889	0.0102889	0.0102889	0.0102889	0.0102889	0.0102889	0.0102889	0.0102889	0.0102889	0.0102889	0.0102889	0.0102889	0.0102889	0.0102889	0.0102889	0.0102889
0.0215179	0.0215179	0.0215179	0.0215179	0.0215179	0.0215179	0.0215179	0.0215179	0.0215179	0.0215179	0.0215179	0.0215179	0.0215179	0.0215179	0.0215179	0.0215179	0.0215179	0.0215179	0.0215179	0.0215179	0.0215179	0.0215179	0.0215179	0.0215179	0.0215179	0.0215179	0.0215179	0.0215179	0.0215179	0.0215179	0.0215179	0.0215179	0.0215179	0.0215179	0.0215179	0.0215179	0.0215179	0.0215179	0.0215179	0.0215179	0.0215179	0.0215179	0.0215179	0.0215179	0.0215179	0.0215179	0.0215179	0.0215179	0.0215179	0.0215179
0.0309778	0.0309778	0.0309778	0.0309778	0.0309778	0.0309778	0.0309778	0.0309778	0.0309778	0.0309778	0.0309778	0.0309778	0.0309778	0.0309778	0.0309778	0.0309778	0.0309778	0.0309778	0.0309778	0.0309778	0.0309778	0.0309778	0.0309778	0.0309778	0.0309778	0.0309778	0.0309778	0.0309778	0.0309778	0.0309778	0.0309778	0.0309778	0.0309778	0.0309778	0.0309778	0.0309778	0.0309778	0.0309778	0.0309778	0.0309778	0.0309778	0.0309778	0.0309778	0.0309778	0.0309778	0.0309778	0.0309778	0.0309778	0.0309778	0.0309778
0.0295059	0.0295059	0.0295059	0.0295059	0.0295059	0.0295059	0.0295059	0.0295059	0.0295059	0.0295059	0.0295059	0.0295059	0.0295059	0.0295059	0.0295059	0.0295059	0.0295059	0.0295059	0.0295059	0.0295059	0.0295059	0.0295059	0.0295059	0.0295059	0.0295059	0.0295059	0.0295059	0.0295059	0.0295059	0.0295059	0.0295059	0.0295059	0.0295059	0.0295059	0.0295059	0.0295059	0.0295059	0.0295059	0.0295059	0.0295059	0.0295059	0.0295059	0.0295059	0.0295059	0.0295059	0.0295059	0.0295059	0.0295059	0.0295059	0.0295059
0.0188875	0.0188875	0.0188875	0.0188875	0.0188875	0.0188875	0.0188875	0.0188875	0.0188875	0.0188875	0.0188875	0.0188875	0.0188875	0.0188875	0.0188875	0.0188875	0.0188875	0.0188875	0.0188875	0.0188875	0.0188875	0.0188876	0.0188876	0.0188876	0.0188876	0.0188876	0.0188876	0.0188876	0.0188876	0.0188876	0.0188876	0.0188876	0.0188876	0.0188876	0.0188876	0.0188876	0.0188876	0.0188876	0.0188876	0.0188876	0.0188876	0.0188876	0.0188876	0.0188876	0.0188876	0.0188876	0.0188876	0.0188876	0.0188876	0.0188876
0.0184478	0.0184478	0.0184478	0.0184478	0.0184478	0.0184478	0.0184478	0.0184478	0.0184478	0.0184478	0.0184478	0.0184478	0.0184478	0.0184478	0.0184478	0.0184478	0.0184478	0.0184478	0.0184478	0.0184478	0.0184478	0.0184478	0.0184478	0.0184478	0.0184478	0.0184478	0.0184478	0.0184478	0.0184478	0.0184478	0.0184478	0.0184478	0.0184478	0.0184478	0.0184478	0.0184478	0.0184478	0.0184478	0.0184478	0.0184478	0.0184478	0.0184478	0.0184478	0.0184478	0.0184478	0.0184478	0.0184478	0.0184478	0.0184478	0.0184478
0.0403815	0.0403815	0.0403815	0.0403815	0.0403815	0.0403815	0.0403815	0.0403815	0.0403815	0.0403815	0.0403815	0.0403815	0.0403815	0.0403815	0.0403815	0.0403815	0.0403815	0.0403815	0.0403815	0.0403815	0.0403815	0.0403815	0.0403815	0.0403815	0.0403815	0.0403815	0.0403815	0.0403815	0.0403815	0.0403815	0.0403815	0.0403815	0.0403815	0.0403815	0.0403815	0.0403815	0.0403815	0.0403815	0.0403815	0.0403815	0.0403815	0.0403815	0.0403815	0.0403815	0.0403815	0.0403815	0.0403815	0.0403815	0.0403815	0.0403815
0.0213835	0.0213835	0.0213835	0.0213835	0.0213835	0.0213835	0.0213835	0.0213835	0.0213835	0.0213835	0.0213835	0.0213835	0.0213835	0.0213835	0.0213835	0.0213835	0.0213835	0.0213835	0.0213835	0.0213835	0.0213835	0.0213835	0.0213835	0.0213835	0.0213835	0.0213835	0.0213835	0.0213835	0.0213835	0.0213835	0.0213835	0.0213835	0.0213835	0.0213835	0.0213835	0.0213835	0.0213835	0.0213835	0.0213835	0.0213835	0.0213835	0.0213835	0.0213835	0.0213835	0.0213835	0.0213835	0.0213835	0.0213835	0.0213835	0.0213835
0.0125502	0.0125502	0.0125502	0.0125502	0.0125502	0.0125502	0.0125502	0.0125502	0.0125502	0.0125502	0.0125502	0.0125502	0.0125502	0.0125502	0.0125502	0.0125502	0.0125502	0.0125502	0.0125502	0.0125502	0.0125502	0.0125502	0.0125502	0.0125502	0.0125502	0.0125502	0.0125502	0.0125502	0.0125502	0.0125502	0.0125502	0.0125502	0.0125502	0.0125502	0.0125502	0.0125502	0.0125502	0.0125502	0.0125502	0.0125502	0.0125502	0.0125502	0.0125502	0.0125502	0.0125502	0.0125502	0.0125502	0.0125502	0.0125502	0.0125502
0.0114689	0.0114689	0.0114689	0.0114689	0.0114689	0.0114689	0.0114689	0.0114689	0.0114689	0.0114689	0.0114689	0.0114689	0.0114689	0.0114689	0.0114689	0.0114689	0.0114689	0.0114689	0.0114689	0.0114689	0.0114689	0.0114689	0.0114689	0.0114689	0.0114689	0.0114689	0.0114689	0.0114689	0.0114689	0.0114689	0.0114689	0.0114689	0.0114689	0.0114689	0.0114689	0.0114689	0.0114689	0.0114689	0.0114689	0.0114689	0.0114689	0.0114689	0.0114689	0.0114689	0.0114689	0.0114689	0.0114689	0.0114689	0.0114689	0.0114689
0.0468375	0.0468375	0.0468375	0.0468375	0.0468375	0.0468375	0.0468375	0.0468375	0.0468375	0.0468375	0.0468375	0.0468375	0.0468375	0.0468375	0.0468375	0.0468375	0.0468375	0.0468375	0.0468375	0.0468375	0.0468375	0.0468375	0.0468375	0.0468375	0.0468375	0.0468375	0.0468375	0.0468375	0.0468375	0.0468375	0.0468375	0.0468375	0.0468375	0.0468375	0.0468375	0.0468375	0.0468375	0.0468375	0.0468375	0.0468375	0.0468375	0.0468375	0.0468375	0.0468375	0.0468375	0.0468375	0.0468375	0.0468375	0.0468375	0.0468375
0.0419498	0.0419498	0.0419498	0.0419498	0.0419498	0.0419498	0.0419498	0.0419498	0.0419498	0.0419498	0.0419498	0.0419498	0.0419498	0.0419498	0.0419498	0.0419498	0.0419498	0.0419498	0.0419498	0.0419498	0.0419498	0.0419498	0.0419498	0.0419498	0.0419498	0.0419498	0.0419498	0.0419498	0.0419498	0.0419498	0.0419498	0.0419498	0.0419498	0.0419498	0.0419498	0.0419498	0.0419498	0.0419498	0.0419498	0.0419498	0.0419498	0.0419498	0.0419498	0.0419498	0.0419498	0.0419498	0.0419498	0.0419498	0.0419498	0.0419498
0.021439	0.021439	0.021439	0.021439	0.021439	0.021439	0.021439	0.021439	0.021439	0.021439	0.021439	0.021439	0.021439	0.021439	0.021439	0.021439	0.021439	0.021439	0.021439	0.021439	0.021439	0.021439	0.021439	0.021439	0.021439	0.021439	0.021439	0.021439	0.021439	0.021439	0.021439	0.021439	0.021439	0.021439	0.021439	0.021439	0.021439	0.021439	0.021439	0.021439	0.021439	0.021439	0.021439	0.021439	0.021439	0.021439	0.021439	0.021439	0.021439	0.021439
0.0194886	0.0194886	0.0194886	0.0194886	0.0194886	0.0194886	0.0194886	0.0194886	0.0194886	0.0194886	0.0194886	0.0194886	0.0194886	0.0194886	0.0194886	0.0194886	0.0194886	0.0194886	0.0194886	0.0194886	0.0194886	0.0194886	0.0194886	0.0194886	0.0194886	0.0194886	0.0194886	0.0194886	0.0194886	0.0194886	0.0194886	0.0194886	0.0194886	0.0194886	0.0194886	0.0194886	0.0194886	0.0194886	0.0194886	0.0194886	0.0194886	0.0194886	0.0194886	0.0194886	0.0194886	0.0194886	0.0194886	0.0194886	0.0194886	0.0194886
0.0262982	0.0262982	0.0262982	0.0262982	0.0262982	0.0262982	0.0262982	0.0262982	0.0262982	0.0262982	0.0262982	0.0262982	0.0262982	0.0262982	0.0262982	0.0262982	0.0262982	0.0262982	0.0262982	0.0262982	0.0262982	0.0262982	0.0262982	0.0262982	0.0262982	0.0262982	0.0262982	0.0262982	0.0262982	0.0262982	0.0262982	0.0262982	0.0262982	0.0262982	0.0262982	0.0262982	0.0262982	0.0262982	0.0262982	0.0262982	0.0262982	0.0262982	0.0262982	0.0262982	0.0262982	0.0262982	0.0262982	0.0262982	0.0262982	0.0262982
0.0232441	0.0232441	0.0232441	0.0232441	0.0232441	0.0232441	0.0232441	0.0232441	0.0232441	0.0232441	0.0232441	0.0232441	0.0232441	0.0232441	0.0232441	0.0232441	0.0232441	0.0232441	0.0232441	0.0232441	0.0232441	0.0232441	0.0232441	0.0232441	0.0232441	0.0232441	0.0232441	0.0232441	0.0232441	0.0232441	0.0232441	0.0232441	0.0232441	0.0232441	0.0232441	0.0232441	0.0232441	0.0232441	0.0232441	0.0232441	0.0232441	0.0232441	0.0232441	0.0232441	0.0232441	0.0232441	0.0232441	0.0232441	0.0232441	0.0232441
0.0196609	0.0196609	0.0196609	0.0196609	0.0196609	0.0196609	0.0196609	0.0196609	0.0196609	0.0196609	0.0196609	0.0196609	0.0196609	0.0196609	0.0196609	0.0196609	0.0196609	0.0196609	0.0196609	0.0196609	0.0196609	0.0196609	0.0196609	0.0196609	0.0196609	0.0196609	0.0196609	0.0196609	0.0196609	0.0196609	0.0196609	0.0196609	0.0196609	0.0196609	0.0196609	0.0196609	0.0196609	0.0196609	0.0196609	0.0196609	0.0196609	0.0196609	0.0196609	0.0196609	0.0196609	0.0196609	0.0196609	0.0196609	0.0196609	0.0196609
0.00561299	0.00561299	0.00561299	0.00561299	0.00561299	0.00561299	0.00561299	0.00561299	0.00561299	0.005613	0.005613	0.00561301	0.00561303	0.00561305	0.00561308	0.0056131	0.00561314	0.00561317	0.00561321	0.00561325	0.00561329	0.00561332	0.00561335	0.00561338	0.0056134	0.00561341	0.00561342	0.00561342	0.00561342	0.00561341	0.0056134	0.00561338	0.00561335	0.00561333	0.00561331	0.00561328	0.00561326	0.00561324	0.00561322	0.00561321	0.0056132	0.0056132	0.0056132	0.0056132	0.00561321	0.00561322	0.00561324	0.00561325	0.00561327	0.00561328
0.0200021	0.0200021	0.0200021	0.0200021	0.0200021	0.0200021	0.0200021	0.0200021	0.0200021	0.0200021	0.0200021	0.0200021	0.0200021	0.0200021	0.0200021	0.0200021	0.0200021	0.0200021	0.0200021	0.0200021	0.0200021	0.0200021	0.0200021	0.0200021	0.0200021	0.0200021	0.0200021	0.0200021	0.0200021	0.0200021	0.0200021	0.0200021	0.0200021	0.0200021	0.0200021	0.0200021	0.0200021	0.0200021	0.0200021	0.0200021	0.0200021	0.0200021	0.0200021	0.0200021	0.0200021	0.0200021	0.0200021	0.0200021	0.0200021	0.0200021
0.0123494	0.0123494	0.0123494	0.0123494	0.0123494	0.0123494	0.0123494	0.0123494	0.0123494	0.0123494	0.0123494	0.0123494	0.0123494	0.0123494	0.0123494	0.0123494	0.0123494	0.0123495	0.0123495	0.0123495	0.0123495	0.0123495	0.0123495	0.0123495	0.0123495	0.0123495	0.0123495	0.0123495	0.0123495	0.0123496	0.0123496	0.0123496	0.0123496	0.0123496	0.0123496	0.0123496	0.0123496	0.0123496	0.0123496	0.0123496	0.0123496	0.0123496	0.0123496	0.0123496	0.0123496	0.0123496	0.0123496	0.0123496	0.0123496	0.0123496
0.01286	0.01286	0.01286	0.01286	0.01286	0.01286	0.01286	0.01286	0.01286	0.01286	0.01286	0.01286	0.01286	0.01286	0.01286	0.01286	0.01286	0.01286	0.01286	0.01286	0.01286	0.01286	0.01286	0.01286	0.01286	0.01286	0.01286	0.01286	0.01286	0.01286	0.01286	0.01286	0.01286	0.01286	0.01286	0.01286	0.01286	0.01286	0.01286	0.01286	0.01286	0.01286	0.01286	0.01286	0.01286	0.01286	0.01286	0.01286	0.01286	0.01286
0.0156957	0.0156957	0.0156957	0.0156957	0.0156957	0.0156957	0.0156957	0.0156957	0.0156957	0.0156957	0.0156957	0.0156957	0.0156957	0.0156957	0.0156957	0.0156957	0.0156957	0.0156957	0.0156957	0.0156957	0.0156957	0.0156957	0.0156957	0.0156957	0.0156957	0.0156957	0.0156957	0.0156957	0.0156957	0.0156957	0.0156957	0.0156957	0.0156957	0.0156957	0.0156957	0.0156957	0.0156957	0.0156957	0.0156957	0.0156957	0.0156957	0.0156957	0.0156957	0.0156957	0.0156957	0.0156957	0.0156957	0.0156957	0.0156957	0.0156957
0.02377	0.02377	0.02377	0.02377	0.02377	0.02377	0.02377	0.02377	0.02377	0.02377	0.02377	0.02377	0.02377	0.02377	0.02377	0.02377	0.02377	0.02377	0.02377	0.02377	0.02377	0.02377	0.02377	0.02377	0.02377	0.02377	0.02377	0.02377	0.02377	0.02377	0.02377	0.02377	0.02377	0.02377	0.02377	0.02377	0.02377	0.02377	0.02377	0.02377	0.02377	0.02377	0.02377	0.02377	0.02377	0.02377	0.02377	0.02377	0.02377	0.02377
0.0132328	0.0132328	0.0132328	0.0132328	0.0132328	0.0132328	0.0132328	0.0132328	0.0132328	0.0132328	0.0132328	0.0132328	0.0132328	0.0132328	0.0132328	0.0132328	0.0132328	0.0132328	0.0132328	0.0132328	0.0132328	0.0132328	0.0132328	0.0132328	0.0132328	0.0132328	0.0132328	0.0132328	0.0132328	0.0132328	0.0132328	0.0132328	0.0132328	0.0132328	0.0132328	0.0132328	0.0132328	0.0132328	0.0132328	0.0132328	0.0132328	0.0132328	0.0132328	0.0132328	0.0132328	0.0132328	0.0132328	0.0132328	0.0132328	0.0132328
0.0469076	0.0469076	0.0469076	0.0469076	0.0469076	0.0469076	0.0469076	0.0469076	0.0469076	0.0469076	0.0469076	0.0469076	0.0469076	0.0469076	0.0469076	0.0469076	0.0469076	0.0469076	0.0469076	0.0469076	0.0469076	0.0469076	0.0469076	0.0469076	0.0469076	0.0469076	0.0469076	0.0469076	0.0469076	0.0469076	0.0469076	0.0469076	0.0469076	0.0469076	0.0469076	0.0469076	0.0469076	0.0469076	0.0469076	0.0469076	0.0469076	0.0469076	0.0469076	0.0469076	0.0469076	0.0469076	0.0469076	0.0469076	0.0469076	0.0469076
0.0427692	0.0427692	0.0427692	0.0427692	0.0427692	0.0427692	0.0427692	0.0427692	0.0427692	0.0427692	0.0427692	0.0427692	0.0427692	0.0427692	0.0427692	0.0427692	0.0427692	0.0427692	0.0427692	0.0427692	0.0427692	0.0427692	0.0427692	0.0427692	0.0427692	0.0427692	0.0427692	0.0427692	0.0427692	0.0427692	0.0427692	0.0427692	0.0427692	0.0427692	0.0427692	0.0427692	0.0427692	0.0427692	0.0427692	0.0427692	0.0427692	0.0427692	0.0427692	0.0427692	0.0427692	0.0427692	0.0427692	0.0427692	0.0427692	0.0427692
0.0177754	0.0177754	0.0177754	0.0177754	0.0177754	0.0177754	0.0177754	0.0177754	0.0177754	0.0177754	0.0177754	0.0177754	0.0177754	0.0177754	0.0177754	0.0177754	0.0177754	0.0177754	0.0177754	0.0177754	0.0177754	0.0177754	0.0177754	0.0177754	0.0177754	0.0177754	0.0177754	0.0177754	0.0177754	0.0177754	0.0177754	0.0177754	0.0177754	0.0177754	0.0177754	0.0177754	0.0177754	0.0177754	0.0177754	0.0177754	0.0177754	0.0177754	0.0177754	0.0177754	0.0177754	0.0177754	0.0177754	0.0177754	0.0177754	0.0177754
0.0219777	0.0219777	0.0219777	0.0219777	0.0219777	0.0219777	0.0219777	0.0219777	0.0219777	0.0219777	0.0219777	0.0219777	0.0219777	0.0219777	0.0219777	0.0219777	0.0219777	0.0219777	0.0219777	0.0219777	0.0219777	0.0219777	0.0219777	0.0219777	0.0219777	0.0219777	0.0219777	0.0219777	0.0219777	0.0219777	0.0219777	0.0219777	0.0219777	0.0219777	0.0219777	0.0219777	0.0219777	0.0219777	0.0219777	0.0219777	0.0219777	0.0219777	0.0219777	0.0219777	0.0219777	0.0219777	0.0219777	0.0219777	0.0219777	0.0219777
0.0171306	0.0171306	0.0171306	0.0171306	0.0171306	0.0171306	0.0171306	0.0171306	0.0171306	0.0171306	0.0171306	0.0171306	0.0171306	0.0171306	0.0171306	0.0171306	0.0171306	0.0171306	0.0171306	0.0171306	0.0171306	0.0171306	0.0171306	0.0171306	0.0171306	0.0171306	0.0171306	0.0171306	0.0171306	0.0171306	0.0171306	0.0171306	0.0171306	0.0171306	0.0171306	0.0171306	0.0171306	0.0171306	0.0171306	0.0171306	0.0171306	0.0171306	0.0171306	0.0171306	0.0171306	0.0171306	0.0171306	0.0171306	0.0171306	0.0171306
0.013002	0.013002	0.013002	0.013002	0.013002	0.013002	0.013002	0.013002	0.013002	0.013002	0.013002	0.013002	0.013002	0.013002	0.013002	0.013002	0.013002	0.013002	0.013002	0.013002	0.013002	0.013002	0.013002	0.013002	0.013002	0.013002	0.013002	0.013002	0.013002	0.013002	0.013002	0.013002	0.013002	0.013002	0.013002	0.013002	0.013002	0.013002	0.013002	0.013002	0.013002	0.013002	0.013002	0.013002	0.013002	0.013002	0.013002	0.013002	0.013002	0.013002
0.012266	0.012266	0.012266	0.012266	0.012266	0.012266	0.012266	0.012266	0.012266	0.012266	0.012266	0.012266	0.012266	0.012266	0.012266	0.012266	0.012266	0.012266	0.012266	0.012266	0.012266	0.012266	0.012266	0.012266	0.012266	0.012266	0.012266	0.012266	0.012266	0.012266	0.012266	0.012266	0.012266	0.012266	0.012266	0.012266	0.012266	0.012266	0.012266	0.012266	0.012266	0.012266	0.012266	0.012266	0.012266	0.012266	0.012266	0.012266	0.012266	0.012266
0.0245764	0.0245764	0.0245764	0.0245764	0.0245764	0.0245764	0.0245764	0.0245764	0.0245764	0.0245764	0.0245764	0.0245764	0.0245764	0.0245764	0.0245764	0.0245764	0.0245764	0.0245764	0.0245764	0.0245764	0.0245764	0.0245764	0.0245764	0.0245764	0.0245764	0.0245764	0.0245764	0.0245764	0.0245764	0.0245764	0.0245764	0.0245764	0.0245764	0.0245764	0.0245764	0.0245764	0.0245764	0.0245764	0.0245764	0.0245764	0.0245764	0.0245764	0.0245764	0.0245764	0.0245764	0.0245764	0.0245764	0.0245764	0.0245764	0.0245764
0.0374938	0.0374938	0.0374938	0.0374938	0.0374938	0.0374938	0.0374938	0.0374938	0.0374938	0.0374938	0.0374938	0.0374938	0.0374938	0.0374938	0.0374938	0.0374938	0.0374938	0.0374938	0.0374938	0.0374938	0.0374938	0.0374938	0.0374938	0.0374938	0.0374938	0.0374938	0.0374938	0.0374938	0.0374938	0.0374938	0.0374938	0.0374938	0.0374938	0.0374938	0.0374938	0.0374938	0.0374938	0.0374938	0.0374938	0.0374938	0.0374938	0.0374938	0.0374938	0.0374938	0.0374938	0.0374938	0.0374938	0.0374938	0.0374938	0.0374938
0.0308846	0.0308846	0.0308846	0.0308846	0.0308846	0.0308846	0.0308846	0.0308846	0.0308846	0.0308846	0.0308846	0.0308846	0.0308846	0.0308846	0.0308846	0.0308846	0.0308846	0.0308847	0.0308847	0.0308847	0.0308847	0.0308847	0.0308847	0.0308847	0.0308847	0.0308847	0.0308847	0.0308847	0.0308847	0.0308847	0.0308847	0.0308847	0.0308847	0.0308847	0.0308847	0.0308847	0.0308847	0.0308847	0.0308847	0.0308847	0.0308847	0.0308847	0.0308847	0.0308847	0.0308847	0.0308847	0.0308847	0.0308847	0.0308847	0.0308847
0.0275658	0.0275658	0.0275658	0.0275658	0.0275658	0.0275658	0.0275658	0.0275658	0.0275658	0.0275658	0.0275658	0.0275658	0.0275658	0.0275658	0.0275658	0.0275658	0.0275658	0.0275658	0.0275658	0.0275658	0.0275658	0.0275658	0.0275658	0.0275658	0.0275658	0.0275658	0.0275658	0.0275658	0.0275658	0.0275658	0.0275658	0.0275658	0.0275658	0.0275658	0.0275658	0.0275658	0.0275658	0.0275658	0.0275658	0.0275658	0.0275658	0.0275658	0.0275658	0.0275658	0.0275658	0.0275658	0.0275658	0.0275658	0.0275658	0.0275658
0.0112545	0.0112545	0.0112545	0.0112545	0.0112545	0.0112545	0.0112545	0.0112545	0.0112545	0.0112545	0.0112545	0.0112545	0.0112545	0.0112545	0.0112545	0.0112545	0.0112545	0.0112545	0.0112545	0.0112545	0.0112545	0.0112545	0.0112545	0.0112545	0.0112545	0.0112545	0.0112545	0.0112545	0.0112545	0.0112545	0.0112545	0.0112545	0.0112545	0.0112545	0.0112545	0.0112545	0.0112545	0.0112545	0.0112545	0.0112545	0.0112545	0.0112545	0.0112545	0.0112545	0.0112545	0.0112545	0.0112545	0.0112545	0.0112545	0.0112545
0.0498241	0.0498241	0.0498241	0.0498241	0.0498241	0.0498241	0.0498241	0.0498241	0.0498241	0.0498241	0.0498241	0.0498241	0.0498241	0.0498241	0.0498241	0.0498241	0.0498241	0.0498241	0.0498241	0.0498241	0.0498241	0.0498241	0.0498241	0.0498241	0.0498241	0.0498241	0.0498241	0.0498241	0.0498241	0.0498241	0.0498241	0.0498241	0.0498241	0.0498241	0.0498241	0.0498241	0.0498241	0.0498241	0.0498241	0.0498241	0.0498241	0.0498241	0.0498241	0.0498241	0.0498241	0.0498241	0.0498241	0.0498241	0.0498241	0.0498241
0.0102336	0.0102336	0.0102336	0.0102336	0.0102336	0.0102336	0.0102336	0.0102336	0.0102336	0.0102336	0.0102336	0.0102336	0.0102336	0.0102336	0.0102336	0.0102336	0.0102336	0.0102336	0.0102336	0.0102336	0.0102336	0.0102336	0.0102336	0.0102336	0.0102336	0.0102336	0.0102336	0.0102336	0.0102336	0.0102336	0.0102336	0.0102336	0.0102336	0.0102336	0.0102336	0.0102336	0.0102336	0.0102336	0.0102336	0.0102336	0.0102336	0.0102336	0.0102336	0.0102336	0.0102336	0.0102336	0.0102336	0.0102336	0.0102336	0.0102336
0.0215099	0.0215099	0.0215099	0.0215099	0.0215099	0.0215099	0.0215099	0.0215099	0.0215099	0.0215099	0.0215099	0.0215099	0.0215099	0.0215099	0.0215099	0.0215099	0.0215099	0.0215099	0.0215099	0.0215099	0.0215099	0.0215099	0.0215099	0.0215099	0.0215099	0.0215099	0.0215099	0.0215099	0.0215099	0.0215099	0.0215099	0.0215099	0.0215099	0.0215099	0.0215099	0.0215099	0.0215099	0.0215099	0.0215099	0.0215099	0.0215099	0.0215099	0.0215099	0.0215099	0.0215099	0.0215099	0.0215099	0.0215099	0.0215099	0.0215099
0.0134254	0.0134254	0.0134254	0.0134254	0.0134254	0.0134254	0.0134254	0.0134254	0.0134254	0.0134254	0.0134254	0.0134254	0.0134254	0.0134254	0.0134254	0.0134254	0.0134254	0.0134254	0.0134254	0.0134254	0.0134254	0.0134254	0.0134254	0.0134254	0.0134254	0.0134254	0.0134254	0.0134254	0.0134254	0.0134254	0.0134254	0.0134254	0.0134254	0.0134254	0.0134254	0.0134254	0.0134254	0.0134254	0.0134254	0.0134254	0.0134254	0.0134254	0.0134254	0.0134254	0.0134254	0.0134254	0.0134254	0.0134254	0.0134254	0.0134254
0.0132035	0.0132035	0.0132035	0.0132035	0.0132035	0.0132035	0.0132035	0.0132035	0.0132035	0.0132035	0.0132035	0.0132035	0.0132035	0.0132035	0.0132035	0.0132035	0.0132035	0.0132035	0.0132035	0.0132035	0.0132035	0.0132035	0.0132035	0.0132035	0.0132035	0.0132035	0.0132035	0.0132035	0.0132035	0.0132035	0.0132035	0.0132035	0.0132035	0.0132035	0.0132035	0.0132035	0.0132035	0.0132035	0.0132035	0.0132035	0.0132035	0.0132035	0.0132035	0.0132035	0.0132035	0.0132035	0.0132035	0.0132035	0.0132035	0.0132035
0.0638511	0.0638511	0.0638511	0.0638511	0.0638511	0.0638511	0.0638511	0.0638511	0.0638511	0.0638511	0.0638511	0.0638511	0.0638511	0.0638511	0.0638511	0.0638511	0.0638511	0.0638511	0.0638511	0.0638511	0.0638511	0.0638511	0.0638511	0.0638511	0.0638511	0.0638511	0.0638511	0.0638511	0.0638511	0.0638511	0.0638511	0.0638511	0.0638511	0.0638511	0.0638511	0.0638511	0.0638511	0.0638511	0.0638511	0.0638511	0.0638511	0.0638511	0.0638511	0.0638511	0.0638511	0.0638511	0.0638511	0.0638511	0.0638511	0.0638511
0.0297907	0.0297907	0.0297907	0.0297907	0.0297907	0.0297907	0.0297907	0.0297907	0.0297907	0.0297907	0.0297907	0.0297907	0.0297907	0.0297907	0.0297907	0.0297907	0.0297907	0.0297907	0.0297907	0.0297907	0.0297907	0.0297907	0.0297907	0.0297907	0.0297907	0.0297907	0.0297907	0.0297907	0.0297907	0.0297907	0.0297907	0.0297907	0.0297907	0.0297907	0.0297907	0.0297907	0.0297907	0.0297907	0.0297907	0.0297907	0.0297907	0.0297907	0.0297907	0.0297907	0.0297907	0.0297907	0.0297907	0.0297907	0.0297907	0.0297907
0.0374015	0.0374015	0.0374015	0.0374015	0.0374015	0.0374015	0.0374015	0.0374015	0.0374015	0.0374015	0.0374015	0.0374015	0.0374015	0.0374015	0.0374015	0.0374015	0.0374015	0.0374015	0.0374015	0.0374015	0.0374015	0.0374015	0.0374015	0.0374015	0.0374015	0.0374015	0.0374015	0.0374015	0.0374015	0.0374015	0.0374015	0.0374015	0.0374015	0.0374015	0.0374015	0.0374015	0.0374015	0.0374015	0.0374015	0.0374015	0.0374015	0.0374015	0.0374015	0.0374015	0.0374015	0.0374015	0.0374015	0.0374015	0.0374015	0.0374015
0.0150821	0.0150821	0.0150821	0.0150821	0.0150821	0.0150821	0.0150821	0.0150821	0.0150821	0.0150821	0.0150821	0.0150821	0.0150821	0.0150821	0.0150821	0.0150821	0.0150821	0.0150821	0.0150821	0.0150821	0.0150821	0.0150821	0.0150821	0.0150821	0.0150821	0.0150821	0.0150821	0.0150821	0.0150821	0.0150821	0.0150821	0.0150821	0.0150821	0.0150821	0.0150821	0.0150821	0.0150821	0.0150821	0.0150821	0.0150821	0.0150821	0.0150821	0.0150821	0.0150821	0.0150821	0.0150821	0.0150821	0.0150821	0.0150821	0.0150821
0.0326755	0.0326755	0.0326755	0.0326755	0.0326755	0.0326755	0.0326755	0.0326755	0.0326755	0.0326755	0.0326755	0.0326755	0.0326755	0.0326755	0.0326755	0.0326755	0.0326755	0.0326755	0.0326755	0.0326755	0.0326755	0.0326755	0.0326755	0.0326755	0.0326755	0.0326755	0.0326755	0.0326755	0.0326755	0.0326755	0.0326755	0.0326755	0.0326755	0.0326755	0.0326755	0.0326755	0.0326755	0.0326755	0.0326755	0.0326755	0.0326755	0.0326755	0.0326755	0.0326755	0.0326755	0.0326755	0.0326755	0.0326755	0.0326755	0.0326755
0.0458424	0.0458424	0.0458424	0.0458424	0.0458424	0.0458424	0.0458424	0.0458424	0.0458424	0.0458424	0.0458424	0.0458424	0.0458424	0.0458424	0.0458424	0.0458424	0.0458424	0.0458424	0.0458424	0.0458424	0.0458424	0.0458424	0.0458424	0.0458424	0.0458424	0.0458424	0.0458424	0.0458424	0.0458424	0.0458424	0.0458424	0.0458424	0.0458424	0.0458424	0.0458424	0.0458424	0.0458424	0.0458424	0.0458424	0.0458424	0.0458424	0.0458424	0.0458424	0.0458424	0.0458424	0.0458424	0.0458424	0.0458424	0.0458424	0.0458424
0.0332803	0.0332803	0.0332803	0.0332803	0.0332803	0.0332803	0.0332803	0.0332803	0.0332803	0.0332803	0.0332803	0.0332803	0.0332803	0.0332803	0.0332803	0.0332803	0.0332803	0.0332803	0.0332803	0.0332803	0.0332803	0.0332803	0.0332803	0.0332803	0.0332803	0.0332803	0.0332803	0.0332803	0.0332803	0.0332803	0.0332803	0.0332803	0.0332803	0.0332803	0.0332803	0.0332803	0.0332803	0.0332803	0.0332803	0.0332803	0.0332803	0.0332803	0.0332803	0.0332803	0.0332803	0.0332803	0.0332803	0.0332803	0.0332803	0.0332803
0.0139959	0.0139959	0.0139959	0.0139959	0.0139959	0.0139959	0.0139959	0.0139959	0.0139959	0.0139959	0.0139959	0.0139959	0.0139959	0.0139959	0.0139959	0.0139959	0.0139959	0.0139959	0.0139959	0.0139959	0.0139959	0.0139959	0.0139959	0.0139959	0.0139959	0.0139959	0.0139959	0.0139959	0.0139959	0.0139959	0.0139959	0.0139959	0.0139959	0.0139959	0.0139959	0.0139959	0.0139959	0.0139959	0.0139959	0.0139959	0.0139959	0.0139959	0.0139959	0.0139959	0.0139959	0.0139959	0.0139959	0.0139959	0.0139959	0.0139959
0.0304556	0.0304556	0.0304556	0.0304556	0.0304556	0.0304556	0.0304556	0.0304556	0.0304556	0.0304556	0.0304556	0.0304556	0.0304556	0.0304556	0.0304556	0.0304556	0.0304556	0.0304556	0.0304556	0.0304556	0.0304556	0.0304556	0.0304556	0.0304556	0.0304556	0.0304556	0.0304556	0.0304556	0.0304556	0.0304556	0.0304556	0.0304556	0.0304556	0.0304556	0.0304556	0.0304556	0.0304556	0.0304556	0.0304556	0.0304556	0.0304556	0.0304556	0.0304556	0.0304556	0.0304556	0.0304556	0.0304556	0.0304556	0.0304556	0.0304556
0.0456384	0.0456384	0.0456384	0.0456384	0.0456384	0.0456384	0.0456384	0.0456384	0.0456384	0.0456384	0.0456384	0.0456384	0.0456384	0.0456384	0.0456384	0.0456384	0.0456384	0.0456384	0.0456384	0.0456384	0.0456384	0.0456384	0.0456384	0.0456384	0.0456384	0.0456384	0.0456384	0.0456384	0.0456384	0.0456384	0.0456384	0.0456384	0.0456384	0.0456384	0.0456384	0.0456384	0.0456384	0.0456384	0.0456384	0.0456384	0.0456384	0.0456384	0.0456384	0.0456384	0.0456384	0.0456384	0.0456384	0.0456384	0.0456384	0.0456384
0.0216234	0.0216234	0.0216234	0.0216234	0.0216234	0.0216234	0.0216234	0.0216234	0.0216234	0.0216234	0.0216234	0.0216234	0.0216234	0.0216234	0.0216234	0.0216234	0.0216234	0.0216234	0.0216234	0.0216234	0.0216234	0.0216234	0.0216234	0.0216234	0.0216234	0.0216234	0.0216234	0.0216234	0.0216234	0.0216234	0.0216234	0.0216234	0.0216234	0.0216234	0.0216234	0.0216234	0.0216234	0.0216234	0.0216234	0.0216234	0.0216234	0.0216234	0.0216234	0.0216234	0.0216234	0.0216234	0.0216234	0.0216234	0.0216234	0.0216234
0.0344721	0.0344721	0.0344721	0.0344721	0.0344721	0.0344721	0.0344721	0.0344721	0.0344721	0.0344721	0.0344721	0.0344721	0.0344721	0.0344721	0.0344721	0.0344721	0.0344721	0.0344721	0.0344721	0.0344721	0.0344721	0.0344721	0.0344721	0.0344721	0.0344721	0.0344721	0.0344721	0.0344721	0.0344721	0.0344721	0.0344721	0.0344721	0.0344721	0.0344721	0.0344721	0.0344721	0.0344721	0.0344721	0.0344721	0.0344721	0.0344721	0.0344721	0.0344721	0.0344721	0.0344721	0.0344721	0.0344721	0.0344721	0.0344721	0.0344721
0.0139959	0.0139959	0.0139959	0.0139959	0.0139959	0.0139959	0.0139959	0.0139959	0.0139959	0.0139959	0.0139959	0.0139959	0.0139959	0.0139959	0.0139959	0.0139959	0.0139959	0.0139959	0.0139959	0.0139959	0.0139959	0.0139959	0.0139959	0.0139959	0.0139959	0.0139959	0.0139959	0.0139959	0.0139959	0.0139959	0.0139959	0.0139959	0.0139959	0.0139959	0.0139959	0.0139959	0.0139959	0.0139959	0.0139959	0.0139959	0.0139959	0.0139959	0.0139959	0.0139959	0.0139959	0.0139959	0.0139959	0.0139959	0.0139959	0.0139959
0.0169736	0.0169736	0.0169736	0.0169736	0.0169736	0.0169736	0.0169736	0.0169736	0.0169736	0.0169736	0.0169736	0.0169736	0.0169736	0.0169736	0.0169736	0.0169736	0.0169736	0.0169736	0.0169736	0.0169736	0.0169736	0.0169736	0.0169736	0.0169736	0.0169736	0.0169736	0.0169736	0.0169736	0.0169736	0.0169736	0.0169736	0.0169736	0.0169736	0.0169736	0.0169736	0.0169736	0.0169736	0.0169736	0.0169736	0.0169736	0.0169736	0.0169736	0.0169736	0.0169736	0.0169736	0.0169736	0.0169736	0.0169736	0.0169736	0.0169736
0.0410718	0.0410718	0.0410718	0.0410718	0.0410718	0.0410718	0.0410718	0.0410718	0.0410718	0.0410719	0.0410721	0.0410722	0.0410725	0.0410728	0.0410732	0.0410737	0.0410742	0.0410748	0.0410754	0.041076	0.0410767	0.0410773	0.041078	0.0410787	0.0410793	0.0410799	0.0410805	0.0410811	0.0410817	0.0410822	0.0410827	0.0410831	0.0410835	0.0410839	0.0410842	0.0410845	0.0410847	0.041085	0.0410851	0.0410853	0.0410854	0.0410855	0.0410856	0.0410856	0.0410857	0.0410857	0.0410856	0.0410856	0.0410855	0.0410855
0.0208597	0.0208597	0.0208597	0.0208597	0.0208597	0.0208597	0.0208597	0.0208597	0.0208597	0.0208597	0.0208597	0.0208597	0.0208597	0.0208597	0.0208597	0.0208597	0.0208597	0.0208597	0.0208597	0.0208597	0.0208597	0.0208597	0.0208597	0.0208597	0.0208597	0.0208597	0.0208597	0.0208597	0.0208597	0.0208597	0.0208597	0.0208597	0.0208597	0.0208597	0.0208597	0.0208597	0.0208597	0.0208597	0.0208597	0.0208597	0.0208597	0.0208597	0.0208597	0.0208597	0.0208597	0.0208597	0.0208597	0.0208597	0.0208597	0.0208597
0.0254444	0.0254444	0.0254444	0.0254444	0.0254444	0.0254444	0.0254444	0.0254444	0.0254444	0.0254444	0.0254444	0.0254444	0.0254444	0.0254444	0.0254444	0.0254444	0.0254444	0.0254444	0.0254444	0.0254444	0.0254444	0.0254444	0.0254444	0.0254444	0.0254444	0.0254444	0.0254444	0.0254444	0.0254444	0.0254444	0.0254444	0.0254444	0.0254444	0.0254444	0.0254444	0.0254444	0.0254444	0.0254444	0.0254444	0.0254444	0.0254444	0.0254444	0.0254444	0.0254444	0.0254444	0.0254444	0.0254444	0.0254444	0.0254444	0.0254444
0.0318645	0.0318645	0.0318645	0.0318645	0.0318645	0.0318645	0.0318645	0.0318645	0.0318645	0.0318645	0.0318645	0.0318645	0.0318645	0.0318645	0.0318645	0.0318645	0.0318645	0.0318645	0.0318645	0.0318645	0.0318645	0.0318645	0.0318645	0.0318645	0.0318645	0.0318645	0.0318645	0.0318645	0.0318645	0.0318645	0.0318645	0.0318645	0.0318645	0.0318645	0.0318645	0.0318645	0.0318645	0.0318645	0.0318645	0.0318645	0.0318645	0.0318645	0.0318645	0.0318645	0.0318645	0.0318645	0.0318645	0.0318645	0.0318645	0.0318645
0.0165421	0.0165421	0.0165421	0.0165421	0.0165421	0.0165421	0.0165421	0.0165421	0.0165421	0.0165421	0.0165421	0.0165421	0.0165421	0.0165421	0.0165421	0.0165421	0.0165421	0.0165421	0.0165421	0.0165421	0.0165421	0.0165421	0.0165421	0.0165421	0.0165421	0.0165421	0.0165421	0.0165421	0.0165421	0.0165421	0.0165421	0.0165421	0.0165421	0.0165421	0.0165421	0.0165421	0.0165421	0.0165421	0.0165421	0.0165421	0.0165421	0.0165421	0.0165421	0.0165421	0.0165421	0.0165421	0.0165421	0.0165421	0.0165421	0.0165421
0.0130879	0.0130879	0.0130879	0.0130879	0.0130879	0.0130879	0.0130879	0.0130879	0.0130879	0.0130879	0.0130879	0.0130879	0.0130879	0.0130879	0.0130879	0.0130879	0.0130879	0.0130879	0.0130879	0.0130879	0.0130879	0.0130879	0.0130879	0.0130879	0.0130879	0.0130879	0.0130879	0.0130879	0.0130879	0.0130879	0.0130879	0.0130879	0.0130879	0.0130879	0.0130879	0.0130879	0.0130879	0.0130879	0.0130879	0.0130879	0.0130879	0.0130879	0.0130879	0.0130879	0.0130879	0.0130879	0.0130879	0.0130879	0.0130879	0.0130879
0.0158029	0.0158029	0.0158029	0.0158029	0.0158029	0.0158029	0.0158029	0.0158029	0.0158029	0.0158029	0.0158029	0.0158029	0.0158029	0.0158029	0.0158029	0.0158029	0.0158029	0.0158029	0.0158029	0.0158029	0.0158029	0.0158029	0.0158029	0.0158029	0.0158029	0.0158029	0.0158029	0.0158029	0.0158029	0.0158029	0.0158029	0.0158029	0.0158029	0.0158029	0.0158029	0.0158029	0.0158029	0.0158029	0.0158029	0.0158029	0.0158029	0.0158029	0.0158029	0.0158029	0.0158029	0.0158029	0.0158029	0.0158029	0.0158029	0.0158029
0.0305317	0.0305317	0.0305317	0.0305317	0.0305317	0.0305317	0.0305317	0.0305317	0.0305317	0.0305317	0.0305317	0.0305317	0.0305317	0.0305317	0.0305317	0.0305317	0.0305317	0.0305317	0.0305317	0.0305317	0.0305317	0.0305317	0.0305317	0.0305317	0.0305317	0.0305317	0.0305317	0.0305317	0.0305317	0.0305317	0.0305317	0.0305317	0.0305317	0.0305317	0.0305317	0.0305317	0.0305317	0.0305317	0.0305317	0.0305317	0.0305317	0.0305317	0.0305317	0.0305317	0.0305317	0.0305317	0.0305317	0.0305317	0.0305317	0.0305317
0.0109897	0.0109897	0.0109897	0.0109897	0.0109897	0.0109897	0.0109897	0.0109897	0.0109897	0.0109897	0.0109897	0.0109897	0.0109897	0.0109897	0.0109897	0.0109897	0.0109897	0.0109897	0.0109897	0.0109897	0.0109897	0.0109897	0.0109897	0.0109897	0.0109897	0.0109897	0.0109897	0.0109897	0.0109897	0.0109897	0.0109897	0.0109897	0.0109897	0.0109897	0.0109897	0.0109897	0.0109897	0.0109897	0.0109897	0.0109897	0.0109897	0.0109897	0.0109897	0.0109897	0.0109897	0.0109897	0.0109897	0.0109897	0.0109897	0.0109897
0.0257361	0.0257361	0.0257361	0.0257361	0.0257361	0.0257361	0.0257361	0.0257361	0.0257361	0.0257361	0.0257361	0.0257361	0.0257361	0.0257361	0.0257361	0.0257361	0.0257361	0.0257361	0.0257361	0.0257361	0.0257361	0.0257361	0.0257361	0.0257361	0.0257361	0.0257361	0.0257361	0.0257361	0.0257361	0.0257361	0.0257361	0.0257361	0.0257361	0.0257361	0.0257361	0.0257361	0.0257361	0.0257361	0.0257361	0.0257361	0.0257361	0.0257361	0.0257361	0.0257361	0.0257361	0.0257361	0.0257361	0.0257361	0.0257361	0.0257361
0.0209953	0.0209953	0.0209953	0.0209953	0.0209953	0.0209953	0.0209953	0.0209953	0.0209953	0.0209953	0.0209953	0.0209953	0.0209953	0.0209953	0.0209953	0.0209953	0.0209953	0.0209953	0.0209953	0.0209953	0.0209953	0.0209953	0.0209953	0.0209953	0.0209953	0.0209953	0.0209953	0.0209953	0.0209953	0.0209953	0.0209953	0.0209953	0.0209953	0.0209953	0.0209953	0.0209953	0.0209953	0.0209953	0.0209953	0.0209953	0.0209953	0.0209953	0.0209953	0.0209953	0.0209953	0.0209953	0.0209953	0.0209953	0.0209953	0.0209953
0.0209294	0.0209294	0.0209294	0.0209294	0.0209294	0.0209294	0.0209294	0.0209294	0.0209294	0.0209294	0.0209294	0.0209294	0.0209294	0.0209294	0.0209294	0.0209294	0.0209294	0.0209294	0.0209294	0.0209294	0.0209294	0.0209294	0.0209294	0.0209294	0.0209294	0.0209294	0.0209294	0.0209294	0.0209294	0.0209294	0.0209294	0.0209294	0.0209294	0.0209294	0.0209294	0.0209294	0.0209294	0.0209294	0.0209294	0.0209294	0.0209294	0.0209294	0.0209294	0.0209294	0.0209294	0.0209294	0.0209294	0.0209294	0.0209294	0.0209294
0.0331787	0.0331787	0.0331787	0.0331787	0.0331787	0.0331787	0.0331787	0.0331787	0.0331787	0.0331787	0.0331787	0.0331787	0.0331787	0.0331787	0.0331787	0.0331787	0.0331787	0.0331787	0.0331787	0.0331787	0.0331787	0.0331787	0.0331787	0.0331787	0.0331787	0.0331787	0.0331787	0.0331787	0.0331787	0.0331787	0.0331787	0.0331787	0.0331787	0.0331787	0.0331787	0.0331787	0.0331787	0.0331787	0.0331787	0.0331787	0.0331787	0.0331787	0.0331787	0.0331787	0.0331787	0.0331787	0.0331787	0.0331787	0.0331787	0.0331787
0.0504393	0.0504393	0.0504393	0.0504393	0.0504393	0.0504393	0.0504393	0.0504393	0.0504393	0.0504393	0.0504393	0.0504393	0.0504393	0.0504393	0.0504393	0.0504393	0.0504393	0.0504393	0.0504393	0.0504393	0.0504393	0.0504393	0.0504393	0.0504393	0.0504393	0.0504393	0.0504393	0.0504393	0.0504393	0.0504393	0.0504393	0.0504393	0.0504393	0.0504393	0.0504393	0.0504393	0.0504393	0.0504393	0.0504393	0.0504393	0.0504393	0.0504393	0.0504393	0.0504393	0.0504393	0.0504393	0.0504393	0.0504393	0.0504393	0.0504393
0.0189971	0.0189971	0.0189971	0.0189971	0.0189971	0.0189971	0.0189971	0.0189971	0.0189971	0.0189971	0.0189971	0.0189971	0.0189971	0.0189971	0.0189971	0.0189971	0.0189971	0.0189971	0.0189971	0.0189971	0.0189971	0.0189971	0.0189971	0.0189971	0.0189971	0.0189971	0.0189971	0.0189971	0.0189971	0.0189971	0.0189971	0.0189971	0.0189971	0.0189971	0.0189971	0.0189971	0.0189971	0.0189971	0.0189971	0.0189971	0.0189971	0.0189971	0.0189971	0.0189971	0.0189971	0.0189971	0.0189971	0.0189971	0.0189971	0.0189971
0.0266278	0.0266278	0.0266278	0.0266278	0.0266278	0.0266278	0.0266278	0.0266278	0.0266278	0.0266278	0.0266278	0.0266278	0.0266278	0.0266278	0.0266278	0.0266278	0.0266278	0.0266278	0.0266278	0.0266278	0.0266278	0.0266278	0.0266278	0.0266278	0.0266278	0.0266278	0.0266278	0.0266278	0.0266278	0.0266278	0.0266278	0.0266278	0.0266278	0.0266278	0.0266278	0.0266278	0.0266278	0.0266278	0.0266278	0.0266278	0.0266278	0.0266278	0.0266278	0.0266278	0.0266278	0.0266278	0.0266278	0.0266278	0.0266278	0.0266278
0.0339162	0.0339162	0.0339162	0.0339162	0.0339162	0.0339162	0.0339162	0.0339162	0.0339162	0.0339162	0.0339162	0.0339162	0.0339162	0.0339162	0.0339162	0.0339162	0.0339162	0.0339162	0.0339162	0.0339162	0.0339162	0.0339162	0.0339162	0.0339162	0.0339162	0.0339162	0.0339162	0.0339162	0.0339162	0.0339162	0.0339162	0.0339162	0.0339162	0.0339162	0.0339162	0.0339162	0.0339162	0.0339162	0.0339162	0.0339162	0.0339162	0.0339162	0.0339162	0.0339162	0.0339162	0.0339162	0.0339162	0.0339162	0.0339162	0.0339162
0.01173	0.01173	0.01173	0.01173	0.01173	0.01173	0.01173	0.01173	0.01173	0.01173	0.01173	0.01173	0.01173	0.01173	0.01173	0.01173	0.01173	0.01173	0.01173	0.01173	0.01173	0.01173	0.01173	0.01173	0.01173	0.01173	0.01173	0.01173	0.01173	0.01173	0.01173	0.01173	0.01173	0.01173	0.01173	0.01173	0.01173	0.01173	0.01173	0.01173	0.01173	0.01173	0.01173	0.01173	0.01173	0.01173	0.01173	0.01173	0.01173	0.01173
0.0124432	0.0124432	0.0124432	0.0124432	0.0124432	0.0124432	0.0124432	0.0124432	0.0124432	0.0124432	0.0124432	0.0124432	0.0124432	0.0124432	0.0124432	0.0124432	0.0124432	0.0124432	0.0124432	0.0124432	0.0124432	0.0124432	0.0124432	0.0124432	0.0124432	0.0124432	0.0124432	0.0124432	0.0124432	0.0124432	0.0124432	0.0124432	0.0124432	0.0124432	0.0124432	0.0124432	0.0124432	0.0124432	0.0124432	0.0124432	0.0124432	0.0124432	0.0124432	0.0124432	0.0124432	0.0124432	0.0124432	0.0124432	0.0124432	0.0124432
0.017329	0.017329	0.017329	0.017329	0.017329	0.017329	0.017329	0.017329	0.017329	0.017329	0.017329	0.017329	0.017329	0.017329	0.017329	0.017329	0.017329	0.017329	0.017329	0.017329	0.017329	0.017329	0.017329	0.017329	0.017329	0.017329	0.017329	0.017329	0.017329	0.017329	0.017329	0.017329	0.017329	0.017329	0.017329	0.017329	0.017329	0.017329	0.017329	0.017329	0.017329	0.017329	0.017329	0.017329	0.017329	0.017329	0.017329	0.017329	0.017329	0.017329
0.0370725	0.0370725	0.0370725	0.0370725	0.0370725	0.0370725	0.0370725	0.0370725	0.0370725	0.0370725	0.0370725	0.0370725	0.0370725	0.0370725	0.0370725	0.0370725	0.0370725	0.0370725	0.0370725	0.0370725	0.0370725	0.0370725	0.0370725	0.0370725	0.0370725	0.0370725	0.0370725	0.0370725	0.0370725	0.0370725	0.0370725	0.0370725	0.0370725	0.0370725	0.0370725	0.0370725	0.0370725	0.0370725	0.0370725	0.0370725	0.0370725	0.0370725	0.0370725	0.0370725	0.0370725	0.0370725	0.0370725	0.0370725	0.0370725	0.0370725
0.0105825	0.0105825	0.0105825	0.0105825	0.0105825	0.0105825	0.0105825	0.0105825	0.0105825	0.0105825	0.0105825	0.0105825	0.0105825	0.0105825	0.0105825	0.0105825	0.0105825	0.0105825	0.0105825	0.0105825	0.0105825	0.0105825	0.0105825	0.0105825	0.0105825	0.0105825	0.0105825	0.0105825	0.0105825	0.0105825	0.0105825	0.0105825	0.0105825	0.0105825	0.0105825	0.0105825	0.0105825	0.0105825	0.0105825	0.0105825	0.0105825	0.0105825	0.0105825	0.0105825	0.0105825	0.0105825	0.0105825	0.0105825	0.0105825	0.0105825
0.0277351	0.0277351	0.0277351	0.0277351	0.0277351	0.0277351	0.0277351	0.0277351	0.0277351	0.0277351	0.0277351	0.0277351	0.0277351	0.0277351	0.0277351	0.0277351	0.0277351	0.0277351	0.0277351	0.0277351	0.0277351	0.0277351	0.0277351	0.0277351	0.0277351	0.0277351	0.0277351	0.0277351	0.0277351	0.0277351	0.0277351	0.0277351	0.0277351	0.0277351	0.0277351	0.0277351	0.0277351	0.0277351	0.0277351	0.0277351	0.0277351	0.0277351	0.0277351	0.0277351	0.0277351	0.0277351	0.0277351	0.0277351	0.0277351	0.0277351
0.0207007	0.0207007	0.0207007	0.0207007	0.0207007	0.0207007	0.0207007	0.0207007	0.0207007	0.0207007	0.0207007	0.0207007	0.0207007	0.0207007	0.0207007	0.0207008	0.0207008	0.0207008	0.0207009	0.0207009	0.0207009	0.020701	0.020701	0.0207011	0.0207011	0.0207012	0.0207012	0.0207012	0.0207013	0.0207013	0.0207014	0.0207014	0.0207014	0.0207015	0.0207015	0.0207015	0.0207016	0.0207016	0.0207016	0.0207016	0.0207016	0.0207017	0.0207017	0.0207017	0.0207017	0.0207017	0.0207017	0.0207017	0.0207017	0.0207017
0.0181543	0.0181543	0.0181543	0.0181543	0.0181543	0.0181543	0.0181543	0.0181543	0.0181543	0.0181543	0.0181543	0.0181543	0.0181543	0.0181543	0.0181543	0.0181543	0.0181543	0.0181543	0.0181543	0.0181543	0.0181543	0.0181543	0.0181543	0.0181543	0.0181543	0.0181543	0.0181543	0.0181543	0.0181543	0.0181543	0.0181543	0.0181543	0.0181543	0.0181543	0.0181543	0.0181543	0.0181543	0.0181543	0.0181543	0.0181543	0.0181543	0.0181543	0.0181543	0.0181543	0.0181543	0.0181543	0.0181543	0.0181543	0.0181543	0.0181543
0.0234684	0.0234684	0.0234684	0.0234684	0.0234684	0.0234684	0.0234684	0.0234684	0.0234684	0.0234684	0.0234684	0.0234684	0.0234684	0.0234684	0.0234684	0.0234684	0.0234684	0.0234684	0.0234684	0.0234684	0.0234684	0.0234684	0.0234684	0.0234684	0.0234684	0.0234684	0.0234684	0.0234684	0.0234684	0.0234684	0.0234684	0.0234684	0.0234684	0.0234684	0.0234684	0.0234684	0.0234684	0.0234684	0.0234684	0.0234684	0.0234684	0.0234684	0.0234684	0.0234684	0.0234684	0.0234684	0.0234684	0.0234684	0.0234684	0.0234684
0.013088	0.013088	0.013088	0.013088	0.013088	0.013088	0.013088	0.013088	0.013088	0.013088	0.013088	0.013088	0.013088	0.013088	0.013088	0.013088	0.013088	0.013088	0.013088	0.013088	0.013088	0.013088	0.013088	0.013088	0.013088	0.013088	0.013088	0.013088	0.013088	0.013088	0.013088	0.013088	0.013088	0.013088	0.013088	0.013088	0.013088	0.013088	0.013088	0.013088	0.013088	0.013088	0.013088	0.013088	0.013088	0.013088	0.013088	0.013088	0.013088	0.013088
0.0113955	0.0113955	0.0113955	0.0113955	0.0113955	0.0113955	0.0113955	0.0113955	0.0113955	0.0113955	0.0113955	0.0113955	0.0113955	0.0113955	0.0113955	0.0113955	0.0113955	0.0113955	0.0113955	0.0113955	0.0113955	0.0113955	0.0113955	0.0113955	0.0113955	0.0113955	0.0113955	0.0113955	0.0113955	0.0113955	0.0113955	0.0113955	0.0113955	0.0113955	0.0113955	0.0113955	0.0113955	0.0113955	0.0113955	0.0113955	0.0113955	0.0113955	0.0113955	0.0113955	0.0113955	0.0113955	0.0113955	0.0113955	0.0113955	0.0113955
0.0284986	0.0284986	0.0284986	0.0284986	0.0284986	0.0284986	0.0284986	0.0284986	0.0284986	0.0284986	0.0284986	0.0284986	0.0284986	0.0284986	0.0284986	0.0284986	0.0284986	0.0284986	0.0284986	0.0284986	0.0284986	0.0284986	0.0284986	0.0284986	0.0284986	0.0284986	0.0284986	0.0284986	0.0284986	0.0284986	0.0284986	0.0284986	0.0284986	0.0284986	0.0284986	0.0284986	0.0284986	0.0284986	0.0284986	0.0284986	0.0284986	0.0284986	0.0284986	0.0284986	0.0284986	0.0284986	0.0284986	0.0284986	0.0284986	0.0284986
0.058959	0.058959	0.058959	0.058959	0.058959	0.058959	0.058959	0.058959	0.058959	0.058959	0.058959	0.058959	0.058959	0.058959	0.058959	0.058959	0.058959	0.058959	0.058959	0.058959	0.058959	0.058959	0.058959	0.058959	0.058959	0.058959	0.058959	0.058959	0.058959	0.058959	0.058959	0.058959	0.058959	0.058959	0.058959	0.058959	0.058959	0.058959	0.058959	0.058959	0.058959	0.058959	0.058959	0.058959	0.058959	0.058959	0.058959	0.058959	0.058959	0.058959
0.0249965	0.0249965	0.0249965	0.0249965	0.0249965	0.0249965	0.0249965	0.0249965	0.0249965	0.0249965	0.0249965	0.0249966	0.0249966	0.0249966	0.0249966	0.0249966	0.0249966	0.0249966	0.0249966	0.0249966	0.0249966	0.0249966	0.0249966	0.0249966	0.0249966	0.0249966	0.0249966	0.0249966	0.0249966	0.0249966	0.0249966	0.0249966	0.0249966	0.0249966	0.0249966	0.0249966	0.0249966	0.0249966	0.0249966	0.0249966	0.0249966	0.0249966	0.0249966	0.0249966	0.0249966	0.0249966	0.0249966	0.0249966	0.0249966	0.0249966
0.0245609	0.0245609	0.0245609	0.0245609	0.0245609	0.0245609	0.0245609	0.0245609	0.0245609	0.0245609	0.0245609	0.0245609	0.0245609	0.0245609	0.0245609	0.0245609	0.0245609	0.0245609	0.0245609	0.0245609	0.0245609	0.0245609	0.0245609	0.0245609	0.0245609	0.0245609	0.0245609	0.0245609	0.0245609	0.0245609	0.0245609	0.0245609	0.0245609	0.0245609	0.0245609	0.0245609	0.0245609	0.0245609	0.0245609	0.0245609	0.0245609	0.0245609	0.0245609	0.0245609	0.0245609	0.0245609	0.0245609	0.0245609	0.0245609	0.0245609
0.0164087	0.0164087	0.0164087	0.0164087	0.0164087	0.0164087	0.0164087	0.0164087	0.0164087	0.0164087	0.0164087	0.0164087	0.0164087	0.0164087	0.0164087	0.0164087	0.0164087	0.0164087	0.0164087	0.0164087	0.0164087	0.0164087	0.0164087	0.0164087	0.0164087	0.0164087	0.0164087	0.0164087	0.0164087	0.0164087	0.0164087	0.0164087	0.0164087	0.0164087	0.0164087	0.0164087	0.0164087	0.0164087	0.0164087	0.0164087	0.0164087	0.0164087	0.0164087	0.0164087	0.0164087	0.0164087	0.0164087	0.0164087	0.0164087	0.0164087
0.00937046	0.00937046	0.00937046	0.00937046	0.00937046	0.00937046	0.00937046	0.00937046	0.00937046	0.00937046	0.00937046	0.00937046	0.00937046	0.00937046	0.00937046	0.00937046	0.00937046	0.00937046	0.00937046	0.00937046	0.00937046	0.00937046	0.00937046	0.00937046	0.00937046	0.00937046	0.00937046	0.00937046	0.00937046	0.00937046	0.00937046	0.00937046	0.00937046	0.00937046	0.00937046	0.00937046	0.00937046	0.00937046	0.00937046	0.00937046	0.00937046	0.00937046	0.00937046	0.00937046	0.00937046	0.00937046	0.00937046	0.00937046	0.00937046	0.00937046
0.0186166	0.0186166	0.0186166	0.0186166	0.0186166	0.0186166	0.0186166	0.0186166	0.0186166	0.0186166	0.0186166	0.0186166	0.0186166	0.0186166	0.0186166	0.0186166	0.0186166	0.0186166	0.0186166	0.0186166	0.0186166	0.0186166	0.0186166	0.0186166	0.0186166	0.0186166	0.0186166	0.0186166	0.0186166	0.0186166	0.0186166	0.0186166	0.0186166	0.0186166	0.0186166	0.0186166	0.0186166	0.0186166	0.0186166	0.0186166	0.0186166	0.0186166	0.0186166	0.0186166	0.0186166	0.0186166	0.0186166	0.0186166	0.0186166	0.0186166
0.012816	0.012816	0.012816	0.012816	0.012816	0.012816	0.012816	0.012816	0.012816	0.012816	0.012816	0.012816	0.012816	0.012816	0.012816	0.012816	0.012816	0.012816	0.012816	0.012816	0.012816	0.012816	0.012816	0.012816	0.012816	0.012816	0.012816	0.012816	0.012816	0.012816	0.012816	0.012816	0.012816	0.012816	0.012816	0.012816	0.012816	0.012816	0.012816	0.012816	0.012816	0.012816	0.012816	0.012816	0.012816	0.012816	0.012816	0.012816	0.012816	0.012816
0.0185791	0.0185791	0.0185791	0.0185791	0.0185791	0.0185791	0.0185791	0.0185791	0.0185791	0.0185791	0.0185791	0.0185791	0.0185791	0.0185791	0.0185791	0.0185791	0.0185791	0.0185791	0.0185791	0.0185791	0.0185791	0.0185791	0.0185791	0.0185791	0.0185791	0.0185791	0.0185791	0.0185791	0.0185791	0.0185791	0.0185791	0.0185791	0.0185791	0.0185791	0.0185791	0.0185791	0.0185791	0.0185791	0.0185791	0.0185791	0.0185791	0.0185791	0.0185791	0.0185791	0.0185791	0.0185791	0.0185791	0.0185791	0.0185791	0.0185791
0.0116562	0.0116562	0.0116562	0.0116562	0.0116562	0.0116562	0.0116562	0.0116562	0.0116562	0.0116562	0.0116562	0.0116562	0.0116562	0.0116562	0.0116562	0.0116562	0.0116562	0.0116562	0.0116562	0.0116563	0.0116563	0.0116563	0.0116563	0.0116563	0.0116563	0.0116563	0.0116564	0.0116564	0.0116564	0.0116564	0.0116564	0.0116564	0.0116564	0.0116564	0.0116564	0.0116564	0.0116564	0.0116564	0.0116564	0.0116565	0.0116565	0.0116565	0.0116565	0.0116565	0.0116565	0.0116565	0.0116565	0.0116565	0.0116565	0.0116565
0.0125879	0.0125879	0.0125879	0.0125879	0.0125879	0.0125879	0.0125879	0.0125879	0.0125879	0.0125879	0.0125879	0.0125879	0.0125879	0.0125879	0.0125879	0.0125879	0.0125879	0.0125879	0.0125879	0.0125879	0.0125879	0.0125879	0.0125879	0.0125879	0.0125879	0.0125879	0.0125879	0.0125879	0.0125879	0.0125879	0.0125879	0.0125879	0.0125879	0.0125879	0.0125879	0.0125879	0.0125879	0.0125879	0.0125879	0.0125879	0.0125879	0.0125879	0.0125879	0.0125879	0.0125879	0.0125879	0.0125879	0.0125879	0.0125879	0.0125879
0.0521259	0.0521259	0.0521259	0.0521259	0.0521259	0.0521259	0.0521259	0.0521259	0.0521259	0.0521259	0.0521259	0.0521259	0.0521259	0.0521259	0.0521259	0.0521259	0.0521259	0.0521259	0.0521259	0.0521259	0.0521259	0.0521259	0.0521259	0.0521259	0.0521259	0.0521259	0.0521259	0.0521259	0.0521259	0.0521259	0.0521259	0.0521259	0.0521259	0.0521259	0.0521259	0.0521259	0.0521259	0.0521259	0.0521259	0.0521259	0.0521259	0.0521259	0.0521259	0.0521259	0.0521259	0.0521259	0.0521259	0.0521259	0.0521259	0.0521259
0.01398	0.01398	0.01398	0.01398	0.01398	0.01398	0.01398	0.01398	0.01398	0.01398	0.01398	0.01398	0.01398	0.01398	0.01398	0.01398	0.01398	0.01398	0.01398	0.01398	0.01398	0.01398	0.01398	0.01398	0.01398	0.01398	0.01398	0.01398	0.01398	0.01398	0.01398	0.01398	0.01398	0.01398	0.01398	0.01398	0.01398	0.01398	0.01398	0.01398	0.01398	0.01398	0.01398	0.01398	0.01398	0.01398	0.01398	0.01398	0.01398	0.01398
0.0577641	0.0577641	0.0577641	0.0577641	0.0577641	0.0577641	0.0577641	0.0577641	0.0577641	0.0577641	0.0577641	0.0577641	0.0577641	0.0577641	0.0577641	0.0577641	0.0577641	0.0577641	0.0577642	0.0577642	0.0577642	0.0577642	0.0577642	0.0577642	0.0577642	0.0577642	0.0577642	0.0577642	0.0577642	0.0577642	0.0577642	0.0577642	0.0577642	0.0577642	0.0577642	0.0577642	0.0577642	0.0577642	0.0577642	0.0577642	0.0577642	0.0577642	0.0577642	0.0577642	0.0577642	0.0577642	0.0577642	0.0577642	0.0577642	0.0577642
0.0233743	0.0233743	0.0233743	0.0233743	0.0233743	0.0233743	0.0233743	0.0233743	0.0233743	0.0233743	0.0233743	0.0233743	0.0233743	0.0233743	0.0233743	0.0233743	0.0233743	0.0233743	0.0233743	0.0233743	0.0233743	0.0233743	0.0233743	0.0233743	0.0233743	0.0233743	0.0233743	0.0233743	0.0233743	0.0233743	0.0233743	0.0233743	0.0233743	0.0233743	0.0233743	0.0233743	0.0233743	0.0233743	0.0233743	0.0233743	0.0233743	0.0233743	0.0233743	0.0233743	0.0233743	0.0233743	0.0233743	0.0233743	0.0233743	0.0233743
0.0147238	0.0147238	0.0147238	0.0147238	0.0147238	0.0147238	0.0147238	0.0147238	0.0147238	0.0147238	0.0147238	0.0147238	0.0147238	0.0147238	0.0147238	0.0147238	0.0147238	0.0147238	0.0147238	0.0147238	0.0147238	0.0147238	0.0147238	0.0147238	0.0147238	0.0147238	0.0147238	0.0147238	0.0147238	0.0147238	0.0147238	0.0147238	0.0147238	0.0147238	0.0147238	0.0147238	0.0147238	0.0147238	0.0147238	0.0147238	0.0147238	0.0147238	0.0147238	0.0147238	0.0147238	0.0147238	0.0147238	0.0147238	0.0147238	0.0147238
0.0422073	0.0422073	0.0422073	0.0422073	0.0422073	0.0422073	0.0422073	0.0422073	0.0422073	0.0422073	0.0422073	0.0422073	0.0422073	0.0422073	0.0422073	0.0422073	0.0422073	0.0422073	0.0422073	0.0422073	0.0422073	0.0422073	0.0422073	0.0422073	0.0422073	0.0422073	0.0422073	0.0422073	0.0422073	0.0422073	0.0422073	0.0422073	0.0422073	0.0422073	0.0422073	0.0422073	0.0422073	0.0422073	0.0422073	0.0422073	0.0422073	0.0422073	0.0422073	0.0422073	0.0422073	0.0422073	0.0422073	0.0422073	0.0422073	0.0422073
0.0438751	0.0438751	0.0438751	0.0438751	0.0438751	0.0438751	0.0438751	0.0438751	0.0438751	0.0438751	0.0438751	0.0438751	0.0438751	0.0438751	0.0438751	0.0438751	0.0438751	0.0438751	0.0438751	0.0438751	0.0438751	0.0438751	0.0438751	0.0438751	0.0438751	0.0438751	0.0438751	0.0438751	0.0438751	0.0438751	0.0438751	0.0438751	0.0438751	0.0438751	0.0438751	0.0438751	0.0438751	0.0438751	0.0438751	0.0438751	0.0438751	0.0438751	0.0438751	0.0438751	0.0438751	0.0438751	0.0438751	0.0438751	0.0438751	0.0438751
0.0391766	0.0391766	0.0391766	0.0391766	0.0391766	0.0391766	0.0391766	0.0391766	0.0391766	0.0391766	0.0391766	0.0391766	0.0391766	0.0391766	0.0391766	0.0391766	0.0391766	0.0391766	0.0391766	0.0391766	0.0391766	0.0391766	0.0391766	0.0391766	0.0391766	0.0391766	0.0391766	0.0391766	0.0391766	0.0391766	0.0391766	0.0391766	0.0391766	0.0391766	0.0391766	0.0391766	0.0391766	0.0391766	0.0391766	0.0391766	0.0391766	0.0391766	0.0391766	0.0391766	0.0391766	0.0391766	0.0391766	0.0391766	0.0391766	0.0391766
0.0195614	0.0195614	0.0195614	0.0195614	0.0195614	0.0195614	0.0195614	0.0195614	0.0195614	0.0195614	0.0195614	0.0195614	0.0195614	0.0195614	0.0195614	0.0195614	0.0195614	0.0195614	0.0195614	0.0195614	0.0195614	0.0195614	0.0195614	0.0195614	0.0195614	0.0195614	0.0195614	0.0195614	0.0195614	0.0195614	0.0195614	0.0195614	0.0195614	0.0195614	0.0195614	0.0195614	0.0195614	0.0195614	0.0195614	0.0195614	0.0195614	0.0195614	0.0195614	0.0195614	0.0195614	0.0195614	0.0195614	0.0195614	0.0195614	0.0195614
0.0257361	0.0257361	0.0257361	0.0257361	0.0257361	0.0257361	0.0257361	0.0257361	0.0257361	0.0257361	0.0257361	0.0257361	0.0257361	0.0257361	0.0257361	0.0257361	0.0257361	0.0257361	0.0257361	0.0257361	0.0257361	0.0257361	0.0257361	0.0257361	0.0257361	0.0257361	0.0257361	0.0257361	0.0257361	0.0257361	0.0257361	0.0257361	0.0257361	0.0257361	0.0257361	0.0257361	0.0257361	0.0257361	0.0257361	0.0257361	0.0257361	0.0257361	0.0257361	0.0257361	0.0257361	0.0257361	0.0257361	0.0257361	0.0257361	0.0257361
0.0247516	0.0247516	0.0247516	0.0247516	0.0247516	0.0247516	0.0247516	0.0247516	0.0247516	0.0247516	0.0247516	0.0247516	0.0247516	0.0247516	0.0247516	0.0247516	0.0247516	0.0247516	0.0247516	0.0247516	0.0247516	0.0247516	0.0247516	0.0247516	0.0247516	0.0247516	0.0247516	0.0247516	0.0247516	0.0247516	0.0247516	0.0247516	0.0247516	0.0247516	0.0247516	0.0247516	0.0247516	0.0247516	0.0247516	0.0247516	0.0247516	0.0247516	0.0247516	0.0247516	0.0247516	0.0247516	0.0247516	0.0247516	0.0247516	0.0247516
0.0253806	0.0253806	0.0253806	0.0253806	0.0253806	0.0253806	0.0253806	0.0253806	0.0253806	0.0253806	0.0253806	0.0253806	0.0253806	0.0253806	0.0253806	0.0253806	0.0253806	0.0253806	0.0253806	0.0253806	0.0253806	0.0253806	0.0253806	0.0253806	0.0253806	0.0253806	0.0253806	0.0253806	0.0253806	0.0253806	0.0253806	0.0253806	0.0253806	0.0253806	0.0253806	0.0253806	0.0253806	0.0253806	0.0253806	0.0253806	0.0253806	0.0253806	0.0253806	0.0253806	0.0253806	0.0253806	0.0253806	0.0253806	0.0253806	0.0253806
0.0128319	0.0128319	0.0128319	0.0128319	0.0128319	0.0128319	0.0128319	0.0128319	0.0128319	0.0128319	0.0128319	0.0128319	0.0128319	0.0128319	0.0128319	0.0128319	0.0128319	0.0128319	0.0128319	0.0128319	0.0128319	0.0128319	0.0128319	0.0128319	0.0128319	0.0128319	0.0128319	0.0128319	0.0128319	0.0128319	0.0128319	0.0128319	0.0128319	0.0128319	0.0128319	0.0128319	0.0128319	0.0128319	0.0128319	0.0128319	0.0128319	0.0128319	0.0128319	0.0128319	0.0128319	0.0128319	0.0128319	0.0128319	0.0128319	0.0128319
0.0237596	0.0237596	0.0237596	0.0237596	0.0237596	0.0237596	0.0237596	0.0237596	0.0237596	0.0237596	0.0237596	0.0237596	0.0237596	0.0237596	0.0237596	0.0237596	0.0237596	0.0237596	0.0237596	0.0237596	0.0237596	0.0237596	0.0237596	0.0237596	0.0237596	0.0237596	0.0237596	0.0237596	0.0237596	0.0237596	0.0237596	0.0237596	0.0237596	0.0237596	0.0237596	0.0237596	0.0237596	0.0237596	0.0237596	0.0237596	0.0237596	0.0237596	0.0237596	0.0237596	0.0237596	0.0237596	0.0237596	0.0237596	0.0237596	0.0237596
0.0171914	0.0171914	0.0171914	0.0171914	0.0171914	0.0171914	0.0171914	0.0171914	0.0171914	0.0171914	0.0171914	0.0171914	0.0171914	0.0171914	0.0171914	0.0171914	0.0171914	0.0171914	0.0171914	0.0171914	0.0171914	0.0171914	0.0171914	0.0171914	0.0171914	0.0171914	0.0171914	0.0171914	0.0171914	0.0171914	0.0171914	0.0171914	0.0171914	0.0171914	0.0171914	0.0171914	0.0171914	0.0171914	0.0171914	0.0171914	0.0171914	0.0171914	0.0171914	0.0171914	0.0171914	0.0171914	0.0171914	0.0171914	0.0171914	0.0171914
0.0469016	0.0469016	0.0469016	0.0469016	0.0469016	0.0469016	0.0469016	0.0469016	0.0469016	0.0469016	0.0469016	0.0469016	0.0469016	0.0469016	0.0469016	0.0469016	0.0469016	0.0469016	0.0469016	0.0469016	0.0469016	0.0469016	0.0469016	0.0469016	0.0469016	0.0469016	0.0469016	0.0469016	0.0469016	0.0469016	0.0469016	0.0469016	0.0469016	0.0469016	0.0469016	0.0469016	0.0469016	0.0469016	0.0469016	0.0469016	0.0469016	0.0469016	0.0469016	0.0469016	0.0469016	0.0469016	0.0469016	0.0469016	0.0469016	0.0469016
0.0244214	0.0244214	0.0244214	0.0244214	0.0244214	0.0244214	0.0244214	0.0244214	0.0244214	0.0244214	0.0244214	0.0244214	0.0244214	0.0244214	0.0244214	0.0244214	0.0244214	0.0244214	0.0244214	0.0244214	0.0244214	0.0244214	0.0244214	0.0244214	0.0244214	0.0244214	0.0244214	0.0244214	0.0244214	0.0244214	0.0244214	0.0244214	0.0244214	0.0244214	0.0244214	0.0244214	0.0244214	0.0244214	0.0244214	0.0244214	0.0244214	0.0244214	0.0244214	0.0244214	0.0244214	0.0244214	0.0244214	0.0244214	0.0244214	0.0244214
0.0102002	0.0102002	0.0102002	0.0102002	0.0102002	0.0102002	0.0102002	0.0102002	0.0102002	0.0102002	0.0102002	0.0102002	0.0102002	0.0102002	0.0102002	0.0102002	0.0102002	0.0102002	0.0102002	0.0102002	0.0102002	0.0102002	0.0102002	0.0102002	0.0102002	0.0102002	0.0102002	0.0102002	0.0102002	0.0102002	0.0102002	0.0102002	0.0102002	0.0102002	0.0102002	0.0102002	0.0102002	0.0102002	0.0102002	0.0102002	0.0102002	0.0102002	0.0102002	0.0102002	0.0102002	0.0102002	0.0102002	0.0102002	0.0102002	0.0102002
0.0616732	0.0616732	0.0616732	0.0616732	0.0616732	0.0616732	0.0616732	0.0616732	0.0616732	0.0616732	0.0616732	0.0616732	0.0616732	0.0616732	0.0616732	0.0616732	0.0616732	0.0616732	0.0616732	0.0616732	0.0616732	0.0616732	0.0616732	0.0616732	0.0616732	0.0616732	0.0616732	0.0616732	0.0616732	0.0616732	0.0616732	0.0616732	0.0616732	0.0616732	0.0616732	0.0616732	0.0616732	0.0616732	0.0616732	0.0616732	0.0616732	0.0616732	0.0616732	0.0616732	0.0616732	0.0616732	0.0616732	0.0616732	0.0616732	0.0616732
0.0201054	0.0201054	0.0201054	0.0201054	0.0201054	0.0201054	0.0201054	0.0201054	0.0201054	0.0201054	0.0201054	0.0201054	0.0201054	0.0201054	0.0201054	0.0201054	0.0201054	0.0201054	0.0201054	0.0201054	0.0201054	0.0201054	0.0201054	0.0201054	0.0201054	0.0201054	0.0201054	0.0201054	0.0201054	0.0201055	0.0201055	0.0201055	0.0201055	0.0201055	0.0201055	0.0201055	0.0201055	0.0201055	0.0201055	0.0201055	0.0201055	0.0201055	0.0201055	0.0201055	0.0201055	0.0201055	0.0201055	0.0201054	0.0201054	0.0201054
0.0215191	0.0215191	0.0215191	0.0215191	0.0215191	0.0215191	0.0215191	0.0215191	0.0215191	0.0215191	0.0215191	0.0215191	0.0215191	0.0215191	0.0215191	0.0215191	0.0215191	0.0215191	0.0215191	0.0215191	0.0215191	0.0215191	0.0215191	0.0215191	0.0215191	0.0215191	0.0215191	0.0215191	0.0215191	0.0215191	0.0215191	0.0215191	0.0215191	0.0215191	0.0215191	0.0215191	0.0215191	0.0215191	0.0215191	0.0215191	0.0215191	0.0215191	0.0215191	0.0215191	0.0215191	0.0215191	0.0215191	0.0215191	0.0215191	0.0215191
0.0172996	0.0172996	0.0172996	0.0172996	0.0172996	0.0172996	0.0172996	0.0172996	0.0172996	0.0172996	0.0172996	0.0172996	0.0172996	0.0172996	0.0172996	0.0172996	0.0172996	0.0172996	0.0172996	0.0172996	0.0172996	0.0172996	0.0172996	0.0172996	0.0172996	0.0172996	0.0172996	0.0172996	0.0172996	0.0172996	0.0172996	0.0172996	0.0172996	0.0172996	0.0172996	0.0172996	0.0172996	0.0172996	0.0172996	0.0172996	0.0172996	0.0172996	0.0172996	0.0172996	0.0172996	0.0172996	0.0172996	0.0172996	0.0172996	0.0172996
0.0198464	0.0198464	0.0198464	0.0198464	0.0198464	0.0198464	0.0198464	0.0198464	0.0198464	0.0198464	0.0198464	0.0198464	0.0198464	0.0198464	0.0198464	0.0198464	0.0198464	0.0198464	0.0198464	0.0198464	0.0198464	0.0198464	0.0198464	0.0198464	0.0198464	0.0198464	0.0198464	0.0198464	0.0198464	0.0198464	0.0198464	0.0198464	0.0198464	0.0198464	0.0198464	0.0198464	0.0198464	0.0198464	0.0198464	0.0198464	0.0198464	0.0198464	0.0198464	0.0198464	0.0198464	0.0198464	0.0198464	0.0198464	0.0198464	0.0198464
0.0115075	0.0115075	0.0115075	0.0115075	0.0115075	0.0115075	0.0115075	0.0115075	0.0115075	0.0115075	0.0115075	0.0115075	0.0115075	0.0115075	0.0115075	0.0115075	0.0115075	0.0115075	0.0115075	0.0115075	0.0115075	0.0115075	0.0115075	0.0115075	0.0115075	0.0115075	0.0115075	0.0115075	0.0115075	0.0115075	0.0115075	0.0115075	0.0115075	0.0115075	0.0115075	0.0115075	0.0115075	0.0115075	0.0115075	0.0115075	0.0115075	0.0115075	0.0115075	0.0115075	0.0115075	0.0115075	0.0115075	0.0115075	0.0115075	0.0115075
0.0320574	0.0320574	0.0320574	0.0320574	0.0320574	0.0320574	0.0320574	0.0320574	0.0320574	0.0320574	0.0320574	0.0320574	0.0320574	0.0320574	0.0320574	0.0320574	0.0320574	0.0320574	0.0320574	0.0320574	0.0320574	0.0320574	0.0320574	0.0320574	0.0320574	0.0320574	0.0320574	0.0320574	0.0320574	0.0320574	0.0320574	0.0320574	0.0320574	0.0320574	0.0320574	0.0320574	0.0320574	0.0320574	0.0320574	0.0320574	0.0320574	0.0320574	0.0320574	0.0320574	0.0320574	0.0320574	0.0320574	0.0320574	0.0320574	0.0320574
0.0327779	0.0327779	0.0327779	0.0327779	0.0327779	0.0327779	0.0327779	0.0327779	0.0327779	0.0327779	0.0327779	0.0327779	0.0327779	0.0327779	0.0327779	0.0327779	0.0327779	0.0327779	0.0327779	0.0327779	0.0327779	0.0327779	0.0327779	0.0327779	0.0327779	0.0327779	0.0327779	0.0327779	0.0327779	0.0327779	0.0327779	0.0327779	0.0327779	0.0327779	0.0327779	0.0327779	0.0327779	0.0327779	0.0327779	0.0327779	0.0327779	0.0327779	0.0327779	0.0327779	0.0327779	0.0327779	0.0327779	0.0327779	0.0327779	0.0327779
0.0143466	0.0143466	0.0143466	0.0143466	0.0143466	0.0143466	0.0143466	0.0143466	0.0143466	0.0143466	0.0143466	0.0143466	0.0143466	0.0143466	0.0143466	0.0143466	0.0143466	0.0143466	0.0143466	0.0143466	0.0143466	0.0143466	0.0143466	0.0143466	0.0143466	0.0143466	0.0143466	0.0143466	0.0143466	0.0143466	0.0143466	0.0143466	0.0143466	0.0143466	0.0143466	0.0143466	0.0143466	0.0143466	0.0143466	0.0143466	0.0143466	0.0143466	0.0143466	0.0143466	0.0143466	0.0143466	0.0143466	0.0143466	0.0143466	0.0143466
0.0134734	0.0134734	0.0134734	0.0134734	0.0134734	0.0134734	0.0134734	0.0134734	0.0134734	0.0134734	0.0134734	0.0134734	0.0134734	0.0134734	0.0134734	0.0134734	0.0134734	0.0134734	0.0134734	0.0134734	0.0134734	0.0134734	0.0134734	0.0134734	0.0134734	0.0134734	0.0134734	0.0134734	0.0134734	0.0134734	0.0134734	0.0134734	0.0134734	0.0134734	0.0134734	0.0134734	0.0134734	0.0134734	0.0134734	0.0134734	0.0134734	0.0134734	0.0134734	0.0134734	0.0134734	0.0134734	0.0134734	0.0134734	0.0134734	0.0134734
0.0114007	0.0114007	0.0114007	0.0114007	0.0114007	0.0114007	0.0114007	0.0114007	0.0114007	0.0114007	0.0114007	0.0114007	0.0114007	0.0114007	0.0114007	0.0114007	0.0114007	0.0114007	0.0114007	0.0114007	0.0114007	0.0114007	0.0114007	0.0114007	0.0114007	0.0114007	0.0114007	0.0114007	0.0114007	0.0114007	0.0114007	0.0114007	0.0114007	0.0114007	0.0114007	0.0114007	0.0114007	0.0114007	0.0114007	0.0114007	0.0114007	0.0114007	0.0114007	0.0114007	0.0114007	0.0114007	0.0114007	0.0114007	0.0114007	0.0114007
0.0330926	0.0330926	0.0330926	0.0330926	0.0330926	0.0330926	0.0330926	0.0330926	0.0330926	0.0330926	0.0330926	0.0330926	0.0330926	0.0330926	0.0330926	0.0330926	0.0330926	0.0330926	0.0330926	0.0330926	0.0330926	0.0330926	0.0330926	0.0330926	0.0330926	0.0330926	0.0330926	0.0330926	0.0330926	0.0330926	0.0330926	0.0330926	0.0330926	0.0330926	0.0330926	0.0330926	0.0330926	0.0330926	0.0330926	0.0330926	0.0330926	0.0330926	0.0330926	0.0330926	0.0330926	0.0330926	0.0330926	0.0330926	0.0330926	0.0330926
0.0506569	0.0506569	0.0506569	0.0506569	0.0506569	0.0506569	0.0506569	0.0506569	0.0506569	0.0506569	0.0506569	0.0506569	0.0506569	0.0506569	0.0506569	0.0506569	0.0506569	0.0506569	0.0506569	0.0506569	0.0506569	0.0506569	0.0506569	0.0506569	0.0506569	0.0506569	0.0506569	0.0506569	0.0506569	0.0506569	0.0506569	0.0506569	0.0506569	0.0506569	0.0506569	0.0506569	0.0506569	0.0506569	0.0506569	0.0506569	0.0506569	0.0506569	0.0506569	0.0506569	0.0506569	0.0506569	0.0506569	0.0506569	0.0506569	0.0506569
0.0246824	0.0246824	0.0246824	0.0246824	0.0246824	0.0246824	0.0246824	0.0246824	0.0246824	0.0246824	0.0246824	0.0246824	0.0246824	0.0246824	0.0246824	0.0246824	0.0246824	0.0246824	0.0246824	0.0246824	0.0246824	0.0246824	0.0246824	0.0246824	0.0246824	0.0246824	0.0246824	0.0246824	0.0246824	0.0246824	0.0246824	0.0246824	0.0246824	0.0246824	0.0246824	0.0246824	0.0246824	0.0246824	0.0246824	0.0246824	0.0246824	0.0246824	0.0246824	0.0246824	0.0246824	0.0246824	0.0246824	0.0246824	0.0246824	0.0246824
0.0479503	0.0479503	0.0479503	0.0479503	0.0479503	0.0479503	0.0479503	0.0479503	0.0479503	0.0479503	0.0479504	0.0479504	0.0479505	0.0479506	0.0479507	0.0479508	0.0479509	0.0479511	0.0479513	0.0479515	0.0479517	0.0479519	0.0479521	0.0479524	0.0479526	0.0479528	0.047953	0.0479532	0.0479534	0.0479536	0.0479538	0.047954	0.0479541	0.0479542	0.0479544	0.0479545	0.0479546	0.0479546	0.0479547	0.0479548	0.0479548	0.0479548	0.0479548	0.0479548	0.0479548	0.0479548	0.0479548	0.0479547	0.0479547	0.0479546
0.017576	0.017576	0.017576	0.017576	0.017576	0.017576	0.017576	0.017576	0.017576	0.017576	0.017576	0.017576	0.017576	0.017576	0.017576	0.017576	0.017576	0.017576	0.017576	0.017576	0.017576	0.017576	0.017576	0.017576	0.017576	0.017576	0.017576	0.017576	0.017576	0.017576	0.017576	0.017576	0.017576	0.017576	0.017576	0.017576	0.017576	0.017576	0.017576	0.017576	0.017576	0.017576	0.017576	0.017576	0.017576	0.017576	0.017576	0.017576	0.017576	0.017576
0.0152028	0.0152028	0.0152028	0.0152028	0.0152028	0.0152028	0.0152028	0.0152028	0.0152028	0.0152028	0.0152028	0.0152028	0.0152028	0.0152028	0.0152028	0.0152028	0.0152028	0.0152028	0.0152028	0.0152028	0.0152028	0.0152028	0.0152028	0.0152028	0.0152028	0.0152028	0.0152028	0.0152028	0.0152028	0.0152028	0.0152028	0.0152028	0.0152028	0.0152028	0.0152028	0.0152028	0.0152028	0.0152028	0.0152028	0.0152028	0.0152028	0.0152028	0.0152028	0.0152028	0.0152028	0.0152028	0.0152028	0.0152028	0.0152028	0.0152028
0.0199407	0.0199407	0.0199407	0.0199407	0.0199407	0.0199407	0.0199407	0.0199407	0.0199407	0.0199407	0.0199407	0.0199407	0.0199407	0.0199407	0.0199407	0.0199407	0.0199407	0.0199407	0.0199407	0.0199407	0.0199407	0.0199407	0.0199407	0.0199407	0.0199407	0.0199407	0.0199407	0.0199407	0.0199407	0.0199407	0.0199407	0.0199407	0.0199407	0.0199407	0.0199407	0.0199407	0.0199407	0.0199407	0.0199407	0.0199407	0.0199407	0.0199407	0.0199407	0.0199407	0.0199407	0.0199407	0.0199407	0.0199407	0.0199407	0.0199407
0.00800939	0.00800939	0.00800939	0.00800939	0.00800939	0.00800939	0.00800939	0.00800939	0.00800939	0.00800939	0.00800939	0.00800939	0.00800939	0.00800939	0.00800939	0.00800939	0.00800939	0.00800939	0.00800939	0.00800939	0.00800939	0.00800939	0.00800939	0.00800939	0.00800939	0.00800939	0.00800939	0.00800939	0.00800939	0.00800939	0.00800939	0.00800939	0.00800939	0.00800939	0.00800939	0.00800939	0.00800939	0.00800939	0.00800939	0.00800939	0.00800939	0.00800939	0.00800939	0.00800939	0.00800939	0.00800939	0.00800939	0.00800939	0.00800939	0.00800939
0.0195614	0.0195614	0.0195614	0.0195614	0.0195614	0.0195614	0.0195614	0.0195614	0.0195614	0.0195614	0.0195614	0.0195614	0.0195614	0.0195614	0.0195614	0.0195614	0.0195614	0.0195614	0.0195614	0.0195614	0.0195614	0.0195614	0.0195614	0.0195614	0.0195614	0.0195614	0.0195614	0.0195614	0.0195614	0.0195614	0.0195614	0.0195614	0.0195614	0.0195614	0.0195614	0.0195614	0.0195614	0.0195614	0.0195614	0.0195614	0.0195614	0.0195614	0.0195614	0.0195614	0.0195614	0.0195614	0.0195614	0.0195614	0.0195614	0.0195614
0.0403952	0.0403952	0.0403952	0.0403952	0.0403952	0.0403952	0.0403952	0.0403952	0.0403952	0.0403952	0.0403952	0.0403952	0.0403952	0.0403952	0.0403952	0.0403952	0.0403952	0.0403952	0.0403952	0.0403952	0.0403952	0.0403952	0.0403952	0.0403952	0.0403952	0.0403952	0.0403952	0.0403952	0.0403952	0.0403952	0.0403952	0.0403952	0.0403952	0.0403952	0.0403952	0.0403952	0.0403952	0.0403952	0.0403952	0.0403952	0.0403952	0.0403952	0.0403952	0.0403952	0.0403952	0.0403952	0.0403952	0.0403952	0.0403952	0.0403952
0.0123037	0.0123037	0.0123037	0.0123037	0.0123037	0.0123037	0.0123037	0.0123037	0.0123037	0.0123037	0.0123037	0.0123037	0.0123037	0.0123037	0.0123037	0.0123037	0.0123037	0.0123037	0.0123037	0.0123037	0.0123037	0.0123037	0.0123037	0.0123037	0.0123037	0.0123037	0.0123037	0.0123037	0.0123037	0.0123037	0.0123037	0.0123037	0.0123037	0.0123037	0.0123037	0.0123037	0.0123037	0.0123037	0.0123037	0.0123037	0.0123037	0.0123037	0.0123037	0.0123037	0.0123037	0.0123037	0.0123037	0.0123037	0.0123037	0.0123037
0.0166687	0.0166687	0.0166687	0.0166687	0.0166687	0.0166687	0.0166687	0.0166687	0.0166687	0.0166687	0.0166687	0.0166687	0.0166687	0.0166687	0.0166687	0.0166687	0.0166687	0.0166687	0.0166687	0.0166687	0.0166687	0.0166687	0.0166687	0.0166687	0.0166687	0.0166687	0.0166687	0.0166687	0.0166687	0.0166687	0.0166687	0.0166687	0.0166687	0.0166687	0.0166687	0.0166687	0.0166687	0.0166687	0.0166687	0.0166687	0.0166687	0.0166687	0.0166687	0.0166687	0.0166687	0.0166687	0.0166687	0.0166687	0.0166687	0.0166687
0.0131414	0.0131414	0.0131414	0.0131414	0.0131414	0.0131414	0.0131414	0.0131414	0.0131414	0.0131414	0.0131414	0.0131414	0.0131414	0.0131414	0.0131414	0.0131414	0.0131414	0.0131414	0.0131414	0.0131414	0.0131414	0.0131414	0.0131414	0.0131414	0.0131414	0.0131414	0.0131414	0.0131414	0.0131414	0.0131414	0.0131414	0.0131414	0.0131414	0.0131414	0.0131414	0.0131414	0.0131414	0.0131414	0.0131414	0.0131414	0.0131414	0.0131414	0.0131414	0.0131414	0.0131414	0.0131414	0.0131414	0.0131414	0.0131414	0.0131414
0.012187	0.012187	0.012187	0.012187	0.012187	0.012187	0.012187	0.012187	0.012187	0.012187	0.012187	0.012187	0.012187	0.012187	0.012187	0.012187	0.012187	0.012187	0.012187	0.012187	0.012187	0.012187	0.012187	0.012187	0.012187	0.012187	0.012187	0.012187	0.012187	0.012187	0.012187	0.012187	0.012187	0.012187	0.012187	0.012187	0.012187	0.012187	0.012187	0.012187	0.012187	0.012187	0.012187	0.012187	0.012187	0.012187	0.012187	0.012187	0.012187	0.012187
0.00701208	0.00701208	0.00701208	0.00701208	0.00701208	0.00701208	0.00701208	0.00701208	0.00701208	0.00701208	0.00701208	0.00701208	0.00701208	0.00701208	0.00701208	0.00701208	0.00701208	0.00701208	0.00701208	0.00701209	0.00701209	0.00701209	0.00701209	0.00701209	0.00701209	0.00701209	0.00701209	0.00701209	0.00701209	0.00701209	0.00701209	0.00701209	0.00701209	0.00701209	0.00701209	0.00701209	0.00701209	0.00701209	0.00701209	0.00701209	0.00701209	0.00701209	0.00701209	0.00701209	0.00701209	0.00701209	0.00701209	0.00701209	0.00701209	0.00701209
0.0328634	0.0328634	0.0328634	0.0328634	0.0328634	0.0328634	0.0328634	0.0328634	0.0328634	0.0328634	0.0328634	0.0328634	0.0328634	0.0328634	0.0328634	0.0328634	0.0328634	0.0328634	0.0328634	0.0328634	0.0328634	0.0328634	0.0328634	0.0328634	0.0328634	0.0328634	0.0328634	0.0328634	0.0328634	0.0328634	0.0328634	0.0328634	0.0328634	0.0328634	0.0328634	0.0328634	0.0328634	0.0328634	0.0328634	0.0328634	0.0328634	0.0328634	0.0328634	0.0328634	0.0328634	0.0328634	0.0328634	0.0328634	0.0328634	0.0328634
0.0184755	0.0184755	0.0184755	0.0184755	0.0184755	0.0184755	0.0184755	0.0184755	0.0184755	0.0184755	0.0184755	0.0184755	0.0184755	0.0184755	0.0184755	0.0184755	0.0184755	0.0184755	0.0184755	0.0184755	0.0184755	0.0184755	0.0184755	0.0184755	0.0184755	0.0184755	0.0184755	0.0184755	0.0184755	0.0184755	0.0184755	0.0184755	0.0184755	0.0184755	0.0184755	0.0184755	0.0184755	0.0184755	0.0184755	0.0184755	0.0184755	0.0184755	0.0184755	0.0184755	0.0184755	0.0184755	0.0184755	0.0184755	0.0184755	0.0184755
0.0376229	0.0376229	0.0376229	0.0376229	0.0376229	0.0376229	0.0376229	0.0376229	0.0376229	0.0376229	0.0376229	0.0376229	0.0376229	0.0376229	0.0376229	0.0376229	0.0376229	0.0376229	0.0376229	0.0376229	0.0376229	0.0376229	0.0376229	0.0376229	0.0376229	0.0376229	0.0376229	0.0376229	0.0376229	0.0376229	0.0376229	0.0376229	0.0376229	0.0376229	0.0376229	0.0376229	0.0376229	0.0376229	0.0376229	0.0376229	0.0376229	0.0376229	0.0376229	0.0376229	0.0376229	0.0376229	0.0376229	0.0376229	0.0376229	0.0376229
0.0517717	0.0517717	0.0517717	0.0517717	0.0517717	0.0517717	0.0517717	0.0517717	0.0517717	0.0517717	0.0517717	0.0517717	0.0517717	0.0517717	0.0517717	0.0517717	0.0517717	0.0517717	0.0517717	0.0517717	0.0517717	0.0517717	0.0517717	0.0517717	0.0517717	0.0517717	0.0517717	0.0517717	0.0517717	0.0517717	0.0517717	0.0517717	0.0517717	0.0517717	0.0517717	0.0517717	0.0517717	0.0517717	0.0517717	0.0517717	0.0517717	0.0517717	0.0517717	0.0517717	0.0517717	0.0517717	0.0517717	0.0517717	0.0517717	0.0517717
0.0388461	0.0388461	0.0388461	0.0388461	0.0388461	0.0388461	0.0388461	0.0388461	0.0388461	0.0388461	0.0388461	0.0388461	0.0388461	0.0388461	0.0388461	0.0388461	0.0388461	0.0388461	0.0388461	0.0388461	0.0388461	0.0388461	0.0388461	0.0388461	0.0388461	0.0388461	0.0388461	0.0388461	0.0388461	0.0388461	0.0388461	0.0388461	0.0388461	0.0388461	0.0388461	0.0388461	0.0388461	0.0388461	0.0388461	0.0388461	0.0388461	0.0388461	0.0388461	0.0388461	0.0388461	0.0388461	0.0388461	0.0388461	0.0388461	0.0388461
0.0175297	0.0175297	0.0175297	0.0175297	0.0175297	0.0175297	0.0175297	0.0175297	0.0175297	0.0175297	0.0175297	0.0175297	0.0175297	0.0175297	0.0175297	0.0175297	0.0175297	0.0175297	0.0175297	0.0175297	0.0175297	0.0175297	0.0175297	0.0175297	0.0175297	0.0175297	0.0175297	0.0175297	0.0175297	0.0175297	0.0175297	0.0175297	0.0175297	0.0175297	0.0175297	0.0175297	0.0175297	0.0175297	0.0175297	0.0175297	0.0175297	0.0175297	0.0175297	0.0175297	0.0175297	0.0175297	0.0175297	0.0175297	0.0175297	0.0175297
0.0341674	0.0341674	0.0341674	0.0341674	0.0341674	0.0341674	0.0341674	0.0341674	0.0341674	0.0341674	0.0341674	0.0341674	0.0341674	0.0341674	0.0341674	0.0341674	0.0341674	0.0341674	0.0341674	0.0341674	0.0341674	0.0341674	0.0341674	0.0341674	0.0341674	0.0341674	0.0341674	0.0341674	0.0341674	0.0341674	0.0341674	0.0341674	0.0341674	0.0341674	0.0341674	0.0341674	0.0341674	0.0341674	0.0341674	0.0341674	0.0341674	0.0341674	0.0341674	0.0341674	0.0341674	0.0341674	0.0341674	0.0341674	0.0341674	0.0341674
0.0560308	0.0560308	0.0560308	0.0560308	0.0560308	0.0560308	0.0560308	0.0560308	0.0560308	0.0560308	0.0560308	0.0560308	0.0560308	0.0560308	0.0560308	0.0560308	0.0560308	0.0560308	0.0560308	0.0560308	0.0560308	0.0560308	0.0560308	0.0560308	0.0560308	0.0560308	0.0560308	0.0560308	0.0560308	0.0560308	0.0560308	0.0560308	0.0560308	0.0560308	0.0560308	0.0560308	0.0560308	0.0560308	0.0560308	0.0560308	0.0560308	0.0560308	0.0560308	0.0560308	0.0560308	0.0560308	0.0560308	0.0560308	0.0560308	0.0560308
0.0160881	0.0160881	0.0160881	0.0160881	0.0160881	0.0160881	0.0160881	0.0160881	0.0160881	0.0160881	0.0160881	0.0160881	0.0160881	0.0160881	0.0160881	0.0160881	0.0160881	0.0160881	0.0160881	0.0160881	0.0160881	0.0160881	0.0160881	0.0160881	0.0160881	0.0160881	0.0160881	0.0160881	0.0160881	0.0160881	0.0160881	0.0160881	0.0160881	0.0160881	0.0160881	0.0160881	0.0160881	0.0160881	0.0160881	0.0160881	0.0160881	0.0160881	0.0160881	0.0160881	0.0160881	0.0160881	0.0160881	0.0160881	0.0160881	0.0160881
0.0133919	0.0133919	0.0133919	0.0133919	0.0133919	0.0133919	0.0133919	0.0133919	0.0133919	0.0133919	0.0133919	0.0133919	0.0133919	0.0133919	0.0133919	0.0133919	0.0133919	0.0133919	0.0133919	0.0133919	0.0133919	0.0133919	0.0133919	0.0133919	0.0133919	0.0133919	0.0133919	0.0133919	0.0133919	0.0133919	0.0133919	0.0133919	0.0133919	0.0133919	0.0133919	0.0133919	0.0133919	0.0133919	0.0133919	0.0133919	0.0133919	0.0133919	0.0133919	0.0133919	0.0133919	0.0133919	0.0133919	0.0133919	0.0133919	0.0133919
0.0160574	0.0160574	0.0160574	0.0160574	0.0160574	0.0160574	0.0160574	0.0160574	0.0160574	0.0160574	0.0160574	0.0160574	0.0160574	0.0160574	0.0160574	0.0160575	0.0160575	0.0160575	0.0160575	0.0160575	0.0160575	0.0160576	0.0160576	0.0160576	0.0160576	0.0160576	0.0160576	0.0160577	0.0160577	0.0160577	0.0160577	0.0160577	0.0160578	0.0160578	0.0160578	0.0160578	0.0160578	0.0160578	0.0160578	0.0160578	0.0160578	0.0160579	0.0160579	0.0160579	0.0160579	0.0160579	0.0160579	0.0160579	0.0160579	0.0160579
0.0334773	0.0334773	0.0334773	0.0334773	0.0334773	0.0334773	0.0334773	0.0334773	0.0334773	0.0334773	0.0334773	0.0334773	0.0334773	0.0334773	0.0334773	0.0334773	0.0334773	0.0334773	0.0334773	0.0334773	0.0334773	0.0334773	0.0334773	0.0334773	0.0334773	0.0334773	0.0334773	0.0334773	0.0334773	0.0334773	0.0334773	0.0334773	0.0334773	0.0334773	0.0334773	0.0334773	0.0334773	0.0334773	0.0334773	0.0334773	0.0334773	0.0334773	0.0334773	0.0334773	0.0334773	0.0334773	0.0334773	0.0334773	0.0334773	0.0334773
0.0251312	0.0251312	0.0251312	0.0251312	0.0251312	0.0251312	0.0251312	0.0251312	0.0251312	0.0251312	0.0251312	0.0251312	0.0251312	0.0251312	0.0251312	0.0251312	0.0251312	0.0251312	0.0251312	0.0251312	0.0251312	0.0251312	0.0251312	0.0251312	0.0251312	0.0251312	0.0251312	0.0251312	0.0251312	0.0251312	0.0251312	0.0251312	0.0251312	0.0251312	0.0251312	0.0251312	0.0251312	0.0251312	0.0251312	0.0251312	0.0251312	0.0251312	0.0251312	0.0251312	0.0251312	0.0251312	0.0251312	0.0251312	0.0251312	0.0251312
0.0138173	0.0138173	0.0138173	0.0138173	0.0138173	0.0138173	0.0138173	0.0138173	0.0138173	0.0138173	0.0138173	0.0138173	0.0138173	0.0138173	0.0138173	0.0138173	0.0138173	0.0138173	0.0138173	0.0138173	0.0138173	0.0138173	0.0138173	0.0138173	0.0138173	0.0138173	0.0138173	0.0138173	0.0138173	0.0138173	0.0138173	0.0138173	0.0138173	0.0138173	0.0138173	0.0138173	0.0138173	0.0138173	0.0138173	0.0138173	0.0138173	0.0138173	0.0138173	0.0138173	0.0138173	0.0138173	0.0138173	0.0138173	0.0138173	0.0138173
0.0175587	0.0175587	0.0175587	0.0175587	0.0175587	0.0175587	0.0175587	0.0175587	0.0175587	0.0175587	0.0175587	0.0175587	0.0175587	0.0175587	0.0175587	0.0175587	0.0175587	0.0175587	0.0175587	0.0175587	0.0175587	0.0175587	0.0175587	0.0175587	0.0175587	0.0175587	0.0175587	0.0175587	0.0175587	0.0175587	0.0175587	0.0175587	0.0175587	0.0175587	0.0175587	0.0175587	0.0175587	0.0175587	0.0175587	0.0175587	0.0175587	0.0175587	0.0175587	0.0175587	0.0175587	0.0175587	0.0175587	0.0175587	0.0175587	0.0175587
0.022953	0.022953	0.022953	0.022953	0.022953	0.022953	0.022953	0.022953	0.022953	0.022953	0.022953	0.022953	0.022953	0.022953	0.022953	0.022953	0.022953	0.022953	0.022953	0.022953	0.022953	0.022953	0.022953	0.022953	0.022953	0.022953	0.022953	0.022953	0.022953	0.022953	0.022953	0.022953	0.022953	0.022953	0.022953	0.022953	0.022953	0.022953	0.022953	0.022953	0.022953	0.022953	0.022953	0.022953	0.022953	0.022953	0.022953	0.022953	0.022953	0.022953
0.0165751	0.0165751	0.0165751	0.0165751	0.0165751	0.0165751	0.0165751	0.0165751	0.0165751	0.0165751	0.0165751	0.0165751	0.0165751	0.0165751	0.0165751	0.0165751	0.0165751	0.0165751	0.0165751	0.0165751	0.0165751	0.0165751	0.0165751	0.0165751	0.0165751	0.0165751	0.0165751	0.0165751	0.0165751	0.0165751	0.0165751	0.0165751	0.0165751	0.0165751	0.0165751	0.0165751	0.0165751	0.0165751	0.0165751	0.0165751	0.0165751	0.0165751	0.0165751	0.0165751	0.0165751	0.0165751	0.0165751	0.0165751	0.0165751	0.0165751
0.0142312	0.0142312	0.0142312	0.0142312	0.0142312	0.0142312	0.0142312	0.0142312	0.0142312	0.0142312	0.0142312	0.0142312	0.0142312	0.0142312	0.0142312	0.0142312	0.0142312	0.0142312	0.0142312	0.0142312	0.0142312	0.0142312	0.0142312	0.0142312	0.0142312	0.0142312	0.0142312	0.0142312	0.0142312	0.0142312	0.0142312	0.0142312	0.0142312	0.0142312	0.0142312	0.0142312	0.0142312	0.0142312	0.0142312	0.0142312	0.0142312	0.0142312	0.0142312	0.0142312	0.0142312	0.0142312	0.0142312	0.0142312	0.0142312	0.0142312
0.0208139	0.0208139	0.0208139	0.0208139	0.0208139	0.0208139	0.0208139	0.0208139	0.0208139	0.0208139	0.0208139	0.0208139	0.0208139	0.0208139	0.0208139	0.0208139	0.0208139	0.0208139	0.0208139	0.0208139	0.0208139	0.0208139	0.0208139	0.0208139	0.0208139	0.0208139	0.0208139	0.0208139	0.0208139	0.0208139	0.0208139	0.0208139	0.0208139	0.0208139	0.0208139	0.0208139	0.0208139	0.0208139	0.0208139	0.0208139	0.0208139	0.0208139	0.0208139	0.0208139	0.0208139	0.0208139	0.0208139	0.0208139	0.0208139	0.0208139
0.0211291	0.0211291	0.0211291	0.0211291	0.0211291	0.0211291	0.0211291	0.0211291	0.0211291	0.0211291	0.0211291	0.0211291	0.0211291	0.0211291	0.0211291	0.0211291	0.0211291	0.0211291	0.0211291	0.0211291	0.0211291	0.0211291	0.0211291	0.0211291	0.0211291	0.0211291	0.0211291	0.0211291	0.0211291	0.0211291	0.0211291	0.0211291	0.0211291	0.0211291	0.0211291	0.0211291	0.0211291	0.0211291	0.0211291	0.0211291	0.0211291	0.0211291	0.0211291	0.0211291	0.0211291	0.0211291	0.0211291	0.0211291	0.0211291	0.0211291
0.020003	0.020003	0.020003	0.020003	0.020003	0.020003	0.020003	0.020003	0.020003	0.020003	0.020003	0.020003	0.020003	0.020003	0.020003	0.020003	0.020003	0.020003	0.020003	0.020003	0.020003	0.020003	0.020003	0.020003	0.020003	0.020003	0.020003	0.020003	0.020003	0.020003	0.020003	0.020003	0.020003	0.020003	0.020003	0.020003	0.020003	0.020003	0.020003	0.020003	0.020003	0.020003	0.020003	0.020003	0.020003	0.020003	0.020003	0.020003	0.020003	0.020003
0.0249231	0.0249231	0.0249231	0.0249231	0.0249231	0.0249231	0.0249231	0.0249231	0.0249231	0.0249231	0.0249231	0.0249231	0.0249231	0.0249231	0.0249231	0.0249231	0.0249231	0.0249231	0.0249231	0.0249231	0.0249231	0.0249231	0.0249231	0.0249231	0.0249231	0.0249231	0.0249231	0.0249231	0.0249231	0.0249231	0.0249231	0.0249231	0.0249231	0.0249231	0.0249231	0.0249231	0.0249231	0.0249231	0.0249231	0.0249231	0.0249231	0.0249231	0.0249231	0.0249231	0.0249231	0.0249231	0.0249231	0.0249231	0.0249231	0.0249231
0.0291497	0.0291497	0.0291497	0.0291497	0.0291497	0.0291497	0.0291497	0.0291497	0.0291497	0.0291497	0.0291497	0.0291497	0.0291497	0.0291497	0.0291497	0.0291497	0.0291497	0.0291497	0.0291497	0.0291497	0.0291497	0.0291497	0.0291497	0.0291497	0.0291497	0.0291497	0.0291497	0.0291497	0.0291497	0.0291497	0.0291497	0.0291497	0.0291497	0.0291497	0.0291497	0.0291497	0.0291497	0.0291497	0.0291497	0.0291497	0.0291497	0.0291497	0.0291497	0.0291497	0.0291497	0.0291497	0.0291497	0.0291497	0.0291497	0.0291497
0.0424206	0.0424206	0.0424206	0.0424206	0.0424206	0.0424206	0.0424206	0.0424206	0.0424206	0.0424206	0.0424206	0.0424206	0.0424206	0.0424206	0.0424206	0.0424206	0.0424206	0.0424206	0.0424206	0.0424206	0.0424206	0.0424206	0.0424206	0.0424206	0.0424206	0.0424206	0.0424206	0.0424206	0.0424206	0.0424206	0.0424206	0.0424206	0.0424206	0.0424206	0.0424206	0.0424206	0.0424206	0.0424206	0.0424206	0.0424206	0.0424206	0.0424206	0.0424206	0.0424206	0.0424207	0.0424207	0.0424207	0.0424207	0.0424207	0.0424207
0.0235979	0.0235979	0.0235979	0.0235979	0.0235979	0.0235979	0.0235979	0.0235979	0.0235979	0.0235979	0.0235979	0.0235979	0.0235979	0.0235979	0.0235979	0.0235979	0.0235979	0.0235979	0.0235979	0.0235979	0.0235979	0.0235979	0.0235979	0.0235979	0.0235979	0.0235979	0.0235979	0.0235979	0.0235979	0.0235979	0.0235979	0.0235979	0.0235979	0.0235979	0.0235979	0.0235979	0.0235979	0.0235979	0.0235979	0.0235979	0.0235979	0.0235979	0.0235979	0.0235979	0.0235979	0.0235979	0.0235979	0.0235979	0.0235979	0.0235979
0.0469016	0.0469016	0.0469016	0.0469016	0.0469016	0.0469016	0.0469016	0.0469016	0.0469016	0.0469016	0.0469016	0.0469016	0.0469016	0.0469016	0.0469016	0.0469016	0.0469016	0.0469016	0.0469016	0.0469016	0.0469016	0.0469016	0.0469016	0.0469016	0.0469016	0.0469016	0.0469016	0.0469016	0.0469016	0.0469016	0.0469016	0.0469016	0.0469016	0.0469016	0.0469016	0.0469016	0.0469016	0.0469016	0.0469016	0.0469016	0.0469016	0.0469016	0.0469016	0.0469016	0.0469016	0.0469016	0.0469016	0.0469016	0.0469016	0.0469016
0.0221072	0.0221072	0.0221072	0.0221072	0.0221072	0.0221072	0.0221072	0.0221072	0.0221072	0.0221072	0.0221072	0.0221072	0.0221072	0.0221072	0.0221072	0.0221072	0.0221072	0.0221072	0.0221072	0.0221072	0.0221072	0.0221072	0.0221072	0.0221072	0.0221072	0.0221072	0.0221072	0.0221072	0.0221072	0.0221072	0.0221072	0.0221072	0.0221072	0.0221072	0.0221072	0.0221072	0.0221072	0.0221072	0.0221072	0.0221072	0.0221072	0.0221072	0.0221072	0.0221072	0.0221072	0.0221072	0.0221072	0.0221072	0.0221072	0.0221072
0.0253676	0.0253676	0.0253676	0.0253676	0.0253676	0.0253676	0.0253676	0.0253676	0.0253676	0.0253676	0.0253676	0.0253676	0.0253676	0.0253676	0.0253676	0.0253676	0.0253676	0.0253676	0.0253676	0.0253676	0.0253676	0.0253676	0.0253676	0.0253676	0.0253676	0.0253676	0.0253676	0.0253676	0.0253676	0.0253676	0.0253676	0.0253676	0.0253676	0.0253676	0.0253676	0.0253676	0.0253676	0.0253676	0.0253676	0.0253676	0.0253676	0.0253676	0.0253676	0.0253676	0.0253676	0.0253676	0.0253676	0.0253676	0.0253676	0.0253676
0.0277081	0.0277081	0.0277081	0.0277081	0.0277081	0.0277081	0.0277081	0.0277081	0.0277081	0.0277081	0.0277081	0.0277081	0.0277081	0.0277081	0.0277081	0.0277081	0.0277081	0.0277081	0.0277081	0.0277081	0.0277081	0.0277081	0.0277081	0.0277081	0.0277081	0.0277081	0.0277081	0.0277081	0.0277081	0.0277081	0.0277081	0.0277081	0.0277081	0.0277081	0.0277081	0.0277081	0.0277081	0.0277081	0.0277081	0.0277081	0.0277081	0.0277081	0.0277081	0.0277081	0.0277081	0.0277081	0.0277081	0.0277081	0.0277081	0.0277081
0.0344668	0.0344668	0.0344668	0.0344668	0.0344668	0.0344668	0.0344668	0.0344668	0.0344668	0.0344668	0.0344668	0.0344668	0.0344668	0.0344668	0.0344668	0.0344668	0.0344668	0.0344668	0.0344668	0.0344668	0.0344668	0.0344668	0.0344668	0.0344668	0.0344668	0.0344668	0.0344668	0.0344668	0.0344668	0.0344668	0.0344668	0.0344668	0.0344668	0.0344668	0.0344668	0.0344668	0.0344668	0.0344668	0.0344668	0.0344668	0.0344668	0.0344668	0.0344668	0.0344668	0.0344668	0.0344668	0.0344668	0.0344668	0.0344668	0.0344668
0.0237596	0.0237596	0.0237596	0.0237596	0.0237596	0.0237596	0.0237596	0.0237596	0.0237596	0.0237596	0.0237596	0.0237596	0.0237596	0.0237596	0.0237596	0.0237596	0.0237596	0.0237596	0.0237596	0.0237596	0.0237596	0.0237596	0.0237596	0.0237596	0.0237596	0.0237596	0.0237596	0.0237596	0.0237596	0.0237596	0.0237596	0.0237596	0.0237596	0.0237596	0.0237596	0.0237596	0.0237596	0.0237596	0.0237596	0.0237596	0.0237596	0.0237596	0.0237596	0.0237596	0.0237596	0.0237596	0.0237596	0.0237596	0.0237596	0.0237596
0.0127911	0.0127911	0.0127911	0.0127911	0.0127911	0.0127911	0.0127911	0.0127911	0.0127911	0.0127911	0.0127911	0.0127911	0.0127911	0.0127911	0.0127911	0.0127911	0.0127911	0.0127911	0.0127911	0.0127911	0.0127911	0.0127911	0.0127911	0.0127911	0.0127911	0.0127911	0.0127911	0.0127911	0.0127911	0.0127911	0.0127911	0.0127911	0.0127911	0.0127911	0.0127911	0.0127911	0.0127911	0.0127911	0.0127911	0.0127911	0.0127911	0.0127911	0.0127911	0.0127911	0.0127911	0.0127911	0.0127911	0.0127911	0.0127911	0.0127911
0.0187358	0.0187358	0.0187358	0.0187358	0.0187358	0.0187358	0.0187358	0.0187358	0.0187358	0.0187358	0.0187358	0.0187358	0.0187358	0.0187358	0.0187358	0.0187358	0.0187358	0.0187358	0.0187358	0.0187358	0.0187358	0.0187358	0.0187358	0.0187358	0.0187358	0.0187358	0.0187358	0.0187358	0.0187358	0.0187358	0.0187358	0.0187358	0.0187358	0.0187358	0.0187358	0.0187358	0.0187358	0.0187358	0.0187358	0.0187358	0.0187358	0.0187358	0.0187358	0.0187358	0.0187358	0.0187358	0.0187358	0.0187358	0.0187358	0.0187358
0.0235976	0.0235976	0.0235976	0.0235976	0.0235976	0.0235976	0.0235976	0.0235976	0.0235976	0.0235976	0.0235976	0.0235976	0.0235976	0.0235976	0.0235976	0.0235976	0.0235976	0.0235976	0.0235976	0.0235976	0.0235976	0.0235976	0.0235976	0.0235976	0.0235976	0.0235976	0.0235976	0.0235976	0.0235976	0.0235976	0.0235976	0.0235976	0.0235976	0.0235976	0.0235976	0.0235976	0.0235976	0.0235976	0.0235976	0.0235976	0.0235976	0.0235976	0.0235976	0.0235976	0.0235976	0.0235976	0.0235976	0.0235976	0.0235976	0.0235976
0.0346324	0.0346324	0.0346324	0.0346324	0.0346324	0.0346324	0.0346324	0.0346324	0.0346324	0.0346324	0.0346324	0.0346324	0.0346324	0.0346324	0.0346324	0.0346324	0.0346324	0.0346324	0.0346324	0.0346324	0.0346324	0.0346324	0.0346324	0.0346324	0.0346324	0.0346324	0.0346324	0.0346324	0.0346324	0.0346324	0.0346324	0.0346324	0.0346324	0.0346324	0.0346324	0.0346324	0.0346324	0.0346324	0.0346324	0.0346324	0.0346324	0.0346324	0.0346324	0.0346324	0.0346324	0.0346324	0.0346324	0.0346324	0.0346324	0.0346324
0.0185791	0.0185791	0.0185791	0.0185791	0.0185791	0.0185791	0.0185791	0.0185791	0.0185791	0.0185791	0.0185791	0.0185791	0.0185791	0.0185791	0.0185791	0.0185791	0.0185791	0.0185791	0.0185791	0.0185791	0.0185791	0.0185791	0.0185791	0.0185791	0.0185791	0.0185791	0.0185791	0.0185791	0.0185791	0.0185791	0.0185791	0.0185791	0.0185791	0.0185791	0.0185791	0.0185791	0.0185791	0.0185791	0.0185791	0.0185791	0.0185791	0.0185791	0.0185791	0.0185791	0.0185791	0.0185791	0.0185791	0.0185791	0.0185791	0.0185791
0.0188875	0.0188875	0.0188875	0.0188875	0.0188875	0.0188875	0.0188875	0.0188875	0.0188875	0.0188875	0.0188875	0.0188875	0.0188875	0.0188875	0.0188875	0.0188875	0.0188875	0.0188875	0.0188875	0.0188875	0.0188875	0.0188876	0.0188876	0.0188876	0.0188876	0.0188876	0.0188876	0.0188876	0.0188876	0.0188876	0.0188876	0.0188876	0.0188876	0.0188876	0.0188876	0.0188876	0.0188876	0.0188876	0.0188876	0.0188876	0.0188876	0.0188876	0.0188876	0.0188876	0.0188876	0.0188876	0.0188876	0.0188876	0.0188876	0.0188876
0.0180993	0.0180993	0.0180993	0.0180993	0.0180993	0.0180993	0.0180993	0.0180993	0.0180993	0.0180993	0.0180993	0.0180993	0.0180993	0.0180993	0.0180993	0.0180993	0.0180993	0.0180993	0.0180993	0.0180993	0.0180993	0.0180993	0.0180993	0.0180993	0.0180993	0.0180993	0.0180993	0.0180993	0.0180993	0.0180993	0.0180993	0.0180993	0.0180993	0.0180993	0.0180993	0.0180993	0.0180993	0.0180993	0.0180993	0.0180993	0.0180993	0.0180993	0.0180993	0.0180993	0.0180993	0.0180993	0.0180993	0.0180993	0.0180993	0.0180993
0.032403	0.032403	0.032403	0.032403	0.032403	0.032403	0.032403	0.032403	0.032403	0.032403	0.032403	0.032403	0.032403	0.032403	0.032403	0.032403	0.0324031	0.0324031	0.0324031	0.0324031	0.0324031	0.0324032	0.0324032	0.0324032	0.0324032	0.0324032	0.0324033	0.0324033	0.0324033	0.0324033	0.0324034	0.0324034	0.0324034	0.0324034	0.0324034	0.0324034	0.0324035	0.0324035	0.0324035	0.0324035	0.0324035	0.0324035	0.0324035	0.0324035	0.0324035	0.0324036	0.0324036	0.0324036	0.0324036	0.0324036
0.0338568	0.0338568	0.0338568	0.0338568	0.0338568	0.0338568	0.0338568	0.0338568	0.0338568	0.0338568	0.0338568	0.0338568	0.0338568	0.0338568	0.0338568	0.0338568	0.0338568	0.0338568	0.0338568	0.0338568	0.0338568	0.0338568	0.0338568	0.0338568	0.0338568	0.0338568	0.0338568	0.0338568	0.0338568	0.0338568	0.0338568	0.0338568	0.0338568	0.0338568	0.0338568	0.0338568	0.0338568	0.0338568	0.0338568	0.0338568	0.0338568	0.0338568	0.0338568	0.0338568	0.0338568	0.0338568	0.0338568	0.0338568	0.0338568	0.0338568
0.00590443	0.00590443	0.00590443	0.00590443	0.00590443	0.00590443	0.00590443	0.00590443	0.00590443	0.00590443	0.00590443	0.00590443	0.00590443	0.00590443	0.00590443	0.00590443	0.00590443	0.00590443	0.00590443	0.00590443	0.00590443	0.00590443	0.00590443	0.00590443	0.00590443	0.00590443	0.00590443	0.00590443	0.00590443	0.00590443	0.00590443	0.00590443	0.00590443	0.00590443	0.00590443	0.00590443	0.00590443	0.00590443	0.00590443	0.00590443	0.00590443	0.00590443	0.00590443	0.00590443	0.00590443	0.00590443	0.00590443	0.00590443	0.00590443	0.00590443
0.0528416	0.0528416	0.0528416	0.0528416	0.0528416	0.0528416	0.0528416	0.0528416	0.0528416	0.0528416	0.0528416	0.0528416	0.0528416	0.0528416	0.0528416	0.0528416	0.0528416	0.0528416	0.0528416	0.0528416	0.0528416	0.0528416	0.0528416	0.0528416	0.0528416	0.0528416	0.0528416	0.0528416	0.0528416	0.0528416	0.0528416	0.0528416	0.0528416	0.0528416	0.0528416	0.0528416	0.0528416	0.0528416	0.0528416	0.0528416	0.0528416	0.0528416	0.0528416	0.0528416	0.0528416	0.0528416	0.0528416	0.0528416	0.0528416	0.0528416
0.0241133	0.0241133	0.0241133	0.0241133	0.0241133	0.0241133	0.0241133	0.0241133	0.0241133	0.0241133	0.0241133	0.0241133	0.0241133	0.0241133	0.0241133	0.0241133	0.0241133	0.0241133	0.0241133	0.0241133	0.0241133	0.0241133	0.0241133	0.0241133	0.0241133	0.0241133	0.0241133	0.0241133	0.0241133	0.0241133	0.0241133	0.0241133	0.0241133	0.0241133	0.0241133	0.0241133	0.0241133	0.0241133	0.0241133	0.0241133	0.0241133	0.0241133	0.0241133	0.0241133	0.0241133	0.0241133	0.0241133	0.0241133	0.0241133	0.0241133
0.062697	0.062697	0.062697	0.062697	0.062697	0.062697	0.062697	0.062697	0.062697	0.062697	0.062697	0.062697	0.062697	0.062697	0.062697	0.062697	0.062697	0.062697	0.062697	0.062697	0.062697	0.062697	0.062697	0.062697	0.062697	0.062697	0.062697	0.062697	0.062697	0.062697	0.062697	0.062697	0.062697	0.062697	0.062697	0.062697	0.062697	0.062697	0.062697	0.062697	0.062697	0.062697	0.062697	0.062697	0.062697	0.062697	0.062697	0.062697	0.062697	0.062697
0.0166033	0.0166033	0.0166033	0.0166033	0.0166033	0.0166033	0.0166033	0.0166033	0.0166033	0.0166033	0.0166033	0.0166033	0.0166033	0.0166033	0.0166033	0.0166033	0.0166033	0.0166033	0.0166033	0.0166033	0.0166033	0.0166033	0.0166033	0.0166033	0.0166033	0.0166033	0.0166033	0.0166033	0.0166033	0.0166033	0.0166033	0.0166033	0.0166033	0.0166033	0.0166033	0.0166033	0.0166033	0.0166033	0.0166033	0.0166033	0.0166033	0.0166033	0.0166033	0.0166033	0.0166033	0.0166033	0.0166033	0.0166033	0.0166033	0.0166033
0.0117281	0.0117281	0.0117281	0.0117281	0.0117281	0.0117281	0.0117281	0.0117281	0.0117281	0.0117281	0.0117281	0.0117281	0.0117281	0.0117281	0.0117281	0.0117281	0.0117281	0.0117281	0.0117281	0.0117281	0.0117281	0.0117281	0.0117281	0.0117281	0.0117281	0.0117281	0.0117281	0.0117281	0.0117281	0.0117281	0.0117281	0.0117281	0.0117281	0.0117281	0.0117281	0.0117281	0.0117281	0.0117281	0.0117281	0.0117281	0.0117281	0.0117281	0.0117281	0.0117281	0.0117281	0.0117281	0.0117281	0.0117281	0.0117281	0.0117281
0.0295241	0.0295241	0.0295241	0.0295241	0.0295241	0.0295241	0.0295241	0.0295241	0.0295241	0.0295241	0.0295241	0.0295241	0.0295241	0.0295241	0.0295241	0.0295241	0.0295241	0.0295241	0.0295241	0.0295241	0.0295241	0.0295241	0.0295241	0.0295241	0.0295241	0.0295241	0.0295241	0.0295241	0.0295241	0.0295241	0.0295241	0.0295241	0.0295241	0.0295241	0.0295241	0.0295241	0.0295241	0.0295241	0.0295241	0.0295241	0.0295241	0.0295241	0.0295241	0.0295241	0.0295241	0.0295241	0.0295241	0.0295241	0.0295241	0.0295241
0.0249231	0.0249231	0.0249231	0.0249231	0.0249231	0.0249231	0.0249231	0.0249231	0.0249231	0.0249231	0.0249231	0.0249231	0.0249231	0.0249231	0.0249231	0.0249231	0.0249231	0.0249231	0.0249231	0.0249231	0.0249231	0.0249231	0.0249231	0.0249231	0.0249231	0.0249231	0.0249231	0.0249231	0.0249231	0.0249231	0.0249231	0.0249231	0.0249231	0.0249231	0.0249231	0.0249231	0.0249231	0.0249231	0.0249231	0.0249231	0.0249231	0.0249231	0.0249231	0.0249231	0.0249231	0.0249231	0.0249231	0.0249231	0.0249231	0.0249231
0.0126483	0.0126483	0.0126483	0.0126483	0.0126483	0.0126483	0.0126483	0.0126483	0.0126483	0.0126483	0.0126483	0.0126483	0.0126483	0.0126483	0.0126483	0.0126483	0.0126483	0.0126483	0.0126483	0.0126483	0.0126483	0.0126483	0.0126483	0.0126483	0.0126483	0.0126483	0.0126483	0.0126483	0.0126483	0.0126483	0.0126483	0.0126483	0.0126483	0.0126483	0.0126483	0.0126483	0.0126483	0.0126483	0.0126483	0.0126483	0.0126483	0.0126483	0.0126483	0.0126483	0.0126483	0.0126483	0.0126483	0.0126483	0.0126483	0.0126483
0.0158029	0.0158029	0.0158029	0.0158029	0.0158029	0.0158029	0.0158029	0.0158029	0.0158029	0.0158029	0.0158029	0.0158029	0.0158029	0.0158029	0.0158029	0.0158029	0.0158029	0.0158029	0.0158029	0.0158029	0.0158029	0.0158029	0.0158029	0.0158029	0.0158029	0.0158029	0.0158029	0.0158029	0.0158029	0.0158029	0.0158029	0.0158029	0.0158029	0.0158029	0.0158029	0.0158029	0.0158029	0.0158029	0.0158029	0.0158029	0.0158029	0.0158029	0.0158029	0.0158029	0.0158029	0.0158029	0.0158029	0.0158029	0.0158029	0.0158029
0.0310433	0.0310433	0.0310433	0.0310433	0.0310433	0.0310433	0.0310433	0.0310433	0.0310433	0.0310433	0.0310433	0.0310433	0.0310433	0.0310433	0.0310433	0.0310433	0.0310433	0.0310433	0.0310433	0.0310433	0.0310433	0.0310433	0.0310433	0.0310433	0.0310433	0.0310433	0.0310433	0.0310433	0.0310433	0.0310433	0.0310433	0.0310433	0.0310433	0.0310433	0.0310433	0.0310433	0.0310433	0.0310433	0.0310433	0.0310433	0.0310433	0.0310433	0.0310433	0.0310433	0.0310433	0.0310433	0.0310433	0.0310433	0.0310433	0.0310433
0.0267482	0.0267482	0.0267482	0.0267482	0.0267482	0.0267482	0.0267482	0.0267482	0.0267482	0.0267482	0.0267482	0.0267482	0.0267482	0.0267482	0.0267482	0.0267482	0.0267482	0.0267482	0.0267482	0.0267482	0.0267482	0.0267482	0.0267482	0.0267482	0.0267482	0.0267482	0.0267482	0.0267482	0.0267482	0.0267482	0.0267482	0.0267482	0.0267482	0.0267482	0.0267482	0.0267482	0.0267482	0.0267482	0.0267482	0.0267482	0.0267482	0.0267482	0.0267482	0.0267482	0.0267482	0.0267482	0.0267482	0.0267482	0.0267482	0.0267482
0.020003	0.020003	0.020003	0.020003	0.020003	0.020003	0.020003	0.020003	0.020003	0.020003	0.020003	0.020003	0.020003	0.020003	0.020003	0.020003	0.020003	0.020003	0.020003	0.020003	0.020003	0.020003	0.020003	0.020003	0.020003	0.020003	0.020003	0.020003	0.020003	0.020003	0.020003	0.020003	0.020003	0.020003	0.020003	0.020003	0.020003	0.020003	0.020003	0.020003	0.020003	0.020003	0.020003	0.020003	0.020003	0.020003	0.020003	0.020003	0.020003	0.020003
0.01398	0.01398	0.01398	0.01398	0.01398	0.01398	0.01398	0.01398	0.01398	0.01398	0.01398	0.01398	0.01398	0.01398	0.01398	0.01398	0.01398	0.01398	0.01398	0.01398	0.01398	0.01398	0.01398	0.01398	0.01398	0.01398	0.01398	0.01398	0.01398	0.01398	0.01398	0.01398	0.01398	0.01398	0.01398	0.01398	0.01398	0.01398	0.01398	0.01398	0.01398	0.01398	0.01398	0.01398	0.01398	0.01398	0.01398	0.01398	0.01398	0.01398
0.0194886	0.0194886	0.0194886	0.0194886	0.0194886	0.0194886	0.0194886	0.0194886	0.0194886	0.0194886	0.0194886	0.0194886	0.0194886	0.0194886	0.0194886	0.0194886	0.0194886	0.0194886	0.0194886	0.0194886	0.0194886	0.0194886	0.0194886	0.0194886	0.0194886	0.0194886	0.0194886	0.0194886	0.0194886	0.0194886	0.0194886	0.0194886	0.0194886	0.0194886	0.0194886	0.0194886	0.0194886	0.0194886	0.0194886	0.0194886	0.0194886	0.0194886	0.0194886	0.0194886	0.0194886	0.0194886	0.0194886	0.0194886	0.0194886	0.0194886
0.0433256	0.0433256	0.0433256	0.0433256	0.0433256	0.0433256	0.0433256	0.0433256	0.0433256	0.0433256	0.0433256	0.0433256	0.0433256	0.0433256	0.0433256	0.0433256	0.0433256	0.0433256	0.0433256	0.0433256	0.0433256	0.0433256	0.0433256	0.0433256	0.0433256	0.0433256	0.0433256	0.0433256	0.0433256	0.0433256	0.0433256	0.0433256	0.0433256	0.0433256	0.0433256	0.0433256	0.0433256	0.0433256	0.0433256	0.0433256	0.0433256	0.0433256	0.0433256	0.0433256	0.0433256	0.0433256	0.0433256	0.0433256	0.0433256	0.0433256
0.0456418	0.0456418	0.0456418	0.0456418	0.0456418	0.0456418	0.0456418	0.0456418	0.0456418	0.0456418	0.0456418	0.0456418	0.0456418	0.0456418	0.0456418	0.0456418	0.0456418	0.0456418	0.0456418	0.0456418	0.0456418	0.0456418	0.0456418	0.0456418	0.0456418	0.0456418	0.0456418	0.0456418	0.0456418	0.0456418	0.0456418	0.0456418	0.0456418	0.0456418	0.0456418	0.0456418	0.0456418	0.0456418	0.0456418	0.0456418	0.0456418	0.0456418	0.0456418	0.0456418	0.0456418	0.0456418	0.0456418	0.0456418	0.0456418	0.0456418
0.0174952	0.0174952	0.0174952	0.0174952	0.0174952	0.0174952	0.0174952	0.0174952	0.0174952	0.0174952	0.0174952	0.0174952	0.0174952	0.0174952	0.0174952	0.0174953	0.0174953	0.0174953	0.0174953	0.0174953	0.0174953	0.0174953	0.0174953	0.0174953	0.0174953	0.0174953	0.0174953	0.0174953	0.0174953	0.0174953	0.0174953	0.0174953	0.0174953	0.0174953	0.0174953	0.0174953	0.0174953	0.0174953	0.0174953	0.0174953	0.0174953	0.0174953	0.0174953	0.0174953	0.0174953	0.0174953	0.0174953	0.0174953	0.0174953	0.0174953
0.0132035	0.0132035	0.0132035	0.0132035	0.0132035	0.0132035	0.0132035	0.0132035	0.0132035	0.0132035	0.0132035	0.0132035	0.0132035	0.0132035	0.0132035	0.0132035	0.0132035	0.0132035	0.0132035	0.0132035	0.0132035	0.0132035	0.0132035	0.0132035	0.0132035	0.0132035	0.0132035	0.0132035	0.0132035	0.0132035	0.0132035	0.0132035	0.0132035	0.0132035	0.0132035	0.0132035	0.0132035	0.0132035	0.0132035	0.0132035	0.0132035	0.0132035	0.0132035	0.0132035	0.0132035	0.0132035	0.0132035	0.0132035	0.0132035	0.0132035
0.0553257	0.0553257	0.0553257	0.0553257	0.0553257	0.0553257	0.0553257	0.0553257	0.0553257	0.0553257	0.0553257	0.0553257	0.0553257	0.0553257	0.0553257	0.0553257	0.0553257	0.0553257	0.0553257	0.0553257	0.0553257	0.0553257	0.0553257	0.0553257	0.0553257	0.0553257	0.0553257	0.0553257	0.0553257	0.0553257	0.0553257	0.0553257	0.0553257	0.0553257	0.0553257	0.0553257	0.0553257	0.0553257	0.0553257	0.0553257	0.0553257	0.0553257	0.0553257	0.0553257	0.0553257	0.0553257	0.0553257	0.0553257	0.0553257	0.0553257
0.0201561	0.0201561	0.0201561	0.0201561	0.0201561	0.0201561	0.0201561	0.0201561	0.0201561	0.0201561	0.0201561	0.0201561	0.0201561	0.0201561	0.0201561	0.0201561	0.0201561	0.0201561	0.0201561	0.0201561	0.0201561	0.0201561	0.0201561	0.0201561	0.0201561	0.0201561	0.0201561	0.0201561	0.0201561	0.0201561	0.0201561	0.0201561	0.0201561	0.0201561	0.0201561	0.0201561	0.0201561	0.0201561	0.0201561	0.0201561	0.0201561	0.0201561	0.0201561	0.0201561	0.0201561	0.0201561	0.0201561	0.0201561	0.0201561	0.0201561
0.035483	0.035483	0.035483	0.035483	0.035483	0.035483	0.035483	0.035483	0.035483	0.035483	0.035483	0.035483	0.035483	0.035483	0.035483	0.035483	0.035483	0.035483	0.035483	0.035483	0.035483	0.035483	0.035483	0.035483	0.035483	0.035483	0.035483	0.035483	0.035483	0.035483	0.035483	0.035483	0.035483	0.035483	0.035483	0.035483	0.035483	0.035483	0.035483	0.035483	0.035483	0.035483	0.035483	0.035483	0.035483	0.035483	0.035483	0.035483	0.035483	0.035483
0.042061	0.042061	0.042061	0.042061	0.042061	0.042061	0.042061	0.042061	0.042061	0.042061	0.042061	0.042061	0.042061	0.042061	0.042061	0.042061	0.042061	0.042061	0.042061	0.042061	0.042061	0.042061	0.042061	0.042061	0.042061	0.042061	0.042061	0.042061	0.042061	0.042061	0.042061	0.042061	0.042061	0.042061	0.042061	0.042061	0.042061	0.042061	0.042061	0.042061	0.042061	0.042061	0.042061	0.042061	0.042061	0.042061	0.042061	0.042061	0.042061	0.042061
0.0308356	0.0308356	0.0308356	0.0308356	0.0308356	0.0308356	0.0308356	0.0308356	0.0308356	0.0308356	0.0308356	0.0308356	0.0308356	0.0308356	0.0308356	0.0308356	0.0308356	0.0308356	0.0308356	0.0308356	0.0308356	0.0308356	0.0308356	0.0308356	0.0308356	0.0308356	0.0308356	0.0308356	0.0308356	0.0308356	0.0308356	0.0308356	0.0308356	0.0308356	0.0308356	0.0308356	0.0308356	0.0308356	0.0308356	0.0308356	0.0308356	0.0308356	0.0308356	0.0308356	0.0308356	0.0308356	0.0308356	0.0308356	0.0308356	0.0308356
0.0137942	0.0137942	0.0137942	0.0137942	0.0137942	0.0137942	0.0137942	0.0137942	0.0137942	0.0137942	0.0137942	0.0137942	0.0137942	0.0137942	0.0137942	0.0137942	0.0137942	0.0137942	0.0137942	0.0137942	0.0137942	0.0137942	0.0137942	0.0137942	0.0137942	0.0137942	0.0137942	0.0137942	0.0137942	0.0137942	0.0137942	0.0137942	0.0137942	0.0137942	0.0137942	0.0137942	0.0137942	0.0137942	0.0137942	0.0137942	0.0137942	0.0137942	0.0137942	0.0137942	0.0137942	0.0137942	0.0137942	0.0137942	0.0137942	0.0137942
0.0170786	0.0170786	0.0170786	0.0170786	0.0170786	0.0170786	0.0170786	0.0170786	0.0170786	0.0170786	0.0170786	0.0170786	0.0170786	0.0170786	0.0170786	0.0170786	0.0170786	0.0170786	0.0170786	0.0170786	0.0170786	0.0170786	0.0170786	0.0170786	0.0170786	0.0170786	0.0170786	0.0170786	0.0170786	0.0170786	0.0170786	0.0170786	0.0170786	0.0170786	0.0170786	0.0170786	0.0170786	0.0170786	0.0170786	0.0170786	0.0170786	0.0170786	0.0170786	0.0170786	0.0170786	0.0170786	0.0170786	0.0170786	0.0170786	0.0170786
0.0226294	0.0226294	0.0226294	0.0226294	0.0226294	0.0226294	0.0226294	0.0226294	0.0226294	0.0226294	0.0226294	0.0226294	0.0226294	0.0226294	0.0226294	0.0226294	0.0226294	0.0226294	0.0226294	0.0226294	0.0226294	0.0226294	0.0226294	0.0226294	0.0226294	0.0226294	0.0226294	0.0226294	0.0226294	0.0226294	0.0226294	0.0226294	0.0226294	0.0226294	0.0226294	0.0226294	0.0226294	0.0226294	0.0226294	0.0226294	0.0226294	0.0226294	0.0226294	0.0226294	0.0226294	0.0226294	0.0226294	0.0226294	0.0226294	0.0226294
0.0394632	0.0394632	0.0394632	0.0394632	0.0394632	0.0394632	0.0394632	0.0394632	0.0394632	0.0394632	0.0394632	0.0394632	0.0394632	0.0394632	0.0394632	0.0394632	0.0394632	0.0394632	0.0394632	0.0394632	0.0394632	0.0394632	0.0394632	0.0394632	0.0394632	0.0394632	0.0394632	0.0394632	0.0394632	0.0394632	0.0394632	0.0394632	0.0394632	0.0394632	0.0394632	0.0394632	0.0394632	0.0394632	0.0394632	0.0394632	0.0394632	0.0394632	0.0394632	0.0394632	0.0394632	0.0394632	0.0394632	0.0394632	0.0394632	0.0394632
0.0250499	0.0250499	0.0250499	0.0250499	0.0250499	0.0250499	0.0250499	0.0250499	0.02505	0.0250501	0.0250502	0.0250504	0.0250506	0.0250509	0.0250513	0.0250517	0.0250522	0.0250527	0.0250533	0.0250538	0.0250544	0.025055	0.0250556	0.0250561	0.0250567	0.0250572	0.0250576	0.0250581	0.0250585	0.0250588	0.0250592	0.0250595	0.0250597	0.0250599	0.0250601	0.0250603	0.0250604	0.0250605	0.0250606	0.0250606	0.0250607	0.0250606	0.0250606	0.0250606	0.0250606	0.0250605	0.0250604	0.0250604	0.0250603	0.0250602
0.0364423	0.0364423	0.0364423	0.0364423	0.0364423	0.0364423	0.0364423	0.0364423	0.0364423	0.0364423	0.0364423	0.0364423	0.0364423	0.0364423	0.0364423	0.0364423	0.0364423	0.0364423	0.0364423	0.0364423	0.0364423	0.0364423	0.0364423	0.0364423	0.0364423	0.0364423	0.0364423	0.0364423	0.0364423	0.0364423	0.0364423	0.0364423	0.0364423	0.0364423	0.0364423	0.0364423	0.0364423	0.0364423	0.0364423	0.0364423	0.0364423	0.0364423	0.0364423	0.0364423	0.0364423	0.0364423	0.0364423	0.0364423	0.0364423	0.0364423
0.0496917	0.0496917	0.0496917	0.0496917	0.0496917	0.0496917	0.0496917	0.0496917	0.0496917	0.0496917	0.0496917	0.0496917	0.0496917	0.0496917	0.0496917	0.0496917	0.0496917	0.0496917	0.0496917	0.0496917	0.0496917	0.0496917	0.0496917	0.0496917	0.0496917	0.0496917	0.0496917	0.0496917	0.0496917	0.0496917	0.0496917	0.0496917	0.0496917	0.0496917	0.0496917	0.0496917	0.0496917	0.0496917	0.0496917	0.0496917	0.0496917	0.0496917	0.0496917	0.0496917	0.0496917	0.0496917	0.0496917	0.0496917	0.0496917	0.0496917
0.0405083	0.0405083	0.0405083	0.0405083	0.0405083	0.0405083	0.0405083	0.0405083	0.0405083	0.0405083	0.0405083	0.0405083	0.0405083	0.0405083	0.0405083	0.0405083	0.0405083	0.0405083	0.0405083	0.0405083	0.0405083	0.0405083	0.0405083	0.0405083	0.0405083	0.0405083	0.0405083	0.0405083	0.0405083	0.0405083	0.0405083	0.0405083	0.0405083	0.0405083	0.0405083	0.0405083	0.0405083	0.0405083	0.0405083	0.0405083	0.0405083	0.0405083	0.0405083	0.0405083	0.0405083	0.0405083	0.0405083	0.0405083	0.0405083	0.0405083
0.0232441	0.0232441	0.0232441	0.0232441	0.0232441	0.0232441	0.0232441	0.0232441	0.0232441	0.0232441	0.0232441	0.0232441	0.0232441	0.0232441	0.0232441	0.0232441	0.0232441	0.0232441	0.0232441	0.0232441	0.0232441	0.0232441	0.0232441	0.0232441	0.0232441	0.0232441	0.0232441	0.0232441	0.0232441	0.0232441	0.0232441	0.0232441	0.0232441	0.0232441	0.0232441	0.0232441	0.0232441	0.0232441	0.0232441	0.0232441	0.0232441	0.0232441	0.0232441	0.0232441	0.0232441	0.0232441	0.0232441	0.0232441	0.0232441	0.0232441
0.0262942	0.0262942	0.0262942	0.0262942	0.0262942	0.0262942	0.0262942	0.0262942	0.0262942	0.0262942	0.0262942	0.0262942	0.0262942	0.0262942	0.0262942	0.0262942	0.0262942	0.0262942	0.0262942	0.0262942	0.0262942	0.0262942	0.0262942	0.0262942	0.0262942	0.0262942	0.0262942	0.0262942	0.0262942	0.0262942	0.0262942	0.0262942	0.0262942	0.0262942	0.0262942	0.0262942	0.0262942	0.0262942	0.0262942	0.0262942	0.0262942	0.0262942	0.0262942	0.0262942	0.0262942	0.0262942	0.0262942	0.0262942	0.0262942	0.0262942
0.0206886	0.0206886	0.0206886	0.0206886	0.0206886	0.0206886	0.0206886	0.0206886	0.0206886	0.0206886	0.0206886	0.0206886	0.0206886	0.0206886	0.0206886	0.0206886	0.0206886	0.0206886	0.0206886	0.0206886	0.0206886	0.0206886	0.0206886	0.0206886	0.0206886	0.0206886	0.0206886	0.0206886	0.0206886	0.0206886	0.0206886	0.0206886	0.0206886	0.0206886	0.0206886	0.0206886	0.0206886	0.0206886	0.0206886	0.0206886	0.0206886	0.0206886	0.0206886	0.0206886	0.0206886	0.0206886	0.0206886	0.0206886	0.0206886	0.0206886
0.0220459	0.0220459	0.0220459	0.0220459	0.0220459	0.0220459	0.0220459	0.0220459	0.0220459	0.0220459	0.0220459	0.0220459	0.0220459	0.0220459	0.0220459	0.0220459	0.0220459	0.0220459	0.0220459	0.0220459	0.0220459	0.0220459	0.0220459	0.0220459	0.0220459	0.0220459	0.0220459	0.0220459	0.0220459	0.0220459	0.0220459	0.0220459	0.0220459	0.0220459	0.0220459	0.0220459	0.0220459	0.0220459	0.0220459	0.0220459	0.0220459	0.0220459	0.0220459	0.0220459	0.0220459	0.0220459	0.0220459	0.0220459	0.0220459	0.0220459
0.0187475	0.0187475	0.0187475	0.0187475	0.0187475	0.0187475	0.0187475	0.0187475	0.0187475	0.0187475	0.0187475	0.0187475	0.0187475	0.0187475	0.0187475	0.0187475	0.0187475	0.0187475	0.0187475	0.0187475	0.0187475	0.0187475	0.0187475	0.0187475	0.0187475	0.0187475	0.0187475	0.0187475	0.0187475	0.0187475	0.0187475	0.0187475	0.0187475	0.0187475	0.0187475	0.0187475	0.0187475	0.0187475	0.0187475	0.0187475	0.0187475	0.0187475	0.0187475	0.0187475	0.0187475	0.0187475	0.0187475	0.0187475	0.0187475	0.0187475
0.00634718	0.00634718	0.00634718	0.00634718	0.00634718	0.00634718	0.00634718	0.00634718	0.00634718	0.00634718	0.00634718	0.00634718	0.00634718	0.00634718	0.00634718	0.00634718	0.00634718	0.00634718	0.00634718	0.00634718	0.00634718	0.00634718	0.00634719	0.00634719	0.00634719	0.00634719	0.00634719	0.00634719	0.00634719	0.00634719	0.00634719	0.00634719	0.00634719	0.00634718	0.00634718	0.00634718	0.00634718	0.00634718	0.00634718	0.00634718	0.00634718	0.00634718	0.00634718	0.00634718	0.00634718	0.00634718	0.00634718	0.00634718	0.00634718	0.00634719
0.0398263	0.0398263	0.0398263	0.0398263	0.0398263	0.0398263	0.0398263	0.0398263	0.0398263	0.0398263	0.0398263	0.0398263	0.0398263	0.0398263	0.0398263	0.0398263	0.0398263	0.0398263	0.0398263	0.0398263	0.0398263	0.0398263	0.0398263	0.0398263	0.0398263	0.0398263	0.0398263	0.0398263	0.0398263	0.0398263	0.0398263	0.0398263	0.0398263	0.0398263	0.0398263	0.0398263	0.0398263	0.0398263	0.0398263	0.0398263	0.0398263	0.0398263	0.0398263	0.0398263	0.0398263	0.0398263	0.0398263	0.0398263	0.0398263	0.0398263
0.0131737	0.0131737	0.0131737	0.0131737	0.0131737	0.0131737	0.0131737	0.0131737	0.0131737	0.0131737	0.0131737	0.0131737	0.0131737	0.0131737	0.0131737	0.0131737	0.0131737	0.0131737	0.0131737	0.0131737	0.0131737	0.0131737	0.0131737	0.0131737	0.0131737	0.0131737	0.0131737	0.0131737	0.0131737	0.0131737	0.0131737	0.0131737	0.0131737	0.0131737	0.0131737	0.0131737	0.0131737	0.0131737	0.0131737	0.0131737	0.0131737	0.0131737	0.0131737	0.0131737	0.0131737	0.0131737	0.0131737	0.0131737	0.0131737	0.0131737
0.0209183	0.0209183	0.0209183	0.0209183	0.0209183	0.0209183	0.0209183	0.0209183	0.0209183	0.0209183	0.0209183	0.0209183	0.0209183	0.0209183	0.0209183	0.0209183	0.0209183	0.0209183	0.0209183	0.0209183	0.0209183	0.0209183	0.0209183	0.0209183	0.0209183	0.0209183	0.0209183	0.0209183	0.0209183	0.0209183	0.0209183	0.0209183	0.0209183	0.0209183	0.0209183	0.0209183	0.0209183	0.0209183	0.0209183	0.0209183	0.0209183	0.0209183	0.0209183	0.0209183	0.0209183	0.0209183	0.0209183	0.0209183	0.0209183	0.0209183
0.0165952	0.0165952	0.0165952	0.0165952	0.0165952	0.0165952	0.0165952	0.0165952	0.0165952	0.0165952	0.0165952	0.0165952	0.0165952	0.0165952	0.0165952	0.0165952	0.0165952	0.0165952	0.0165952	0.0165952	0.0165952	0.0165952	0.0165952	0.0165952	0.0165952	0.0165952	0.0165952	0.0165952	0.0165952	0.0165952	0.0165952	0.0165952	0.0165952	0.0165952	0.0165952	0.0165952	0.0165952	0.0165952	0.0165952	0.0165952	0.0165952	0.0165952	0.0165952	0.0165952	0.0165952	0.0165952	0.0165952	0.0165952	0.0165952	0.0165952
0.021439	0.021439	0.021439	0.021439	0.021439	0.021439	0.021439	0.021439	0.021439	0.021439	0.021439	0.021439	0.021439	0.021439	0.021439	0.021439	0.021439	0.021439	0.021439	0.021439	0.021439	0.021439	0.021439	0.021439	0.021439	0.021439	0.021439	0.021439	0.021439	0.021439	0.021439	0.021439	0.021439	0.021439	0.021439	0.021439	0.021439	0.021439	0.021439	0.021439	0.021439	0.021439	0.021439	0.021439	0.021439	0.021439	0.021439	0.021439	0.021439	0.021439
0.0157393	0.0157393	0.0157393	0.0157393	0.0157393	0.0157393	0.0157393	0.0157393	0.0157393	0.0157393	0.0157393	0.0157393	0.0157393	0.0157393	0.0157393	0.0157393	0.0157393	0.0157393	0.0157393	0.0157393	0.0157393	0.0157393	0.0157393	0.0157393	0.0157393	0.0157393	0.0157393	0.0157393	0.0157393	0.0157393	0.0157393	0.0157393	0.0157393	0.0157393	0.0157393	0.0157393	0.0157393	0.0157393	0.0157393	0.0157393	0.0157393	0.0157393	0.0157393	0.0157393	0.0157393	0.0157393	0.0157393	0.0157393	0.0157393	0.0157393
0.012875	0.012875	0.012875	0.012875	0.012875	0.012875	0.012875	0.012875	0.012875	0.012875	0.012875	0.012875	0.012875	0.012875	0.012875	0.012875	0.012875	0.012875	0.012875	0.012875	0.012875	0.012875	0.012875	0.012875	0.012875	0.012875	0.012875	0.012875	0.012875	0.012875	0.012875	0.012875	0.012875	0.012875	0.012875	0.012875	0.012875	0.012875	0.012875	0.012875	0.012875	0.012875	0.012875	0.012875	0.012875	0.012875	0.012875	0.012875	0.012875	0.012875
0.012816	0.012816	0.012816	0.012816	0.012816	0.012816	0.012816	0.012816	0.012816	0.012816	0.012816	0.012816	0.012816	0.012816	0.012816	0.012816	0.012816	0.012816	0.012816	0.012816	0.012816	0.012816	0.012816	0.012816	0.012816	0.012816	0.012816	0.012816	0.012816	0.012816	0.012816	0.012816	0.012816	0.012816	0.012816	0.012816	0.012816	0.012816	0.012816	0.012816	0.012816	0.012816	0.012816	0.012816	0.012816	0.012816	0.012816	0.012816	0.012816	0.012816
0.00943457	0.00943457	0.00943457	0.00943457	0.00943457	0.00943457	0.00943457	0.00943457	0.00943457	0.00943457	0.00943457	0.00943457	0.00943457	0.00943457	0.00943457	0.00943457	0.00943457	0.00943457	0.00943457	0.00943457	0.00943457	0.00943457	0.00943457	0.00943457	0.00943457	0.00943457	0.00943457	0.00943457	0.00943457	0.00943457	0.00943457	0.00943457	0.00943457	0.00943457	0.00943457	0.00943457	0.00943457	0.00943457	0.00943457	0.00943457	0.00943457	0.00943457	0.00943457	0.00943457	0.00943457	0.00943457	0.00943457	0.00943457	0.00943457	0.00943457
0.0553257	0.0553257	0.0553257	0.0553257	0.0553257	0.0553257	0.0553257	0.0553257	0.0553257	0.0553257	0.0553257	0.0553257	0.0553257	0.0553257	0.0553257	0.0553257	0.0553257	0.0553257	0.0553257	0.0553257	0.0553257	0.0553257	0.0553257	0.0553257	0.0553257	0.0553257	0.0553257	0.0553257	0.0553257	0.0553257	0.0553257	0.0553257	0.0553257	0.0553257	0.0553257	0.0553257	0.0553257	0.0553257	0.0553257	0.0553257	0.0553257	0.0553257	0.0553257	0.0553257	0.0553257	0.0553257	0.0553257	0.0553257	0.0553257	0.0553257
0.019974	0.019974	0.019974	0.019974	0.019974	0.019974	0.019974	0.019974	0.019974	0.019974	0.019974	0.019974	0.019974	0.019974	0.019974	0.019974	0.019974	0.019974	0.019974	0.019974	0.019974	0.019974	0.019974	0.019974	0.019974	0.019974	0.019974	0.019974	0.019974	0.019974	0.019974	0.019974	0.019974	0.019974	0.0199741	0.0199741	0.0199741	0.0199741	0.0199741	0.0199741	0.0199741	0.0199741	0.0199741	0.0199741	0.0199741	0.0199741	0.0199741	0.0199741	0.0199741	0.0199741
0.0142724	0.0142724	0.0142724	0.0142724	0.0142724	0.0142724	0.0142724	0.0142724	0.0142724	0.0142724	0.0142724	0.0142724	0.0142724	0.0142724	0.0142724	0.0142724	0.0142724	0.0142724	0.0142724	0.0142724	0.0142724	0.0142724	0.0142724	0.0142724	0.0142724	0.0142724	0.0142724	0.0142724	0.0142724	0.0142724	0.0142724	0.0142724	0.0142724	0.0142724	0.0142724	0.0142724	0.0142724	0.0142724	0.0142724	0.0142724	0.0142724	0.0142724	0.0142724	0.0142724	0.0142724	0.0142724	0.0142724	0.0142724	0.0142724	0.0142724
0.035336	0.035336	0.035336	0.035336	0.035336	0.035336	0.035336	0.035336	0.035336	0.035336	0.035336	0.035336	0.035336	0.035336	0.035336	0.035336	0.035336	0.035336	0.035336	0.035336	0.035336	0.035336	0.035336	0.035336	0.035336	0.035336	0.035336	0.035336	0.035336	0.035336	0.035336	0.035336	0.035336	0.035336	0.035336	0.035336	0.035336	0.035336	0.035336	0.035336	0.035336	0.035336	0.035336	0.035336	0.035336	0.035336	0.035336	0.035336	0.035336	0.035336
0.0365199	0.0365199	0.0365199	0.0365199	0.0365199	0.0365199	0.0365199	0.0365199	0.0365199	0.0365199	0.0365199	0.0365199	0.0365199	0.0365199	0.0365199	0.0365199	0.0365199	0.0365199	0.0365199	0.0365199	0.0365199	0.0365199	0.0365199	0.0365199	0.0365199	0.0365199	0.0365199	0.0365199	0.0365199	0.0365199	0.0365199	0.0365199	0.0365199	0.0365199	0.0365199	0.0365199	0.0365199	0.0365199	0.0365199	0.0365199	0.0365199	0.0365199	0.0365199	0.0365199	0.0365199	0.0365199	0.0365199	0.0365199	0.0365199	0.0365199
0.0164591	0.0164591	0.0164591	0.0164591	0.0164591	0.0164591	0.0164591	0.0164591	0.0164591	0.0164591	0.0164591	0.0164591	0.0164591	0.0164591	0.0164591	0.0164591	0.0164591	0.0164591	0.0164591	0.0164591	0.0164591	0.0164591	0.0164591	0.0164591	0.0164591	0.0164591	0.0164591	0.0164591	0.0164591	0.0164591	0.0164591	0.0164591	0.0164591	0.0164591	0.0164591	0.0164591	0.0164591	0.0164591	0.0164591	0.0164591	0.0164591	0.0164591	0.0164591	0.0164591	0.0164591	0.0164591	0.0164591	0.0164591	0.0164591	0.0164591
0.0133735	0.0133735	0.0133735	0.0133735	0.0133735	0.0133735	0.0133735	0.0133735	0.0133735	0.0133735	0.0133735	0.0133735	0.0133735	0.0133735	0.0133735	0.0133735	0.0133735	0.0133735	0.0133735	0.0133735	0.0133735	0.0133735	0.0133735	0.0133735	0.0133735	0.0133735	0.0133735	0.0133735	0.0133735	0.0133735	0.0133735	0.0133735	0.0133735	0.0133735	0.0133735	0.0133735	0.0133735	0.0133735	0.0133735	0.0133735	0.0133735	0.0133735	0.0133735	0.0133735	0.0133735	0.0133735	0.0133735	0.0133735	0.0133735	0.0133735
0.0584831	0.0584831	0.0584831	0.0584831	0.0584831	0.0584831	0.0584831	0.0584831	0.0584831	0.0584831	0.0584831	0.0584831	0.0584831	0.0584831	0.0584831	0.0584831	0.0584831	0.0584831	0.0584831	0.0584831	0.0584831	0.0584831	0.0584831	0.0584831	0.0584831	0.0584831	0.0584831	0.0584831	0.0584831	0.0584831	0.0584831	0.0584831	0.0584831	0.0584831	0.0584831	0.0584831	0.0584831	0.0584831	0.0584831	0.0584831	0.0584831	0.0584831	0.0584831	0.0584831	0.0584831	0.0584831	0.0584831	0.0584831	0.0584831	0.0584831
0.0134007	0.0134007	0.0134007	0.0134007	0.0134007	0.0134007	0.0134007	0.0134007	0.0134007	0.0134007	0.0134007	0.0134007	0.0134007	0.0134007	0.0134007	0.0134007	0.0134007	0.0134007	0.0134007	0.0134007	0.0134007	0.0134007	0.0134007	0.0134007	0.0134007	0.0134007	0.0134007	0.0134007	0.0134007	0.0134007	0.0134007	0.0134007	0.0134007	0.0134007	0.0134007	0.0134007	0.0134007	0.0134007	0.0134007	0.0134007	0.0134007	0.0134007	0.0134007	0.0134007	0.0134007	0.0134007	0.0134007	0.0134007	0.0134007	0.0134007
0.0371355	0.0371355	0.0371355	0.0371355	0.0371355	0.0371355	0.0371355	0.0371355	0.0371355	0.0371355	0.0371355	0.0371355	0.0371355	0.0371355	0.0371355	0.0371355	0.0371355	0.0371355	0.0371355	0.0371355	0.0371355	0.0371355	0.0371355	0.0371355	0.0371355	0.0371355	0.0371355	0.0371355	0.0371355	0.0371355	0.0371355	0.0371355	0.0371355	0.0371355	0.0371355	0.0371355	0.0371355	0.0371355	0.0371355	0.0371355	0.0371355	0.0371355	0.0371355	0.0371355	0.0371355	0.0371355	0.0371355	0.0371355	0.0371355	0.0371355
0.0457862	0.0457862	0.0457862	0.0457862	0.0457862	0.0457862	0.0457862	0.0457862	0.0457862	0.0457862	0.0457862	0.0457862	0.0457862	0.0457862	0.0457862	0.0457862	0.0457862	0.0457862	0.0457862	0.0457862	0.0457862	0.0457862	0.0457862	0.0457862	0.0457862	0.0457862	0.0457862	0.0457862	0.0457862	0.0457862	0.0457862	0.0457862	0.0457862	0.0457862	0.0457862	0.0457862	0.0457862	0.0457862	0.0457862	0.0457862	0.0457862	0.0457862	0.0457862	0.0457862	0.0457862	0.0457862	0.0457862	0.0457862	0.0457862	0.0457862
0.0275756	0.0275756	0.0275756	0.0275756	0.0275756	0.0275756	0.0275756	0.0275756	0.0275756	0.0275756	0.0275756	0.0275756	0.0275756	0.0275756	0.0275756	0.0275756	0.0275756	0.0275756	0.0275756	0.0275756	0.0275756	0.0275756	0.0275756	0.0275756	0.0275756	0.0275756	0.0275756	0.0275756	0.0275756	0.0275756	0.0275756	0.0275756	0.0275756	0.0275756	0.0275756	0.0275756	0.0275756	0.0275756	0.0275756	0.0275756	0.0275756	0.0275756	0.0275756	0.0275756	0.0275756	0.0275756	0.0275756	0.0275756	0.0275756	0.0275756
0.0286994	0.0286994	0.0286994	0.0286994	0.0286994	0.0286994	0.0286994	0.0286994	0.0286994	0.0286994	0.0286994	0.0286994	0.0286994	0.0286994	0.0286994	0.0286994	0.0286994	0.0286994	0.0286994	0.0286994	0.0286994	0.0286994	0.0286994	0.0286994	0.0286994	0.0286994	0.0286994	0.0286994	0.0286994	0.0286994	0.0286994	0.0286994	0.0286994	0.0286994	0.0286994	0.0286994	0.0286994	0.0286994	0.0286994	0.0286994	0.0286994	0.0286994	0.0286994	0.0286994	0.0286994	0.0286994	0.0286994	0.0286994	0.0286994	0.0286994
0.0134595	0.0134595	0.0134595	0.0134595	0.0134595	0.0134595	0.0134595	0.0134595	0.0134595	0.0134595	0.0134595	0.0134595	0.0134595	0.0134595	0.0134595	0.0134595	0.0134595	0.0134595	0.0134595	0.0134595	0.0134595	0.0134595	0.0134595	0.0134595	0.0134595	0.0134595	0.0134595	0.0134595	0.0134595	0.0134595	0.0134595	0.0134595	0.0134595	0.0134595	0.0134595	0.0134595	0.0134595	0.0134595	0.0134595	0.0134595	0.0134595	0.0134595	0.0134595	0.0134595	0.0134595	0.0134595	0.0134595	0.0134595	0.0134595	0.0134595
0.0156928	0.0156928	0.0156928	0.0156928	0.0156928	0.0156928	0.0156928	0.0156928	0.0156928	0.0156928	0.0156928	0.0156928	0.0156928	0.0156928	0.0156928	0.0156928	0.0156928	0.0156928	0.0156928	0.0156928	0.0156928	0.0156928	0.0156928	0.0156928	0.0156928	0.0156928	0.0156928	0.0156928	0.0156928	0.0156928	0.0156928	0.0156928	0.0156928	0.0156928	0.0156928	0.0156928	0.0156928	0.0156928	0.0156928	0.0156928	0.0156928	0.0156928	0.0156928	0.0156928	0.0156928	0.0156928	0.0156928	0.0156928	0.0156928	0.0156928
0.0266944	0.0266944	0.0266944	0.0266944	0.0266944	0.0266944	0.0266944	0.0266944	0.0266944	0.0266944	0.0266944	0.0266944	0.0266944	0.0266944	0.0266944	0.0266944	0.0266944	0.0266944	0.0266944	0.0266944	0.0266944	0.0266944	0.0266944	0.0266944	0.0266944	0.0266944	0.0266944	0.0266944	0.0266944	0.0266944	0.0266944	0.0266944	0.0266944	0.0266944	0.0266944	0.0266944	0.0266944	0.0266944	0.0266944	0.0266944	0.0266944	0.0266944	0.0266944	0.0266944	0.0266944	0.0266944	0.0266944	0.0266944	0.0266944	0.0266944
0.0285576	0.0285576	0.0285576	0.0285576	0.0285576	0.0285576	0.0285576	0.0285576	0.0285576	0.0285576	0.0285576	0.0285576	0.0285576	0.0285576	0.0285576	0.0285576	0.0285576	0.0285576	0.0285576	0.0285576	0.0285576	0.0285576	0.0285576	0.0285576	0.0285576	0.0285576	0.0285576	0.0285576	0.0285576	0.0285576	0.0285576	0.0285576	0.0285576	0.0285576	0.0285576	0.0285576	0.0285576	0.0285576	0.0285576	0.0285576	0.0285576	0.0285576	0.0285576	0.0285576	0.0285576	0.0285576	0.0285576	0.0285576	0.0285576	0.0285576
0.0130879	0.0130879	0.0130879	0.0130879	0.0130879	0.0130879	0.0130879	0.0130879	0.0130879	0.0130879	0.0130879	0.0130879	0.0130879	0.0130879	0.0130879	0.0130879	0.0130879	0.0130879	0.0130879	0.0130879	0.0130879	0.0130879	0.0130879	0.0130879	0.0130879	0.0130879	0.0130879	0.0130879	0.0130879	0.0130879	0.0130879	0.0130879	0.0130879	0.0130879	0.0130879	0.0130879	0.0130879	0.0130879	0.0130879	0.0130879	0.0130879	0.0130879	0.0130879	0.0130879	0.0130879	0.0130879	0.0130879	0.0130879	0.0130879	0.0130879
0.0635045	0.0635045	0.0635045	0.0635045	0.0635045	0.0635045	0.0635045	0.0635045	0.0635045	0.0635045	0.0635045	0.0635045	0.0635045	0.0635045	0.0635045	0.0635045	0.0635045	0.0635045	0.0635045	0.0635045	0.0635045	0.0635045	0.0635045	0.0635045	0.0635045	0.0635045	0.0635045	0.0635045	0.0635045	0.0635045	0.0635045	0.0635045	0.0635045	0.0635045	0.0635045	0.0635045	0.0635045	0.0635045	0.0635045	0.0635045	0.0635045	0.0635045	0.0635045	0.0635045	0.0635045	0.0635045	0.0635045	0.0635045	0.0635045	0.0635045
0.0275756	0.0275756	0.0275756	0.0275756	0.0275756	0.0275756	0.0275756	0.0275756	0.0275756	0.0275756	0.0275756	0.0275756	0.0275756	0.0275756	0.0275756	0.0275756	0.0275756	0.0275756	0.0275756	0.0275756	0.0275756	0.0275756	0.0275756	0.0275756	0.0275756	0.0275756	0.0275756	0.0275756	0.0275756	0.0275756	0.0275756	0.0275756	0.0275756	0.0275756	0.0275756	0.0275756	0.0275756	0.0275756	0.0275756	0.0275756	0.0275756	0.0275756	0.0275756	0.0275756	0.0275756	0.0275756	0.0275756	0.0275756	0.0275756	0.0275756
0.0390109	0.0390109	0.0390109	0.0390109	0.0390109	0.0390109	0.0390109	0.0390109	0.0390109	0.0390109	0.0390109	0.0390109	0.0390109	0.0390109	0.0390109	0.0390109	0.0390109	0.0390109	0.0390109	0.0390109	0.0390109	0.0390109	0.0390109	0.0390109	0.0390109	0.0390109	0.0390109	0.0390109	0.0390109	0.0390109	0.0390109	0.0390109	0.0390109	0.0390109	0.0390109	0.0390109	0.0390109	0.0390109	0.0390109	0.0390109	0.0390109	0.0390109	0.0390109	0.0390109	0.0390109	0.0390109	0.0390109	0.0390109	0.0390109	0.0390109
0.0280031	0.0280031	0.0280031	0.0280031	0.0280031	0.0280031	0.0280031	0.0280031	0.0280031	0.0280031	0.0280031	0.0280031	0.0280031	0.0280031	0.0280031	0.0280031	0.0280031	0.0280031	0.0280031	0.0280031	0.0280031	0.0280031	0.0280031	0.0280031	0.0280031	0.0280031	0.0280031	0.0280031	0.0280031	0.0280031	0.0280031	0.0280031	0.0280031	0.0280031	0.0280031	0.0280031	0.0280031	0.0280031	0.0280031	0.0280031	0.0280031	0.0280031	0.0280031	0.0280031	0.0280031	0.0280031	0.0280031	0.0280031	0.0280031	0.0280031
0.0297209	0.0297209	0.0297209	0.0297209	0.0297209	0.0297209	0.0297209	0.0297209	0.0297209	0.0297209	0.0297209	0.0297209	0.0297209	0.0297209	0.0297209	0.0297209	0.0297209	0.0297209	0.0297209	0.0297209	0.0297209	0.0297209	0.0297209	0.0297209	0.0297209	0.0297209	0.0297209	0.0297209	0.0297209	0.0297209	0.0297209	0.0297209	0.0297209	0.0297209	0.0297209	0.0297209	0.0297209	0.0297209	0.0297209	0.0297209	0.0297209	0.0297209	0.0297209	0.0297209	0.0297209	0.0297209	0.0297209	0.0297209	0.0297209	0.0297209
0.0144463	0.0144463	0.0144463	0.0144463	0.0144463	0.0144463	0.0144463	0.0144463	0.0144463	0.0144463	0.0144463	0.0144463	0.0144463	0.0144463	0.0144463	0.0144463	0.0144463	0.0144463	0.0144463	0.0144463	0.0144463	0.0144463	0.0144463	0.0144463	0.0144463	0.0144463	0.0144463	0.0144463	0.0144463	0.0144463	0.0144463	0.0144463	0.0144463	0.0144463	0.0144463	0.0144463	0.0144463	0.0144463	0.0144463	0.0144463	0.0144463	0.0144463	0.0144463	0.0144463	0.0144463	0.0144463	0.0144463	0.0144463	0.0144463	0.0144463
0.0277081	0.0277081	0.0277081	0.0277081	0.0277081	0.0277081	0.0277081	0.0277081	0.0277081	0.0277081	0.0277081	0.0277081	0.0277081	0.0277081	0.0277081	0.0277081	0.0277081	0.0277081	0.0277081	0.0277081	0.0277081	0.0277081	0.0277081	0.0277081	0.0277081	0.0277081	0.0277081	0.0277081	0.0277081	0.0277081	0.0277081	0.0277081	0.0277081	0.0277081	0.0277081	0.0277081	0.0277081	0.0277081	0.0277081	0.0277081	0.0277081	0.0277081	0.0277081	0.0277081	0.0277081	0.0277081	0.0277081	0.0277081	0.0277081	0.0277081
0.0234784	0.0234784	0.0234784	0.0234784	0.0234784	0.0234784	0.0234784	0.0234784	0.0234784	0.0234784	0.0234784	0.0234784	0.0234784	0.0234784	0.0234784	0.0234784	0.0234784	0.0234784	0.0234784	0.0234784	0.0234784	0.0234784	0.0234784	0.0234784	0.0234784	0.0234784	0.0234784	0.0234784	0.0234784	0.0234784	0.0234784	0.0234784	0.0234784	0.0234784	0.0234784	0.0234784	0.0234784	0.0234784	0.0234784	0.0234784	0.0234784	0.0234784	0.0234784	0.0234784	0.0234784	0.0234784	0.0234784	0.0234784	0.0234784	0.0234784
0.0239965	0.0239965	0.0239965	0.0239965	0.0239965	0.0239965	0.0239965	0.0239965	0.0239965	0.0239965	0.0239965	0.0239965	0.0239965	0.0239965	0.0239965	0.0239965	0.0239965	0.0239965	0.0239965	0.0239965	0.0239965	0.0239965	0.0239965	0.0239965	0.0239965	0.0239965	0.0239965	0.0239965	0.0239965	0.0239965	0.0239965	0.0239965	0.0239965	0.0239965	0.0239965	0.0239965	0.0239965	0.0239965	0.0239965	0.0239965	0.0239965	0.0239965	0.0239965	0.0239965	0.0239965	0.0239965	0.0239965	0.0239965	0.0239965	0.0239965
0.0266278	0.0266278	0.0266278	0.0266278	0.0266278	0.0266278	0.0266278	0.0266278	0.0266278	0.0266278	0.0266278	0.0266278	0.0266278	0.0266278	0.0266278	0.0266278	0.0266278	0.0266278	0.0266278	0.0266278	0.0266278	0.0266278	0.0266278	0.0266278	0.0266278	0.0266278	0.0266278	0.0266278	0.0266278	0.0266278	0.0266278	0.0266278	0.0266278	0.0266278	0.0266278	0.0266278	0.0266278	0.0266278	0.0266278	0.0266278	0.0266278	0.0266278	0.0266278	0.0266278	0.0266278	0.0266278	0.0266278	0.0266278	0.0266278	0.0266278
0.0215117	0.0215117	0.0215117	0.0215117	0.0215117	0.0215117	0.0215117	0.0215117	0.0215117	0.0215117	0.0215117	0.0215117	0.0215117	0.0215117	0.0215117	0.0215117	0.0215117	0.0215117	0.0215117	0.0215117	0.0215117	0.0215117	0.0215117	0.0215117	0.0215117	0.0215117	0.0215117	0.0215117	0.0215117	0.0215117	0.0215117	0.0215117	0.0215117	0.0215117	0.0215117	0.0215117	0.0215117	0.0215117	0.0215117	0.0215117	0.0215117	0.0215117	0.0215117	0.0215117	0.0215117	0.0215117	0.0215117	0.0215117	0.0215117	0.0215117
0.0308427	0.0308427	0.0308427	0.0308427	0.0308427	0.0308427	0.0308427	0.0308427	0.0308427	0.0308427	0.0308427	0.0308427	0.0308427	0.0308427	0.0308427	0.0308427	0.0308427	0.0308427	0.0308427	0.0308427	0.0308427	0.0308427	0.0308427	0.0308427	0.0308427	0.0308427	0.0308427	0.0308427	0.0308427	0.0308427	0.0308427	0.0308427	0.0308427	0.0308427	0.0308427	0.0308427	0.0308427	0.0308427	0.0308427	0.0308427	0.0308427	0.0308427	0.0308427	0.0308427	0.0308427	0.0308427	0.0308427	0.0308427	0.0308427	0.0308427
0.00932698	0.00932698	0.00932698	0.00932698	0.00932698	0.00932698	0.00932698	0.00932698	0.00932698	0.00932698	0.00932698	0.00932698	0.00932698	0.00932698	0.00932698	0.00932698	0.00932698	0.00932698	0.00932698	0.00932698	0.00932698	0.00932698	0.00932698	0.00932698	0.00932698	0.00932698	0.00932698	0.00932698	0.00932698	0.00932698	0.00932698	0.00932698	0.00932698	0.00932698	0.00932698	0.00932698	0.00932698	0.00932698	0.00932698	0.00932698	0.00932698	0.00932698	0.00932698	0.00932698	0.00932698	0.00932698	0.00932698	0.00932698	0.00932698	0.00932698
0.035505	0.035505	0.035505	0.035505	0.035505	0.035505	0.035505	0.035505	0.035505	0.035505	0.035505	0.035505	0.035505	0.035505	0.035505	0.035505	0.035505	0.035505	0.035505	0.035505	0.035505	0.035505	0.035505	0.035505	0.035505	0.035505	0.035505	0.035505	0.035505	0.035505	0.035505	0.035505	0.035505	0.035505	0.035505	0.035505	0.035505	0.035505	0.035505	0.035505	0.035505	0.035505	0.035505	0.035505	0.035505	0.035505	0.035505	0.035505	0.035505	0.035505
0.0161372	0.0161372	0.0161372	0.0161372	0.0161372	0.0161372	0.0161372	0.0161372	0.0161372	0.0161372	0.0161372	0.0161372	0.0161372	0.0161372	0.0161372	0.0161372	0.0161372	0.0161372	0.0161372	0.0161372	0.0161372	0.0161372	0.0161372	0.0161372	0.0161372	0.0161372	0.0161372	0.0161372	0.0161372	0.0161372	0.0161372	0.0161372	0.0161372	0.0161372	0.0161372	0.0161372	0.0161372	0.0161372	0.0161372	0.0161372	0.0161372	0.0161372	0.0161372	0.0161372	0.0161372	0.0161372	0.0161372	0.0161372	0.0161372	0.0161372
0.0139941	0.0139941	0.0139941	0.0139941	0.0139941	0.0139941	0.0139941	0.0139941	0.0139941	0.0139941	0.0139941	0.0139941	0.0139941	0.0139941	0.0139941	0.0139941	0.0139941	0.0139941	0.0139941	0.0139941	0.0139941	0.0139941	0.0139941	0.0139941	0.0139941	0.0139941	0.0139941	0.0139941	0.0139941	0.0139941	0.0139941	0.0139941	0.0139941	0.0139941	0.0139941	0.0139941	0.0139941	0.0139941	0.0139941	0.0139941	0.0139941	0.0139941	0.0139941	0.0139941	0.0139941	0.0139941	0.0139941	0.0139941	0.0139941	0.0139941
0.0232893	0.0232893	0.0232893	0.0232893	0.0232893	0.0232893	0.0232893	0.0232893	0.0232893	0.0232893	0.0232893	0.0232893	0.0232893	0.0232893	0.0232893	0.0232893	0.0232893	0.0232893	0.0232893	0.0232893	0.0232893	0.0232893	0.0232893	0.0232893	0.0232893	0.0232893	0.0232893	0.0232893	0.0232893	0.0232893	0.0232893	0.0232893	0.0232893	0.0232893	0.0232893	0.0232893	0.0232893	0.0232893	0.0232893	0.0232893	0.0232893	0.0232893	0.0232893	0.0232893	0.0232893	0.0232893	0.0232893	0.0232893	0.0232893	0.0232893
0.0309778	0.0309778	0.0309778	0.0309778	0.0309778	0.0309778	0.0309778	0.0309778	0.0309778	0.0309778	0.0309778	0.0309778	0.0309778	0.0309778	0.0309778	0.0309778	0.0309778	0.0309778	0.0309778	0.0309778	0.0309778	0.0309778	0.0309778	0.0309778	0.0309778	0.0309778	0.0309778	0.0309778	0.0309778	0.0309778	0.0309778	0.0309778	0.0309778	0.0309778	0.0309778	0.0309778	0.0309778	0.0309778	0.0309778	0.0309778	0.0309778	0.0309778	0.0309778	0.0309778	0.0309778	0.0309778	0.0309778	0.0309778	0.0309778	0.0309778
0.0311361	0.0311361	0.0311361	0.0311361	0.0311361	0.0311361	0.0311361	0.0311361	0.0311361	0.0311361	0.0311361	0.0311362	0.0311363	0.0311364	0.0311365	0.0311367	0.0311368	0.031137	0.0311373	0.0311375	0.0311378	0.031138	0.0311383	0.0311386	0.0311389	0.0311391	0.0311394	0.0311397	0.0311399	0.0311402	0.0311404	0.0311406	0.0311408	0.031141	0.0311411	0.0311413	0.0311414	0.0311415	0.0311416	0.0311417	0.0311418	0.0311418	0.0311419	0.0311419	0.031142	0.031142	0.031142	0.031142	0.031142	0.031142
0.0210951	0.0210951	0.0210951	0.0210951	0.0210951	0.0210951	0.0210951	0.0210951	0.0210951	0.0210951	0.0210951	0.0210951	0.0210951	0.0210951	0.0210951	0.0210951	0.0210951	0.0210952	0.0210952	0.0210952	0.0210952	0.0210952	0.0210952	0.0210953	0.0210953	0.0210953	0.0210953	0.0210953	0.0210953	0.0210954	0.0210954	0.0210954	0.0210954	0.0210954	0.0210954	0.0210954	0.0210954	0.0210954	0.0210955	0.0210955	0.0210955	0.0210955	0.0210955	0.0210955	0.0210955	0.0210955	0.0210955	0.0210955	0.0210955	0.0210955
0.0144858	0.0144858	0.0144858	0.0144858	0.0144858	0.0144858	0.0144858	0.0144858	0.0144858	0.0144858	0.0144858	0.0144858	0.0144858	0.0144858	0.0144858	0.0144858	0.0144858	0.0144858	0.0144858	0.0144858	0.0144858	0.0144858	0.0144858	0.0144858	0.0144858	0.0144858	0.0144858	0.0144858	0.0144858	0.0144858	0.0144858	0.0144858	0.0144858	0.0144858	0.0144858	0.0144858	0.0144858	0.0144858	0.0144858	0.0144858	0.0144858	0.0144858	0.0144858	0.0144858	0.0144858	0.0144858	0.0144858	0.0144858	0.0144858	0.0144858
0.0244214	0.0244214	0.0244214	0.0244214	0.0244214	0.0244214	0.0244214	0.0244214	0.0244214	0.0244214	0.0244214	0.0244214	0.0244214	0.0244214	0.0244214	0.0244214	0.0244214	0.0244214	0.0244214	0.0244214	0.0244214	0.0244214	0.0244214	0.0244214	0.0244214	0.0244214	0.0244214	0.0244214	0.0244214	0.0244214	0.0244214	0.0244214	0.0244214	0.0244214	0.0244214	0.0244214	0.0244214	0.0244214	0.0244214	0.0244214	0.0244214	0.0244214	0.0244214	0.0244214	0.0244214	0.0244214	0.0244214	0.0244214	0.0244214	0.0244214
0.0456384	0.0456384	0.0456384	0.0456384	0.0456384	0.0456384	0.0456384	0.0456384	0.0456384	0.0456384	0.0456384	0.0456384	0.0456384	0.0456384	0.0456384	0.0456384	0.0456384	0.0456384	0.0456384	0.0456384	0.0456384	0.0456384	0.0456384	0.0456384	0.0456384	0.0456384	0.0456384	0.0456384	0.0456384	0.0456384	0.0456384	0.0456384	0.0456384	0.0456384	0.0456384	0.0456384	0.0456384	0.0456384	0.0456384	0.0456384	0.0456384	0.0456384	0.0456384	0.0456384	0.0456384	0.0456384	0.0456384	0.0456384	0.0456384	0.0456384
0.0150821	0.0150821	0.0150821	0.0150821	0.0150821	0.0150821	0.0150821	0.0150821	0.0150821	0.0150821	0.0150821	0.0150821	0.0150821	0.0150821	0.0150821	0.0150821	0.0150821	0.0150821	0.0150821	0.0150821	0.0150821	0.0150821	0.0150821	0.0150821	0.0150821	0.0150821	0.0150821	0.0150821	0.0150821	0.0150821	0.0150821	0.0150821	0.0150821	0.0150821	0.0150821	0.0150821	0.0150821	0.0150821	0.0150821	0.0150821	0.0150821	0.0150821	0.0150821	0.0150821	0.0150821	0.0150821	0.0150821	0.0150821	0.0150821	0.0150821
0.0156185	0.0156185	0.0156185	0.0156185	0.0156185	0.0156185	0.0156185	0.0156185	0.0156185	0.0156185	0.0156185	0.0156185	0.0156185	0.0156185	0.0156185	0.0156185	0.0156185	0.0156185	0.0156185	0.0156185	0.0156185	0.0156185	0.0156185	0.0156185	0.0156185	0.0156185	0.0156185	0.0156185	0.0156185	0.0156185	0.0156185	0.0156185	0.0156185	0.0156185	0.0156185	0.0156185	0.0156185	0.0156185	0.0156185	0.0156185	0.0156185	0.0156185	0.0156185	0.0156185	0.0156185	0.0156185	0.0156185	0.0156185	0.0156185	0.0156185
0.0240516	0.0240516	0.0240516	0.0240516	0.0240516	0.0240516	0.0240516	0.0240516	0.0240516	0.0240516	0.0240516	0.0240516	0.0240516	0.0240516	0.0240516	0.0240516	0.0240516	0.0240516	0.0240516	0.0240516	0.0240516	0.0240516	0.0240516	0.0240516	0.0240516	0.0240516	0.0240516	0.0240516	0.0240516	0.0240516	0.0240516	0.0240516	0.0240516	0.0240516	0.0240516	0.0240516	0.0240516	0.0240516	0.0240516	0.0240516	0.0240516	0.0240516	0.0240516	0.0240516	0.0240516	0.0240516	0.0240516	0.0240516	0.0240516	0.0240516
0.0200769	0.0200769	0.0200769	0.0200769	0.0200769	0.0200769	0.0200769	0.0200769	0.0200769	0.0200769	0.0200769	0.0200769	0.0200769	0.0200769	0.0200769	0.0200769	0.0200769	0.0200769	0.0200769	0.0200769	0.0200769	0.0200769	0.0200769	0.0200769	0.0200769	0.0200769	0.0200769	0.0200769	0.0200769	0.0200769	0.0200769	0.0200769	0.0200769	0.0200769	0.0200769	0.0200769	0.0200769	0.0200769	0.0200769	0.0200769	0.0200769	0.0200769	0.0200769	0.0200769	0.0200769	0.0200769	0.0200769	0.0200769	0.0200769	0.0200769
0.0131414	0.0131414	0.0131414	0.0131414	0.0131414	0.0131414	0.0131414	0.0131414	0.0131414	0.0131414	0.0131414	0.0131414	0.0131414	0.0131414	0.0131414	0.0131414	0.0131414	0.0131414	0.0131414	0.0131414	0.0131414	0.0131414	0.0131414	0.0131414	0.0131414	0.0131414	0.0131414	0.0131414	0.0131414	0.0131414	0.0131414	0.0131414	0.0131414	0.0131414	0.0131414	0.0131414	0.0131414	0.0131414	0.0131414	0.0131414	0.0131414	0.0131414	0.0131414	0.0131414	0.0131414	0.0131414	0.0131414	0.0131414	0.0131414	0.0131414
0.0382505	0.0382505	0.0382505	0.0382505	0.0382505	0.0382505	0.0382505	0.0382505	0.0382505	0.0382505	0.0382505	0.0382505	0.0382505	0.0382505	0.0382505	0.0382505	0.0382505	0.0382505	0.0382505	0.0382505	0.0382505	0.0382505	0.0382505	0.0382505	0.0382505	0.0382505	0.0382505	0.0382505	0.0382505	0.0382505	0.0382505	0.0382505	0.0382505	0.0382505	0.0382505	0.0382505	0.0382505	0.0382505	0.0382505	0.0382505	0.0382505	0.0382505	0.0382505	0.0382505	0.0382505	0.0382505	0.0382505	0.0382505	0.0382505	0.0382505
0.0205065	0.0205065	0.0205065	0.0205065	0.0205065	0.0205065	0.0205065	0.0205065	0.0205065	0.0205065	0.0205065	0.0205065	0.0205065	0.0205065	0.0205065	0.0205065	0.0205065	0.0205065	0.0205065	0.0205065	0.0205065	0.0205065	0.0205065	0.0205065	0.0205065	0.0205065	0.0205065	0.0205065	0.0205065	0.0205065	0.0205065	0.0205065	0.0205065	0.0205065	0.0205065	0.0205065	0.0205065	0.0205065	0.0205065	0.0205065	0.0205065	0.0205065	0.0205065	0.0205065	0.0205065	0.0205065	0.0205065	0.0205065	0.0205065	0.0205065
0.016165	0.016165	0.016165	0.016165	0.016165	0.016165	0.016165	0.016165	0.016165	0.016165	0.016165	0.016165	0.016165	0.016165	0.016165	0.016165	0.016165	0.016165	0.016165	0.016165	0.016165	0.016165	0.016165	0.016165	0.016165	0.016165	0.016165	0.016165	0.016165	0.016165	0.016165	0.016165	0.016165	0.016165	0.016165	0.016165	0.016165	0.016165	0.016165	0.016165	0.016165	0.016165	0.016165	0.016165	0.016165	0.016165	0.016165	0.016165	0.016165	0.016165
0.0285519	0.0285519	0.0285519	0.0285519	0.0285519	0.0285519	0.0285519	0.0285519	0.028552	0.0285522	0.0285525	0.0285528	0.0285534	0.028554	0.0285549	0.0285558	0.0285569	0.0285581	0.0285593	0.0285607	0.028562	0.0285634	0.0285648	0.0285661	0.0285674	0.0285686	0.0285698	0.0285709	0.0285719	0.0285728	0.0285736	0.0285743	0.0285749	0.0285754	0.0285758	0.0285762	0.0285764	0.0285766	0.0285766	0.0285766	0.0285766	0.0285764	0.0285762	0.0285759	0.0285756	0.0285753	0.0285749	0.0285745	0.0285741	0.0285736
0.0257139	0.0257139	0.0257139	0.0257139	0.0257139	0.0257139	0.0257139	0.0257139	0.0257139	0.0257139	0.0257139	0.0257139	0.0257139	0.0257139	0.0257139	0.0257139	0.0257139	0.0257139	0.0257139	0.0257139	0.0257139	0.0257139	0.0257139	0.0257139	0.0257139	0.0257139	0.0257139	0.0257139	0.0257139	0.0257139	0.0257139	0.0257139	0.0257139	0.0257139	0.0257139	0.0257139	0.0257139	0.0257139	0.0257139	0.0257139	0.0257139	0.0257139	0.0257139	0.0257139	0.0257139	0.0257139	0.0257139	0.0257139	0.0257139	0.0257139
0.0310639	0.0310639	0.0310639	0.0310639	0.0310639	0.0310639	0.0310639	0.0310639	0.0310639	0.0310639	0.0310639	0.0310639	0.0310639	0.0310639	0.0310639	0.0310639	0.0310639	0.0310639	0.0310639	0.0310639	0.0310639	0.0310639	0.0310639	0.0310639	0.0310639	0.0310639	0.0310639	0.0310639	0.0310639	0.0310639	0.0310639	0.0310639	0.0310639	0.0310639	0.0310639	0.0310639	0.0310639	0.0310639	0.0310639	0.0310639	0.0310639	0.0310639	0.0310639	0.0310639	0.0310639	0.0310639	0.0310639	0.0310639	0.0310639	0.0310639
0.0215179	0.0215179	0.0215179	0.0215179	0.0215179	0.0215179	0.0215179	0.0215179	0.0215179	0.0215179	0.0215179	0.0215179	0.0215179	0.0215179	0.0215179	0.0215179	0.0215179	0.0215179	0.0215179	0.0215179	0.0215179	0.0215179	0.0215179	0.0215179	0.0215179	0.0215179	0.0215179	0.0215179	0.0215179	0.0215179	0.0215179	0.0215179	0.0215179	0.0215179	0.0215179	0.0215179	0.0215179	0.0215179	0.0215179	0.0215179	0.0215179	0.0215179	0.0215179	0.0215179	0.0215179	0.0215179	0.0215179	0.0215179	0.0215179	0.0215179
0.0224877	0.0224877	0.0224877	0.0224877	0.0224877	0.0224877	0.0224877	0.0224877	0.0224877	0.0224877	0.0224877	0.0224877	0.0224877	0.0224877	0.0224877	0.0224877	0.0224877	0.0224877	0.0224877	0.0224877	0.0224877	0.0224877	0.0224877	0.0224877	0.0224877	0.0224877	0.0224877	0.0224877	0.0224877	0.0224877	0.0224877	0.0224877	0.0224877	0.0224877	0.0224877	0.0224877	0.0224877	0.0224877	0.0224877	0.0224877	0.0224877	0.0224877	0.0224877	0.0224877	0.0224877	0.0224877	0.0224877	0.0224877	0.0224877	0.0224877
0.0136223	0.0136223	0.0136223	0.0136223	0.0136223	0.0136223	0.0136223	0.0136223	0.0136223	0.0136223	0.0136223	0.0136223	0.0136223	0.0136223	0.0136223	0.0136223	0.0136223	0.0136223	0.0136223	0.0136223	0.0136223	0.0136223	0.0136223	0.0136223	0.0136223	0.0136223	0.0136223	0.0136223	0.0136223	0.0136223	0.0136223	0.0136223	0.0136223	0.0136223	0.0136223	0.0136223	0.0136223	0.0136223	0.0136223	0.0136223	0.0136223	0.0136223	0.0136223	0.0136223	0.0136223	0.0136223	0.0136223	0.0136223	0.0136223	0.0136223
0.0226576	0.0226576	0.0226576	0.0226576	0.0226576	0.0226576	0.0226576	0.0226576	0.0226576	0.0226576	0.0226576	0.0226576	0.0226576	0.0226576	0.0226576	0.0226576	0.0226576	0.0226576	0.0226576	0.0226576	0.0226576	0.0226576	0.0226576	0.0226576	0.0226576	0.0226576	0.0226576	0.0226576	0.0226576	0.0226576	0.0226576	0.0226576	0.0226576	0.0226576	0.0226576	0.0226576	0.0226576	0.0226576	0.0226576	0.0226576	0.0226576	0.0226576	0.0226576	0.0226576	0.0226576	0.0226576	0.0226576	0.0226576	0.0226576	0.0226576
0.0279413	0.0279413	0.0279413	0.0279413	0.0279413	0.0279413	0.0279413	0.0279413	0.0279413	0.0279413	0.0279413	0.0279413	0.0279413	0.0279413	0.0279413	0.0279413	0.0279413	0.0279413	0.0279413	0.0279413	0.0279413	0.0279413	0.0279413	0.0279413	0.0279413	0.0279413	0.0279413	0.0279413	0.0279413	0.0279413	0.0279413	0.0279413	0.0279413	0.0279413	0.0279413	0.0279413	0.0279413	0.0279413	0.0279413	0.0279413	0.0279413	0.0279413	0.0279413	0.0279413	0.0279413	0.0279413	0.0279413	0.0279413	0.0279413	0.0279413
0.013002	0.013002	0.013002	0.013002	0.013002	0.013002	0.013002	0.013002	0.013002	0.013002	0.013002	0.013002	0.013002	0.013002	0.013002	0.013002	0.013002	0.013002	0.013002	0.013002	0.013002	0.013002	0.013002	0.013002	0.013002	0.013002	0.013002	0.013002	0.013002	0.013002	0.013002	0.013002	0.013002	0.013002	0.013002	0.013002	0.013002	0.013002	0.013002	0.013002	0.013002	0.013002	0.013002	0.013002	0.013002	0.013002	0.013002	0.013002	0.013002	0.013002
0.0340299	0.0340299	0.0340299	0.0340299	0.0340299	0.0340299	0.0340299	0.0340299	0.0340299	0.0340299	0.0340299	0.0340299	0.0340299	0.0340299	0.0340299	0.0340299	0.0340299	0.0340299	0.0340299	0.0340299	0.0340299	0.0340299	0.0340299	0.0340299	0.0340299	0.0340299	0.0340299	0.0340299	0.0340299	0.0340299	0.0340299	0.0340299	0.0340299	0.0340299	0.0340299	0.0340299	0.0340299	0.0340299	0.0340299	0.0340299	0.0340299	0.0340299	0.0340299	0.0340299	0.0340299	0.0340299	0.0340299	0.0340299	0.0340299	0.0340299
0.00687177	0.00687177	0.00687177	0.00687177	0.00687177	0.00687177	0.00687177	0.00687177	0.00687177	0.00687177	0.00687177	0.00687177	0.00687177	0.00687177	0.00687177	0.00687177	0.00687177	0.00687177	0.00687177	0.00687177	0.00687177	0.00687177	0.00687177	0.00687177	0.00687177	0.00687177	0.00687177	0.00687177	0.00687177	0.00687177	0.00687177	0.00687177	0.00687177	0.00687177	0.00687177	0.00687177	0.00687177	0.00687177	0.00687177	0.00687177	0.00687177	0.00687177	0.00687177	0.00687177	0.00687177	0.00687177	0.00687177	0.00687177	0.00687177	0.00687177
0.0272522	0.0272522	0.0272522	0.0272522	0.0272522	0.0272522	0.0272522	0.0272522	0.0272522	0.0272522	0.0272522	0.0272522	0.0272522	0.0272522	0.0272522	0.0272522	0.0272522	0.0272522	0.0272522	0.0272522	0.0272522	0.0272522	0.0272522	0.0272522	0.0272522	0.0272522	0.0272522	0.0272522	0.0272522	0.0272522	0.0272522	0.0272522	0.0272522	0.0272522	0.0272522	0.0272522	0.0272522	0.0272522	0.0272522	0.0272522	0.0272522	0.0272522	0.0272522	0.0272522	0.0272522	0.0272522	0.0272522	0.0272522	0.0272522	0.0272522
0.02268	0.02268	0.02268	0.02268	0.02268	0.02268	0.02268	0.02268	0.02268	0.02268	0.02268	0.02268	0.02268	0.02268	0.02268	0.02268	0.02268	0.02268	0.02268	0.02268	0.02268	0.02268	0.02268	0.02268	0.02268	0.02268	0.02268	0.02268	0.02268	0.02268	0.02268	0.02268	0.02268	0.02268	0.02268	0.02268	0.02268	0.02268	0.02268	0.02268	0.02268	0.02268	0.02268	0.02268	0.02268	0.02268	0.02268	0.02268	0.02268	0.02268
0.0559305	0.0559305	0.0559305	0.0559305	0.0559305	0.0559305	0.0559305	0.0559305	0.0559305	0.0559305	0.0559305	0.0559305	0.0559305	0.0559305	0.0559305	0.0559305	0.0559305	0.0559305	0.0559305	0.0559305	0.0559305	0.0559305	0.0559305	0.0559305	0.0559305	0.0559305	0.0559305	0.0559305	0.0559305	0.0559305	0.0559305	0.0559305	0.0559305	0.0559305	0.0559305	0.0559305	0.0559305	0.0559305	0.0559305	0.0559305	0.0559305	0.0559305	0.0559305	0.0559305	0.0559305	0.0559305	0.0559305	0.0559305	0.0559305	0.0559305
0.0235859	0.0235859	0.0235859	0.0235859	0.0235859	0.0235859	0.0235859	0.0235859	0.0235859	0.0235859	0.0235859	0.0235859	0.0235859	0.0235859	0.0235859	0.0235859	0.0235859	0.0235859	0.0235859	0.0235859	0.0235859	0.0235859	0.0235859	0.0235859	0.0235859	0.0235859	0.0235859	0.0235859	0.0235859	0.0235859	0.0235859	0.0235859	0.0235859	0.0235859	0.0235859	0.0235859	0.0235859	0.0235859	0.0235859	0.0235859	0.0235859	0.0235859	0.0235859	0.0235859	0.0235859	0.0235859	0.0235859	0.0235859	0.0235859	0.0235859
0.0267194	0.0267194	0.0267194	0.0267194	0.0267194	0.0267194	0.0267194	0.0267194	0.0267194	0.0267194	0.0267194	0.0267194	0.0267194	0.0267194	0.0267194	0.0267194	0.0267194	0.0267194	0.0267194	0.0267194	0.0267194	0.0267194	0.0267194	0.0267194	0.0267194	0.0267194	0.0267194	0.0267194	0.0267194	0.0267194	0.0267194	0.0267194	0.0267194	0.0267194	0.0267194	0.0267194	0.0267194	0.0267194	0.0267194	0.0267194	0.0267194	0.0267194	0.0267194	0.0267194	0.0267194	0.0267194	0.0267194	0.0267194	0.0267194	0.0267194
0.0122397	0.0122397	0.0122397	0.0122397	0.0122397	0.0122397	0.0122397	0.0122397	0.0122397	0.0122397	0.0122397	0.0122397	0.0122397	0.0122397	0.0122397	0.0122397	0.0122397	0.0122397	0.0122397	0.0122397	0.0122397	0.0122397	0.0122397	0.0122397	0.0122397	0.0122397	0.0122397	0.0122397	0.0122397	0.0122397	0.0122397	0.0122397	0.0122397	0.0122397	0.0122397	0.0122397	0.0122397	0.0122397	0.0122397	0.0122397	0.0122397	0.0122397	0.0122397	0.0122397	0.0122397	0.0122397	0.0122397	0.0122397	0.0122397	0.0122397
0.0419498	0.0419498	0.0419498	0.0419498	0.0419498	0.0419498	0.0419498	0.0419498	0.0419498	0.0419498	0.0419498	0.0419498	0.0419498	0.0419498	0.0419498	0.0419498	0.0419498	0.0419498	0.0419498	0.0419498	0.0419498	0.0419498	0.0419498	0.0419498	0.0419498	0.0419498	0.0419498	0.0419498	0.0419498	0.0419498	0.0419498	0.0419498	0.0419498	0.0419498	0.0419498	0.0419498	0.0419498	0.0419498	0.0419498	0.0419498	0.0419498	0.0419498	0.0419498	0.0419498	0.0419498	0.0419498	0.0419498	0.0419498	0.0419498	0.0419498
0.0215179	0.0215179	0.0215179	0.0215179	0.0215179	0.0215179	0.0215179	0.0215179	0.0215179	0.0215179	0.0215179	0.0215179	0.0215179	0.0215179	0.0215179	0.0215179	0.0215179	0.0215179	0.0215179	0.0215179	0.0215179	0.0215179	0.0215179	0.0215179	0.0215179	0.0215179	0.0215179	0.0215179	0.0215179	0.0215179	0.0215179	0.0215179	0.0215179	0.0215179	0.0215179	0.0215179	0.0215179	0.0215179	0.0215179	0.0215179	0.0215179	0.0215179	0.0215179	0.0215179	0.0215179	0.0215179	0.0215179	0.0215179	0.0215179	0.0215179
0.0219893	0.0219893	0.0219893	0.0219893	0.0219893	0.0219893	0.0219893	0.0219893	0.0219893	0.0219893	0.0219893	0.0219893	0.0219893	0.0219893	0.0219893	0.0219893	0.0219893	0.0219893	0.0219893	0.0219893	0.0219893	0.0219893	0.0219893	0.0219893	0.0219893	0.0219893	0.0219893	0.0219893	0.0219893	0.0219893	0.0219893	0.0219893	0.0219893	0.0219893	0.0219893	0.0219893	0.0219893	0.0219893	0.0219893	0.0219893	0.0219893	0.0219893	0.0219893	0.0219893	0.0219893	0.0219893	0.0219893	0.0219893	0.0219893	0.0219893
0.0213835	0.0213835	0.0213835	0.0213835	0.0213835	0.0213835	0.0213835	0.0213835	0.0213835	0.0213835	0.0213835	0.0213835	0.0213835	0.0213835	0.0213835	0.0213835	0.0213835	0.0213835	0.0213835	0.0213835	0.0213835	0.0213835	0.0213835	0.0213835	0.0213835	0.0213835	0.0213835	0.0213835	0.0213835	0.0213835	0.0213835	0.0213835	0.0213835	0.0213835	0.0213835	0.0213835	0.0213835	0.0213835	0.0213835	0.0213835	0.0213835	0.0213835	0.0213835	0.0213835	0.0213835	0.0213835	0.0213835	0.0213835	0.0213835	0.0213835
[truncated: 47 more columns]

## Sheet: Sim_d2
0.00979791	0.00979791	0.00979791	0.00979791	0.00979791	0.00979791	0.00979791	0.00979791	0.00979791	0.00979791	0.00979791	0.00979791	0.00979791	0.00979791	0.00979791	0.00979791	0.00979791	0.00979791	0.00979791	0.00979791	0.00979791	0.00979791	0.00979791	0.00979791	0.00979791	0.00979791	0.00979791	0.00979791	0.00979791	0.00979791	0.00979791	0.00979791	0.00979791	0.00979791	0.00979791	0.00979791	0.00979791	0.00979791	0.00979791	0.00979791	0.00979791	0.00979791	0.00979791	0.00979791	0.00979791	0.00979791	0.00979791	0.00979791	0.00979791	0.00979791
0.0264898	0.0264898	0.0264898	0.0264898	0.0264898	0.0264898	0.0264898	0.0264898	0.0264898	0.0264898	0.0264898	0.0264898	0.0264898	0.0264898	0.0264898	0.0264898	0.0264898	0.0264898	0.0264898	0.0264898	0.0264898	0.0264898	0.0264898	0.0264898	0.0264898	0.0264898	0.0264898	0.0264898	0.0264898	0.0264898	0.0264898	0.0264898	0.0264898	0.0264898	0.0264898	0.0264898	0.0264898	0.0264898	0.0264898	0.0264898	0.0264898	0.0264898	0.0264898	0.0264898	0.0264898	0.0264898	0.0264898	0.0264898	0.0264898	0.0264898
0.0235979	0.0235979	0.0235979	0.0235979	0.0235979	0.0235979	0.0235979	0.0235979	0.0235979	0.0235979	0.0235979	0.0235979	0.0235979	0.0235979	0.0235979	0.0235979	0.0235979	0.0235979	0.0235979	0.0235979	0.0235979	0.0235979	0.0235979	0.0235979	0.0235979	0.0235979	0.0235979	0.0235979	0.0235979	0.0235979	0.0235979	0.0235979	0.0235979	0.0235979	0.0235979	0.0235979	0.0235979	0.0235979	0.0235979	0.0235979	0.0235979	0.0235979	0.0235979	0.0235979	0.0235979	0.0235979	0.0235979	0.0235979	0.0235979	0.0235979
0.00658294	0.00658294	0.00658294	0.00658294	0.00658294	0.00658296	0.00658303	0.0065832	0.00658356	0.00658419	0.00658514	0.00658647	0.00658816	0.00659024	0.00659261	0.00659518	0.00659788	0.0066006	0.0066032	0.00660562	0.00660774	0.00660949	0.00661081	0.00661165	0.00661199	0.0066118	0.00661126	0.00661011	0.00660864	0.0066069	0.00660489	0.00660269	0.00660044	0.00659818	0.00659602	0.00659406	0.00659218	0.00659076	0.00658946	0.00658863	0.00658802	0.00658777	0.00658784	0.00658812	0.00658872	0.00658941	0.00659033	0.00659126	0.00659225	0.0065932
0.042061	0.042061	0.042061	0.042061	0.042061	0.042061	0.042061	0.042061	0.042061	0.042061	0.042061	0.042061	0.042061	0.042061	0.042061	0.042061	0.042061	0.042061	0.042061	0.042061	0.042061	0.042061	0.042061	0.042061	0.042061	0.042061	0.042061	0.042061	0.042061	0.042061	0.042061	0.042061	0.042061	0.042061	0.042061	0.042061	0.042061	0.042061	0.042061	0.042061	0.042061	0.042061	0.042061	0.042061	0.042061	0.042061	0.042061	0.042061	0.042061	0.042061
0.0145164	0.0145164	0.0145164	0.0145164	0.0145164	0.0145164	0.0145164	0.0145164	0.0145164	0.0145164	0.0145164	0.0145164	0.0145164	0.0145164	0.0145164	0.0145164	0.0145164	0.0145164	0.0145164	0.0145164	0.0145164	0.0145164	0.0145164	0.0145164	0.0145164	0.0145164	0.0145164	0.0145164	0.0145164	0.0145164	0.0145164	0.0145164	0.0145164	0.0145164	0.0145164	0.0145164	0.0145164	0.0145164	0.0145164	0.0145164	0.0145164	0.0145164	0.0145164	0.0145164	0.0145164	0.0145164	0.0145164	0.0145164	0.0145164	0.0145164
0.0320418	0.0320418	0.0320418	0.0320418	0.0320418	0.0320418	0.0320418	0.0320418	0.0320418	0.0320418	0.0320418	0.0320418	0.0320418	0.0320418	0.0320418	0.0320418	0.0320418	0.0320418	0.0320418	0.0320418	0.0320418	0.0320418	0.0320418	0.0320418	0.0320418	0.0320418	0.0320418	0.0320418	0.0320418	0.0320418	0.0320418	0.0320418	0.0320418	0.0320418	0.0320418	0.0320418	0.0320418	0.0320418	0.0320418	0.0320418	0.0320418	0.0320418	0.0320418	0.0320418	0.0320418	0.0320418	0.0320418	0.0320418	0.0320418	0.0320418
0.0381732	0.0381732	0.0381732	0.0381732	0.0381732	0.0381732	0.0381732	0.0381732	0.0381732	0.0381732	0.0381732	0.0381732	0.0381732	0.0381732	0.0381732	0.0381732	0.0381732	0.0381732	0.0381732	0.0381732	0.0381732	0.0381732	0.0381732	0.0381732	0.0381732	0.0381732	0.0381732	0.0381732	0.0381732	0.0381732	0.0381732	0.0381732	0.0381732	0.0381732	0.0381732	0.0381732	0.0381732	0.0381732	0.0381732	0.0381732	0.0381732	0.0381732	0.0381732	0.0381732	0.0381732	0.0381732	0.0381732	0.0381732	0.0381732	0.0381732
0.0156912	0.0156912	0.0156912	0.0156912	0.0156912	0.0156912	0.0156912	0.0156912	0.0156912	0.0156912	0.0156912	0.0156912	0.0156912	0.0156912	0.0156912	0.0156912	0.0156912	0.0156912	0.0156912	0.0156912	0.0156912	0.0156912	0.0156912	0.0156912	0.0156912	0.0156912	0.0156912	0.0156912	0.0156912	0.0156912	0.0156912	0.0156912	0.0156912	0.0156912	0.0156912	0.0156912	0.0156912	0.0156912	0.0156912	0.0156912	0.0156912	0.0156912	0.0156912	0.0156912	0.0156912	0.0156912	0.0156912	0.0156912	0.0156912	0.0156912
0.018968	0.018968	0.018968	0.018968	0.018968	0.018968	0.018968	0.018968	0.018968	0.018968	0.018968	0.018968	0.018968	0.018968	0.018968	0.018968	0.018968	0.018968	0.018968	0.018968	0.018968	0.018968	0.018968	0.018968	0.018968	0.018968	0.018968	0.018968	0.018968	0.018968	0.018968	0.018968	0.018968	0.018968	0.018968	0.018968	0.018968	0.018968	0.018968	0.018968	0.018968	0.018968	0.018968	0.018968	0.018968	0.018968	0.018968	0.018968	0.018968	0.018968
0.0292483	0.0292483	0.0292483	0.0292483	0.0292483	0.0292483	0.0292483	0.0292483	0.0292483	0.0292483	0.0292484	0.0292484	0.0292484	0.0292485	0.0292486	0.0292487	0.0292488	0.0292489	0.029249	0.0292492	0.0292493	0.0292495	0.0292496	0.0292498	0.02925	0.0292501	0.0292503	0.0292504	0.0292506	0.0292507	0.0292508	0.0292509	0.0292511	0.0292512	0.0292512	0.0292513	0.0292514	0.0292515	0.0292516	0.0292516	0.0292517	0.0292517	0.0292517	0.0292518	0.0292518	0.0292518	0.0292518	0.0292518	0.0292518	0.0292518
0.0235976	0.0235976	0.0235976	0.0235976	0.0235976	0.0235976	0.0235976	0.0235976	0.0235976	0.0235976	0.0235976	0.0235976	0.0235976	0.0235976	0.0235976	0.0235976	0.0235976	0.0235976	0.0235976	0.0235976	0.0235976	0.0235976	0.0235976	0.0235976	0.0235976	0.0235976	0.0235976	0.0235976	0.0235976	0.0235976	0.0235976	0.0235976	0.0235976	0.0235976	0.0235976	0.0235976	0.0235976	0.0235976	0.0235976	0.0235976	0.0235976	0.0235976	0.0235976	0.0235976	0.0235976	0.0235976	0.0235976	0.0235976	0.0235976	0.0235976
0.0124531	0.0124531	0.0124531	0.0124531	0.0124531	0.0124531	0.0124531	0.0124531	0.0124531	0.0124531	0.0124531	0.0124531	0.0124531	0.0124531	0.0124531	0.0124531	0.0124531	0.0124531	0.0124531	0.0124531	0.0124531	0.0124531	0.0124531	0.0124531	0.0124531	0.0124531	0.0124531	0.0124531	0.0124531	0.0124531	0.0124531	0.0124531	0.0124531	0.0124531	0.0124531	0.0124531	0.0124531	0.0124531	0.0124531	0.0124531	0.0124531	0.0124531	0.0124531	0.0124531	0.0124531	0.0124531	0.0124531	0.0124531	0.0124531	0.0124531
0.0130145	0.0130145	0.0130145	0.0130145	0.0130145	0.0130145	0.0130145	0.0130145	0.0130145	0.0130145	0.0130145	0.0130145	0.0130145	0.0130145	0.0130145	0.0130145	0.0130145	0.0130145	0.0130145	0.0130145	0.0130145	0.0130145	0.0130145	0.0130145	0.0130145	0.0130145	0.0130145	0.0130145	0.0130145	0.0130145	0.0130145	0.0130145	0.0130145	0.0130145	0.0130145	0.0130145	0.0130145	0.0130145	0.0130145	0.0130145	0.0130145	0.0130145	0.0130145	0.0130145	0.0130145	0.0130145	0.0130145	0.0130145	0.0130145	0.0130145
0.0177303	0.0177303	0.0177303	0.0177303	0.0177303	0.0177303	0.0177303	0.0177303	0.0177303	0.0177303	0.0177303	0.0177303	0.0177303	0.0177303	0.0177303	0.0177303	0.0177303	0.0177303	0.0177303	0.0177303	0.0177303	0.0177303	0.0177303	0.0177303	0.0177303	0.0177303	0.0177303	0.0177303	0.0177303	0.0177303	0.0177303	0.0177303	0.0177303	0.0177303	0.0177303	0.0177303	0.0177303	0.0177303	0.0177303	0.0177304	0.0177304	0.0177304	0.0177304	0.0177304	0.0177304	0.0177304	0.0177304	0.0177304	0.0177304	0.0177304
0.0193106	0.0193106	0.0193106	0.0193106	0.0193106	0.0193106	0.0193106	0.0193106	0.0193106	0.0193106	0.0193106	0.0193106	0.0193106	0.0193106	0.0193106	0.0193106	0.0193106	0.0193106	0.0193106	0.0193106	0.0193106	0.0193106	0.0193106	0.0193106	0.0193106	0.0193106	0.0193106	0.0193106	0.0193106	0.0193106	0.0193106	0.0193106	0.0193106	0.0193106	0.0193106	0.0193106	0.0193106	0.0193106	0.0193106	0.0193106	0.0193106	0.0193106	0.0193106	0.0193106	0.0193106	0.0193106	0.0193106	0.0193106	0.0193106	0.0193106
0.0193106	0.0193106	0.0193106	0.0193106	0.0193106	0.0193106	0.0193106	0.0193106	0.0193106	0.0193106	0.0193106	0.0193106	0.0193106	0.0193106	0.0193106	0.0193106	0.0193106	0.0193106	0.0193106	0.0193106	0.0193106	0.0193106	0.0193106	0.0193106	0.0193106	0.0193106	0.0193106	0.0193106	0.0193106	0.0193106	0.0193106	0.0193106	0.0193106	0.0193106	0.0193106	0.0193106	0.0193106	0.0193106	0.0193106	0.0193106	0.0193106	0.0193106	0.0193106	0.0193106	0.0193106	0.0193106	0.0193106	0.0193106	0.0193106	0.0193106
0.0315823	0.0315823	0.0315823	0.0315823	0.0315823	0.0315823	0.0315823	0.0315823	0.0315823	0.0315823	0.0315823	0.0315823	0.0315823	0.0315823	0.0315823	0.0315824	0.0315824	0.0315824	0.0315824	0.0315824	0.0315824	0.0315824	0.0315824	0.0315824	0.0315824	0.0315824	0.0315824	0.0315824	0.0315824	0.0315824	0.0315824	0.0315824	0.0315824	0.0315824	0.0315824	0.0315824	0.0315824	0.0315824	0.0315824	0.0315824	0.0315824	0.0315825	0.0315825	0.0315825	0.0315825	0.0315825	0.0315825	0.0315825	0.0315825	0.0315825
0.0102002	0.0102002	0.0102002	0.0102002	0.0102002	0.0102002	0.0102002	0.0102002	0.0102002	0.0102002	0.0102002	0.0102002	0.0102002	0.0102002	0.0102002	0.0102002	0.0102002	0.0102002	0.0102002	0.0102002	0.0102002	0.0102002	0.0102002	0.0102002	0.0102002	0.0102002	0.0102002	0.0102002	0.0102002	0.0102002	0.0102002	0.0102002	0.0102002	0.0102002	0.0102002	0.0102002	0.0102002	0.0102002	0.0102002	0.0102002	0.0102002	0.0102002	0.0102002	0.0102002	0.0102002	0.0102002	0.0102002	0.0102002	0.0102002	0.0102002
0.0337624	0.0337624	0.0337624	0.0337624	0.0337624	0.0337624	0.0337624	0.0337624	0.0337624	0.0337624	0.0337624	0.0337624	0.0337624	0.0337624	0.0337624	0.0337624	0.0337624	0.0337624	0.0337624	0.0337624	0.0337624	0.0337624	0.0337624	0.0337624	0.0337624	0.0337624	0.0337624	0.0337624	0.0337624	0.0337624	0.0337624	0.0337624	0.0337624	0.0337624	0.0337624	0.0337624	0.0337624	0.0337624	0.0337624	0.0337624	0.0337624	0.0337624	0.0337624	0.0337624	0.0337624	0.0337624	0.0337624	0.0337624	0.0337624	0.0337624
0.0219574	0.0219574	0.0219574	0.0219574	0.0219575	0.0219577	0.0219586	0.021961	0.0219662	0.0219755	0.0219896	0.0220104	0.0220369	0.0220696	0.0221073	0.0221484	0.0221914	0.0222342	0.0222747	0.0223114	0.0223421	0.0223655	0.0223811	0.0223886	0.0223877	0.0223794	0.0223644	0.022344	0.0223195	0.0222926	0.0222647	0.0222374	0.0222118	0.0221888	0.0221705	0.0221563	0.0221465	0.0221409	0.0221393	0.0221414	0.0221468	0.0221539	0.022162	0.0221704	0.0221785	0.022185	0.0221897	0.0221924	0.0221928	0.0221905
0.0386197	0.0386197	0.0386197	0.0386197	0.0386197	0.0386197	0.0386197	0.0386197	0.0386197	0.0386197	0.0386197	0.0386197	0.0386197	0.0386197	0.0386197	0.0386197	0.0386197	0.0386197	0.0386197	0.0386197	0.0386197	0.0386197	0.0386197	0.0386197	0.0386197	0.0386197	0.0386197	0.0386197	0.0386197	0.0386197	0.0386197	0.0386197	0.0386197	0.0386197	0.0386197	0.0386197	0.0386197	0.0386197	0.0386197	0.0386197	0.0386197	0.0386197	0.0386197	0.0386197	0.0386197	0.0386197	0.0386197	0.0386197	0.0386197	0.0386197
0.052737	0.052737	0.052737	0.052737	0.052737	0.052737	0.052737	0.052737	0.052737	0.052737	0.052737	0.052737	0.052737	0.052737	0.052737	0.052737	0.052737	0.052737	0.052737	0.052737	0.052737	0.052737	0.052737	0.052737	0.052737	0.052737	0.052737	0.052737	0.052737	0.052737	0.052737	0.052737	0.052737	0.052737	0.052737	0.052737	0.052737	0.052737	0.052737	0.052737	0.052737	0.052737	0.052737	0.052737	0.052737	0.052737	0.052737	0.052737	0.052737	0.052737
0.0171305	0.0171305	0.0171305	0.0171305	0.0171305	0.0171305	0.0171305	0.0171305	0.0171305	0.0171305	0.0171305	0.0171305	0.0171305	0.0171305	0.0171305	0.0171305	0.0171305	0.0171305	0.0171305	0.0171305	0.0171305	0.0171305	0.0171305	0.0171305	0.0171305	0.0171305	0.0171305	0.0171305	0.0171305	0.0171305	0.0171305	0.0171305	0.0171305	0.0171305	0.0171305	0.0171305	0.0171305	0.0171305	0.0171305	0.0171305	0.0171305	0.0171305	0.0171305	0.0171305	0.0171305	0.0171305	0.0171305	0.0171305	0.0171305	0.0171305
0.0126531	0.0126531	0.0126531	0.0126531	0.0126531	0.0126531	0.0126531	0.0126531	0.0126531	0.0126531	0.0126531	0.0126531	0.0126531	0.0126531	0.0126531	0.0126531	0.0126531	0.0126531	0.0126531	0.0126531	0.0126531	0.0126531	0.0126531	0.0126531	0.0126531	0.0126531	0.0126531	0.0126531	0.0126531	0.0126531	0.0126531	0.0126531	0.0126531	0.0126531	0.0126531	0.0126531	0.0126531	0.0126531	0.0126531	0.0126531	0.0126531	0.0126531	0.0126531	0.0126531	0.0126531	0.0126531	0.0126531	0.0126531	0.0126531	0.0126531
0.033321	0.033321	0.033321	0.033321	0.033321	0.033321	0.033321	0.033321	0.033321	0.033321	0.033321	0.033321	0.033321	0.033321	0.033321	0.033321	0.033321	0.033321	0.033321	0.033321	0.033321	0.033321	0.033321	0.033321	0.033321	0.033321	0.033321	0.033321	0.033321	0.033321	0.033321	0.033321	0.033321	0.033321	0.033321	0.033321	0.033321	0.033321	0.033321	0.033321	0.033321	0.033321	0.033321	0.033321	0.033321	0.033321	0.033321	0.033321	0.033321	0.033321
0.0245333	0.0245333	0.0245333	0.0245333	0.0245333	0.0245333	0.0245333	0.0245333	0.0245333	0.0245333	0.0245333	0.0245333	0.0245333	0.0245333	0.0245333	0.0245333	0.0245333	0.0245333	0.0245333	0.0245333	0.0245333	0.0245333	0.0245333	0.0245333	0.0245333	0.0245333	0.0245333	0.0245333	0.0245333	0.0245333	0.0245333	0.0245333	0.0245333	0.0245333	0.0245333	0.0245333	0.0245333	0.0245333	0.0245333	0.0245333	0.0245333	0.0245333	0.0245333	0.0245333	0.0245333	0.0245333	0.0245333	0.0245333	0.0245333	0.0245333
0.0304556	0.0304556	0.0304556	0.0304556	0.0304556	0.0304556	0.0304556	0.0304556	0.0304556	0.0304556	0.0304556	0.0304556	0.0304556	0.0304556	0.0304556	0.0304556	0.0304556	0.0304556	0.0304556	0.0304556	0.0304556	0.0304556	0.0304556	0.0304556	0.0304556	0.0304556	0.0304556	0.0304556	0.0304556	0.0304556	0.0304556	0.0304556	0.0304556	0.0304556	0.0304556	0.0304556	0.0304556	0.0304556	0.0304556	0.0304556	0.0304556	0.0304556	0.0304556	0.0304556	0.0304556	0.0304556	0.0304556	0.0304556	0.0304556	0.0304556
0.0195614	0.0195614	0.0195614	0.0195614	0.0195614	0.0195614	0.0195614	0.0195614	0.0195614	0.0195614	0.0195614	0.0195614	0.0195614	0.0195614	0.0195614	0.0195614	0.0195614	0.0195614	0.0195614	0.0195614	0.0195614	0.0195614	0.0195614	0.0195614	0.0195614	0.0195614	0.0195614	0.0195614	0.0195614	0.0195614	0.0195614	0.0195614	0.0195614	0.0195614	0.0195614	0.0195614	0.0195614	0.0195614	0.0195614	0.0195614	0.0195614	0.0195614	0.0195614	0.0195614	0.0195614	0.0195614	0.0195614	0.0195614	0.0195614	0.0195614
0.0192296	0.0192296	0.0192296	0.0192296	0.0192296	0.0192296	0.0192296	0.0192296	0.0192296	0.0192296	0.0192296	0.0192296	0.0192296	0.0192296	0.0192296	0.0192296	0.0192296	0.0192296	0.0192296	0.0192296	0.0192296	0.0192296	0.0192296	0.0192296	0.0192296	0.0192296	0.0192296	0.0192296	0.0192296	0.0192296	0.0192296	0.0192296	0.0192296	0.0192296	0.0192296	0.0192296	0.0192296	0.0192296	0.0192296	0.0192296	0.0192296	0.0192296	0.0192296	0.0192296	0.0192296	0.0192296	0.0192296	0.0192296	0.0192296	0.0192296
0.0245674	0.0245674	0.0245674	0.0245674	0.0245674	0.0245674	0.0245674	0.0245674	0.0245674	0.0245674	0.0245674	0.0245674	0.0245674	0.0245674	0.0245674	0.0245674	0.0245674	0.0245674	0.0245674	0.0245674	0.0245674	0.0245674	0.0245674	0.0245674	0.0245674	0.0245674	0.0245674	0.0245674	0.0245674	0.0245674	0.0245674	0.0245674	0.0245674	0.0245674	0.0245674	0.0245674	0.0245674	0.0245674	0.0245674	0.0245674	0.0245674	0.0245674	0.0245674	0.0245674	0.0245674	0.0245674	0.0245674	0.0245674	0.0245674	0.0245674
0.0439742	0.0439742	0.0439742	0.0439742	0.0439742	0.0439742	0.0439742	0.0439742	0.0439742	0.0439742	0.0439742	0.0439742	0.0439742	0.0439742	0.0439742	0.0439742	0.0439742	0.0439742	0.0439742	0.0439742	0.0439742	0.0439742	0.0439742	0.0439742	0.0439742	0.0439742	0.0439742	0.0439742	0.0439742	0.0439742	0.0439742	0.0439742	0.0439742	0.0439742	0.0439742	0.0439742	0.0439742	0.0439742	0.0439742	0.0439742	0.0439742	0.0439742	0.0439742	0.0439742	0.0439742	0.0439742	0.0439742	0.0439742	0.0439742	0.0439742
0.0146705	0.0146705	0.0146705	0.0146705	0.0146705	0.0146705	0.0146705	0.0146705	0.0146705	0.0146705	0.0146705	0.0146705	0.0146705	0.0146705	0.0146705	0.0146705	0.0146705	0.0146705	0.0146705	0.0146705	0.0146705	0.0146705	0.0146705	0.0146705	0.0146705	0.0146705	0.0146705	0.0146705	0.0146705	0.0146705	0.0146705	0.0146705	0.0146705	0.0146705	0.0146705	0.0146705	0.0146705	0.0146705	0.0146705	0.0146705	0.0146705	0.0146705	0.0146705	0.0146705	0.0146705	0.0146705	0.0146705	0.0146705	0.0146705	0.0146705
0.0218241	0.0218241	0.0218241	0.0218241	0.0218241	0.0218241	0.0218241	0.0218241	0.0218241	0.0218241	0.0218241	0.0218241	0.0218241	0.0218241	0.0218241	0.0218241	0.0218241	0.0218241	0.0218241	0.0218241	0.0218241	0.0218241	0.0218241	0.0218241	0.0218241	0.0218241	0.0218241	0.0218241	0.0218241	0.0218241	0.0218241	0.0218241	0.0218241	0.0218241	0.0218241	0.0218241	0.0218241	0.0218241	0.0218241	0.0218241	0.0218241	0.0218241	0.0218241	0.0218241	0.0218241	0.0218241	0.0218241	0.0218241	0.0218241	0.0218241
0.0304641	0.0304641	0.0304641	0.0304641	0.0304641	0.0304641	0.0304641	0.0304641	0.0304641	0.0304641	0.0304641	0.0304641	0.0304641	0.0304641	0.0304641	0.0304641	0.0304641	0.0304641	0.0304641	0.0304641	0.0304641	0.0304641	0.0304641	0.0304641	0.0304641	0.0304641	0.0304641	0.0304641	0.0304641	0.0304641	0.0304641	0.0304641	0.0304641	0.0304641	0.0304641	0.0304641	0.0304641	0.0304641	0.0304641	0.0304641	0.0304641	0.0304641	0.0304641	0.0304641	0.0304641	0.0304641	0.0304641	0.0304641	0.0304641	0.0304641
0.0119505	0.0119505	0.0119505	0.0119505	0.0119505	0.0119505	0.0119505	0.0119505	0.0119505	0.0119505	0.0119505	0.0119505	0.0119505	0.0119505	0.0119505	0.0119505	0.0119505	0.0119505	0.0119505	0.0119505	0.0119505	0.0119505	0.0119505	0.0119505	0.0119505	0.0119505	0.0119505	0.0119505	0.0119505	0.0119505	0.0119505	0.0119505	0.0119505	0.0119505	0.0119505	0.0119505	0.0119505	0.0119505	0.0119505	0.0119505	0.0119505	0.0119505	0.0119505	0.0119505	0.0119505	0.0119505	0.0119505	0.0119505	0.0119505	0.0119505
0.0194518	0.0194518	0.0194518	0.0194518	0.0194518	0.0194518	0.0194518	0.0194518	0.0194518	0.0194518	0.0194518	0.0194518	0.0194518	0.0194518	0.0194518	0.0194518	0.0194518	0.0194518	0.0194518	0.0194518	0.0194518	0.0194518	0.0194518	0.0194518	0.0194518	0.0194518	0.0194518	0.0194518	0.0194518	0.0194518	0.0194518	0.0194518	0.0194518	0.0194518	0.0194518	0.0194518	0.0194518	0.0194518	0.0194518	0.0194518	0.0194518	0.0194518	0.0194518	0.0194518	0.0194518	0.0194518	0.0194518	0.0194518	0.0194518	0.0194518
0.025994	0.025994	0.025994	0.025994	0.025994	0.025994	0.025994	0.025994	0.025994	0.025994	0.025994	0.025994	0.025994	0.025994	0.025994	0.025994	0.025994	0.025994	0.025994	0.025994	0.025994	0.025994	0.025994	0.025994	0.025994	0.025994	0.025994	0.025994	0.025994	0.025994	0.025994	0.025994	0.025994	0.025994	0.025994	0.025994	0.025994	0.025994	0.025994	0.025994	0.025994	0.025994	0.025994	0.025994	0.025994	0.025994	0.025994	0.025994	0.025994	0.025994
0.0178697	0.0178697	0.0178697	0.0178697	0.0178697	0.0178697	0.0178697	0.0178697	0.0178697	0.0178697	0.0178697	0.0178697	0.0178697	0.0178697	0.0178697	0.0178697	0.0178697	0.0178697	0.0178697	0.0178697	0.0178697	0.0178697	0.0178697	0.0178698	0.0178698	0.0178698	0.0178698	0.0178698	0.0178698	0.0178698	0.0178698	0.0178698	0.0178698	0.0178698	0.0178698	0.0178698	0.0178698	0.0178698	0.0178698	0.0178698	0.0178698	0.0178698	0.0178698	0.0178698	0.0178698	0.0178698	0.0178698	0.0178698	0.0178698	0.0178698
0.0210483	0.0210483	0.0210483	0.0210483	0.0210483	0.0210483	0.0210483	0.0210483	0.0210483	0.0210483	0.0210483	0.0210483	0.0210483	0.0210483	0.0210483	0.0210483	0.0210483	0.0210483	0.0210483	0.0210483	0.0210483	0.0210483	0.0210483	0.0210483	0.0210483	0.0210483	0.0210483	0.0210483	0.0210483	0.0210483	0.0210483	0.0210483	0.0210483	0.0210483	0.0210483	0.0210483	0.0210483	0.0210483	0.0210483	0.0210483	0.0210483	0.0210483	0.0210483	0.0210483	0.0210483	0.0210483	0.0210483	0.0210483	0.0210483	0.0210483
0.0314387	0.0314387	0.0314387	0.0314387	0.0314387	0.0314387	0.0314387	0.0314387	0.0314387	0.0314387	0.0314387	0.0314387	0.0314387	0.0314387	0.0314387	0.0314387	0.0314387	0.0314387	0.0314387	0.0314387	0.0314387	0.0314387	0.0314387	0.0314387	0.0314387	0.0314387	0.0314387	0.0314387	0.0314387	0.0314387	0.0314387	0.0314387	0.0314387	0.0314387	0.0314387	0.0314387	0.0314387	0.0314387	0.0314387	0.0314387	0.0314387	0.0314387	0.0314387	0.0314387	0.0314387	0.0314387	0.0314387	0.0314387	0.0314387	0.0314387
0.0391766	0.0391766	0.0391766	0.0391766	0.0391766	0.0391766	0.0391766	0.0391766	0.0391766	0.0391766	0.0391766	0.0391766	0.0391766	0.0391766	0.0391766	0.0391766	0.0391766	0.0391766	0.0391766	0.0391766	0.0391766	0.0391766	0.0391766	0.0391766	0.0391766	0.0391766	0.0391766	0.0391766	0.0391766	0.0391766	0.0391766	0.0391766	0.0391766	0.0391766	0.0391766	0.0391766	0.0391766	0.0391766	0.0391766	0.0391766	0.0391766	0.0391766	0.0391766	0.0391766	0.0391766	0.0391766	0.0391766	0.0391766	0.0391766	0.0391766
0.0450847	0.0450847	0.0450847	0.0450847	0.0450847	0.0450847	0.0450847	0.0450847	0.0450847	0.0450847	0.0450847	0.0450847	0.0450847	0.0450847	0.0450847	0.0450847	0.0450847	0.0450847	0.0450847	0.0450847	0.0450847	0.0450847	0.0450847	0.0450847	0.0450847	0.0450847	0.0450847	0.0450847	0.0450847	0.0450847	0.0450847	0.0450847	0.0450847	0.0450847	0.0450847	0.0450847	0.0450847	0.0450847	0.0450847	0.0450847	0.0450847	0.0450847	0.0450847	0.0450847	0.0450847	0.0450847	0.0450847	0.0450847	0.0450847	0.0450847
0.0285519	0.0285519	0.0285519	0.0285519	0.0285519	0.028552	0.0285525	0.0285537	0.0285563	0.0285611	0.028569	0.02858	0.028595	0.0286141	0.0286368	0.0286631	0.0286923	0.028724	0.0287575	0.028792	0.028827	0.0288616	0.0288956	0.0289284	0.0289597	0.0289889	0.0290157	0.0290399	0.0290616	0.0290802	0.0290971	0.02911	0.0291206	0.0291292	0.0291339	0.0291368	0.0291376	0.0291353	0.0291316	0.0291258	0.0291178	0.029109	0.0290981	0.0290866	0.0290736	0.02906	0.0290454	0.0290304	0.0290148	0.028999
0.0429196	0.0429196	0.0429196	0.0429196	0.0429196	0.0429196	0.0429196	0.0429196	0.0429196	0.0429196	0.0429196	0.0429196	0.0429196	0.0429196	0.0429196	0.0429196	0.0429196	0.0429196	0.0429196	0.0429196	0.0429196	0.0429196	0.0429196	0.0429196	0.0429196	0.0429196	0.0429197	0.0429197	0.0429197	0.0429197	0.0429197	0.0429197	0.0429197	0.0429197	0.0429197	0.0429197	0.0429197	0.0429197	0.0429197	0.0429197	0.0429197	0.0429197	0.0429197	0.0429197	0.0429197	0.0429197	0.0429197	0.0429197	0.0429197	0.0429197
0.0198167	0.0198167	0.0198167	0.0198167	0.0198167	0.0198167	0.0198167	0.0198167	0.0198167	0.0198167	0.0198167	0.0198167	0.0198167	0.0198167	0.0198167	0.0198167	0.0198167	0.0198167	0.0198167	0.0198167	0.0198167	0.0198167	0.0198167	0.0198167	0.0198167	0.0198167	0.0198167	0.0198167	0.0198167	0.0198167	0.0198167	0.0198167	0.0198167	0.0198167	0.0198167	0.0198167	0.0198167	0.0198167	0.0198167	0.0198167	0.0198167	0.0198167	0.0198167	0.0198167	0.0198167	0.0198167	0.0198167	0.0198167	0.0198167	0.0198167
0.00897172	0.00897172	0.00897172	0.00897172	0.00897172	0.00897172	0.00897172	0.00897172	0.00897172	0.00897172	0.00897172	0.00897172	0.00897172	0.00897172	0.00897172	0.00897172	0.00897172	0.00897172	0.00897172	0.00897172	0.00897172	0.00897172	0.00897172	0.00897172	0.00897172	0.00897172	0.00897172	0.00897172	0.00897172	0.00897172	0.00897172	0.00897172	0.00897172	0.00897172	0.00897172	0.00897172	0.00897172	0.00897172	0.00897172	0.00897172	0.00897172	0.00897172	0.00897172	0.00897172	0.00897172	0.00897172	0.00897172	0.00897172	0.00897172	0.00897172
0.0173376	0.0173376	0.0173376	0.0173376	0.0173376	0.0173376	0.0173376	0.0173376	0.0173376	0.0173376	0.0173376	0.0173376	0.0173376	0.0173376	0.0173376	0.0173376	0.0173376	0.0173376	0.0173376	0.0173376	0.0173376	0.0173376	0.0173376	0.0173376	0.0173376	0.0173376	0.0173376	0.0173376	0.0173376	0.0173376	0.0173376	0.0173376	0.0173376	0.0173376	0.0173376	0.0173376	0.0173376	0.0173376	0.0173376	0.0173376	0.0173376	0.0173376	0.0173376	0.0173376	0.0173376	0.0173376	0.0173376	0.0173376	0.0173376	0.0173376
0.0149117	0.0149117	0.0149117	0.0149117	0.0149117	0.0149117	0.0149117	0.0149117	0.0149117	0.0149117	0.0149117	0.0149117	0.0149117	0.0149117	0.0149117	0.0149117	0.0149117	0.0149117	0.0149117	0.0149117	0.0149117	0.0149117	0.0149117	0.0149117	0.0149117	0.0149117	0.0149117	0.0149117	0.0149117	0.0149117	0.0149117	0.0149117	0.0149117	0.0149117	0.0149117	0.0149117	0.0149117	0.0149117	0.0149117	0.0149117	0.0149117	0.0149117	0.0149117	0.0149117	0.0149117	0.0149117	0.0149117	0.0149117	0.0149117	0.0149117
0.0582134	0.0582134	0.0582134	0.0582134	0.0582134	0.0582134	0.0582134	0.0582134	0.0582134	0.0582134	0.0582134	0.0582134	0.0582134	0.0582134	0.0582134	0.0582134	0.0582134	0.0582134	0.0582134	0.0582134	0.0582134	0.0582134	0.0582134	0.0582134	0.0582134	0.0582134	0.0582134	0.0582134	0.0582134	0.0582134	0.0582134	0.0582134	0.0582134	0.0582134	0.0582134	0.0582134	0.0582134	0.0582134	0.0582134	0.0582134	0.0582134	0.0582135	0.0582135	0.0582135	0.0582135	0.0582135	0.0582135	0.0582135	0.0582135	0.0582135
0.01796	0.01796	0.01796	0.01796	0.01796	0.01796	0.01796	0.01796	0.01796	0.01796	0.01796	0.01796	0.01796	0.01796	0.01796	0.01796	0.01796	0.01796	0.01796	0.01796	0.01796	0.01796	0.01796	0.01796	0.01796	0.01796	0.01796	0.01796	0.01796	0.01796	0.01796	0.01796	0.01796	0.01796	0.01796	0.01796	0.01796	0.01796	0.01796	0.01796	0.01796	0.01796	0.01796	0.01796	0.01796	0.01796	0.01796	0.01796	0.01796	0.01796
0.0128818	0.0128818	0.0128818	0.0128818	0.0128818	0.0128818	0.0128818	0.0128818	0.0128818	0.0128818	0.0128818	0.0128818	0.0128818	0.0128818	0.0128818	0.0128818	0.0128818	0.0128818	0.0128818	0.0128818	0.0128818	0.0128818	0.0128818	0.0128818	0.0128818	0.0128818	0.0128818	0.0128818	0.0128818	0.0128818	0.0128818	0.0128818	0.0128818	0.0128818	0.0128818	0.0128818	0.0128818	0.0128818	0.0128818	0.0128818	0.0128818	0.0128818	0.0128818	0.0128818	0.0128818	0.0128818	0.0128818	0.0128818	0.0128818	0.0128818
0.0140286	0.0140286	0.0140286	0.0140286	0.0140286	0.0140286	0.0140286	0.0140286	0.0140286	0.0140286	0.0140286	0.0140286	0.0140286	0.0140286	0.0140286	0.0140286	0.0140286	0.0140286	0.0140286	0.0140286	0.0140286	0.0140286	0.0140286	0.0140286	0.0140286	0.0140286	0.0140286	0.0140286	0.0140286	0.0140286	0.0140286	0.0140286	0.0140286	0.0140286	0.0140286	0.0140286	0.0140286	0.0140286	0.0140286	0.0140286	0.0140286	0.0140286	0.0140286	0.0140286	0.0140286	0.0140286	0.0140286	0.0140286	0.0140286	0.0140286
0.0210951	0.0210951	0.0210951	0.0210951	0.0210951	0.0210951	0.0210951	0.0210951	0.0210951	0.0210952	0.0210952	0.0210953	0.0210955	0.0210956	0.0210958	0.0210961	0.0210964	0.0210968	0.0210971	0.0210975	0.021098	0.0210984	0.0210989	0.0210993	0.0210998	0.0211002	0.0211007	0.0211011	0.0211015	0.0211019	0.0211023	0.0211026	0.0211029	0.0211032	0.0211035	0.0211037	0.0211039	0.0211041	0.0211043	0.0211044	0.0211045	0.0211046	0.0211047	0.0211047	0.0211048	0.0211048	0.0211048	0.0211048	0.0211048	0.0211048
0.0152701	0.0152701	0.0152701	0.0152701	0.0152701	0.0152701	0.0152701	0.0152701	0.0152701	0.0152701	0.0152701	0.0152701	0.0152701	0.0152701	0.0152701	0.0152701	0.0152701	0.0152701	0.0152701	0.0152701	0.0152701	0.0152701	0.0152701	0.0152701	0.0152701	0.0152701	0.0152701	0.0152701	0.0152701	0.0152701	0.0152701	0.0152701	0.0152701	0.0152701	0.0152701	0.0152701	0.0152701	0.0152701	0.0152701	0.0152701	0.0152701	0.0152701	0.0152701	0.0152701	0.0152701	0.0152701	0.0152701	0.0152701	0.0152701	0.0152701
0.0135909	0.0135909	0.0135909	0.0135909	0.0135909	0.0135909	0.0135909	0.0135909	0.0135909	0.0135909	0.0135909	0.0135909	0.0135909	0.0135909	0.0135909	0.0135909	0.0135909	0.0135909	0.0135909	0.0135909	0.0135909	0.0135909	0.0135909	0.0135909	0.0135909	0.0135909	0.0135909	0.0135909	0.0135909	0.0135909	0.0135909	0.0135909	0.0135909	0.0135909	0.0135909	0.0135909	0.0135909	0.0135909	0.0135909	0.0135909	0.0135909	0.0135909	0.0135909	0.0135909	0.0135909	0.0135909	0.0135909	0.0135909	0.0135909	0.0135909
0.0584831	0.0584831	0.0584831	0.0584831	0.0584831	0.0584831	0.0584831	0.0584831	0.0584831	0.0584831	0.0584831	0.0584831	0.0584831	0.0584831	0.0584831	0.0584831	0.0584831	0.0584831	0.0584831	0.0584831	0.0584831	0.0584831	0.0584831	0.0584831	0.0584831	0.0584831	0.0584831	0.0584831	0.0584831	0.0584831	0.0584831	0.0584831	0.0584831	0.0584831	0.0584831	0.0584831	0.0584831	0.0584831	0.0584831	0.0584831	0.0584831	0.0584831	0.0584831	0.0584831	0.0584831	0.0584831	0.0584831	0.0584831	0.0584831	0.0584831
0.0207007	0.0207007	0.0207007	0.0207007	0.0207007	0.0207007	0.0207007	0.0207007	0.0207008	0.0207009	0.020701	0.0207013	0.0207016	0.0207021	0.0207026	0.0207033	0.0207041	0.020705	0.0207059	0.0207069	0.020708	0.0207091	0.0207102	0.0207113	0.0207124	0.0207135	0.0207146	0.0207156	0.0207166	0.0207175	0.0207183	0.0207192	0.0207199	0.0207206	0.0207213	0.0207219	0.0207224	0.0207229	0.0207233	0.0207237	0.0207241	0.0207243	0.0207246	0.0207248	0.020725	0.0207251	0.0207252	0.0207252	0.0207253	0.0207253
0.0590532	0.0590532	0.0590532	0.0590532	0.0590532	0.0590532	0.0590532	0.0590532	0.0590532	0.0590532	0.0590532	0.0590532	0.0590532	0.0590532	0.0590532	0.0590532	0.0590532	0.0590532	0.0590532	0.0590532	0.0590532	0.0590532	0.0590532	0.0590532	0.0590532	0.0590532	0.0590532	0.0590532	0.0590532	0.0590532	0.0590532	0.0590532	0.0590532	0.0590532	0.0590532	0.0590532	0.0590532	0.0590532	0.0590532	0.0590532	0.0590532	0.0590532	0.0590532	0.0590532	0.0590532	0.0590532	0.0590532	0.0590532	0.0590532	0.0590532
0.0306792	0.0306792	0.0306792	0.0306792	0.0306792	0.0306792	0.0306792	0.0306792	0.0306792	0.0306792	0.0306792	0.0306792	0.0306792	0.0306792	0.0306792	0.0306792	0.0306792	0.0306792	0.0306792	0.0306792	0.0306792	0.0306792	0.0306792	0.0306792	0.0306792	0.0306792	0.0306792	0.0306792	0.0306792	0.0306792	0.0306792	0.0306792	0.0306792	0.0306792	0.0306792	0.0306792	0.0306792	0.0306792	0.0306792	0.0306792	0.0306792	0.0306792	0.0306792	0.0306792	0.0306792	0.0306792	0.0306792	0.0306792	0.0306792	0.0306792
0.012816	0.012816	0.012816	0.012816	0.012816	0.012816	0.012816	0.012816	0.012816	0.012816	0.012816	0.012816	0.012816	0.012816	0.012816	0.012816	0.012816	0.012816	0.012816	0.012816	0.012816	0.012816	0.012816	0.012816	0.012816	0.012816	0.012816	0.012816	0.012816	0.012816	0.012816	0.012816	0.012816	0.012816	0.012816	0.012816	0.012816	0.012816	0.012816	0.012816	0.012816	0.012816	0.012816	0.012816	0.012816	0.012816	0.012816	0.012816	0.012816	0.012816
0.0439742	0.0439742	0.0439742	0.0439742	0.0439742	0.0439742	0.0439742	0.0439742	0.0439742	0.0439742	0.0439742	0.0439742	0.0439742	0.0439742	0.0439742	0.0439742	0.0439742	0.0439742	0.0439742	0.0439742	0.0439742	0.0439742	0.0439742	0.0439742	0.0439742	0.0439742	0.0439742	0.0439742	0.0439742	0.0439742	0.0439742	0.0439742	0.0439742	0.0439742	0.0439742	0.0439742	0.0439742	0.0439742	0.0439742	0.0439742	0.0439742	0.0439742	0.0439742	0.0439742	0.0439742	0.0439742	0.0439742	0.0439742	0.0439742	0.0439742
0.0162571	0.0162571	0.0162571	0.0162571	0.0162571	0.0162571	0.0162571	0.0162571	0.0162571	0.0162571	0.0162571	0.0162571	0.0162571	0.0162571	0.0162571	0.0162572	0.0162572	0.0162572	0.0162572	0.0162573	0.0162573	0.0162573	0.0162574	0.0162574	0.0162574	0.0162575	0.0162575	0.0162575	0.0162575	0.0162576	0.0162576	0.0162576	0.0162577	0.0162577	0.0162577	0.0162577	0.0162577	0.0162577	0.0162578	0.0162578	0.0162578	0.0162578	0.0162578	0.0162578	0.0162578	0.0162578	0.0162578	0.0162578	0.0162578	0.0162578
0.0181536	0.0181536	0.0181536	0.0181536	0.0181536	0.0181536	0.0181536	0.0181536	0.0181536	0.0181536	0.0181536	0.0181536	0.0181536	0.0181536	0.0181536	0.0181536	0.0181536	0.0181536	0.0181536	0.0181536	0.0181536	0.0181536	0.0181536	0.0181536	0.0181536	0.0181536	0.0181536	0.0181536	0.0181536	0.0181536	0.0181536	0.0181536	0.0181536	0.0181536	0.0181536	0.0181536	0.0181536	0.0181536	0.0181536	0.0181536	0.0181536	0.0181536	0.0181536	0.0181536	0.0181536	0.0181536	0.0181536	0.0181536	0.0181536	0.0181536
0.0512091	0.0512091	0.0512091	0.0512091	0.0512091	0.0512091	0.0512091	0.0512091	0.0512091	0.0512091	0.0512091	0.0512091	0.0512091	0.0512091	0.0512091	0.0512091	0.0512091	0.0512091	0.0512091	0.0512091	0.0512091	0.0512091	0.0512091	0.0512091	0.0512091	0.0512091	0.0512091	0.0512091	0.0512091	0.0512091	0.0512091	0.0512091	0.0512091	0.0512091	0.0512091	0.0512091	0.0512091	0.0512091	0.0512091	0.0512091	0.0512091	0.0512091	0.0512091	0.0512091	0.0512091	0.0512091	0.0512091	0.0512091	0.0512091	0.0512091
0.0253997	0.0253997	0.0253997	0.0253997	0.0253997	0.0253997	0.0253997	0.0253997	0.0253997	0.0253997	0.0253997	0.0253997	0.0253997	0.0253997	0.0253997	0.0253997	0.0253997	0.0253997	0.0253997	0.0253997	0.0253997	0.0253997	0.0253997	0.0253997	0.0253997	0.0253997	0.0253997	0.0253997	0.0253997	0.0253997	0.0253997	0.0253997	0.0253997	0.0253997	0.0253997	0.0253997	0.0253997	0.0253997	0.0253997	0.0253997	0.0253997	0.0253997	0.0253997	0.0253997	0.0253997	0.0253997	0.0253997	0.0253997	0.0253997	0.0253997
0.0496578	0.0496578	0.0496578	0.0496578	0.0496578	0.0496578	0.0496578	0.0496578	0.0496578	0.0496578	0.0496578	0.0496578	0.0496578	0.0496578	0.0496578	0.0496578	0.0496578	0.0496578	0.0496578	0.0496578	0.0496578	0.0496578	0.0496578	0.0496578	0.0496578	0.0496578	0.0496578	0.0496578	0.0496578	0.0496578	0.0496578	0.0496578	0.0496578	0.0496578	0.0496578	0.0496578	0.0496578	0.0496578	0.0496578	0.0496578	0.0496578	0.0496578	0.0496578	0.0496578	0.0496578	0.0496578	0.0496578	0.0496578	0.0496578	0.0496578
0.0218769	0.0218769	0.0218769	0.0218769	0.0218769	0.0218769	0.0218769	0.0218769	0.0218769	0.0218769	0.0218769	0.0218769	0.0218769	0.0218769	0.0218769	0.0218769	0.0218769	0.0218769	0.0218769	0.0218769	0.0218769	0.0218769	0.0218769	0.0218769	0.0218769	0.0218769	0.0218769	0.0218769	0.0218769	0.0218769	0.0218769	0.0218769	0.0218769	0.0218769	0.0218769	0.0218769	0.0218769	0.0218769	0.0218769	0.0218769	0.0218769	0.0218769	0.0218769	0.0218769	0.0218769	0.0218769	0.0218769	0.0218769	0.0218769	0.0218769
0.0590532	0.0590532	0.0590532	0.0590532	0.0590532	0.0590532	0.0590532	0.0590532	0.0590532	0.0590532	0.0590532	0.0590532	0.0590532	0.0590532	0.0590532	0.0590532	0.0590532	0.0590532	0.0590532	0.0590532	0.0590532	0.0590532	0.0590532	0.0590532	0.0590532	0.0590532	0.0590532	0.0590532	0.0590532	0.0590532	0.0590532	0.0590532	0.0590532	0.0590532	0.0590532	0.0590532	0.0590532	0.0590532	0.0590532	0.0590532	0.0590532	0.0590532	0.0590532	0.0590532	0.0590532	0.0590532	0.0590532	0.0590532	0.0590532	0.0590532
0.0235979	0.0235979	0.0235979	0.0235979	0.0235979	0.0235979	0.0235979	0.0235979	0.0235979	0.0235979	0.0235979	0.0235979	0.0235979	0.0235979	0.0235979	0.0235979	0.0235979	0.0235979	0.0235979	0.0235979	0.0235979	0.0235979	0.0235979	0.0235979	0.0235979	0.0235979	0.0235979	0.0235979	0.0235979	0.0235979	0.0235979	0.0235979	0.0235979	0.0235979	0.0235979	0.0235979	0.0235979	0.0235979	0.0235979	0.0235979	0.0235979	0.0235979	0.0235979	0.0235979	0.0235979	0.0235979	0.0235979	0.0235979	0.0235979	0.0235979
0.0252476	0.0252476	0.0252476	0.0252476	0.0252476	0.0252476	0.0252476	0.0252476	0.0252476	0.0252476	0.0252476	0.0252476	0.0252476	0.0252476	0.0252476	0.0252476	0.0252476	0.0252476	0.0252476	0.0252476	0.0252476	0.0252476	0.0252476	0.0252476	0.0252476	0.0252476	0.0252476	0.0252476	0.0252476	0.0252476	0.0252476	0.0252476	0.0252476	0.0252476	0.0252476	0.0252476	0.0252476	0.0252476	0.0252476	0.0252476	0.0252476	0.0252476	0.0252476	0.0252476	0.0252476	0.0252476	0.0252476	0.0252476	0.0252476	0.0252476
0.0560308	0.0560308	0.0560308	0.0560308	0.0560308	0.0560308	0.0560308	0.0560308	0.0560308	0.0560308	0.0560308	0.0560308	0.0560308	0.0560308	0.0560308	0.0560308	0.0560308	0.0560308	0.0560308	0.0560308	0.0560308	0.0560308	0.0560308	0.0560308	0.0560308	0.0560308	0.0560308	0.0560308	0.0560308	0.0560308	0.0560308	0.0560308	0.0560308	0.0560308	0.0560308	0.0560308	0.0560308	0.0560308	0.0560308	0.0560308	0.0560308	0.0560308	0.0560308	0.0560308	0.0560308	0.0560308	0.0560308	0.0560308	0.0560308	0.0560308
0.0245674	0.0245674	0.0245674	0.0245674	0.0245674	0.0245674	0.0245674	0.0245674	0.0245674	0.0245674	0.0245674	0.0245674	0.0245674	0.0245674	0.0245674	0.0245674	0.0245674	0.0245674	0.0245674	0.0245674	0.0245674	0.0245674	0.0245674	0.0245674	0.0245674	0.0245674	0.0245674	0.0245674	0.0245674	0.0245674	0.0245674	0.0245674	0.0245674	0.0245674	0.0245674	0.0245674	0.0245674	0.0245674	0.0245674	0.0245674	0.0245674	0.0245674	0.0245674	0.0245674	0.0245674	0.0245674	0.0245674	0.0245674	0.0245674	0.0245674
0.0196609	0.0196609	0.0196609	0.0196609	0.0196609	0.0196609	0.0196609	0.0196609	0.0196609	0.0196609	0.0196609	0.0196609	0.0196609	0.0196609	0.019661	0.019661	0.019661	0.0196611	0.0196611	0.0196611	0.0196612	0.0196612	0.0196613	0.0196613	0.0196613	0.0196614	0.0196614	0.0196614	0.0196615	0.0196615	0.0196615	0.0196615	0.0196615	0.0196615	0.0196615	0.0196615	0.0196615	0.0196615	0.0196615	0.0196615	0.0196615	0.0196615	0.0196615	0.0196615	0.0196615	0.0196615	0.0196615	0.0196614	0.0196614	0.0196614
0.0171914	0.0171914	0.0171914	0.0171914	0.0171914	0.0171914	0.0171914	0.0171914	0.0171914	0.0171914	0.0171914	0.0171914	0.0171914	0.0171914	0.0171914	0.0171914	0.0171914	0.0171914	0.0171914	0.0171914	0.0171914	0.0171914	0.0171914	0.0171914	0.0171914	0.0171914	0.0171914	0.0171914	0.0171914	0.0171914	0.0171914	0.0171914	0.0171914	0.0171914	0.0171914	0.0171914	0.0171914	0.0171914	0.0171914	0.0171914	0.0171914	0.0171914	0.0171914	0.0171914	0.0171914	0.0171914	0.0171914	0.0171914	0.0171914	0.0171914
0.013808	0.013808	0.013808	0.013808	0.013808	0.013808	0.013808	0.013808	0.013808	0.013808	0.013808	0.013808	0.013808	0.013808	0.013808	0.013808	0.013808	0.013808	0.013808	0.013808	0.013808	0.013808	0.013808	0.013808	0.013808	0.013808	0.013808	0.013808	0.013808	0.013808	0.013808	0.013808	0.013808	0.013808	0.013808	0.013808	0.013808	0.013808	0.013808	0.013808	0.013808	0.013808	0.013808	0.013808	0.013808	0.013808	0.013808	0.013808	0.013808	0.013808
0.0184862	0.0184862	0.0184862	0.0184862	0.0184862	0.0184862	0.0184862	0.0184862	0.0184862	0.0184862	0.0184862	0.0184862	0.0184862	0.0184862	0.0184862	0.0184862	0.0184862	0.0184862	0.0184862	0.0184862	0.0184862	0.0184862	0.0184862	0.0184862	0.0184862	0.0184862	0.0184862	0.0184862	0.0184862	0.0184862	0.0184862	0.0184862	0.0184862	0.0184862	0.0184862	0.0184862	0.0184862	0.0184862	0.0184862	0.0184862	0.0184862	0.0184862	0.0184862	0.0184862	0.0184862	0.0184862	0.0184862	0.0184862	0.0184862	0.0184862
0.0388461	0.0388461	0.0388461	0.0388461	0.0388461	0.0388461	0.0388461	0.0388461	0.0388461	0.0388461	0.0388461	0.0388461	0.0388461	0.0388461	0.0388461	0.0388461	0.0388461	0.0388461	0.0388461	0.0388461	0.0388461	0.0388461	0.0388461	0.0388461	0.0388461	0.0388461	0.0388461	0.0388461	0.0388461	0.0388461	0.0388461	0.0388461	0.0388461	0.0388461	0.0388461	0.0388461	0.0388461	0.0388461	0.0388461	0.0388461	0.0388461	0.0388461	0.0388461	0.0388461	0.0388461	0.0388461	0.0388461	0.0388461	0.0388461	0.0388461
0.0423218	0.0423218	0.0423218	0.0423218	0.0423218	0.0423218	0.0423218	0.0423218	0.0423218	0.0423218	0.0423218	0.0423218	0.0423218	0.0423218	0.0423218	0.0423218	0.0423218	0.0423218	0.0423218	0.0423218	0.0423218	0.0423218	0.0423218	0.0423218	0.0423218	0.0423218	0.0423218	0.0423218	0.0423218	0.0423218	0.0423218	0.0423218	0.0423218	0.0423218	0.0423218	0.0423218	0.0423218	0.0423218	0.0423218	0.0423218	0.0423218	0.0423218	0.0423218	0.0423218	0.0423218	0.0423218	0.0423218	0.0423218	0.0423218	0.0423218
0.0408634	0.0408634	0.0408634	0.0408634	0.0408634	0.0408634	0.0408634	0.0408634	0.0408634	0.0408634	0.0408634	0.0408634	0.0408634	0.0408634	0.0408634	0.0408634	0.0408634	0.0408634	0.0408634	0.0408634	0.0408634	0.0408634	0.0408634	0.0408634	0.0408634	0.0408634	0.0408634	0.0408634	0.0408634	0.0408634	0.0408634	0.0408634	0.0408634	0.0408634	0.0408634	0.0408634	0.0408634	0.0408634	0.0408634	0.0408634	0.0408634	0.0408634	0.0408634	0.0408634	0.0408634	0.0408634	0.0408634	0.0408634	0.0408634	0.0408634
0.0210951	0.0210951	0.0210951	0.0210951	0.0210951	0.0210951	0.0210951	0.0210951	0.0210951	0.0210952	0.0210952	0.0210953	0.0210955	0.0210956	0.0210958	0.0210961	0.0210964	0.0210968	0.0210971	0.0210975	0.021098	0.0210984	0.0210989	0.0210993	0.0210998	0.0211002	0.0211007	0.0211011	0.0211015	0.0211019	0.0211023	0.0211026	0.0211029	0.0211032	0.0211035	0.0211037	0.0211039	0.0211041	0.0211043	0.0211044	0.0211045	0.0211046	0.0211047	0.0211047	0.0211048	0.0211048	0.0211048	0.0211048	0.0211048	0.0211048
0.0129378	0.0129378	0.0129378	0.0129378	0.0129378	0.0129378	0.0129378	0.0129378	0.0129378	0.0129378	0.0129378	0.0129378	0.0129378	0.0129378	0.0129378	0.0129378	0.0129378	0.0129378	0.0129378	0.0129378	0.0129378	0.0129378	0.0129378	0.0129378	0.0129378	0.0129378	0.0129378	0.0129378	0.0129378	0.0129378	0.0129378	0.0129378	0.0129378	0.0129378	0.0129378	0.0129378	0.0129378	0.0129378	0.0129378	0.0129378	0.0129378	0.0129378	0.0129378	0.0129378	0.0129378	0.0129378	0.0129378	0.0129378	0.0129378	0.0129378
0.0215117	0.0215117	0.0215117	0.0215117	0.0215117	0.0215117	0.0215117	0.0215117	0.0215117	0.0215117	0.0215117	0.0215117	0.0215117	0.0215117	0.0215118	0.0215118	0.0215118	0.0215119	0.0215119	0.0215119	0.021512	0.021512	0.0215121	0.0215121	0.0215122	0.0215122	0.0215122	0.0215123	0.0215123	0.0215124	0.0215124	0.0215124	0.0215125	0.0215125	0.0215125	0.0215125	0.0215125	0.0215126	0.0215126	0.0215126	0.0215126	0.0215126	0.0215126	0.0215126	0.0215126	0.0215126	0.0215126	0.0215126	0.0215126	0.0215126
0.058959	0.058959	0.058959	0.058959	0.058959	0.058959	0.058959	0.058959	0.058959	0.058959	0.058959	0.058959	0.058959	0.058959	0.058959	0.058959	0.058959	0.058959	0.058959	0.058959	0.058959	0.058959	0.058959	0.058959	0.058959	0.058959	0.058959	0.058959	0.058959	0.058959	0.058959	0.058959	0.058959	0.058959	0.058959	0.058959	0.058959	0.058959	0.058959	0.058959	0.058959	0.058959	0.058959	0.058959	0.058959	0.058959	0.058959	0.058959	0.058959	0.058959
0.0222068	0.0222068	0.0222068	0.0222068	0.0222068	0.0222068	0.0222068	0.0222068	0.0222068	0.0222068	0.0222068	0.0222068	0.0222068	0.0222068	0.0222068	0.0222068	0.0222068	0.0222068	0.0222068	0.0222068	0.0222068	0.0222068	0.0222068	0.0222068	0.0222068	0.0222068	0.0222068	0.0222068	0.0222068	0.0222068	0.0222068	0.0222068	0.0222068	0.0222068	0.0222068	0.0222068	0.0222068	0.0222068	0.0222068	0.0222068	0.0222068	0.0222068	0.0222068	0.0222068	0.0222068	0.0222068	0.0222068	0.0222068	0.0222068	0.0222068
0.0206568	0.0206568	0.0206568	0.0206568	0.0206568	0.0206568	0.0206568	0.0206568	0.0206568	0.0206568	0.0206568	0.0206568	0.0206568	0.0206568	0.0206568	0.0206568	0.0206568	0.0206568	0.0206568	0.0206568	0.0206568	0.0206568	0.0206568	0.0206568	0.0206568	0.0206568	0.0206568	0.0206568	0.0206569	0.0206569	0.0206569	0.0206569	0.0206569	0.0206569	0.0206569	0.0206569	0.0206569	0.0206569	0.0206569	0.0206569	0.0206569	0.0206569	0.0206569	0.0206569	0.0206569	0.0206569	0.0206569	0.0206569	0.0206569	0.0206569
0.0144905	0.0144905	0.0144905	0.0144905	0.0144905	0.0144905	0.0144905	0.0144905	0.0144905	0.0144905	0.0144905	0.0144905	0.0144905	0.0144905	0.0144905	0.0144905	0.0144905	0.0144905	0.0144905	0.0144905	0.0144905	0.0144905	0.0144905	0.0144905	0.0144905	0.0144905	0.0144905	0.0144905	0.0144905	0.0144905	0.0144905	0.0144905	0.0144905	0.0144905	0.0144905	0.0144905	0.0144905	0.0144905	0.0144905	0.0144905	0.0144905	0.0144905	0.0144905	0.0144905	0.0144905	0.0144905	0.0144905	0.0144905	0.0144905	0.0144905
0.0177882	0.0177882	0.0177882	0.0177882	0.0177882	0.0177882	0.0177882	0.0177882	0.0177882	0.0177882	0.0177882	0.0177882	0.0177882	0.0177882	0.0177882	0.0177882	0.0177882	0.0177882	0.0177882	0.0177882	0.0177882	0.0177882	0.0177882	0.0177882	0.0177882	0.0177882	0.0177882	0.0177882	0.0177882	0.0177882	0.0177882	0.0177882	0.0177882	0.0177882	0.0177882	0.0177882	0.0177882	0.0177882	0.0177882	0.0177882	0.0177882	0.0177882	0.0177882	0.0177882	0.0177882	0.0177882	0.0177882	0.0177882	0.0177882	0.0177882
0.01398	0.01398	0.01398	0.01398	0.01398	0.01398	0.01398	0.01398	0.01398	0.01398	0.01398	0.01398	0.01398	0.01398	0.01398	0.01398	0.01398	0.01398	0.01398	0.01398	0.01398	0.01398	0.01398	0.01398	0.01398	0.01398	0.01398	0.01398	0.01398	0.01398	0.01398	0.01398	0.01398	0.01398	0.01398	0.01398	0.01398	0.01398	0.01398	0.01398	0.01398	0.01398	0.01398	0.01398	0.01398	0.01398	0.01398	0.01398	0.01398	0.01398
0.029822	0.029822	0.029822	0.029822	0.029822	0.029822	0.029822	0.029822	0.029822	0.029822	0.029822	0.029822	0.029822	0.029822	0.029822	0.029822	0.029822	0.029822	0.029822	0.029822	0.029822	0.029822	0.029822	0.029822	0.029822	0.029822	0.029822	0.029822	0.029822	0.029822	0.029822	0.029822	0.029822	0.029822	0.029822	0.029822	0.029822	0.029822	0.029822	0.029822	0.029822	0.029822	0.029822	0.029822	0.029822	0.029822	0.029822	0.029822	0.029822	0.029822
0.0237569	0.0237569	0.0237569	0.0237569	0.0237569	0.0237569	0.0237569	0.023757	0.0237571	0.0237574	0.0237579	0.0237587	0.0237598	0.0237613	0.023763	0.0237651	0.0237675	0.0237701	0.0237729	0.0237758	0.0237787	0.0237815	0.0237841	0.0237866	0.0237889	0.0237909	0.0237925	0.0237938	0.0237948	0.0237955	0.0237958	0.0237959	0.0237958	0.0237955	0.023795	0.0237943	0.0237935	0.0237927	0.0237918	0.0237909	0.02379	0.0237891	0.0237882	0.0237875	0.0237867	0.0237861	0.0237854	0.0237849	0.0237844	0.0237839
0.0266033	0.0266033	0.0266033	0.0266033	0.0266033	0.0266033	0.0266033	0.0266033	0.0266033	0.0266033	0.0266033	0.0266034	0.0266034	0.0266035	0.0266036	0.0266036	0.0266037	0.0266039	0.026604	0.0266041	0.0266043	0.0266044	0.0266046	0.0266047	0.0266049	0.026605	0.0266052	0.0266053	0.0266054	0.0266056	0.0266057	0.0266058	0.0266059	0.026606	0.0266061	0.0266061	0.0266062	0.0266063	0.0266063	0.0266064	0.0266064	0.0266064	0.0266065	0.0266065	0.0266065	0.0266065	0.0266065	0.0266065	0.0266065	0.0266065
0.0193995	0.0193995	0.0193995	0.0193995	0.0193995	0.0193995	0.0193995	0.0193995	0.0193995	0.0193995	0.0193995	0.0193995	0.0193995	0.0193995	0.0193995	0.0193995	0.0193995	0.0193995	0.0193995	0.0193995	0.0193995	0.0193995	0.0193995	0.0193995	0.0193995	0.0193995	0.0193995	0.0193995	0.0193995	0.0193995	0.0193995	0.0193995	0.0193995	0.0193995	0.0193995	0.0193995	0.0193995	0.0193995	0.0193995	0.0193995	0.0193995	0.0193995	0.0193995	0.0193995	0.0193995	0.0193995	0.0193995	0.0193995	0.0193995	0.0193995
0.0277831	0.0277831	0.0277831	0.0277831	0.0277831	0.0277831	0.0277831	0.0277831	0.0277831	0.0277831	0.0277831	0.0277831	0.0277831	0.0277831	0.0277831	0.0277831	0.0277831	0.0277831	0.0277831	0.0277831	0.0277831	0.0277831	0.0277831	0.0277831	0.0277831	0.0277831	0.0277831	0.0277831	0.0277831	0.0277831	0.0277831	0.0277831	0.0277831	0.0277831	0.0277831	0.0277831	0.0277831	0.0277831	0.0277831	0.0277831	0.0277831	0.0277831	0.0277831	0.0277831	0.0277831	0.0277831	0.0277831	0.0277831	0.0277831	0.0277831
0.0140821	0.0140821	0.0140821	0.0140821	0.0140821	0.0140821	0.0140821	0.0140821	0.0140821	0.0140821	0.0140821	0.0140821	0.0140821	0.0140821	0.0140821	0.0140821	0.0140821	0.0140821	0.0140821	0.0140821	0.0140821	0.0140821	0.0140821	0.0140821	0.0140821	0.0140821	0.0140821	0.0140821	0.0140821	0.0140821	0.0140821	0.0140821	0.0140821	0.0140821	0.0140821	0.0140821	0.0140821	0.0140821	0.0140821	0.0140821	0.0140821	0.0140821	0.0140821	0.0140821	0.0140821	0.0140821	0.0140821	0.0140821	0.0140821	0.0140821
0.0245764	0.0245764	0.0245764	0.0245764	0.0245764	0.0245764	0.0245764	0.0245764	0.0245764	0.0245764	0.0245764	0.0245764	0.0245764	0.0245764	0.0245764	0.0245764	0.0245764	0.0245764	0.0245764	0.0245764	0.0245764	0.0245764	0.0245764	0.0245764	0.0245764	0.0245764	0.0245764	0.0245764	0.0245764	0.0245764	0.0245764	0.0245764	0.0245764	0.0245764	0.0245764	0.0245764	0.0245764	0.0245764	0.0245764	0.0245764	0.0245764	0.0245764	0.0245764	0.0245764	0.0245764	0.0245764	0.0245764	0.0245764	0.0245764	0.0245764
0.032761	0.032761	0.032761	0.032761	0.032761	0.032761	0.032761	0.032761	0.032761	0.032761	0.032761	0.032761	0.032761	0.032761	0.032761	0.032761	0.032761	0.032761	0.032761	0.032761	0.032761	0.032761	0.032761	0.032761	0.032761	0.032761	0.032761	0.032761	0.032761	0.032761	0.032761	0.032761	0.032761	0.032761	0.032761	0.032761	0.032761	0.032761	0.032761	0.032761	0.032761	0.032761	0.032761	0.032761	0.032761	0.032761	0.032761	0.032761	0.032761	0.032761
0.0131737	0.0131737	0.0131737	0.0131737	0.0131737	0.0131737	0.0131737	0.0131737	0.0131737	0.0131737	0.0131737	0.0131737	0.0131737	0.0131737	0.0131737	0.0131737	0.0131737	0.0131737	0.0131737	0.0131737	0.0131737	0.0131737	0.0131737	0.0131737	0.0131737	0.0131737	0.0131737	0.0131737	0.0131737	0.0131737	0.0131737	0.0131737	0.0131737	0.0131737	0.0131737	0.0131737	0.0131737	0.0131737	0.0131737	0.0131737	0.0131737	0.0131737	0.0131737	0.0131737	0.0131737	0.0131737	0.0131737	0.0131737	0.0131737	0.0131737
0.0126608	0.0126608	0.0126608	0.0126608	0.0126608	0.0126608	0.0126608	0.0126608	0.0126608	0.0126608	0.0126608	0.0126608	0.0126608	0.0126608	0.0126608	0.0126608	0.0126608	0.0126608	0.0126608	0.0126608	0.0126608	0.0126608	0.0126608	0.0126608	0.0126608	0.0126608	0.0126608	0.0126608	0.0126608	0.0126608	0.0126608	0.0126608	0.0126608	0.0126608	0.0126608	0.0126608	0.0126608	0.0126608	0.0126608	0.0126608	0.0126608	0.0126608	0.0126608	0.0126608	0.0126608	0.0126608	0.0126608	0.0126608	0.0126608	0.0126608
0.0121451	0.0121451	0.0121451	0.0121451	0.0121451	0.0121451	0.0121451	0.0121451	0.0121451	0.0121451	0.0121451	0.0121451	0.0121451	0.0121451	0.0121451	0.0121451	0.0121451	0.0121451	0.0121451	0.0121451	0.0121451	0.0121451	0.0121451	0.0121451	0.0121451	0.0121451	0.0121451	0.0121451	0.0121451	0.0121451	0.0121451	0.0121451	0.0121451	0.0121451	0.0121451	0.0121451	0.0121451	0.0121451	0.0121451	0.0121451	0.0121451	0.0121451	0.0121451	0.0121451	0.0121451	0.0121451	0.0121451	0.0121451	0.0121451	0.0121451
0.0303688	0.0303688	0.0303688	0.0303688	0.0303688	0.0303688	0.0303688	0.0303688	0.0303688	0.0303688	0.0303688	0.0303688	0.0303688	0.0303688	0.0303688	0.0303688	0.0303688	0.0303688	0.0303688	0.0303688	0.0303688	0.0303688	0.0303688	0.0303688	0.0303688	0.0303688	0.0303688	0.0303688	0.0303688	0.0303688	0.0303688	0.0303688	0.0303688	0.0303688	0.0303688	0.0303688	0.0303688	0.0303688	0.0303688	0.0303688	0.0303688	0.0303688	0.0303688	0.0303688	0.0303688	0.0303688	0.0303688	0.0303688	0.0303688	0.0303688
0.0340299	0.0340299	0.0340299	0.0340299	0.0340299	0.0340299	0.0340299	0.0340299	0.0340299	0.0340299	0.0340299	0.0340299	0.0340299	0.0340299	0.0340299	0.0340299	0.0340299	0.0340299	0.0340299	0.0340299	0.0340299	0.0340299	0.0340299	0.0340299	0.0340299	0.0340299	0.0340299	0.0340299	0.0340299	0.0340299	0.0340299	0.0340299	0.0340299	0.0340299	0.0340299	0.0340299	0.0340299	0.0340299	0.0340299	0.0340299	0.0340299	0.0340299	0.0340299	0.0340299	0.0340299	0.0340299	0.0340299	0.0340299	0.0340299	0.0340299
0.00642821	0.00642821	0.00642821	0.00642821	0.00642821	0.00642822	0.00642827	0.0064284	0.00642868	0.0064292	0.00643008	0.00643137	0.00643309	0.00643527	0.00643791	0.00644092	0.00644419	0.00644756	0.00645089	0.00645401	0.00645674	0.00645908	0.00646077	0.00646172	0.00646204	0.00646173	0.00646076	0.00645914	0.00645716	0.0064549	0.00645247	0.00645005	0.0064478	0.00644579	0.00644413	0.00644303	0.00644236	0.0064421	0.00644242	0.00644313	0.00644411	0.00644531	0.00644666	0.00644797	0.00644918	0.00645018	0.00645083	0.0064512	0.00645121	0.00645073
0.0205264	0.0205264	0.0205264	0.0205264	0.0205264	0.0205264	0.0205264	0.0205264	0.0205264	0.0205264	0.0205264	0.0205264	0.0205264	0.0205264	0.0205264	0.0205264	0.0205264	0.0205264	0.0205264	0.0205264	0.0205264	0.0205264	0.0205264	0.0205264	0.0205264	0.0205264	0.0205264	0.0205264	0.0205264	0.0205264	0.0205264	0.0205264	0.0205264	0.0205264	0.0205264	0.0205264	0.0205264	0.0205264	0.0205264	0.0205264	0.0205264	0.0205264	0.0205264	0.0205264	0.0205264	0.0205264	0.0205264	0.0205264	0.0205264	0.0205264
0.0159124	0.0159124	0.0159124	0.0159124	0.0159124	0.0159124	0.0159124	0.0159124	0.0159124	0.0159124	0.0159124	0.0159124	0.0159124	0.0159124	0.0159124	0.0159124	0.0159124	0.0159124	0.0159124	0.0159124	0.0159124	0.0159124	0.0159124	0.0159124	0.0159124	0.0159124	0.0159124	0.0159124	0.0159124	0.0159124	0.0159124	0.0159124	0.0159124	0.0159124	0.0159124	0.0159124	0.0159124	0.0159124	0.0159124	0.0159124	0.0159124	0.0159124	0.0159124	0.0159124	0.0159124	0.0159124	0.0159124	0.0159124	0.0159124	0.0159124
0.0100096	0.0100096	0.0100096	0.0100096	0.0100096	0.0100096	0.0100096	0.0100096	0.0100096	0.0100096	0.0100096	0.0100096	0.0100096	0.0100096	0.0100096	0.0100096	0.0100096	0.0100096	0.0100096	0.0100096	0.0100096	0.0100096	0.0100096	0.0100096	0.0100096	0.0100096	0.0100096	0.0100096	0.0100096	0.0100096	0.0100096	0.0100096	0.0100096	0.0100096	0.0100096	0.0100096	0.0100096	0.0100096	0.0100096	0.0100096	0.0100096	0.0100096	0.0100096	0.0100096	0.0100096	0.0100096	0.0100096	0.0100096	0.0100096	0.0100096
0.0178262	0.0178262	0.0178262	0.0178262	0.0178262	0.0178262	0.0178262	0.0178262	0.0178262	0.0178262	0.0178262	0.0178262	0.0178262	0.0178262	0.0178262	0.0178262	0.0178262	0.0178262	0.0178262	0.0178262	0.0178262	0.0178262	0.0178262	0.0178262	0.0178262	0.0178262	0.0178262	0.0178262	0.0178262	0.0178262	0.0178262	0.0178262	0.0178262	0.0178262	0.0178262	0.0178262	0.0178262	0.0178262	0.0178262	0.0178262	0.0178262	0.0178262	0.0178262	0.0178262	0.0178262	0.0178262	0.0178262	0.0178262	0.0178262	0.0178262
0.0395369	0.0395369	0.0395369	0.0395369	0.0395369	0.0395369	0.0395369	0.0395369	0.0395369	0.0395369	0.0395369	0.0395369	0.0395369	0.0395369	0.0395369	0.0395369	0.0395369	0.0395369	0.0395369	0.0395369	0.0395369	0.0395369	0.0395369	0.0395369	0.0395369	0.0395369	0.0395369	0.0395369	0.0395369	0.0395369	0.0395369	0.0395369	0.0395369	0.0395369	0.0395369	0.0395369	0.0395369	0.0395369	0.0395369	0.0395369	0.0395369	0.0395369	0.0395369	0.0395369	0.0395369	0.0395369	0.0395369	0.0395369	0.0395369	0.0395369
0.0320574	0.0320574	0.0320574	0.0320574	0.0320574	0.0320574	0.0320574	0.0320574	0.0320574	0.0320574	0.0320574	0.0320574	0.0320574	0.0320574	0.0320574	0.0320574	0.0320574	0.0320574	0.0320574	0.0320574	0.0320574	0.0320574	0.0320574	0.0320574	0.0320574	0.0320574	0.0320574	0.0320574	0.0320574	0.0320574	0.0320574	0.0320574	0.0320574	0.0320574	0.0320574	0.0320574	0.0320574	0.0320574	0.0320574	0.0320574	0.0320574	0.0320574	0.0320574	0.0320574	0.0320574	0.0320574	0.0320574	0.0320574	0.0320574	0.0320574
0.0612487	0.0612487	0.0612487	0.0612487	0.0612487	0.0612487	0.0612487	0.0612487	0.0612487	0.0612487	0.0612487	0.0612487	0.0612487	0.0612487	0.0612487	0.0612487	0.0612487	0.0612487	0.0612487	0.0612487	0.0612487	0.0612487	0.0612487	0.0612487	0.0612487	0.0612487	0.0612487	0.0612487	0.0612487	0.0612487	0.0612487	0.0612487	0.0612487	0.0612487	0.0612487	0.0612487	0.0612487	0.0612487	0.0612487	0.0612487	0.0612487	0.0612487	0.0612487	0.0612487	0.0612487	0.0612487	0.0612487	0.0612487	0.0612487	0.0612487
0.0429196	0.0429196	0.0429196	0.0429196	0.0429196	0.0429196	0.0429196	0.0429196	0.0429196	0.0429196	0.0429196	0.0429196	0.0429196	0.0429196	0.0429196	0.0429196	0.0429196	0.0429196	0.0429196	0.0429196	0.0429196	0.0429196	0.0429196	0.0429196	0.0429196	0.0429196	0.0429197	0.0429197	0.0429197	0.0429197	0.0429197	0.0429197	0.0429197	0.0429197	0.0429197	0.0429197	0.0429197	0.0429197	0.0429197	0.0429197	0.0429197	0.0429197	0.0429197	0.0429197	0.0429197	0.0429197	0.0429197	0.0429197	0.0429197	0.0429197
0.024364	0.024364	0.024364	0.024364	0.024364	0.024364	0.024364	0.024364	0.024364	0.024364	0.024364	0.024364	0.024364	0.024364	0.024364	0.024364	0.024364	0.024364	0.024364	0.024364	0.024364	0.024364	0.024364	0.024364	0.024364	0.024364	0.024364	0.024364	0.024364	0.024364	0.024364	0.024364	0.024364	0.024364	0.024364	0.024364	0.024364	0.024364	0.024364	0.024364	0.024364	0.024364	0.024364	0.024364	0.024364	0.024364	0.024364	0.024364	0.024364	0.024364
0.0275079	0.0275079	0.0275079	0.0275079	0.0275079	0.0275079	0.0275079	0.0275079	0.0275079	0.027508	0.0275081	0.0275083	0.0275085	0.0275089	0.0275093	0.0275098	0.0275104	0.027511	0.0275118	0.0275126	0.0275134	0.0275143	0.0275152	0.0275162	0.0275171	0.0275181	0.027519	0.0275199	0.0275208	0.0275216	0.0275224	0.0275232	0.0275239	0.0275245	0.0275252	0.0275257	0.0275262	0.0275267	0.0275271	0.0275275	0.0275278	0.0275281	0.0275283	0.0275285	0.0275287	0.0275288	0.0275289	0.0275289	0.0275289	0.027529
0.0291454	0.0291454	0.0291454	0.0291454	0.0291454	0.0291454	0.0291454	0.0291454	0.0291454	0.0291454	0.0291454	0.0291454	0.0291454	0.0291454	0.0291454	0.0291454	0.0291454	0.0291454	0.0291454	0.0291454	0.0291454	0.0291454	0.0291454	0.0291454	0.0291454	0.0291454	0.0291454	0.0291454	0.0291454	0.0291454	0.0291454	0.0291454	0.0291454	0.0291454	0.0291454	0.0291454	0.0291454	0.0291454	0.0291454	0.0291454	0.0291454	0.0291454	0.0291454	0.0291454	0.0291454	0.0291454	0.0291454	0.0291454	0.0291454	0.0291454
0.043774	0.043774	0.043774	0.043774	0.043774	0.043774	0.043774	0.043774	0.043774	0.043774	0.043774	0.043774	0.043774	0.043774	0.043774	0.043774	0.043774	0.043774	0.043774	0.043774	0.043774	0.043774	0.043774	0.043774	0.043774	0.043774	0.043774	0.043774	0.043774	0.043774	0.043774	0.043774	0.043774	0.043774	0.043774	0.043774	0.043774	0.043774	0.043774	0.043774	0.043774	0.043774	0.043774	0.043774	0.043774	0.043774	0.043774	0.043774	0.043774	0.043774
0.0283493	0.0283493	0.0283493	0.0283493	0.0283493	0.0283493	0.0283493	0.0283493	0.0283493	0.0283493	0.0283493	0.0283493	0.0283493	0.0283493	0.0283493	0.0283493	0.0283493	0.0283493	0.0283493	0.0283493	0.0283493	0.0283493	0.0283493	0.0283493	0.0283493	0.0283493	0.0283493	0.0283493	0.0283493	0.0283493	0.0283493	0.0283493	0.0283493	0.0283493	0.0283493	0.0283493	0.0283493	0.0283493	0.0283493	0.0283493	0.0283493	0.0283493	0.0283493	0.0283493	0.0283493	0.0283493	0.0283493	0.0283493	0.0283493	0.0283493
0.0335506	0.0335506	0.0335506	0.0335506	0.0335506	0.0335506	0.0335506	0.0335506	0.0335506	0.0335506	0.0335506	0.0335506	0.0335506	0.0335506	0.0335506	0.0335506	0.0335506	0.0335506	0.0335506	0.0335506	0.0335506	0.0335506	0.0335506	0.0335506	0.0335506	0.0335506	0.0335506	0.0335506	0.0335506	0.0335506	0.0335506	0.0335506	0.0335506	0.0335506	0.0335506	0.0335506	0.0335506	0.0335506	0.0335506	0.0335506	0.0335506	0.0335506	0.0335506	0.0335506	0.0335506	0.0335506	0.0335506	0.0335506	0.0335506	0.0335506
0.0141445	0.0141445	0.0141445	0.0141445	0.0141445	0.0141445	0.0141445	0.0141445	0.0141445	0.0141445	0.0141445	0.0141446	0.0141446	0.0141446	0.0141446	0.0141446	0.0141446	0.0141447	0.0141447	0.0141447	0.0141448	0.0141448	0.0141449	0.0141449	0.0141449	0.014145	0.014145	0.0141451	0.0141451	0.0141451	0.0141452	0.0141452	0.0141452	0.0141453	0.0141453	0.0141453	0.0141453	0.0141454	0.0141454	0.0141454	0.0141454	0.0141454	0.0141454	0.0141455	0.0141455	0.0141455	0.0141455	0.0141455	0.0141455	0.0141455
0.01796	0.01796	0.01796	0.01796	0.01796	0.01796	0.01796	0.01796	0.01796	0.01796	0.01796	0.01796	0.01796	0.01796	0.01796	0.01796	0.01796	0.01796	0.01796	0.01796	0.01796	0.01796	0.01796	0.01796	0.01796	0.01796	0.01796	0.01796	0.01796	0.01796	0.01796	0.01796	0.01796	0.01796	0.01796	0.01796	0.01796	0.01796	0.01796	0.01796	0.01796	0.01796	0.01796	0.01796	0.01796	0.01796	0.01796	0.01796	0.01796	0.01796
0.0131414	0.0131414	0.0131414	0.0131414	0.0131414	0.0131414	0.0131414	0.0131414	0.0131414	0.0131414	0.0131414	0.0131414	0.0131414	0.0131414	0.0131414	0.0131414	0.0131414	0.0131414	0.0131414	0.0131414	0.0131414	0.0131414	0.0131414	0.0131414	0.0131414	0.0131414	0.0131414	0.0131414	0.0131414	0.0131414	0.0131414	0.0131414	0.0131414	0.0131414	0.0131414	0.0131414	0.0131414	0.0131414	0.0131414	0.0131414	0.0131414	0.0131414	0.0131414	0.0131414	0.0131414	0.0131414	0.0131414	0.0131414	0.0131414	0.0131414
0.0187358	0.0187358	0.0187358	0.0187358	0.0187358	0.0187358	0.0187358	0.0187358	0.0187358	0.0187358	0.0187358	0.0187358	0.0187358	0.0187358	0.0187358	0.0187358	0.0187358	0.0187358	0.0187358	0.0187358	0.0187358	0.0187358	0.0187358	0.0187358	0.0187358	0.0187358	0.0187358	0.0187358	0.0187358	0.0187358	0.0187358	0.0187358	0.0187358	0.0187358	0.0187358	0.0187358	0.0187358	0.0187358	0.0187358	0.0187358	0.0187358	0.0187358	0.0187358	0.0187358	0.0187358	0.0187358	0.0187358	0.0187358	0.0187358	0.0187358
0.0436536	0.0436536	0.0436536	0.0436536	0.0436536	0.0436536	0.0436536	0.0436536	0.0436536	0.0436536	0.0436536	0.0436536	0.0436536	0.0436536	0.0436536	0.0436536	0.0436536	0.0436536	0.0436536	0.0436536	0.0436536	0.0436536	0.0436536	0.0436536	0.0436536	0.0436536	0.0436536	0.0436536	0.0436536	0.0436536	0.0436536	0.0436536	0.0436536	0.0436536	0.0436536	0.0436536	0.0436536	0.0436536	0.0436536	0.0436536	0.0436536	0.0436536	0.0436536	0.0436536	0.0436536	0.0436536	0.0436536	0.0436536	0.0436536	0.0436536
0.0245333	0.0245333	0.0245333	0.0245333	0.0245333	0.0245333	0.0245333	0.0245333	0.0245333	0.0245333	0.0245333	0.0245333	0.0245333	0.0245333	0.0245333	0.0245333	0.0245333	0.0245333	0.0245333	0.0245333	0.0245333	0.0245333	0.0245333	0.0245333	0.0245333	0.0245333	0.0245333	0.0245333	0.0245333	0.0245333	0.0245333	0.0245333	0.0245333	0.0245333	0.0245333	0.0245333	0.0245333	0.0245333	0.0245333	0.0245333	0.0245333	0.0245333	0.0245333	0.0245333	0.0245333	0.0245333	0.0245333	0.0245333	0.0245333	0.0245333
0.0142005	0.0142005	0.0142005	0.0142005	0.0142005	0.0142005	0.0142005	0.0142005	0.0142006	0.0142006	0.0142006	0.0142006	0.0142006	0.0142007	0.0142007	0.0142008	0.0142009	0.0142009	0.014201	0.0142011	0.0142012	0.0142013	0.0142015	0.0142016	0.0142017	0.0142018	0.0142019	0.014202	0.0142021	0.0142022	0.0142023	0.0142024	0.0142025	0.0142026	0.0142027	0.0142028	0.0142028	0.0142029	0.014203	0.014203	0.0142031	0.0142031	0.0142031	0.0142032	0.0142032	0.0142032	0.0142033	0.0142033	0.0142033	0.0142033
0.0262942	0.0262942	0.0262942	0.0262942	0.0262942	0.0262942	0.0262942	0.0262942	0.0262942	0.0262942	0.0262942	0.0262942	0.0262942	0.0262942	0.0262942	0.0262942	0.0262942	0.0262942	0.0262942	0.0262942	0.0262942	0.0262942	0.0262942	0.0262942	0.0262942	0.0262942	0.0262942	0.0262942	0.0262942	0.0262942	0.0262942	0.0262942	0.0262942	0.0262942	0.0262942	0.0262942	0.0262942	0.0262942	0.0262942	0.0262942	0.0262942	0.0262942	0.0262942	0.0262942	0.0262942	0.0262942	0.0262942	0.0262942	0.0262942	0.0262942
0.0381732	0.0381732	0.0381732	0.0381732	0.0381732	0.0381732	0.0381732	0.0381732	0.0381732	0.0381732	0.0381732	0.0381732	0.0381732	0.0381732	0.0381732	0.0381732	0.0381732	0.0381732	0.0381732	0.0381732	0.0381732	0.0381732	0.0381732	0.0381732	0.0381732	0.0381732	0.0381732	0.0381732	0.0381732	0.0381732	0.0381732	0.0381732	0.0381732	0.0381732	0.0381732	0.0381732	0.0381732	0.0381732	0.0381732	0.0381732	0.0381732	0.0381732	0.0381732	0.0381732	0.0381732	0.0381732	0.0381732	0.0381732	0.0381732	0.0381732
0.0130297	0.0130297	0.0130297	0.0130297	0.0130297	0.0130297	0.0130297	0.0130297	0.0130297	0.0130297	0.0130297	0.0130297	0.0130297	0.0130297	0.0130297	0.0130297	0.0130297	0.0130297	0.0130297	0.0130297	0.0130297	0.0130297	0.0130297	0.0130297	0.0130297	0.0130297	0.0130297	0.0130297	0.0130297	0.0130297	0.0130297	0.0130297	0.0130297	0.0130297	0.0130297	0.0130297	0.0130297	0.0130297	0.0130297	0.0130297	0.0130297	0.0130297	0.0130297	0.0130297	0.0130297	0.0130297	0.0130297	0.0130297	0.0130297	0.0130297
0.0218241	0.0218241	0.0218241	0.0218241	0.0218241	0.0218241	0.0218241	0.0218241	0.0218241	0.0218241	0.0218241	0.0218241	0.0218241	0.0218241	0.0218241	0.0218241	0.0218241	0.0218241	0.0218241	0.0218241	0.0218241	0.0218241	0.0218241	0.0218241	0.0218241	0.0218241	0.0218241	0.0218241	0.0218241	0.0218241	0.0218241	0.0218241	0.0218241	0.0218241	0.0218241	0.0218241	0.0218241	0.0218241	0.0218241	0.0218241	0.0218241	0.0218241	0.0218241	0.0218241	0.0218241	0.0218241	0.0218241	0.0218241	0.0218241	0.0218241
0.0223518	0.0223518	0.0223518	0.0223518	0.0223518	0.0223518	0.0223518	0.0223518	0.0223518	0.0223518	0.0223518	0.0223518	0.0223518	0.0223518	0.0223518	0.0223518	0.0223518	0.0223518	0.0223518	0.0223518	0.0223518	0.0223518	0.0223518	0.0223518	0.0223518	0.0223518	0.0223518	0.0223518	0.0223518	0.0223518	0.0223518	0.0223518	0.0223518	0.0223518	0.0223518	0.0223518	0.0223518	0.0223518	0.0223518	0.0223518	0.0223518	0.0223518	0.0223518	0.0223518	0.0223518	0.0223518	0.0223518	0.0223518	0.0223518	0.0223518
0.0293204	0.0293204	0.0293204	0.0293204	0.0293204	0.0293204	0.0293204	0.0293204	0.0293204	0.0293204	0.0293204	0.0293204	0.0293204	0.0293204	0.0293204	0.0293204	0.0293204	0.0293204	0.0293204	0.0293204	0.0293204	0.0293204	0.0293204	0.0293204	0.0293204	0.0293204	0.0293204	0.0293204	0.0293204	0.0293204	0.0293204	0.0293204	0.0293204	0.0293204	0.0293204	0.0293204	0.0293204	0.0293204	0.0293204	0.0293204	0.0293204	0.0293204	0.0293204	0.0293204	0.0293204	0.0293204	0.0293204	0.0293204	0.0293204	0.0293204
0.0136256	0.0136256	0.0136256	0.0136256	0.0136256	0.0136256	0.0136256	0.0136256	0.0136256	0.0136256	0.0136256	0.0136256	0.0136256	0.0136256	0.0136256	0.0136256	0.0136256	0.0136256	0.0136256	0.0136256	0.0136256	0.0136256	0.0136256	0.0136256	0.0136256	0.0136256	0.0136256	0.0136256	0.0136256	0.0136256	0.0136256	0.0136256	0.0136256	0.0136256	0.0136256	0.0136256	0.0136256	0.0136256	0.0136256	0.0136256	0.0136256	0.0136256	0.0136256	0.0136256	0.0136256	0.0136256	0.0136256	0.0136256	0.0136256	0.0136256
0.0226294	0.0226294	0.0226294	0.0226294	0.0226294	0.0226294	0.0226294	0.0226294	0.0226294	0.0226294	0.0226294	0.0226294	0.0226294	0.0226294	0.0226294	0.0226294	0.0226294	0.0226294	0.0226294	0.0226294	0.0226294	0.0226294	0.0226294	0.0226294	0.0226294	0.0226294	0.0226294	0.0226294	0.0226294	0.0226294	0.0226294	0.0226294	0.0226294	0.0226294	0.0226294	0.0226294	0.0226294	0.0226294	0.0226294	0.0226294	0.0226294	0.0226294	0.0226294	0.0226294	0.0226294	0.0226294	0.0226294	0.0226294	0.0226294	0.0226294
0.0325005	0.0325005	0.0325005	0.0325005	0.0325005	0.0325005	0.0325005	0.0325005	0.0325005	0.0325005	0.0325005	0.0325005	0.0325005	0.0325005	0.0325005	0.0325005	0.0325005	0.0325005	0.0325005	0.0325005	0.0325005	0.0325005	0.0325005	0.0325005	0.0325005	0.0325005	0.0325005	0.0325005	0.0325005	0.0325005	0.0325005	0.0325005	0.0325005	0.0325005	0.0325005	0.0325005	0.0325005	0.0325005	0.0325005	0.0325005	0.0325005	0.0325005	0.0325005	0.0325005	0.0325005	0.0325005	0.0325005	0.0325005	0.0325005	0.0325005
0.0515858	0.0515858	0.0515858	0.0515858	0.0515858	0.0515858	0.0515858	0.0515858	0.0515858	0.0515858	0.0515858	0.0515858	0.0515858	0.0515858	0.0515858	0.0515858	0.0515858	0.0515858	0.0515858	0.0515858	0.0515858	0.0515858	0.0515858	0.0515858	0.0515858	0.0515858	0.0515858	0.0515858	0.0515858	0.0515858	0.0515858	0.0515858	0.0515858	0.0515858	0.0515858	0.0515858	0.0515858	0.0515858	0.0515858	0.0515858	0.0515858	0.0515858	0.0515858	0.0515858	0.0515858	0.0515858	0.0515858	0.0515858	0.0515858	0.0515858
0.0403952	0.0403952	0.0403952	0.0403952	0.0403952	0.0403952	0.0403952	0.0403952	0.0403952	0.0403952	0.0403952	0.0403952	0.0403952	0.0403952	0.0403952	0.0403952	0.0403952	0.0403952	0.0403952	0.0403952	0.0403952	0.0403952	0.0403952	0.0403952	0.0403952	0.0403952	0.0403952	0.0403952	0.0403952	0.0403952	0.0403952	0.0403952	0.0403952	0.0403952	0.0403952	0.0403952	0.0403952	0.0403952	0.0403952	0.0403952	0.0403952	0.0403952	0.0403952	0.0403952	0.0403952	0.0403952	0.0403952	0.0403952	0.0403952	0.0403952
0.0479599	0.0479599	0.0479599	0.0479599	0.0479599	0.0479599	0.0479599	0.0479599	0.0479599	0.0479599	0.0479599	0.0479599	0.0479599	0.0479599	0.0479599	0.0479599	0.0479599	0.0479599	0.0479599	0.0479599	0.0479599	0.0479599	0.0479599	0.0479599	0.0479599	0.0479599	0.0479599	0.0479599	0.0479599	0.0479599	0.0479599	0.0479599	0.0479599	0.0479599	0.0479599	0.0479599	0.0479599	0.0479599	0.0479599	0.0479599	0.0479599	0.0479599	0.0479599	0.0479599	0.0479599	0.0479599	0.0479599	0.0479599	0.0479599	0.0479599
0.0232717	0.0232717	0.0232717	0.0232717	0.0232717	0.0232717	0.0232717	0.0232717	0.0232717	0.0232717	0.0232717	0.0232717	0.0232717	0.0232717	0.0232717	0.0232717	0.0232717	0.0232717	0.0232717	0.0232717	0.0232717	0.0232717	0.0232717	0.0232717	0.0232717	0.0232717	0.0232717	0.0232717	0.0232717	0.0232717	0.0232717	0.0232717	0.0232717	0.0232717	0.0232717	0.0232717	0.0232717	0.0232717	0.0232717	0.0232717	0.0232717	0.0232717	0.0232717	0.0232717	0.0232717	0.0232717	0.0232717	0.0232717	0.0232717	0.0232717
0.0165357	0.0165357	0.0165357	0.0165357	0.0165357	0.0165357	0.0165357	0.0165357	0.0165357	0.0165357	0.0165357	0.0165357	0.0165357	0.0165357	0.0165357	0.0165357	0.0165357	0.0165357	0.0165357	0.0165357	0.0165357	0.0165357	0.0165357	0.0165357	0.0165357	0.0165357	0.0165357	0.0165357	0.0165357	0.0165357	0.0165357	0.0165357	0.0165357	0.0165357	0.0165357	0.0165357	0.0165357	0.0165357	0.0165357	0.0165357	0.0165357	0.0165357	0.0165357	0.0165357	0.0165357	0.0165357	0.0165357	0.0165357	0.0165357	0.0165357
0.0502065	0.0502065	0.0502065	0.0502065	0.0502065	0.0502065	0.0502065	0.0502065	0.0502065	0.0502065	0.0502065	0.0502065	0.0502065	0.0502065	0.0502065	0.0502065	0.0502065	0.0502065	0.0502065	0.0502065	0.0502065	0.0502065	0.0502065	0.0502065	0.0502065	0.0502065	0.0502065	0.0502065	0.0502065	0.0502065	0.0502065	0.0502065	0.0502065	0.0502065	0.0502065	0.0502065	0.0502065	0.0502065	0.0502065	0.0502065	0.0502065	0.0502065	0.0502065	0.0502065	0.0502065	0.0502065	0.0502065	0.0502065	0.0502065	0.0502065
0.0284893	0.0284893	0.0284893	0.0284893	0.0284893	0.0284893	0.0284893	0.0284893	0.0284893	0.0284893	0.0284893	0.0284893	0.0284893	0.0284893	0.0284893	0.0284893	0.0284893	0.0284893	0.0284893	0.0284893	0.0284893	0.0284893	0.0284893	0.0284893	0.0284893	0.0284893	0.0284893	0.0284893	0.0284893	0.0284893	0.0284893	0.0284893	0.0284893	0.0284893	0.0284893	0.0284893	0.0284893	0.0284893	0.0284893	0.0284893	0.0284893	0.0284893	0.0284893	0.0284893	0.0284893	0.0284893	0.0284893	0.0284893	0.0284893	0.0284893
0.0252476	0.0252476	0.0252476	0.0252476	0.0252476	0.0252476	0.0252476	0.0252476	0.0252476	0.0252476	0.0252476	0.0252476	0.0252476	0.0252476	0.0252476	0.0252476	0.0252476	0.0252476	0.0252476	0.0252476	0.0252476	0.0252476	0.0252476	0.0252476	0.0252476	0.0252476	0.0252476	0.0252476	0.0252476	0.0252476	0.0252476	0.0252476	0.0252476	0.0252476	0.0252476	0.0252476	0.0252476	0.0252476	0.0252476	0.0252476	0.0252476	0.0252476	0.0252476	0.0252476	0.0252476	0.0252476	0.0252476	0.0252476	0.0252476	0.0252476
0.0319398	0.0319398	0.0319398	0.0319398	0.0319398	0.0319398	0.0319398	0.0319398	0.0319399	0.0319399	0.0319399	0.0319399	0.0319399	0.03194	0.03194	0.0319401	0.0319401	0.0319402	0.0319403	0.0319404	0.0319405	0.0319406	0.0319406	0.0319407	0.0319408	0.0319409	0.031941	0.0319411	0.0319412	0.0319412	0.0319413	0.0319414	0.0319414	0.0319415	0.0319415	0.0319416	0.0319416	0.0319417	0.0319417	0.0319417	0.0319417	0.0319418	0.0319418	0.0319418	0.0319418	0.0319418	0.0319418	0.0319418	0.0319418	0.0319418
0.0247837	0.0247837	0.0247837	0.0247837	0.0247837	0.0247837	0.0247837	0.0247837	0.0247837	0.0247837	0.0247837	0.0247837	0.0247837	0.0247837	0.0247837	0.0247837	0.0247837	0.0247837	0.0247837	0.0247837	0.0247837	0.0247837	0.0247837	0.0247837	0.0247837	0.0247837	0.0247837	0.0247837	0.0247837	0.0247837	0.0247837	0.0247837	0.0247837	0.0247837	0.0247837	0.0247837	0.0247837	0.0247837	0.0247837	0.0247837	0.0247837	0.0247837	0.0247837	0.0247837	0.0247837	0.0247837	0.0247837	0.0247837	0.0247837	0.0247837
0.031906	0.031906	0.031906	0.031906	0.031906	0.031906	0.031906	0.031906	0.031906	0.031906	0.031906	0.031906	0.031906	0.031906	0.031906	0.031906	0.031906	0.031906	0.031906	0.031906	0.031906	0.031906	0.031906	0.031906	0.031906	0.031906	0.031906	0.031906	0.031906	0.031906	0.031906	0.031906	0.031906	0.031906	0.031906	0.031906	0.031906	0.031906	0.031906	0.031906	0.031906	0.031906	0.031906	0.031906	0.031906	0.031906	0.031906	0.031906	0.031906	0.031906
0.0180952	0.0180952	0.0180952	0.0180952	0.0180952	0.0180952	0.0180952	0.0180952	0.0180952	0.0180952	0.0180952	0.0180952	0.0180952	0.0180952	0.0180952	0.0180952	0.0180952	0.0180952	0.0180952	0.0180952	0.0180952	0.0180952	0.0180952	0.0180952	0.0180952	0.0180952	0.0180952	0.0180952	0.0180952	0.0180952	0.0180952	0.0180952	0.0180952	0.0180952	0.0180952	0.0180952	0.0180952	0.0180952	0.0180952	0.0180952	0.0180952	0.0180952	0.0180952	0.0180952	0.0180952	0.0180952	0.0180952	0.0180952	0.0180952	0.0180952
0.0450847	0.0450847	0.0450847	0.0450847	0.0450847	0.0450847	0.0450847	0.0450847	0.0450847	0.0450847	0.0450847	0.0450847	0.0450847	0.0450847	0.0450847	0.0450847	0.0450847	0.0450847	0.0450847	0.0450847	0.0450847	0.0450847	0.0450847	0.0450847	0.0450847	0.0450847	0.0450847	0.0450847	0.0450847	0.0450847	0.0450847	0.0450847	0.0450847	0.0450847	0.0450847	0.0450847	0.0450847	0.0450847	0.0450847	0.0450847	0.0450847	0.0450847	0.0450847	0.0450847	0.0450847	0.0450847	0.0450847	0.0450847	0.0450847	0.0450847
0.0313535	0.0313535	0.0313535	0.0313535	0.0313535	0.0313535	0.0313535	0.0313535	0.0313535	0.0313535	0.0313535	0.0313535	0.0313535	0.0313535	0.0313535	0.0313535	0.0313535	0.0313535	0.0313535	0.0313535	0.0313535	0.0313535	0.0313535	0.0313535	0.0313535	0.0313535	0.0313535	0.0313535	0.0313535	0.0313535	0.0313535	0.0313535	0.0313535	0.0313535	0.0313535	0.0313535	0.0313535	0.0313535	0.0313535	0.0313535	0.0313535	0.0313535	0.0313535	0.0313535	0.0313535	0.0313535	0.0313535	0.0313535	0.0313535	0.0313535
0.0176929	0.0176929	0.0176929	0.0176929	0.0176929	0.0176929	0.0176929	0.0176929	0.0176929	0.0176929	0.0176929	0.0176929	0.0176929	0.0176929	0.0176929	0.0176929	0.0176929	0.0176929	0.0176929	0.0176929	0.0176929	0.0176929	0.0176929	0.0176929	0.0176929	0.0176929	0.0176929	0.0176929	0.0176929	0.0176929	0.0176929	0.0176929	0.0176929	0.0176929	0.0176929	0.0176929	0.0176929	0.0176929	0.0176929	0.0176929	0.0176929	0.0176929	0.0176929	0.0176929	0.0176929	0.0176929	0.0176929	0.0176929	0.0176929	0.0176929
0.00658294	0.00658294	0.00658294	0.00658294	0.00658294	0.00658296	0.00658303	0.0065832	0.00658356	0.00658419	0.00658514	0.00658647	0.00658816	0.00659024	0.00659261	0.00659518	0.00659788	0.0066006	0.0066032	0.00660562	0.00660774	0.00660949	0.00661081	0.00661165	0.00661199	0.0066118	0.00661126	0.00661011	0.00660864	0.0066069	0.00660489	0.00660269	0.00660044	0.00659818	0.00659602	0.00659406	0.00659218	0.00659076	0.00658946	0.00658863	0.00658802	0.00658777	0.00658784	0.00658812	0.00658872	0.00658941	0.00659033	0.00659126	0.00659225	0.0065932
0.0120606	0.0120606	0.0120606	0.0120606	0.0120606	0.0120606	0.0120606	0.0120606	0.0120606	0.0120606	0.0120606	0.0120606	0.0120606	0.0120606	0.0120606	0.0120606	0.0120606	0.0120606	0.0120606	0.0120606	0.0120606	0.0120606	0.0120606	0.0120606	0.0120606	0.0120606	0.0120606	0.0120606	0.0120606	0.0120606	0.0120606	0.0120606	0.0120606	0.0120606	0.0120606	0.0120606	0.0120606	0.0120606	0.0120606	0.0120606	0.0120606	0.0120606	0.0120606	0.0120606	0.0120606	0.0120606	0.0120606	0.0120606	0.0120606	0.0120606
0.0084468	0.0084468	0.0084468	0.0084468	0.0084468	0.0084468	0.0084468	0.0084468	0.0084468	0.0084468	0.0084468	0.0084468	0.0084468	0.0084468	0.0084468	0.0084468	0.0084468	0.0084468	0.0084468	0.0084468	0.0084468	0.0084468	0.0084468	0.0084468	0.0084468	0.0084468	0.0084468	0.0084468	0.0084468	0.0084468	0.0084468	0.0084468	0.0084468	0.0084468	0.0084468	0.0084468	0.0084468	0.0084468	0.0084468	0.0084468	0.0084468	0.0084468	0.0084468	0.0084468	0.0084468	0.0084468	0.0084468	0.0084468	0.0084468	0.0084468
0.022953	0.022953	0.022953	0.022953	0.022953	0.022953	0.022953	0.022953	0.022953	0.022953	0.022953	0.022953	0.022953	0.022953	0.022953	0.022953	0.022953	0.022953	0.022953	0.022953	0.022953	0.022953	0.022953	0.022953	0.022953	0.022953	0.022953	0.022953	0.022953	0.022953	0.022953	0.022953	0.022953	0.022953	0.022953	0.022953	0.022953	0.022953	0.022953	0.022953	0.022953	0.022953	0.022953	0.022953	0.022953	0.022953	0.022953	0.022953	0.022953	0.022953
0.0354886	0.0354886	0.0354886	0.0354886	0.0354886	0.0354886	0.0354886	0.0354886	0.0354886	0.0354886	0.0354886	0.0354886	0.0354886	0.0354886	0.0354886	0.0354886	0.0354886	0.0354886	0.0354886	0.0354886	0.0354886	0.0354886	0.0354886	0.0354886	0.0354887	0.0354887	0.0354887	0.0354887	0.0354887	0.0354887	0.0354887	0.0354887	0.0354887	0.0354887	0.0354887	0.0354887	0.0354887	0.0354887	0.0354887	0.0354887	0.0354887	0.0354887	0.0354887	0.0354887	0.0354887	0.0354887	0.0354887	0.0354887	0.0354887	0.0354887
0.0418568	0.0418568	0.0418568	0.0418568	0.0418568	0.0418568	0.0418568	0.0418568	0.0418568	0.0418568	0.0418568	0.0418568	0.0418568	0.0418568	0.0418568	0.0418568	0.0418568	0.0418568	0.0418568	0.0418568	0.0418568	0.0418568	0.0418568	0.0418568	0.0418568	0.0418568	0.0418568	0.0418568	0.0418568	0.0418568	0.0418568	0.0418568	0.0418568	0.0418568	0.0418568	0.0418568	0.0418568	0.0418568	0.0418568	0.0418568	0.0418568	0.0418568	0.0418568	0.0418568	0.0418568	0.0418568	0.0418568	0.0418568	0.0418568	0.0418568
0.0123214	0.0123214	0.0123214	0.0123214	0.0123214	0.0123214	0.0123214	0.0123214	0.0123214	0.0123214	0.0123214	0.0123214	0.0123214	0.0123214	0.0123214	0.0123214	0.0123214	0.0123214	0.0123214	0.0123214	0.0123215	0.0123215	0.0123215	0.0123215	0.0123215	0.0123215	0.0123215	0.0123215	0.0123215	0.0123216	0.0123216	0.0123216	0.0123216	0.0123216	0.0123216	0.0123216	0.0123216	0.0123216	0.0123216	0.0123216	0.0123216	0.0123217	0.0123217	0.0123217	0.0123217	0.0123217	0.0123217	0.0123217	0.0123217	0.0123217
0.0346324	0.0346324	0.0346324	0.0346324	0.0346324	0.0346324	0.0346324	0.0346324	0.0346324	0.0346324	0.0346324	0.0346324	0.0346324	0.0346324	0.0346324	0.0346324	0.0346324	0.0346324	0.0346324	0.0346324	0.0346324	0.0346324	0.0346324	0.0346324	0.0346325	0.0346325	0.0346325	0.0346325	0.0346325	0.0346325	0.0346325	0.0346325	0.0346325	0.0346325	0.0346325	0.0346325	0.0346325	0.0346325	0.0346325	0.0346325	0.0346325	0.0346325	0.0346325	0.0346325	0.0346325	0.0346325	0.0346325	0.0346325	0.0346325	0.0346325
0.0163517	0.0163517	0.0163517	0.0163517	0.0163517	0.0163517	0.0163517	0.0163517	0.0163517	0.0163517	0.0163517	0.0163517	0.0163517	0.0163517	0.0163517	0.0163517	0.0163517	0.0163517	0.0163517	0.0163517	0.0163517	0.0163517	0.0163517	0.0163517	0.0163517	0.0163517	0.0163517	0.0163517	0.0163517	0.0163517	0.0163517	0.0163517	0.0163517	0.0163517	0.0163517	0.0163517	0.0163517	0.0163517	0.0163517	0.0163517	0.0163517	0.0163517	0.0163517	0.0163517	0.0163517	0.0163517	0.0163517	0.0163517	0.0163517	0.0163517
0.029396	0.029396	0.029396	0.029396	0.029396	0.029396	0.029396	0.029396	0.029396	0.029396	0.029396	0.029396	0.029396	0.029396	0.029396	0.029396	0.029396	0.029396	0.029396	0.029396	0.029396	0.029396	0.029396	0.029396	0.029396	0.029396	0.029396	0.029396	0.029396	0.029396	0.029396	0.029396	0.029396	0.029396	0.029396	0.029396	0.029396	0.029396	0.029396	0.029396	0.029396	0.029396	0.029396	0.029396	0.029396	0.029396	0.029396	0.029396	0.029396	0.029396
0.048117	0.048117	0.048117	0.048117	0.048117	0.048117	0.048117	0.048117	0.048117	0.048117	0.048117	0.048117	0.048117	0.048117	0.048117	0.048117	0.048117	0.048117	0.048117	0.048117	0.048117	0.048117	0.048117	0.048117	0.048117	0.048117	0.048117	0.048117	0.048117	0.048117	0.048117	0.048117	0.048117	0.048117	0.048117	0.048117	0.048117	0.048117	0.048117	0.048117	0.048117	0.048117	0.048117	0.048117	0.048117	0.048117	0.048117	0.048117	0.048117	0.048117
0.0112545	0.0112545	0.0112545	0.0112545	0.0112545	0.0112545	0.0112545	0.0112545	0.0112545	0.0112545	0.0112545	0.0112545	0.0112545	0.0112545	0.0112545	0.0112545	0.0112545	0.0112545	0.0112545	0.0112545	0.0112545	0.0112545	0.0112545	0.0112545	0.0112545	0.0112545	0.0112545	0.0112545	0.0112545	0.0112545	0.0112545	0.0112545	0.0112545	0.0112545	0.0112545	0.0112545	0.0112545	0.0112545	0.0112545	0.0112545	0.0112545	0.0112545	0.0112545	0.0112545	0.0112545	0.0112545	0.0112545	0.0112545	0.0112545	0.0112545
0.0227169	0.0227169	0.0227169	0.0227169	0.0227169	0.0227169	0.0227169	0.0227169	0.0227169	0.0227169	0.0227169	0.0227169	0.0227169	0.0227169	0.0227169	0.0227169	0.0227169	0.0227169	0.0227169	0.0227169	0.0227169	0.0227169	0.0227169	0.0227169	0.0227169	0.0227169	0.0227169	0.0227169	0.0227169	0.0227169	0.0227169	0.0227169	0.0227169	0.0227169	0.0227169	0.0227169	0.0227169	0.0227169	0.0227169	0.0227169	0.0227169	0.0227169	0.0227169	0.0227169	0.0227169	0.0227169	0.0227169	0.0227169	0.0227169	0.0227169
0.0149117	0.0149117	0.0149117	0.0149117	0.0149117	0.0149117	0.0149117	0.0149117	0.0149117	0.0149117	0.0149117	0.0149117	0.0149117	0.0149117	0.0149117	0.0149117	0.0149117	0.0149117	0.0149117	0.0149117	0.0149117	0.0149117	0.0149117	0.0149117	0.0149117	0.0149117	0.0149117	0.0149117	0.0149117	0.0149117	0.0149117	0.0149117	0.0149117	0.0149117	0.0149117	0.0149117	0.0149117	0.0149117	0.0149117	0.0149117	0.0149117	0.0149117	0.0149117	0.0149117	0.0149117	0.0149117	0.0149117	0.0149117	0.0149117	0.0149117
0.0308846	0.0308846	0.0308846	0.0308846	0.0308846	0.0308846	0.0308846	0.0308846	0.0308846	0.0308847	0.0308847	0.0308847	0.0308847	0.0308847	0.0308848	0.0308848	0.0308848	0.0308849	0.030885	0.030885	0.0308851	0.0308851	0.0308852	0.0308853	0.0308853	0.0308854	0.0308855	0.0308855	0.0308856	0.0308856	0.0308857	0.0308857	0.0308858	0.0308858	0.0308858	0.0308859	0.0308859	0.0308859	0.0308859	0.030886	0.030886	0.030886	0.030886	0.030886	0.030886	0.030886	0.030886	0.030886	0.030886	0.030886
0.0420585	0.0420585	0.0420585	0.0420585	0.0420585	0.0420585	0.0420585	0.0420585	0.0420585	0.0420585	0.0420585	0.0420585	0.0420585	0.0420585	0.0420585	0.0420585	0.0420585	0.0420585	0.0420585	0.0420585	0.0420585	0.0420585	0.0420585	0.0420585	0.0420585	0.0420585	0.0420585	0.0420585	0.0420585	0.0420585	0.0420585	0.0420585	0.0420585	0.0420585	0.0420585	0.0420585	0.0420585	0.0420585	0.0420585	0.0420585	0.0420585	0.0420585	0.0420585	0.0420585	0.0420585	0.0420585	0.0420585	0.0420585	0.0420585	0.0420585
0.0162447	0.0162447	0.0162447	0.0162447	0.0162447	0.0162447	0.0162447	0.0162447	0.0162447	0.0162447	0.0162447	0.0162447	0.0162447	0.0162447	0.0162447	0.0162447	0.0162447	0.0162447	0.0162447	0.0162447	0.0162447	0.0162447	0.0162447	0.0162447	0.0162447	0.0162447	0.0162447	0.0162447	0.0162447	0.0162447	0.0162447	0.0162447	0.0162447	0.0162447	0.0162447	0.0162447	0.0162447	0.0162447	0.0162447	0.0162447	0.0162447	0.0162447	0.0162447	0.0162447	0.0162447	0.0162447	0.0162447	0.0162447	0.0162447	0.0162447
0.00687177	0.00687177	0.00687177	0.00687177	0.00687177	0.00687177	0.00687177	0.00687177	0.00687177	0.00687177	0.00687177	0.00687177	0.00687177	0.00687177	0.00687177	0.00687177	0.00687177	0.00687177	0.00687177	0.00687177	0.00687177	0.00687177	0.00687177	0.00687177	0.00687177	0.00687177	0.00687177	0.00687177	0.00687177	0.00687177	0.00687177	0.00687177	0.00687177	0.00687177	0.00687177	0.00687177	0.00687177	0.00687177	0.00687177	0.00687177	0.00687177	0.00687177	0.00687177	0.00687177	0.00687177	0.00687177	0.00687177	0.00687177	0.00687177	0.00687177
0.0892641	0.0892641	0.0892641	0.0892641	0.0892641	0.0892641	0.0892641	0.0892641	0.0892641	0.0892641	0.0892641	0.0892641	0.0892641	0.0892641	0.0892641	0.0892641	0.0892641	0.0892641	0.0892641	0.0892641	0.0892641	0.0892641	0.0892641	0.0892641	0.0892641	0.0892641	0.0892641	0.0892641	0.0892641	0.0892641	0.0892641	0.0892641	0.0892641	0.0892641	0.0892641	0.0892641	0.0892641	0.0892641	0.0892641	0.0892641	0.0892641	0.0892641	0.0892641	0.0892641	0.0892641	0.0892641	0.0892641	0.0892641	0.0892641	0.0892641
0.0253806	0.0253806	0.0253806	0.0253806	0.0253806	0.0253806	0.0253806	0.0253806	0.0253806	0.0253806	0.0253806	0.0253806	0.0253806	0.0253806	0.0253806	0.0253806	0.0253806	0.0253806	0.0253806	0.0253806	0.0253806	0.0253806	0.0253806	0.0253806	0.0253806	0.0253806	0.0253806	0.0253806	0.0253806	0.0253806	0.0253806	0.0253806	0.0253806	0.0253806	0.0253806	0.0253806	0.0253806	0.0253806	0.0253806	0.0253806	0.0253806	0.0253806	0.0253806	0.0253806	0.0253806	0.0253806	0.0253806	0.0253806	0.0253806	0.0253806
0.0129506	0.0129506	0.0129506	0.0129506	0.0129506	0.0129506	0.0129506	0.0129506	0.0129506	0.0129506	0.0129506	0.0129506	0.0129506	0.0129506	0.0129506	0.0129506	0.0129506	0.0129506	0.0129506	0.0129506	0.0129506	0.0129506	0.0129506	0.0129506	0.0129506	0.0129506	0.0129506	0.0129506	0.0129506	0.0129506	0.0129506	0.0129506	0.0129506	0.0129506	0.0129506	0.0129506	0.0129506	0.0129506	0.0129506	0.0129506	0.0129506	0.0129506	0.0129506	0.0129506	0.0129506	0.0129506	0.0129506	0.0129506	0.0129506	0.0129506
0.0215099	0.0215099	0.0215099	0.0215099	0.0215099	0.0215099	0.0215099	0.0215099	0.0215099	0.0215099	0.0215099	0.0215099	0.0215099	0.0215099	0.0215099	0.0215099	0.0215099	0.0215099	0.0215099	0.0215099	0.0215099	0.0215099	0.0215099	0.0215099	0.0215099	0.0215099	0.0215099	0.0215099	0.0215099	0.0215099	0.0215099	0.0215099	0.0215099	0.0215099	0.0215099	0.0215099	0.0215099	0.0215099	0.0215099	0.0215099	0.0215099	0.0215099	0.0215099	0.0215099	0.0215099	0.0215099	0.0215099	0.0215099	0.0215099	0.0215099
0.0242702	0.0242702	0.0242702	0.0242702	0.0242702	0.0242702	0.0242702	0.0242702	0.0242702	0.0242702	0.0242702	0.0242702	0.0242702	0.0242702	0.0242702	0.0242702	0.0242702	0.0242702	0.0242702	0.0242702	0.0242702	0.0242702	0.0242702	0.0242702	0.0242702	0.0242702	0.0242702	0.0242702	0.0242702	0.0242702	0.0242702	0.0242702	0.0242702	0.0242702	0.0242702	0.0242702	0.0242702	0.0242702	0.0242702	0.0242702	0.0242702	0.0242702	0.0242702	0.0242702	0.0242702	0.0242702	0.0242702	0.0242702	0.0242702	0.0242702
0.0285519	0.0285519	0.0285519	0.0285519	0.0285519	0.028552	0.0285525	0.0285537	0.0285563	0.0285611	0.028569	0.02858	0.028595	0.0286141	0.0286368	0.0286631	0.0286923	0.028724	0.0287575	0.028792	0.028827	0.0288616	0.0288956	0.0289284	0.0289597	0.0289889	0.0290157	0.0290399	0.0290616	0.0290802	0.0290971	0.02911	0.0291206	0.0291292	0.0291339	0.0291368	0.0291376	0.0291353	0.0291316	0.0291258	0.0291178	0.029109	0.0290981	0.0290866	0.0290736	0.02906	0.0290454	0.0290304	0.0290148	0.028999
0.0239702	0.0239702	0.0239702	0.0239702	0.0239702	0.0239702	0.0239702	0.0239702	0.0239702	0.0239702	0.0239702	0.0239702	0.0239702	0.0239702	0.0239702	0.0239702	0.0239702	0.0239702	0.0239702	0.0239702	0.0239702	0.0239703	0.0239703	0.0239703	0.0239703	0.0239703	0.0239703	0.0239704	0.0239704	0.0239704	0.0239704	0.0239704	0.0239704	0.0239704	0.0239704	0.0239705	0.0239705	0.0239705	0.0239705	0.0239705	0.0239705	0.0239705	0.0239705	0.0239705	0.0239705	0.0239705	0.0239705	0.0239705	0.0239705	0.0239705
0.0221672	0.0221672	0.0221672	0.0221672	0.0221672	0.0221672	0.0221672	0.0221672	0.0221672	0.0221672	0.0221672	0.0221672	0.0221672	0.0221672	0.0221672	0.0221672	0.0221672	0.0221672	0.0221672	0.0221672	0.0221672	0.0221672	0.0221672	0.0221672	0.0221672	0.0221672	0.0221672	0.0221672	0.0221672	0.0221672	0.0221672	0.0221672	0.0221672	0.0221672	0.0221672	0.0221672	0.0221672	0.0221672	0.0221672	0.0221672	0.0221672	0.0221672	0.0221672	0.0221672	0.0221672	0.0221672	0.0221672	0.0221672	0.0221672	0.0221672
0.0251558	0.0251558	0.0251558	0.0251558	0.0251558	0.0251558	0.0251558	0.0251558	0.0251558	0.0251558	0.0251558	0.0251558	0.0251558	0.0251558	0.0251558	0.0251558	0.0251558	0.0251558	0.0251558	0.0251558	0.0251558	0.0251558	0.0251558	0.0251558	0.0251558	0.0251558	0.0251558	0.0251558	0.0251558	0.0251558	0.0251558	0.0251558	0.0251558	0.0251558	0.0251558	0.0251558	0.0251558	0.0251558	0.0251558	0.0251558	0.0251558	0.0251558	0.0251558	0.0251558	0.0251558	0.0251558	0.0251558	0.0251558	0.0251558	0.0251558
0.0359232	0.0359232	0.0359232	0.0359232	0.0359232	0.0359232	0.0359232	0.0359232	0.0359232	0.0359232	0.0359232	0.0359232	0.0359232	0.0359232	0.0359232	0.0359232	0.0359232	0.0359232	0.0359232	0.0359232	0.0359232	0.0359232	0.0359232	0.0359233	0.0359233	0.0359233	0.0359233	0.0359233	0.0359233	0.0359233	0.0359233	0.0359233	0.0359233	0.0359233	0.0359233	0.0359233	0.0359233	0.0359233	0.0359233	0.0359233	0.0359233	0.0359233	0.0359233	0.0359233	0.0359233	0.0359233	0.0359233	0.0359233	0.0359233	0.0359233
0.019181	0.019181	0.019181	0.019181	0.019181	0.019181	0.019181	0.019181	0.019181	0.019181	0.019181	0.019181	0.019181	0.0191811	0.0191811	0.0191811	0.0191811	0.0191811	0.0191811	0.0191811	0.0191811	0.0191811	0.0191811	0.0191811	0.0191811	0.0191811	0.0191811	0.0191811	0.0191811	0.0191811	0.0191811	0.0191811	0.0191811	0.0191811	0.0191811	0.0191811	0.0191811	0.0191811	0.0191811	0.0191811	0.0191811	0.0191811	0.0191811	0.0191811	0.0191811	0.0191811	0.0191811	0.0191811	0.0191811	0.0191811
0.0304641	0.0304641	0.0304641	0.0304641	0.0304641	0.0304641	0.0304641	0.0304641	0.0304641	0.0304641	0.0304641	0.0304641	0.0304641	0.0304641	0.0304641	0.0304641	0.0304641	0.0304641	0.0304641	0.0304641	0.0304641	0.0304641	0.0304641	0.0304641	0.0304641	0.0304641	0.0304641	0.0304641	0.0304641	0.0304641	0.0304641	0.0304641	0.0304641	0.0304641	0.0304641	0.0304641	0.0304641	0.0304641	0.0304641	0.0304641	0.0304641	0.0304641	0.0304641	0.0304641	0.0304641	0.0304641	0.0304641	0.0304641	0.0304641	0.0304641
0.0264898	0.0264898	0.0264898	0.0264898	0.0264898	0.0264898	0.0264898	0.0264898	0.0264898	0.0264898	0.0264898	0.0264898	0.0264898	0.0264898	0.0264898	0.0264898	0.0264898	0.0264898	0.0264898	0.0264898	0.0264898	0.0264898	0.0264898	0.0264898	0.0264898	0.0264898	0.0264898	0.0264898	0.0264898	0.0264898	0.0264898	0.0264898	0.0264898	0.0264898	0.0264898	0.0264898	0.0264898	0.0264898	0.0264898	0.0264898	0.0264898	0.0264898	0.0264898	0.0264898	0.0264898	0.0264898	0.0264898	0.0264898	0.0264898	0.0264898
0.0352015	0.0352015	0.0352015	0.0352015	0.0352015	0.0352015	0.0352015	0.0352015	0.0352015	0.0352015	0.0352015	0.0352015	0.0352015	0.0352015	0.0352015	0.0352015	0.0352015	0.0352015	0.0352015	0.0352015	0.0352015	0.0352015	0.0352015	0.0352015	0.0352015	0.0352015	0.0352015	0.0352015	0.0352015	0.0352015	0.0352015	0.0352015	0.0352015	0.0352015	0.0352015	0.0352015	0.0352015	0.0352015	0.0352015	0.0352015	0.0352015	0.0352015	0.0352015	0.0352015	0.0352015	0.0352015	0.0352015	0.0352015	0.0352015	0.0352015
0.0221392	0.0221392	0.0221392	0.0221392	0.0221392	0.0221392	0.0221392	0.0221392	0.0221392	0.0221392	0.0221392	0.0221392	0.0221392	0.0221392	0.0221392	0.0221392	0.0221392	0.0221392	0.0221392	0.0221392	0.0221392	0.0221392	0.0221392	0.0221392	0.0221392	0.0221392	0.0221392	0.0221392	0.0221392	0.0221392	0.0221392	0.0221392	0.0221392	0.0221392	0.0221392	0.0221392	0.0221392	0.0221392	0.0221392	0.0221392	0.0221392	0.0221392	0.0221392	0.0221392	0.0221392	0.0221392	0.0221392	0.0221392	0.0221392	0.0221392
0.0345777	0.0345777	0.0345777	0.0345777	0.0345777	0.0345777	0.0345777	0.0345777	0.0345777	0.0345777	0.0345777	0.0345777	0.0345777	0.0345777	0.0345777	0.0345777	0.0345777	0.0345777	0.0345777	0.0345777	0.0345777	0.0345777	0.0345777	0.0345777	0.0345777	0.0345777	0.0345777	0.0345777	0.0345777	0.0345777	0.0345777	0.0345777	0.0345777	0.0345777	0.0345777	0.0345777	0.0345777	0.0345777	0.0345777	0.0345777	0.0345777	0.0345777	0.0345777	0.0345777	0.0345777	0.0345777	0.0345777	0.0345777	0.0345777	0.0345777
0.020374	0.020374	0.020374	0.020374	0.020374	0.020374	0.020374	0.020374	0.020374	0.020374	0.020374	0.020374	0.020374	0.020374	0.020374	0.020374	0.020374	0.020374	0.020374	0.020374	0.020374	0.020374	0.020374	0.020374	0.020374	0.020374	0.020374	0.020374	0.020374	0.020374	0.020374	0.020374	0.020374	0.020374	0.020374	0.020374	0.020374	0.020374	0.020374	0.020374	0.020374	0.020374	0.020374	0.020374	0.020374	0.020374	0.020374	0.020374	0.020374	0.020374
0.035505	0.035505	0.035505	0.035505	0.035505	0.035505	0.035505	0.035505	0.035505	0.035505	0.035505	0.035505	0.035505	0.035505	0.035505	0.035505	0.0355051	0.0355051	0.0355051	0.0355051	0.0355051	0.0355052	0.0355052	0.0355052	0.0355052	0.0355053	0.0355053	0.0355053	0.0355053	0.0355054	0.0355054	0.0355054	0.0355054	0.0355054	0.0355055	0.0355055	0.0355055	0.0355055	0.0355055	0.0355055	0.0355055	0.0355056	0.0355056	0.0355056	0.0355056	0.0355056	0.0355056	0.0355056	0.0355056	0.0355056
0.0398263	0.0398263	0.0398263	0.0398263	0.0398263	0.0398263	0.0398263	0.0398263	0.0398263	0.0398263	0.0398263	0.0398263	0.0398263	0.0398263	0.0398263	0.0398263	0.0398263	0.0398263	0.0398263	0.0398263	0.0398263	0.0398263	0.0398263	0.0398263	0.0398263	0.0398263	0.0398263	0.0398263	0.0398263	0.0398263	0.0398263	0.0398263	0.0398263	0.0398263	0.0398263	0.0398263	0.0398263	0.0398263	0.0398263	0.0398263	0.0398263	0.0398263	0.0398263	0.0398263	0.0398263	0.0398263	0.0398263	0.0398263	0.0398263	0.0398263
0.0187958	0.0187958	0.0187958	0.0187958	0.0187958	0.0187958	0.0187958	0.0187958	0.0187958	0.0187958	0.0187958	0.0187958	0.0187958	0.0187958	0.0187958	0.0187958	0.0187958	0.0187958	0.0187958	0.0187958	0.0187958	0.0187958	0.0187958	0.0187958	0.0187958	0.0187958	0.0187958	0.0187958	0.0187958	0.0187958	0.0187958	0.0187958	0.0187958	0.0187958	0.0187958	0.0187958	0.0187958	0.0187958	0.0187958	0.0187958	0.0187958	0.0187958	0.0187958	0.0187958	0.0187958	0.0187958	0.0187958	0.0187958	0.0187958	0.0187958
0.0292193	0.0292193	0.0292193	0.0292193	0.0292193	0.0292193	0.0292193	0.0292193	0.0292193	0.0292193	0.0292193	0.0292193	0.0292193	0.0292193	0.0292193	0.0292194	0.0292194	0.0292194	0.0292194	0.0292194	0.0292194	0.0292194	0.0292195	0.0292195	0.0292195	0.0292195	0.0292195	0.0292195	0.0292196	0.0292196	0.0292196	0.0292196	0.0292196	0.0292196	0.0292196	0.0292197	0.0292197	0.0292197	0.0292197	0.0292197	0.0292197	0.0292197	0.0292197	0.0292197	0.0292197	0.0292197	0.0292197	0.0292197	0.0292197	0.0292197
0.0310433	0.0310433	0.0310433	0.0310433	0.0310433	0.0310433	0.0310433	0.0310433	0.0310433	0.0310433	0.0310433	0.0310433	0.0310433	0.0310433	0.0310433	0.0310433	0.0310433	0.0310433	0.0310433	0.0310433	0.0310433	0.0310433	0.0310433	0.0310433	0.0310433	0.0310433	0.0310433	0.0310433	0.0310433	0.0310433	0.0310433	0.0310433	0.0310433	0.0310433	0.0310433	0.0310433	0.0310433	0.0310433	0.0310433	0.0310433	0.0310433	0.0310433	0.0310433	0.0310433	0.0310433	0.0310433	0.0310433	0.0310433	0.0310433	0.0310433
0.0327779	0.0327779	0.0327779	0.0327779	0.0327779	0.0327779	0.0327779	0.0327779	0.0327779	0.0327779	0.0327779	0.0327779	0.0327779	0.0327779	0.0327779	0.0327779	0.0327779	0.0327779	0.0327779	0.0327779	0.0327779	0.0327779	0.0327779	0.0327779	0.0327779	0.0327779	0.0327779	0.0327779	0.0327779	0.0327779	0.0327779	0.0327779	0.0327779	0.0327779	0.0327779	0.0327779	0.0327779	0.0327779	0.0327779	0.0327779	0.0327779	0.0327779	0.0327779	0.0327779	0.0327779	0.0327779	0.0327779	0.0327779	0.0327779	0.0327779
0.0219308	0.0219308	0.0219308	0.0219308	0.0219308	0.0219308	0.0219308	0.0219308	0.0219308	0.0219308	0.0219308	0.0219308	0.0219308	0.0219308	0.0219308	0.0219308	0.0219308	0.0219308	0.0219308	0.0219308	0.0219308	0.0219308	0.0219308	0.0219308	0.0219308	0.0219308	0.0219308	0.0219308	0.0219308	0.0219308	0.0219308	0.0219308	0.0219308	0.0219308	0.0219308	0.0219308	0.0219308	0.0219308	0.0219308	0.0219308	0.0219308	0.0219308	0.0219308	0.0219308	0.0219308	0.0219308	0.0219308	0.0219308	0.0219308	0.0219308
0.0221718	0.0221718	0.0221718	0.0221718	0.0221718	0.0221718	0.0221718	0.0221718	0.0221718	0.0221718	0.0221718	0.0221718	0.0221718	0.0221718	0.0221718	0.0221718	0.0221718	0.0221718	0.0221718	0.0221718	0.0221718	0.0221718	0.0221718	0.0221718	0.0221718	0.0221718	0.0221718	0.0221718	0.0221718	0.0221718	0.0221718	0.0221718	0.0221718	0.0221718	0.0221718	0.0221718	0.0221718	0.0221718	0.0221718	0.0221718	0.0221718	0.0221718	0.0221718	0.0221718	0.0221718	0.0221718	0.0221718	0.0221718	0.0221718	0.0221718
0.0371033	0.0371033	0.0371033	0.0371033	0.0371033	0.0371033	0.0371033	0.0371033	0.0371033	0.0371033	0.0371033	0.0371033	0.0371033	0.0371033	0.0371033	0.0371033	0.0371033	0.0371033	0.0371033	0.0371033	0.0371033	0.0371033	0.0371033	0.0371033	0.0371033	0.0371033	0.0371033	0.0371033	0.0371033	0.0371033	0.0371033	0.0371033	0.0371033	0.0371033	0.0371033	0.0371033	0.0371033	0.0371033	0.0371033	0.0371033	0.0371033	0.0371033	0.0371033	0.0371033	0.0371033	0.0371033	0.0371033	0.0371033	0.0371033	0.0371033
0.0280031	0.0280031	0.0280031	0.0280031	0.0280031	0.0280031	0.0280031	0.0280031	0.0280031	0.0280031	0.0280031	0.0280031	0.0280031	0.0280031	0.0280031	0.0280031	0.0280031	0.0280031	0.0280031	0.0280031	0.0280031	0.0280031	0.0280031	0.0280031	0.0280031	0.0280031	0.0280031	0.0280031	0.0280031	0.0280031	0.0280031	0.0280031	0.0280031	0.0280031	0.0280031	0.0280031	0.0280031	0.0280031	0.0280031	0.0280031	0.0280031	0.0280031	0.0280031	0.0280031	0.0280031	0.0280031	0.0280031	0.0280031	0.0280031	0.0280031
0.0145164	0.0145164	0.0145164	0.0145164	0.0145164	0.0145164	0.0145164	0.0145164	0.0145164	0.0145164	0.0145164	0.0145164	0.0145164	0.0145164	0.0145164	0.0145164	0.0145164	0.0145164	0.0145164	0.0145164	0.0145164	0.0145164	0.0145164	0.0145164	0.0145164	0.0145164	0.0145164	0.0145164	0.0145164	0.0145164	0.0145164	0.0145164	0.0145164	0.0145164	0.0145164	0.0145164	0.0145164	0.0145164	0.0145164	0.0145164	0.0145164	0.0145164	0.0145164	0.0145164	0.0145164	0.0145164	0.0145164	0.0145164	0.0145164	0.0145164
0.0147238	0.0147238	0.0147238	0.0147238	0.0147238	0.0147238	0.0147238	0.0147238	0.0147238	0.0147238	0.0147238	0.0147238	0.0147238	0.0147238	0.0147238	0.0147238	0.0147238	0.0147238	0.0147238	0.0147238	0.0147238	0.0147238	0.0147238	0.0147238	0.0147238	0.0147238	0.0147238	0.0147238	0.0147238	0.0147238	0.0147238	0.0147238	0.0147238	0.0147238	0.0147238	0.0147238	0.0147238	0.0147238	0.0147238	0.0147238	0.0147238	0.0147238	0.0147238	0.0147238	0.0147238	0.0147238	0.0147238	0.0147238	0.0147238	0.0147238
0.0190522	0.0190522	0.0190522	0.0190522	0.0190522	0.0190522	0.0190522	0.0190522	0.0190522	0.0190522	0.0190522	0.0190522	0.0190522	0.0190522	0.0190522	0.0190522	0.0190522	0.0190522	0.0190522	0.0190522	0.0190522	0.0190522	0.0190522	0.0190522	0.0190522	0.0190522	0.0190522	0.0190522	0.0190522	0.0190522	0.0190522	0.0190522	0.0190522	0.0190522	0.0190522	0.0190522	0.0190522	0.0190522	0.0190522	0.0190522	0.0190522	0.0190522	0.0190522	0.0190522	0.0190522	0.0190522	0.0190522	0.0190522	0.0190522	0.0190522
0.0257759	0.0257759	0.0257759	0.0257759	0.0257759	0.0257759	0.0257759	0.0257759	0.0257759	0.0257759	0.0257759	0.0257759	0.0257759	0.0257759	0.0257759	0.0257759	0.0257759	0.0257759	0.0257759	0.0257759	0.0257759	0.0257759	0.0257759	0.0257759	0.0257759	0.0257759	0.0257759	0.0257759	0.0257759	0.0257759	0.0257759	0.0257759	0.0257759	0.0257759	0.0257759	0.0257759	0.0257759	0.0257759	0.0257759	0.0257759	0.0257759	0.0257759	0.0257759	0.0257759	0.0257759	0.0257759	0.0257759	0.0257759	0.0257759	0.0257759
0.0190522	0.0190522	0.0190522	0.0190522	0.0190522	0.0190522	0.0190522	0.0190522	0.0190522	0.0190522	0.0190522	0.0190522	0.0190522	0.0190522	0.0190522	0.0190522	0.0190522	0.0190522	0.0190522	0.0190522	0.0190522	0.0190522	0.0190522	0.0190522	0.0190522	0.0190522	0.0190522	0.0190522	0.0190522	0.0190522	0.0190522	0.0190522	0.0190522	0.0190522	0.0190522	0.0190522	0.0190522	0.0190522	0.0190522	0.0190522	0.0190522	0.0190522	0.0190522	0.0190522	0.0190522	0.0190522	0.0190522	0.0190522	0.0190522	0.0190522
0.0318129	0.0318129	0.0318129	0.0318129	0.0318129	0.031813	0.0318132	0.0318139	0.0318153	0.0318178	0.0318216	0.0318268	0.0318337	0.031842	0.0318518	0.0318628	0.0318748	0.0318875	0.0319007	0.0319142	0.0319277	0.0319412	0.0319542	0.0319668	0.0319788	0.0319903	0.032001	0.032011	0.03202	0.0320281	0.0320356	0.0320422	0.0320479	0.032053	0.032057	0.0320604	0.0320632	0.032065	0.0320663	0.032067	0.0320668	0.0320665	0.0320653	0.0320639	0.032062	0.0320597	0.0320571	0.0320541	0.0320509	0.0320473
[truncated: 401 more rows]
[truncated: 47 more columns]

## Sheet: Sim_d3
0.0134007	0.0134007	0.0134007	0.0134007	0.0134007	0.0134007	0.0134007	0.0134007	0.0134007	0.0134008	0.0134008	0.0134008	0.0134008	0.0134008	0.0134009	0.0134009	0.013401	0.013401	0.0134011	0.0134012	0.0134012	0.0134013	0.0134014	0.0134015	0.0134015	0.0134016	0.0134017	0.0134017	0.0134018	0.0134019	0.0134019	0.013402	0.013402	0.0134021	0.0134021	0.0134021	0.0134022	0.0134022	0.0134022	0.0134023	0.0134023	0.0134023	0.0134023	0.0134023	0.0134023	0.0134023	0.0134023	0.0134023	0.0134023	0.0134023
[truncated: 599 more rows]
[truncated: 47 more columns]

[truncated: 18 more sheets: Sim_d4, Sim_d5, Sim_d6, Sim_d7, Sim_d8, Sim_d9, Sim_d10, Sim_d11, Sim_d12, Sim_d13, Sim_d14, Sim_d15, Sim_d16, Sim_d17, Sim_d18, Sim_d19, Sim_d20, Sim_d21]
