# Supplementary material for: Modeling heterogeneous signaling dynamics of macrophages reveals principles of information transmission in stimulus responses
Source: Nat Commun. 2025 Jul 1;16:5986. doi: 10.1038/s41467-025-60901-3 (PMC12218168; doi:10.1038/s41467-025-60901-3)
Supplement: Supplementary file 6 — Source Data [file 41467_2025_60901_MOESM6_ESM.zip › source_data/Figure7.xlsx]

## Sheet: 7A_WT_conf_mat
1	1	1	1	1	1	1	1	1	1
1	1	1	1	1	1	1	1	1	1
1	1	1	1	1	1	1	1	1	1
1	1	1	1	1	1	1	1	1	1
1	1	1	1	1	1	1	1	1	1
1	1	1	1	1	1	1	1	1	1
1	1	1	1	1	1	1	1	1	1
1	1	1	1	1	1	1	1	1	1
1	1	1	1	1	1	1	1	1	1
1	1	1	1	1	1	1	1	1	1
1	1	1	1	1	1	1	1	1	1
1	1	1	1	1	1	1	1	1	1
1	1	1	1	1	1	1	1	1	1
1	1	1	1	1	1	1	1	1	1
1	1	1	1	1	1	1	1	1	1
1	1	1	1	1	1	1	1	1	1
1	1	1	1	1	1	1	1	1	1
1	1	1	1	1	1	1	1	1	1
1	1	1	1	1	1	1	1	1	1
1	1	1	1	1	1	1	1	1	1
1	1	1	1	1	1	1	1	1	1
1	1	1	1	1	1	1	1	1	1
1	1	1	1	1	1	1	1	1	1
1	1	1	1	1	1	1	1	1	1
1	1	1	1	1	1	1	1	1	1
1	1	1	1	1	1	1	1	1	1
1	1	1	1	1	1	1	1	1	1
1	1	1	1	1	1	1	1	1	1
1	1	1	1	1	1	1	1	1	1
1	1	1	1	1	1	1	1	1	1
1	1	1	1	1	1	1	1	1	1
1	1	1	1	1	1	1	1	1	1
1	1	1	1	1	1	1	1	1	1
1	1	1	1	1	1	1	1	1	1
1	1	1	1	1	1	1	1	1	1
1	1	1	1	1	1	1	1	1	1
1	1	1	1	1	1	1	1	1	1
1	1	1	1	1	1	1	1	1	1
1	1	1	1	1	1	1	1	1	1
1	1	1	1	1	1	1	1	1	1
1	1	1	1	1	1	1	1	1	1
1	1	1	1	1	1	1	1	1	1
1	1	1	1	1	1	1	1	1	1
1	1	1	1	1	1	1	1	1	1
1	1	1	1	1	1	1	1	1	1
1	1	1	1	1	1	1	1	1	1
1	1	1	1	1	1	1	1	1	1
1	1	1	1	1	1	1	1	1	1
1	1	1	1	1	1	1	1	1	1
1	1	1	1	1	1	1	1	1	1
1	1	1	1	1	1	1	1	1	1
1	1	1	1	1	1	1	1	1	1
1	1	1	1	1	1	1	1	1	1
1	1	1	1	1	1	1	1	1	1
1	1	1	1	1	1	1	1	1	1
1	1	1	1	1	1	1	1	1	1
1	1	1	1	1	1	1	1	1	1
1	1	1	1	1	1	1	1	1	1
1	1	1	1	1	1	1	1	1	1
1	1	1	1	1	1	1	1	1	1
1	1	1	1	1	1	1	1	1	1
1	1	1	1	1	1	1	1	1	1
1	1	1	1	1	1	1	1	1	1
1	1	1	1	1	1	1	1	1	1
1	1	1	1	1	1	1	1	1	1
1	1	1	1	1	1	1	1	1	1
1	1	1	1	1	1	1	1	1	1
1	1	1	1	1	1	1	1	1	1
1	1	1	1	1	1	1	1	1	1
1	1	1	1	1	1	1	1	1	1
1	1	1	1	1	1	1	1	1	1
1	1	1	1	1	1	1	1	1	1
1	1	1	1	1	1	1	1	1	1
1	1	1	1	1	1	1	1	1	1
1	1	1	1	1	1	1	1	1	1
1	1	1	1	1	1	1	1	1	1
1	1	1	1	1	1	1	1	1	1
1	1	1	1	1	1	1	1	1	1
1	1	1	1	1	1	1	1	1	1
1	1	1	1	1	1	1	1	1	1
1	1	1	1	1	1	1	1	1	1
1	1	1	1	1	1	1	1	1	1
1	1	1	1	1	1	1	1	1	1
1	1	1	1	1	1	1	1	1	1
1	1	1	1	1	1	1	1	1	1
1	1	1	1	1	1	1	1	1	1
1	1	1	1	1	1	1	1	1	1
1	1	1	1	1	1	1	1	1	1
1	1	1	1	1	1	1	1	1	1
1	1	1	1	1	1	1	1	1	1
1	1	1	1	1	1	1	1	1	1
1	1	1	1	1	1	1	1	1	1
1	1	1	1	1	1	1	1	1	1
1	1	1	1	1	1	1	1	1	1
1	1	1	1	1	1	1	1	1	1
1	1	1	1	1	1	1	1	1	1
1	1	1	1	1	1	1	1	1	1
1	1	1	1	1	1	1	1	1	1
1	1	1	1	1	1	1	1	1	1
1	1	1	1	1	1	1	1	1	1
1	1	1	1	1	1	1	1	1	1
1	1	1	1	1	1	1	1	1	1
1	1	1	1	1	1	1	1	1	1
1	1	1	1	1	1	1	1	1	1
1	1	1	1	1	1	1	1	1	1
1	1	1	1	1	1	1	1	1	1
1	1	1	1	1	1	1	1	1	1
1	1	1	1	1	1	1	1	1	1
1	1	1	1	1	1	1	1	1	1
1	1	1	1	1	1	1	1	1	1
1	1	1	1	1	1	1	1	1	1
1	1	1	1	1	1	1	1	1	1
1	1	1	1	1	1	1	1	1	1
1	1	1	1	1	1	1	1	1	1
1	1	1	1	1	1	1	1	1	1
1	1	1	1	1	1	1	1	1	1
1	1	1	1	1	1	1	1	1	1
1	1	1	1	1	1	1	1	1	1
1	1	1	1	1	1	1	1	1	1
1	1	1	1	1	1	1	1	1	1
1	1	1	1	1	1	1	1	1	1
1	1	1	1	1	1	1	1	1	1
1	1	1	1	1	1	1	1	1	1
1	1	1	1	1	1	1	1	1	1
1	1	1	1	1	1	1	1	1	1
1	1	1	1	1	1	1	1	1	1
1	1	1	1	1	1	1	1	1	1
1	1	1	1	1	1	1	1	1	1
1	1	1	1	1	1	1	1	1	1
1	1	1	1	1	1	1	1	1	1
1	1	1	1	1	1	1	1	1	1
1	1	1	1	1	1	1	1	1	1
1	1	1	1	1	1	1	1	1	1
1	1	1	1	1	1	1	1	1	1
1	1	1	1	1	1	1	1	1	1
1	1	1	1	1	1	1	1	1	1
1	1	1	1	1	1	1	1	1	1
1	1	1	1	1	1	1	1	1	1
1	1	1	1	1	1	1	1	1	1
1	1	1	1	1	1	1	1	1	1
1	1	1	1	1	1	1	1	1	1
1	1	1	1	1	1	1	1	1	1
1	1	1	1	1	1	1	1	1	1
1	1	1	1	1	1	1	1	1	1
1	1	1	1	1	1	1	1	1	1
1	1	1	1	1	1	1	1	1	1
1	1	1	1	1	1	1	1	1	1
1	1	1	1	1	1	1	1	1	1
1	1	1	1	1	1	1	1	1	1
1	1	1	1	1	1	1	1	1	1
1	1	1	1	1	1	1	1	1	1
1	1	1	1	1	1	1	1	1	1
1	1	1	1	1	1	1	1	1	1
1	1	1	1	1	1	1	1	1	1
1	1	1	1	1	1	1	1	1	1
1	1	1	1	1	1	1	1	1	1
1	1	1	1	1	1	1	1	1	1
1	1	1	1	1	1	1	1	1	1
1	1	1	1	1	1	1	1	1	1
1	1	1	1	1	1	1	1	1	1
1	1	1	1	1	1	1	1	1	1
1	1	1	1	1	1	1	1	1	1
1	1	1	1	1	1	1	1	1	1
1	1	1	1	1	1	1	1	1	1
1	1	1	1	1	1	1	1	1	1
1	1	1	1	1	1	1	1	1	1
1	1	1	1	1	1	1	1	1	1
1	1	1	1	1	1	1	1	1	1
1	1	1	1	1	1	1	1	1	1
1	1	1	1	1	1	1	1	1	1
1	1	1	1	1	1	1	1	1	1
1	1	1	1	1	1	1	1	1	1
1	1	1	1	1	1	1	1	1	1
1	1	1	1	1	1	1	1	1	1
1	1	1	1	1	1	1	1	1	1
1	1	1	1	1	1	1	1	1	1
1	1	1	1	1	1	1	1	1	1
1	1	1	1	1	1	1	1	1	1
1	1	1	1	1	1	1	1	1	1
1	1	1	1	1	1	1	1	1	1
1	1	1	1	1	1	1	1	1	1
1	1	1	1	1	1	1	1	1	1
1	1	1	1	1	1	1	1	1	1
1	1	1	1	1	1	1	1	1	1
1	1	1	1	1	1	1	1	1	1
1	1	1	1	1	1	1	1	1	1
1	1	1	1	1	1	1	1	1	1
1	1	1	1	1	1	1	1	1	1
1	1	1	1	1	1	1	1	1	1
1	1	1	1	1	1	1	1	1	1
1	1	1	1	1	1	1	1	1	1
1	1	1	1	1	1	1	1	1	1
1	1	1	1	1	1	1	1	1	1
1	1	1	1	1	1	1	1	1	1
1	1	1	1	1	1	1	1	1	1
1	1	1	1	1	1	1	1	1	1
1	1	1	1	1	1	1	1	1	1
1	1	1	1	1	1	1	1	1	1
1	1	1	1	1	1	1	1	1	1
1	1	1	1	1	1	1	1	1	1
1	1	1	1	1	1	1	1	1	1
1	1	1	1	1	1	1	1	1	1
1	1	1	1	1	1	1	1	1	1
1	1	1	1	1	1	1	1	1	1
1	1	1	1	1	1	1	1	1	1
1	1	1	1	1	1	1	1	1	1
1	1	1	1	1	1	1	1	1	1
1	1	1	1	1	1	1	1	1	1
1	1	1	1	1	1	1	1	1	1
1	1	1	1	1	1	1	1	1	1
1	1	1	1	1	1	1	1	1	1
1	1	1	1	1	1	1	1	1	1
1	1	1	1	1	1	1	1	1	1
1	1	1	1	1	1	1	1	1	1
1	1	1	1	1	1	1	1	1	1
1	1	1	1	1	1	1	1	1	1
1	1	1	1	1	1	1	1	1	1
1	1	1	1	1	1	1	1	1	1
1	1	1	1	1	1	1	1	1	1
1	1	1	1	1	1	1	1	1	1
1	1	1	1	1	1	1	1	1	1
1	1	1	1	1	1	1	1	1	1
1	1	1	1	1	1	1	1	1	1
1	1	1	1	1	1	1	1	1	1
1	1	1	1	1	1	1	1	1	1
1	1	1	1	1	1	1	1	1	1
1	1	1	1	1	1	1	1	1	1
1	1	1	1	1	1	1	1	1	1
1	1	1	1	1	1	1	1	1	1
1	1	1	1	1	1	1	1	1	1
1	1	1	1	1	1	1	1	1	1
1	1	1	1	1	1	1	1	1	1
1	1	1	1	1	1	1	1	1	1
1	1	1	1	1	1	1	1	1	1
1	1	1	1	1	1	1	1	1	1
1	1	1	1	1	1	1	1	1	1
1	1	1	1	1	1	1	1	1	1
1	1	1	1	1	1	1	1	1	1
1	1	1	1	1	1	1	1	1	1
1	1	1	1	1	1	1	1	1	1
1	1	1	1	1	1	1	1	1	1
1	1	1	1	1	1	1	1	1	1
1	1	1	1	1	1	1	1	1	1
1	1	1	1	1	1	1	1	1	1
1	1	1	1	1	1	1	1	1	1
1	1	1	1	1	1	1	1	1	1
1	1	1	1	1	1	1	1	1	1
1	1	1	1	1	1	1	1	1	1
1	1	1	1	1	1	1	1	1	1
1	1	1	1	1	1	1	1	1	1
1	1	1	1	1	1	1	1	1	1
1	1	1	1	1	1	1	1	1	1
1	1	1	1	1	1	1	1	1	1
1	1	1	1	1	1	1	1	1	1
1	1	1	1	1	1	1	1	1	1
1	1	1	1	1	1	1	1	1	1
1	1	1	1	1	1	1	1	1	1
1	1	1	1	1	1	1	1	1	1
1	1	1	1	1	1	1	1	1	1
1	1	1	1	1	1	1	1	1	1
1	1	1	1	1	1	1	1	1	1
1	1	1	1	1	1	1	1	1	1
1	1	1	1	1	1	1	1	1	1
1	1	1	1	1	1	1	1	1	1
1	1	1	1	1	1	1	1	1	1
1	1	1	1	1	1	1	1	1	1
1	1	1	1	1	1	1	1	1	1
1	1	1	1	1	1	1	1	1	1
1	1	1	1	1	1	1	1	1	1
1	1	1	1	1	1	1	1	1	1
1	1	1	1	1	1	1	1	1	1
1	1	1	1	1	1	1	1	1	1
1	1	1	1	1	1	1	1	1	1
1	1	1	1	1	1	1	1	1	1
1	1	1	1	1	1	1	1	1	1
1	1	1	1	1	1	1	1	1	1
1	1	1	1	1	1	1	1	1	1
1	1	1	1	1	1	1	1	1	1
1	1	1	1	1	1	1	1	1	1
1	1	1	1	1	1	1	1	1	1
1	1	1	1	1	1	1	1	1	1
1	1	1	1	1	1	1	1	1	1
1	1	1	1	1	1	1	1	1	1
1	1	1	1	1	1	1	1	1	1
1	1	1	1	1	1	1	1	1	1
1	1	1	1	1	1	1	1	1	1
1	1	1	1	1	1	1	1	1	1
1	1	1	1	1	1	1	1	1	1
1	1	1	1	1	1	1	1	1	1
1	1	1	1	1	1	1	1	1	1
1	1	1	1	1	1	1	1	1	1
1	1	1	1	1	1	1	1	1	1
1	1	1	1	1	1	1	1	1	1
1	1	1	1	1	1	1	1	1	1
1	1	1	1	1	1	1	1	1	1
1	1	1	1	1	1	1	1	1	1
1	1	1	1	1	1	1	1	1	1
1	1	1	1	1	1	1	1	1	1
1	1	1	1	1	1	1	1	1	1
1	1	1	1	1	1	1	1	1	1
1	1	1	1	1	1	1	1	1	1
1	1	1	1	1	1	1	1	1	1
1	1	1	1	1	1	1	1	1	1
1	1	1	1	1	1	1	1	1	1
1	1	1	1	1	1	1	1	1	1
1	1	1	1	1	1	1	1	1	1
1	1	1	1	1	1	1	1	1	1
1	1	1	1	1	1	1	1	1	1
1	1	1	1	1	1	1	1	1	1
1	1	1	1	1	1	1	1	1	1
1	1	1	1	1	1	1	1	1	1
1	1	1	1	1	1	1	1	1	1
1	1	1	1	1	1	1	1	1	1
1	1	1	1	1	1	1	1	1	1
1	1	1	1	1	1	1	1	1	1
1	1	1	1	1	1	1	1	1	1
1	1	1	1	1	1	1	1	1	1
1	1	1	1	1	1	1	1	1	1
1	1	1	1	1	1	1	1	1	1
1	1	1	1	1	1	1	1	1	1
1	1	1	1	1	1	1	1	1	1
1	1	1	1	1	1	1	1	1	1
1	1	1	1	1	1	1	1	1	1
1	1	1	1	1	1	1	1	1	1
1	1	1	1	1	1	1	1	1	1
1	1	1	1	1	1	1	1	1	1
1	1	1	1	1	1	1	1	1	1
1	1	1	1	1	1	1	1	1	1
1	1	1	1	1	1	1	1	1	1
1	1	1	1	1	1	1	1	1	1
1	1	1	1	1	1	1	1	1	1
1	1	1	1	1	1	1	1	1	1
1	1	1	1	1	1	1	1	1	1
1	1	1	1	1	1	1	1	1	1
1	1	1	1	1	1	1	1	1	1
1	1	1	1	1	1	1	1	1	1
1	1	1	1	1	1	1	1	1	1
1	1	1	1	1	1	1	1	1	1
1	1	1	1	1	1	1	1	1	1
1	1	1	1	1	1	1	1	1	1
1	1	1	1	1	1	1	1	1	1
1	1	1	1	1	1	1	1	1	1
1	1	1	1	1	1	1	1	1	1
1	1	1	1	1	1	1	1	1	1
1	1	1	1	1	1	1	1	1	1
1	1	1	1	1	1	1	1	1	1
1	1	1	1	1	1	1	1	1	1
1	1	1	1	1	1	1	1	1	1
1	1	1	1	1	1	1	1	1	1
1	1	1	1	1	1	1	1	1	1
1	1	1	1	1	1	1	1	1	1
1	1	1	1	1	1	1	1	1	1
1	1	1	1	1	1	1	1	1	1
1	1	1	1	1	1	1	1	1	1
1	1	1	1	1	1	1	1	1	1
1	1	1	1	1	1	1	1	1	1
1	1	1	1	1	1	1	1	1	1
1	1	1	1	1	1	1	1	1	1
1	1	1	1	1	1	1	1	1	1
1	1	1	1	1	1	1	1	1	1
1	1	1	1	1	1	1	1	1	1
1	1	1	1	1	1	1	1	1	1
1	1	1	1	1	1	1	1	1	1
1	1	1	1	1	1	1	1	1	1
1	1	1	1	1	1	1	1	1	1
1	1	1	1	1	1	1	1	1	1
1	1	1	1	1	1	1	1	1	1
0	1	1	1	1	1	1	1	1	1
0	1	1	1	1	1	1	1	1	1
0	1	1	1	1	1	1	1	1	1
0	1	1	1	1	1	1	1	1	1
0	1	1	1	1	1	1	1	1	1
0	1	1	1	1	1	1	1	1	1
0	1	1	1	1	1	1	1	1	1
0	1	1	1	1	1	1	1	1	1
0	1	1	1	1	1	1	1	1	1
0	1	1	1	1	1	1	1	1	1
0	1	1	1	1	1	1	1	1	1
0	1	1	1	1	1	1	1	1	1
0	1	1	1	1	1	1	1	1	1
0	1	1	1	1	1	1	1	1	1
0	1	1	1	1	1	1	1	1	1
0	1	1	1	1	1	1	1	1	1
0	1	1	1	1	1	1	1	1	1
0	1	1	1	1	1	1	1	1	1
0	1	1	1	1	1	1	1	1	1
0	1	1	1	1	1	1	1	1	1
0	1	1	1	1	1	1	1	1	1
0	1	1	1	1	1	1	1	1	1
0	1	1	1	1	1	1	1	1	1
0	1	1	1	1	1	1	1	1	1
0	1	1	1	1	1	1	1	1	1
0	1	1	1	1	1	1	1	1	1
0	1	1	1	1	1	1	1	1	1
0	1	1	1	1	1	1	1	1	1
0	1	1	1	1	1	1	1	1	1
0	1	1	1	1	1	1	1	1	1
0	1	1	1	1	1	1	1	1	1
0	1	1	1	1	1	1	1	1	1
0	1	1	1	1	1	1	1	1	1
0	1	1	1	1	1	1	1	1	1
0	1	1	1	1	1	1	1	1	1
1	0	1	1	1	1	1	1	1	1
1	0	1	1	1	1	1	1	1	1
1	0	1	1	1	1	1	1	1	1
1	0	1	1	1	1	1	1	1	1
1	0	1	1	1	1	1	1	1	1
1	1	0	1	1	1	1	1	1	1
1	1	0	1	1	1	1	1	1	1
1	1	0	1	1	1	1	1	1	1
1	1	0	1	1	1	1	1	1	1
1	1	0	1	1	1	1	1	1	1
1	1	0	1	1	1	1	1	1	1
1	1	0	1	1	1	1	1	1	1
1	1	0	1	1	1	1	1	1	1
1	1	0	1	1	1	1	1	1	1
1	1	0	1	1	1	1	1	1	1
1	1	0	1	1	1	1	1	1	1
1	1	0	1	1	1	1	1	1	1
1	1	0	1	1	1	1	1	1	1
1	1	0	1	1	1	1	1	1	1
1	1	0	1	1	1	1	1	1	1
1	1	0	1	1	1	1	1	1	1
1	1	0	1	1	1	1	1	1	1
1	1	0	1	1	1	1	1	1	1
1	1	0	1	1	1	1	1	1	1
1	1	0	1	1	1	1	1	1	1
1	1	1	0	1	1	1	1	1	1
1	1	1	0	1	1	1	1	1	1
1	1	1	0	1	1	1	1	1	1
1	1	1	0	1	1	1	1	1	1
1	1	1	0	1	1	1	1	1	1
1	1	1	1	0	1	1	1	1	1
1	1	1	1	0	1	1	1	1	1
1	1	1	1	0	1	1	1	1	1
1	1	1	1	0	1	1	1	1	1
1	1	1	1	0	1	1	1	1	1
1	1	1	1	0	1	1	1	1	1
1	1	1	1	0	1	1	1	1	1
1	1	1	1	0	1	1	1	1	1
1	1	1	1	0	1	1	1	1	1
1	1	1	1	0	1	1	1	1	1
1	1	1	1	0	1	1	1	1	1
1	1	1	1	0	1	1	1	1	1
1	1	1	1	0	1	1	1	1	1
1	1	1	1	0	1	1	1	1	1
1	1	1	1	0	1	1	1	1	1
1	1	1	1	0	1	1	1	1	1
1	1	1	1	0	1	1	1	1	1
1	1	1	1	0	1	1	1	1	1
1	1	1	1	0	1	1	1	1	1
1	1	1	1	0	1	1	1	1	1
1	1	1	1	0	1	1	1	1	1
1	1	1	1	0	1	1	1	1	1
1	1	1	1	0	1	1	1	1	1
1	1	1	1	0	1	1	1	1	1
1	1	1	1	0	1	1	1	1	1
1	1	1	1	0	1	1	1	1	1
1	1	1	1	0	1	1	1	1	1
1	1	1	1	0	1	1	1	1	1
1	1	1	1	0	1	1	1	1	1
1	1	1	1	0	1	1	1	1	1
1	1	1	1	0	1	1	1	1	1
1	1	1	1	0	1	1	1	1	1
1	1	1	1	0	1	1	1	1	1
1	1	1	1	0	1	1	1	1	1
1	1	1	1	0	1	1	1	1	1
1	1	1	1	0	1	1	1	1	1
1	1	1	1	0	1	1	1	1	1
1	1	1	1	0	1	1	1	1	1
1	1	1	1	0	1	1	1	1	1
1	1	1	1	0	1	1	1	1	1
1	1	1	1	0	1	1	1	1	1
1	1	1	1	0	1	1	1	1	1
1	1	1	1	0	1	1	1	1	1
1	1	1	1	0	1	1	1	1	1
1	1	1	1	0	1	1	1	1	1
1	1	1	1	0	1	1	1	1	1
1	1	1	1	0	1	1	1	1	1
1	1	1	1	0	1	1	1	1	1
1	1	1	1	0	1	1	1	1	1
1	1	1	1	0	1	1	1	1	1
1	1	1	1	0	1	1	1	1	1
1	1	1	1	0	1	1	1	1	1
1	1	1	1	0	1	1	1	1	1
1	1	1	1	0	1	1	1	1	1
1	1	1	1	0	1	1	1	1	1
1	1	1	1	0	1	1	1	1	1
1	1	1	1	0	1	1	1	1	1
1	1	1	1	0	1	1	1	1	1
1	1	1	1	0	1	1	1	1	1
1	1	1	1	0	1	1	1	1	1
1	1	1	1	0	1	1	1	1	1
1	1	1	1	0	1	1	1	1	1
1	1	1	1	0	1	1	1	1	1
1	1	1	1	0	1	1	1	1	1
1	1	1	1	0	1	1	1	1	1
1	1	1	1	0	1	1	1	1	1
1	1	1	1	0	1	1	1	1	1
1	1	1	1	0	1	1	1	1	1
1	1	1	1	1	0	1	1	1	1
1	1	1	1	1	0	1	1	1	1
1	1	1	1	1	0	1	1	1	1
1	1	1	1	1	0	1	1	1	1
1	1	1	1	1	0	1	1	1	1
1	1	1	1	1	0	1	1	1	1
1	1	1	1	1	0	1	1	1	1
1	1	1	1	1	0	1	1	1	1
1	1	1	1	1	0	1	1	1	1
1	1	1	1	1	0	1	1	1	1
1	1	1	1	1	0	1	1	1	1
1	1	1	1	1	0	1	1	1	1
1	1	1	1	1	0	1	1	1	1
1	1	1	1	1	0	1	1	1	1
1	1	1	1	1	0	1	1	1	1
1	1	1	1	1	0	1	1	1	1
1	1	1	1	1	0	1	1	1	1
1	1	1	1	1	0	1	1	1	1
1	1	1	1	1	0	1	1	1	1
1	1	1	1	1	0	1	1	1	1
1	1	1	1	1	0	1	1	1	1
1	1	1	1	1	0	1	1	1	1
1	1	1	1	1	0	1	1	1	1
1	1	1	1	1	0	1	1	1	1
1	1	1	1	1	0	1	1	1	1
1	1	1	1	1	0	1	1	1	1
1	1	1	1	1	0	1	1	1	1
1	1	1	1	1	0	1	1	1	1
1	1	1	1	1	0	1	1	1	1
1	1	1	1	1	0	1	1	1	1
1	1	1	1	1	0	1	1	1	1
1	1	1	1	1	0	1	1	1	1
1	1	1	1	1	0	1	1	1	1
1	1	1	1	1	0	1	1	1	1
1	1	1	1	1	0	1	1	1	1
1	1	1	1	1	0	1	1	1	1
1	1	1	1	1	0	1	1	1	1
1	1	1	1	1	0	1	1	1	1
1	1	1	1	1	0	1	1	1	1
1	1	1	1	1	0	1	1	1	1
1	1	1	1	1	0	1	1	1	1
1	1	1	1	1	0	1	1	1	1
1	1	1	1	1	0	1	1	1	1
1	1	1	1	1	0	1	1	1	1
1	1	1	1	1	0	1	1	1	1
1	1	1	1	1	0	1	1	1	1
1	1	1	1	1	0	1	1	1	1
1	1	1	1	1	0	1	1	1	1
1	1	1	1	1	0	1	1	1	1
1	1	1	1	1	0	1	1	1	1
1	1	1	1	1	0	1	1	1	1
1	1	1	1	1	0	1	1	1	1
1	1	1	1	1	0	1	1	1	1
1	1	1	1	1	0	1	1	1	1
1	1	1	1	1	0	1	1	1	1
1	1	1	1	1	0	1	1	1	1
1	1	1	1	1	0	1	1	1	1
1	1	1	1	1	0	1	1	1	1
1	1	1	1	1	0	1	1	1	1
1	1	1	1	1	0	1	1	1	1
1	1	1	1	1	0	1	1	1	1
1	1	1	1	1	0	1	1	1	1
1	1	1	1	1	0	1	1	1	1
1	1	1	1	1	0	1	1	1	1
1	1	1	1	1	0	1	1	1	1
1	1	1	1	1	0	1	1	1	1
1	1	1	1	1	0	1	1	1	1
1	1	1	1	1	0	1	1	1	1
1	1	1	1	1	0	1	1	1	1
1	1	1	1	1	0	1	1	1	1
1	1	1	1	1	0	1	1	1	1
1	1	1	1	1	0	1	1	1	1
1	1	1	1	1	0	1	1	1	1
1	1	1	1	1	0	1	1	1	1
1	1	1	1	1	0	1	1	1	1
1	1	1	1	1	0	1	1	1	1
1	1	1	1	1	0	1	1	1	1
1	1	1	1	1	0	1	1	1	1
1	1	1	1	1	0	1	1	1	1
1	1	1	1	1	0	1	1	1	1
1	1	1	1	1	0	1	1	1	1
1	1	1	1	1	0	1	1	1	1
1	1	1	1	1	0	1	1	1	1
1	1	1	1	1	0	1	1	1	1
1	1	1	1	1	0	1	1	1	1
1	1	1	1	1	1	0	1	1	1
1	1	1	1	1	1	0	1	1	1
1	1	1	1	1	1	0	1	1	1
1	1	1	1	1	1	0	1	1	1
1	1	1	1	1	1	0	1	1	1
1	1	1	1	1	1	0	1	1	1
1	1	1	1	1	1	0	1	1	1
1	1	1	1	1	1	0	1	1	1
1	1	1	1	1	1	0	1	1	1
1	1	1	1	1	1	0	1	1	1
1	1	1	1	1	1	0	1	1	1
1	1	1	1	1	1	0	1	1	1
1	1	1	1	1	1	0	1	1	1
1	1	1	1	1	1	0	1	1	1
1	1	1	1	1	1	0	1	1	1
1	1	1	1	1	1	0	1	1	1
1	1	1	1	1	1	0	1	1	1
1	1	1	1	1	1	0	1	1	1
1	1	1	1	1	1	0	1	1	1
1	1	1	1	1	1	0	1	1	1
1	1	1	1	1	1	0	1	1	1
1	1	1	1	1	1	0	1	1	1
1	1	1	1	1	1	0	1	1	1
1	1	1	1	1	1	0	1	1	1
1	1	1	1	1	1	0	1	1	1
1	1	1	1	1	1	0	1	1	1
1	1	1	1	1	1	0	1	1	1
1	1	1	1	1	1	0	1	1	1
1	1	1	1	1	1	0	1	1	1
1	1	1	1	1	1	0	1	1	1
1	1	1	1	1	1	0	1	1	1
1	1	1	1	1	1	0	1	1	1
1	1	1	1	1	1	0	1	1	1
1	1	1	1	1	1	0	1	1	1
1	1	1	1	1	1	0	1	1	1
1	1	1	1	1	1	0	1	1	1
1	1	1	1	1	1	0	1	1	1
1	1	1	1	1	1	0	1	1	1
1	1	1	1	1	1	0	1	1	1
1	1	1	1	1	1	0	1	1	1
1	1	1	1	1	1	0	1	1	1
1	1	1	1	1	1	0	1	1	1
1	1	1	1	1	1	0	1	1	1
1	1	1	1	1	1	0	1	1	1
1	1	1	1	1	1	0	1	1	1
1	1	1	1	1	1	0	1	1	1
1	1	1	1	1	1	0	1	1	1
1	1	1	1	1	1	0	1	1	1
1	1	1	1	1	1	0	1	1	1
1	1	1	1	1	1	0	1	1	1
1	1	1	1	1	1	0	1	1	1
1	1	1	1	1	1	0	1	1	1
1	1	1	1	1	1	0	1	1	1
1	1	1	1	1	1	0	1	1	1
1	1	1	1	1	1	0	1	1	1
1	1	1	1	1	1	0	1	1	1
1	1	1	1	1	1	0	1	1	1
1	1	1	1	1	1	0	1	1	1
1	1	1	1	1	1	0	1	1	1
1	1	1	1	1	1	1	0	1	1
1	1	1	1	1	1	1	0	1	1
1	1	1	1	1	1	1	0	1	1
1	1	1	1	1	1	1	0	1	1
1	1	1	1	1	1	1	0	1	1
1	1	1	1	1	1	1	0	1	1
1	1	1	1	1	1	1	0	1	1
1	1	1	1	1	1	1	0	1	1
1	1	1	1	1	1	1	0	1	1
1	1	1	1	1	1	1	0	1	1
1	1	1	1	1	1	1	0	1	1
1	1	1	1	1	1	1	0	1	1
1	1	1	1	1	1	1	0	1	1
1	1	1	1	1	1	1	0	1	1
1	1	1	1	1	1	1	0	1	1
1	1	1	1	1	1	1	0	1	1
1	1	1	1	1	1	1	1	0	1
1	1	1	1	1	1	1	1	0	1
1	1	1	1	1	1	1	1	0	1
1	1	1	1	1	1	1	1	0	1
1	1	1	1	1	1	1	1	0	1
1	1	1	1	1	1	1	1	0	1
1	1	1	1	1	1	1	1	0	1
1	1	1	1	1	1	1	1	0	1
1	1	1	1	1	1	1	1	0	1
1	1	1	1	1	1	1	1	0	1
1	1	1	1	1	1	1	1	0	1
1	1	1	1	1	1	1	1	0	1
1	1	1	1	1	1	1	1	0	1
1	1	1	1	1	1	1	1	0	1
1	1	1	1	1	1	1	1	0	1
1	1	1	1	1	1	1	1	0	1
1	1	1	1	1	1	1	1	0	1
1	1	1	1	1	1	1	1	0	1
1	1	1	1	1	1	1	1	0	1
1	1	1	1	1	1	1	1	0	1
1	1	1	1	1	1	1	1	0	1
1	1	1	1	1	1	1	1	0	1
1	1	1	1	1	1	1	1	0	1
1	1	1	1	1	1	1	1	0	1
1	1	1	1	1	1	1	1	0	1
1	1	1	1	1	1	1	1	0	1
1	1	1	1	1	1	1	1	0	1
1	1	1	1	1	1	1	1	0	1
1	1	1	1	1	1	1	1	0	1
1	1	1	1	1	1	1	1	0	1
1	1	1	1	1	1	1	1	0	1
1	1	1	1	1	1	1	1	0	1
1	1	1	1	1	1	1	1	0	1
1	1	1	1	1	1	1	1	0	1
1	1	1	1	1	1	1	1	1	0
1	1	1	1	1	1	1	1	1	0
1	1	1	1	1	1	1	1	1	0
1	1	1	1	1	1	1	1	1	0
1	1	1	1	1	1	1	1	1	0
1	1	1	1	1	1	1	1	1	0
1	1	1	1	1	1	1	1	1	0
1	1	1	1	1	1	1	1	1	0
1	1	1	1	1	1	1	1	1	0
1	1	1	1	1	1	1	1	1	0
1	1	1	1	1	1	1	1	1	0
1	1	1	1	1	1	1	1	1	0
1	1	1	1	1	1	1	1	1	0
1	1	1	1	1	1	1	1	1	0
1	1	1	1	1	1	1	1	1	0
1	1	1	1	1	1	1	1	1	0
1	1	1	1	1	1	1	1	1	0
1	1	1	1	1	1	1	1	1	0
1	1	1	1	1	1	1	1	1	0
1	1	1	1	1	1	1	1	1	0
1	1	1	1	1	1	1	1	1	0
1	1	1	1	1	1	1	1	1	0
1	1	1	1	1	1	1	1	1	0
1	1	1	1	1	1	1	1	1	0
1	1	1	1	1	1	1	1	1	0
1	1	1	1	1	1	1	1	1	0
1	1	1	1	1	1	1	1	1	0
1	1	1	1	1	1	1	1	1	0
1	1	1	1	1	1	1	1	1	0
1	1	1	1	1	1	1	1	1	0
1	1	1	1	1	1	1	1	1	0
1	1	1	1	1	1	1	1	1	0
1	1	1	1	1	1	1	1	1	0
1	1	1	1	1	1	1	1	1	0
1	1	1	1	1	1	1	1	1	0
1	1	1	1	1	1	1	1	1	0
1	1	1	1	1	1	1	1	1	0
1	1	1	1	1	1	1	1	1	0
1	1	1	1	1	1	1	1	1	0
1	1	1	1	1	1	1	1	1	0
1	1	1	1	1	1	1	1	1	0
1	1	1	1	1	1	1	1	1	0
1	1	1	1	1	1	1	1	1	0
1	1	1	1	1	1	1	1	1	0
1	1	1	1	1	1	1	1	1	0
1	1	1	1	1	1	1	1	1	0
1	1	1	1	1	1	1	1	1	0
1	1	1	1	1	1	1	1	1	0
1	1	1	1	1	1	1	1	1	0
1	1	1	1	1	1	1	1	1	0
1	1	1	1	1	1	1	1	1	0
1	1	1	1	1	1	1	1	1	0
1	1	1	1	1	1	1	1	1	0
1	1	1	1	1	1	1	1	1	0
1	1	1	1	1	1	1	1	1	0
1	1	1	1	1	1	1	1	1	0
1	1	1	1	1	1	1	1	1	0
1	1	1	1	1	1	1	1	1	0
1	1	1	1	1	1	1	1	1	0
1	1	1	1	1	1	1	1	1	0
1	1	1	1	1	1	1	1	1	0
1	1	1	1	1	1	1	1	1	0
1	1	1	1	1	1	1	1	1	0
1	1	1	1	1	1	1	1	1	0
1	1	1	1	1	1	1	1	1	0
1	1	1	1	1	1	1	1	1	0
1	1	1	1	1	1	0	1	0	1
1	1	1	1	1	1	0	1	0	1
1	1	1	1	1	1	0	1	0	1
1	1	1	1	1	1	0	1	0	1
1	1	1	1	1	1	0	1	0	1
1	1	1	1	1	1	0	1	0	1
1	1	1	1	1	1	0	1	0	1
1	1	1	1	1	1	0	1	0	1
1	1	1	1	1	1	0	1	0	1
1	1	1	1	1	1	0	1	0	0
1	1	1	1	1	1	0	1	0	0
1	1	1	1	1	1	0	1	0	0
1	1	1	1	1	1	0	1	0	0
1	1	1	1	1	1	0	1	0	0
1	1	1	1	1	1	0	1	0	0
1	1	1	1	1	1	0	1	0	0
1	1	1	1	1	1	0	1	0	0
1	1	1	1	1	1	0	1	0	0
1	1	1	1	1	1	0	1	0	0
1	1	1	1	1	1	0	1	0	0
1	1	1	1	1	1	0	1	0	0
1	1	1	1	1	1	0	1	0	0
1	1	1	1	1	1	0	1	0	0
1	1	1	1	1	1	0	1	0	0
1	1	1	1	1	1	0	1	0	0
0	1	1	1	1	1	0	1	0	0
1	1	0	1	1	1	0	0	0	0
1	1	0	1	1	1	0	1	0	0
1	1	1	1	1	1	1	1	0	0
1	1	1	1	1	1	1	1	0	0
1	1	1	1	1	1	1	1	0	0
1	1	1	1	1	1	1	1	0	0
1	1	1	1	1	1	1	1	0	0
1	1	1	1	1	1	1	1	0	0
1	1	1	1	1	1	1	1	0	0
1	1	1	1	1	1	1	1	0	0
1	1	1	1	1	0	1	0	1	0
1	1	1	1	1	0	1	0	1	0
1	1	1	1	1	0	1	0	1	0
1	1	1	1	1	0	1	0	1	0
1	1	1	1	1	0	1	0	1	0
1	1	1	1	1	0	1	0	1	0
1	1	1	1	1	0	1	0	1	0
1	1	1	1	1	0	1	0	1	0
1	1	1	1	1	0	1	0	1	0
1	1	1	1	1	0	1	0	1	0
1	1	1	1	1	0	1	0	1	0
1	1	1	1	1	0	1	0	1	0
1	1	1	1	1	0	1	0	1	0
1	1	1	1	1	0	1	1	1	0
1	1	1	1	1	0	1	1	1	0
1	1	1	1	1	0	1	1	1	0
1	1	1	1	1	0	0	1	1	0
1	1	1	1	1	1	0	1	1	0
1	1	1	1	1	1	0	1	1	0
1	1	1	1	1	1	0	1	1	0
1	1	1	1	1	1	0	1	1	0
1	0	0	1	1	1	0	1	1	0
1	0	1	1	1	1	0	1	1	0
1	0	1	1	1	1	1	1	1	0
1	0	1	1	1	1	1	1	1	0
1	1	1	1	1	1	0	0	1	1
1	1	1	1	1	1	0	0	1	1
1	1	1	1	1	1	0	0	1	0
1	1	1	1	1	1	1	0	1	0
1	1	1	1	1	1	1	0	1	0
1	1	1	1	1	1	1	0	1	0
1	1	1	1	1	0	0	1	1	1
1	1	1	1	1	0	0	1	1	1
1	1	1	1	1	0	0	1	1	1
1	1	1	1	1	0	0	1	1	1
1	1	1	1	1	0	0	1	1	1
1	1	1	1	1	0	0	1	1	1
1	1	1	1	1	0	0	1	1	1
0	1	1	1	1	0	0	1	1	1
0	1	1	1	1	0	0	1	1	1
0	1	1	1	1	0	0	1	1	1
0	1	1	1	1	0	1	1	1	1
0	1	1	1	1	0	1	1	1	1
0	1	1	1	1	0	1	1	1	0
0	1	0	1	1	0	1	1	1	1
0	1	0	1	1	0	1	1	1	1
0	1	0	1	1	0	1	1	1	1
0	1	0	1	1	0	1	1	1	1
0	1	0	1	1	0	1	1	1	1
0	1	0	1	1	0	1	1	1	1
1	1	0	1	1	0	1	1	1	1
1	1	0	1	1	0	1	1	1	1
1	1	0	1	1	0	1	1	1	1
1	1	0	1	1	0	1	1	1	1
1	1	0	1	1	0	1	1	1	1
1	1	0	1	1	1	1	1	0	1
1	1	0	1	1	1	1	1	0	1
0	1	0	1	1	0	1	1	0	1
0	1	0	1	1	1	1	1	0	1
0	1	1	1	1	1	1	1	0	1
0	1	1	1	1	1	1	1	0	1
0	1	1	1	1	1	1	1	0	1
1	1	1	0	1	1	1	1	0	1
1	1	1	0	1	1	1	1	0	1
1	1	1	0	1	1	1	1	0	1
1	0	1	0	1	1	1	1	0	1
1	1	1	1	1	0	1	1	0	1
1	1	1	1	1	0	1	1	0	1
1	1	1	1	1	0	1	1	0	1
1	1	1	1	1	0	1	1	0	1
1	1	1	1	1	0	1	1	0	1
1	1	1	1	1	0	1	1	0	1
1	1	1	1	1	0	1	1	0	1
1	1	1	1	1	0	1	1	0	1
1	0	0	1	1	1	0	1	1	1
1	1	0	1	1	1	0	1	1	1
1	1	1	0	1	1	0	1	1	1
0	1	1	1	1	1	0	1	1	1
0	1	1	1	1	1	0	1	1	1
0	1	1	1	1	1	0	1	1	1
0	1	1	1	1	1	0	1	1	1
0	1	1	1	1	1	0	1	1	1
0	1	1	1	0	1	0	1	1	1
0	0	1	1	0	1	0	1	1	1
0	0	1	1	1	1	1	1	1	1
0	0	1	1	0	1	1	1	1	1
0	1	1	1	0	1	1	1	1	1
0	1	1	1	0	1	1	1	1	1
0	1	1	1	0	1	1	1	1	1
0	1	1	1	1	1	1	1	1	0
0	1	1	1	1	1	1	1	1	0
0	1	1	1	1	1	1	1	1	0
0	1	1	1	1	1	1	1	1	0
0	1	1	1	1	1	1	1	1	0
0	1	1	1	1	1	1	1	1	0
0	1	1	1	1	1	1	1	1	0
0	1	1	1	1	1	1	1	1	0
0	1	1	1	1	1	1	1	1	0
0	1	1	1	1	1	1	0	1	1
0	1	1	1	1	1	1	0	1	1
0	1	1	1	1	1	1	0	1	0
0	1	1	0	1	1	1	0	1	1
0	1	1	0	1	1	1	0	1	1
0	1	1	0	1	1	1	0	1	1
0	1	1	0	1	0	1	0	1	0
0	1	0	0	1	0	1	0	1	0
1	1	0	1	0	1	1	1	1	1
1	1	0	1	0	1	1	1	1	1
1	1	0	1	0	1	1	1	1	1
1	1	0	1	0	1	1	1	1	1
1	1	0	1	0	1	1	1	1	1
1	1	0	0	0	1	1	1	1	1
1	1	0	0	0	1	1	1	1	1
1	1	0	0	0	1	1	1	1	0
1	1	1	0	0	1	1	1	1	1
1	1	1	0	0	1	1	1	1	1
1	1	1	1	0	1	1	1	1	0
1	1	1	1	0	1	1	1	1	0
1	1	1	1	0	1	1	1	1	0
1	1	1	1	0	1	1	1	1	0
1	1	1	1	0	1	1	1	1	0
1	1	1	1	0	0	1	1	1	1
1	1	1	1	0	0	1	1	1	1
1	1	1	1	0	0	1	1	1	1
1	1	1	1	0	0	1	1	1	1
1	1	1	1	0	0	1	1	1	1
1	1	1	1	0	0	1	1	1	1
1	0	1	1	0	1	1	1	1	1
1	0	1	1	0	0	1	1	1	1
1	0	1	1	1	0	1	1	1	1
1	0	1	1	1	1	1	0	1	1
1	1	0	0	1	1	1	1	1	1
1	1	0	0	1	1	1	1	1	1
1	1	0	0	1	1	1	1	1	1
1	1	0	0	1	1	1	1	1	1
1	1	0	1	1	1	1	0	1	1
1	1	0	1	1	1	1	0	1	1
1	1	0	0	1	1	1	0	1	1
1	1	0	1	1	1	1	1	1	0
1	1	0	1	1	1	1	1	1	0
1	1	0	1	1	1	1	1	1	0
1	1	0	1	1	1	1	1	1	0
1	1	0	0	1	1	1	1	1	0
1	1	0	0	1	1	1	1	1	0
1	1	0	0	1	1	1	1	1	0
1	1	1	1	0	0	0	1	1	1
1	1	1	1	0	0	0	1	1	1
1	1	1	1	0	0	0	1	1	1
1	1	1	1	0	0	0	1	1	1
1	1	1	1	0	0	0	1	1	1
1	1	1	1	0	0	0	1	1	1
1	1	1	1	0	0	0	1	1	1
1	1	1	1	0	0	0	1	1	1
1	1	1	1	0	0	0	1	1	1
1	1	1	1	0	0	0	1	1	1
1	1	1	1	0	0	0	1	1	1
1	1	1	1	0	0	0	1	1	1
1	1	1	1	0	0	0	1	1	1
1	1	1	1	0	0	0	1	1	1
1	1	1	1	0	0	0	1	1	1
1	1	1	1	0	0	0	1	1	1
1	1	1	1	0	0	0	1	1	1
1	1	1	1	0	0	0	1	1	1
1	1	1	1	0	0	0	1	1	1
1	1	1	1	0	0	0	1	1	1
1	1	1	1	0	0	0	1	1	1
1	1	1	1	0	0	0	1	1	1
1	1	1	1	0	1	0	1	1	1
1	1	1	1	0	1	0	1	1	1
1	1	1	1	0	1	0	1	1	1
1	1	1	1	0	1	0	1	1	1
1	1	1	1	0	1	0	1	1	1
1	1	1	1	0	1	0	1	1	1
1	1	1	1	0	1	0	1	1	1
1	1	1	1	0	1	1	0	0	1
1	1	1	1	0	1	1	0	0	1
1	1	1	1	0	1	1	0	0	1
1	1	1	1	0	1	1	0	0	1
1	1	1	1	0	1	1	0	0	1
1	1	1	1	0	1	1	0	0	1
1	1	1	1	0	0	0	0	0	1
1	1	1	1	0	0	1	0	0	1
1	1	1	1	0	1	1	1	0	0
1	1	1	1	0	0	1	1	0	0
1	1	1	1	0	1	1	1	0	1
1	1	1	1	0	1	0	0	0	1
1	1	1	1	0	1	0	1	0	0
1	1	1	1	0	1	0	1	0	1
1	1	1	1	0	0	0	0	1	1
1	1	1	1	0	0	0	0	1	1
1	1	1	1	0	0	0	0	1	0
1	1	1	1	0	0	0	0	1	0
1	0	1	1	0	0	0	0	0	0
1	0	1	1	0	0	0	0	1	0
1	1	1	1	0	0	0	1	0	0
1	1	1	1	0	0	0	0	0	0
0	0	0	0	0	0	0	1	1	1
0	0	0	1	0	0	0	1	1	1
0	0	0	1	0	0	0	1	1	1
1	0	0	1	0	0	0	1	1	1
0	0	0	0	0	0	0	0	0	0
0	0	0	0	0	0	0	0	0	0
0	0	0	0	0	0	0	0	0	0
0	0	1	0	0	0	1	0	0	1

## Sheet: 7B_LD_conf_mat
1	1	1	1	1	1	1	1	1	1
1	1	1	1	1	1	1	1	1	1
1	1	1	1	1	1	1	1	1	1
1	1	1	1	1	1	1	1	1	1
1	1	1	1	1	1	1	1	1	1
1	1	1	1	1	1	1	1	1	1
1	1	1	1	1	1	1	1	1	1
1	1	1	1	1	1	1	1	1	1
1	1	1	1	1	1	1	1	1	1
1	1	1	1	1	1	1	1	1	1
1	1	1	1	1	1	1	1	1	1
1	1	1	1	1	1	1	1	1	1
1	1	1	1	1	1	1	1	1	1
1	1	1	1	1	1	1	1	1	1
1	1	1	1	1	1	1	1	1	1
1	1	1	1	1	1	1	1	1	1
1	1	1	1	1	1	1	1	1	1
1	1	1	1	1	1	1	1	1	1
1	1	1	1	1	1	1	1	1	1
1	1	1	1	1	1	1	1	1	1
1	1	1	1	1	1	1	1	1	1
1	1	1	1	1	1	1	1	1	1
1	1	1	1	1	1	1	1	1	1
1	1	1	1	1	1	1	1	1	1
1	1	1	1	1	1	1	1	1	1
1	1	1	1	1	1	1	1	1	1
1	1	1	1	1	1	1	1	1	1
1	1	1	1	1	1	1	1	1	1
1	1	1	1	1	1	1	1	1	1
1	1	1	1	1	1	1	1	1	1
1	1	1	1	1	1	1	1	1	1
1	1	1	1	1	1	1	1	1	1
1	1	1	1	1	1	1	1	1	1
1	1	1	1	1	1	1	1	1	1
1	1	1	1	1	1	1	1	1	1
1	1	1	1	1	1	1	1	1	1
1	1	1	1	1	1	1	1	1	1
1	1	1	1	1	1	1	1	1	1
1	1	1	1	1	1	1	1	1	1
1	1	1	1	1	1	1	1	1	1
1	1	1	1	1	1	1	1	1	1
1	1	1	1	1	1	1	1	1	1
1	1	1	1	1	1	1	1	1	1
1	1	1	1	1	1	1	1	1	1
1	1	1	1	1	1	1	1	1	1
1	1	1	1	1	1	1	1	1	1
1	1	1	1	1	1	1	1	1	1
1	1	1	1	1	1	1	1	1	1
1	1	1	1	1	1	1	1	1	1
1	1	1	1	1	1	1	1	1	1
1	1	1	1	1	1	1	1	1	1
1	1	1	1	1	1	1	1	1	1
1	1	1	1	1	1	1	1	1	1
1	1	1	1	1	1	1	1	1	1
1	1	1	1	1	1	1	1	1	1
1	1	1	1	1	1	1	1	1	1
1	1	1	1	1	1	1	1	1	1
1	1	1	1	1	1	1	1	1	1
1	1	1	1	1	1	1	1	1	1
1	1	1	1	1	1	1	1	1	1
1	1	1	1	1	1	1	1	1	1
1	1	1	1	1	1	1	1	1	1
1	1	1	1	1	1	1	1	1	1
1	1	1	1	1	1	1	1	1	1
1	1	1	1	1	1	1	1	1	1
1	1	1	1	1	1	1	1	1	1
1	1	1	1	1	1	1	1	1	1
1	1	1	1	1	1	1	1	1	1
1	1	1	1	1	1	1	1	1	1
1	1	1	1	1	1	1	1	1	1
1	1	1	1	1	1	1	1	1	1
1	1	1	1	1	1	1	1	1	1
1	1	1	1	1	1	1	1	1	1
1	1	1	1	1	1	1	1	1	1
1	1	1	1	1	1	1	1	1	1
1	1	1	1	1	1	1	1	1	1
1	1	1	1	1	1	1	1	1	1
1	1	1	1	1	1	1	1	1	1
1	1	1	1	1	1	1	1	1	1
1	1	1	1	1	1	1	1	1	1
1	1	1	1	1	1	1	1	1	1
1	1	1	1	1	1	1	1	1	1
1	1	1	1	1	1	1	1	1	1
1	1	1	1	1	1	1	1	1	1
1	1	1	1	1	1	1	1	1	1
1	1	1	1	1	1	1	1	1	1
1	1	1	1	1	1	1	1	1	1
1	1	1	1	1	1	1	1	1	1
1	1	1	1	1	1	1	1	1	1
1	1	1	1	1	1	1	1	1	1
1	1	1	1	1	1	1	1	1	1
1	1	1	1	1	1	1	1	1	1
1	1	1	1	1	1	1	1	1	1
1	1	1	1	1	1	1	1	1	1
1	1	1	1	1	1	1	1	1	1
1	1	1	1	1	1	1	1	1	1
1	1	1	1	1	1	1	1	1	1
1	1	1	1	1	1	1	1	1	1
1	1	1	1	1	1	1	1	1	1
1	1	1	1	1	1	1	1	1	1
1	1	1	1	1	1	1	1	1	1
1	1	1	1	1	1	1	1	1	1
1	1	1	1	1	1	1	1	1	1
1	1	1	1	1	1	1	1	1	1
1	1	1	1	1	1	1	1	1	1
1	1	1	1	1	1	1	1	1	1
1	1	1	1	1	1	1	1	1	1
1	1	1	1	1	1	1	1	1	1
1	1	1	1	1	1	1	1	1	1
1	1	1	1	1	1	1	1	1	1
1	1	1	1	1	1	1	1	1	1
1	1	1	1	1	1	1	1	1	1
1	1	1	1	1	1	1	1	1	1
1	1	1	1	1	1	1	1	1	1
1	1	1	1	1	1	1	1	1	1
1	1	1	1	1	1	1	1	1	1
1	1	1	1	1	1	1	1	1	1
1	1	1	1	1	1	1	1	1	1
1	1	1	1	1	1	1	1	1	1
1	1	1	1	1	1	1	1	1	1
1	1	1	1	1	1	1	1	1	1
1	1	1	1	1	1	1	1	1	1
1	1	1	1	1	1	1	1	1	1
1	1	1	1	1	1	1	1	1	1
1	1	1	1	1	1	1	1	1	1
1	1	1	1	1	1	1	1	1	1
1	1	1	1	1	1	1	1	1	1
1	1	1	1	1	1	1	1	1	1
1	1	1	1	1	1	1	1	1	1
1	1	1	1	1	1	1	1	1	1
1	1	1	1	1	1	1	1	1	1
1	1	1	1	1	1	1	1	1	1
1	1	1	1	1	1	1	1	1	1
1	1	1	1	1	1	1	1	1	1
1	1	1	1	1	1	1	1	1	1
1	1	1	1	1	1	1	1	1	1
1	1	1	1	1	1	1	1	1	1
1	1	1	1	1	1	1	1	1	1
1	1	1	1	1	1	1	1	1	1
1	1	1	1	1	1	1	1	1	1
1	1	1	1	1	1	1	1	1	1
1	1	1	1	1	1	1	1	1	1
1	1	1	1	1	1	1	1	1	1
1	1	1	1	1	1	1	1	1	1
1	1	1	1	1	1	1	1	1	1
1	1	1	1	1	1	1	1	1	1
1	1	1	1	1	1	1	1	1	1
1	1	1	1	1	1	1	1	1	1
1	1	1	1	1	1	1	1	1	1
1	1	1	1	1	1	1	1	1	1
1	1	1	1	1	1	1	1	1	1
1	1	1	1	1	1	1	1	1	1
1	1	1	1	1	1	1	1	1	1
1	1	1	1	1	1	1	1	1	1
1	1	1	1	1	1	1	1	1	1
1	1	1	1	1	1	1	1	1	1
1	1	1	1	1	1	1	1	1	1
1	1	1	1	1	1	1	1	1	1
1	1	1	1	1	1	1	1	1	1
1	1	1	1	1	1	1	1	1	1
1	1	1	1	1	1	1	1	1	1
1	1	1	1	1	1	1	1	1	1
1	1	1	1	1	1	1	1	1	1
1	1	1	1	1	1	1	1	1	1
1	1	1	1	1	1	1	1	1	1
1	1	1	1	1	1	1	1	1	1
1	1	1	1	1	1	1	1	1	1
1	1	1	1	1	1	1	1	1	1
1	1	1	1	1	1	1	1	1	1
1	1	1	1	1	1	1	1	1	1
1	1	1	1	1	1	1	1	1	1
1	1	1	1	1	1	1	1	1	1
1	1	1	1	1	1	1	1	1	1
1	1	1	1	1	1	1	1	1	1
1	1	1	1	1	1	1	1	1	1
1	1	1	1	1	1	1	1	1	1
1	1	1	1	1	1	1	1	1	1
1	1	1	1	1	1	1	1	1	1
1	1	1	1	1	1	1	1	1	1
1	1	1	1	1	1	1	1	1	1
1	1	1	1	1	1	1	1	1	1
1	1	1	1	1	1	1	1	1	1
1	1	1	1	1	1	1	1	1	1
1	1	1	1	1	1	1	1	1	1
1	1	1	1	1	1	1	1	1	1
1	1	1	1	1	1	1	1	1	1
1	1	1	1	1	1	1	1	1	1
1	1	1	1	1	1	1	1	1	1
1	1	1	1	1	1	1	1	1	1
1	1	1	1	1	1	1	1	1	1
1	1	1	1	1	1	1	1	1	1
1	1	1	1	1	1	1	1	1	1
1	1	1	1	1	1	1	1	1	1
1	1	1	1	1	1	1	1	1	1
1	1	1	1	1	1	1	1	1	1
1	1	1	1	1	1	1	1	1	1
1	1	1	1	1	1	1	1	1	1
1	1	1	1	1	1	1	1	1	1
1	1	1	1	1	1	1	1	1	1
1	1	1	1	1	1	1	1	1	1
1	1	1	1	1	1	1	1	1	1
1	1	1	1	1	1	1	1	1	1
1	1	1	1	1	1	1	1	1	1
1	1	1	1	1	1	1	1	1	1
1	1	1	1	1	1	1	1	1	1
1	1	1	1	1	1	1	1	1	1
1	1	1	1	1	1	1	1	1	1
1	1	1	1	1	1	1	1	1	1
1	1	1	1	1	1	1	1	1	1
1	1	1	1	1	1	1	1	1	1
1	1	1	1	1	1	1	1	1	1
1	1	1	1	1	1	1	1	1	1
1	1	1	1	1	1	1	1	1	1
1	1	1	1	1	1	1	1	1	1
1	1	1	1	1	1	1	1	1	1
1	1	1	1	1	1	1	1	1	1
1	1	1	1	1	1	1	1	1	1
1	1	1	1	1	1	1	1	1	1
1	1	1	1	1	1	1	1	1	1
1	1	1	1	1	1	1	1	1	1
1	1	1	1	1	1	1	1	1	1
1	1	1	1	1	1	1	1	1	1
1	1	1	1	1	1	1	1	1	1
1	1	1	1	1	1	1	1	1	1
1	1	1	1	1	1	1	1	1	1
1	1	1	1	1	1	1	1	1	1
1	1	1	1	1	1	1	1	1	1
1	1	1	1	1	1	1	1	1	1
1	1	1	1	1	1	1	1	1	1
1	1	1	1	1	1	1	1	1	1
1	1	1	1	1	1	1	1	1	1
1	1	1	1	1	1	1	1	1	1
1	1	1	1	1	1	1	1	1	1
1	1	1	1	1	1	1	1	1	1
1	1	1	1	1	1	1	1	1	1
1	1	1	1	1	1	1	1	1	1
1	1	1	1	1	1	1	1	1	1
1	1	1	1	1	1	1	1	1	1
1	1	1	1	1	1	1	1	1	1
1	1	1	1	1	1	1	1	1	1
1	1	1	1	1	1	1	1	1	1
1	1	1	1	1	1	1	1	1	1
1	1	1	1	1	1	1	1	1	1
1	1	1	1	1	1	1	1	1	1
1	1	1	1	1	1	1	1	1	1
1	1	1	1	1	1	1	1	1	1
1	1	1	1	1	1	1	1	1	1
1	1	1	1	1	1	1	1	1	1
1	1	1	1	1	1	1	1	1	1
1	1	1	1	1	1	1	1	1	1
1	1	1	1	1	1	1	1	1	1
1	1	1	1	1	1	1	1	1	1
1	1	1	1	1	1	1	1	1	1
1	1	1	1	1	1	1	1	1	1
1	1	1	1	1	1	1	1	1	1
1	1	1	1	1	1	1	1	1	1
1	1	1	1	1	1	1	1	1	1
1	1	1	1	1	1	1	1	1	1
1	1	1	1	1	1	1	1	1	1
1	1	1	1	1	1	1	1	1	1
1	1	1	1	1	1	1	1	1	1
1	1	1	1	1	1	1	1	1	1
1	1	1	1	1	1	1	1	1	1
1	1	1	1	1	1	1	1	1	1
1	1	1	1	1	1	1	1	1	1
1	1	1	1	1	1	1	1	1	1
1	1	1	1	1	1	1	1	1	1
1	1	1	1	1	1	1	1	1	1
1	1	1	1	1	1	1	1	1	1
1	1	1	1	1	1	1	1	1	1
1	1	1	1	1	1	1	1	1	1
1	1	1	1	1	1	1	1	1	1
1	1	1	1	1	1	1	1	1	1
1	1	1	1	1	1	1	1	1	1
1	1	1	1	1	1	1	1	1	1
1	1	1	1	1	1	1	1	1	1
1	1	1	1	1	1	1	1	1	1
1	1	1	1	1	1	1	1	1	1
1	1	1	1	1	1	1	1	1	1
1	1	1	1	1	1	1	1	1	1
1	1	1	1	1	1	1	1	1	1
1	1	1	1	1	1	1	1	1	1
1	1	1	1	1	1	1	1	1	1
1	1	1	1	1	1	1	1	1	1
1	1	1	1	1	1	1	1	1	1
1	1	1	1	1	1	1	1	1	1
1	1	1	1	1	1	1	1	1	1
1	1	1	1	1	1	1	1	1	1
1	1	1	1	1	1	1	1	1	1
1	1	1	1	1	1	1	1	1	1
1	1	1	1	1	1	1	1	1	1
1	1	1	1	1	1	1	1	1	1
1	1	1	1	1	1	1	1	1	1
1	1	1	1	1	1	1	1	1	1
1	1	1	1	1	1	1	1	1	1
1	1	1	1	1	1	1	1	1	1
1	1	1	1	1	1	1	1	1	1
1	1	1	1	1	1	1	1	1	1
1	1	1	1	1	1	1	1	1	1
1	1	1	1	1	1	1	1	1	1
1	1	1	1	1	1	1	1	1	1
1	1	1	1	1	1	1	1	1	1
1	1	1	1	1	1	1	1	1	1
1	1	1	1	1	1	1	1	1	1
1	1	1	1	1	1	1	1	1	1
1	1	1	1	1	1	1	1	1	1
1	1	1	1	1	1	1	1	1	1
1	1	1	1	1	1	1	1	1	1
1	1	1	1	1	1	1	1	1	1
1	1	1	1	1	1	1	1	1	1
1	1	1	1	1	1	1	1	1	1
1	1	1	1	1	1	1	1	1	1
1	1	1	1	1	1	1	1	1	1
1	1	1	1	1	1	1	1	1	1
1	1	1	1	1	1	1	1	1	1
1	1	1	1	1	1	1	1	1	1
1	1	1	1	1	1	1	1	1	1
1	1	1	1	1	1	1	1	1	1
1	1	1	1	1	1	1	1	1	1
1	1	1	1	1	1	1	1	1	1
1	1	1	1	1	1	1	1	1	1
1	1	1	1	1	1	1	1	1	1
1	1	1	1	1	1	1	1	1	1
1	1	1	1	1	1	1	1	1	1
1	1	1	1	1	1	1	1	1	1
1	1	1	1	1	1	1	1	1	1
1	1	1	1	1	1	1	1	1	1
1	1	1	1	1	1	1	1	1	1
1	1	1	1	1	1	1	1	1	1
1	1	1	1	1	1	1	1	1	1
1	1	1	1	1	1	1	1	1	1
1	1	1	1	1	1	1	1	1	1
1	1	1	1	1	1	1	1	1	1
1	1	1	1	1	1	1	1	1	1
1	1	1	1	1	1	1	1	1	1
1	1	1	1	1	1	1	1	1	1
1	1	1	1	1	1	1	1	1	1
1	1	1	1	1	1	1	1	1	1
1	1	1	1	1	1	1	1	1	1
1	1	1	1	1	1	1	1	1	1
1	1	1	1	1	1	1	1	1	1
1	1	1	1	1	1	1	1	1	1
1	1	1	1	1	1	1	1	1	1
1	1	1	1	1	1	1	1	1	1
1	1	1	1	1	1	1	1	1	1
1	1	1	1	1	1	1	1	1	1
1	1	1	1	1	1	1	1	1	1
1	1	1	1	1	1	1	1	1	1
1	1	1	1	1	1	1	1	1	1
1	1	1	1	1	1	1	1	1	1
1	1	1	1	1	1	1	1	1	1
1	1	1	1	1	1	1	1	1	1
1	1	1	1	1	1	1	1	1	1
1	1	1	1	1	1	1	1	1	1
1	1	1	1	1	1	1	1	1	1
1	1	1	1	1	1	1	1	1	1
1	1	1	1	1	1	1	1	1	1
1	1	1	1	1	1	1	1	1	1
1	1	1	1	1	1	1	1	1	1
1	1	1	1	1	1	1	1	1	1
1	1	1	1	1	1	1	1	1	1
1	1	1	1	1	1	1	1	1	1
1	1	1	1	1	1	1	1	1	1
1	1	1	1	1	1	1	1	1	1
1	1	1	1	1	1	1	1	1	1
1	1	1	1	1	1	1	1	1	1
1	1	1	1	1	1	1	1	1	1
0	1	1	1	1	1	1	1	1	1
0	1	1	1	1	1	1	1	1	1
0	1	1	1	1	1	1	1	1	1
0	1	1	1	1	1	1	1	1	1
0	1	1	1	1	1	1	1	1	1
0	1	1	1	1	1	1	1	1	1
0	1	1	1	1	1	1	1	1	1
0	1	1	1	1	1	1	1	1	1
0	1	1	1	1	1	1	1	1	1
0	1	1	1	1	1	1	1	1	1
0	1	1	1	1	1	1	1	1	1
0	1	1	1	1	1	1	1	1	1
0	1	1	1	1	1	1	1	1	1
0	1	1	1	1	1	1	1	1	1
0	1	1	1	1	1	1	1	1	1
0	1	1	1	1	1	1	1	1	1
0	1	1	1	1	1	1	1	1	1
0	1	1	1	1	1	1	1	1	1
0	1	1	1	1	1	1	1	1	1
0	1	1	1	1	1	1	1	1	1
0	1	1	1	1	1	1	1	1	1
0	1	1	1	1	1	1	1	1	1
0	1	1	1	1	1	1	1	1	1
0	1	1	1	1	1	1	1	1	1
0	1	1	1	1	1	1	1	1	1
0	1	1	1	1	1	1	1	1	1
0	1	1	1	1	1	1	1	1	1
0	1	1	1	1	1	1	1	1	1
0	1	1	1	1	1	1	1	1	1
0	1	1	1	1	1	1	1	1	1
0	1	1	1	1	1	1	1	1	1
0	1	1	1	1	1	1	1	1	1
0	1	1	1	1	1	1	1	1	1
0	1	1	1	1	1	1	1	1	1
0	1	1	1	1	1	1	1	1	1
0	1	1	1	1	1	1	1	1	1
0	1	1	1	1	1	1	1	1	1
0	1	1	1	1	1	1	1	1	1
0	1	1	1	1	1	1	1	1	1
0	1	1	1	1	1	1	1	1	1
0	1	1	1	1	1	1	1	1	1
0	1	1	1	1	1	1	1	1	1
0	1	1	1	1	1	1	1	1	1
0	1	1	1	1	1	1	1	1	1
0	1	1	1	1	1	1	1	1	1
0	1	1	1	1	1	1	1	1	1
0	1	1	1	1	1	1	1	1	1
0	1	1	1	1	1	1	1	1	1
0	1	1	1	1	1	1	1	1	1
0	1	1	1	1	1	1	1	1	1
0	1	1	1	1	1	1	1	1	1
0	1	1	1	1	1	1	1	1	1
0	1	1	1	1	1	1	1	1	1
0	1	1	1	1	1	1	1	1	1
0	1	1	1	1	1	1	1	1	1
0	1	1	1	1	1	1	1	1	1
0	1	1	1	1	1	1	1	1	1
0	1	1	1	1	1	1	1	1	1
0	1	1	1	1	1	1	1	1	1
0	1	1	1	1	1	1	1	1	1
0	1	1	1	1	1	1	1	1	1
0	1	1	1	1	1	1	1	1	1
0	1	1	1	1	1	1	1	1	1
0	1	1	1	1	1	1	1	1	1
0	1	1	1	1	1	1	1	1	1
0	1	1	1	1	1	1	1	1	1
0	1	1	1	1	1	1	1	1	1
0	1	1	1	1	1	1	1	1	1
0	1	1	1	1	1	1	1	1	1
0	1	1	1	1	1	1	1	1	1
0	1	1	1	1	1	1	1	1	1
0	1	1	1	1	1	1	1	1	1
0	1	1	1	1	1	1	1	1	1
0	1	1	1	1	1	1	1	1	1
0	1	1	1	1	1	1	1	1	1
0	1	1	1	1	1	1	1	1	1
0	1	1	1	1	1	1	1	1	1
0	1	1	1	1	1	1	1	1	1
0	1	1	1	1	1	1	1	1	1
0	1	1	1	1	1	1	1	1	1
0	1	1	1	1	1	1	1	1	1
0	1	1	1	1	1	1	1	1	1
0	1	1	1	1	1	1	1	1	1
0	1	1	1	1	1	1	1	1	1
0	1	1	1	1	1	1	1	1	1
0	1	1	1	1	1	1	1	1	1
0	1	1	1	1	1	1	1	1	1
0	1	1	1	1	1	1	1	1	1
0	1	1	1	1	1	1	1	1	1
0	1	1	1	1	1	1	1	1	1
0	1	1	1	1	1	1	1	1	1
0	1	1	1	1	1	1	1	1	1
0	1	1	1	1	1	1	1	1	1
0	1	1	1	1	1	1	1	1	1
0	1	1	1	1	1	1	1	1	1
0	1	1	1	1	1	1	1	1	1
0	1	1	1	1	1	1	1	1	1
0	1	1	1	1	1	1	1	1	1
0	1	1	1	1	1	1	1	1	1
0	1	1	1	1	1	1	1	1	1
0	1	1	1	1	1	1	1	1	1
0	1	1	1	1	1	1	1	1	1
0	1	1	1	1	1	1	1	1	1
0	1	1	1	1	1	1	1	1	1
0	1	1	1	1	1	1	1	1	1
0	1	1	1	1	1	1	1	1	1
0	1	1	1	1	1	1	1	1	1
0	1	1	1	1	1	1	1	1	1
0	1	1	1	1	1	1	1	1	1
0	1	1	1	1	1	1	1	1	1
0	1	1	1	1	1	1	1	1	1
0	1	1	1	1	1	1	1	1	1
0	1	1	1	1	1	1	1	1	1
0	1	1	1	1	1	1	1	1	1
0	1	1	1	1	1	1	1	1	1
0	1	1	1	1	1	1	1	1	1
0	1	1	1	1	1	1	1	1	1
0	1	1	1	1	1	1	1	1	1
0	1	1	1	1	1	1	1	1	1
0	1	1	1	1	1	1	1	1	1
0	1	1	1	1	1	1	1	1	1
0	1	1	1	1	1	1	1	1	1
0	1	1	1	1	1	1	1	1	1
0	1	1	1	1	1	1	1	1	1
0	1	1	1	1	1	1	1	1	1
0	1	1	1	1	1	1	1	1	1
0	1	1	1	1	1	1	1	1	1
0	1	1	1	1	1	1	1	1	1
0	1	1	1	1	1	1	1	1	1
0	1	1	1	1	1	1	1	1	1
0	1	1	1	1	1	1	1	1	1
0	1	1	1	1	1	1	1	1	1
0	1	1	1	1	1	1	1	1	1
0	1	1	1	1	1	1	1	1	1
0	1	1	1	1	1	1	1	1	1
0	1	1	1	1	1	1	1	1	1
0	1	1	1	1	1	1	1	1	1
0	1	1	1	1	1	1	1	1	1
0	1	1	1	1	1	1	1	1	1
0	1	1	1	1	1	1	1	1	1
0	1	1	1	1	1	1	1	1	1
0	1	1	1	1	1	1	1	1	1
0	1	1	1	1	1	1	1	1	1
0	1	1	1	1	1	1	1	1	1
0	1	1	1	1	1	1	1	1	1
0	1	1	1	1	1	1	1	1	1
0	1	1	1	1	1	1	1	1	1
0	1	1	1	1	1	1	1	1	1
0	1	1	1	1	1	1	1	1	1
0	1	1	1	1	1	1	1	1	1
0	1	1	1	1	1	1	1	1	1
0	1	1	1	1	1	1	1	1	1
0	1	1	1	1	1	1	1	1	1
0	1	1	1	1	1	1	1	1	1
0	1	1	1	1	1	1	1	1	1
0	1	1	1	1	1	1	1	1	1
0	1	1	1	1	1	1	1	1	1
0	1	1	1	1	1	1	1	1	1
0	1	1	1	1	1	1	1	1	1
0	1	1	1	1	1	1	1	1	1
0	1	1	1	1	1	1	1	1	1
0	1	1	1	1	1	1	1	1	1
0	1	1	1	1	1	1	1	1	1
0	1	1	1	1	1	1	1	1	1
0	1	1	1	1	1	1	1	1	1
0	1	1	1	1	1	1	1	1	1
0	1	1	1	1	1	1	1	1	1
0	1	1	1	1	1	1	1	1	1
0	1	1	1	1	1	1	1	1	1
0	1	1	1	1	1	1	1	1	1
0	1	1	1	1	1	1	1	1	1
0	1	1	1	1	1	1	1	1	1
0	1	1	1	1	1	1	1	1	1
0	1	1	1	1	1	1	1	1	1
0	1	1	1	1	1	1	1	1	1
0	1	1	1	1	1	1	1	1	1
0	1	1	1	1	1	1	1	1	1
0	1	1	1	1	1	1	1	1	1
0	1	1	1	1	1	1	1	1	1
0	1	1	1	1	1	1	1	1	1
0	1	1	1	1	1	1	1	1	1
0	1	1	1	1	1	1	1	1	1
0	1	1	1	1	1	1	1	1	1
0	1	1	1	1	1	1	1	1	1
0	1	1	1	1	1	1	1	1	1
0	1	1	1	1	1	1	1	1	1
0	1	1	1	1	1	1	1	1	1
0	1	1	1	1	1	1	1	1	1
0	1	1	1	1	1	1	1	1	1
0	1	1	1	1	1	1	1	1	1
0	1	1	1	1	1	1	1	1	1
0	1	1	1	1	1	1	1	1	1
0	1	1	1	1	1	1	1	1	1
0	1	1	1	1	1	1	1	1	1
0	1	1	1	1	1	1	1	1	1
0	1	1	1	1	1	1	1	1	1
0	1	1	1	1	1	1	1	1	1
0	1	1	1	1	1	1	1	1	1
0	1	1	1	1	1	1	1	1	1
0	1	1	1	1	1	1	1	1	1
0	1	1	1	1	1	1	1	1	1
0	1	1	1	1	1	1	1	1	1
0	1	1	1	1	1	1	1	1	1
0	1	1	1	1	1	1	1	1	1
0	1	1	1	1	1	1	1	1	1
0	1	1	1	1	1	1	1	1	1
0	1	1	1	1	1	1	1	1	1
0	1	1	1	1	1	1	1	1	1
0	1	1	1	1	1	1	1	1	1
0	1	1	1	1	1	1	1	1	1
0	1	1	1	1	1	1	1	1	1
0	1	1	1	1	1	1	1	1	1
0	1	1	1	1	1	1	1	1	1
0	1	1	1	1	1	1	1	1	1
0	1	1	1	1	1	1	1	1	1
0	1	1	1	1	1	1	1	1	1
0	1	1	1	1	1	1	1	1	1
0	1	1	1	1	1	1	1	1	1
0	1	1	1	1	1	1	1	1	1
0	1	1	1	1	1	1	1	1	1
0	1	1	1	1	1	1	1	1	1
0	1	1	1	1	1	1	1	1	1
0	1	1	1	1	1	1	1	1	1
0	1	1	1	1	1	1	1	1	1
0	1	1	1	1	1	1	1	1	1
0	1	1	1	1	1	1	1	1	1
0	1	1	1	1	1	1	1	1	1
0	1	1	1	1	1	1	1	1	1
0	1	1	1	1	1	1	1	1	1
0	1	1	1	1	1	1	1	1	1
0	1	1	1	1	1	1	1	1	1
0	1	1	1	1	1	1	1	1	1
0	1	1	1	1	1	1	1	1	1
0	1	1	1	1	1	1	1	1	1
0	1	1	1	1	1	1	1	1	1
0	1	1	1	1	1	1	1	1	1
0	1	1	1	1	1	1	1	1	1
0	1	1	1	1	1	1	1	1	1
0	1	1	1	1	1	1	1	1	1
0	1	1	1	1	1	1	1	1	1
0	1	1	1	1	1	1	1	1	1
0	1	1	1	1	1	1	1	1	1
0	1	1	1	1	1	1	1	1	1
0	1	1	1	1	1	1	1	1	1
0	1	1	1	1	1	1	1	1	1
0	1	1	1	1	1	1	1	1	1
0	1	1	1	1	1	1	1	1	1
0	1	1	1	1	1	1	1	1	1
0	1	1	1	1	1	1	1	1	1
0	1	1	1	1	1	1	1	1	1
0	1	1	1	1	1	1	1	1	1
0	1	1	1	1	1	1	1	1	1
0	1	1	1	1	1	1	1	1	1
0	1	1	1	1	1	1	1	1	1
0	1	1	1	1	1	1	1	1	1
0	1	1	1	1	1	1	1	1	1
0	1	1	1	1	1	1	1	1	1
0	1	1	1	1	1	1	1	1	1
0	1	1	1	1	1	1	1	1	1
0	1	1	1	1	1	1	1	1	1
0	1	1	1	1	1	1	1	1	1
0	1	1	1	1	1	1	1	1	1
0	1	1	1	1	1	1	1	1	1
0	1	1	1	1	1	1	1	1	1
0	1	1	1	1	1	1	1	1	1
0	1	1	1	1	1	1	1	1	1
0	1	1	1	1	1	1	1	1	1
0	1	1	1	1	1	1	1	1	1
0	1	1	1	1	1	1	1	1	1
0	1	1	1	1	1	1	1	1	1
0	1	1	1	1	1	1	1	1	1
0	1	1	1	1	1	1	1	1	1
0	1	1	1	1	1	1	1	1	1
0	1	1	1	1	1	1	1	1	1
0	1	1	1	1	1	1	1	1	1
0	1	1	1	1	1	1	1	1	1
0	1	1	1	1	1	1	1	1	1
0	1	1	1	1	1	1	1	1	1
0	1	1	1	1	1	1	1	1	1
0	1	1	1	1	1	1	1	1	1
0	1	1	1	1	1	1	1	1	1
0	1	1	1	1	1	1	1	1	1
0	1	1	1	1	1	1	1	1	1
0	1	1	1	1	1	1	1	1	1
0	1	1	1	1	1	1	1	1	1
0	1	1	1	1	1	1	1	1	1
0	1	1	1	1	1	1	1	1	1
0	1	1	1	1	1	1	1	1	1
0	1	1	1	1	1	1	1	1	1
0	1	1	1	1	1	1	1	1	1
0	1	1	1	1	1	1	1	1	1
0	1	1	1	1	1	1	1	1	1
0	1	1	1	1	1	1	1	1	1
0	1	1	1	1	1	1	1	1	1
0	1	1	1	1	1	1	1	1	1
0	1	1	1	1	1	1	1	1	1
0	1	1	1	1	1	1	1	1	1
0	1	1	1	1	1	1	1	1	1
0	1	1	1	1	1	1	1	1	1
0	1	1	1	1	1	1	1	1	1
0	1	1	1	1	1	1	1	1	1
0	1	1	1	1	1	1	1	1	1
0	1	1	1	1	1	1	1	1	1
0	1	1	1	1	1	1	1	1	1
0	1	1	1	1	1	1	1	1	1
0	1	1	1	1	1	1	1	1	1
0	1	1	1	1	1	1	1	1	1
0	1	1	1	1	1	1	1	1	1
0	1	1	1	1	1	1	1	1	1
0	1	1	1	1	1	1	1	1	1
0	1	1	1	1	1	1	1	1	1
0	1	1	1	1	1	1	1	1	1
0	1	1	1	1	1	1	1	1	1
0	1	1	1	1	1	1	1	1	1
0	1	1	1	1	1	1	1	1	1
0	1	1	1	1	1	1	1	1	1
0	1	1	1	1	1	1	1	1	1
0	1	1	1	1	1	1	1	1	1
0	1	1	1	1	1	1	1	1	1
0	1	1	1	1	1	1	1	1	1
0	1	1	1	1	1	1	1	1	1
0	1	1	1	1	1	1	1	1	1
0	1	1	1	1	1	1	1	1	1
0	1	1	1	1	1	1	1	1	1
0	1	1	1	1	1	1	1	1	1
0	1	1	1	1	1	1	1	1	1
0	1	1	1	1	1	1	1	1	1
0	1	1	1	1	1	1	1	1	1
0	1	1	1	1	1	1	1	1	1
0	1	1	1	1	1	1	1	1	1
0	1	1	1	1	1	1	1	1	1
0	1	1	1	1	1	1	1	1	1
0	1	1	1	1	1	1	1	1	1
0	1	1	1	1	1	1	1	1	1
0	1	1	1	1	1	1	1	1	1
0	1	1	1	1	1	1	1	1	1
0	1	1	1	1	1	1	1	1	1
0	1	1	1	1	1	1	1	1	1
0	1	1	1	1	1	1	1	1	1
0	1	1	1	1	1	1	1	1	1
0	1	1	1	1	1	1	1	1	1
0	1	1	1	1	1	1	1	1	1
0	1	1	1	1	1	1	1	1	1
0	1	1	1	1	1	1	1	1	1
0	1	1	1	1	1	1	1	1	1
0	1	1	1	1	1	1	1	1	1
0	1	1	1	1	1	1	1	1	1
0	1	1	1	1	1	1	1	1	1
0	1	1	1	1	1	1	1	1	1
0	1	1	1	1	1	1	1	1	1
0	1	1	1	1	1	1	1	1	1
0	1	1	1	1	1	1	1	1	1
0	1	1	1	1	1	1	1	1	1
0	1	1	1	1	1	1	1	1	1
0	1	1	1	1	1	1	1	1	1
0	1	1	1	1	1	1	1	1	1
0	1	1	1	1	1	1	1	1	1
0	1	1	1	1	1	1	1	1	1
0	1	1	1	1	1	1	1	1	1
0	1	1	1	1	1	1	1	1	1
0	1	1	1	1	1	1	1	1	1
0	1	1	1	1	1	1	1	1	1
0	1	1	1	1	1	1	1	1	1
0	1	1	1	1	1	1	1	1	1
0	1	1	1	1	1	1	1	1	1
0	1	1	1	1	1	1	1	1	1
0	1	1	1	1	1	1	1	1	1
0	1	1	1	1	1	1	1	1	1
0	1	1	1	1	1	1	1	1	1
0	1	1	1	1	1	1	1	1	1
0	1	1	1	1	1	1	1	1	1
0	1	1	1	1	1	1	1	1	1
0	1	1	1	1	1	1	1	1	1
0	1	1	1	1	1	1	1	1	1
0	1	1	1	1	1	1	1	1	1
0	1	1	1	1	1	1	1	1	1
0	1	1	1	1	1	1	1	1	1
0	1	1	1	1	1	1	1	1	1
0	1	1	1	1	1	1	1	1	1
0	1	1	1	1	1	1	1	1	1
0	1	1	1	1	1	1	1	1	1
0	1	1	1	1	1	1	1	1	1
0	1	1	1	1	1	1	1	1	1
0	1	1	1	1	1	1	1	1	1
0	1	1	1	1	1	1	1	1	1
0	1	1	1	1	1	1	1	1	1
0	1	1	1	1	1	1	1	1	1
0	1	1	1	1	1	1	1	1	1
0	1	1	1	1	1	1	1	1	1
0	1	1	1	1	1	1	1	1	1
0	1	1	1	1	1	1	1	1	1
0	1	1	1	1	1	1	1	1	1
0	1	1	1	1	1	1	1	1	1
0	0	1	1	1	1	1	1	1	1
0	0	1	1	1	1	1	1	1	1
0	0	1	1	1	1	1	1	1	1
0	0	1	1	1	1	1	1	1	1
0	0	1	1	1	1	1	1	1	1
0	0	1	1	1	1	1	1	1	1
0	0	1	1	1	1	1	1	1	1
0	0	1	1	1	1	1	1	1	1
0	0	1	1	1	1	1	1	1	1
0	0	1	1	1	1	1	1	1	1
0	0	1	1	1	1	1	1	1	1
0	0	1	1	1	1	1	1	1	1
0	0	1	1	1	1	1	1	1	1
0	0	1	1	1	1	1	1	1	1
0	0	1	1	1	1	1	1	1	1
0	0	1	1	1	1	1	1	1	1
0	0	1	1	1	1	1	1	1	1
0	0	1	1	1	1	1	1	1	1
0	0	1	1	1	1	1	1	1	1
0	0	1	1	1	1	1	1	1	1
0	0	1	1	1	1	1	1	1	1
0	0	1	1	1	1	1	1	1	1
0	0	1	1	1	1	1	1	1	1
0	0	1	1	1	1	1	1	1	1
0	0	1	1	1	1	1	1	1	1
0	0	1	1	1	1	1	1	1	1
0	0	1	1	1	1	1	1	1	1
0	0	1	1	1	1	1	1	1	1
0	0	1	1	1	1	1	1	1	1
0	0	1	1	1	1	1	1	1	1
0	0	1	1	1	1	1	1	1	1
0	0	1	1	1	1	1	1	1	1
0	0	1	1	1	1	1	1	1	1
0	0	1	1	1	1	1	1	1	1
0	0	1	1	1	1	1	1	1	1
0	0	1	1	1	1	1	1	1	1
0	0	1	1	1	1	1	1	1	1
0	0	1	1	1	1	1	1	1	1
0	0	1	1	1	1	1	1	1	1
0	0	1	1	1	1	1	1	1	1
0	0	1	1	1	1	1	1	1	1
0	0	1	1	1	1	1	1	1	1
0	0	1	1	1	1	1	1	1	1
0	0	1	1	1	1	1	1	1	1
0	0	1	1	1	1	1	1	1	1
0	0	1	1	1	1	1	1	1	1
0	0	1	1	1	1	1	1	1	1
0	0	1	1	1	1	1	1	1	1
0	0	1	1	1	1	1	1	1	1
0	0	1	1	1	1	1	1	1	1
0	0	1	1	1	1	1	1	1	1
0	0	1	1	1	1	1	1	1	1
0	0	1	1	1	1	1	1	1	1
0	0	1	1	1	1	1	1	1	1
0	0	1	1	1	1	1	1	1	1
0	0	1	1	1	1	1	1	1	1
0	0	1	1	1	1	1	1	1	1
0	0	1	1	1	1	1	1	1	1
0	0	1	1	1	1	1	1	1	1
0	0	1	1	1	1	1	1	1	1
0	0	1	1	1	1	1	1	1	1
0	0	1	1	1	1	1	1	1	1
0	0	1	1	1	1	1	1	1	1
0	0	1	1	1	1	1	1	1	1
0	0	1	1	1	1	1	1	1	1
0	0	1	1	1	1	1	1	1	1
0	0	1	1	1	1	1	1	1	1
0	0	1	1	1	1	1	1	1	1
0	0	1	1	1	1	1	1	1	1
0	0	1	1	1	1	1	1	1	1
0	0	1	1	1	1	1	1	1	1
0	0	1	1	1	1	1	1	1	1
0	0	1	1	1	1	1	1	1	1
0	0	1	1	1	1	1	1	1	1
0	0	1	1	1	1	1	1	1	1
0	0	1	1	1	1	1	1	1	1
0	0	1	1	1	1	1	1	1	1
0	0	1	1	1	1	1	1	1	1
0	0	1	1	1	1	1	1	1	1
0	0	1	1	1	1	1	1	1	1
0	0	1	1	1	1	1	1	1	1
0	0	1	1	1	1	1	1	1	1
0	0	1	1	1	1	1	1	1	1
0	0	1	1	1	1	1	1	1	1
0	0	1	1	1	1	1	1	1	1
0	0	1	1	1	1	1	1	1	1
0	0	1	1	1	1	1	1	1	1
0	0	1	1	1	1	1	1	1	1
0	0	1	1	1	1	1	1	1	1
0	0	1	1	1	1	1	1	1	1
0	0	1	1	1	1	1	1	1	1
0	0	1	1	1	1	1	1	1	1
0	0	1	1	1	1	1	1	1	1
0	0	1	1	1	1	1	1	1	1
0	0	1	1	1	1	1	1	1	1
0	0	1	1	1	1	1	1	1	1
0	0	1	1	1	1	1	1	1	1
0	0	1	1	1	1	1	1	1	1
0	0	1	1	1	1	1	1	1	1
0	0	1	1	1	1	1	1	1	1
0	0	1	1	1	1	1	1	1	1
0	0	1	1	1	1	1	1	1	1
0	0	1	1	1	1	1	1	1	1
0	0	1	1	1	1	1	1	1	1
0	0	1	1	1	1	1	1	1	1
0	0	1	1	1	1	1	1	1	1
0	0	1	1	1	1	1	1	1	1
0	0	1	1	1	1	1	1	1	1
0	0	1	1	1	1	1	1	1	1
0	0	1	1	1	1	1	1	1	1
0	0	1	1	1	1	1	1	1	1
0	0	1	1	1	1	1	1	1	1
0	0	1	1	1	1	1	1	1	1
0	0	1	1	1	1	1	1	1	1
0	0	1	1	1	1	1	1	1	1
0	0	1	1	1	1	1	1	1	1
0	0	1	1	1	1	1	1	1	1
0	0	1	1	1	1	1	1	1	1
0	0	1	1	1	1	1	1	1	1
0	0	1	1	1	1	1	1	1	1
0	0	1	1	1	1	1	1	1	1
0	0	1	1	1	1	1	1	1	1
0	0	0	1	1	1	1	1	1	1
0	0	0	1	1	1	1	1	1	1
0	0	0	1	1	1	1	1	1	1
0	0	0	1	1	1	1	1	1	1
0	0	0	1	1	1	1	1	1	1
0	0	0	1	1	1	1	1	1	1
0	0	0	1	1	1	1	1	1	1
0	0	0	1	1	1	1	1	1	1
0	0	0	1	1	1	1	1	1	1
0	0	0	1	1	1	1	1	1	1
0	0	0	1	1	1	1	1	1	1
0	0	0	1	1	1	1	1	1	1
0	0	0	1	1	1	1	1	1	1
0	0	0	1	1	1	1	1	1	1
0	0	0	1	1	1	1	1	1	1
0	0	0	1	1	1	1	1	1	1
0	0	0	1	1	1	1	1	1	1
0	0	0	1	1	1	1	1	1	1
0	0	0	1	1	1	1	1	1	1
0	0	0	1	1	1	1	1	1	1
0	0	0	1	1	1	1	1	1	1
0	0	0	1	1	1	1	1	1	1
0	0	0	1	1	1	1	1	1	1
0	0	0	1	1	1	1	1	1	1
0	0	0	1	1	1	1	1	1	1
0	0	0	1	1	1	1	1	1	1
0	0	0	1	1	1	1	1	1	1
0	0	0	1	1	1	1	1	1	1
0	0	0	1	1	1	1	1	1	1
0	0	0	1	1	1	1	1	1	1
0	0	0	1	1	1	1	1	1	1
0	0	0	1	1	1	1	1	1	1
0	0	0	1	1	1	1	1	1	1
0	0	0	1	1	1	1	1	1	1
0	0	0	1	1	1	1	1	1	1
0	0	0	1	1	1	1	1	1	1
0	0	0	1	1	1	1	1	1	1
0	0	0	1	1	1	1	1	1	1
0	0	0	1	1	1	1	1	1	1
0	0	0	1	1	1	1	1	1	1
0	0	0	1	1	1	1	1	1	1
0	0	0	1	1	1	1	1	1	1
0	0	0	1	1	1	1	1	1	1
0	0	0	1	1	1	1	1	1	1
0	0	0	1	1	1	1	1	1	1
0	0	0	1	1	1	1	1	1	1
0	0	0	1	1	1	1	1	1	1
0	0	0	1	1	1	1	1	1	1
0	0	0	1	1	1	1	1	1	1
0	0	0	1	1	1	1	1	1	1
0	0	0	1	1	1	1	1	1	1
0	0	0	1	1	1	1	1	1	1
0	0	0	1	1	1	1	1	1	1
0	0	0	1	1	1	1	1	1	1
0	0	0	1	1	1	1	1	1	1
0	0	0	1	1	1	1	1	1	1
0	0	0	1	1	1	1	1	1	1
0	0	0	1	1	1	1	1	1	1
0	0	0	1	1	1	1	1	1	1
0	0	0	1	1	1	1	1	1	1
0	0	0	1	1	1	1	1	1	1
0	0	0	1	1	1	1	1	1	1
0	0	0	1	1	1	1	1	1	1
0	0	0	1	1	1	1	1	1	1
0	0	0	1	1	1	1	1	1	1
0	0	0	1	1	1	1	1	1	1
0	0	0	1	1	1	1	1	1	1
0	0	0	1	1	1	1	1	1	1
0	0	0	1	1	1	1	1	1	1
0	0	0	1	1	1	1	1	1	1
0	0	0	1	1	1	1	1	1	1
0	0	0	1	1	1	1	1	1	1
0	0	0	1	1	1	1	1	1	1
0	0	0	1	1	1	1	1	1	1
0	0	0	1	1	1	1	1	1	1
0	0	0	1	1	1	1	1	1	1
0	0	0	1	1	1	1	1	1	1
0	0	0	1	1	1	1	1	1	1
0	0	0	1	1	1	1	1	1	1
0	0	0	1	1	1	1	1	1	1
0	0	0	1	1	1	1	1	1	1
0	0	0	1	1	1	1	1	1	1
0	0	0	1	1	1	1	1	1	1
0	0	0	1	1	1	1	1	1	1
0	0	0	1	1	1	1	1	1	1
0	0	0	1	1	1	1	1	1	1
0	0	0	1	1	1	1	1	1	1
0	0	0	1	1	1	1	1	1	1
0	0	0	0	1	1	1	1	1	1
0	0	0	0	1	1	1	1	1	1
0	0	0	0	1	1	1	1	1	1
0	0	0	0	1	1	1	1	1	1
0	0	0	0	1	1	1	1	1	1
0	0	0	0	1	1	1	1	1	1
0	0	0	0	1	1	1	1	1	1
0	0	0	0	1	1	1	1	1	1
0	0	0	0	1	1	1	1	1	1
0	0	0	0	1	1	1	1	1	1
0	0	0	0	1	1	1	1	1	1
0	0	0	0	1	1	1	1	1	1
0	0	0	0	0	1	1	1	1	1
0	0	0	0	0	1	1	1	1	1
0	0	0	0	0	1	1	1	1	1
0	0	0	0	0	1	1	1	1	1
0	0	0	0	0	1	1	1	1	1
0	0	0	0	0	1	1	1	1	1
0	0	0	0	0	1	1	1	1	1
0	0	0	0	0	0	1	1	1	1
0	0	0	0	0	0	1	1	1	1
0	0	0	0	0	0	1	1	1	1
0	0	0	0	0	0	1	1	1	1
0	0	0	0	0	0	1	1	1	1
0	0	0	0	0	0	0	1	1	1
0	0	0	0	0	0	0	1	1	1
0	0	0	0	0	0	0	1	1	1
0	0	0	0	0	0	0	0	0	0
0	0	0	0	0	0	0	0	0	0
0	0	0	0	0	0	0	0	0	0
