# Supplementary material for: Modeling heterogeneous signaling dynamics of macrophages reveals principles of information transmission in stimulus responses
Source: Nat Commun. 2025 Jul 1;16:5986. doi: 10.1038/s41467-025-60901-3 (PMC12218168; doi:10.1038/s41467-025-60901-3)
Supplement: Supplementary file 6 — Source Data [file 41467_2025_60901_MOESM6_ESM.zip › source_data/Figure4_MI.xlsx]

## Sheet: addnoise_no-noise
2.32193	2.32193	2.32193	2.32193	2.32193

## Sheet: addnoise_rcp-noise
1.42583	1.42583	1.42583	1.42583	1.42583

## Sheet: addnoise_TAKac-noise
2.31733	2.31153	2.31235	2.31515	2.30987

## Sheet: addnoise_NFkB-noise
2.35728	2.36396	2.36513	2.3622	2.35828

## Sheet: denoise_wt1
1.19915	1.19385	1.18918	1.19595	1.18771

## Sheet: denoise_rcp-denoise
2.06705	2.06442	2.06863	2.06796	2.06656

## Sheet: denoise_TAKac-denoise
1.28758	1.29625	1.2925	1.29538	1.30514

## Sheet: denoise_NFkBmod-noise1
1.16068	1.16068	1.16068	1.16068	1.16068
