# Supplementary material for: Modeling heterogeneous signaling dynamics of macrophages reveals principles of information transmission in stimulus responses
Source: Nat Commun. 2025 Jul 1;16:5986. doi: 10.1038/s41467-025-60901-3 (PMC12218168; doi:10.1038/s41467-025-60901-3)
Supplement: Supplementary file 6 — Source Data [file 41467_2025_60901_MOESM6_ESM.zip › source_data/Figure2_codon.xlsx]

## Sheet: exp_TNF_L
Speed	PeakAmplitude	Duration	TotalActivity	EarlyVsLate	OscVsNonOsc
0.522121	0.113342	0.0721649	0.0107777	1.08	0.264234
0.482722	0.22992	0.103093	0.0510425	1.04	0.383184
0.451507	0.53034	0.206186	0.158695	1.02	0.260986
0.475661	0.29361	0.113402	0.0745553	1.04	0.312653
0.461566	0.242994	0.154639	0.0909591	1	0.161999
0.609444	0.166108	0.0515464	0.0354994	0.98	0.0872056
0.465997	0.229627	0.309278	0.126431	0.92	0.198783
0.45141	0.199304	0.0721649	0.0481032	0.84	0.277922
0.461292	0.201992	0.0515464	0.0176844	1.04	0.279022
0.45121	0.310889	0.185567	0.126539	0.98	0.148826
0.478454	0.121669	0.0618557	0.0451816	0.98	0.195064
0.437771	0.232033	0.247423	0.100782	0.86	0.0952265
0.430966	0.0368974	0	-0.021404	0.84	0.258602
0.455597	0.264514	0.216495	0.140652	0.82	0.240735
0.376669	0.261444	0.216495	0.129996	0.86	0.120635
0.481599	0.345926	0.247423	0.160636	0.76	0.267252
0.472487	0.343759	0.329897	0.20434	0.92	0.106482
0.48096	0.228586	0.216495	0.123002	0.8	0.441447
0.452399	0.127559	0.0309278	0.0615221	0.6	0.305733
0.503661	0.377192	0.113402	0.0812323	1.02	0.206291
0.458684	0.181541	0.103093	0.0658417	0.84	0.171052
0.416701	0.193271	0.257732	0.104566	0.84	0.141129
0.692337	0.324763	0.0515464	0.103476	0.46	0.299738
0.411085	0.119483	0.0721649	0.0462393	0.92	0.0423997
0.433121	0.163111	0.103093	0.0417599	0.94	0.312054
0.460289	0.1814	0.123711	0.0628075	1	0.198086
0.464665	0.150956	0.0309278	0.0360582	0.94	0.196315
0.467125	0.410047	0.257732	0.185508	0.64	0.291876
0.494497	0.183974	0.154639	0.0821537	0.96	0.143354
0.468979	0.14049	0.0515464	0.0228789	1.02	0.170957
0.434008	0.123484	0	0.0119931	0.98	0.299715
0.395846	0.152853	0.113402	0.066589	0.92	0.0651545
0.483856	0.384006	0.474227	0.290112	0.9	0.135014
0.48707	0.0854337	0	-0.00460973	1.08	0.205062
0.469299	0.298711	0.257732	0.167437	0.9	0.128135
0.443396	0.298423	0.237113	0.149585	0.8	0.224036
0.475283	0.245375	0.123711	0.0774209	1.02	0.178902
0.50728	0.209753	0.0721649	0.0580927	0.5	0.348978
0.478844	0.168954	0.154639	0.078084	0.38	0.341973
0.502104	0.296425	0.113402	0.108326	0.72	0.296943
0.526919	0.113148	0	0.0481176	0.86	0.0730257
0.449982	0.330513	0.226804	0.14826	0.9	0.204879
0.536071	0.162599	0.206186	0.0972257	0.74	0.326227
0.443596	0.224747	0.113402	0.0611943	1	0.244279
0.540753	0.163792	0.0927835	0.0419626	0.92	0.288914
0.461278	0.178499	0.14433	0.0862523	0.98	0.259782
0.474424	0.205543	0.0927835	0.0661722	0.84	0.368609
0.541042	0.174227	0.206186	0.101919	0.96	0.0982795
0.516495	0.159021	0.0618557	0.0719867	0.88	0.147464
0.520147	0.156902	0.185567	0.0940553	0.94	0.237147
0.416784	0.130272	0.0515464	0.0281681	0.96	0.244967
0.446501	0.211034	0.113402	0.0609423	0.94	0.235594
0.44569	0.196522	0.0515464	0.0699795	0.86	0.0467677
0.47593	0.2559	0.123711	0.0762073	0.78	0.398226
0.516292	0.0614242	0	-0.00631264	0.98	0.195621
0.450137	0.190276	0.123711	0.0751115	0.86	0.215253
0.434302	0.124103	0.0309278	0.0068762	0.94	0.202125
0.468424	0.240132	0.134021	0.0858266	0.78	0.531887
0.445444	0.286554	0.185567	0.141569	0.52	0.339685
0.46314	0.208771	0.154639	0.115825	0.72	0.24255
0.510639	0.192654	0.113402	0.0723298	0.74	0.493326
0.439479	0.484637	0.391753	0.236166	0.86	0.0876644
0.448917	0.298198	0.237113	0.134492	0.84	0.206829
0.473312	0.24497	0.164948	0.132399	0.72	0.352248
0.460976	0.28917	0.278351	0.176633	0.74	0.221451
0.46116	0.128378	0.0206186	0.026807	0.92	0.23386
0.453118	0.155335	0.0515464	0.0404473	0.84	0.3185
0.468441	0.264174	0.319588	0.16484	0.9	0.103264
0.457508	0.242871	0.103093	0.0825528	0.78	0.116892
0.425158	0.0631904	0	0.000670605	0.94	0.0839096
0.447542	0.10392	0	0.00768928	0.86	0.292124
0.418698	0.17204	0.247423	0.121081	0.72	0.278792
0.471506	0.258152	0.402062	0.176461	0.84	0.140763
0.488623	0.27816	0.185567	0.110143	0.78	0.321165
0.482297	0.292822	0.0927835	0.0982193	0.88	0.191492
0.467416	0.289751	0.42268	0.190253	0.76	0.188572
0.448029	0.20751	0.113402	0.073208	0.94	0.256916
0.450805	0.125679	0	0.0410863	0.8	0.235905
0.45035	0.415437	0.402062	0.221356	0.82	0.124616
0.413618	0.181552	0.134021	0.0790473	0.9	0.14083
0.401539	0.190332	0.14433	0.0798621	0.76	0.184401
0.510039	0.292428	0.0927835	0.0919222	0.8	0.132959
0.498132	0.207437	0.247423	0.109783	0.88	0.128275
0.541748	0.314586	0.42268	0.248459	0.74	0.35718
0.403558	0.178693	0.14433	0.108051	0.56	0.30991
0.450908	0.137279	0.0412371	0.0302619	0.72	0.256827
0.433919	0.213498	0.494845	0.166196	0.78	0.0853039
0.464619	0.11789	0.0206186	0.0217581	0.06	0.318909
0.426545	0.18899	0.123711	0.0773096	0.72	0.383624
0.36211	0.141338	0.123711	0.0587994	0.88	0.170524
0.459092	0.133627	0.0618557	0.0847317	0.7	0.265046
0.479845	0.229303	0.257732	0.137837	0.74	0.203294
0.469688	0.199816	0.0309278	0.0433303	0.9	0.133122
0.457452	0.105473	0	0.0470151	0.72	0.139638
0.459142	0.111831	0.0412371	0.0434942	0.84	0.104506
0.44011	0.109872	0	0.01686	0.62	0.357273
0.443001	0.227001	0.515464	0.18811	0.64	0.317831
0.516975	0.150179	0.216495	0.136315	0.78	0.162716
0.441909	0.280834	0.278351	0.130706	0.86	0.195108
0.41445	0.199729	0.0927835	0.0963822	0.8	0.317563
0.475669	0.23055	0.113402	0.111346	0.72	0.311786
0.436757	0.174849	0.0824742	0.0730896	0.78	0.292773
0.453072	0.151981	0.0515464	0.0281536	0.78	0.33617
0.494404	0.210586	0.0824742	0.0963238	0.78	0.285736
0.46156	0.222834	0.134021	0.116844	0.7	0.14559
0.437068	0.185703	0.134021	0.113994	0.72	0.174743
0.475174	0.119938	0.0309278	0.0281776	0.68	0.40007
0.441136	0.209942	0.175258	0.112386	0.8	0.11593
0.473331	0.017027	0	-0.0191191	0.74	0.34958
0.455028	0.204992	0.103093	0.0863432	0.9	0.151431
0.508616	0.123901	0.0824742	0.0624738	0.92	0.298507
0.458939	0.0915556	0	0.0688538	0.72	0.049224
0.529733	0.35154	0.309278	0.213392	0.68	0.223917
0.426922	0.217928	0.123711	0.091987	0.82	0.189135
0.451868	0.313732	0.43299	0.215392	0.72	0.244633
0.407038	0.100732	0	0.0340239	0.84	0.29278
0.441411	0.144185	0.0721649	0.0125236	1.06	0.211536
0.380492	0.300758	0.443299	0.201838	0.86	0.0900395
0.457674	0.271772	0.206186	0.130318	0.82	0.11694
0.473019	0.116044	0	0.0179606	0.82	0.279601
0.464337	0.163457	0.0618557	0.0583791	0.9	0.137044
0.42581	0.0733637	0	0.0116497	0.82	0.183625
0.437172	0.160043	0.0618557	0.0979523	0.26	0.652798
0.486454	0.238005	0.164948	0.118441	0.82	0.193101
0.481309	0.223872	0.0618557	0.0563485	0.8	0.231113
0.43161	0.12071	0.0206186	0.0171681	0.9	0.191828
0.450875	0.251848	0.185567	0.148148	0.82	0.187703
0.343875	0.420333	0.391753	0.207076	0.74	0.0932191
0.454041	0.150312	0.0412371	0.0351121	0.92	0.1623
0.436326	0.239097	0.216495	0.137996	0.76	0.138233
0.410137	0.159974	0.340206	0.132395	0.72	0.0871704
0.41455	0.213237	0.175258	0.12127	0.82	0.154135
0.423454	0.169063	0.0515464	0.0700678	0.6	0.172084
0.421953	0.136288	0.0309278	0.0618755	0.7	0.0948588
0.473988	0.412453	0.360825	0.240101	0.78	0.200434
0.534884	0.328683	0.247423	0.184451	0.66	0.256629

## Sheet: exp_TNF_M
Speed	PeakAmplitude	Duration	TotalActivity	EarlyVsLate	OscVsNonOsc
0.896171	0.576633	0.391753	0.250851	0.84	0.603968
0.685248	0.3963	0.371134	0.196968	0.76	0.688141
0.801718	0.358506	0.237113	0.130377	0.42	0.431968
0.556091	0.277997	0.494845	0.233365	0.34	1.01218
0.699277	0.26385	0.340206	0.169181	0.6	0.808295
0.633579	0.273883	0.103093	0.0461187	1.02	0.200515
0.618577	0.193696	0.14433	0.124441	0.5	0.409692
0.743882	0.326874	0.340206	0.199914	0.62	0.695383
0.479148	0.205625	0.134021	0.0642939	1.06	0.292268
0.608122	0.528184	0.391753	0.307283	0.8	0.466548
0.913217	0.635882	0.515464	0.368225	0.58	0.649852
0.633174	0.378086	0.546392	0.295597	0.56	0.891676
0.722878	0.417097	0.443299	0.243938	0.78	0.548189
0.531883	0.178184	0.0721649	0.0918275	0.56	0.40951
0.994606	0.568416	0.731959	0.399471	0.62	0.39933
0.640978	0.229385	0.14433	0.0975175	0.76	0.389461
0.766305	0.393317	0.175258	0.133106	0.88	0.214729
0.533093	0.265412	0.278351	0.157807	0.5	0.80132
0.704009	0.205653	0.0824742	0.126899	0.58	0.319648
0.814508	0.522967	0.329897	0.234631	0.86	0.299461
0.730428	0.421262	0.226804	0.182939	0.9	0.395253
0.483324	0.314913	0.412371	0.233821	0.36	0.808747
0.85841	0.445942	0.556701	0.297825	0.7	0.602689
0.605794	0.326958	0.309278	0.210765	0.7	0.548413
0.646591	0.27757	0.154639	0.118277	0.8	0.429856
0.534524	0.266453	0.371134	0.181605	0.42	0.875736
0.600924	0.403336	0.309278	0.198469	0.8	0.595411
0.557565	0.37798	0.195876	0.133488	0.92	0.34608
0.799985	0.457396	0.371134	0.241872	0.68	0.505908
0.713165	0.292457	0.257732	0.178234	0.82	0.339945
0.801705	0.372942	0.28866	0.190824	0.9	0.235876
0.744495	0.388899	0.206186	0.176045	0.98	0.14729
0.884136	0.479178	0.463918	0.244268	0.62	0.254713
0.579202	0.4581	0.340206	0.214048	0.7	0.514083
0.562538	0.236604	0.237113	0.143363	0.78	0.395347
0.479997	0.241042	0.298969	0.145968	0.42	0.864127
0.662011	0.373955	0.268041	0.189488	0.7	0.322314
0.711443	0.357352	0.134021	0.125369	0.86	0.12348
0.730227	0.435783	0.721649	0.357566	0.56	0.418287
0.623041	0.258349	0.268041	0.165849	0.62	0.663098
0.987837	0.591886	0.649485	0.363216	0.72	0.270084
0.806943	0.398214	0.298969	0.187893	0.62	0.270871
0.773278	0.367342	0.42268	0.242296	0.82	0.18839
0.842755	0.390503	0.257732	0.200467	0.88	0.193509
0.76921	0.39357	0.43299	0.240487	0.64	0.532374
0.595138	0.245375	0.360825	0.182962	0.5	0.985553
0.720992	0.29558	0.484536	0.223705	0.7	0.232849
0.740281	0.358843	0.536082	0.256238	0.68	0.782297
0.680085	0.337962	0.515464	0.233089	0.4	0.58243
1.04948	0.693506	0.762887	0.479633	0.7	0.318704
0.910016	0.511614	0.649485	0.433484	0.58	0.509357
0.44464	0.259179	0.350515	0.198865	0.06	0.741372
0.598043	0.191663	0.309278	0.156211	0.56	0.658316
0.75094	0.372593	0.319588	0.206138	0.88	0.237011
0.59677	0.296847	0.731959	0.319125	0.4	0.390411
0.544935	0.250722	0.412371	0.233268	0.68	0.45225
0.941887	0.544242	0.453608	0.258212	0.86	0.270369
0.786081	0.315533	0.42268	0.211191	0.66	0.275443
0.874251	0.461505	0.278351	0.208474	0.76	0.25256
0.564803	0.296312	0.391753	0.185998	0.7	0.339899
0.782387	0.715598	0.639175	0.40001	0.8	0.273411
0.600546	0.296593	0.402062	0.224906	0.56	0.285362
0.74508	0.457706	0.515464	0.283155	0.5	0.848418
0.59501	0.248752	0.340206	0.173163	0.58	0.50045
0.556441	0.322371	0.28866	0.208046	0.86	0.224708
0.851661	0.422556	0.319588	0.233365	0.8	0.180434
0.434952	0.191942	0.340206	0.188584	0.32	0.525526
0.945981	0.467527	0.42268	0.257465	0.88	0.298072
0.715593	0.422528	0.453608	0.257131	0.84	0.309677
0.684186	0.364078	0.556701	0.259949	0.46	0.0988412
0.63675	0.217209	0.28866	0.13084	0.4	0.842816
0.611871	0.28005	0.57732	0.257545	0.2	0.441894
0.612341	0.287657	0.43299	0.208065	0.5	0.56437
0.63498	0.278799	0.350515	0.187826	0.64	0.512493
0.779435	0.362587	0.680412	0.350263	0.66	0.20762
0.778575	0.492489	0.463918	0.311108	0.84	0.166217
0.848752	0.575873	0.505155	0.296959	0.88	0.155233
0.822659	0.545989	0.443299	0.273505	0.82	0.235914
0.736757	0.37051	0.587629	0.339172	0.8	0.263762
0.684161	0.269043	0.319588	0.196938	0.72	0.375034
0.684066	0.254099	0.134021	0.107326	0.74	0.291733
0.677815	0.304501	0.57732	0.264397	0.64	0.511797
0.955343	0.841908	0.793814	0.692528	0.72	0.257526
0.51999	0.203871	0.381443	0.179939	0.32	0.677624
0.467619	0.478052	0.597938	0.344544	0.8	0.0695055
0.518597	0.23265	0.43299	0.208937	0.3	0.708488
0.623225	0.362445	0.608247	0.279804	0.42	0.587607
0.619371	0.304341	0.484536	0.230127	0.6	0.314464
0.781066	0.336414	0.319588	0.187072	0.74	0.294939
0.632133	0.297916	0.57732	0.269627	0.62	0.508837
0.911136	0.509684	0.56701	0.325907	0.76	0.140793
0.664643	0.245319	0.257732	0.145711	0.5	0.526916
0.634224	0.224474	0.226804	0.148823	0.46	0.292075
0.760432	0.363008	0.247423	0.194493	0.68	0.189886
0.496383	0.370663	0.556701	0.262173	0.72	0.35769
0.626788	0.216108	0.113402	0.111692	0.44	0.234508
0.504012	0.226933	0.381443	0.176623	0.36	1.09447
0.838305	0.452218	0.525773	0.297456	0.2	0.281152
0.746113	0.366019	0.28866	0.191388	0.7	0.314995
0.555155	0.241846	0.42268	0.191414	0.32	0.689907
0.62747	0.333994	0.484536	0.246971	0.44	0.712452
0.493793	0.162292	0.0618557	0.106917	0.62	0.358979
0.716814	0.324369	0.484536	0.210224	0.28	0.451227
0.754338	0.356536	0.43299	0.27026	0.66	0.418042
0.907409	0.510191	0.670103	0.401354	0.74	0.264125
0.542407	0.408204	0.484536	0.269101	0.8	0.394155
0.487549	0.213735	0.185567	0.143462	0.68	0.408984
0.547845	0.235492	0.443299	0.20361	0.36	0.835488
0.779432	0.471945	0.381443	0.274704	0.76	0.266233
0.602314	0.190019	0.350515	0.155738	0.34	0.866178
0.709139	0.291798	0.443299	0.251058	0.5	0.700827
0.857652	0.392079	0.28866	0.211611	0.62	0.447378
0.70177	0.367258	0.587629	0.286228	0.52	0.320441
0.683775	0.338187	0.164948	0.133139	0.76	0.404322
0.87287	0.433363	0.57732	0.303406	0.74	0.125155
0.816382	0.422697	0.659794	0.434627	0.76	0.136612
0.715956	0.265834	0.134021	0.134007	0.64	0.376036
0.664969	0.350007	0.371134	0.226794	0.72	0.262217
0.578118	0.192544	0.103093	0.113514	0.7	0.231908
0.451367	0.268391	0.546392	0.262876	0.7	0.409757
0.62165	0.271657	0.536082	0.281049	0.56	0.357353
0.760891	0.387407	0.391753	0.227315	0.7	0.192378
0.590799	0.228832	0.226804	0.15146	0.86	0.336074
0.591739	0.299717	0.525773	0.245744	0.3	0.952881
0.505408	0.331405	0.28866	0.194276	0.74	0.318439
0.802791	0.423063	0.463918	0.273081	0.82	0.353894
0.817159	0.394105	0.329897	0.188194	0.58	0.395562
0.682663	0.392529	0.28866	0.171746	0.46	0.274016
0.809552	0.396863	0.329897	0.233205	0.7	0.212325
0.661931	0.310186	0.28866	0.200344	0.8	0.187754
0.583316	0.329801	0.28866	0.205661	0.64	0.287256
0.853312	0.404771	0.56701	0.272449	0.62	0.200571
0.580757	0.236595	0.484536	0.212463	0.4	0.309733
0.301546	0.21625	0.195876	0.130708	0.54	0.285452
0.536739	0.728796	0.701031	0.497629	0.64	0.223432
0.763571	0.41327	0.597938	0.313722	0.52	0.482736
0.547642	0.272842	0.28866	0.147775	0.46	0.525442
0.633835	0.21214	0.494845	0.227698	0.38	0.455482
0.046967	0.218604	0.28866	0.138813	0.06	0.110737
0.823674	0.374969	0.57732	0.309954	0.68	0.426719
0.908162	0.510758	0.71134	0.396348	0.76	0.0538571
0.480618	0.201121	0.154639	0.145019	0.66	0.310051
0.566201	0.186277	0.103093	0.0885592	0.52	0.54864
0.71951	0.385858	0.525773	0.322417	0.72	0.233396
0.640211	0.326368	0.319588	0.204639	0.58	0.44134
0.790143	0.403983	0.402062	0.201841	0.66	0.334592
0.781837	0.43253	0.546392	0.381994	0.66	0.313986
0.895857	0.533773	0.690722	0.408121	0.76	0.108829
0.816105	0.468484	0.701031	0.306789	0.66	0.180232
0.474579	0.183134	0.237113	0.124464	0.66	0.667761
0.490457	0.265732	0.412371	0.191369	0.56	1.09309
0.545161	0.259784	0.484536	0.23241	0.48	0.401088
0.475766	0.280573	0.515464	0.284889	0.38	0.678121
0.626324	0.216955	0.206186	0.149337	0.5	0.517131
0.712047	0.242133	0.278351	0.170753	0.74	0.18581
0.870393	0.556962	0.618557	0.336934	0.64	0.349949
0.635443	0.227534	0.443299	0.224611	0.7	0.369925
0.818364	0.467021	0.546392	0.325247	0.72	0.266469
0.72147	0.395428	0.546392	0.238391	0.22	0.176782
0.859674	0.354594	0.701031	0.322599	0.64	0.208043
0.648493	0.213206	0.0927835	0.0978771	0.68	0.165636
0.796983	0.416421	0.639175	0.321513	0.62	0.270484
0.755164	0.395794	0.350515	0.22637	0.78	0.216473
0.485207	0.188253	0.443299	0.194728	0.34	0.575275
0.623644	0.159887	0.134021	0.129698	0.18	0.376471
1.0071	0.766619	0.731959	0.40015	0.7	0.267299
0.656662	0.21351	0.206186	0.164175	0.72	0.279671
0.683561	0.29997	0.206186	0.171181	0.76	0.193168
0.658272	0.431909	0.340206	0.246535	0.68	0.523518
0.859594	0.465585	0.71134	0.378637	0.8	0.205548
0.68241	0.359012	0.463918	0.263253	0.6	0.491646
0.664529	0.185408	0.103093	0.10872	0.26	0.433602
0.865174	0.473184	0.608247	0.320904	0.66	0.304786
0.613112	0.258095	0.484536	0.226987	0.76	0.37864
0.635397	0.290627	0.164948	0.156944	0.54	0.314064
1.10058	0.766788	0.824742	0.517659	0.72	0.237483
0.85234	0.575451	0.659794	0.315484	0.64	0.180011
0.660383	0.215548	0.0824742	0.097483	0.64	0.0847903
0.718899	0.292485	0.185567	0.175843	0.66	0.376253
0.753122	0.452725	0.670103	0.342846	0.72	0.267137
0.821284	0.364697	0.381443	0.243482	0.6	0.163512
0.879637	0.472621	0.731959	0.449372	0.58	0.563926
0.731596	0.309679	0.309278	0.205917	0.64	0.196768
0.618506	0.228578	0.278351	0.16953	0.68	0.344126
0.578333	0.36768	0.56701	0.264738	0.5	0.377893
0.682532	0.255985	0.340206	0.200212	0.66	0.194479
0.898324	0.429817	0.752577	0.362483	0.58	0.474413
0.805426	0.388842	0.463918	0.2575	0.7	0.087601
0.915935	0.505097	0.57732	0.295267	0.64	0.364851
0.583689	0.261501	0.185567	0.140003	0.68	0.352404
0.622625	0.267185	0.185567	0.153734	0.6	0.255566
0.515601	0.161334	0.185567	0.160236	0.62	0.239475
0.738776	0.296537	0.257732	0.186414	0.66	0.260511
0.636554	0.392782	0.752577	0.340483	0.38	0.406444
0.69635	0.341775	0.453608	0.225069	0.7	0.316798
0.802072	0.379753	0.42268	0.251964	0.62	0.19522
0.621877	0.246758	0.402062	0.210405	0.7	0.337338
0.675062	0.244508	0.195876	0.155797	0.68	0.298797
0.820878	0.402604	0.742268	0.36031	0.68	0.239912
0.903505	0.522118	0.824742	0.444729	0.62	0.303107
0.751848	0.435445	0.618557	0.304336	0.64	0.165975
0.671544	0.248572	0.381443	0.192799	0.7	0.364112
0.902002	0.510273	0.536082	0.314463	0.62	0.708247
0.845776	0.47158	0.628866	0.311052	0.7	0.301762
0.923291	0.447406	0.597938	0.279879	0.58	0.173446
0.765895	0.38524	0.515464	0.250261	0.7	0.273382
0.64089	0.313422	0.237113	0.116338	0.58	0.353571
0.525759	0.15973	0.0927835	0.0887807	0.36	0.449397
0.597047	0.205597	0.319588	0.175948	0.48	0.8089
0.611301	0.194684	0.175258	0.126916	0.66	0.37045
0.554069	0.399266	0.783505	0.480675	0.5	0.216214
0.673895	0.257504	0.175258	0.138224	0.7	0.252948
0.557034	0.319172	0.505155	0.278355	0.7	0.387099
0.497458	0.180787	0.226804	0.162004	0.5	0.527812
0.829369	0.40697	0.670103	0.349545	0.56	0.461533
0.748686	0.36601	0.608247	0.296068	0.6	0.506337
0.895402	0.426975	0.556701	0.283391	0.46	0.579681
0.804592	0.371366	0.525773	0.264498	0.68	0.118906
0.699491	0.277851	0.28866	0.197319	0.7	0.376928
0.711774	0.302616	0.546392	0.284654	0.4	0.573665
0.672851	0.325326	0.57732	0.288247	0.48	0.321401
0.855874	0.418721	0.463918	0.251066	0.54	0.660996
0.405661	0.354059	0.247423	0.148444	0.48	0.34406
0.711999	0.330222	0.556701	0.246739	0.48	0.550568
1.08953	0.807199	0.814433	0.59624	0.72	0.268753
0.536465	0.375135	0.701031	0.358222	0.64	0.214908
0.730702	0.277907	0.628866	0.248403	0.68	0.240542
0.669847	0.262356	0.515464	0.260881	0.5	0.519617
0.778556	0.392754	0.618557	0.321436	0.7	0.270655
0.778412	0.39556	0.731959	0.418858	0.74	0.108367
0.649109	0.240524	0.371134	0.18721	0.7	0.262633
0.733824	0.385578	0.71134	0.339702	0.56	0.425178
0.746655	0.38313	0.56701	0.248605	0.6	0.318842
0.663682	0.280862	0.453608	0.228316	0.7	0.274694
0.756856	0.385662	0.43299	0.209607	0.54	0.273441
0.461792	0.181789	0.257732	0.14017	0.64	0.907171
0.705754	0.385465	0.515464	0.293033	0.64	0.461901
0.526054	0.208439	0.0927835	0.124064	0.64	0.200668

## Sheet: exp_LPS_H
Speed	PeakAmplitude	Duration	TotalActivity	EarlyVsLate	OscVsNonOsc
0.45986	0.807537	0.835052	0.726456	0.74	0.122483
0.454695	0.405278	0.608247	0.351349	0.62	0.49238
0.520507	0.518576	0.958763	0.672547	0.44	0.178017
0.64354	0.778804	0.958763	0.802314	0.68	0.168934
0.52858	0.259108	0.474227	0.208739	0.78	0.0734269
0.694089	0.59107	0.969072	0.598849	0.54	0.218068
0.598617	0.606295	0.865979	0.658909	0.68	0.216629
0.517567	0.841634	0.876289	0.838571	0.66	0.0620085
0.52988	0.314323	0.608247	0.278594	0.72	0.108731
0.541136	0.400873	0.742268	0.457437	0.6	0.288427
0.451872	0.389389	0.917526	0.552558	0.52	0.035155
0.594527	0.57562	0.731959	0.688678	0.6	0.147088
0.425481	0.519109	0.927835	0.71044	0.44	0.262729
0.505458	0.191125	0.164948	0.125834	0.64	0.422003
0.565433	0.615075	0.896907	0.476763	0.54	0.119849
0.423496	0.197047	0.28866	0.149479	0.64	0.376584
0.383075	0.234346	0.371134	0.204959	0.64	0.112505
0.361687	0.490181	0.762887	0.458181	0.62	0.110098
0.456831	0.317543	0.783505	0.368243	0.48	0.369762
0.606154	0.559527	0.639175	0.508195	0.78	0.176595
0.380308	0.485341	0.659794	0.386073	0.52	0.158279
0.45531	0.497414	0.731959	0.418941	0.7	0.138191
0.5862	0.478277	0.969072	0.630347	0.54	0.175367
0.525974	0.249545	0.57732	0.28267	0.64	0.217693
0.707122	0.765353	0.927835	0.753394	0.66	0.201819
0.43294	0.506475	1	0.63287	0.56	0.0772052
0.429433	0.567579	0.896907	0.573788	0.58	0.107681
0.421457	0.734362	0.896907	0.74019	0.6	0.0627903
0.659785	0.637347	0.670103	0.553232	0.74	0.134922
0.432855	0.309824	0.762887	0.383516	0.5	0.483229
0.329309	0.465923	0.845361	0.51893	0.42	0.0663685
0.45397	0.203053	0.824742	0.276492	0.4	0.279876
0.456139	0.4487	0.917526	0.465456	0.58	0.169683
0.564791	0.700345	0.969072	0.745435	0.58	0.12499
0.526157	0.643687	0.948454	0.782788	0.58	0.113997
0.721804	0.550321	0.690722	0.376322	0.68	0.29093
0.589427	0.634929	0.958763	0.77655	0.56	0.152239
0.510236	0.502789	0.958763	0.625685	0.54	0.0795245
0.529607	0.770671	0.927835	0.845354	0.6	0.168166
0.767314	0.696377	0.814433	0.543902	0.72	0.255062
0.452916	0.223584	0.43299	0.214913	0.64	0.099699
0.636466	0.807455	0.948454	0.748871	0.66	0.185542
0.603082	0.543707	0.938144	0.61743	0.46	0.267763
0.500888	0.633311	0.948454	0.802348	0.5	0.292264
0.435446	0.162084	0.608247	0.217531	0.3	0.357225
0.43829	0.504956	0.865979	0.478885	0.7	0.0662234
0.394338	0.236983	0.391753	0.163144	0.06	0.140067
0.470673	0.489956	0.731959	0.453711	0.66	0.120923
0.540761	0.480304	0.597938	0.350027	0.72	0.247755
0.363215	0.757691	0.989691	1.005	0.32	0.0702921
0.423984	0.441862	0.773196	0.479376	0.6	0.0930318
0.720655	0.437866	0.969072	0.502949	0.46	0.174767
0.684009	0.787106	0.969072	0.723988	0.72	0.172547
0.431906	0.411356	0.731959	0.390429	0.58	0.234561
0.624552	0.749284	0.958763	0.868347	0.6	0.213918
0.630039	0.564262	0.896907	0.635758	0.54	0.271841
0.725705	0.674229	0.907216	0.654658	0.64	0.179897
0.74232	0.71799	0.865979	0.601873	0.78	0.153176
0.428599	0.670905	0.814433	0.536921	0.7	0.12907
0.50457	0.545981	0.917526	0.632686	0.52	0.250374
0.533989	0.492433	0.958763	0.572322	0.62	0.138476
0.60917	0.601511	0.639175	0.328924	0.66	0.127299
0.507608	0.272446	0.670103	0.272039	0.54	0.169557
0.505639	0.327176	0.886598	0.422245	0.62	0.135311
0.488314	0.490857	0.752577	0.474978	0.68	0.138227
0.640351	0.565686	0.958763	0.64712	0.6	0.187499
0.495143	0.478776	0.886598	0.575677	0.6	0.234886
0.444816	0.595488	0.814433	0.627381	0.62	0.209491
0.493337	0.410673	0.597938	0.375981	0.66	0.107136
0.456424	0.389075	0.948454	0.570179	0.36	0.138233
0.494207	0.498614	0.845361	0.560044	0.58	0.30568
0.470273	0.679886	0.917526	0.697906	0.56	0.110568
0.42737	0.408514	0.814433	0.41527	0.62	0.105159
0.557591	0.499581	0.597938	0.418423	0.74	0.210219
0.666999	0.658568	0.969072	0.777415	0.68	0.106669
0.568657	0.393627	0.907216	0.450913	0.46	0.259818
0.490879	0.660649	0.690722	0.565665	0.7	0.096599
0.663384	0.828841	0.917526	0.800972	0.7	0.20585
0.5344	0.475538	0.896907	0.619037	0.52	0.184845
0.572538	0.641088	0.896907	0.785047	0.64	0.0835382
0.541332	0.570414	0.721649	0.488043	0.78	0.0715457
0.794705	0.480331	0.907216	0.512578	0.66	0.148007
0.482243	0.363376	0.907216	0.51927	0.28	0.244059
0.60493	0.79771	0.865979	0.769712	0.7	0.0900405
0.4133	0.431542	0.721649	0.42476	0.64	0.298258
0.485666	0.403369	0.742268	0.436906	0.62	0.413128
0.487866	0.260178	0.628866	0.288022	0.48	0.363816
0.505148	0.625247	0.958763	0.841092	0.56	0.0854991
0.438958	0.283873	0.57732	0.270423	0.58	0.575528
0.528577	0.410717	0.907216	0.528361	0.42	0.324932
0.437317	0.506616	0.876289	0.527516	0.6	0.107149
0.575509	0.456045	0.958763	0.525723	0.5	0.180501
0.382405	0.279383	0.639175	0.283302	0.5	0.443175
0.424276	0.375756	0.71134	0.32088	0.58	0.192694
0.567448	0.45537	0.845361	0.499495	0.6	0.315481
0.517805	0.387269	0.721649	0.367151	0.64	0.171827
0.531388	0.399425	0.814433	0.414706	0.58	0.16507
0.448967	0.408682	0.948454	0.562681	0.46	0.240258
0.476953	0.261957	0.587629	0.276392	0.58	0.29673
0.476227	0.535167	0.824742	0.494228	0.66	0.122395
0.382571	0.446955	0.701031	0.349743	0.56	0.136276
0.503336	0.323101	0.824742	0.372453	0.32	0.299747
0.548403	0.789662	0.948454	0.918842	0.6	0.101985
0.610859	0.659201	0.845361	0.627491	0.62	0.170189
0.512234	0.438119	0.927835	0.486616	0.52	0.145583
0.623213	0.809048	0.845361	0.808992	0.74	0.10959
0.331508	0.549758	0.835052	0.504305	0.5	0.314973
0.501749	0.623371	0.948454	0.747782	0.52	0.113716
0.538781	0.569851	0.773196	0.511111	0.76	0.136347
0.456608	0.490426	0.628866	0.396637	0.76	0.188435
0.601931	0.595038	0.917526	0.622176	0.66	0.20117
0.437162	0.421269	0.71134	0.400169	0.64	0.116757
0.419515	0.44436	0.639175	0.364845	0.68	0.168971
0.507623	0.31431	0.896907	0.527094	0.44	0.154873
0.52758	0.693281	0.886598	0.771766	0.64	0.279887
0.446948	0.368862	0.752577	0.391813	0.6	0.161907
0.537055	0.427472	0.71134	0.474884	0.6	0.269724
0.522974	0.42841	0.608247	0.339851	0.7	0.16634
0.465592	0.363609	0.876289	0.523613	0.42	0.375055
0.516979	0.641825	0.742268	0.597506	0.68	0.066794
0.415177	0.625065	0.835052	0.571962	0.64	0.108654
0.624738	0.609897	0.701031	0.447249	0.74	0.190406
0.571838	0.840463	0.958763	0.855885	0.66	0.133335
0.530706	0.43114	0.927835	0.514642	0.48	0.203761
0.494221	0.404271	0.762887	0.426336	0.6	0.214303
0.475118	0.352765	0.762887	0.383778	0.62	0.294659
0.499766	0.390925	0.865979	0.439979	0.54	0.244959
0.61507	0.562675	0.762887	0.416593	0.74	0.107414
0.498556	0.395243	0.639175	0.389985	0.68	0.201359
0.481887	0.392473	0.701031	0.40383	0.64	0.406204
0.595489	0.661507	0.587629	0.48701	0.84	0.150475
0.645677	0.705832	0.814433	0.751617	0.7	0.183581
0.577718	0.611232	0.783505	0.630907	0.64	0.199203
0.47229	0.466908	0.948454	0.576084	0.6	0.192625
0.499783	0.342296	0.402062	0.233938	0.78	0.256425
0.557076	0.5954	0.948454	0.761797	0.48	0.219771
0.439172	0.322315	0.742268	0.342539	0.42	0.341628
0.442532	0.363458	0.463918	0.32703	0.74	0.157722
0.508185	0.481148	0.556701	0.415284	0.74	0.159032
0.662471	0.61561	0.556701	0.490259	0.78	0.234416
0.521278	0.400493	0.845361	0.441426	0.6	0.250443
0.485669	0.351463	0.453608	0.22784	0.72	0.135276
0.655795	0.692915	0.958763	0.871225	0.54	0.178764
0.56563	0.514656	0.917526	0.528153	0.48	0.140165
0.582165	0.477546	0.628866	0.382751	0.74	0.127133
0.506951	0.467377	0.793814	0.492059	0.66	0.0929922
0.539878	0.732409	0.927835	0.814523	0.64	0.100858
0.389414	0.44806	0.927835	0.511634	0.46	0.168225
0.521868	0.175578	0.216495	0.181971	0.48	0.185417
0.568429	0.282599	0.752577	0.369111	0.58	0.175355
0.374549	0.487852	0.845361	0.546807	0.44	0.10235
0.463512	0.301322	0.56701	0.282801	0.5	0.134228
0.444861	0.373899	0.412371	0.261738	0.82	0.24912
0.591529	0.454592	0.608247	0.431963	-0.02	0.196828
0.529069	0.325186	0.57732	0.293906	0.68	0.146388
0.499206	0.252671	0.237113	0.173471	0.88	0.178417
0.409805	0.745061	0.907216	0.7962	0.56	0.223421
0.509728	0.631907	0.958763	0.688039	0.64	0.11869
0.58887	0.373561	0.536082	0.30556	0.8	0.0709922
0.39178	0.144247	0.164948	0.122548	0.76	0.119638
0.414875	0.501112	0.927835	0.672051	0.44	0.0972505
0.59822	0.648664	0.958763	0.81739	0.54	0.231097
0.426784	0.45098	0.865979	0.592222	0.52	0.087449
0.606946	0.347277	0.639175	0.318035	0.64	0.299782
0.541878	0.384677	0.463918	0.2956	0.76	0.175532
0.549413	0.521439	0.938144	0.720574	0.52	0.293488
0.648429	0.547506	0.927835	0.541516	0.6	0.149982
0.564318	0.582199	0.958763	0.728711	0.62	0.0169469
0.521536	0.263043	0.329897	0.202065	0.8	0.124445
0.550992	0.526484	0.85567	0.555557	0.64	0.151043
0.625632	0.861598	0.958763	1.026	0.62	0.146254
0.620012	0.259615	0.536082	0.226244	0.72	0.139356
0.545981	0.425061	0.762887	0.405424	0.64	0.227326
0.371859	0.593096	0.721649	0.556251	0.62	0.212922
0.492029	0.0858615	0	0.0624359	0.66	0.17912
0.62773	0.486365	0.71134	0.405012	0.74	0.149594
0.512489	0.67539	0.948454	0.82018	0.56	0.177831
0.480984	0.686668	0.948454	0.691502	0.66	0.149233
0.551436	0.245431	0.525773	0.249616	0.54	0.336168
0.65905	0.821805	0.958763	0.792081	0.66	0.191767
0.488588	0.529202	0.793814	0.522814	0.68	0.119095
0.594928	0.524177	0.865979	0.455582	0.66	0.241872
0.744887	0.869365	0.969072	0.934306	0.64	0.172624
0.456243	0.107555	0	0.113209	0.5	0.350484
0.634659	0.662607	0.948454	0.730446	0.62	0.177875
0.445238	0.106955	0.103093	0.0826115	0.16	0.372571
0.484323	0.301293	0.938144	0.399932	0.4	0.304023
0.537556	0.462893	0.907216	0.480109	0.56	0.359581
0.53701	0.269623	0.690722	0.319956	0.5	0.337103
0.53281	0.158499	0.268041	0.179969	0.5	0.24323
0.621566	0.633675	0.958763	0.797299	0.48	0.129323
0.363242	0.143108	0.0824742	0.119227	0.56	0.212249
0.560971	0.501157	0.783505	0.47742	0.66	0.347887
0.445891	0.527293	0.865979	0.567031	0.52	0.163872
0.546681	0.530621	0.896907	0.603275	0.56	0.268048
0.55896	0.321583	0.907216	0.414989	0.48	0.182445
0.517276	0.719932	0.948454	0.817392	0.54	0.151029
0.536469	0.555639	0.814433	0.520264	0.64	0.193052
0.505424	0.443466	0.505155	0.257483	0.72	0.26546
0.638889	0.690157	0.824742	0.570519	0.68	0.152424
0.554858	0.604813	0.969072	0.851416	0.5	0.106795
0.391256	0.582149	0.835052	0.56531	0.66	0.136406
0.59308	0.364922	0.896907	0.452722	0.56	0.202237
0.538143	0.411268	0.752577	0.394949	0.6	0.241748
0.482813	0.261501	0.628866	0.297519	0.64	0.241838
0.680411	0.76873	0.804124	0.662852	0.7	0.197257
0.557719	0.268086	0.381443	0.205607	0.68	0.213239
0.448442	0.67907	0.886598	0.620109	0.54	0.078108
0.537854	0.605366	0.876289	0.596418	0.66	0.125914
0.474369	0.530509	0.793814	0.468874	0.52	0.1617
0.450583	0.564279	0.742268	0.504968	0.7	0.0752962
0.532852	0.673395	0.793814	0.656606	0.66	0.236545
0.748775	0.745344	0.907216	0.619243	0.74	0.226425
0.445386	0.522078	0.896907	0.647429	0.44	0.153334
0.519407	0.639193	0.587629	0.480057	0.8	0.210905
0.551284	0.387215	0.721649	0.333865	0.68	0.187233
0.464924	0.367896	0.938144	0.48784	0.4	0.179724
0.534343	0.170484	0.113402	0.169786	0.4	0.240462
0.533702	0.392581	0.670103	0.407222	0.66	0.0647662
0.515624	0.449847	0.505155	0.271842	0.78	0.149767
0.328034	0.613224	0.824742	0.635512	0.54	0.110175
0.546326	0.381505	0.752577	0.442642	0.58	0.370362
0.660054	0.907891	0.969072	0.943425	0.58	0.132005
0.518933	0.269183	0.154639	0.140289	0.64	0.261446
0.528091	0.471886	0.938144	0.565143	0.54	0.152957
0.587262	0.545585	0.0618557	0.069548	1.04	0.0304403
0.593304	0.39229	0.927835	0.540291	0.58	0.212659
0.498909	0.553096	0.731959	0.487659	0.7	0.0920591
0.560043	0.778185	0.948454	0.945329	0.52	0.169878
0.53825	0.58274	0.989691	0.768536	0.38	0.186295
0.464171	0.475379	0.958763	0.689629	0.4	0.165988
0.497006	0.355719	0.412371	0.215645	0.78	0.240693
0.593771	0.340748	0.938144	0.440173	0.54	0.137006
0.516572	0.559551	0.85567	0.610877	0.66	0.0971458
0.563175	0.596895	0.938144	0.703606	0.62	0.179135
0.472725	0.600649	0.742268	0.578698	0.62	0.166768
0.378363	0.547112	0.907216	0.637695	0.54	0.154763
0.670841	0.470792	0.670103	0.394307	0.72	0.202075
0.49585	0.420643	0.721649	0.396607	0.6	0.297976
0.620647	0.64194	0.948454	0.831038	0.56	0.189356
0.6185	0.410005	0.628866	0.391959	0.68	0.254982
0.44933	0.397592	0.85567	0.52132	0.52	0.155961
0.607524	0.555163	0.948454	0.611291	0.64	0.177066
0.520645	0.382398	0.402062	0.209024	0.82	0.200249
0.63712	0.794648	0.958763	1.02193	0.56	0.139406
0.738969	0.757839	0.979381	0.919368	0.52	0.172804
0.420381	0.406952	0.865979	0.368824	0.54	0.0886426
0.349363	0.210584	0.0927835	0.0486614	0.24	0.170469
0.555013	0.271238	0.546392	0.238037	0.54	0.37685
0.616064	0.444029	0.865979	0.523996	0.54	0.188262
0.671308	0.604662	0.948454	0.613944	0.64	0.0929613
0.573886	0.430492	0.762887	0.420996	0.68	0.370593
0.560252	0.400887	0.587629	0.362904	0.72	0.232618
0.521285	0.514158	0.670103	0.465401	0.72	0.184694
0.57582	0.486945	0.608247	0.37344	0.74	0.219262
0.624117	0.619268	0.927835	0.664583	0.54	0.0589181
0.568279	0.585948	0.721649	0.509787	0.76	0.156942
0.458734	0.69466	0.948454	0.746829	0.52	0.136629
0.636568	0.583233	0.958763	0.699432	0.62	0.189189
0.521958	0.318212	0.701031	0.345145	0.62	0.183525
0.542457	0.837846	0.71134	0.642193	0.72	0.113521
0.446784	0.468709	0.793814	0.444637	0.6	0.145607
0.463258	0.54185	0.896907	0.489158	0.62	0.151803
0.529462	0.346939	0.948454	0.459247	0.52	0.147302
0.595269	0.399452	0.85567	0.456918	0.6	0.279119
0.494807	0.505695	0.814433	0.634994	0.54	0.128835
0.531961	0.540534	0.85567	0.534182	0.68	0.0915536
0.490329	0.569738	0.649485	0.57297	0.66	0.129815
0.469286	0.524993	0.773196	0.463385	0.58	0.173673
0.573004	0.37703	0.680412	0.435724	0.62	0.111418
0.519159	0.413861	0.948454	0.441822	0.52	0.189441
0.594884	0.811083	0.948454	0.956416	0.52	0.162955
0.682916	0.834319	0.958763	0.977956	0.66	0.117145
0.511807	0.378092	0.85567	0.371628	0.54	0.32877
0.432397	0.347011	0.608247	0.327825	0.62	0.205372
0.44734	0.299321	0.453608	0.254003	0.16	0.280138
0.458167	0.521841	0.515464	0.43429	0.8	0.136424
0.612942	0.380906	0.721649	0.381456	0.68	0.225418
0.525181	0.302373	0.680412	0.316266	0.6	0.486831
0.565109	0.410661	0.876289	0.459121	0.66	0.146676
0.549779	0.416872	0.865979	0.526775	0.48	0.352467
0.650747	0.738856	0.917526	0.891657	0.64	0.172523
0.562002	0.519646	0.690722	0.447985	0.72	0.193809
0.543504	0.41234	0.938144	0.428122	0.52	0.255193
0.396363	0.564673	0.721649	0.49182	0.66	0.17149
0.609416	0.518886	0.721649	0.460415	0.62	0.108587
0.408501	0.600934	0.948454	0.853958	0.36	0.0821991
0.56224	0.348937	0.505155	0.301566	0.76	0.160429
0.480051	0.370231	0.721649	0.374658	0.52	0.182847
0.348599	0.337118	0.597938	0.311284	0.7	0.147345
0.574544	0.443804	0.835052	0.514199	0.6	0.233365
0.344184	0.454042	0.835052	0.470692	0.56	0.26325
0.471631	0.408936	0.958763	0.48407	0.5	0.103409
0.511939	0.37973	0.690722	0.388818	0.72	0.125373
0.565515	0.401297	0.226804	0.222151	0.88	0.367348
0.514387	0.349076	0.505155	0.289464	0.66	0.149354
0.589052	0.757552	0.958763	1.04932	0.56	0.128391
0.408746	0.426271	0.618557	0.316151	0.68	0.0996535
0.545953	0.39509	0.371134	0.219257	0.86	0.297677
0.470196	0.575423	0.865979	0.604311	0.66	0.186182
0.578006	0.426954	0.835052	0.491968	0.56	0.306034
0.49366	0.63348	0.948454	0.677899	0.5	0.2072
0.449477	0.329694	0.412371	0.214111	0.8	0.122192
0.534912	0.769518	0.917526	0.641347	0.64	0.154106
0.406845	0.675193	0.876289	0.792748	0.58	0.130502
0.556186	0.464125	0.71134	0.408395	0.76	0.11161
0.53048	0.252664	0.371134	0.198602	0.62	0.271093
0.561444	0.47597	0.670103	0.422573	0.66	0.258518
0.427818	0.383219	0.474227	0.23021	0.8	0.179427
0.540502	0.573127	0.752577	0.473836	0.66	0.0629141
0.685581	0.605282	0.969072	0.740672	0.44	0.159052
0.665634	0.58713	0.958763	0.764545	0.36	0.16921
0.551345	0.463783	0.896907	0.525403	0.58	0.20747
0.496511	0.448757	0.958763	0.547401	0.48	0.260269
0.382239	0.558847	0.876289	0.619485	0.58	0.14332
0.443511	0.334247	0.494845	0.247502	0.58	0.375449
0.435537	0.196625	0.185567	0.14961	0.66	0.276876
0.517975	0.549561	0.773196	0.489056	0.7	0.113538
0.339755	0.535039	0.845361	0.457686	0.6	0.140075
0.519674	0.484894	0.680412	0.397766	0.66	0.208627
0.792903	0.863624	0.886598	0.776833	0.72	0.152306
0.521692	0.391375	0.731959	0.416008	0.52	0.385331
0.526155	0.522967	0.628866	0.396844	0.78	0.113319
0.418325	0.167504	0.298969	0.16293	0.6	0.256375
0.374402	0.332165	0.659794	0.304954	0.62	0.122406
0.512491	0.922328	0.804124	0.743905	0.68	0.0564731
0.609544	0.660299	0.948454	0.753324	0.52	0.249885
0.544231	0.383974	0.793814	0.399873	0.56	0.212385
0.555384	0.237476	0.226804	0.157539	0.6	0.298275
0.46563	0.192738	0.381443	0.193949	0.46	0.350369
0.593608	0.56411	0.948454	0.635059	0.62	0.187072
0.622227	0.507517	0.608247	0.37302	0.74	0.2582
0.531654	0.308779	0.402062	0.217706	0.64	0.204456
0.499991	0.254184	0.721649	0.274232	0.52	0.273821
0.545398	0.246726	0.907216	0.353117	0.4	0.259184
0.473809	0.175873	0.123711	0.122796	0.62	0.177681
0.565028	0.421656	0.752577	0.397247	0.68	0.185659
0.490856	0.525366	0.804124	0.525606	0.66	0.0767502
0.493743	0.393503	0.56701	0.400301	0.7	0.082216
0.447702	0.21219	0.412371	0.223284	0.66	0.120191
0.50941	0.442661	0.876289	0.485122	0.58	0.140727
0.460459	0.255675	0.329897	0.1425	0.88	0.0736091
0.427468	0.360358	0.85567	0.452956	0.28	0.159918
0.51102	0.612846	0.845361	0.53784	0.76	0.121834
0.344119	0.543876	0.587629	0.360916	0.66	0.0673065
0.633259	0.422613	0.659794	0.320035	0.66	0.122749
0.517868	0.370159	0.484536	0.259297	0.74	0.111735
0.441411	0.47659	0.85567	0.508112	0.58	0.0526154
0.576728	0.521024	0.742268	0.447782	0.7	0.218136
0.289369	0.414677	0.71134	0.425921	0.64	0.119461
0.393666	0.611462	0.876289	0.609346	0.56	0.194733
0.402619	0.271568	0.865979	0.34035	0.28	0.299312
0.449175	0.740053	0.670103	0.480596	0.62	0.129493
0.481664	0.49187	0.56701	0.353395	0.78	0.0815738
0.547161	0.334588	0.680412	0.337469	0.26	0.156993
0.577826	0.753702	0.948454	1.00424	0.48	0.263763
0.550044	0.595319	0.958763	0.769498	0.48	0.131276
0.501479	0.536615	0.597938	0.416492	0.74	0.256962
0.288495	0.406684	0.690722	0.385363	0.56	0.186664
0.468078	0.381469	0.804124	0.423882	0.6	0.220668
0.507425	0.314461	0.773196	0.324149	0.42	0.0804123
0.447138	0.306696	0.639175	0.309029	0.56	0.187296
0.554445	0.373495	0.57732	0.331311	0.68	0.167968
0.547445	0.234338	0.340206	0.196862	0.5	0.165842
0.635977	0.621407	0.721649	0.50347	0.74	0.250129
0.531951	0.244897	0.907216	0.481451	0.3	0.12548
0.584251	0.684417	0.948454	0.762758	0.56	0.219331
0.480141	0.264289	0.71134	0.337794	0.38	0.311122
0.820302	0.372616	0.948454	0.478403	0.54	0.160748
0.504372	0.340804	0.845361	0.365354	0.42	0.222786
0.594582	0.489253	0.690722	0.400039	0.76	0.185792
0.469525	0.400915	0.752577	0.412166	0.66	0.220583
0.63722	0.4478	0.845361	0.499164	0.64	0.167998
0.453315	0.383104	0.690722	0.303254	0.52	0.0794903
0.471427	0.422782	0.742268	0.435544	0.66	0.155153
0.533235	0.319276	0.56701	0.28865	0.58	0.210104
0.462443	0.355748	0.938144	0.450079	0.44	0.12125
0.481515	0.390355	0.845361	0.398205	0.62	0.146594
0.476907	0.590226	0.907216	0.703144	0.56	0.196608
0.432271	0.280238	0.484536	0.234106	0.64	0.103057
0.368972	0.328059	0.505155	0.285147	0.64	0.101245
0.541062	0.678704	0.845361	0.593578	0.62	0.109834
0.336017	0.582803	0.958763	0.540367	0.56	0.0777922
0.560183	0.32648	0.515464	0.257441	0.54	0.435906
0.510039	0.23858	0.597938	0.256621	0.44	0.163801
0.5343	0.515031	0.731959	0.515336	0.7	0.211878
0.579817	0.348684	0.536082	0.241824	0.54	0.108862
0.526728	0.392107	0.536082	0.327242	0.76	0.154375
0.398818	0.354238	0.731959	0.367435	0.26	0.164844
0.708143	0.795549	0.948454	0.754559	0.66	0.210228
0.517281	0.730006	0.793814	0.705503	0.72	0.174226
0.423286	0.649999	0.917526	0.69398	0.56	0.0999079
0.437772	0.590951	0.484536	0.372154	0.74	0.0573981
0.532407	0.419931	0.71134	0.435068	0.66	0.111436
0.56958	0.600835	0.958763	0.564442	0.6	0.134366
0.520046	0.619465	0.824742	0.532498	0.7	0.118942
0.470961	0.338735	0.845361	0.402008	0.58	0.177698
0.532295	0.520575	0.463918	0.327482	0.8	0.127295
0.565212	0.53479	0.742268	0.516244	0.62	0.112908
0.645397	0.565061	0.896907	0.694108	0.62	0.0944374
0.519772	0.266369	0.42268	0.216038	0.72	0.176399
0.521348	0.405052	0.958763	0.476228	0.52	0.109131
0.51223	0.536242	0.773196	0.4676	0.74	0.153471
0.538727	0.465348	0.804124	0.440296	0.6	0.127485
0.458741	0.22419	0.443299	0.202805	0.48	0.35873
0.496717	0.373955	0.917526	0.470065	0.52	0.214084
0.618191	0.658357	0.907216	0.568552	0.68	0.103944
0.508806	0.217534	0.123711	0.119829	0.7	0.233321
0.383982	0.241838	0.412371	0.222903	0.54	0.338867
0.478819	0.719938	0.927835	0.783176	0.5	0.0972253
0.517379	0.172004	0.0721649	0.0824743	0.72	0.286888
0.512694	0.508136	0.783505	0.481587	0.54	0.23968

## Sheet: exp_TNF_H
Speed	PeakAmplitude	Duration	TotalActivity	EarlyVsLate	OscVsNonOsc
0.51733	0.137365	0.175258	0.0768656	0.36	1.0292
0.632469	0.267728	0.42268	0.191768	0.42	0.964659
0.790829	0.470144	0.57732	0.307902	0.58	0.706399
0.615027	0.307681	0.371134	0.185778	0.72	0.969612
0.564938	0.252878	0.360825	0.193772	0.36	0.620362
0.572274	0.201204	0.350515	0.137871	0.38	1.1043
0.608458	0.194808	0.360825	0.140946	0.38	1.05509
0.666163	0.260881	0.237113	0.128257	0.7	0.570193
0.513498	0.229481	0.402062	0.191319	0.44	0.970313
0.604288	0.185713	0.14433	0.107982	0.64	0.411127
0.650402	0.36513	0.628866	0.285934	0.36	0.326289
0.561103	0.171867	0.278351	0.147311	0.46	0.587416
0.660782	0.299843	0.360825	0.184646	0.58	0.673959
0.707327	0.413692	0.56701	0.257561	0.5	0.27596
0.734444	0.387689	0.42268	0.230607	0.62	0.438529
0.667541	0.263386	0.42268	0.192788	0.52	0.796446
0.6959	0.310861	0.164948	0.159161	0.64	0.41692
0.621003	0.2039	0.175258	0.117711	0.32	0.649885
0.549488	0.198533	0.257732	0.139965	0.42	0.150973
0.81129	0.374068	0.443299	0.259505	0.48	0.508378
0.587877	0.335958	0.525773	0.286857	0.38	0.742064
0.673518	0.21763	0.340206	0.167138	0.44	0.669605
0.662985	0.267101	0.28866	0.147816	0.46	0.574341
0.642365	0.290655	0.391753	0.179927	0.72	0.743086
0.912173	0.507815	0.762887	0.473832	0.46	0.371403
0.702587	0.313197	0.175258	0.144682	0.32	0.283781
0.614736	0.21175	0.371134	0.189325	0.5	0.497022
0.667828	0.358572	0.56701	0.273643	0.54	0.651023
0.809007	0.371929	0.391753	0.210611	0.8	0.745227
0.569527	0.331418	0.494845	0.26557	0.48	0.917232
0.738018	0.333445	0.515464	0.274661	0.56	0.703296
0.634146	0.278723	0.206186	0.161626	0.66	0.532844
0.672531	0.272189	0.350515	0.160185	0.62	0.70861
0.710138	0.306366	0.257732	0.134624	0.68	0.463377
0.701271	0.270168	0.309278	0.161238	0.5	0.672798
0.612246	0.282691	0.134021	0.0723668	0.92	0.263995
0.676029	0.256604	0.329897	0.188556	0.34	0.287921
0.645337	0.242097	0.474227	0.217325	0.32	0.345277
0.499395	0.126625	0.0309278	0.0813716	0.24	0.290093
0.673408	0.331042	0.360825	0.196523	0.58	0.187869
0.879929	0.524374	0.556701	0.276015	0.58	0.33353
0.500646	0.207065	0.195876	0.127185	0.18	0.503247
0.805187	0.463334	0.391753	0.212062	0.76	0.354174
0.681379	0.241976	0.0721649	0.0888469	0.58	0.183251
0.757062	0.275198	0.350515	0.171195	0.58	0.368115
1.0708	0.65968	0.42268	0.287127	1	0.301806
0.623478	0.358821	0.329897	0.248165	0.72	0.636791
0.776228	0.325298	0.57732	0.260186	0.52	0.51378
0.688034	0.355832	0.505155	0.274772	0.62	0.764434
0.685954	0.239055	0.381443	0.179216	0.6	0.702481
0.717428	0.306893	0.391753	0.215683	0.5	0.616108
0.821993	0.485144	0.649485	0.309615	0.5	0.387859
0.46751	0.30301	0.381443	0.17395	0.26	0.789902
0.678052	0.28846	0.340206	0.194545	0.54	0.56117
0.875078	0.511119	0.773196	0.408824	0.62	0.416111
0.889709	0.489759	0.443299	0.270423	0.46	0.315073
0.725793	0.296847	0.515464	0.23691	0.34	0.673429
0.692594	0.275206	0.42268	0.1916	0.54	0.81834
1.02309	0.733018	0.649485	0.563283	0.62	0.41352
0.681603	0.420024	0.391753	0.246357	0.58	0.445136
0.701578	0.355354	0.484536	0.243051	0.58	0.423329
0.574524	0.223189	0.402062	0.180183	0.46	0.621622
0.498737	0.251426	0.371134	0.200507	0.44	0.363129
0.752029	0.408588	0.546392	0.326245	0.54	0.787813
0.452761	0.26372	0.185567	0.112382	-0.14	0.0800979
0.714546	0.423843	0.701031	0.366798	0.58	0.552547
0.685555	0.248709	0.28866	0.161201	0.32	0.474357
0.452734	0.147043	0.237113	0.126941	0.52	0.873627
0.677462	0.325608	0.402062	0.195295	0.58	0.312501
0.641882	0.329773	0.28866	0.204665	0.48	0.375137
0.727339	0.340955	0.402062	0.211358	0.46	0.537855
0.749616	0.34435	0.298969	0.226945	0.58	0.349452
0.525291	0.379933	0.546392	0.291464	0.58	0.707659
0.86177	0.448109	0.381443	0.206468	0.68	0.239637
0.863459	0.525668	0.42268	0.24236	0.62	0.426608
0.702804	0.46097	0.525773	0.31761	0.72	0.396193
0.611147	0.286913	0.56701	0.253282	0.62	0.461451
0.67577	0.317615	0.484536	0.263323	0.3	0.650353
0.878927	0.525443	0.773196	0.525571	0.6	0.504425
0.578673	0.308294	0.494845	0.262282	0.48	0.769678
0.823868	0.409639	0.381443	0.233949	0.56	0.328699
0.862797	0.467386	0.42268	0.218024	0.78	0.375618
0.516366	0.231698	0.309278	0.168094	0.52	0.692707
0.60564	0.401957	0.453608	0.235664	0.6	0.672761
0.874923	0.514046	0.680412	0.386183	0.64	0.453338
0.725581	0.292907	0.402062	0.197704	0.52	0.390746
0.793778	0.33239	0.278351	0.170461	0.84	0.384313
0.728958	0.399786	0.835052	0.411194	0.34	0.436658
0.656304	0.289361	0.515464	0.217011	0.34	0.395467
0.59271	0.212331	0.28866	0.163449	0.56	0.693696
0.857196	0.479347	0.690722	0.339794	0.48	0.375897
0.848061	0.465191	0.608247	0.307378	0.64	0.357063
0.566769	0.248583	0.164948	0.158863	0.54	0.60445
0.68016	0.240805	0.123711	0.102509	0.74	0.426218
0.66379	0.195484	0.350515	0.169796	0.46	0.705084
0.830326	0.508277	0.56701	0.362095	0.56	0.659359
0.715939	0.213232	0.525773	0.205944	0.36	0.794815
0.838776	0.579082	0.876289	0.501299	0.52	0.430486
0.835852	0.400606	0.134021	0.154863	0.7	0.180643
0.667131	0.383186	0.268041	0.184276	0.9	0.302721
0.884718	0.594244	0.649485	0.419884	0.62	0.588278
0.598894	0.162636	0.206186	0.133386	0.42	0.83888
0.655343	0.417642	0.670103	0.329116	0.68	0.191144
0.622817	0.281522	0.690722	0.338172	0.44	0.439403
0.751317	0.310664	0.309278	0.173687	0.6	0.710246
0.739025	0.299436	0.474227	0.244961	0.74	0.129987
0.952011	0.635253	0.814433	0.384191	0.52	0.330202
0.514039	0.202988	0.298969	0.173325	0.64	0.394256
0.756479	0.33481	0.319588	0.181226	0.62	0.358113
0.645925	0.208394	0.257732	0.171034	0.42	0.339758
0.792145	0.410158	0.690722	0.413784	0.52	0.690242
0.546848	0.257877	0.247423	0.152686	0.62	0.386556
0.628229	0.2666	0.463918	0.237579	0.5	0.5719
0.554069	0.32679	0.381443	0.192555	0.62	0.479749
0.746586	0.489365	0.618557	0.319449	0.64	0.474125
0.586911	0.284999	0.340206	0.191758	0.5	0.523604
0.803033	0.377698	0.546392	0.24757	0.5	0.269079
0.881582	0.617748	0.628866	0.321352	0.66	0.313909
0.537087	0.189618	0.350515	0.17181	0.32	0.510046
0.516287	0.188625	0.216495	0.121946	0.4	0.464623
0.808784	0.35102	0.278351	0.202077	0.78	0.395133
0.719581	0.417294	0.525773	0.272615	0.66	0.185317
0.931512	0.536869	0.536082	0.328151	0.58	0.663607
0.664814	0.282269	0.412371	0.18081	0.36	0.297895
1.0905	0.665674	0.402062	0.295696	0.86	0.294633
0.706529	0.402885	0.494845	0.238637	0.56	0.404626
0.827678	0.446787	0.43299	0.270661	0.7	0.540862
0.731279	0.359085	0.670103	0.352029	0.34	0.653321
0.532211	0.307786	0.463918	0.254933	0.52	0.371969
1.10797	0.803879	0.762887	0.472677	0.64	0.354682
0.643545	0.282832	0.494845	0.253996	0.58	0.578133
0.49652	0.100482	0.0927835	0.0750735	0.36	0.92948
0.860825	0.413889	0.536082	0.263954	0.58	0.63262
1.06702	0.668713	0.649485	0.435451	0.72	0.290918
0.957401	0.649971	0.845361	0.479424	0.72	0.262803
0.685003	0.278639	0.103093	0.112956	0.64	0.431359
0.816563	0.47942	0.463918	0.279007	0.72	0.262175
0.924572	0.581248	0.484536	0.284498	0.78	0.323033
0.618579	0.361513	0.525773	0.287319	0.76	0.460697
0.911485	0.537263	0.57732	0.322696	0.64	0.521556
0.602323	0.209553	0.0824742	0.0826896	0.84	0.288123
0.584601	0.17509	0.226804	0.140569	0.38	0.595711
0.678368	0.360841	0.340206	0.20558	0.74	0.11231
0.898144	0.557581	0.546392	0.310401	0.68	0.287764
0.703862	0.272673	0.226804	0.152526	0.64	0.244898
0.515403	0.184831	0.247423	0.136885	0.62	0.297494
0.902108	0.491054	0.886598	0.470255	0.46	0.446116
0.622526	0.244013	0.257732	0.187259	0.5	0.46233
0.529485	0.270581	0.484536	0.212638	0.54	0.601839
0.597003	0.341255	0.43299	0.23647	0.66	0.505508
0.611219	0.318428	0.57732	0.293586	0.54	0.348481
0.779575	0.400606	0.628866	0.309849	0.66	0.355751
0.779232	0.606154	0.886598	0.545647	0.58	0.25191
0.69859	0.324313	0.381443	0.226317	0.6	0.436031
0.715265	0.383242	0.56701	0.273298	0.48	0.296262
0.646066	0.21761	0.381443	0.1776	0.26	0.404479
0.805468	0.40584	0.556701	0.2887	0.66	0.358407
0.825261	0.3804	0.402062	0.248727	0.64	0.296572
0.681918	0.399119	0.391753	0.273275	0.88	0.201357
0.630498	0.305008	0.443299	0.207457	0.5	0.417444
0.830564	0.405671	0.680412	0.31977	0.5	0.384479
0.827737	0.377078	0.391753	0.238885	0.82	0.537016
0.90891	0.489844	0.474227	0.28559	0.74	0.135036
0.469854	0.32485	0.587629	0.290886	0.54	0.728124
0.790094	0.375503	0.402062	0.224217	0.38	0.173403
0.651791	0.402013	0.0721649	0.13465	0.62	0.247122
0.798442	0.467896	0.670103	0.397723	0.6	0.557483
0.654325	0.397229	0.597938	0.271677	0.44	0.333105
0.534801	0.193718	0.0721649	0.0890366	0.62	0.394302
0.66672	0.211357	0.402062	0.188105	0.4	0.779772
0.83459	0.389912	0.814433	0.4292	0.62	0.262361
0.670355	0.278667	0.360825	0.217767	0.36	0.618183
0.401743	0.192803	0.329897	0.153345	0.72	0.46687
0.741174	0.276303	0.484536	0.206414	0.58	0.433276
0.47943	0.132473	0.0824742	0.0777082	0.7	0.474526
0.683468	0.276247	0.216495	0.168971	0.76	0.173764
0.636468	0.26727	0.237113	0.161302	0.64	0.537551
0.636125	0.23496	0.484536	0.222809	0.68	0.53295
0.677143	0.390925	0.515464	0.286524	0.82	0.102943
0.688965	0.316524	0.350515	0.22686	0.36	0.597686
0.770526	0.335543	0.43299	0.273559	0.8	0.215505
0.56496	0.119305	0.0721649	0.0574325	0.92	0.362181
0.630969	0.318996	0.639175	0.322288	0.6	0.269567
0.487556	0.205816	0.329897	0.167644	0.42	0.443757
0.34644	0.187613	0.134021	0.12069	0.66	0.318067
0.706296	0.314998	0.340206	0.17607	0.84	0.209774
0.879851	0.464195	0.690722	0.353758	0.7	0.183553
0.654334	0.423907	0.865979	0.353902	0.56	0.263874
0.831387	0.429479	0.443299	0.23237	0.56	0.404954
0.622628	0.289755	0.443299	0.215787	0.58	0.426382
0.590241	0.342071	0.371134	0.226846	0.5	0.267757
0.56738	0.18669	0.0721649	0.0797272	0.62	0.203213
0.502824	0.103463	0.0927835	0.0980354	-0.04	0.124379
0.779979	0.395568	0.752577	0.357206	0.58	0.433658
0.784524	0.322118	0.164948	0.123254	0.84	0.296442
0.620544	0.342142	0.731959	0.361818	0.46	0.22605
0.603537	0.243253	0.195876	0.120591	0.78	0.184603
0.728183	0.341226	0.474227	0.252047	0.56	0.306111
0.670813	0.253621	0.237113	0.165118	0.64	0.52811
0.748426	0.279145	0.206186	0.138638	0.76	0.301198
0.646245	0.237546	0.463918	0.202467	0.68	0.262865
0.612669	0.209601	0.329897	0.177713	0.62	0.429246
0.727473	0.356704	0.28866	0.176256	0.86	0.488073
0.676145	0.314267	0.618557	0.324644	0.54	0.662244
0.592498	0.266819	0.0721649	0.0668459	0.8	0.172816
0.848349	0.508783	0.659794	0.321846	0.52	0.228787
0.864535	0.498736	0.546392	0.254582	0.76	0.125915
0.739974	0.302953	0.484536	0.242851	0.66	0.195574
0.930551	0.560733	0.649485	0.361278	0.74	0.403032

## Sheet: exp_LPS_L
Speed	PeakAmplitude	Duration	TotalActivity	EarlyVsLate	OscVsNonOsc
0.423213	0.470914	0.649485	0.35357	0.6	0.157416
0.342677	0.192542	0.113402	0.126044	0.52	0.281257
0.221023	0.0503657	0	0.00638655	0.2	0.29935
0.478706	0.858755	0.494845	0.446149	0.68	0.312755
0.477934	0.434263	0.412371	0.24059	0.82	0.0771774
0.494358	0.299343	0.340206	0.18566	0.62	0.338583
0.537349	0.280524	0.474227	0.244223	0.6	0.362139
0.497609	0.413016	0.505155	0.333777	0.66	0.215807
0.495568	0.417266	0.515464	0.29605	0.26	0.373203
0.448584	0.286183	0.639175	0.326474	0.56	0.190098
0.432072	0.210432	0.28866	0.137942	0.74	0.176702
0.38191	0.267073	0.721649	0.305878	0.38	0.225106
0.529869	0.506553	0.494845	0.281736	0.8	0.285296
0.410416	0.734706	0.587629	0.521002	0.66	0.0709672
0.45991	0.436457	0.597938	0.375929	0.66	0.101864
0.367015	0.353665	0.237113	0.14464	0.8	0.111847
0.716058	0.391766	0.525773	0.279753	0.8	0.122476
0.495315	0.324149	0.546392	0.227965	0.5	0.29932
0.359593	0.378952	0.525773	0.292907	0.66	0.131241
0.464467	0.202121	0.164948	0.131385	0.66	0.24348
0.492575	0.542024	0.742268	0.460225	0.74	0.0826223
0.416419	0.517734	0.701031	0.446872	0.7	0.0605989
0.520051	0.498596	0.608247	0.394391	0.78	0.0984891
0.427396	0.328561	0.402062	0.245261	0.68	0.154169
0.484768	0.279157	0.319588	0.190054	0.78	0.107121
0.362543	0.456833	0.412371	0.265421	0.76	0.0622171
0.469109	0.286012	0.463918	0.225965	0.64	0.376632
0.49574	0.309201	0.268041	0.180293	0.8	0.229164
0.382181	0.276884	0.309278	0.154867	0.82	0.0853126
0.408458	0.620183	0.793814	0.570447	0.6	0.114674
0.557341	0.713255	0.391753	0.491228	0.86	0.0828295
0.541407	0.666591	0.628866	0.540865	0.76	0.179397
0.499638	0.503453	0.814433	0.566683	0.66	0.133304
0.424009	0.367989	0.402062	0.219512	0.74	0.213531
0.447875	0.207694	0.298969	0.158929	0.3	0.758931
0.490664	0.301856	0.505155	0.236863	0.74	0.171022
0.504337	0.173363	0.216495	0.161588	0.46	0.169807
0.350773	0.388561	0.474227	0.256299	0.74	0.078074
0.416631	0.260234	0.329897	0.163114	0.6	0.303427
0.448296	0.249344	0.340206	0.170591	0.64	0.420261
0.530734	0.164966	0.185567	0.138769	0.7	0.117778
0.439683	0.230657	0.247423	0.148846	0.72	0.276746
0.467269	0.273151	0.329897	0.171969	0.84	0.231478
0.47869	0.612797	0.690722	0.487451	0.66	0.116612
0.440558	0.0494471	0	0.0317286	0.08	0.250057
0.428102	0.243631	0.319588	0.198684	0.62	0.354395
0.425472	0.144723	0.0515464	0.0435471	0.56	0.340873
0.458572	0.297241	0.28866	0.150182	0.8	0.25375
0.444663	0.45517	0.618557	0.444642	0.58	0.156391
0.448279	0.181122	0.206186	0.129267	0.56	0.219665
0.479647	0.228516	0.237113	0.178947	0.64	0.299076
0.465404	0.338637	0.886598	0.327512	0.5	0.121608
0.508835	0.22439	0.360825	0.185126	0.58	0.23043
0.475371	0.296234	0.536082	0.266514	0.7	0.0782623
0.491641	0.0492912	0	0.0507059	0.42	0.581661
0.51288	0.811854	0.649485	0.517734	0.46	0.268278
0.525559	0.2124	0.505155	0.283651	0.58	0.180756
0.422941	0.0707309	0	0.0370484	0.54	0.372367
0.492686	0.562225	0.412371	0.232527	0.84	0.111657
0.483323	0.316534	0.525773	0.249891	0.54	0.609984
0.507845	0.228859	0.412371	0.230387	0.58	0.259172
0.425342	0.358168	0.350515	0.188727	0.84	0.165754
0.476639	0.291556	0.154639	0.148683	0.5	0.250351
0.508188	0.173917	0.257732	0.143426	0.82	0.056538
0.523835	0.558876	0.525773	0.291808	0.74	0.166656
0.322959	0.310861	0.340206	0.170514	0.62	0.304636
0.517071	0.125173	0.505155	0.230072	0.54	0.198818
0.44667	0.813813	0.886598	0.688558	0.62	0.138173
0.501256	0.168967	0.237113	0.16154	0.28	0.258689
0.51753	0.215339	0.206186	0.156393	0.42	0.143367
0.467981	0.492827	0.443299	0.256321	0.78	0.232283
0.355299	0.306614	0.42268	0.24992	0.34	0.504715
0.467509	0.299368	0.484536	0.237801	0.62	0.32983
0.439316	0.279765	0.340206	0.186008	0.74	0.297951
0.489627	0.507626	0.793814	0.569134	0.58	0.0726775
0.446125	0.357155	0.443299	0.260703	0.78	0.112045
0.433525	0.407085	0.371134	0.237662	0.72	0.161568
0.398922	0.141853	0.0412371	0.0791533	0.4	0.439044
0.466106	0.446533	0.474227	0.267005	0.86	0.139096
0.520349	0.45796	0.57732	0.405596	0.78	0.0491117
0.394266	0.349453	0.608247	0.300331	0.44	0.438955
0.406936	0.523923	0.773196	0.408296	0.6	0.157296
0.382415	0.192815	0.278351	0.139967	0.74	0.0998256
0.469174	0.496541	0.57732	0.412164	0.66	0.152248
0.434067	0.688863	0.659794	0.414776	0.68	0.145916
0.282851	0.245702	0.443299	0.206504	0.5	0.187821
0.42611	0.37691	0.298969	0.201264	0.78	0.1817
0.417	0.510097	0.649485	0.423723	0.66	0.109217
0.468034	0.420615	0.587629	0.299021	0.74	0.269726
0.496122	0.424189	0.28866	0.220642	0.84	0.131738
0.460583	0.354688	0.628866	0.297779	0.56	0.338137
0.455199	0.55401	0.494845	0.353103	0.78	0.0887759
0.211016	0.107067	0.154639	0.107972	0.76	0.268635
0.453977	0.669783	0.639175	0.469297	0.78	0.0630709
0.560863	0.379833	0.474227	0.23531	0.74	0.0731596
0.46618	0.297522	0.28866	0.165096	0.8	0.133735
0.371115	0.434601	0.762887	0.398203	0.42	0.240726
0.37414	0.400687	0.783505	0.445213	0.44	0.254736
0.445633	0.0816824	0	0.0315209	0.34	0.380514
0.530974	0.203215	0.185567	0.139115	0.68	0.226116
0.433102	0.526307	0.958763	0.55177	0.52	0.328245
0.567797	0.66559	0.57732	0.335124	0.72	0.162207
0.396958	0.326277	0.845361	0.342013	0.48	0.180542
0.373827	0.421881	0.804124	0.401117	0.64	0.0713864
0.382958	0.38313	0.597938	0.261145	0.7	0.169966
0.442461	0.347648	0.618557	0.329904	0.7	0.151801
0.486472	0.61582	0.556701	0.301162	0.78	0.125644
0.472355	0.349838	0.453608	0.246193	0.82	0.206195
0.435906	0.482414	0.927835	0.47301	0.56	0.0634064
0.665123	0.408673	0.979381	0.597977	0.6	0.0650043
0.383114	0.304952	0.319588	0.189233	0.56	0.472087
0.449841	0.209389	0.402062	0.209225	0.62	0.103061
0.317371	0.256013	0.371134	0.198239	0.68	0.163307
0.41386	0.154467	0.123711	0.103161	0.58	0.4279
0.37349	0.246898	0.484536	0.207596	0.64	0.137592
0.37093	0.188222	0.123711	0.0861622	0.78	0.3034
0.329508	0.201969	0.237113	0.101341	0.7	0.221266
0.430881	0.288432	0.360825	0.200642	0.38	0.144723
0.487774	0.375883	0.391753	0.232012	0.56	0.316572
0.52109	0.437246	0.247423	0.176097	0.72	0.195222
0.51107	0.555034	0.57732	0.390977	0.78	0.0385241
0.386772	0.261641	0.0824742	0.0587978	0.82	0.368586
0.47605	0.252858	0.381443	0.219662	0.08	0.0961779
0.440685	0.208796	0.0721649	0.101148	0.5	0.319955
0.559475	0.740278	0.57732	0.430092	0.86	0.173244
0.473167	0.0774799	0	0.0456236	0.62	0.183618
0.368599	0.245235	0.154639	0.123185	0.7	0.490562
0.494486	0.503014	0.618557	0.37471	0.78	0.133293
0.387026	0.478507	0.804124	0.434072	0.32	0.29964
0.433183	0.210558	0.237113	0.159756	0.72	0.207013
0.450006	0.217023	0.195876	0.132908	0.58	0.145691
0.590119	0.362599	0.474227	0.268496	0.8	0.0945876
0.446259	0.435389	0.474227	0.297119	0.8	0.181078
0.507923	0.63151	0.546392	0.403621	0.84	0.218282
0.360684	0.276219	0.319588	0.174486	0.76	0.376867
0.482117	0.13481	0.0824742	0.0584823	0.8	0.20498
0.493485	0.23198	0.154639	0.0773587	0.88	0.268662
0.417826	0.490153	0.329897	0.217244	0.88	0.290651
0.473306	0.271394	0.257732	0.177611	0.6	0.323404
0.375503	0.347727	0.474227	0.262159	0.78	0.218664
0.480842	0.39427	0.618557	0.330785	0.74	0.126935
0.463829	0.309325	0.835052	0.400803	0.26	0.0915971
0.490621	0.54591	0.525773	0.345879	0.82	0.243103
0.527715	0.321471	0.360825	0.2125	0.8	0.262705
0.473021	0.254074	0.350515	0.197157	0.64	0.433829
0.433919	0.178355	0.195876	0.150632	0.46	0.29523
0.516957	0.565548	0.484536	0.352336	0.76	0.10822
0.448012	0.300308	0.597938	0.279845	0.6	0.523093
0.467643	0.520912	0.381443	0.250693	0.64	0.486509
0.570739	0.58558	0.412371	0.368762	0.74	0.19707
0.49861	0.290738	0.515464	0.285314	0.74	0.0907917
0.521906	0.263503	0.298969	0.194874	0.66	0.440337
0.454691	0.263497	0.371134	0.193388	0.48	0.511144
0.479837	0.385691	0.443299	0.246695	0.86	0.118551
0.510125	0.320517	0.57732	0.298788	0.66	0.18535
0.447998	0.467502	0.587629	0.359009	0.7	0.0477634
0.486351	0.307271	0.494845	0.294158	0.78	0.16062
0.395127	0.501635	0.793814	0.423072	0.64	0.205682
0.328385	0.327775	0.381443	0.233866	0.76	0.178334

## Sheet: exp_LPS_M
Speed	PeakAmplitude	Duration	TotalActivity	EarlyVsLate	OscVsNonOsc
0.477385	0.9429	0.628866	0.674374	0.82	0.0167535
0.408761	0.331863	0.628866	0.303968	0.56	0.453836
0.483232	0.283254	0.474227	0.242878	0.74	0.305646
0.578048	0.864384	0.670103	0.605383	0.78	0.122941
0.577385	0.767413	0.845361	0.856826	0.64	0.125415
0.459548	0.810351	0.773196	0.662984	0.78	0.0576882
0.477818	0.35349	0.536082	0.317949	0.6	0.184509
0.641059	0.879727	0.845361	0.87593	0.74	0.236534
0.552748	0.369931	0.278351	0.164036	0.9	0.12526
0.450288	0.542075	0.773196	0.51029	0.7	0.118229
0.422696	0.625994	0.814433	0.521929	0.64	0.153889
0.440024	0.497328	0.639175	0.379989	0.62	0.117685
0.460993	0.598169	0.57732	0.53998	0.7	0.118789
0.520951	0.777622	0.731959	0.660497	0.76	0.145045
0.470022	0.367781	0.587629	0.315234	0.66	0.190188
0.467295	0.592991	0.701031	0.454001	0.72	0.151344
0.455309	1.16387	0.938144	1.11663	0.58	0.0866565
0.470543	0.44522	0.546392	0.384705	0.78	0.0775505
0.717258	0.676931	0.845361	0.602049	0.66	0.200379
0.519977	0.919683	0.773196	0.780345	0.74	0.0676679
0.442444	0.413384	0.618557	0.39054	0.62	0.254602
0.519702	0.591858	0.670103	0.444915	0.7	0.122151
0.435794	0.264343	0.525773	0.24365	0.66	0.237256
0.501803	0.763495	0.886598	0.595916	0.76	0.135772
0.43879	0.639699	0.824742	0.619256	0.68	0.0958326
0.589125	0.803147	0.845361	0.76548	0.74	0.173008
0.547415	0.338656	0.536082	0.344275	0.52	0.121227
0.487551	0.336808	0.505155	0.247627	0.76	0.123271
0.593021	1.03895	0.835052	0.75627	0.74	0.177753
0.474657	0.458381	0.721649	0.429382	0.7	0.113285
0.553835	0.609165	0.845361	0.62994	0.66	0.169933
0.458457	0.340016	0.340206	0.169765	0.96	0.125351
0.540907	0.923624	0.917526	0.896988	0.7	0.113754
0.503343	0.650929	0.742268	0.595553	0.72	0.0497966
0.497323	0.218623	0.443299	0.177481	0.82	0.215544
0.470757	0.358015	0.556701	0.297383	0.74	0.103405
0.502851	0.459085	0.804124	0.42179	0.64	0.207135
0.50343	0.605388	0.505155	0.487541	0.78	0.123206
0.482012	0.894461	0.927835	0.944939	0.66	0.0865943
0.432786	0.351061	0.628866	0.328507	0.72	0.0521594
0.454861	0.424273	0.628866	0.31726	0.64	0.306165
0.483836	0.373921	0.690722	0.35707	0.38	0.175869
0.49068	0.522035	0.742268	0.394497	0.68	0.0982624
0.574808	0.395149	0.917526	0.489957	0.62	0.0796241
0.419378	0.492385	0.690722	0.439389	0.66	0.106039
0.357205	0.40826	0.319588	0.204192	0.72	0.144013
0.473837	0.349996	0.463918	0.282248	0.72	0.122844
0.40346	0.512199	0.773196	0.462243	0.64	0.16738
0.460741	0.280412	0.309278	0.209413	0.8	0.195644
0.375854	0.243906	0.402062	0.203206	0.44	0.340371
0.438319	0.221258	0.298969	0.188174	0.52	0.386499
0.479873	0.710449	0.896907	0.7093	0.64	0.145052
0.529779	0.176009	0.278351	0.157633	0.76	0.216349
0.577522	0.551756	0.618557	0.414842	0.82	0.283834
0.426157	0.268592	0.319588	0.153797	0.9	0.215076
0.418267	0.172409	0.164948	0.08901	0.88	0.219632
0.553539	0.37646	0.402062	0.262574	0.9	0.143723
0.533755	0.249287	0.237113	0.136639	0.74	0.311453
0.53859	0.624245	0.907216	0.631076	0.68	0.0544061
0.545324	0.903839	0.814433	0.69906	0.76	0.212539
0.562311	0.75055	0.71134	0.551444	0.86	0.186929
0.529303	0.239088	0.43299	0.207962	0.36	0.245182
0.423008	0.171362	0.226804	0.173398	0.42	0.249583
0.488467	0.598322	0.845361	0.613655	0.46	0.199742
0.430924	0.216788	0.329897	0.18217	0.36	0.485524
0.510287	0.557745	0.608247	0.516103	0.74	0.0470702
0.402632	0.252383	0.278351	0.145438	0.74	0.213176
0.525815	0.387632	0.494845	0.292308	0.76	0.125078
0.492156	0.396948	0.835052	0.445625	0.52	0.336631
0.568688	1.00264	0.876289	0.942387	0.66	0.209436
0.536818	0.307544	0.474227	0.268681	0.8	0.0891001
0.566701	0.658075	0.948454	0.665186	0.7	0.0997706
0.480797	0.514662	0.71134	0.467893	0.7	0.0793597
0.466191	0.573172	0.876289	0.500315	0.68	0.0980564
0.486287	0.631819	0.546392	0.378097	0.72	0.274682
0.475913	0.292991	0.793814	0.343791	0.44	0.594058
0.486404	0.534681	0.608247	0.449997	0.74	0.0550095
0.342461	0.254464	0.0618557	0.0617037	1.02	0.321729
0.515407	0.339116	0.628866	0.307277	0.62	0.252554
0.566015	0.847077	0.639175	0.473117	0.94	0.195331
0.447	0.418926	0.494845	0.314235	0.76	0.146271
0.522626	0.320878	0.57732	0.285854	0.68	0.286849
0.465247	0.276645	0.0721649	0.0917777	0.8	0.0469176
0.436587	0.210775	0.0412371	0.0767005	0.86	0.107903
0.533097	0.147944	0.0721649	0.0896628	0.64	0.482761
0.432747	0.422547	0.556701	0.324469	0.68	0.135589
0.525654	0.467491	0.752577	0.519739	0.72	0.16411
0.485091	0.682897	0.670103	0.492239	0.72	0.165106
0.515498	0.809704	0.649485	0.662582	0.8	0.113921
0.426138	0.800839	0.948454	0.767649	0.54	0.0775204
0.425795	0.808016	0.948454	0.953377	0.58	0.137531
0.495069	0.955851	0.938144	1.10801	0.52	0.0571414
0.52377	0.315111	0.608247	0.286726	0.6	0.155361
0.523961	0.731964	0.639175	0.656646	0.76	0.113739
0.474352	0.816008	0.608247	0.433587	0.88	0.143521
0.468108	0.352089	0.597938	0.315798	0.7	0.16202
0.549145	0.648057	0.958763	0.659851	0.66	0.111633
0.537416	0.693534	0.886598	0.583071	0.66	0.247961
0.67429	0.788879	0.824742	0.655364	0.7	0.201784
0.453593	0.13659	0.113402	0.106763	0.42	0.553545
0.519353	0.279586	0.515464	0.2196	0.56	0.1344
0.480174	0.300278	0.474227	0.238714	0.34	0.265303
0.532071	0.492302	0.865979	0.572456	0.62	0.117478
0.361254	0.435164	0.659794	0.364279	0.72	0.0674741
0.440318	0.146935	0.0309278	0.0734646	0.58	0.296301
0.485274	0.797744	0.71134	0.678316	0.72	0.265891
0.377101	0.547381	0.587629	0.374701	0.72	0.104066
0.451941	0.690032	0.907216	0.776307	0.62	0.0792275
0.481358	0.347873	0.56701	0.277444	0.62	0.117053
0.501412	0.609063	0.680412	0.494139	0.8	0.151211
0.469181	0.137795	0	0.0731929	0.22	0.0964851
0.54778	0.638847	0.845361	0.531703	0.54	0.111291
0.478689	0.807011	0.659794	0.675032	0.72	0.0946357
0.467515	0.224061	0.391753	0.178447	0.74	0.0645784
0.510528	0.639952	0.670103	0.555509	0.74	0.0992975
0.45584	0.726038	0.587629	0.461978	0.8	0.217161
0.607714	0.470792	0.690722	0.41805	0.66	0.194148
0.454861	0.398263	0.927835	0.48213	0.36	0.107261
0.421981	0.389124	0.71134	0.392637	0.66	0.137156
0.554911	0.605614	0.958763	0.710604	0.58	0.138379
0.409362	0.588734	0.670103	0.424208	0.58	0.169844
0.423705	0.53397	0.835052	0.57074	0.64	0.136727
0.413091	0.257411	0.762887	0.296884	0.34	0.217908
0.445231	0.371462	0.742268	0.44455	0.58	0.0711014
0.478185	0.324436	0.845361	0.424605	0.5	0.158232
0.47713	0.667265	0.494845	0.366057	0.86	0.0987617
0.42175	0.502819	0.742268	0.38835	0.62	0.114177
0.46204	0.446609	0.453608	0.286526	0.8	0.0993499
0.488078	0.693829	0.731959	0.593113	0.74	0.06798
0.505382	0.570667	0.690722	0.455007	0.78	0.127333
0.5383	0.685025	0.907216	0.697673	0.56	0.265503
0.508235	0.520628	0.597938	0.390383	0.74	0.0801143
0.393942	0.364159	0.628866	0.339747	0.54	0.065723
0.553038	0.715598	0.896907	0.78972	0.56	0.255209
0.483305	0.499581	0.556701	0.358947	0.82	0.350137
0.583731	0.580279	0.587629	0.315545	0.82	0.100955
0.465795	0.406362	0.670103	0.397355	0.64	0.0522378
0.447169	0.436599	0.56701	0.373483	0.72	0.5557
0.515869	0.615561	0.824742	0.56868	0.72	0.0420059
0.482517	0.573875	0.721649	0.45107	0.66	0.123285
0.538336	0.31954	0.896907	0.395518	0.48	0.140122
0.456699	0.581474	0.56701	0.425212	0.72	0.115453
0.497803	0.274913	0.443299	0.213504	0.82	0.173642
0.489248	0.54391	0.876289	0.586929	0.6	0.115686
0.393731	0.498206	0.701031	0.52881	0.4	0.168843
0.524364	0.621238	0.752577	0.48134	0.72	0.211062
0.471362	0.440874	0.85567	0.477435	0.66	0.0621002
0.484719	0.63044	0.783505	0.450161	0.7	0.0367703
0.36714	0.328	0.391753	0.228975	0.78	0.0569488
0.427425	0.685233	0.721649	0.520507	0.76	0.0581886
0.55663	0.67876	0.845361	0.427423	0.74	0.0501162
0.49428	1.07114	0.742268	0.737449	0.82	0.141959
0.458862	0.387045	0.639175	0.342148	0.68	0.176192
0.455348	0.370629	0.783505	0.428553	0.56	0.369265
0.639452	0.603312	0.721649	0.548899	0.72	0.269533
0.386188	0.438717	0.917526	0.449395	0.46	0.127963
0.531697	0.502986	0.628866	0.375915	0.72	0.129098
0.452616	0.330307	0.298969	0.154944	0.56	0.46182
0.48083	0.079872	0.0618557	0.116097	0.42	0.12708
0.487376	0.346375	0.546392	0.249929	0.64	0.252545
0.457633	0.62204	0.793814	0.489616	0.68	0.0813516
0.372332	0.224857	0.371134	0.178217	0.72	0.126287
0.521901	0.44704	0.71134	0.369979	0.72	0.233313
0.424167	0.386282	0.525773	0.243472	0.42	0.336635
0.605319	0.726582	0.783505	0.527936	0.82	0.126925
0.368954	0.393307	0.752577	0.429838	0.54	0.604641
0.531296	0.500299	0.773196	0.483217	0.64	0.125519
0.529267	0.632861	0.742268	0.353328	0.52	0.19611
0.543657	0.528032	0.752577	0.410383	0.7	0.245723
0.449493	0.414505	0.752577	0.446269	0.54	0.144395
0.496621	0.420519	0.649485	0.443264	0.68	0.0719627
0.447381	0.405188	0.453608	0.311862	0.76	0.0552896
0.452682	0.725898	0.56701	0.505807	0.78	0.115022
0.460825	0.41746	0.731959	0.422273	0.64	0.116366
0.396295	0.137792	0.0309278	0.1077	0.54	0.157667
0.495547	0.119829	0	0.0291209	0.34	0.417356
0.423699	0.339958	0.587629	0.2895	0.76	0.0412588
0.477682	0.385578	0.56701	0.307085	0.64	0.258466
0.478576	0.5264	0.659794	0.435704	0.72	0.174064
0.494422	0.519378	0.71134	0.425141	0.74	0.0989881
0.598958	0.285857	0.701031	0.334051	0.3	0.142983
0.455983	0.0720152	0.0206186	0.028914	0.02	0.192727
0.532863	0.710166	0.742268	0.550726	0.76	0.224657
0.419559	0.399762	0.556701	0.285181	0.54	0.264414
0.445646	0.299154	0.618557	0.309514	0.6	0.260986
0.585578	0.752492	0.958763	0.788736	0.62	0.184737
0.539212	0.797097	0.886598	0.711131	0.62	0.30666
0.364715	0.39648	0.546392	0.316488	0.64	0.422197
0.510744	0.480104	0.907216	0.566348	0.52	0.199643
0.541797	0.514524	0.742268	0.493388	0.74	0.151141
0.584954	0.470146	0.762887	0.5283	0.78	0.0767007
0.477027	0.70147	0.762887	0.694413	0.62	0.0757769
0.544659	0.558228	0.659794	0.434397	0.72	0.157127
0.431692	0.299878	0.597938	0.295903	0.58	0.222429
0.499583	0.698804	1	0.787161	0.44	0.113619
0.541814	0.668362	0.56701	0.468318	0.8	0.310035
0.470859	0.318978	0.587629	0.288876	0.62	0.258698
0.381911	0.369507	0.597938	0.363275	0.64	0.140636
0.498657	0.479549	0.71134	0.423522	0.7	0.179482
0.520057	0.27912	0.845361	0.449888	0.62	0.214277
0.44454	0.346633	0.649485	0.334361	0.54	0.102683
0.444967	0.602242	0.865979	0.621192	0.56	0.19392
0.49102	0.783999	0.948454	0.868613	0.58	0.0815907
0.534248	0.365203	0.690722	0.39731	0.68	0.106886
0.44443	0.384562	0.793814	0.447481	0.48	0.132449
0.460391	0.243849	0.381443	0.185368	0.5	0.342309
0.497263	0.483421	0.907216	0.558494	0.62	0.0764251
0.390367	0.358899	0.845361	0.425945	0.38	0.181615
0.479712	0.409419	0.474227	0.288505	0.72	0.0997481
0.4197	0.26493	0.350515	0.159771	0.76	0.0460869
0.454181	0.231363	0.175258	0.121857	0.72	0.181661
0.406387	0.609728	0.896907	0.728397	0.46	0.170623
0.456095	0.897619	0.948454	0.8347	0.56	0.094841
0.478199	0.486318	0.71134	0.456046	0.62	0.123355
0.43722	0.363196	0.773196	0.398355	0.58	0.257484
0.519352	0.454751	0.360825	0.262421	0.88	0.198782
0.431057	0.86959	0.865979	0.849709	0.68	0.101947
0.472326	0.575356	0.85567	0.646613	0.52	0.107748
0.468432	0.221022	0.154639	0.1355	0.56	0.482128
0.478442	0.543148	0.896907	0.671488	0.46	0.266717
0.45222	0.579053	0.505155	0.30411	0.82	0.0935999
0.601554	0.438597	0.474227	0.302565	0.74	0.162358
0.368652	0.128238	0.0515464	0.0700328	0.18	0.255524
0.447833	0.733074	0.71134	0.574304	0.72	0.137955
0.372409	0.332305	0.556701	0.266407	0.74	0.129516
0.461585	0.285233	0.474227	0.250128	0.66	0.164341
0.44046	0.259741	0.597938	0.275373	0.5	0.297826
0.604092	0.521785	0.845361	0.512096	0.62	0.286755
0.446566	0.742501	0.793814	0.586881	0.64	0.0571003
0.539988	0.483504	0.773196	0.581604	0.1	0.318198

## Sheet: exp_CpG_L
Speed	PeakAmplitude	Duration	TotalActivity	EarlyVsLate	OscVsNonOsc
0.477189	0.162286	0.0721649	0.0807569	0.72	0.250219
0.393092	0.181981	0.0927835	0.0863736	0.6	0.230401
0.459965	0.215909	0.773196	0.343807	0.42	0.172928
0.515397	0.323071	0.835052	0.445357	0.62	0.116856
0.476765	0.410323	0.618557	0.329278	0.68	0.2418
0.495277	0.242012	0.164948	0.161977	0.22	0.201957
0.403365	0.256379	0.350515	0.199663	0.6	0.346487
0.499549	0.1711	0.443299	0.181213	0.68	0.129618
0.550821	0.16009	0.298969	0.172452	0.56	0.230587
0.498618	0.1174	0.103093	0.094228	0.4	0.255923
0.412987	0.124121	0.103093	0.0532033	-0.18	0.240945
0.470645	0.164237	0.412371	0.194867	0.4	0.360522
0.382921	0.289868	0.0721649	0.11006	0.44	0.199108
0.459333	0.799925	0.907216	0.865761	0.44	0.161076
0.443207	0.339819	0.226804	0.171233	0.52	0.225091
0.512776	0.221437	0.268041	0.142116	0.9	0.179524
0.551725	0.303117	0.505155	0.283256	0.56	0.265215
0.595049	0.773063	0.917526	0.573536	0.72	0.145936
0.458757	0.0705597	0	0.00974367	0.18	0.136829
0.612151	0.835566	0.670103	0.54536	0.86	0.152918
0.50636	0.152963	0.14433	0.111747	0.66	0.274243
0.40506	0.246607	0.360825	0.177847	0.52	0.411606
0.481879	0.28711	0.319588	0.179196	0.72	0.409302
0.497265	0.136923	0.0412371	0.0603259	0.46	0.265492
0.661158	0.841026	0.948454	0.733607	0.62	0.190572
0.371804	0.258236	0.268041	0.184154	0.7	0.208029
0.274507	0.201173	0.216495	0.146028	0.32	0.126649
0.62699	0.747314	0.670103	0.469027	0.9	0.253314
0.467914	0.163179	0.175258	0.122361	0.56	0.418257
0.419154	0.10598	0	0.116957	0.42	0.118137
0.443302	0.443381	0.268041	0.222217	0.82	0.148377
0.251129	0.398762	0.484536	0.262611	0.22	0.2316
0.736969	0.381723	0.185567	0.121823	0.82	0.32092
0.466464	0.639727	0.659794	0.491443	0.8	0.116713
0.386633	0.129623	0.123711	0.0901288	0.36	0.484225
0.478785	0.116463	0.0618557	0.109526	0.68	0.106237
0.415008	0.260459	0.587629	0.299057	0.66	0.0775138
0.401727	0.0990922	0.0206186	0.118681	0.28	0.152909
0.402322	0.197193	0.195876	0.128504	0.7	0.168468
0.454445	0.154764	0.28866	0.184861	0.5	0.269832
0.47685	0.265244	0.762887	0.361296	0.54	0.0504421
0.463852	0.505481	0.948454	0.870431	0.56	0.0968889
0.31112	0.656088	0.896907	0.643234	0.4	0.205847
0.519203	0.316455	0.391753	0.355217	0.84	0.201592
0.495631	0.316691	0.670103	0.316027	0.5	0.28549
0.533639	0.0752897	0	0.0920354	0.34	0.118506
0.403728	0.374462	0.597938	0.331292	0.6	0.22972
0.4701	0.546811	0.690722	0.423354	0.8	0.115467
0.589943	0.831908	0.958763	0.735143	0.68	0.20633
0.319675	0.682137	0.824742	0.482699	0.6	0.125291
0.656217	0.683826	0.56701	0.420114	0.86	0.147478
0.538122	0.738505	0.56701	0.478191	0.84	0.152671
0.537572	0.560086	0.628866	0.329241	0.78	0.144953
0.463723	0.365313	0.639175	0.365706	0.66	0.150459
0.446882	0.105347	0.14433	0.0820648	0.52	0.169498
0.475459	0.254475	0.731959	0.313767	0.34	0.192173
0.502983	0.367963	0.43299	0.264864	0.76	0.245554
0.472918	0.428981	0.608247	0.353354	0.7	0.20002
0.427833	0.127072	0.0309278	0.106206	0.74	0.217675
0.51829	0.678113	0.876289	0.670288	0.66	0.100607
0.505631	0.225918	0.443299	0.23404	0.56	0.104715
0.341305	0.472649	0.0412371	0.118692	0.42	0.0647442
0.502272	0.367767	0.463918	0.273925	0.66	0.0495237
0.397015	0.421825	0.381443	0.246011	0.8	0.0725071
0.443915	0.163283	0.113402	0.0919247	0.7	0.365249
0.51295	0.182476	0.28866	0.176089	0.5	0.305743
0.505419	0.548491	0.494845	0.292442	0.92	0.158841
0.512565	0.172839	0.463918	0.201823	0.22	0.220217
0.508644	0.490322	0.474227	0.344697	0.84	0.14506
0.443429	0.879806	0.896907	0.721067	0.72	0.076879
0.491579	0.452584	0.453608	0.360401	0.74	0.206593
0.516848	0.473871	0.680412	0.480815	0.78	0.0725811
0.498965	0.155802	0.298969	0.14896	0.34	0.279052
0.522361	0.362486	0.474227	0.361271	0.8	0.0976212
0.499513	0.385715	0.670103	0.329826	0.58	0.30378
0.495426	0.38139	0.494845	0.365933	0.74	0.132255
0.457525	0.174604	0.309278	0.221112	0	0.114687
0.573717	0.744922	0.762887	0.583938	0.74	0.151248
0.468792	0.318692	0.474227	0.237524	0.68	0.16651
0.471862	0.0901444	0.0515464	0.0538169	0.5	0.555641
0.485159	0.121419	0.0824742	0.0917472	0.36	0.439798
0.455632	0.266021	0.618557	0.309805	0.46	0.420907
0.409598	0.0692004	0	0.0357765	0.8	0.0389047
0.34866	0.00985355	0	-0.017532	0.3	0.361731
0.446326	0.244148	0.762887	0.363037	0.34	0.264435
0.352604	0.105511	0	0.0188184	0.34	0.107389
0.577739	0.782234	0.948454	0.738412	0.64	0.232601
0.334978	0.181234	0.402062	0.169823	0.54	0.38901
0.42802	0.593912	0.670103	0.446375	0.78	0.0581768
0.346015	0.0734037	0	0.0270353	0.38	0.390891
0.351185	0.703099	0.907216	0.633662	0.44	0.0396038
0.49901	0.995356	0.917526	0.871707	0.7	0.119382
0.509254	0.0991444	0	-0.0108466	0.92	0.220051
0.470716	0.174421	0.42268	0.228386	0.62	0.110493
0.39296	0.18041	0.0927835	0.0765071	0.34	0.279964
0.506297	0.0949831	0.0309278	0.0676548	0.46	0.283103
0.368964	0.0979818	0	0.0501734	0.54	0.329746
0.393327	0.298282	0.701031	0.300357	0.5	0.133073
0.412904	0.270202	0.463918	0.21996	0.32	0.511785
0.375593	0.131938	0.0412371	0.0180351	0.84	0.311945
0.363722	0.103717	0	0.0432441	0.46	0.379146
0.179782	0.13767	0.0309278	0.0845045	0.18	0.0954158
0.345734	0.517802	0.989691	0.711698	0.36	0.163261
0.508649	0.400349	0.752577	0.421785	0.66	0.231342
0.650618	0.635393	0.927835	0.684034	0.62	0.207518
0.314696	0.0948751	0.0206186	0.072072	0.52	0.380442
0.499132	0.279726	0.773196	0.393569	0.64	0.2361
0.369196	0.151623	0.0824742	0.126241	0.4	0.424447
0.644661	0.620169	0.690722	0.407631	0.82	0.155518
0.500265	0.586567	0.587629	0.469151	0.76	0.156298
0.66002	0.695786	0.958763	0.751875	0.54	0.219135
0.42955	0.204232	0.0824742	0.0967656	0.48	0.280472
0.628885	0.790905	0.958763	0.899624	0.52	0.181036
0.503173	-0.000257464	0	-0.0278017	0.2	0.267217
0.495496	0.114239	0.0206186	0.0199421	0.04	0.198155
0.603263	0.496818	0.814433	0.542564	0.48	0.239386
0.550093	0.150012	0.113402	0.137302	0.64	0.144937
0.480138	0.111396	0.0412371	0.0658478	0.36	0.245376
0.487019	0.45031	0.917526	0.559784	0.4	0.26842
0.468054	0.0449516	0	-0.000432621	0.8	0.252924
0.238242	0.213833	0.185567	0.133272	0.18	0.240452
0.520528	0.22887	0.0618557	0.0441699	0.74	0.403248
0.411527	0.557022	0.237113	0.183625	0.26	0.105353
0.337249	0.296673	0.690722	0.29555	0.44	0.108338
0.480054	0.557497	0.670103	0.424062	0.4	0.153958
0.543757	0.114032	0.0927835	0.106218	0.42	0.506083
0.507361	0.399065	0.680412	0.351794	0.7	0.084567
0.488245	0.797826	0.969072	0.785312	0.58	0.0955665
0.576807	0.773486	0.546392	0.511304	0.9	0.123432
0.546491	0.584439	0.814433	0.576057	0.66	0.133273
0.411595	0.108917	0.0412371	0.104442	0.56	0.20885
0.423606	0.106079	0.0309278	0.0762495	0.44	0.377954
0.455887	0.0579039	0	0.0545748	0.56	0.395149
0.515243	0.740991	0.969072	1.01103	0.44	0.114488
0.436784	0.574394	0.917526	0.661795	0.48	0.0609343
0.497792	0.193263	0.329897	0.180266	0.7	0.183978
0.464498	0.36055	0.876289	0.481211	0.56	0.0560884
0.500188	0.471332	0.56701	0.372455	0.68	0.161134
0.680458	0.983086	0.659794	0.643347	0.84	0.156792
0.487882	0.156178	0.113402	0.084169	0.38	0.367706
0.533696	0.593237	0.608247	0.404889	0.72	0.143182
0.503434	0.0519249	0	0.0273125	0.52	0.277063
0.441933	0.0887683	0	0.103284	0.26	0.256049
0.389803	0.0968091	0.0309278	0.0658091	0.64	0.156493
0.438876	0.595811	0.195876	0.211955	0.66	0.352178
0.420995	0.650309	0.938144	0.76917	0.52	0.119672
0.481634	0.440595	0.546392	0.256129	0.58	0.107585
0.470773	0.170634	0.206186	0.145814	0.54	0.425955
0.400318	0.240472	0.752577	0.335997	0.42	0.15553
0.388495	0.0517994	0	0.0389299	0.64	0.127453
0.425649	0.271266	0.381443	0.184217	0.58	0.237474
0.572296	0.854112	0.85567	0.715143	0.7	0.0912332
0.215525	0.302931	0.298969	0.205973	0.1	0.203483
0.513646	0.121526	0	0.00962954	0.98	0.106554
0.521977	0.718271	0.979381	0.741041	0.6	0.147331
0.489034	0.324651	0.381443	0.187061	0.7	0.514214
0.576717	0.335838	0.907216	0.432418	0.48	0.151862
0.396502	0.184204	0.309278	0.189896	0.48	0.0921802
0.454754	0.3018	0.742268	0.339102	0.66	0.0787691
0.281557	0.266683	0.0721649	0.105894	0.1	0.032235
0.515679	0.609447	0.494845	0.293724	0.84	0.25759
0.477102	0.165221	0.0721649	0.106643	0.5	0.162552
0.479685	0.353491	0.391753	0.224306	0.76	0.185803
0.538795	0.0778598	0	0.0827156	0.58	0.385158
0.505031	0.187506	0.391753	0.181976	0.64	0.221823
0.52757	0.11232	0.0206186	0.0809936	0.5	0.270284
0.337379	0.109695	0.0515464	0.0635474	0.38	0.414711
0.307857	0.239349	0.536082	0.308286	0.1	0.205726
0.479302	0.11641	0.0515464	0.104928	0.66	0.32814
0.383857	0.491286	0.907216	0.563079	0.36	0.19732
0.462603	0.480879	0.247423	0.211156	0.84	0.155804
0.481131	0.233975	0.237113	0.16354	0.48	0.374878
0.744659	0.928913	0.969072	0.820769	0.66	0.209104
0.51483	0.0834824	0.0721649	0.0850274	0.52	0.422835
0.346915	0.433954	0.618557	0.369577	0.48	0.429202
0.377763	0.156384	0.154639	0.121534	0.36	0.428646
0.452488	0.234656	0.57732	0.244231	0.44	0.321478
0.388037	0.192944	0.474227	0.176194	0.74	0.170021
0.406132	0.271278	0.670103	0.322871	0.58	0.0647134
0.427373	0.477525	0.886598	0.589698	0.42	0.301243
0.467463	0.189702	0.443299	0.21221	0.22	0.123771
0.417201	0.284851	0.0515464	0.107789	0.42	0.0405471
0.234416	0.193186	0.268041	0.134674	-0.2	0.121384
0.504349	0.154888	0.164948	0.103844	0.18	0.257802
0.488203	0.15226	0.175258	0.136299	0.24	0.250037
0.255418	0.19335	0.28866	0.151758	0.16	0.125108
0.380987	0.392557	0.783505	0.356818	0.56	0.113328
0.431302	0.465062	0.371134	0.245608	0.34	0.206303
0.451028	0.117256	0.103093	0.116306	0.54	0.331122
0.662498	0.760906	0.835052	0.550633	0.7	0.174313
0.488294	0.13552	0.0412371	0.0726251	0.26	0.294862
0.51868	0.1095	0.0618557	0.0834004	0.72	0.14882
0.63951	0.763242	0.649485	0.509047	0.88	0.152161
0.537695	0.25801	0.896907	0.407464	0.42	0.127674
0.499096	0.36113	0.257732	0.193605	0.48	0.291742
0.452061	0.54915	0.556701	0.416405	0.34	0.505502
0.45191	0.130271	0.103093	0.110655	0.66	0.233071
0.467994	0.441437	0.505155	0.344701	0.8	0.0594584
0.539161	0.968762	0.804124	0.784238	0.46	0.202818
0.333369	0.164835	0.216495	0.174529	0.4	0.123221
0.434725	0.791299	0.257732	0.250616	1	0.217693
0.428384	0.344303	0.938144	0.449737	0.28	0.160318
0.473135	0.344627	0.216495	0.155474	0	0.158389
0.431529	0.13331	0.0618557	0.0615511	0.56	0.511611
0.491345	0.608085	0.917526	0.627535	0.48	0.0453267
0.444735	0.316265	0.340206	0.220792	0.74	0.298602
0.52131	0.498023	0.927835	0.533007	0.58	0.139003
0.454359	0.0959581	0.0309278	0.064693	0.54	0.287318
0.440061	0.520588	0.927835	0.635086	0.5	0.118253
0.397034	0.146647	0.0721649	0.0637185	0.42	0.165854
0.44229	0.42934	0.969072	0.614857	0.26	0.0937655
0.439883	0.187227	0.28866	0.154945	0.48	0.332571
0.480326	0.0687004	0	0.0888113	0.28	0.667649
0.511348	0.628893	0.536082	0.381906	0.78	0.321188
0.500509	0.815332	0.886598	0.711123	0.78	0.102154
0.481124	0.41856	0.505155	0.30331	0.76	0.340197
0.357221	0.124631	0.0206186	0.0350085	0.76	0.360319
0.560274	0.741561	0.938144	0.663579	0.68	0.210785
0.484682	0.559579	0.618557	0.355547	0.78	0.264212
0.538243	0.746831	0.680412	0.521086	0.8	0.119063
0.381578	0.117286	0.0515464	0.086816	0.34	0.241932
0.546977	0.936845	0.463918	0.536877	0.92	0.174355
0.489742	0.44926	0.917526	0.513964	0.46	0.260205
0.458102	0.278757	0.57732	0.286937	0.5	0.0869817
0.453492	0.390024	0.278351	0.232924	0.84	0.0930304
0.397778	0.152062	0.164948	0.143513	0.34	0.471962
0.415465	0.477962	0.536082	0.354829	0.68	0.157577
0.489535	0.36616	0.680412	0.307286	0.68	0.138908
0.41057	0.222433	0.298969	0.155639	0.76	0.240517
0.502159	0.165899	0.443299	0.223599	0.38	0.15411
0.445751	0.157828	0.134021	0.108798	0.56	0.336247
0.574714	0.840379	0.845361	0.56729	0.74	0.164959
0.58418	0.619634	0.917526	0.500991	0.66	0.127221
0.829694	0.945854	0.896907	0.67921	0.82	0.200409
0.234323	0.225415	0.474227	0.184381	0.02	0.0527514
0.38905	0.115908	0.0515464	0.136067	0.36	0.249957
0.504241	0.62917	0.958763	0.608158	0.6	0.114004
0.392188	0.262002	0.0927835	0.0825243	0.22	0.252548
0.63645	0.877413	0.824742	0.721247	0.72	0.199061

## Sheet: exp_CpG_M
Speed	PeakAmplitude	Duration	TotalActivity	EarlyVsLate	OscVsNonOsc
1.20552	1.41965	0.979381	1.06394	0.86	0.142216
0.371326	0.580207	0.907216	0.610889	0.42	0.2869
0.410436	0.254184	0.57732	0.261918	0.58	0.153314
0.688572	1.29479	0.917526	0.797365	0.72	0.0924492
0.502375	0.0562577	0	0.0130651	0.76	0.388478
0.440315	0.135865	0.237113	0.165271	0.16	0.302398
0.500985	0.221964	0.185567	0.1339	0.5	0.281071
0.4489	0.56442	0.597938	0.318788	0.86	0.234375
1.02985	0.902685	0.979381	0.996214	0.66	0.126699
0.361353	0.219203	0.515464	0.207974	0.44	0.457162
0.498673	0.852086	0.56701	0.586479	0.82	0.162769
0.503747	0.0541991	0	-0.00463669	0.8	0.404115
0.753748	0.572693	0.701031	0.405456	0.82	0.155971
0.453469	0.442847	0.783505	0.438786	0.58	0.413709
0.403065	0.183778	0.164948	0.127798	0.52	0.335348
0.421847	0.235059	0.360825	0.196376	0.18	0.522213
0.382593	0.385696	0.927835	0.518792	0.5	0.141853
0.600733	0.838901	0.958763	0.973071	0.6	0.105795
0.824107	0.940648	0.721649	0.546184	0.84	0.144034
0.637418	0.983902	0.835052	0.715297	0.84	0.170634
0.576335	0.772579	0.948454	0.794213	0.6	0.145275
0.721736	0.82127	0.989691	1.0694	0.56	0.0821601
0.617711	0.40933	0.463918	0.287917	0.86	0.163925
0.578635	0.644639	0.917526	0.656146	0.7	0.144648
0.658124	0.824535	0.865979	0.639164	0.84	0.118573
0.556433	0.748529	0.969072	0.972918	0.6	0.0819051
0.422283	0.153737	0.216495	0.171468	0.48	0.244033
0.701033	1.18005	0.969072	1.10518	0.62	0.151436
0.405567	0.203508	0.649485	0.261635	0.28	0.356054
0.458286	0.320949	0.969072	0.575641	0.28	0.091837
0.459048	0.358272	0.701031	0.3217	0.54	0.142961
0.578323	0.473043	0.546392	0.282406	0.82	0.371113
0.577859	0.439872	0.804124	0.420988	0.72	0.104761
0.612609	0.621745	0.948454	0.752284	0.52	0.289204
1.16611	1.36914	0.979381	0.985809	0.74	0.142365
0.456272	0.186317	0.340206	0.202808	0.6	0.0471605
0.465847	0.545547	0.907216	0.617185	0.64	0.102983
0.376979	0.270749	0.505155	0.243078	0.58	0.289462
0.428307	0.192789	0.525773	0.217361	0.34	0.237712
0.43262	0.693269	0.958763	0.854535	0.52	0.124823
0.543011	0.176216	0.257732	0.169761	0.24	0.264342
0.422443	0.736479	0.752577	0.563158	0.56	0.201767
0.441072	0.146721	0.381443	0.192401	0.26	0.242664
0.601712	1.11532	0.927835	1.01377	0.72	0.123695
0.438179	0.138845	0.515464	0.209251	0.1	0.285418
0.962809	0.912985	0.979381	0.830274	0.68	0.148599
0.426444	1.01241	0.701031	0.785308	0.74	0.070288
0.433886	0.317625	0.927835	0.392761	0.34	0.0864831
0.330907	0.190168	0.113402	0.172082	0.44	0.0844319
0.382265	0.422613	0.804124	0.409389	0.54	0.0732834
0.665291	0.71329	0.515464	0.458438	0.92	0.173291
0.687965	0.843756	0.762887	0.562407	0.88	0.19333
0.510366	0.396563	0.721649	0.389755	0.66	0.162069
0.383769	0.438457	0.927835	0.424835	0.54	0.072483
0.612154	0.776272	0.525773	0.542346	0.9	0.130718
0.663366	1.06228	0.917526	0.828833	0.72	0.138938
0.481858	0.484272	0.639175	0.345288	0.72	0.143146
0.472408	0.421616	0.43299	0.311803	0.74	0.258162
0.567252	0.337522	0.804124	0.357857	0.5	0.18231
0.519961	0.179887	0.731959	0.328349	0.38	0.165954
0.426417	0.467457	0.865979	0.582659	0.4	0.111917
0.466072	0.146186	0.298969	0.161808	0.1	0.413098
0.418254	0.192377	0.14433	0.12596	0.42	0.526211
0.397658	0.713712	0.927835	0.719051	0.58	0.0765218
0.683479	0.262189	0.979381	0.393529	0.42	0.0595841
0.411238	0.450529	0.804124	0.434134	0.64	0.0569125
0.403443	0.256638	0.453608	0.238498	0.64	0.383793
0.969148	1.53636	0.958763	1.30869	0.76	0.164831
0.616804	0.619212	0.907216	0.636738	0.66	0.168848
0.475341	0.286067	0.515464	0.261645	0.44	0.502703
0.648804	1.2011	0.670103	0.821574	0.8	0.143653
0.63465	0.849891	0.938144	0.591403	0.82	0.171938
0.392526	0.146637	0.0824742	0.167221	0.38	0.140539
0.504636	0.557666	0.463918	0.288405	0.96	0.115451
0.509237	0.318979	0.43299	0.284181	0.78	0.259546
0.43161	0.404222	0.927835	0.508638	0.4	0.253719
0.475355	0.225879	0.494845	0.241541	0.46	0.186412
0.739535	0.684698	0.804124	0.490659	0.74	0.138613
0.708966	0.564611	0.948454	0.679678	0.64	0.0635856
0.481122	0.285646	0.381443	0.191832	0.7	0.372912
0.357073	0.182804	0.360825	0.176105	0.32	0.192994
0.457354	0.132252	0.298969	0.150658	0.5	0.435385
0.660273	0.701752	0.845361	0.594545	0.72	0.18685
0.452441	0.0524261	0	0.00360681	0.02	0.124838
0.421272	0.469008	0.907216	0.476396	0.62	0.133656
0.492236	0.160075	0.206186	0.124915	0.72	0.231954
0.533692	0.176287	0.14433	0.135723	0.4	0.350484
0.520598	0.420277	0.989691	0.677615	0.58	0.0300913
0.521042	0.49595	0.597938	0.358246	0.76	0.24913
0.824917	1.03543	0.948454	1.0445	0.64	0.176871
0.509773	0.176523	0.453608	0.211328	0.42	0.124111
0.640339	0.848061	0.948454	0.861833	0.66	0.170525
0.447748	0.126479	0.0412371	0.107562	0.54	0.206321
0.445884	0.182321	0.474227	0.200088	0.46	0.167713
0.415668	0.162433	0.268041	0.163626	0.4	0.212047
0.488281	0.193674	0.536082	0.240359	0.26	0.170849
0.514852	0.63559	0.587629	0.422233	0.78	0.16596
0.502694	0.103032	0.226804	0.135704	0.5	0.159239
0.465263	0.460407	0.824742	0.433944	0.68	0.204769
0.339629	0.0920261	0.0309278	0.116961	0.28	0.0742817
0.48814	0.0871855	0	0.0338914	0.6	0.371915
0.437854	0.270253	0.123711	0.119545	0.72	0.189132
0.420254	0.279126	0.896907	0.346318	0.56	0.104723
0.54014	0.530509	0.329897	0.323613	0.92	0.0661748
0.750458	1.18039	0.917526	0.903781	0.8	0.196158
0.582879	0.667869	0.927835	0.731267	0.56	0.201233
0.416324	0.253297	0.649485	0.279261	0.54	0.421521
0.707595	0.449573	0.42268	0.236837	0.7	0.174449
0.478917	0.91169	0.979381	0.961941	0.6	0.163876
0.410205	0.122361	0.0309278	0.0717146	0.48	0.597948
0.483577	0.5704	0.886598	0.548236	0.68	0.119974
0.670526	0.942112	0.969072	0.871598	0.66	0.194608
0.469761	0.364877	0.649485	0.369385	0.56	0.36585
0.612737	0.496485	0.783505	0.442502	0.68	0.113116
0.508447	0.258546	0.505155	0.241979	0.58	0.286308
0.510149	0.60179	0.948454	0.730331	0.56	0.100768
0.487271	0.236679	0.494845	0.268438	0.64	0.298151
0.651354	0.704228	0.835052	0.574744	0.72	0.211394
0.73833	0.440567	0.43299	0.228635	0.7	0.202037
0.6887	0.436543	0.412371	0.235207	0.86	0.174373
0.530063	0.470651	0.391753	0.29223	0.9	0.17002
0.471674	0.291106	0.742268	0.321784	0.58	0.163132
0.610141	1.40794	0.948454	1.20064	0.74	0.139226
0.62634	0.568782	0.824742	0.515301	0.7	0.155325
0.402669	0.0698841	0	0.0222419	0.52	0.501034
0.965425	1.00563	0.969072	0.779165	0.68	0.110867
0.453763	0.246298	0.268041	0.187746	0.46	0.348358
0.388844	0.67935	0.979381	0.987273	0.22	0.0859232
0.660658	0.404208	0.556701	0.29321	0.52	0.200988
0.303436	0.222722	0.42268	0.206534	0.24	0.172404
0.484481	0.6829	0.721649	0.6121	0.7	0.110734
0.483953	0.471974	0.824742	0.635269	0.54	0.104899
0.602138	0.690129	0.742268	0.532285	0.82	0.159676
0.484133	0.177455	0.103093	0.1296	0.54	0.21445
0.435769	0.292988	0.536082	0.29194	0.62	0.167904
0.458153	0.131468	0.0824742	0.0967936	0.14	0.291414
0.418706	0.262818	0.505155	0.296065	0.34	0.0948484
0.567543	0.574157	0.659794	0.521463	0.6	0.122706
0.308607	0.228692	0.412371	0.208034	0.24	0.233339
0.531968	0.195997	0.340206	0.194039	0.64	0.230066
0.542986	0.429282	0.474227	0.307398	0.84	0.174577
0.624628	0.687025	0.845361	0.748693	0.64	0.122771
0.421488	0.423248	0.907216	0.616402	0.34	0.167436
0.471573	0.267834	0.453608	0.2439	0.58	0.0648949
0.497904	0.403963	0.618557	0.39439	0.6	0.179572
0.485812	0.284073	0.608247	0.27645	0.66	0.223919
0.527102	0.661087	0.773196	0.645643	0.68	0.135817
0.434536	0.257653	0.546392	0.259851	0.44	0.183974
0.51466	0.350396	0.649485	0.373774	0.66	0.087278
0.571664	0.483999	0.886598	0.59567	0.52	0.223871
0.516328	0.36146	0.690722	0.349504	0.6	0.200944
0.483356	0.183698	0.391753	0.204021	0.58	0.10523
0.42589	0.214701	0.402062	0.199634	0.4	0.335091
0.430876	0.508699	0.659794	0.454568	0.7	0.0946832
0.479845	0.388927	0.814433	0.360232	0.54	0.23543
0.421968	0.284799	0.762887	0.345485	0.5	0.156643
0.491688	0.350215	0.762887	0.334745	0.42	0.0917861
0.704272	0.462349	0.845361	0.438659	0.58	0.164687
0.746166	0.502564	0.350515	0.241958	0.7	0.122481
0.568227	0.821946	0.938144	0.763301	0.66	0.114976
0.521604	0.424751	0.618557	0.34369	0.74	0.137221
0.481828	0.312278	0.536082	0.236046	0.7	0.121493
0.70033	0.627345	0.443299	0.340024	0.92	0.192344
0.559964	0.698009	0.958763	0.719798	0.52	0.177108
0.581228	0.615188	0.536082	0.425289	0.86	0.202009
0.674106	0.728374	0.886598	0.586835	0.72	0.211207
0.530156	0.477911	0.835052	0.555541	0.5	0.528071
0.563316	0.638067	0.814433	0.618566	0.68	0.176188
0.504826	0.245897	0.628866	0.325991	0.36	0.35404
0.785087	0.692803	0.804124	0.48161	0.84	0.178332
0.62341	0.527132	0.43299	0.293734	0.86	0.181276
0.526478	0.121625	0.0103093	0.0728068	0.7	0.443557
0.437628	0.252439	0.371134	0.185286	0.58	0.411739
0.504278	0.49443	0.628866	0.395256	0.72	0.149127
0.515854	0.469694	0.618557	0.369353	0.74	0.153329
0.498003	0.502308	0.525773	0.322226	0.84	0.304109
0.503805	0.107241	0.329897	0.184884	0.5	0.324895
0.529549	0.447934	0.484536	0.301077	0.82	0.146835
0.649903	0.790596	0.57732	0.46189	0.92	0.15445
0.852344	0.916953	0.824742	0.544783	0.7	0.151044
0.492826	0.340077	0.824742	0.380449	0.54	0.232442
0.44947	0.369251	0.71134	0.363742	0.62	0.160557
0.385397	0.483985	0.85567	0.600674	0.44	0.160664
0.462716	0.398998	0.814433	0.554685	0.44	0.0755721
0.457931	0.430267	0.608247	0.385687	0.62	0.247813
0.584957	0.524177	0.587629	0.345276	0.84	0.220336
0.759805	0.905302	0.71134	0.544213	0.86	0.176412
0.708391	0.851664	0.876289	0.65677	0.76	0.161858
0.593702	0.756066	0.608247	0.508225	0.84	0.135048
0.541526	0.165932	0.123711	0.09852	0.56	0.376671
0.499209	0.143911	0.381443	0.175204	0.56	0.12429
0.616283	0.67831	0.907216	0.652451	0.7	0.148763
0.432239	0.122356	0.0515464	0.124857	0.3	0.240694
0.585021	0.708731	0.804124	0.596606	0.72	0.20877
0.521557	0.935583	0.773196	0.761735	0.8	0.112428
0.503937	0.165814	0.443299	0.238468	0.5	0.122296
0.48939	0.306096	0.835052	0.31946	0.52	0.23392
0.400375	0.354678	0.360825	0.221064	0.6	0.171552
0.416418	0.474	0.876289	0.597278	0.42	0.0672848
0.403063	0.160066	0.0927835	0.0601089	0.3	0.579724
0.503091	0.218832	0.329897	0.194547	0.64	0.186812
0.710544	0.315533	0.247423	0.196441	0.72	0.107095
0.535353	0.450614	0.938144	0.536701	0.5	0.138314
0.493791	0.474703	0.525773	0.395295	0.8	0.133558
0.323208	0.66891	0.876289	0.671983	0.36	0.283115
0.496838	0.153386	0.164948	0.134923	0.4	0.393118
0.427613	0.231774	0.134021	0.123373	0.64	0.246907
0.466769	0.530227	0.57732	0.378373	0.68	0.259458
0.415916	0.153295	0.134021	0.121868	0.46	0.476427
0.496975	0.285393	0.814433	0.349758	0.3	0.360339
0.477991	0.461702	0.587629	0.333232	0.56	0.41756
0.599643	0.642063	0.804124	0.572329	0.74	0.130241
0.475064	0.165116	0.185567	0.148285	0.4	0.336361
0.532286	0.174707	0.443299	0.251763	0.6	0.237879
0.642187	0.797209	0.896907	0.649659	0.72	0.105138
0.507556	0.507995	0.762887	0.385974	0.72	0.18573
0.541259	0.706741	0.979381	0.84017	0.62	0.115486
0.431623	0.725194	0.938144	0.745588	0.58	0.159108
0.484534	0.347667	0.680412	0.296934	0.66	0.475594
0.53282	0.32527	0.587629	0.278832	0.62	0.220858
0.528061	0.324454	0.43299	0.226326	0.7	0.0857996
0.468338	0.499762	0.752577	0.510188	0.7	0.0937127
0.499667	0.856842	0.742268	0.723724	0.78	0.118128
0.545944	0.797631	0.845361	0.773698	0.7	0.173173
0.55827	0.618981	0.886598	0.64972	0.62	0.159147
0.643001	0.837762	0.639175	0.581738	0.86	0.19602
0.531765	0.761188	0.948454	0.829357	0.52	0.221819
0.497666	0.422451	0.670103	0.367309	0.58	0.329422
0.755155	0.986716	0.979381	0.806373	0.8	0.1036
0.830678	0.970676	0.680412	0.530278	0.88	0.206614
0.892985	0.978555	0.628866	0.590021	0.9	0.215817
0.494708	0.156258	0.597938	0.259902	0.38	0.354412
0.483115	0.487283	0.659794	0.364636	0.72	0.294844
0.533126	0.112437	0.0927835	0.132744	0.24	0.321937
0.410292	0.71177	0.628866	0.456049	0.8	0.130477
0.489176	0.651125	0.948454	0.712671	0.52	0.239279
0.480845	0.310514	0.865979	0.426693	0.44	0.132532
0.435801	0.2086	0.195876	0.112302	-0.26	0.206595
0.577647	0.801853	0.649485	0.581591	0.74	0.11985
0.52124	0.0984175	0.0721649	0.070357	-0.06	0.141153
0.449409	0.551308	0.927835	0.694763	0.4	0.223821
0.442522	0.802697	0.969072	0.749311	0.62	0.15004
0.731267	0.580545	0.525773	0.389682	0.86	0.10891
0.295114	0.301486	0.505155	0.221768	0.28	0.227376
0.672264	0.765859	0.71134	0.596539	0.86	0.160696
0.461424	0.422234	0.989691	0.536641	0.3	0.131165
0.515016	0.414508	0.731959	0.411003	0.66	0.133354
0.434746	0.742529	0.659794	0.535265	0.76	0.124843
0.574551	0.810211	0.608247	0.440209	0.8	0.144715
0.68159	1.06807	0.979381	1.1994	0.56	0.142434
0.567979	0.561887	0.824742	0.561399	0.66	0.209789
0.378879	0.474493	0.886598	0.625184	0.4	0.132436
0.513583	0.351807	0.670103	0.389234	0.66	0.0964055
0.340148	0.0580714	0	0.0412829	0.42	0.26812
0.702668	0.497329	0.659794	0.40154	0.78	0.171361
0.523644	0.517763	0.969072	0.676872	0.28	0.27052
0.367129	0.46581	0.896907	0.567796	0.36	0.188983
0.610841	0.687709	0.876289	0.648075	0.78	0.127557
0.369609	0.357746	0.536082	0.268808	0.64	0.19509
0.449642	0.261047	0.639175	0.283335	0.5	0.139746
0.525542	0.184317	0.123711	0.092881	0.86	0.315297
0.614872	0.645243	0.927835	0.568585	0.5	0.210692
0.605729	0.683854	0.938144	0.593191	0.6	0.195546
0.522245	0.414274	0.793814	0.386312	0.6	0.151575
0.431589	0.302559	0.463918	0.246417	0.38	0.544298
0.576119	0.547028	0.28866	0.217589	0.98	0.22522
0.562691	0.44383	0.618557	0.381516	0.78	0.117249
0.58611	0.437941	0.969072	0.53581	0.6	0.147697
0.501434	0.200732	0.618557	0.282662	0.38	0.310836
0.514059	0.729078	0.742268	0.570202	0.72	0.21545
0.493516	1.00022	0.948454	0.996856	0.64	0.15408
0.482934	0.347446	0.536082	0.288768	0.7	0.14181
0.369978	0.29654	0.85567	0.370703	0.34	0.135982
0.447389	0.210961	0.556701	0.301826	0.52	0.189429
0.616194	0.402206	0.484536	0.274571	0.28	0.342224
0.424166	0.280992	0.371134	0.21779	0.58	0.315796
0.529255	0.157695	0.43299	0.209011	0.48	0.54553
0.538802	0.699923	0.969072	0.666841	0.62	0.0941617
0.420928	0.23102	0.309278	0.161476	0.64	0.303529
0.454551	0.350288	0.742268	0.403543	0.64	0.0970749
0.450158	0.72097	0.938144	1.07552	0.42	0.0669424
0.741529	0.467105	0.309278	0.208655	0.92	0.142287
0.63795	0.763326	0.56701	0.460077	0.9	0.16929
0.324135	0.0347689	0	0.0216245	0.38	0.302306
0.52275	0.643181	0.525773	0.472415	0.84	0.11055
0.65657	0.567825	0.515464	0.343023	0.82	0.246998
0.394909	0.514299	0.948454	0.59928	0.58	0.0899495
0.52842	0.394013	0.876289	0.584876	0.62	0.0589435
0.445519	0.353107	0.608247	0.322027	0.6	0.5073
0.392756	0.403786	0.71134	0.389899	0.6	0.0795112
0.509474	0.17665	0.247423	0.13559	0.52	0.461391
0.59418	0.6836	0.979381	0.681437	0.58	0.0880233
0.403309	0.33112	0.618557	0.326012	0.58	0.518004
0.492875	0.180089	0.226804	0.13948	0.8	0.160866
0.522464	0.113609	0.0721649	0.0587278	0.74	0.283333
0.525026	0.389477	0.649485	0.354922	0.66	0.241811
0.537532	0.1623	0.175258	0.162424	0.34	0.371212
0.303117	0.238745	0.639175	0.275518	0.22	0.263971
0.45907	0.616961	0.56701	0.472814	0.8	0.0570574
0.470293	0.309623	0.670103	0.311188	0.46	0.271435
0.515513	0.618959	0.948454	0.553511	0.76	0.174449
0.449595	0.297888	0.56701	0.276007	0.48	0.211328
0.540536	0.493277	0.701031	0.428788	0.68	0.243783
0.376082	0.461899	0.835052	0.429707	0.58	0.0510558
0.476297	0.312655	0.505155	0.257818	0.64	0.113894
0.496488	0.121161	0.185567	0.133563	0.12	0.366404
0.811338	0.970457	0.659794	0.738312	0.88	0.0949742
0.48459	0.337033	0.505155	0.265271	0.74	0.0841936
0.392639	0.304259	0.443299	0.202414	0.48	0.14141
0.616065	0.627539	0.845361	0.521213	0.76	0.0848432
0.536739	0.406084	0.969072	0.562491	0.46	0.107244
0.392337	0.198494	0.783505	0.28893	0.42	0.112311
0.537152	0.177996	0.752577	0.269778	0.36	0.14487
0.616075	0.768533	0.804124	0.663665	0.72	0.187804
0.477227	0.583303	0.649485	0.423059	0.82	0.110651
0.38341	0.38826	0.958763	0.477006	0.32	0.147779
0.455088	0.524527	0.938144	0.726585	0.12	0.274814
0.440937	0.214851	0.175258	0.0875089	0.76	0.481011
0.540854	0.997016	0.814433	0.665863	0.8	0.139509
0.922982	1.16294	0.948454	0.717722	0.86	0.15374
0.676504	0.728262	0.969072	0.63762	0.56	0.132028
0.458237	0.28528	0.257732	0.153814	0.76	0.269905
0.415459	0.218317	0.515464	0.229276	0.4	0.436738
0.670739	0.788907	0.969072	0.755157	0.64	0.187083
0.503218	0.755004	0.597938	0.588084	0.76	0.0890637
0.549532	0.737577	0.731959	0.536263	0.88	0.124236
0.514868	0.411131	0.556701	0.356833	0.74	0.252323
0.443987	0.112456	0.0412371	0.123927	0.48	0.444209
0.553867	0.607398	0.927835	0.754387	0.56	0.135636
0.538808	0.519646	0.556701	0.359558	0.84	0.147179
0.762143	0.825942	0.639175	0.512268	0.8	0.170639
0.487553	0.189837	0.185567	0.145782	0.56	0.346675
0.434507	0.0865395	0.0309278	0.0322572	0.06	0.240887
0.596153	0.600378	0.896907	0.537268	0.7	0.21345
0.519489	0.131201	0.175258	0.108754	0.42	0.501442
0.445754	0.598492	0.824742	0.812279	0.22	0.256966
0.423823	0.278414	0.597938	0.291552	0.52	0.246284
0.477076	0.293468	0.278351	0.192497	0.72	0.37459
0.606771	0.780029	0.938144	0.860153	0.68	0.125052
0.734135	0.79614	0.958763	0.612112	0.74	0.204395
0.759388	1.00459	0.948454	0.793697	0.64	0.244063
0.531571	0.453906	0.783505	0.438676	0.58	0.291681
0.580358	0.451092	0.453608	0.273455	0.94	0.184439
0.644677	0.440624	0.484536	0.289525	0.82	0.12735
0.816918	0.611051	0.701031	0.462903	0.84	0.083868
0.631427	0.784348	0.958763	0.737377	0.56	0.113308
0.610661	0.747177	0.958763	0.866531	0.6	0.194453
0.663732	0.932628	0.989691	0.923908	0.68	0.0819947
0.627438	0.890471	0.979381	1.12683	0.56	0.184632
0.362563	0.45219	0.85567	0.484022	0.42	0.319751
0.493292	0.22802	0.659794	0.296061	0.36	0.145663
0.373422	0.451429	0.958763	0.577177	0.26	0.102552
0.774405	0.646791	0.670103	0.44164	0.78	0.232209
0.549523	0.684585	0.979381	0.616584	0.66	0.0648392
0.416611	0.550321	0.814433	0.579133	0.56	0.245304
0.490268	0.225026	0.659794	0.258948	0.42	0.328511
0.694572	0.879215	0.896907	0.592467	0.72	0.131137
0.509167	0.308373	0.917526	0.423271	0.46	0.279369
0.421263	0.248499	0.28866	0.172674	0.62	0.337366
0.42832	0.187976	0.587629	0.259527	0.38	0.117241
0.395929	0.232573	0.608247	0.291747	0.1	0.527246
0.478401	0.313885	0.536082	0.27392	0.46	0.277922
0.482987	0.545766	0.948454	0.66416	0.48	0.12509
0.494605	0.287418	0.381443	0.213669	0.44	0.311864
0.377812	0.38327	0.463918	0.257285	0.52	0.522457
0.595194	0.472218	0.515464	0.29927	0.78	0.162032

## Sheet: exp_CpG_H
Speed	PeakAmplitude	Duration	TotalActivity	EarlyVsLate	OscVsNonOsc
0.529436	0.557919	0.835052	0.43703	0.76	0.158728
0.695928	0.611614	0.845361	0.565532	0.72	0.177754
0.570899	0.520576	0.938144	0.643322	0.58	0.105606
0.773427	1.06923	0.793814	0.723615	0.84	0.17108
0.442335	0.713065	0.938144	0.701303	0.56	0.272986
0.360698	0.329475	0.701031	0.324296	0.18	0.410864
0.693166	0.732736	0.969072	0.728379	0.62	0.171996
0.413196	0.583162	0.618557	0.401526	0.82	0.171788
0.500992	0.0991152	0	0.0704121	0.62	0.640314
0.442505	0.34784	0.237113	0.147031	0.54	0.300029
0.681738	0.690186	0.453608	0.321622	1	0.229197
0.502707	0.654868	0.515464	0.398292	0.92	0.162815
0.568372	0.479679	0.608247	0.441872	0.76	0.112314
0.570997	0.770981	0.381443	0.3969	0.96	0.167271
0.572592	0.316856	0.278351	0.180906	0.9	0.227856
0.409862	0.447068	0.608247	0.328061	0.7	0.121395
0.420986	0.438187	0.752577	0.362899	0.62	0.332448
0.61673	0.359659	0.556701	0.292853	0.8	0.148732
0.579682	0.311602	0.443299	0.282918	0.74	0.171054
0.575617	0.389405	0.865979	0.443506	0.54	0.253875
0.566794	0.880143	0.752577	0.733792	0.8	0.107131
0.548365	0.4852	0.639175	0.345998	0.74	0.260113
0.549087	0.724959	0.958763	0.730865	0.68	0.100925
0.521973	0.56653	0.618557	0.347662	0.82	0.0952422
0.51161	0.331482	0.886598	0.558061	0.46	0.367066
0.451909	0.407935	0.618557	0.398286	0.66	0.156783
0.506112	0.580066	0.824742	0.583335	0.66	0.214495
0.576697	0.368621	0.536082	0.313969	0.76	0.19437
0.545526	0.328309	0.721649	0.349713	0.64	0.180177
0.621762	0.379837	0.659794	0.314968	0.66	0.113048
0.462959	0.237412	0.391753	0.228959	0.58	0.205973
0.383103	0.0987208	0.134021	0.101486	0	0.129223
0.457577	0.349922	0.71134	0.337565	0.6	0.130143
0.800758	0.888726	0.969072	0.680166	0.66	0.186324
0.490739	0.302304	0.453608	0.242579	0.2	0.438561
0.599401	0.762932	0.773196	0.594856	0.68	0.225143
0.874625	0.948978	0.969072	0.696553	0.68	0.225617
0.697827	0.687878	0.927835	0.642725	0.72	0.138972
0.483303	0.396103	0.443299	0.255964	0.8	0.176118
0.614969	0.636716	0.690722	0.561111	0.76	0.169689
0.465364	0.54942	0.762887	0.56387	0.7	0.142636
0.606247	0.685852	0.958763	0.746186	0.6	0.170209
0.505591	0.806918	0.752577	0.58201	0.8	0.162687
0.750814	0.951708	0.969072	0.843856	0.74	0.146798
0.40801	0.267389	0.546392	0.277128	0.4	0.403805
0.504036	0.278864	0.206186	0.159911	0.88	0.281179
0.51005	0.242032	0.494845	0.24851	0.6	0.0883456
0.589338	0.217561	0.391753	0.198496	0.62	0.388213
0.530544	0.833681	0.876289	0.850522	0.74	0.0490865
0.376723	0.334947	0.742268	0.384888	0.52	0.101465
0.732241	0.916362	0.969072	0.958171	0.7	0.123571
0.441444	0.419545	0.536082	0.295918	0.82	0.125902
0.775508	0.707662	0.814433	0.488368	0.82	0.136105
0.427143	0.377051	0.453608	0.250024	0.76	0.135855
0.447199	0.249507	0.319588	0.193167	0.64	0.18765
0.450073	0.468146	0.453608	0.320295	0.7	0.350359
0.348846	0.290587	0.268041	0.165739	0.84	0.23056
0.4783	0.324172	0.474227	0.279834	0.64	0.286267
0.62486	0.516663	0.453608	0.258904	0.78	0.246041
0.464138	0.122628	0.0824742	0.113236	0.7	0.167713
0.559846	0.48475	0.71134	0.386907	0.7	0.301481
0.605351	0.753784	0.969072	0.85282	0.64	0.0811843
0.488635	0.448728	0.505155	0.339732	0.84	0.349265
0.625873	0.468878	0.278351	0.19847	0.84	0.211391
0.424568	0.356522	0.762887	0.440524	0.1	0.325726
0.663894	0.566784	0.556701	0.325313	0.82	0.187381
0.767288	0.712699	0.969072	0.870548	0.52	0.160142
0.453682	0.388513	0.762887	0.455187	0.44	0.448783
0.430251	0.215383	0.597938	0.255094	0.36	0.528861
0.579478	0.65574	0.958763	0.702215	0.6	0.121639
0.496006	0.580128	0.938144	0.899833	0.34	0.269364
0.359608	1.06712	0.783505	0.418808	0.3	0.0746882
0.483227	0.554461	0.731959	0.446723	0.58	0.38099
0.662969	0.57804	0.938144	0.544262	0.66	0.181641
0.448923	0.280463	0.505155	0.280667	0.7	0.131087
0.315649	0.297136	0.494845	0.262409	0.68	0.0453574
0.62135	0.630778	0.608247	0.484391	0.84	0.138831
0.553864	0.296115	0.371134	0.206062	0.8	0.247837
0.498822	0.615075	0.628866	0.448712	0.84	0.187155
0.56672	0.637075	0.721649	0.568361	0.76	0.102841
0.59556	0.485031	0.824742	0.436542	0.58	0.345969
0.583438	0.575186	0.835052	0.555823	0.62	0.197284
0.587665	0.639221	0.680412	0.581957	0.76	0.126154
0.919991	0.680674	0.783505	0.438017	0.74	0.223235
0.582547	0.520124	0.969072	0.55976	0.62	0.111536
0.831902	0.607364	0.546392	0.368314	0.8	0.242619
0.677831	0.662607	0.824742	0.517223	0.62	0.271787
0.753592	0.40615	0.329897	0.232458	0.84	0.199659
0.653775	0.452584	0.505155	0.280135	0.54	0.27516
0.757416	0.93032	0.742268	0.607336	0.84	0.181978
0.563175	0.248865	0.474227	0.233362	0.56	0.236909
0.551157	0.338947	0.43299	0.255649	0.56	0.251787
0.410045	0.390812	0.56701	0.314234	0.8	0.165497
0.650899	0.550743	0.639175	0.377789	0.8	0.184521
0.506347	0.209908	0.618557	0.355356	0.68	0.113353
0.546896	0.315786	0.319588	0.179885	0.82	0.134571
0.33965	0.732933	0.752577	0.661594	0.54	0.0741482
0.395705	0.806299	0.927835	0.707396	0.7	0.0965578
0.638687	0.399987	0.402062	0.250067	0.78	0.281
0.671348	0.611867	0.484536	0.377367	0.9	0.258817
0.522369	0.891878	0.731959	0.728393	0.74	0.130366
0.580083	0.394949	0.381443	0.238815	0.7	0.37746
0.566423	0.28604	0.185567	0.150437	0.52	0.143795
0.353542	0.260383	0.474227	0.218486	0.14	0.196367
0.55749	0.149921	0.0206186	0.0260401	0.72	0.184629
0.560698	0.425427	0.309278	0.19628	0.64	0.252313
0.467404	0.125316	0.113402	0.0764308	0.3	0.312799
0.53858	0.308018	0.546392	0.297623	0.7	0.0878457
0.494517	0.576521	0.639175	0.395934	0.62	0.36146
0.631689	0.672484	0.742268	0.532695	0.8	0.136001
0.596575	0.48717	0.845361	0.43018	0.8	0.166097
0.750733	0.729162	0.969072	0.674546	0.64	0.141403
0.43931	0.0872132	0	0.0714166	0.6	0.293769
0.525227	0.144368	0.515464	0.227072	0.6	0.162765
0.528355	0.664183	0.701031	0.43405	0.82	0.105962
0.526904	0.425145	0.979381	0.473226	0.54	0.117983
0.540252	0.4019	0.505155	0.281811	0.84	0.170862
0.533341	0.517957	0.835052	0.496871	0.48	0.276713
0.621537	0.828203	0.958763	1.13821	0.52	0.104544
0.4891	0.170009	0.381443	0.187644	0.74	0.076428
0.624737	0.843812	0.835052	0.509204	0.8	0.253841
0.444438	0.527723	0.56701	0.391932	0.74	0.136626
0.470361	0.266137	0.680412	0.316203	0.48	0.1684
0.772666	0.738505	0.804124	0.571874	0.84	0.210683
0.506972	0.586989	0.958763	0.591178	0.66	0.108098
0.54692	0.550714	0.979381	0.485537	0.68	0.145858
0.565253	0.531916	0.608247	0.373766	0.78	0.151876
0.484711	0.516044	0.71134	0.427707	0.74	0.162829
0.613452	0.576521	0.958763	0.569988	0.58	0.10822
0.606846	0.569781	0.319588	0.323325	0.94	0.112629
0.470973	0.770868	0.865979	0.756936	0.62	0.121166
0.688074	0.640712	0.969072	0.741244	0.54	0.15395
0.748538	1.01241	0.938144	0.835774	0.66	0.207388
0.544611	0.687371	0.463918	0.388029	0.88	0.173484
0.521491	0.322695	0.804124	0.439223	0.3	0.435714
0.579813	0.556202	0.907216	0.580915	0.6	0.184719
0.568424	0.419766	0.783505	0.455691	0.66	0.102326
0.445546	0.48165	0.845361	0.532673	0.54	0.19193
0.542571	0.430774	0.85567	0.500641	0.58	0.160195
0.612637	0.49913	0.587629	0.315413	0.86	0.197454
0.694512	0.724294	0.845361	0.566387	0.76	0.104039
0.57173	0.481711	0.391753	0.259819	0.76	0.151027
0.529302	0.239691	0.649485	0.282218	0.24	0.115487
0.522496	0.702061	0.948454	0.78765	0.54	0.205372
0.768411	0.499356	0.360825	0.227253	0.92	0.105592
0.491302	0.435614	0.814433	0.5234	0.56	0.145375
0.424627	0.196288	0.340206	0.14262	0.12	0.915411
0.827129	0.782125	0.536082	0.452064	0.94	0.234839
0.480245	0.529721	0.71134	0.456701	0.66	0.299965
0.508265	0.136448	0.123711	0.0871528	0.86	0.238163
0.477453	0.60863	0.917526	0.531745	0.62	0.205733
0.36295	0.427899	0.587629	0.383948	0.58	0.101898
0.578279	0.617777	0.649485	0.458727	0.8	0.169978
0.60281	0.552013	0.865979	0.630096	0.56	0.136025
0.467529	0.417069	0.371134	0.274452	0.8	0.130591
0.722486	0.746103	0.979381	1.04192	0.48	0.0844908
0.475992	0.413635	0.505155	0.31119	0.86	0.117114
0.521796	0.359157	0.42268	0.231651	0.88	0.376698
0.466186	0.238309	0.340206	0.172463	0.8	0.243802
0.530084	0.430193	0.453608	0.298873	0.84	0.32073
0.59541	0.593828	0.597938	0.430642	0.78	0.11249
0.51305	0.489815	0.628866	0.326406	0.76	0.179291
0.452583	0.215985	0.298969	0.17602	0.54	0.554008
0.439238	0.601764	0.71134	0.479318	0.8	0.147948
0.635965	0.509571	0.690722	0.408459	0.74	0.202891
0.409148	0.265554	0.57732	0.28298	0.56	0.169844
0.549709	0.60939	0.525773	0.361333	0.74	0.332148
0.539912	0.577407	0.927835	0.520738	0.54	0.252328
0.47999	0.206593	0.298969	0.133545	0.7	0.228618
0.940267	0.780465	0.907216	0.49084	0.78	0.0895405
0.589567	0.528454	0.597938	0.386846	0.74	0.176911
0.822605	0.772275	0.979381	0.628665	0.78	0.0804359
0.41318	0.494515	0.773196	0.451475	0.62	0.174784
0.71602	0.791975	0.969072	0.704053	0.5	0.158197
0.472552	0.346458	0.835052	0.517204	0.42	0.266412
0.425694	0.296059	0.443299	0.247739	0.76	0.12353
0.535078	0.337287	0.690722	0.288714	0.48	0.252897
0.441023	0.216057	0.216495	0.146246	0.5	0.486283
0.398612	0.234816	0.505155	0.235074	0.58	0.113448
0.301445	0.358971	0.608247	0.326097	0.44	0.305561
0.555148	0.501867	0.969072	0.644901	0.28	0.104281
0.476082	0.314917	0.597938	0.27941	0.78	0.0659308
0.481527	0.350767	0.402062	0.257924	0.76	0.205265
0.465599	0.717283	0.886598	0.676236	0.58	0.0670858
0.423967	0.298807	0.556701	0.26556	0.44	0.370671
0.624025	0.752745	0.835052	0.769871	0.62	0.3123
0.541513	0.738027	0.969072	0.661591	0.78	0.114947
0.713573	0.61727	0.979381	0.577189	0.58	0.147975
0.626299	0.622026	0.783505	0.494825	0.78	0.181519
0.704078	0.714669	0.969072	0.586892	0.7	0.20382
0.693744	0.492004	0.958763	0.570913	0.64	0.0954353
0.783274	1.01061	0.989691	0.89581	0.62	0.162315
0.5576	0.41977	0.917526	0.447232	0.66	0.188724
0.515764	0.556146	0.958763	0.575406	0.6	0.181304
0.546723	0.258793	0.721649	0.331031	0.62	0.165078
0.601814	0.433863	0.917526	0.643972	0.54	0.0826377
0.497922	0.245703	0.731959	0.353342	0.54	0.250486
0.525509	0.368355	0.329897	0.231574	0.86	0.186521
0.477532	0.550124	0.804124	0.457529	0.3	0.406073
0.574219	0.50442	0.536082	0.327827	0.74	0.125873
0.503955	0.51368	0.659794	0.416066	0.78	0.249696
0.915702	1.17425	0.989691	1.02419	0.72	0.184443
0.66667	0.598162	0.969072	0.582802	0.66	0.19226
0.519405	0.640071	0.948454	0.572328	0.66	0.13496
0.48969	0.130393	0.154639	0.111006	0.48	0.706021
0.577463	0.221171	0.56701	0.275832	0.14	0.631095
0.514483	0.306724	0.57732	0.26583	0.7	0.237023
0.839028	0.924579	0.762887	0.656547	0.84	0.141552
0.563366	0.284183	0.43299	0.206164	0.64	0.257652
0.454148	0.612155	0.57732	0.469936	0.74	0.168076
0.44089	0.42599	0.680412	0.36523	0.64	0.533246
0.83428	0.931784	0.969072	0.704326	0.7	0.129778
0.48129	0.236466	0.463918	0.22721	0.52	0.486958
0.951403	1.20065	0.927835	1.03375	0.74	0.170983
0.512793	0.419405	0.494845	0.262071	0.56	0.395711
0.819946	0.546465	0.309278	0.259285	0.82	0.203197
0.416714	0.470908	0.639175	0.425781	0.6	0.0566145
0.436534	0.423176	0.639175	0.343025	0.66	0.230189
1.3625	1.34063	0.979381	0.751213	0.74	0.122562
0.467507	0.589184	0.628866	0.49832	0.74	0.112319
0.538409	0.228352	0.360825	0.191861	0.58	0.286265
0.749454	0.819132	0.896907	0.748015	0.72	0.170821
0.519802	0.365128	0.876289	0.601205	0.52	0.0876577
0.490352	0.458944	0.463918	0.319361	0.82	0.190222
0.560584	0.510472	0.752577	0.433966	0.74	0.184225
0.411413	0.201218	0.206186	0.149957	0.2	0.467788
0.762938	0.644539	0.948454	0.647601	0.52	0.214572
0.740799	0.740616	0.969072	0.735374	0.6	0.106311
0.455811	0.480617	0.814433	0.581799	0.06	0.252333
0.443564	0.565123	0.680412	0.463908	0.8	0.166746
0.562294	0.629118	0.608247	0.434899	0.8	0.196953
0.586282	0.417015	0.989691	0.611245	0.64	0.12054
0.463115	0.361573	0.639175	0.294395	0.62	0.0556855
0.537846	0.278892	0.536082	0.195354	0.7	0.156433
0.503508	0.412031	0.443299	0.311452	0.8	0.130899
0.536535	0.413945	0.742268	0.401841	0.74	0.122798
0.572738	0.298651	0.257732	0.150644	0.74	0.351439
0.573219	0.86236	0.969072	0.986409	0.6	0.221096
0.559734	0.539036	0.958763	0.640173	0.62	0.174821
0.699851	0.763457	0.804124	0.707348	0.54	0.154424
0.486669	0.530762	0.938144	0.633888	0.38	0.245715
0.470722	0.199046	0.309278	0.162345	0.64	0.311327
0.534764	0.265309	0.505155	0.216653	0.16	0.229381
0.3998	0.220695	0.391753	0.166889	0.84	0.131006
0.614025	0.459394	0.938144	0.493449	0.62	0.207687
0.41262	0.213661	0.247423	0.11726	0.54	0.917801
0.469306	0.450389	0.463918	0.322227	0.8	0.195553
0.933038	0.73783	0.979381	0.769339	0.58	0.0994505
0.433295	0.603874	0.721649	0.485539	0.68	0.300287
0.495063	0.3804	0.443299	0.280904	0.6	0.264459
0.454873	0.145387	0.0721649	0.106032	0.52	0.745199
0.596235	0.596923	0.927835	0.626947	0.66	0.216222
0.47424	0.536789	0.958763	0.637357	0.58	0.100493
0.448121	0.424881	0.536082	0.368409	0.7	0.0592051
0.427484	0.299003	0.57732	0.278869	0.24	0.550129
0.512483	0.650534	0.721649	0.481607	0.82	0.1693
0.864659	0.668278	0.979381	0.767056	0.62	0.122449
0.499705	0.354312	0.402062	0.217519	0.6	0.295813
0.598209	0.845641	1	0.713472	0.6	0.113878
0.526491	0.25666	0.752577	0.420658	0.58	0.181924
0.580413	0.559495	0.525773	0.365064	0.86	0.155387
0.498645	0.599679	0.907216	0.686115	0.54	0.224042
0.414256	0.400676	0.886598	0.489296	0.42	0.263239
0.415914	0.224654	0.391753	0.177299	0.78	0.083914
0.528053	0.563322	0.948454	0.471461	0.58	0.170009
0.486616	0.321056	0.42268	0.248858	0.68	0.313039
0.675566	0.515453	0.402062	0.255736	0.94	0.244924
0.429408	0.404327	0.515464	0.332032	0.78	0.0781681
0.712506	0.798335	0.896907	0.701222	0.76	0.212243
0.390611	0.590378	0.917526	0.645406	0.54	0.171524
0.36187	0.215391	0.494845	0.204208	0.18	0.527676
0.564339	0.606858	0.484536	0.37771	0.92	0.169284
0.471563	0.41206	0.42268	0.278683	0.88	0.0579322
0.664221	0.388647	0.597938	0.47358	0.68	0.180365
0.445255	0.485397	0.690722	0.39819	0.44	0.378322
0.498224	0.6621	0.896907	0.530371	0.76	0.146872
0.599454	0.596473	0.938144	0.64365	0.64	0.15239
0.458522	0.260656	0.402062	0.159645	0.86	0.111451
0.616932	0.629455	0.670103	0.403508	0.86	0.111116
0.480624	0.512195	0.927835	0.608159	0.4	0.218276
0.713916	0.685627	0.969072	0.797504	0.6	0.18322
0.536782	0.600321	0.958763	0.779109	0.38	0.379582
0.74528	0.620675	0.556701	0.392722	0.92	0.189482
0.475116	0.323103	0.639175	0.316219	0.56	0.298198
0.360762	0.432864	0.845361	0.520774	0.48	0.15656
0.507486	0.396835	0.927835	0.48743	0.5	0.229948
0.45591	0.323637	0.649485	0.295915	0.64	0.30467
0.645544	0.557228	0.927835	0.73493	0.48	0.267688
0.59763	0.630778	0.835052	0.534371	0.66	0.256617
0.378927	0.378445	0.670103	0.329126	0.66	0.1484
0.583878	0.47175	0.845361	0.476213	0.62	0.378033

## Sheet: exp_PolyIC_L
Speed	PeakAmplitude	Duration	TotalActivity	EarlyVsLate	OscVsNonOsc
0.425514	0.329977	0.587629	0.318152	0.5	0.206109
0.537984	0.300619	0.28866	0.206861	0.68	0.177446
0.541733	0.698797	0.814433	0.571587	0.44	0.651509
0.41273	0.0882967	0.268041	0.136005	0.18	0.882386
0.458829	0.276478	0.845361	0.351982	0.42	0.0819864
0.453275	0.824732	0.659794	0.479701	0.72	0.303912
0.548071	0.310937	0.391753	0.195413	0.56	0.635443
0.520198	0.196783	0.28866	0.168662	0.76	0.4155
0.406928	0.225367	0.257732	0.148169	0.26	0.742194
0.466324	0.161641	0.402062	0.219791	0.24	0.499919
0.479865	0.224435	0.42268	0.226445	0.54	0.80034
0.384815	0.322279	0.443299	0.266318	0.18	0.738417
0.442232	0.235413	0.371134	0.157738	0.44	0.75348
0.358328	0.380963	0.835052	0.434291	0.48	0.20608
0.333128	0.198232	0.154639	0.149071	0.3	0.219765
0.457859	0.133606	0.123711	0.0838175	0.76	0.338753
0.41421	0.500481	0.42268	0.266788	0.6	0.555484
0.501006	0.145092	0.278351	0.169529	0.56	0.36404
0.393889	0.3233	0.195876	0.14632	0.8	0.285112
0.50033	0.0999929	0.278351	0.120081	0.18	0.717393
0.480155	0.442059	0.360825	0.224901	0.52	0.453339
0.478932	0.293337	0.649485	0.294085	0.3	0.549069
0.271441	0.337427	0.701031	0.33289	0.42	0.0901701
0.452959	0.355239	0.731959	0.378096	0.36	0.56165
0.486269	0.273011	0.618557	0.298364	0.48	0.190608
0.520974	0.183016	0.0927835	0.0974413	0.56	0.419765
0.489343	0.14873	0.298969	0.139836	0.56	0.806609
0.452888	0.284015	0.453608	0.250068	0.7	0.387732
0.515625	0.178851	0.309278	0.133789	0.16	0.799201
0.527982	0.121043	0.28866	0.185889	0.38	0.236249
0.470675	0.208475	0.515464	0.277228	0.52	0.247134
0.408446	0.290664	0.350515	0.201365	0.34	0.693884
0.428033	0.311255	0.206186	0.160729	0.62	0.339143
0.534216	0.0982914	0.113402	0.0904963	0.58	0.381745
0.421481	0.219395	0.28866	0.121267	0.52	1.0617
0.424293	0.249456	0.360825	0.202657	0.32	0.662746
0.419253	0.563012	0.71134	0.456532	0.28	0.6414
0.546159	0.301506	0.350515	0.212795	0.8	0.271882
0.468963	0.301675	0.505155	0.304724	0.2	0.728775
0.40048	0.176765	0.0721649	0.090025	0.1	0.34117
0.355046	0.239295	0.391753	0.208302	0.54	0.293857
0.472377	0.421431	0.43299	0.253098	0.46	0.863403
0.46112	0.235297	0.350515	0.194785	0.32	0.494647
0.484925	0.480557	0.865979	0.452209	0.5	0.360029
0.398732	0.176349	0.257732	0.154534	0.5	0.657051
0.476579	0.245533	0.360825	0.243195	0.74	0.560035
0.446989	0.433672	0.371134	0.327839	0.38	0.439551
0.58048	0.18162	0.350515	0.208723	0.38	0.430561
0.434369	0.395312	0.597938	0.320629	0.5	0.326054
0.561842	0.734261	0.57732	0.466342	0.58	0.825
0.434999	0.243647	0.360825	0.210051	0.66	0.245653
0.510154	0.282589	0.185567	0.1491	0.5	0.309437
0.449452	0.506813	0.402062	0.30318	0.72	0.170866
0.445785	0.180001	0.505155	0.233204	0.52	0.254803
0.442018	0.321386	0.319588	0.205505	0.58	0.383121
0.418926	0.116899	0	0.0473492	0.4	0.460014
0.383052	0.261219	0.134021	0.102903	0.46	0.619507
0.410268	0.243051	0.185567	0.136549	0.6	0.439078
0.507038	0.54672	0.690722	0.443571	0.76	0.317431
0.330702	0.207431	0.43299	0.212742	0.36	0.466595
0.398726	0.183916	0.195876	0.130859	0.54	0.324226
0.362359	0.120824	0.0309278	0.0823004	0.5	0.320766
0.41597	0.171	0.113402	0.110406	0.44	0.320999
0.50879	0.104821	0.164948	0.141106	0.4	0.433022
0.448551	0.510462	0.391753	0.324139	0.78	0.125806
0.509128	0.3645	0.381443	0.202837	0.54	0.638184
0.3017	0.228675	0.278351	0.161756	0.6	0.0877863
0.471861	0.231756	0.175258	0.123647	0.44	0.180505
0.54088	0.236751	0.268041	0.156082	0.22	0.31333
0.420444	0.401985	0.690722	0.354673	0.52	0.324005
0.375428	0.184816	0.278351	0.143868	-0.02	0.174994
0.345562	0.381676	0.639175	0.345105	0.06	0.168039
0.456837	0.156072	0.123711	0.114342	0.3	0.336663
0.374292	0.65301	0.907216	0.542521	0.52	0.304969
0.397476	0.173068	0.103093	0.101532	0.34	0.436098
0.415768	0.0660197	0	0.0351091	0.32	0.408566
0.510246	0.162213	0.28866	0.176632	0.26	0.442488
0.360296	0.151548	0.216495	0.110809	0.46	0.826659
0.39913	0.381891	0.618557	0.323304	0.4	0.482445
0.376453	0.104109	0	0.0310455	0.46	0.509559
0.428499	0.374664	0.670103	0.314502	0.32	0.519169
0.390619	0.220523	0.670103	0.277983	0.18	0.123381
0.517956	0.567149	0.608247	0.365431	0.56	0.594098
0.4259	0.221739	0.195876	0.133984	0.62	0.424084
0.486744	0.426351	0.865979	0.450017	0.4	0.264093
0.517294	0.304296	0.43299	0.215321	0.68	0.34254
0.525918	0.170378	0.278351	0.147875	0.64	0.492598
0.466867	0.176574	0.309278	0.157719	0.24	0.609964
0.513448	0.53646	0.865979	0.590422	0.18	0.478348
0.518643	0.404805	0.670103	0.339111	0.68	0.174817
0.426451	0.340564	0.556701	0.345231	0.14	0.143851
0.472708	0.559747	0.556701	0.413652	0.7	0.360468
0.483583	0.52004	0.474227	0.276754	0.4	0.423605
0.4138	0.420877	0.484536	0.2846	0.58	0.692885
0.398463	0.276444	0.278351	0.189687	0.48	0.312243
0.43466	0.433616	0.56701	0.322692	0.66	0.470511
0.481334	0.221573	0.391753	0.17399	0.42	0.611818
0.474252	0.264282	0.412371	0.274827	0.56	0.151267
0.550666	0.225092	0.587629	0.267683	0.32	0.217556
0.435413	0.397313	0.195876	0.184301	0.6	0.143352
0.504507	0.363469	0.494845	0.234439	0.52	0.727042
0.442956	0.154241	0.0927835	0.123528	0.46	0.384242
0.577665	0.727587	0.721649	0.475805	0.3	0.379076
0.372865	0.335726	0.474227	0.226596	0.32	0.477289
0.738703	0.569373	0.28866	0.163507	1.04	0.161614
0.483547	0.3383	0.731959	0.319219	0.46	0.420438
0.372784	0.259193	0.350515	0.203863	0.56	0.391641
0.40553	0.397003	0.56701	0.294552	0.6	0.164863
0.418723	0.30705	0.556701	0.264958	0.52	0.40495
0.421718	0.265586	0.43299	0.231433	0.22	0.82813
0.453773	0.149884	0.412371	0.216276	0.28	0.303609
0.429151	0.302829	0.319588	0.20286	-0.16	0.352492
0.39222	0.375756	0.412371	0.22249	0.38	0.321418
0.453013	0.13337	0.164948	0.111174	0.6	0.452227
0.478037	0.156413	0.164948	0.102665	0.28	0.45822
0.503904	0.241948	0.340206	0.205356	0.36	0.375586
0.482397	0.297888	0.309278	0.176774	0.54	0.506583
0.480482	0.378571	0.484536	0.304607	0.18	0.812191
0.499855	0.20781	0.391753	0.1836	0.38	0.0743644
0.418194	0.378824	0.206186	0.170685	0.52	0.0858105
0.339957	0.0901361	0	0.0581881	0.08	0.27441
0.460944	0.286237	0.412371	0.222139	0.38	0.64697
0.359835	0.520493	0.278351	0.20511	0.52	0.289933
0.450743	0.0670047	0.0618557	0.0441931	0.76	0.473124
0.466717	0.183544	0.278351	0.173747	0.74	0.30496
0.455438	0.147978	0.216495	0.141966	0.58	0.604222
0.458971	0.189134	0.329897	0.191597	0.52	0.750693
0.474388	0.215818	0.453608	0.221274	0.46	0.537334
0.422526	0.0527157	0	0.034623	0.14	0.561722
0.38232	0.140308	0.0927835	0.103612	0.34	0.647951
0.420569	0.299914	0.309278	0.200502	0.64	0.307425
0.368414	0.339763	0.484536	0.249191	0.5	0.632118
0.487074	0.241267	0.391753	0.245188	0.62	0.637897
0.399437	0.428719	0.556701	0.325391	0.4	0.7292
0.386245	0.167263	0.164948	0.116995	0.4	0.699342
0.373401	0.271012	0.113402	0.105444	0.8	0.288236
0.484294	0.177399	0.268041	0.117878	0.66	0.401904
0.400105	0.416421	0.453608	0.280608	0.6	0.396262
0.456052	0.190186	0.175258	0.0961172	0.78	0.340691
0.495516	0.181282	0.216495	0.134665	0.54	0.68304
0.46455	0.0651604	0.134021	0.0723506	0.52	0.841606
0.452192	0.563885	0.690722	0.362854	0.46	0.388828
0.467631	0.543484	0.608247	0.335457	0.62	0.459009
0.302254	0.263598	0.628866	0.258649	0.2	0.269584
0.411992	0.170008	0.257732	0.134913	0.38	0.857322
0.458475	0.352192	0.453608	0.265226	0.52	1.046
0.4635	0.1478	0.103093	0.106995	0.56	0.506951
0.402732	0.177604	0.0721649	0.0434921	0.68	0.377534
0.396795	0.112598	0.0618557	0.0481975	0.26	0.460549
0.445299	0.119685	0.123711	0.102871	0.34	0.383967
0.404583	0.130751	0.0927835	0.0901257	0.28	1.02335
0.396861	0.259784	0.309278	0.147288	0.56	0.461408
0.456897	0.161204	0.381443	0.194127	0.48	0.628276
0.433788	0.238033	0.103093	0.0762753	0.56	0.530677
0.480604	0.184305	0.206186	0.131329	0.5	0.486173
0.509952	0.209404	0.268041	0.159633	0.58	0.568868
0.515182	0.162883	0.319588	0.138748	0.52	1.06488
0.408479	0.183641	0.164948	0.122566	-0.04	0.309136
0.448274	0.160755	0.391753	0.179361	0.5	0.799105
0.426531	0.216238	0.175258	0.137791	0.76	0.134239
0.363438	0.307541	0.278351	0.15004	0.74	0.154826
0.407299	0.211422	0.154639	0.103441	0.46	0.552352
0.385695	0.198322	0.247423	0.135598	0.62	0.570391
0.500577	0.146198	0.154639	0.0763897	0.62	0.647844
0.518132	0.406311	0.845361	0.476234	0.62	0.237592
0.498712	0.278279	0.484536	0.313266	0.6	0.258481
0.32244	0.137823	0.0824742	0.0771089	0.42	0.464839
0.418924	0.172643	0.123711	0.0718438	0.24	0.541514
0.499764	0.198561	0.268041	0.160714	0.72	0.154337
0.50971	0.0867763	0.0309278	0.0471926	0.3	0.465158
0.486907	0.201755	0.154639	0.141412	0.78	0.193476
0.48139	0.377792	0.752577	0.424968	0.68	0.172035
0.546092	0.84308	0.639175	0.415956	0.94	0.231746
0.520524	0.590395	0.474227	0.315493	0.78	0.382579
0.513607	0.10428	0	0.00945616	0.38	0.151522
0.458545	0.308919	0.525773	0.275973	0.64	0.472457
0.443516	0.31663	0.402062	0.234968	0.72	0.232603
0.455383	0.12261	0.28866	0.151515	0.3	0.750226
0.440257	0.416691	0.597938	0.334733	0.62	0.420013
0.453559	0.144173	0.175258	0.140551	0.56	0.462637
0.56587	0.397169	0.659794	0.340599	0.7	0.169201
0.405552	0.2447	0.226804	0.134576	0.66	0.6059
0.399268	0.461645	0.659794	0.331714	0.64	0.227257
0.500836	0.466233	0.649485	0.35414	0.68	0.262364
0.502535	0.0939157	0	0.0614616	0.68	0.565862
0.408566	0.203716	0.154639	0.11458	0.42	0.422179
0.388433	0.572693	0.618557	0.347288	0.6	0.222845
0.403968	0.260123	0.206186	0.12648	0.68	0.387221
0.398799	0.42784	0.43299	0.272871	0.78	0.130676
0.466365	0.220605	0.329897	0.239774	0.62	0.286216
0.558664	0.555302	0.216495	0.153081	0.78	0.393641
0.37723	0.175026	0.195876	0.137562	0.32	0.487468
0.349394	0.21346	0.0824742	0.124065	0.6	0.16961
0.456454	0.348065	0.206186	0.149226	0.78	0.37315
0.473335	0.353721	0.494845	0.272859	0.54	0.543214
0.463263	0.312226	0.43299	0.26093	0.76	0.287766
0.523194	0.157109	0.0721649	0.0859233	0.04	0.158799
0.474009	0.300815	0.206186	0.108875	0.76	0.34023
0.476647	0.120022	0.0515464	0.045852	0.64	0.34772
0.450678	0.264962	0.278351	0.153592	0.38	0.599298
0.418638	0.529468	0.360825	0.284042	0.82	0.288251
0.497737	0.197018	0.257732	0.158005	0.64	0.528515
0.448095	0.282567	0.515464	0.270841	0.52	0.694262
0.448855	0.114813	0.123711	0.0890447	0.44	0.485433
0.513798	0.194736	0.195876	0.125894	0.38	0.356828
0.400133	0.219063	0.0927835	0.0520755	0.68	0.287432
0.514464	0.130609	0.103093	0.0752446	0.2	0.632436
0.384336	0.579278	0.42268	0.282863	0.82	0.116018
0.463072	0.460268	0.71134	0.378692	0.5	0.180699
0.412982	0.332981	0.42268	0.239304	0.64	0.338985
0.706449	0.318009	0.103093	0.111227	0.74	0.210581
0.469552	0.124553	0.0824742	0.0840688	0.58	0.497001
0.464552	0.122166	0.185567	0.122117	0.52	0.687305
0.45389	0.106338	0.0824742	0.0779742	0.18	0.292621
0.503819	0.545565	0.247423	0.210363	0.62	0.459543
0.450656	0.284746	0.484536	0.209818	0.6	0.432979
0.515909	0.184198	0.278351	0.155866	0.52	0.695846
0.477516	0.181966	0.42268	0.168067	0.28	0.362152
0.480861	0.520743	0.278351	0.207801	0.66	0.310459
0.468472	0.320739	0.216495	0.145724	0.64	0.398513
0.49404	0.117328	0.0618557	0.0641126	0.4	0.629373
0.478632	0.136209	0.195876	0.111128	0.3	0.491059
0.416878	0.315054	0.43299	0.211812	0.7	0.705789
0.419542	0.200219	0.206186	0.135512	0.52	0.416887
0.492971	0.219295	0.484536	0.238581	0.56	0.61453
0.453053	0.207132	0.474227	0.193227	0.36	0.665243
0.473863	0.327381	0.350515	0.205876	0.64	0.277485
0.430015	0.340408	0.0721649	0.0800274	0.6	0.0392384
0.471203	0.230362	0.515464	0.264767	0.64	0.40068
0.515344	0.138508	0.154639	0.110051	0.56	0.464787
0.445051	0.0822811	0.0206186	0.0327516	0.4	0.424595
0.446753	0.213966	0.453608	0.205279	0.44	0.623887
0.366066	0.28004	0.14433	0.095106	0.84	0.26601
0.461544	0.291303	0.402062	0.264047	0.74	0.125379
0.492057	0.436895	0.639175	0.342981	0.76	0.0861728
0.416434	0.161319	0.329897	0.197531	0.28	0.250659
0.499615	0.316295	0.371134	0.232978	0.62	0.382855
0.451314	0.0892892	0.0721649	0.0314492	0.66	0.559144
0.458082	0.160963	0.247423	0.154574	0.58	0.320935
0.477622	0.220039	0.123711	0.0981466	0.4	0.404723
0.406292	0.113885	0.164948	0.136896	0.46	0.338147
0.4413	0.0802521	0	0.0821293	0.46	0.43446
0.506518	0.142214	0.113402	0.0645454	0.82	0.440301
0.371079	0.0971154	0	0.0225127	0.42	0.748397
0.479949	0.234076	0.57732	0.265037	0.6	0.485048
0.482143	0.133227	0.0618557	0.0614795	0.62	0.464588
0.442864	0.200413	0.371134	0.173893	0.68	0.454492
0.332362	0.278723	0.319588	0.224549	0.6	0.0857365
0.48655	0.197447	0.298969	0.107111	0.78	0.493347
0.486537	0.246219	0.103093	0.0845559	0.86	0.328051
0.572588	0.504843	0.463918	0.274367	0.66	0.320267
0.402741	0.0677413	0	0.0440212	0.5	0.367867
0.464695	0.104962	0.0309278	0.0506818	0.24	0.552735
0.510594	0.101259	0	0.0679974	0.52	0.299074
0.373127	0.182872	0.237113	0.150458	0.68	0.174254
0.49984	0.197289	0.134021	0.0684442	0.82	0.370007
0.471686	0.0715749	0.0309278	0.0600448	0.3	0.821831
0.474594	0.0638976	0	0.0389347	0.2	0.721905
0.476595	0.256506	0.309278	0.169224	0.62	0.51674
0.552364	0.493952	0.680412	0.331184	0.58	0.198215
0.428468	0.217208	0.154639	0.139248	0.66	0.187936
0.455908	0.321443	0.43299	0.229577	0.68	0.136545
0.471461	0.1299	0.257732	0.129144	0.62	0.234773
0.460415	0.106503	0.0721649	0.0767473	0.48	0.31169
0.429124	0.0801416	0	0.0882406	0.26	0.200803
0.581307	0.439892	0.329897	0.180786	0.68	0.400039
0.238184	0.161093	0.113402	0.0621255	0.42	0.179852
0.38271	0.288204	0.360825	0.202461	0.34	0.444139
0.499538	0.185004	0.123711	0.067767	0.5	0.762095
0.477584	0.0686753	0	0.0322018	0.7	0.245258
0.353713	0.0681996	0	0.0262194	0.46	0.550728
0.422462	0.149721	0.0412371	0.0508956	0.52	0.437846
0.478544	0.177048	0.0927835	0.114508	0.32	0.202324
0.479804	0.162916	0.206186	0.143446	0.64	0.403325
0.470087	0.176961	0.0927835	0.153279	0.54	0.144141
0.570933	0.183429	0.175258	0.116381	0.66	0.260172
0.426014	0.0784415	0	0.0283338	0.56	0.525286
0.463097	0.0842682	0.0412371	0.0614443	0.4	0.684978
0.469976	0.102566	0.134021	0.125142	0.38	0.249843
0.517692	0.231994	0.0927835	0.124421	0.54	0.399651
0.412747	0.122603	0.0412371	0.0488118	0.38	0.526085
0.49318	0.132304	0.0618557	0.0656902	0.58	0.591129
0.470238	0.199471	0.14433	0.187965	0.66	0.185794
0.365846	0.0894171	0.0309278	0.0437011	0.18	0.409611
0.457523	0.0957937	0	0.0821561	0.34	0.212758
0.489353	0.198362	0.195876	0.116331	0.56	0.449929
0.449423	0.116904	0.0927835	0.0886764	0.48	0.494035
0.506733	0.30718	0.123711	0.127272	0.84	0.273923
0.473258	0.151824	0.175258	0.0891898	0.34	0.402951
0.421701	0.132675	0.360825	0.162107	0.4	0.389305
0.495331	0.303398	0.690722	0.339489	0.48	0.366013
0.403006	0.0937131	0	0.0465437	0.34	0.555822
0.329458	0.128975	0.0412371	0.0358592	0.46	0.303473
0.41913	0.112376	0.0618557	0.0898128	0.42	0.322039
0.488237	0.164685	0.164948	0.112551	0.42	0.408888
0.523347	0.25303	0.185567	0.15841	0.28	0.340817
0.487325	0.255534	0.381443	0.182967	0.58	0.307512
0.434691	0.0992049	0.0824742	0.074454	0.56	0.336092
0.532479	0.0807283	0.0206186	0.059958	0.56	0.442722
0.516262	0.111824	0.0515464	0.0673091	0.68	0.553102
0.347495	0.124506	0.0618557	0.148465	0.52	0.0449096
0.566028	0.449544	0.391753	0.272508	0.78	0.137732
0.426286	0.096118	0.0618557	0.0470076	0.38	0.45289
0.453359	0.0723309	0	0.0414778	0.64	0.363053
0.533217	0.396355	0.731959	0.40652	0.28	0.259228
0.480007	0.309756	0.649485	0.321231	0.42	0.345008
0.50993	0.0819224	0.0206186	0.0744064	0.2	0.270832
0.461521	0.0882149	0.0618557	0.034805	0.48	0.431352
0.455146	0.162995	0.350515	0.180217	0.42	0.541138
0.491981	0.187094	0.164948	0.116116	0.68	0.519732
0.50033	0.192754	0.340206	0.164804	0.26	0.613126
0.417045	0.0923334	0.0824742	0.0766607	0.42	0.688424
0.501125	0.139334	0.443299	0.194332	0.56	0.266143
0.407842	0.35768	0.257732	0.151852	0.82	0.145702
0.454377	0.153029	0.134021	0.117349	0.66	0.230113
0.45961	0.121443	0.0515464	0.106571	0.24	0.45301
0.474849	0.0447806	0	0.0326977	0.1	0.263004
0.450151	0.127038	0.0618557	0.0700229	0.68	0.260768
0.473169	0.218283	0.185567	0.179579	0.54	0.332406
0.44659	0.139004	0.185567	0.0954467	0.44	1.00152
0.485436	0.227892	0.247423	0.165059	0.58	0.284956
0.454242	0.053516	0	0.0484554	0.52	0.687692
0.407097	0.0301064	0	0.00304783	0.38	0.352214
0.429662	0.0995807	0.0309278	0.0548995	0.42	0.227621
0.455571	0.0828895	0.185567	0.127407	0.32	0.553169
0.414902	0.178123	0.164948	0.12342	0.74	0.0923444
0.405685	0.13392	0.298969	0.1367	0.22	0.598436
0.319943	0.337258	0.309278	0.204798	0.66	0.16279
0.415124	0.0888684	0	0.0703052	0.56	0.278059
0.499965	0.0874778	0.103093	0.0770538	0.66	0.197977
0.415176	0.079424	0.0618557	0.0648064	0.22	1.04225
0.340692	0.0718239	0	0.0351124	0.08	0.511275
0.51576	0.348571	0.309278	0.196124	0.72	0.194037
0.452238	0.249535	0.525773	0.260333	0.44	0.887731
0.477473	0.0617096	0	0.0125175	0.76	0.312042
0.498865	0.369686	0.546392	0.268016	0.64	0.318891
0.472327	0.0945274	0	0.0833374	0.44	0.655299
0.472459	0.097035	0	0.0613139	0.7	0.289747
0.411125	0.12302	0.0412371	0.0277829	0.4	0.587343
0.487656	0.277752	0.329897	0.180683	0.76	0.528981
0.497604	0.172403	0.113402	0.0635511	0.48	0.610588
0.518515	0.226388	0.350515	0.161842	0.74	0.308823
0.480157	0.3353	0.226804	0.196321	0.68	0.196793
0.501826	0.217846	0.329897	0.186194	0.58	0.579878
0.511176	0.0725265	0	0.0416573	0.58	0.600728
0.406976	0.0308482	0	-0.00459442	0.22	0.394959
0.349714	0.0888193	0	0.106484	0.38	0.203711
0.444894	0.0811568	0.0412371	0.0509502	0.34	0.581859
0.461642	0.155234	0.14433	0.11699	0.6	0.164284
0.41996	0.24681	0.0721649	0.103978	0.58	0.0703267
0.39892	0.243703	0.350515	0.205225	0.68	0.199264
0.454727	0.166948	0.257732	0.157354	0.54	0.192028
0.492863	0.141944	0.123711	0.111573	0.74	0.2674
0.433314	0.241163	0.443299	0.229883	0.5	0.283265
0.416505	0.14609	0.113402	0.106966	0.42	0.430376
0.432504	0.130942	0.103093	0.10033	0.68	0.236015
0.268906	0.264987	0.319588	0.172081	0.48	0.407692
0.512428	0.171019	0.268041	0.151751	0.72	0.177279
0.53079	0.259981	0.690722	0.236825	0.16	0.2421
0.412681	0.15906	0.14433	0.114386	0.66	0.218463
0.476997	0.111381	0.0721649	0.12404	0.34	0.479611
0.412571	0.241632	0.319588	0.184179	0.62	0.306557
0.471573	0.169549	0.237113	0.143731	0.48	0.473824
0.398729	0.146783	0.113402	0.105502	0.26	0.216311
0.346576	0.104651	0.0206186	0.094413	0.44	0.379079
0.334402	0.331827	0.752577	0.364378	0.54	0.0381676
0.465564	0.169162	0.268041	0.141156	0.6	0.753905
0.463593	0.218263	0.453608	0.270237	0.34	0.939413
0.492934	0.0976772	0.0618557	0.0702896	0.6	0.321769
0.3651	0.355446	0.494845	0.275991	0.64	0.185287
0.416598	0.200076	0.268041	0.16847	0.44	0.492314
0.415295	0.252024	0.443299	0.241577	0.52	0.396489
0.501369	0.248126	0.206186	0.150988	0.86	0.202249
0.430159	0.213019	0.494845	0.21894	0.46	0.464935
0.498105	0.12886	0.0412371	0.0865068	0.6	0.38595
0.31661	0.128525	0.0721649	0.105779	0.36	0.378155
0.406426	0.254336	0.525773	0.252904	0.36	0.295771
0.419526	0.164016	0.195876	0.165712	0.56	0.182856
0.491137	0.226819	0.268041	0.175855	0.64	0.327698
0.445719	0.0337324	0	0.00670191	0.28	0.11261
0.522926	0.174877	0.0515464	0.0693889	0.7	0.578543
0.455068	0.221871	0.175258	0.153287	0.74	0.311399
0.391827	0.130254	0.113402	0.0990163	0.52	0.569134
0.426734	0.228161	0.154639	0.165581	0.16	0.28599
0.456453	0.0687574	0	0.0427469	0.56	0.176549
0.455173	0.176865	0.268041	0.149414	0.54	0.336237
0.436218	0.123266	0.154639	0.0948679	0.4	0.688124
0.464984	0.183221	0.484536	0.215341	0.5	0.386435
0.463973	0.150361	0.154639	0.112002	0.38	0.785616
0.339529	0.0927383	0	0.0874479	0.4	0.172491
0.393632	0.183345	0.103093	0.13288	0.56	0.197333
0.527089	0.0833775	0.0412371	0.0517527	0.7	0.0505635
0.467171	0.109431	0.195876	0.148067	0.36	0.127644
0.321763	0.067145	0	0.0156935	0.4	0.400017
0.501611	0.266707	0.57732	0.24889	0.7	0.373155
0.474474	0.115477	0.206186	0.156681	0.4	0.365703
0.542483	0.0858354	0	0.0374078	0.4	0.425932
0.426297	0.134739	0.113402	0.0987363	0.38	0.647127
0.491848	0.0932355	0	0.0606858	0.5	0.59307
0.372734	0.225742	0.56701	0.246549	0.36	0.13038
0.379899	0.269957	0.793814	0.358825	0.4	0.209378
0.353834	0.155792	0.494845	0.182228	0.18	0.31633
0.404196	0.233412	0.381443	0.177324	0.44	0.537173
0.465794	0.11504	0.0412371	0.0923544	0.32	0.195653
0.489465	0.0897552	0.0824742	0.0815134	0.62	0.467632
0.505095	0.129379	0.360825	0.193021	0.26	0.46037
0.447533	0.245083	0.701031	0.298367	0.42	0.227434
0.432956	0.205623	0.463918	0.238785	0.5	0.149244
0.368515	0.274188	0.319588	0.172193	0.6	0.194355
0.471047	0.29423	0.474227	0.241211	0.46	0.590549
0.472889	0.0841256	0.0206186	0.0393878	0.5	0.122392
0.443366	0.147807	0.247423	0.147815	0.5	0.475839
0.407194	0.070017	0	0.063114	0.38	0.640925
0.399694	0.28659	0.525773	0.246849	0.48	0.212285
0.48682	0.250581	0.103093	0.0775556	0.78	0.245421
0.434255	0.175868	0.278351	0.190691	0.34	0.278511
0.474939	0.408092	0.793814	0.388466	0.3	0.23397
0.433838	0.326317	0.618557	0.360687	0.54	0.292303
0.518039	0.135257	0.103093	0.108137	0.64	0.254758
0.469503	0.10581	0.0412371	0.0680891	0.62	0.578193
0.435089	0.176146	0.185567	0.123892	0.6	0.436268
0.452098	0.195851	0.164948	0.13151	0.46	0.414036
0.413731	0.0944034	0.103093	0.101828	0.22	0.383737
0.519513	0.269088	0.391753	0.232649	0.44	0.636565
0.539293	0.173616	0.360825	0.16306	0.52	0.557152
0.458575	0.0613993	0	0.0327292	0.32	0.621834
0.272673	0.116576	0.0412371	0.0588685	0.42	0.619984
0.468464	0.183056	0.154639	0.106532	0.36	0.186053
0.390424	0.224978	0.134021	0.1358	0.56	0.313981
0.518523	0.420108	0.0515464	0.0507061	0.78	0.202199
0.488144	0.146334	0.185567	0.139062	0.56	0.315712
0.341421	0.194123	0.0927835	0.045297	0.7	0.655494
0.404148	0.231265	0.268041	0.177349	0.48	0.364964
0.31789	0.280299	0.525773	0.252522	0.32	0.217509
0.3268	0.0873409	0.0309278	0.0660471	0.16	0.464862
0.462715	0.212074	0.319588	0.148258	0.48	0.969768
0.440425	0.0336894	0	0.00558686	0.58	0.118446
0.461051	0.227123	0.680412	0.308795	0.48	0.444111
0.47328	0.139912	0.247423	0.155252	0.4	0.389365
0.402049	0.358588	0.670103	0.300963	0.54	0.454047
0.48036	0.240838	0.226804	0.160988	0.82	0.27407
0.495162	0.273484	0.237113	0.162349	0.84	0.121594
0.476537	0.22467	0.268041	0.171044	0.74	0.247524
0.476671	0.219221	0.391753	0.245969	0.5	0.428952
0.381484	0.42796	0.628866	0.36864	0.58	0.148365
0.465877	0.0885736	0.0927835	0.101219	0.06	0.421101
0.499255	0.168644	0.505155	0.257544	0.36	0.32198
0.460424	0.148541	0.175258	0.12413	0.62	0.578081
0.403525	0.292372	0.515464	0.254689	0.48	0.281607
0.436047	0.152865	0.0618557	0.0890406	0.56	0.421658
0.450585	0.570442	0.453608	0.283956	0.8	0.196618
0.505256	0.314705	0.71134	0.377103	0.18	0.540029
0.414944	0.295929	0.587629	0.315433	0.4	0.22199
0.426907	0.122055	0.237113	0.132821	0.42	0.532736
0.350346	0.101574	0.0309278	0.0795263	0.38	0.382401
0.370865	0.103137	0	0.0401961	0.64	0.403983
0.374515	0.379302	0.319588	0.215096	0.68	0.171995
0.58006	0.430492	0.587629	0.288774	0.7	0.146774
0.474983	0.0967257	0.319588	0.131096	0.58	0.369731
0.342324	0.267349	0.42268	0.216162	0.5	0.401776
0.458413	0.306077	0.412371	0.193119	0.68	0.272742
0.339206	0.283817	0.268041	0.14433	0.8	0.394154
0.48335	0.179664	0.484536	0.228822	0.5	0.540368
0.387801	0.114236	0.175258	0.0954544	0.16	0.372594
0.544735	0.226511	0.659794	0.30517	0.38	0.558706
0.495806	0.127944	0.123711	0.0798936	0.82	0.182462
0.511284	0.275922	0.42268	0.225869	0.42	0.511989
0.5082	0.472762	0.57732	0.34052	0.76	0.226605
0.407124	0.194285	0.371134	0.190226	0.3	0.534145
0.43553	0.366836	0.268041	0.190874	0.86	0.353517
0.479046	0.220967	0.371134	0.164772	0.38	0.656333
0.48459	0.123519	0.134021	0.118129	0.5	0.518583
0.35564	0.169153	0.185567	0.138897	0.64	0.134319
0.454919	0.162523	0.185567	0.139516	0.56	0.349625
0.493903	0.149392	0.278351	0.159949	0.22	0.333388
0.379318	0.267241	0.268041	0.144012	0.76	0.218952
0.471177	0.0411202	0	0.00951576	0.52	0.595565
0.357003	0.289502	0.350515	0.195745	0.68	0.246236
0.403364	0.304609	0.57732	0.251248	0.2	0.189343
0.352646	0.198781	0.268041	0.164135	0.56	0.296997
0.382049	0.409133	0.298969	0.225942	0.78	0.286222
0.48638	0.258426	0.731959	0.367304	0.52	0.166568
0.298547	0.0777529	0	0.0610256	0.38	0.208708
0.444432	0.158038	0.175258	0.114844	0.08	0.33556
0.313027	0.307029	0.216495	0.152016	0.18	0.150346
0.474897	0.175384	0.154639	0.119524	0.64	0.243468
0.505617	0.22265	0.185567	0.177327	0.66	0.187014
0.399758	0.245291	0.175258	0.115332	0.68	0.31743
0.374507	0.218767	0.247423	0.166191	0.5	0.403018
0.421764	0.203897	0.278351	0.144908	0.46	0.564614
0.473379	0.139605	0.412371	0.200394	0.44	0.400631
0.434937	0.35147	0.484536	0.244007	0.72	0.594245
0.499831	0.121985	0.103093	0.10194	0.52	0.406777
0.480544	0.15981	0.0206186	0.051924	0.7	0.20015
0.464455	0.193749	0.278351	0.153357	0.3	0.418686
0.486311	0.325495	0.216495	0.15568	0.86	0.295795
0.356939	0.142407	0.0927835	0.1052	0.18	0.313631
0.460542	0.367173	0.412371	0.228018	0.82	0.300482
0.427084	0.191778	0.804124	0.33625	0.24	0.313002
0.415922	0.348768	0.412371	0.232064	0.62	0.260638
0.518592	0.125596	0.216495	0.125119	0.3	0.494549
0.639075	0.395825	0.845361	0.435573	0.6	0.178373
0.353774	0.259965	0.505155	0.255958	0.5	0.264888
0.462144	0.144603	0.402062	0.183074	0.32	0.35082
0.475113	0.160294	0.123711	0.089258	0.68	0.398884
0.345329	0.0574466	0	0.028669	0.34	0.451971
0.477657	0.285872	0.28866	0.24435	0.48	0.605727
0.397163	0.122973	0.113402	0.124694	0.48	0.187041
0.424741	0.272166	0.340206	0.192791	0.52	0.32721
0.498735	0.214367	0.525773	0.278078	0.6	0.754662
0.313951	0.140451	0.134021	0.119752	0.5	0.0814944
0.34375	0.0540372	0	0.0195619	0.4	0.138507
0.44871	0.0655581	0	0.046341	0.46	0.514224
0.358858	0.590479	0.57732	0.492868	0.62	0.0639144
0.521142	0.141463	0.298969	0.169463	0.5	0.540252
0.3807	0.124174	0.278351	0.138645	0.56	0.432663
0.475959	0.272268	0.649485	0.358705	0.36	0.489026
0.49988	0.202506	0.597938	0.298928	0.44	0.245641
0.354486	0.071448	0	0.00319158	0.42	0.270918
0.480141	0.104654	0.0206186	0.103824	0.56	0.229547
0.447874	0.278904	0.670103	0.376346	0.44	0.158569
0.437431	0.0294614	0	0.019001	0.1	0.398597
0.468893	0.272141	0.463918	0.238238	0.44	0.223202
0.37404	0.284203	0.56701	0.27814	0.54	0.20884
0.361062	0.211728	0.237113	0.120359	0.58	0.698832
0.453222	0.204593	0.257732	0.179112	0.56	0.34958
0.422021	0.313788	0.134021	0.127688	0.72	0.289761
0.493879	0.202757	0.237113	0.13697	0.64	0.431116
0.460166	0.0548528	0	0.040409	0.2	0.408062
0.442622	0.347237	0.670103	0.385062	0.68	0.228809
0.300403	0.0797631	0	0.0360645	0.4	0.284504
0.495697	0.113611	0.103093	0.114655	0.4	0.442541
0.433548	0.0800836	0.0309278	0.0348442	0.46	0.334924
0.329481	0.152285	0.185567	0.122567	0.36	0.434853
0.444904	0.0866562	0.0309278	0.0637585	0.54	0.312556
0.387091	0.269211	0.402062	0.188277	0.48	0.989561
0.442933	0.158492	0.453608	0.209979	0.24	0.235173
0.397851	0.112292	0.0412371	0.0295195	0.56	0.630161
0.455828	0.327239	0.536082	0.289271	0.64	0.476563
0.41745	0.0935676	0.0515464	0.0600239	0.38	0.43855
0.479985	0.240136	0.525773	0.247281	0.52	0.291387
0.428836	0.171178	0.247423	0.166344	0.42	0.320348
0.48756	0.0808284	0.0515464	0.0813026	0.54	0.330645
0.462487	0.163369	0.247423	0.158572	0.66	0.374266
0.373103	0.159178	0.164948	0.117991	0.4	0.440534
0.456914	0.583669	0.690722	0.495108	0.66	0.125172
0.508289	0.184735	0.0618557	0.0996252	0.36	0.25138
0.390633	0.038822	0	0.00290165	0.24	0.269472
0.352421	0.222645	0.319588	0.179946	0.56	0.360545
0.54303	0.261469	0.71134	0.382017	0.54	0.32914
0.439919	0.269887	0.206186	0.162071	0.54	0.235611
0.555127	0.269956	0.319588	0.175191	0.52	0.440745
0.430164	0.0732747	0	0.0617221	0.3	0.93675
0.234427	0.112872	0.0618557	0.0479584	0.08	0.317318
0.395458	0.321021	0.329897	0.192155	0.66	0.274126
0.507809	0.0850672	0.0309278	0.093901	0.42	0.427071
0.402373	0.096428	0.0206186	0.102958	0.48	0.172491
0.368412	0.217698	0.402062	0.196663	0.64	0.132447
0.371493	0.313583	0.494845	0.290963	0.54	0.558033
0.616968	0.204987	0.185567	0.0933741	0.6	0.482037
0.418692	0.393343	0.474227	0.237945	0.52	0.300233
0.548812	0.179565	0.494845	0.231306	0.6	0.435813
0.453563	0.251496	0.484536	0.239489	0.38	0.456913
0.364481	0.35223	0.43299	0.252199	0.54	0.306739
0.553225	0.198738	0.195876	0.108814	0.32	0.677146
0.415854	0.0988912	0	0.077951	0.52	0.332815
0.357039	0.258999	0.237113	0.14587	0.66	0.358392
0.467496	0.0571442	0	0.032712	0.14	0.234919
0.457908	0.0867116	0	0.0884758	0.42	0.297657
0.431693	0.227829	0.463918	0.243948	0.44	0.572823
0.438082	0.371999	0.835052	0.429889	0.32	0.350204
0.374369	0.0671456	0	0.0512427	0.18	0.35663
0.450373	0.150357	0.216495	0.136461	0.64	0.112094
0.522682	0.20098	0.443299	0.2291	0.32	0.0242954
0.472812	0.272631	0.360825	0.183576	0.56	0.184016
0.498949	0.209142	0.340206	0.20397	0.34	0.214901
0.516291	0.331638	0.804124	0.425262	0.56	0.0933103
0.37272	0.250793	0.371134	0.2159	0.44	0.370391
0.500786	0.277421	0.608247	0.352748	0.66	0.132826
0.529722	0.260619	0.536082	0.302431	0.66	0.251255
0.422539	0.464905	0.371134	0.258722	0.76	0.170848
0.474697	0.0938936	0.175258	0.0689767	0.64	0.32176
0.468392	0.399182	0.536082	0.298421	0.62	0.0705835
0.426308	0.242417	0.185567	0.137513	0.6	0.087527
0.368971	0.30241	0.247423	0.154791	0.56	0.43735
0.487296	0.13725	0.206186	0.145865	0.48	0.461789
0.441261	0.0730137	0.0721649	0.0802276	0.32	0.737709
0.352021	0.277344	0.123711	0.119742	0.62	0.46382
0.384256	0.307601	0.329897	0.168708	0.76	0.123495
0.392552	0.343872	0.360825	0.221189	0.48	0.727487
0.423891	0.350655	0.505155	0.258869	0.42	0.504573
0.474794	0.178503	0.216495	0.127859	0.52	0.559725
0.473398	0.453738	0.597938	0.330792	0.72	0.337522
0.393001	0.551221	0.71134	0.488598	0.6	0.182051
0.374518	0.163128	0.0412371	0.0608831	0.36	0.586301
0.427897	0.116064	0.237113	0.0962799	0.48	0.626666
0.506376	0.0899312	0.0412371	0.068749	0.56	0.422444
0.431292	0.147955	0.28866	0.137308	0.54	0.737234
0.43121	0.308441	0.164948	0.127714	0.66	0.393507
0.507836	0.159298	0.257732	0.162332	0.62	0.172389
0.496415	0.279059	0.525773	0.244844	0.48	0.459083
0.533664	0.421252	0.340206	0.24801	0.82	0.169306
0.484301	0.174137	0.402062	0.2157	0.5	0.146754
0.459748	0.207375	0.298969	0.153333	0.36	0.65756
0.532607	0.240779	0.247423	0.155365	0.58	0.521404
0.506096	0.208109	0.494845	0.241854	0.68	0.231232
0.455328	0.203504	0.175258	0.126018	0.52	0.31142
0.37566	0.367314	0.618557	0.338379	0.54	0.216611
0.331349	0.383327	0.164948	0.138129	0.78	0.308789
0.453195	0.210826	0.206186	0.181724	0.62	0.307106
0.413587	0.230758	0.216495	0.160122	0.72	0.307325
0.433448	0.124632	0.0824742	0.0395284	0.76	0.359676
0.487291	0.354685	0.989691	0.487167	0.42	0.276591
0.510677	0.29748	0.226804	0.185587	0.86	0.315909
0.422391	0.202822	0.360825	0.167484	0.32	0.77484
0.447443	0.0629477	0.0309278	0.0401433	0.36	0.483948
0.390293	0.220003	0.14433	0.10926	0.32	0.365132
0.414841	0.230294	0.216495	0.127508	0.58	0.72525
0.477174	0.175116	0.371134	0.16646	0.4	0.705142
0.429325	0.20793	0.134021	0.091509	0.66	0.663504
0.410361	0.423326	0.536082	0.344574	0.4	0.552383
0.445382	0.487846	0.371134	0.22574	0.64	0.395908
0.400642	0.13847	0.113402	0.104024	0.08	0.461163
0.588137	0.306203	0.938144	0.443018	0.34	0.32552
0.484463	0.179059	0.226804	0.173678	0.64	0.206928
0.395098	0.377698	0.402062	0.207177	0.54	0.381337
0.444986	0.228839	0.134021	0.10684	0.82	0.117674
0.337151	0.248384	0.463918	0.24058	-0.06	0.202523
0.463016	0.173551	0.216495	0.128717	0.62	0.611982
0.571915	1.02378	0.804124	0.609878	0.88	0.226403
0.465582	0.270367	0.268041	0.200327	0.86	0.0879241
0.373153	0.150771	0.164948	0.125647	0.5	0.233026
0.499549	0.266076	0.505155	0.306082	0.16	0.492644
0.400259	0.208121	0.0206186	-0.00317158	0.76	0.156183
0.415264	0.273795	0.268041	0.14269	0.74	0.398793
0.496021	0.199892	0.206186	0.141691	0.84	0.38588
0.499951	0.295251	0.278351	0.18972	0.54	0.344911
0.293059	0.158992	0.0515464	0.0888574	0.42	0.198457
0.475466	0.261267	0.463918	0.236015	0.4	0.796921
0.463131	0.188152	0.402062	0.191089	0.64	0.323334
0.448004	0.0433107	0	0.0278141	0.58	0.199927
0.459054	0.129937	0.206186	0.141706	0.38	0.346651
0.5161	0.194075	0.0927835	0.124258	0.64	0.268636
0.516049	0.0816587	0	0.0630828	0.48	0.182041
0.390814	0.197514	0.247423	0.117875	0.64	0.195366
0.321408	0.173396	0.113402	0.0755006	0.56	0.416628
0.320631	0.301659	0.329897	0.160667	0.68	0.329146
0.393576	0.150347	0.103093	0.115944	0.28	0.316241
0.452645	0.142336	0.195876	0.102925	0.42	0.349161
0.39698	0.291921	0.494845	0.268023	0.48	0.466253
0.392598	0.21378	0.0721649	0.0898889	0.28	0.404146
0.494883	0.300576	0.865979	0.455349	0.42	0.302471
0.514951	0.273492	0.319588	0.17719	0.84	0.304203
0.481725	0.120426	0.0412371	0.0669789	0.36	0.26645
0.435513	0.350076	0.649485	0.333928	0.6	0.489913
0.409663	0.217129	0.350515	0.160317	0.62	0.393651
0.405017	0.726911	0.257732	0.245318	0.82	0.195481
0.432349	0.259138	0.278351	0.169126	0.04	0.299473
0.546977	0.218178	0.402062	0.226285	0.54	0.357282
0.496382	0.0945323	0.0927835	0.0780206	0.52	0.360824

[truncated: 20 more sheets: exp_PolyIC_M, exp_PolyIC_H, exp_Pam3CSK_L, exp_Pam3CSK_M, exp_Pam3CSK_H, sim_TNF_L, sim_TNF_M, sim_TNF_H, sim_LPS_L, sim_LPS_M, sim_LPS_H, sim_CpG_L, sim_CpG_M, sim_CpG_H, sim_PolyIC_L, sim_PolyIC_M, sim_PolyIC_H, sim_Pam3CSK_L, sim_Pam3CSK_M, sim_Pam3CSK_H]
