# Supplementary material for: Modeling heterogeneous signaling dynamics of macrophages reveals principles of information transmission in stimulus responses
Source: Nat Commun. 2025 Jul 1;16:5986. doi: 10.1038/s41467-025-60901-3 (PMC12218168; doi:10.1038/s41467-025-60901-3)
Supplement: Supplementary file 6 — Source Data [file 41467_2025_60901_MOESM6_ESM.zip › source_data/Figure2_W_dist.xlsx]

## Sheet: W_dist
0.0343679	0.160694	0.206396	0.173542	0.237663	0.225277	0.211805	0.271718	0.265604	0.151768	0.244373	0.279928	0.151289	0.235468	0.221956
0.20305	0.0696599	0.0590059	0.184943	0.159042	0.0939756	0.145021	0.169238	0.156924	0.0791411	0.15535	0.186501	0.165741	0.170937	0.163739
0.220614	0.0293894	0.0448242	0.206125	0.174532	0.120105	0.171889	0.197614	0.193046	0.117644	0.189574	0.205531	0.153254	0.148971	0.15707
0.139014	0.167388	0.167794	0.107224	0.212024	0.230361	0.143842	0.236762	0.250364	0.13475	0.239242	0.259932	0.0522265	0.126516	0.110636
0.230343	0.159847	0.161792	0.197181	0.0508455	0.100982	0.105796	0.0782896	0.073499	0.0984325	0.0666103	0.0649444	0.182465	0.127658	0.134115
0.223072	0.100467	0.117098	0.218276	0.0925054	0.0404757	0.125693	0.113692	0.103174	0.0958887	0.108477	0.122997	0.204235	0.152147	0.157705
0.194031	0.15444	0.159232	0.140277	0.120104	0.135246	0.0597132	0.117755	0.146709	0.0745254	0.124651	0.150282	0.168507	0.153816	0.140067
0.265007	0.182643	0.194069	0.245268	0.0938399	0.114474	0.105596	0.0481447	0.0494737	0.126059	0.0600932	0.0781568	0.262693	0.189232	0.183282
0.257986	0.17206	0.192452	0.267708	0.0842139	0.0945659	0.131431	0.0448142	0.0441509	0.121389	0.0394254	0.0611807	0.278799	0.203758	0.200294
0.146764	0.0989266	0.116924	0.14736	0.110847	0.102385	0.08361	0.134243	0.134221	0.0442274	0.111849	0.154235	0.150225	0.140556	0.129832
0.238592	0.186572	0.206064	0.249483	0.0706155	0.102862	0.131886	0.0573674	0.0356606	0.106781	0.0368446	0.0576076	0.255978	0.181516	0.178966
0.273186	0.200898	0.21195	0.278351	0.0699927	0.123799	0.168685	0.0932701	0.0698406	0.142086	0.056105	0.0368751	0.282187	0.206836	0.204965
0.138938	0.121423	0.118698	0.0924736	0.21975	0.238888	0.133878	0.223053	0.235917	0.119887	0.223374	0.244761	0.0676546	0.106902	0.107983
0.238348	0.126118	0.113794	0.167082	0.145743	0.170989	0.124265	0.16883	0.179499	0.107747	0.167021	0.187861	0.105294	0.0717785	0.0297161
0.227118	0.122048	0.11511	0.143746	0.141777	0.166248	0.124189	0.176746	0.187698	0.104986	0.175609	0.195633	0.0941534	0.0189393	0.0775836
