# Supplementary material for: Modeling heterogeneous signaling dynamics of macrophages reveals principles of information transmission in stimulus responses
Source: Nat Commun. 2025 Jul 1;16:5986. doi: 10.1038/s41467-025-60901-3 (PMC12218168; doi:10.1038/s41467-025-60901-3)
Supplement: Supplementary file 6 — Source Data [file 41467_2025_60901_MOESM6_ESM.zip › source_data/Figure3_TNF.xlsx]

## Sheet: Sim_d1
0.0381764	0.0381766	0.0381776	0.0381791	0.0381804	0.0381816	0.0381825	0.0381833	0.0381839	0.0381843	0.0381845	0.0381847	0.0381847	0.0381847	0.0381846	0.0381844	0.0381842	0.038184	0.0381837	0.0381834	0.0381831	0.0381828	0.0381825	0.0381821	0.0381818	0.0381815	0.0381812	0.0381809	0.0381806	0.0381804	0.0381801	0.0381798	0.0381796	0.0381794	0.0381792	0.038179	0.0381788	0.0381786	0.0381784	0.0381783	0.0381781	0.038178	0.0381779	0.0381778	0.0381776	0.0381776	0.0381775	0.0381774	0.0381773	0.0381772
0.013217	0.013217	0.013218	0.0132215	0.0132278	0.0132364	0.0132463	0.0132567	0.0132667	0.0132761	0.0132842	0.0132911	0.0132966	0.0133008	0.0133035	0.0133051	0.0133056	0.0133051	0.0133039	0.013302	0.0132996	0.0132966	0.0132933	0.0132898	0.0132861	0.0132823	0.0132785	0.0132747	0.013271	0.0132673	0.0132637	0.0132603	0.013257	0.0132539	0.0132509	0.0132481	0.0132456	0.0132431	0.0132408	0.0132387	0.0132367	0.0132349	0.0132332	0.0132317	0.0132302	0.013229	0.0132278	0.0132267	0.0132258	0.0132249
0.0133791	0.0133795	0.0133866	0.0134043	0.0134271	0.0134501	0.0134707	0.0134877	0.013501	0.0135105	0.0135162	0.013519	0.0135191	0.0135167	0.0135123	0.0135066	0.0134998	0.0134922	0.0134839	0.0134754	0.0134669	0.0134585	0.0134504	0.0134426	0.0134352	0.0134284	0.013422	0.0134163	0.013411	0.0134064	0.0134021	0.0133986	0.0133953	0.0133926	0.0133901	0.0133882	0.0133864	0.0133851	0.0133838	0.0133829	0.0133821	0.0133815	0.0133809	0.0133806	0.0133802	0.01338	0.0133799	0.0133798	0.0133797	0.0133796
0.0269548	0.0269548	0.0269552	0.0269556	0.026956	0.0269564	0.0269567	0.026957	0.0269571	0.0269573	0.0269574	0.0269575	0.0269575	0.0269575	0.0269575	0.0269575	0.0269574	0.0269573	0.0269573	0.0269572	0.0269571	0.026957	0.0269569	0.0269568	0.0269567	0.0269566	0.0269564	0.0269563	0.0269562	0.0269561	0.026956	0.0269559	0.0269558	0.0269557	0.0269557	0.0269556	0.0269555	0.0269554	0.0269553	0.0269553	0.0269552	0.0269551	0.0269551	0.026955	0.026955	0.0269549	0.0269549	0.0269549	0.0269548	0.0269548
0.0369249	0.0369249	0.0369249	0.036925	0.0369252	0.0369256	0.0369261	0.0369267	0.0369274	0.0369282	0.0369291	0.03693	0.0369309	0.0369318	0.0369326	0.0369333	0.0369338	0.0369342	0.0369344	0.0369343	0.0369341	0.0369337	0.0369332	0.0369324	0.0369316	0.0369307	0.0369298	0.0369288	0.0369279	0.0369271	0.0369263	0.0369257	0.0369251	0.0369247	0.0369245	0.0369244	0.0369244	0.0369246	0.0369248	0.0369251	0.0369254	0.0369258	0.0369262	0.0369266	0.0369269	0.0369272	0.0369273	0.0369274	0.0369274	0.0369273
0.0393274	0.0393274	0.0393275	0.039328	0.0393289	0.0393301	0.0393316	0.0393331	0.0393345	0.0393357	0.0393366	0.0393371	0.0393372	0.0393369	0.0393363	0.0393354	0.0393343	0.039333	0.0393317	0.0393304	0.0393291	0.039328	0.039327	0.0393262	0.0393256	0.0393252	0.0393251	0.0393251	0.0393253	0.0393256	0.039326	0.0393264	0.0393269	0.0393274	0.0393278	0.0393282	0.0393285	0.0393287	0.0393288	0.0393289	0.0393288	0.0393287	0.0393285	0.0393283	0.039328	0.0393278	0.0393275	0.0393273	0.0393271	0.039327
0.0124538	0.0124538	0.0124541	0.012455	0.0124571	0.0124605	0.0124651	0.012471	0.0124778	0.0124854	0.0124934	0.0125017	0.0125099	0.0125178	0.0125252	0.0125321	0.0125381	0.0125432	0.0125475	0.0125509	0.0125534	0.0125548	0.0125555	0.0125555	0.0125545	0.012553	0.012551	0.0125483	0.0125452	0.0125419	0.0125382	0.0125344	0.0125303	0.0125262	0.0125221	0.012518	0.0125138	0.0125099	0.012506	0.0125023	0.0124987	0.0124951	0.012492	0.0124889	0.0124858	0.0124831	0.0124806	0.0124781	0.012476	0.0124739
0.0266882	0.0266882	0.0266883	0.0266887	0.0266893	0.0266903	0.0266916	0.0266931	0.0266948	0.0266966	0.0266985	0.0267002	0.0267019	0.0267033	0.0267046	0.0267056	0.0267064	0.0267069	0.0267071	0.0267072	0.026707	0.0267066	0.0267061	0.0267055	0.0267047	0.0267039	0.0267029	0.026702	0.026701	0.0267	0.026699	0.026698	0.0266971	0.0266962	0.0266953	0.0266945	0.0266938	0.026693	0.0266924	0.0266919	0.0266913	0.0266909	0.0266905	0.0266901	0.0266898	0.0266895	0.0266893	0.0266891	0.0266889	0.0266888
0.0112615	0.0112616	0.0112638	0.0112699	0.0112788	0.0112886	0.011298	0.0113063	0.0113133	0.011319	0.0113233	0.0113264	0.0113285	0.0113295	0.0113299	0.0113297	0.0113289	0.0113276	0.011326	0.0113242	0.011322	0.0113198	0.0113174	0.0113149	0.0113124	0.0113098	0.0113073	0.0113047	0.0113023	0.0112998	0.0112975	0.0112952	0.0112929	0.0112908	0.0112887	0.0112868	0.0112849	0.0112831	0.0112814	0.0112798	0.0112783	0.0112769	0.0112756	0.0112743	0.0112731	0.0112721	0.011271	0.01127	0.0112692	0.0112683
0.0167908	0.0167908	0.0167909	0.0167912	0.0167918	0.0167928	0.016794	0.0167954	0.0167969	0.0167984	0.0167999	0.0168012	0.0168024	0.0168034	0.0168042	0.0168047	0.0168051	0.0168053	0.0168052	0.0168051	0.0168048	0.0168043	0.0168038	0.0168031	0.0168024	0.0168017	0.0168009	0.0168002	0.0167994	0.0167987	0.016798	0.0167973	0.0167966	0.016796	0.0167954	0.0167949	0.0167944	0.016794	0.0167936	0.0167932	0.0167929	0.0167926	0.0167924	0.0167921	0.0167919	0.0167918	0.0167916	0.0167915	0.0167914	0.0167913
0.0487784	0.0487786	0.04878	0.0487819	0.0487838	0.0487854	0.0487867	0.0487878	0.0487887	0.0487894	0.04879	0.0487903	0.0487906	0.0487907	0.0487907	0.0487907	0.0487906	0.0487904	0.0487901	0.0487898	0.0487895	0.0487892	0.0487888	0.0487884	0.048788	0.0487876	0.0487872	0.0487868	0.0487864	0.048786	0.0487856	0.0487852	0.0487848	0.0487844	0.0487841	0.0487837	0.0487834	0.0487831	0.0487828	0.0487825	0.0487822	0.048782	0.0487817	0.0487815	0.0487813	0.0487811	0.0487809	0.0487807	0.0487805	0.0487803
0.0123719	0.0123749	0.0123934	0.0124154	0.0124351	0.0124517	0.0124649	0.0124752	0.0124827	0.0124881	0.0124914	0.0124929	0.0124935	0.0124926	0.012491	0.0124887	0.0124858	0.0124824	0.0124788	0.0124749	0.0124708	0.0124666	0.0124624	0.0124582	0.0124539	0.0124499	0.0124458	0.0124419	0.0124381	0.0124344	0.0124309	0.0124275	0.0124242	0.0124211	0.0124182	0.0124154	0.0124127	0.0124102	0.0124077	0.0124055	0.0124033	0.0124014	0.0123995	0.0123977	0.0123961	0.0123945	0.0123929	0.0123916	0.0123903	0.012389
0.035382	0.035382	0.0353831	0.0353852	0.0353876	0.0353898	0.0353918	0.0353934	0.0353946	0.0353957	0.0353965	0.035397	0.0353974	0.0353976	0.0353976	0.0353976	0.0353974	0.0353972	0.0353968	0.0353965	0.035396	0.0353955	0.035395	0.0353945	0.0353939	0.0353934	0.0353928	0.0353922	0.0353917	0.0353911	0.0353906	0.03539	0.0353895	0.035389	0.0353885	0.0353881	0.0353876	0.0353872	0.0353868	0.0353864	0.0353861	0.0353857	0.0353854	0.0353851	0.0353848	0.0353846	0.0353843	0.0353841	0.0353839	0.0353837
0.0210168	0.0210169	0.0210173	0.0210191	0.0210229	0.0210288	0.021037	0.021047	0.0210583	0.0210705	0.021083	0.0210954	0.0211073	0.0211183	0.0211283	0.0211369	0.021144	0.0211496	0.0211533	0.0211554	0.0211561	0.0211554	0.0211534	0.02115	0.0211455	0.0211399	0.021134	0.021127	0.0211198	0.0211121	0.0211043	0.0210965	0.0210886	0.0210809	0.0210735	0.0210663	0.0210595	0.0210532	0.0210471	0.0210418	0.0210367	0.0210323	0.0210282	0.0210248	0.0210216	0.0210191	0.0210168	0.0210152	0.0210137	0.0210126
0.0250668	0.0250669	0.0250675	0.0250699	0.0250751	0.0250834	0.0250945	0.0251079	0.0251228	0.0251387	0.0251546	0.02517	0.0251842	0.0251969	0.0252078	0.0252165	0.025223	0.0252273	0.0252295	0.0252295	0.0252274	0.0252236	0.0252182	0.0252119	0.0252045	0.0251962	0.0251875	0.0251784	0.0251691	0.0251599	0.0251508	0.0251422	0.0251337	0.025126	0.0251185	0.0251118	0.0251055	0.0250999	0.0250948	0.0250903	0.0250864	0.0250829	0.0250801	0.0250775	0.0250754	0.0250737	0.0250721	0.0250711	0.02507	0.0250694
0.0250668	0.0250669	0.0250675	0.0250699	0.0250751	0.0250834	0.0250945	0.0251079	0.0251228	0.0251387	0.0251546	0.02517	0.0251842	0.0251969	0.0252078	0.0252165	0.025223	0.0252273	0.0252295	0.0252295	0.0252274	0.0252236	0.0252182	0.0252119	0.0252045	0.0251962	0.0251875	0.0251784	0.0251691	0.0251599	0.0251508	0.0251422	0.0251337	0.025126	0.0251185	0.0251118	0.0251055	0.0250999	0.0250948	0.0250903	0.0250864	0.0250829	0.0250801	0.0250775	0.0250754	0.0250737	0.0250721	0.0250711	0.02507	0.0250694
0.0162621	0.0163034	0.0165558	0.0168587	0.0171297	0.0173535	0.0175294	0.0176623	0.0177583	0.017821	0.0178579	0.0178734	0.0178695	0.0178528	0.0178247	0.0177875	0.0177434	0.0176942	0.0176412	0.0175858	0.0175288	0.0174712	0.0174136	0.0173565	0.0173004	0.0172455	0.017192	0.0171405	0.017091	0.0170433	0.0169976	0.0169539	0.0169126	0.0168733	0.0168355	0.0168002	0.0167668	0.0167347	0.016705	0.0166769	0.0166501	0.0166257	0.0166017	0.0165801	0.0165589	0.01654	0.0165213	0.0165046	0.0164882	0.0164736
0.0125422	0.0125422	0.0125432	0.0125466	0.0125528	0.0125613	0.0125712	0.0125815	0.0125916	0.0126009	0.0126092	0.0126162	0.0126218	0.0126261	0.0126292	0.0126312	0.012632	0.012632	0.0126311	0.0126296	0.0126276	0.0126252	0.0126224	0.0126193	0.012616	0.0126126	0.0126091	0.0126056	0.0126022	0.0125987	0.0125954	0.0125921	0.012589	0.0125859	0.012583	0.0125802	0.0125776	0.0125751	0.0125727	0.0125705	0.0125684	0.0125664	0.0125645	0.0125629	0.0125612	0.0125597	0.0125583	0.012557	0.0125558	0.0125547
0.0414078	0.041408	0.0414095	0.0414115	0.0414133	0.0414149	0.0414162	0.0414173	0.0414181	0.0414187	0.041419	0.0414193	0.0414193	0.0414193	0.0414191	0.0414189	0.0414186	0.0414183	0.0414179	0.0414175	0.0414171	0.0414167	0.0414162	0.0414158	0.0414154	0.0414149	0.0414145	0.0414141	0.0414137	0.0414133	0.041413	0.0414126	0.0414123	0.041412	0.0414117	0.0414114	0.0414112	0.0414109	0.0414107	0.0414105	0.0414103	0.0414101	0.0414099	0.0414098	0.0414096	0.0414095	0.0414093	0.0414092	0.0414091	0.041409
0.0206971	0.0206971	0.0206976	0.0206981	0.0206985	0.0206989	0.0206993	0.0206995	0.0206997	0.0206998	0.0206999	0.0206999	0.0206999	0.0206999	0.0206998	0.0206997	0.0206996	0.0206995	0.0206994	0.0206993	0.0206992	0.0206991	0.0206989	0.0206988	0.0206987	0.0206986	0.0206985	0.0206984	0.0206983	0.0206982	0.0206981	0.020698	0.0206979	0.0206979	0.0206978	0.0206977	0.0206977	0.0206976	0.0206976	0.0206975	0.0206975	0.0206975	0.0206974	0.0206974	0.0206974	0.0206973	0.0206973	0.0206973	0.0206973	0.0206972
0.0262707	0.0262708	0.0262716	0.0262725	0.0262735	0.0262742	0.0262749	0.0262754	0.0262758	0.026276	0.0262762	0.0262763	0.0262763	0.0262763	0.0262762	0.026276	0.0262759	0.0262757	0.0262755	0.0262753	0.026275	0.0262748	0.0262746	0.0262744	0.0262741	0.0262739	0.0262737	0.0262735	0.0262733	0.0262731	0.0262729	0.0262728	0.0262726	0.0262725	0.0262723	0.0262722	0.0262721	0.026272	0.0262719	0.0262718	0.0262717	0.0262716	0.0262715	0.0262714	0.0262714	0.0262713	0.0262713	0.0262712	0.0262712	0.0262711
0.0174191	0.0174212	0.0174336	0.0174486	0.0174623	0.0174738	0.0174832	0.0174903	0.0174957	0.0174995	0.017502	0.0175032	0.0175035	0.0175032	0.0175022	0.0175006	0.0174986	0.0174964	0.0174939	0.0174912	0.0174884	0.0174855	0.0174826	0.0174797	0.0174768	0.0174739	0.0174711	0.0174684	0.0174658	0.0174632	0.0174607	0.0174583	0.0174561	0.0174539	0.0174518	0.0174499	0.017448	0.0174463	0.0174446	0.017443	0.0174415	0.01744	0.0174388	0.0174375	0.0174363	0.0174352	0.0174342	0.0174332	0.0174322	0.0174314
0.0235192	0.0235195	0.023521	0.023523	0.0235249	0.0235265	0.0235278	0.0235289	0.0235297	0.0235303	0.0235308	0.0235311	0.0235312	0.0235313	0.0235313	0.0235311	0.0235309	0.0235307	0.0235304	0.0235301	0.0235298	0.0235294	0.023529	0.0235286	0.0235282	0.0235278	0.0235275	0.0235271	0.0235267	0.0235263	0.0235259	0.0235256	0.0235252	0.0235249	0.0235246	0.0235243	0.023524	0.0235237	0.0235234	0.0235232	0.0235229	0.0235227	0.0235225	0.0235223	0.0235221	0.0235219	0.0235217	0.0235215	0.0235214	0.0235212
0.042933	0.0429331	0.0429338	0.0429349	0.0429359	0.0429367	0.0429373	0.0429377	0.0429378	0.0429378	0.0429375	0.0429371	0.0429366	0.042936	0.0429353	0.0429346	0.042934	0.0429334	0.0429329	0.0429325	0.0429321	0.0429319	0.0429318	0.0429317	0.0429318	0.0429319	0.0429321	0.0429323	0.0429325	0.0429327	0.0429329	0.0429331	0.0429332	0.0429334	0.0429334	0.0429335	0.0429335	0.0429335	0.0429335	0.0429334	0.0429334	0.0429333	0.0429332	0.0429331	0.042933	0.042933	0.0429329	0.0429329	0.0429329	0.0429329
0.018089	0.0180947	0.0181298	0.0181726	0.0182116	0.018244	0.0182696	0.0182886	0.0183014	0.0183089	0.0183117	0.0183102	0.0183053	0.0182972	0.0182867	0.0182743	0.0182606	0.018246	0.0182309	0.0182157	0.0182006	0.018186	0.018172	0.0181587	0.0181466	0.0181356	0.0181252	0.0181165	0.0181082	0.0181017	0.0180956	0.0180909	0.0180868	0.0180836	0.0180812	0.0180793	0.0180783	0.0180774	0.0180772	0.0180772	0.0180776	0.0180782	0.0180789	0.0180798	0.0180807	0.0180817	0.0180826	0.0180836	0.0180845	0.0180853
0.0345452	0.0345534	0.0346078	0.0346783	0.0347445	0.0348005	0.0348454	0.0348786	0.0349019	0.0349157	0.0349206	0.0349192	0.0349119	0.0348998	0.0348839	0.0348651	0.0348445	0.0348224	0.0347998	0.0347771	0.0347548	0.0347333	0.0347126	0.0346933	0.0346751	0.0346583	0.0346432	0.0346291	0.0346166	0.0346056	0.0345957	0.0345872	0.0345796	0.0345731	0.0345677	0.0345627	0.034559	0.0345555	0.034553	0.0345507	0.034549	0.0345477	0.0345466	0.0345456	0.0345452	0.0345447	0.0345444	0.0345443	0.0345442	0.0345441
0.0219483	0.0219483	0.0219484	0.0219488	0.0219495	0.0219506	0.0219522	0.0219541	0.0219563	0.0219587	0.0219612	0.0219636	0.0219659	0.021968	0.0219697	0.0219712	0.0219723	0.0219731	0.0219735	0.0219736	0.0219732	0.0219727	0.0219719	0.0219709	0.0219697	0.0219683	0.0219669	0.0219654	0.0219639	0.0219624	0.021961	0.0219595	0.0219583	0.021957	0.0219559	0.0219548	0.0219538	0.021953	0.0219522	0.0219517	0.0219511	0.0219506	0.0219503	0.0219499	0.0219497	0.0219495	0.0219493	0.0219491	0.021949	0.021949
0.0239013	0.0239064	0.0239381	0.0239775	0.0240134	0.0240433	0.0240667	0.0240837	0.024095	0.0241011	0.0241032	0.0241017	0.0240972	0.0240903	0.0240816	0.0240714	0.0240604	0.024049	0.0240372	0.0240255	0.0240141	0.0240029	0.0239924	0.0239823	0.0239731	0.0239645	0.0239565	0.0239494	0.0239427	0.023937	0.0239316	0.0239271	0.0239228	0.0239195	0.0239162	0.0239137	0.0239113	0.0239094	0.0239077	0.0239064	0.0239052	0.0239043	0.0239035	0.0239029	0.0239024	0.023902	0.0239017	0.0239014	0.0239013	0.0239011
0.0105539	0.0105565	0.0105813	0.0106162	0.0106486	0.0106757	0.0106971	0.010713	0.010724	0.0107305	0.0107333	0.0107329	0.0107299	0.010725	0.0107183	0.0107106	0.0107019	0.0106927	0.0106833	0.0106737	0.0106642	0.010655	0.0106461	0.0106376	0.0106296	0.0106221	0.0106149	0.0106085	0.0106026	0.010597	0.0105922	0.0105876	0.0105836	0.01058	0.0105766	0.0105738	0.0105712	0.0105689	0.0105669	0.0105651	0.0105637	0.0105623	0.0105611	0.0105601	0.0105591	0.0105584	0.0105577	0.0105572	0.0105567	0.0105562
0.0129204	0.0129248	0.0129524	0.0129853	0.0130148	0.0130394	0.013059	0.013074	0.013085	0.0130926	0.0130971	0.0130994	0.0130998	0.0130985	0.0130959	0.0130922	0.0130878	0.0130826	0.0130771	0.0130712	0.0130651	0.0130588	0.0130525	0.0130463	0.01304	0.013034	0.013028	0.0130223	0.0130167	0.0130112	0.0130061	0.0130011	0.0129964	0.0129918	0.0129876	0.0129834	0.0129796	0.0129759	0.0129724	0.0129692	0.012966	0.0129631	0.0129603	0.0129578	0.0129553	0.012953	0.0129509	0.0129489	0.0129472	0.0129456
0.0337308	0.0337309	0.0337315	0.0337323	0.0337331	0.0337338	0.0337344	0.0337347	0.0337348	0.0337348	0.0337346	0.0337343	0.0337338	0.0337333	0.0337328	0.0337322	0.0337316	0.0337311	0.0337307	0.0337303	0.03373	0.0337298	0.0337297	0.0337297	0.0337297	0.0337299	0.03373	0.0337302	0.0337304	0.0337306	0.0337308	0.033731	0.0337311	0.0337313	0.0337313	0.0337314	0.0337314	0.0337314	0.0337313	0.0337312	0.0337312	0.0337311	0.033731	0.0337309	0.0337308	0.0337307	0.0337306	0.0337306	0.0337306	0.0337305
0.00663283	0.00663286	0.00663348	0.00663598	0.00664161	0.00665076	0.00666365	0.00667999	0.00669935	0.00672084	0.00674378	0.0067671	0.00679002	0.00681143	0.00683063	0.00684694	0.00685992	0.00686911	0.00687431	0.00687547	0.0068727	0.00686613	0.00685624	0.0068435	0.00682859	0.00681213	0.0067947	0.00677689	0.00675926	0.00674234	0.00672628	0.00671186	0.00669924	0.00668825	0.00667894	0.00667176	0.0066665	0.00666267	0.00666017	0.00665903	0.00665897	0.00665952	0.0066605	0.00666183	0.00666315	0.00666437	0.00666534	0.00666583	0.00666594	0.00666565
0.0301769	0.0301769	0.0301773	0.0301779	0.0301787	0.0301793	0.0301799	0.0301803	0.0301807	0.030181	0.0301812	0.0301814	0.0301815	0.0301815	0.0301815	0.0301814	0.0301813	0.0301812	0.0301811	0.0301809	0.0301807	0.0301806	0.0301804	0.0301802	0.03018	0.0301797	0.0301795	0.0301793	0.0301791	0.0301789	0.0301787	0.0301785	0.0301783	0.0301782	0.030178	0.0301778	0.0301776	0.0301775	0.0301774	0.0301773	0.0301771	0.030177	0.0301769	0.0301769	0.0301768	0.0301767	0.0301766	0.0301766	0.0301765	0.0301765
0.0258564	0.0258567	0.0258583	0.0258604	0.0258623	0.0258639	0.0258653	0.0258663	0.0258671	0.0258678	0.0258682	0.0258685	0.0258686	0.0258687	0.0258686	0.0258685	0.0258683	0.0258681	0.0258678	0.0258675	0.0258671	0.0258668	0.0258664	0.0258661	0.0258657	0.0258653	0.0258649	0.0258646	0.0258642	0.0258638	0.0258635	0.0258632	0.0258628	0.0258625	0.0258622	0.0258619	0.0258616	0.0258614	0.0258611	0.0258608	0.0258606	0.0258604	0.0258602	0.02586	0.0258598	0.0258596	0.0258594	0.0258593	0.0258591	0.0258589
0.0156354	0.0156354	0.0156356	0.0156363	0.0156376	0.0156392	0.015641	0.0156428	0.0156444	0.0156459	0.0156472	0.0156483	0.0156491	0.0156497	0.0156501	0.0156503	0.0156504	0.0156504	0.0156502	0.01565	0.0156497	0.0156493	0.0156489	0.0156484	0.0156479	0.0156474	0.0156469	0.0156464	0.0156458	0.0156453	0.0156448	0.0156443	0.0156438	0.0156433	0.0156428	0.0156423	0.0156419	0.0156414	0.015641	0.0156406	0.0156403	0.0156399	0.0156396	0.0156392	0.015639	0.0156387	0.0156384	0.0156382	0.0156379	0.0156377
0.022774	0.022774	0.0227742	0.0227748	0.022776	0.0227777	0.02278	0.0227827	0.0227854	0.0227882	0.0227909	0.0227932	0.0227952	0.0227968	0.022798	0.0227987	0.0227989	0.0227988	0.0227983	0.0227975	0.0227964	0.0227951	0.0227936	0.0227921	0.0227905	0.0227889	0.0227873	0.0227858	0.0227842	0.0227829	0.0227816	0.0227804	0.0227793	0.0227785	0.0227777	0.0227769	0.0227764	0.0227758	0.0227754	0.0227751	0.0227748	0.0227745	0.0227744	0.0227743	0.0227742	0.0227742	0.0227741	0.0227741	0.0227741	0.0227741
0.0294664	0.0294665	0.0294665	0.0294666	0.0294668	0.0294671	0.0294674	0.0294678	0.0294682	0.0294687	0.0294693	0.0294699	0.0294704	0.029471	0.0294714	0.0294718	0.0294721	0.0294723	0.0294723	0.0294722	0.029472	0.0294717	0.0294713	0.0294708	0.0294703	0.0294697	0.0294691	0.0294685	0.029468	0.0294675	0.0294671	0.0294668	0.0294666	0.0294664	0.0294664	0.0294664	0.0294665	0.0294667	0.0294668	0.0294671	0.0294673	0.0294675	0.0294677	0.0294679	0.029468	0.029468	0.029468	0.0294679	0.0294678	0.0294676
0.0371214	0.0371214	0.0371215	0.0371219	0.0371225	0.0371235	0.0371246	0.037126	0.0371275	0.037129	0.0371303	0.0371315	0.0371324	0.0371331	0.0371333	0.0371334	0.037133	0.0371324	0.0371316	0.0371304	0.0371292	0.0371277	0.0371262	0.0371246	0.0371231	0.0371216	0.0371202	0.037119	0.037118	0.0371171	0.0371165	0.0371161	0.037116	0.0371161	0.0371163	0.0371168	0.0371173	0.0371181	0.0371188	0.0371197	0.0371206	0.0371215	0.0371223	0.0371231	0.0371237	0.0371243	0.0371247	0.037125	0.0371251	0.0371251
0.0115346	0.0115348	0.0115373	0.0115453	0.011558	0.0115731	0.0115885	0.011603	0.0116157	0.0116263	0.0116349	0.0116413	0.0116459	0.0116489	0.0116506	0.0116509	0.0116503	0.0116485	0.0116464	0.0116435	0.0116402	0.0116366	0.0116327	0.0116287	0.0116244	0.0116201	0.0116158	0.0116114	0.0116071	0.0116029	0.0115988	0.0115948	0.0115909	0.0115871	0.0115835	0.0115801	0.0115767	0.0115736	0.0115705	0.0115678	0.0115651	0.0115625	0.0115601	0.0115578	0.0115557	0.0115538	0.0115518	0.0115502	0.0115486	0.011547
0.0371214	0.0371214	0.0371215	0.0371219	0.0371225	0.0371235	0.0371246	0.037126	0.0371275	0.037129	0.0371303	0.0371315	0.0371324	0.0371331	0.0371333	0.0371334	0.037133	0.0371324	0.0371316	0.0371304	0.0371292	0.0371277	0.0371262	0.0371246	0.0371231	0.0371216	0.0371202	0.037119	0.037118	0.0371171	0.0371165	0.0371161	0.037116	0.0371161	0.0371163	0.0371168	0.0371173	0.0371181	0.0371188	0.0371197	0.0371206	0.0371215	0.0371223	0.0371231	0.0371237	0.0371243	0.0371247	0.037125	0.0371251	0.0371251
0.0119683	0.0119683	0.0119687	0.0119705	0.0119743	0.0119807	0.0119895	0.0120007	0.012014	0.0120288	0.0120445	0.0120608	0.012077	0.0120928	0.0121078	0.0121216	0.0121338	0.0121444	0.0121532	0.01216	0.0121654	0.0121682	0.0121696	0.0121696	0.0121679	0.0121646	0.0121603	0.0121551	0.0121486	0.0121417	0.0121342	0.0121261	0.0121179	0.0121094	0.0121009	0.0120925	0.0120842	0.0120761	0.0120682	0.0120607	0.0120533	0.0120466	0.01204	0.012034	0.0120282	0.0120229	0.012018	0.0120133	0.0120092	0.0120052
0.0338327	0.0338329	0.033834	0.0338354	0.0338368	0.0338379	0.0338389	0.0338396	0.0338402	0.0338407	0.033841	0.0338412	0.0338413	0.0338414	0.0338414	0.0338413	0.0338412	0.033841	0.0338409	0.0338407	0.0338405	0.0338402	0.03384	0.0338397	0.0338395	0.0338392	0.033839	0.0338388	0.0338385	0.0338383	0.033838	0.0338378	0.0338376	0.0338374	0.0338372	0.0338369	0.0338367	0.0338366	0.0338364	0.0338362	0.033836	0.0338359	0.0338357	0.0338356	0.0338354	0.0338353	0.0338352	0.033835	0.0338349	0.0338348
0.0436801	0.0436803	0.0436817	0.0436834	0.0436851	0.0436865	0.0436877	0.0436886	0.0436893	0.0436898	0.0436901	0.0436903	0.0436904	0.0436904	0.0436903	0.0436901	0.0436899	0.0436897	0.0436894	0.0436891	0.0436887	0.0436884	0.0436881	0.0436877	0.0436874	0.043687	0.0436867	0.0436863	0.043686	0.0436857	0.0436854	0.0436851	0.0436848	0.0436846	0.0436843	0.0436841	0.0436838	0.0436836	0.0436834	0.0436832	0.043683	0.0436829	0.0436827	0.0436825	0.0436824	0.0436822	0.0436821	0.043682	0.0436819	0.0436817
0.013023	0.0130231	0.0130245	0.01303	0.0130408	0.0130565	0.0130759	0.0130976	0.0131201	0.0131423	0.0131629	0.0131815	0.0131971	0.0132099	0.0132197	0.0132266	0.0132306	0.0132321	0.0132313	0.0132283	0.0132234	0.013217	0.0132095	0.0132011	0.013192	0.0131825	0.0131727	0.0131628	0.013153	0.0131434	0.013134	0.013125	0.0131164	0.0131082	0.0131005	0.0130932	0.0130865	0.0130802	0.0130745	0.0130692	0.0130644	0.0130599	0.0130559	0.0130522	0.013049	0.0130459	0.0130434	0.0130409	0.0130389	0.0130369
0.0194189	0.0194189	0.0194192	0.0194195	0.0194199	0.0194201	0.0194203	0.0194205	0.0194206	0.0194207	0.0194207	0.0194207	0.0194207	0.0194206	0.0194205	0.0194205	0.0194204	0.0194203	0.0194201	0.01942	0.0194199	0.0194198	0.0194197	0.0194196	0.0194196	0.0194195	0.0194194	0.0194193	0.0194193	0.0194192	0.0194192	0.0194191	0.0194191	0.0194191	0.019419	0.019419	0.019419	0.0194189	0.0194189	0.0194189	0.0194189	0.0194189	0.0194189	0.0194189	0.0194189	0.0194189	0.0194189	0.0194189	0.0194189	0.0194189
0.02916	0.02916	0.029161	0.0291634	0.0291663	0.0291692	0.0291718	0.029174	0.0291758	0.0291772	0.0291782	0.029179	0.0291795	0.0291797	0.0291797	0.0291796	0.0291792	0.0291787	0.0291782	0.0291776	0.0291769	0.0291762	0.0291754	0.0291746	0.0291738	0.029173	0.0291722	0.0291714	0.0291707	0.0291699	0.0291692	0.0291685	0.0291679	0.0291672	0.0291667	0.0291661	0.0291656	0.0291651	0.0291647	0.0291642	0.0291639	0.0291635	0.0291631	0.0291629	0.0291626	0.0291623	0.0291621	0.0291618	0.0291617	0.0291615
0.0147106	0.0147108	0.0147146	0.0147247	0.0147387	0.0147535	0.0147673	0.0147791	0.0147887	0.0147958	0.0148008	0.0148039	0.0148051	0.0148047	0.014803	0.0148005	0.0147972	0.014793	0.0147886	0.0147838	0.0147788	0.0147738	0.0147688	0.014764	0.0147593	0.0147548	0.0147505	0.0147465	0.0147428	0.0147393	0.0147361	0.0147333	0.0147306	0.0147283	0.0147261	0.0147242	0.0147224	0.0147209	0.0147195	0.0147184	0.0147173	0.0147164	0.0147156	0.0147149	0.0147143	0.0147138	0.0147133	0.014713	0.0147126	0.0147123
0.0123719	0.0123749	0.0123934	0.0124154	0.0124351	0.0124517	0.0124649	0.0124752	0.0124827	0.0124881	0.0124914	0.0124929	0.0124935	0.0124926	0.012491	0.0124887	0.0124858	0.0124824	0.0124788	0.0124749	0.0124708	0.0124666	0.0124624	0.0124582	0.0124539	0.0124499	0.0124458	0.0124419	0.0124381	0.0124344	0.0124309	0.0124275	0.0124242	0.0124211	0.0124182	0.0124154	0.0124127	0.0124102	0.0124077	0.0124055	0.0124033	0.0124014	0.0123995	0.0123977	0.0123961	0.0123945	0.0123929	0.0123916	0.0123903	0.012389
0.0239437	0.0239437	0.0239441	0.023945	0.0239464	0.023948	0.0239497	0.0239512	0.0239526	0.0239537	0.0239546	0.0239554	0.0239559	0.0239562	0.0239564	0.0239565	0.0239565	0.0239564	0.0239562	0.023956	0.0239557	0.0239553	0.023955	0.0239546	0.0239541	0.0239537	0.0239533	0.0239528	0.0239524	0.0239519	0.0239515	0.0239511	0.0239506	0.0239502	0.0239498	0.0239495	0.0239491	0.0239487	0.0239484	0.0239481	0.0239478	0.0239475	0.0239472	0.023947	0.0239467	0.0239465	0.0239463	0.0239461	0.0239459	0.0239457
0.0105242	0.0105245	0.0105306	0.0105491	0.0105778	0.010611	0.0106442	0.0106748	0.010701	0.0107224	0.0107384	0.0107499	0.0107568	0.01076	0.0107591	0.0107556	0.0107494	0.0107411	0.010731	0.0107196	0.0107071	0.010694	0.0106804	0.0106667	0.010653	0.0106397	0.0106267	0.0106143	0.0106025	0.0105916	0.0105812	0.0105718	0.0105633	0.0105553	0.0105485	0.0105424	0.0105368	0.0105324	0.0105283	0.0105251	0.0105223	0.01052	0.0105184	0.0105169	0.0105161	0.0105154	0.0105152	0.0105151	0.0105152	0.0105155
0.0156747	0.0156765	0.0156878	0.0157014	0.0157138	0.0157242	0.0157327	0.0157393	0.0157442	0.0157477	0.0157499	0.0157511	0.0157514	0.0157511	0.0157502	0.0157487	0.015747	0.0157449	0.0157426	0.0157401	0.0157375	0.0157349	0.0157322	0.0157295	0.0157268	0.0157242	0.0157216	0.0157191	0.0157166	0.0157142	0.015712	0.0157098	0.0157077	0.0157057	0.0157038	0.015702	0.0157003	0.0156987	0.0156972	0.0156957	0.0156943	0.015693	0.0156918	0.0156908	0.0156897	0.0156886	0.0156877	0.0156869	0.015686	0.0156852
0.0229005	0.0229007	0.0229017	0.022903	0.0229042	0.0229051	0.0229059	0.0229065	0.022907	0.0229073	0.0229075	0.0229077	0.0229077	0.0229077	0.0229076	0.0229075	0.0229073	0.0229071	0.0229069	0.0229067	0.0229065	0.0229062	0.022906	0.0229057	0.0229055	0.0229053	0.022905	0.0229048	0.0229046	0.0229044	0.0229042	0.022904	0.0229038	0.0229036	0.0229034	0.0229033	0.0229031	0.022903	0.0229028	0.0229027	0.0229026	0.0229024	0.0229023	0.0229022	0.0229021	0.022902	0.0229019	0.0229018	0.0229018	0.0229017
0.0229507	0.0229509	0.0229519	0.0229532	0.0229544	0.0229554	0.0229562	0.0229569	0.0229574	0.0229578	0.0229581	0.0229582	0.0229584	0.0229584	0.0229584	0.0229583	0.0229582	0.022958	0.0229579	0.0229577	0.0229575	0.0229573	0.0229571	0.0229568	0.0229566	0.0229564	0.0229561	0.0229559	0.0229557	0.0229555	0.0229553	0.022955	0.0229548	0.0229546	0.0229544	0.0229543	0.0229541	0.0229539	0.0229538	0.0229536	0.0229535	0.0229533	0.0229532	0.022953	0.0229529	0.0229528	0.0229527	0.0229526	0.0229525	0.0229524
0.00869008	0.00869127	0.00872554	0.00886465	0.00915132	0.00959107	0.0101659	0.0108441	0.0115838	0.0123418	0.0130721	0.0137335	0.0142902	0.0147107	0.0149673	0.0150525	0.0149643	0.0147129	0.0143172	0.0138054	0.013211	0.0125697	0.0119163	0.0112816	0.0106906	0.0101621	0.00970773	0.00933487	0.00904154	0.0088228	0.00867246	0.00857625	0.0085331	0.00852456	0.00854786	0.00858962	0.00864573	0.00870792	0.00877188	0.0088336	0.00888948	0.00893756	0.00897716	0.0090072	0.00902752	0.00903842	0.00904	0.00903365	0.00902125	0.00900256
0.0210941	0.0210941	0.0210942	0.0210945	0.0210952	0.0210962	0.0210976	0.0210994	0.0211015	0.0211039	0.0211064	0.021109	0.0211115	0.021114	0.0211162	0.0211181	0.0211198	0.021121	0.0211219	0.0211223	0.0211224	0.0211221	0.0211215	0.0211206	0.0211194	0.0211179	0.0211164	0.0211146	0.0211129	0.0211111	0.0211093	0.0211075	0.0211059	0.0211043	0.0211029	0.0211015	0.0211004	0.0210993	0.0210984	0.0210976	0.021097	0.0210965	0.0210961	0.0210958	0.0210956	0.0210954	0.0210953	0.0210953	0.0210952	0.0210952
0.0308832	0.0308832	0.0308835	0.0308843	0.0308852	0.0308861	0.0308869	0.0308876	0.0308881	0.0308885	0.0308888	0.0308891	0.0308891	0.0308892	0.0308892	0.0308891	0.030889	0.0308888	0.0308886	0.0308884	0.0308881	0.0308878	0.0308875	0.0308871	0.0308868	0.0308865	0.0308861	0.0308858	0.0308855	0.0308851	0.0308848	0.0308845	0.0308842	0.0308839	0.0308837	0.0308834	0.0308832	0.030883	0.0308828	0.0308826	0.0308824	0.0308823	0.0308822	0.0308821	0.0308819	0.0308818	0.0308818	0.0308818	0.0308817	0.0308817
0.0146256	0.0146257	0.0146269	0.0146313	0.0146391	0.0146492	0.0146605	0.014672	0.0146827	0.0146923	0.0147004	0.0147068	0.0147116	0.0147148	0.0147166	0.0147171	0.0147166	0.0147149	0.0147126	0.0147097	0.0147064	0.0147026	0.0146986	0.0146945	0.0146903	0.0146861	0.0146819	0.0146779	0.0146739	0.0146701	0.0146666	0.0146631	0.0146599	0.0146568	0.014654	0.0146514	0.0146489	0.0146467	0.0146446	0.0146428	0.014641	0.0146395	0.014638	0.0146367	0.0146355	0.0146346	0.0146336	0.0146327	0.0146319	0.0146313
0.0167056	0.0167056	0.016706	0.0167077	0.0167111	0.0167162	0.0167227	0.0167301	0.0167381	0.0167461	0.0167536	0.0167605	0.0167665	0.0167714	0.0167751	0.0167777	0.016779	0.0167793	0.0167785	0.016777	0.0167747	0.0167716	0.0167681	0.0167644	0.0167602	0.016756	0.0167518	0.0167475	0.0167434	0.0167394	0.0167357	0.016732	0.0167288	0.0167258	0.016723	0.0167206	0.0167183	0.0167164	0.0167147	0.0167131	0.0167119	0.0167107	0.0167098	0.016709	0.0167083	0.0167078	0.0167073	0.016707	0.0167067	0.0167065
0.0207254	0.0207255	0.0207261	0.0207268	0.0207276	0.0207282	0.0207287	0.0207291	0.0207294	0.0207297	0.0207298	0.0207299	0.02073	0.02073	0.0207299	0.0207299	0.0207298	0.0207297	0.0207296	0.0207295	0.0207293	0.0207292	0.020729	0.0207289	0.0207287	0.0207286	0.0207284	0.0207283	0.0207282	0.020728	0.0207279	0.0207278	0.0207276	0.0207275	0.0207274	0.0207273	0.0207272	0.0207271	0.020727	0.0207269	0.0207268	0.0207267	0.0207266	0.0207266	0.0207265	0.0207264	0.0207263	0.0207263	0.0207262	0.0207262
0.044347	0.044347	0.0443472	0.0443477	0.0443486	0.04435	0.0443517	0.0443534	0.0443552	0.0443568	0.0443582	0.0443593	0.0443599	0.0443602	0.0443602	0.0443599	0.0443592	0.0443583	0.0443573	0.0443561	0.0443549	0.0443537	0.0443524	0.0443513	0.0443502	0.0443492	0.0443484	0.0443477	0.0443471	0.0443467	0.0443463	0.0443462	0.044346	0.044346	0.0443461	0.0443461	0.0443463	0.0443464	0.0443466	0.0443467	0.0443469	0.044347	0.0443472	0.0443473	0.0443474	0.0443474	0.0443475	0.0443475	0.0443475	0.0443475
0.0311098	0.0311099	0.0311099	0.0311101	0.0311104	0.0311109	0.0311116	0.0311126	0.0311136	0.0311148	0.0311159	0.031117	0.0311179	0.0311186	0.0311191	0.0311192	0.0311191	0.0311187	0.031118	0.0311172	0.0311161	0.031115	0.0311139	0.0311128	0.0311117	0.0311109	0.0311102	0.0311097	0.0311094	0.0311093	0.0311094	0.0311097	0.03111	0.0311104	0.0311109	0.0311113	0.0311117	0.031112	0.0311121	0.0311122	0.0311121	0.0311119	0.0311117	0.0311113	0.0311109	0.0311105	0.0311101	0.0311098	0.0311095	0.0311092
0.011753	0.011753	0.0117542	0.011758	0.0117646	0.0117731	0.0117823	0.0117914	0.0118	0.0118074	0.0118137	0.0118189	0.0118228	0.0118255	0.0118273	0.0118282	0.0118285	0.0118281	0.011827	0.0118256	0.0118238	0.0118216	0.0118193	0.0118168	0.0118141	0.0118115	0.0118087	0.0118059	0.0118031	0.0118003	0.0117976	0.0117949	0.0117924	0.0117898	0.0117875	0.0117851	0.0117829	0.0117808	0.0117786	0.0117768	0.0117749	0.0117732	0.0117715	0.0117699	0.0117685	0.0117671	0.0117658	0.0117646	0.0117635	0.0117625
0.0479991	0.0479991	0.0479993	0.048	0.0480012	0.048003	0.0480053	0.0480079	0.0480106	0.0480132	0.0480156	0.0480176	0.0480192	0.0480203	0.048021	0.0480211	0.0480207	0.04802	0.0480188	0.0480173	0.0480156	0.0480138	0.0480118	0.0480099	0.0480079	0.0480061	0.0480044	0.0480027	0.0480014	0.0480002	0.0479992	0.0479984	0.0479977	0.0479973	0.047997	0.0479969	0.0479969	0.047997	0.0479972	0.0479975	0.0479978	0.0479981	0.0479984	0.0479988	0.0479991	0.0479993	0.0479995	0.0479998	0.0479999	0.048
0.0247044	0.0247046	0.0247058	0.0247073	0.0247087	0.0247099	0.0247109	0.0247116	0.0247122	0.0247127	0.024713	0.0247132	0.0247133	0.0247133	0.0247133	0.0247132	0.024713	0.0247128	0.0247126	0.0247124	0.0247121	0.0247118	0.0247115	0.0247113	0.024711	0.0247107	0.0247104	0.0247101	0.0247099	0.0247096	0.0247093	0.0247091	0.0247088	0.0247086	0.0247084	0.0247082	0.024708	0.0247078	0.0247076	0.0247074	0.0247072	0.0247071	0.0247069	0.0247068	0.0247066	0.0247065	0.0247064	0.0247063	0.0247062	0.024706
0.0433325	0.0433325	0.0433326	0.0433328	0.0433334	0.0433342	0.0433355	0.043337	0.0433389	0.0433408	0.0433429	0.0433448	0.0433466	0.0433482	0.0433495	0.0433504	0.0433509	0.0433513	0.043351	0.0433505	0.0433496	0.0433485	0.0433472	0.0433458	0.0433443	0.0433427	0.0433412	0.0433397	0.0433383	0.0433371	0.043336	0.0433352	0.0433343	0.0433338	0.0433333	0.043333	0.0433328	0.0433328	0.0433328	0.0433328	0.043333	0.0433331	0.0433333	0.0433334	0.0433336	0.0433336	0.0433337	0.0433338	0.0433337	0.0433337
0.0121167	0.0121167	0.0121171	0.0121189	0.0121225	0.012128	0.012135	0.0121432	0.012152	0.0121611	0.0121701	0.0121786	0.0121864	0.0121933	0.0121993	0.0122043	0.0122084	0.0122115	0.0122138	0.0122151	0.0122155	0.0122154	0.0122147	0.0122133	0.0122115	0.0122093	0.0122067	0.0122039	0.0122009	0.0121976	0.0121944	0.012191	0.0121875	0.0121841	0.0121807	0.0121773	0.012174	0.0121707	0.0121675	0.0121644	0.0121614	0.0121586	0.0121558	0.0121532	0.0121507	0.0121483	0.012146	0.0121438	0.0121418	0.0121399
0.0181328	0.018133	0.0181353	0.0181455	0.0181678	0.0182045	0.0182554	0.0183191	0.0183933	0.0184751	0.0185605	0.0186467	0.0187301	0.018808	0.0188781	0.0189377	0.0189845	0.0190181	0.0190381	0.0190427	0.0190342	0.0190123	0.0189782	0.0189331	0.0188785	0.0188159	0.0187469	0.0186738	0.0185992	0.0185242	0.0184504	0.0183793	0.0183131	0.0182522	0.018197	0.0181482	0.0181066	0.0180737	0.0180477	0.0180283	0.0180152	0.0180086	0.0180085	0.0180129	0.0180213	0.0180324	0.0180473	0.0180634	0.0180806	0.0180984
0.012324	0.0123241	0.0123265	0.0123338	0.0123455	0.0123592	0.0123733	0.0123864	0.012398	0.0124077	0.0124155	0.0124215	0.0124259	0.0124287	0.0124302	0.0124307	0.0124304	0.0124292	0.0124274	0.0124251	0.0124224	0.0124194	0.0124161	0.0124127	0.0124092	0.0124056	0.012402	0.0123984	0.0123949	0.0123914	0.0123879	0.0123846	0.0123813	0.0123782	0.0123751	0.0123723	0.0123694	0.0123668	0.0123642	0.0123618	0.0123595	0.0123573	0.0123553	0.0123532	0.0123514	0.0123497	0.012348	0.0123465	0.012345	0.0123436
0.0139208	0.0139208	0.0139215	0.0139229	0.0139243	0.0139256	0.0139267	0.0139276	0.0139283	0.0139288	0.0139292	0.0139295	0.0139296	0.0139296	0.0139295	0.0139294	0.0139292	0.013929	0.0139287	0.0139284	0.013928	0.0139277	0.0139273	0.013927	0.0139266	0.0139262	0.0139259	0.0139255	0.0139251	0.0139248	0.0139245	0.0139241	0.0139238	0.0139235	0.0139233	0.013923	0.0139228	0.0139225	0.0139223	0.0139221	0.0139219	0.0139217	0.0139216	0.0139214	0.0139213	0.0139212	0.0139211	0.013921	0.0139209	0.0139208
0.0139208	0.0139208	0.0139215	0.0139229	0.0139243	0.0139256	0.0139267	0.0139276	0.0139283	0.0139288	0.0139292	0.0139295	0.0139296	0.0139296	0.0139295	0.0139294	0.0139292	0.013929	0.0139287	0.0139284	0.013928	0.0139277	0.0139273	0.013927	0.0139266	0.0139262	0.0139259	0.0139255	0.0139251	0.0139248	0.0139245	0.0139241	0.0139238	0.0139235	0.0139233	0.013923	0.0139228	0.0139225	0.0139223	0.0139221	0.0139219	0.0139217	0.0139216	0.0139214	0.0139213	0.0139212	0.0139211	0.013921	0.0139209	0.0139208
0.0245844	0.0245845	0.0245851	0.0245862	0.0245872	0.0245882	0.0245889	0.0245896	0.02459	0.0245904	0.0245906	0.0245907	0.0245907	0.0245906	0.0245904	0.0245902	0.0245899	0.0245896	0.0245893	0.0245889	0.0245885	0.0245882	0.0245878	0.0245874	0.0245871	0.0245867	0.0245864	0.0245861	0.0245858	0.0245856	0.0245854	0.0245852	0.024585	0.0245848	0.0245847	0.0245846	0.0245845	0.0245844	0.0245844	0.0245843	0.0245843	0.0245843	0.0245843	0.0245843	0.0245843	0.0245842	0.0245843	0.0245843	0.0245843	0.0245843
0.00915332	0.00915333	0.0091535	0.00915426	0.0091559	0.00915867	0.00916249	0.00916749	0.00917338	0.00918	0.00918715	0.00919461	0.0092021	0.00920946	0.00921641	0.00922277	0.00922843	0.00923332	0.00923735	0.00924054	0.00924261	0.00924376	0.00924409	0.00924364	0.00924246	0.00924045	0.00923785	0.00923493	0.00923148	0.00922776	0.00922387	0.00921976	0.00921563	0.00921147	0.00920739	0.00920339	0.00919951	0.00919589	0.00919232	0.0091891	0.00918596	0.00918317	0.00918047	0.00917811	0.00917584	0.00917388	0.00917199	0.00917038	0.00916883	0.00916752
0.018755	0.018755	0.0187554	0.0187569	0.0187602	0.0187653	0.0187725	0.0187812	0.0187912	0.0188021	0.0188134	0.0188246	0.0188355	0.0188457	0.0188549	0.0188629	0.0188696	0.0188749	0.0188789	0.0188813	0.0188821	0.0188817	0.0188801	0.0188774	0.0188738	0.018869	0.0188638	0.018858	0.0188516	0.0188451	0.0188383	0.0188315	0.0188247	0.0188181	0.0188116	0.0188055	0.0187995	0.018794	0.0187889	0.0187841	0.0187798	0.0187759	0.0187724	0.0187692	0.0187665	0.018764	0.0187621	0.0187603	0.0187588	0.0187576
0.0333688	0.0333689	0.033369	0.0333693	0.0333698	0.0333705	0.0333713	0.0333721	0.0333728	0.0333734	0.0333738	0.033374	0.0333739	0.0333736	0.0333731	0.0333725	0.0333717	0.0333709	0.0333701	0.0333693	0.0333685	0.0333679	0.0333675	0.0333672	0.033367	0.033367	0.0333671	0.0333674	0.0333677	0.0333682	0.0333686	0.033369	0.0333694	0.0333697	0.03337	0.0333702	0.0333703	0.0333702	0.0333702	0.03337	0.0333698	0.0333695	0.0333692	0.0333689	0.0333687	0.0333685	0.0333683	0.0333681	0.0333681	0.033368
0.014361	0.0143612	0.0143618	0.0143626	0.0143634	0.014364	0.0143645	0.0143649	0.0143652	0.0143654	0.0143656	0.0143657	0.0143657	0.0143657	0.0143657	0.0143656	0.0143655	0.0143654	0.0143653	0.0143651	0.014365	0.0143648	0.0143647	0.0143645	0.0143644	0.0143642	0.0143641	0.0143639	0.0143638	0.0143636	0.0143635	0.0143634	0.0143632	0.0143631	0.014363	0.0143629	0.0143628	0.0143627	0.0143626	0.0143625	0.0143624	0.0143623	0.0143622	0.0143622	0.0143621	0.014362	0.014362	0.0143619	0.0143619	0.0143618
0.00876172	0.00876177	0.00876279	0.00876706	0.00877674	0.00879267	0.00881526	0.00884411	0.00887851	0.00891749	0.00895961	0.00900378	0.00904844	0.0090924	0.0091345	0.00917356	0.00920846	0.00923879	0.00926404	0.00928388	0.0092975	0.00930567	0.00930837	0.00930587	0.00929854	0.00928682	0.00927121	0.00925199	0.00922971	0.00920597	0.00918079	0.00915423	0.00912746	0.00910055	0.00907417	0.00904852	0.00902361	0.00900027	0.0089783	0.00895751	0.00893866	0.00892133	0.00890506	0.00889114	0.00887823	0.00886655	0.00885661	0.00884742	0.00883947	0.00883254
0.0148148	0.0148148	0.0148153	0.0148174	0.0148215	0.0148281	0.0148369	0.0148474	0.0148593	0.0148718	0.0148846	0.014897	0.0149088	0.0149196	0.0149293	0.0149375	0.0149443	0.0149495	0.0149533	0.0149557	0.0149567	0.0149563	0.0149549	0.0149525	0.0149492	0.0149453	0.0149406	0.0149355	0.0149301	0.0149244	0.0149185	0.0149126	0.0149066	0.0149008	0.014895	0.0148893	0.014884	0.0148787	0.0148737	0.014869	0.0148643	0.0148603	0.0148562	0.0148526	0.0148492	0.0148459	0.0148431	0.0148403	0.0148378	0.0148355
0.0135228	0.0135259	0.0135448	0.0135674	0.0135878	0.0136051	0.013619	0.0136296	0.0136378	0.0136433	0.013647	0.013649	0.0136493	0.0136489	0.0136475	0.0136451	0.0136424	0.0136391	0.0136354	0.0136315	0.0136273	0.0136231	0.0136188	0.0136145	0.0136102	0.013606	0.0136018	0.0135978	0.0135938	0.01359	0.0135863	0.0135828	0.0135794	0.0135762	0.0135731	0.0135701	0.0135672	0.0135646	0.0135621	0.0135597	0.0135574	0.0135552	0.0135532	0.0135513	0.0135495	0.0135478	0.0135462	0.0135448	0.0135434	0.013542
0.026758	0.0267581	0.0267589	0.0267599	0.0267609	0.0267617	0.0267624	0.026763	0.0267634	0.0267638	0.026764	0.0267641	0.0267642	0.0267643	0.0267642	0.0267642	0.0267641	0.0267639	0.0267638	0.0267636	0.0267635	0.0267633	0.0267631	0.0267629	0.0267627	0.0267625	0.0267623	0.0267621	0.0267619	0.0267617	0.0267615	0.0267613	0.0267612	0.026761	0.0267608	0.0267607	0.0267605	0.0267604	0.0267603	0.0267601	0.02676	0.0267599	0.0267598	0.0267597	0.0267596	0.0267595	0.0267594	0.0267593	0.0267592	0.0267591
0.0264611	0.0264614	0.0264634	0.0264659	0.0264682	0.0264702	0.0264719	0.0264733	0.0264743	0.0264751	0.0264757	0.026476	0.0264763	0.0264764	0.0264764	0.0264762	0.026476	0.0264758	0.0264754	0.0264751	0.0264747	0.0264742	0.0264738	0.0264733	0.0264729	0.0264724	0.026472	0.0264715	0.026471	0.0264706	0.0264701	0.0264697	0.0264693	0.0264689	0.0264685	0.0264681	0.0264678	0.0264674	0.0264671	0.0264668	0.0264665	0.0264662	0.0264659	0.0264656	0.0264654	0.0264651	0.0264649	0.0264647	0.0264645	0.0264643
0.0699877	0.069988	0.06999	0.0699927	0.0699954	0.0699976	0.0699995	0.070001	0.0700022	0.0700031	0.0700038	0.0700042	0.0700045	0.0700047	0.0700047	0.0700046	0.0700044	0.0700041	0.0700039	0.0700035	0.0700031	0.0700027	0.0700022	0.0700018	0.0700013	0.0700008	0.0700004	0.0699999	0.0699994	0.069999	0.0699985	0.0699981	0.0699977	0.0699972	0.0699968	0.0699964	0.069996	0.0699957	0.0699953	0.069995	0.0699947	0.0699943	0.069994	0.0699937	0.0699935	0.0699932	0.0699929	0.0699927	0.0699925	0.0699922
0.0383048	0.038305	0.0383062	0.0383078	0.0383094	0.0383107	0.0383118	0.0383126	0.0383133	0.0383138	0.0383142	0.0383145	0.0383146	0.0383147	0.0383147	0.0383146	0.0383145	0.0383143	0.0383141	0.0383139	0.0383137	0.0383134	0.0383131	0.0383129	0.0383126	0.0383123	0.038312	0.0383117	0.0383114	0.0383112	0.0383109	0.0383106	0.0383104	0.0383101	0.0383099	0.0383096	0.0383094	0.0383092	0.038309	0.0383088	0.0383086	0.0383084	0.0383082	0.038308	0.0383079	0.0383077	0.0383076	0.0383074	0.0383073	0.0383072
0.00904429	0.00904437	0.00904643	0.00905548	0.00907537	0.0091086	0.00915527	0.00921466	0.00928513	0.00936435	0.00944941	0.0095369	0.00962395	0.00970792	0.00978533	0.00985485	0.00991489	0.00996199	0.00999734	0.0100197	0.0100297	0.0100275	0.0100139	0.00999011	0.00995737	0.00991724	0.00987107	0.00982082	0.00976798	0.00971395	0.00965996	0.00960708	0.00955619	0.00950802	0.00946302	0.00942154	0.00938375	0.00934971	0.00931935	0.00929251	0.00926903	0.00924938	0.00923143	0.00921576	0.00920273	0.00919084	0.00918064	0.00917168	0.00916338	0.00915609
0.00902581	0.00902582	0.00902595	0.00902647	0.00902761	0.00902951	0.00903216	0.00903563	0.00903974	0.00904438	0.00904937	0.00905457	0.0090598	0.00906489	0.00906968	0.00907406	0.0090779	0.00908096	0.00908324	0.00908473	0.00908539	0.00908526	0.00908427	0.00908236	0.00907977	0.00907658	0.00907286	0.00906864	0.00906401	0.00905926	0.00905435	0.00904947	0.00904463	0.00904009	0.00903578	0.00903176	0.00902832	0.00902517	0.00902266	0.00902061	0.00901895	0.00901803	0.00901737	0.00901729	0.00901758	0.00901814	0.00901914	0.00902027	0.00902165	0.00902311
0.010466	0.0104661	0.0104664	0.0104679	0.0104711	0.0104763	0.0104839	0.0104936	0.0105052	0.0105183	0.0105326	0.0105477	0.010563	0.0105782	0.010593	0.0106071	0.01062	0.0106316	0.0106421	0.0106505	0.0106574	0.0106629	0.0106668	0.0106686	0.0106692	0.0106684	0.0106662	0.0106628	0.0106586	0.0106532	0.0106472	0.0106406	0.0106333	0.0106258	0.010618	0.0106101	0.0106021	0.0105941	0.0105862	0.0105785	0.010571	0.0105637	0.0105568	0.0105501	0.0105438	0.0105377	0.0105321	0.0105267	0.0105219	0.0105171
0.0163429	0.0163433	0.01635	0.0163686	0.0163947	0.0164227	0.016449	0.016472	0.0164908	0.0165053	0.0165156	0.0165223	0.0165255	0.0165258	0.0165236	0.0165192	0.0165132	0.0165059	0.0164975	0.0164884	0.0164788	0.016469	0.0164592	0.0164495	0.0164401	0.0164309	0.0164223	0.0164142	0.0164063	0.0163995	0.0163927	0.0163869	0.0163812	0.0163765	0.0163718	0.0163681	0.0163643	0.0163614	0.0163585	0.0163563	0.016354	0.0163524	0.0163507	0.0163495	0.0163483	0.0163474	0.0163466	0.0163459	0.0163454	0.0163449
0.0333542	0.0333543	0.0333552	0.0333564	0.0333575	0.0333584	0.0333592	0.0333598	0.0333603	0.0333606	0.0333609	0.033361	0.0333611	0.0333611	0.0333611	0.033361	0.0333609	0.0333608	0.0333606	0.0333605	0.0333603	0.0333601	0.0333599	0.0333597	0.0333594	0.0333592	0.033359	0.0333588	0.0333586	0.0333584	0.0333582	0.033358	0.0333578	0.0333576	0.0333575	0.0333573	0.0333571	0.033357	0.0333568	0.0333567	0.0333566	0.0333564	0.0333563	0.0333562	0.0333561	0.033356	0.0333559	0.0333558	0.0333557	0.0333556
0.026758	0.0267581	0.0267589	0.0267599	0.0267609	0.0267617	0.0267624	0.026763	0.0267634	0.0267638	0.026764	0.0267641	0.0267642	0.0267643	0.0267642	0.0267642	0.0267641	0.0267639	0.0267638	0.0267636	0.0267635	0.0267633	0.0267631	0.0267629	0.0267627	0.0267625	0.0267623	0.0267621	0.0267619	0.0267617	0.0267615	0.0267613	0.0267612	0.026761	0.0267608	0.0267607	0.0267605	0.0267604	0.0267603	0.0267601	0.02676	0.0267599	0.0267598	0.0267597	0.0267596	0.0267595	0.0267594	0.0267593	0.0267592	0.0267591
0.0301769	0.0301769	0.0301773	0.0301779	0.0301787	0.0301793	0.0301799	0.0301803	0.0301807	0.030181	0.0301812	0.0301814	0.0301815	0.0301815	0.0301815	0.0301814	0.0301813	0.0301812	0.0301811	0.0301809	0.0301807	0.0301806	0.0301804	0.0301802	0.03018	0.0301797	0.0301795	0.0301793	0.0301791	0.0301789	0.0301787	0.0301785	0.0301783	0.0301782	0.030178	0.0301778	0.0301776	0.0301775	0.0301774	0.0301773	0.0301771	0.030177	0.0301769	0.0301769	0.0301768	0.0301767	0.0301766	0.0301766	0.0301765	0.0301765
0.0041234	0.0041234	0.00412348	0.00412376	0.00412433	0.0041253	0.00412659	0.0041282	0.00413008	0.00413215	0.00413434	0.00413654	0.00413869	0.00414072	0.00414249	0.00414398	0.00414514	0.00414602	0.00414633	0.00414627	0.00414585	0.00414495	0.0041436	0.00414196	0.00413999	0.00413766	0.00413517	0.00413254	0.00412978	0.00412702	0.00412429	0.00412168	0.00411929	0.00411699	0.00411515	0.00411342	0.00411223	0.00411125	0.00411074	0.00411055	0.00411071	0.00411128	0.00411206	0.00411327	0.00411458	0.00411624	0.00411793	0.0041198	0.00412167	0.00412355
0.0273462	0.0273465	0.027348	0.0273499	0.0273517	0.0273532	0.0273545	0.0273555	0.0273562	0.0273568	0.0273572	0.0273575	0.0273577	0.0273577	0.0273576	0.0273576	0.0273574	0.0273572	0.0273569	0.0273567	0.0273563	0.027356	0.0273557	0.0273554	0.027355	0.0273547	0.0273543	0.027354	0.0273537	0.0273534	0.027353	0.0273527	0.0273524	0.0273521	0.0273519	0.0273516	0.0273513	0.0273511	0.0273508	0.0273506	0.0273504	0.0273502	0.02735	0.0273498	0.0273496	0.0273494	0.0273492	0.0273491	0.0273489	0.0273488
0.012972	0.012972	0.0129726	0.0129748	0.0129788	0.0129843	0.0129906	0.0129972	0.0130035	0.0130094	0.0130145	0.0130187	0.0130221	0.0130245	0.013026	0.0130268	0.0130269	0.0130264	0.0130253	0.0130239	0.0130221	0.0130201	0.0130179	0.0130155	0.013013	0.0130106	0.0130081	0.0130057	0.0130033	0.013001	0.0129988	0.0129966	0.0129946	0.0129927	0.012991	0.0129893	0.0129877	0.0129863	0.0129849	0.0129837	0.0129825	0.0129815	0.0129806	0.0129797	0.0129789	0.0129782	0.0129776	0.012977	0.0129764	0.012976
0.0600299	0.0600299	0.0600303	0.0600314	0.060033	0.0600348	0.0600364	0.0600378	0.060039	0.06004	0.0600408	0.0600413	0.0600418	0.060042	0.060042	0.060042	0.0600419	0.0600417	0.0600414	0.060041	0.0600406	0.0600402	0.0600396	0.0600391	0.0600385	0.0600379	0.0600374	0.0600368	0.0600362	0.0600356	0.0600351	0.0600345	0.060034	0.0600335	0.060033	0.0600326	0.0600322	0.0600318	0.0600314	0.0600311	0.0600308	0.0600305	0.0600303	0.06003	0.0600298	0.0600297	0.0600295	0.0600294	0.0600293	0.0600292
0.0176554	0.0176554	0.0176559	0.0176576	0.0176603	0.0176635	0.0176667	0.0176697	0.0176724	0.0176747	0.0176766	0.017678	0.0176791	0.0176798	0.0176803	0.0176805	0.0176805	0.0176802	0.01768	0.0176795	0.017679	0.0176783	0.0176777	0.0176769	0.0176762	0.0176754	0.0176746	0.0176738	0.017673	0.0176723	0.0176715	0.0176707	0.01767	0.0176693	0.0176686	0.0176679	0.0176672	0.0176666	0.017666	0.0176655	0.0176649	0.0176644	0.0176639	0.0176634	0.0176629	0.0176625	0.0176621	0.0176617	0.0176613	0.017661
0.0234853	0.0234855	0.0234876	0.0234941	0.0235039	0.023515	0.0235259	0.0235359	0.0235443	0.0235514	0.0235567	0.0235608	0.0235636	0.0235651	0.0235659	0.0235658	0.0235648	0.0235634	0.0235613	0.0235588	0.0235559	0.0235526	0.0235493	0.0235456	0.0235419	0.023538	0.0235341	0.0235302	0.0235263	0.0235224	0.0235186	0.0235149	0.0235113	0.0235079	0.0235046	0.0235013	0.0234984	0.0234955	0.0234927	0.0234903	0.023488	0.0234856	0.0234838	0.023482	0.0234802	0.0234787	0.0234775	0.0234762	0.0234751	0.0234743
0.0118196	0.0118197	0.0118211	0.0118269	0.0118388	0.0118573	0.0118816	0.0119104	0.0119421	0.011975	0.0120076	0.0120386	0.0120667	0.0120908	0.0121105	0.0121254	0.0121353	0.0121402	0.0121397	0.0121346	0.0121256	0.0121128	0.0120969	0.0120784	0.012058	0.0120364	0.0120141	0.0119917	0.0119695	0.011948	0.0119274	0.0119084	0.011891	0.0118751	0.0118611	0.0118484	0.0118383	0.0118294	0.011822	0.0118167	0.0118124	0.0118093	0.0118076	0.0118067	0.0118065	0.0118071	0.0118081	0.0118095	0.0118111	0.0118129
0.0262592	0.0262592	0.0262592	0.0262594	0.0262598	0.0262604	0.0262613	0.0262624	0.0262637	0.026265	0.0262664	0.0262678	0.026269	0.0262701	0.026271	0.0262717	0.026272	0.0262722	0.026272	0.0262715	0.0262709	0.02627	0.0262691	0.026268	0.0262669	0.0262658	0.0262647	0.0262636	0.0262627	0.0262618	0.0262611	0.0262605	0.0262601	0.0262597	0.0262595	0.0262594	0.0262593	0.0262594	0.0262594	0.0262596	0.0262597	0.0262598	0.02626	0.0262601	0.0262602	0.0262602	0.0262603	0.0262602	0.0262602	0.0262602
0.0357005	0.0357005	0.0357007	0.0357014	0.0357031	0.0357061	0.0357103	0.0357158	0.0357224	0.0357301	0.0357386	0.0357477	0.0357574	0.0357672	0.0357771	0.0357869	0.0357963	0.0358053	0.0358138	0.0358216	0.0358289	0.0358351	0.0358408	0.0358453	0.0358492	0.0358523	0.0358543	0.0358557	0.0358562	0.0358561	0.0358551	0.0358536	0.0358514	0.0358487	0.0358454	0.0358417	0.0358376	0.0358332	0.0358284	0.0358234	0.0358183	0.035813	0.0358075	0.0358021	0.0357966	0.035791	0.0357855	0.0357802	0.0357748	0.0357696
0.0117762	0.0117763	0.0117769	0.0117796	0.0117855	0.0117954	0.0118094	0.0118274	0.0118491	0.0118734	0.0119001	0.011928	0.0119565	0.0119849	0.0120124	0.0120384	0.0120624	0.0120839	0.0121034	0.012119	0.012132	0.0121424	0.0121497	0.0121535	0.0121549	0.012154	0.0121501	0.0121444	0.0121372	0.0121275	0.012117	0.0121053	0.0120924	0.012079	0.012065	0.0120507	0.0120363	0.0120219	0.0120076	0.0119935	0.0119798	0.0119664	0.0119536	0.0119412	0.0119295	0.0119183	0.0119076	0.0118976	0.011888	0.0118797
0.0156233	0.0156234	0.0156248	0.015629	0.0156358	0.0156438	0.0156521	0.0156598	0.0156667	0.0156723	0.0156769	0.0156803	0.0156826	0.0156841	0.0156847	0.0156846	0.015684	0.0156829	0.0156815	0.0156797	0.0156777	0.0156754	0.0156731	0.0156708	0.0156684	0.015666	0.0156636	0.0156612	0.0156589	0.0156567	0.0156545	0.0156525	0.0156505	0.0156486	0.0156468	0.0156451	0.0156436	0.015642	0.0156406	0.0156393	0.015638	0.0156369	0.0156359	0.0156349	0.015634	0.015633	0.0156323	0.0156315	0.0156309	0.0156302
0.0167671	0.0167672	0.0167702	0.0167817	0.0168035	0.0168345	0.0168717	0.0169119	0.0169521	0.0169898	0.0170234	0.017051	0.0170727	0.0170883	0.0170968	0.0170994	0.0170969	0.0170895	0.0170782	0.0170635	0.0170464	0.0170273	0.0170071	0.0169863	0.0169655	0.0169449	0.0169251	0.0169062	0.0168887	0.0168723	0.0168571	0.0168438	0.0168317	0.0168209	0.0168114	0.0168035	0.0167964	0.0167905	0.0167857	0.0167815	0.0167782	0.0167756	0.0167734	0.0167718	0.0167706	0.0167696	0.0167691	0.0167686	0.0167684	0.0167682
0.0145658	0.014569	0.0145885	0.0146119	0.014633	0.0146505	0.0146641	0.014674	0.0146805	0.0146838	0.0146847	0.0146833	0.0146801	0.0146753	0.0146695	0.0146628	0.0146556	0.0146482	0.0146407	0.0146333	0.0146261	0.0146191	0.0146127	0.0146067	0.014601	0.0145961	0.0145915	0.0145875	0.0145838	0.0145807	0.0145779	0.0145755	0.0145736	0.0145718	0.0145704	0.0145692	0.0145683	0.0145675	0.014567	0.0145664	0.0145661	0.0145658	0.0145657	0.0145655	0.0145655	0.0145654	0.0145654	0.0145655	0.0145655	0.0145655
0.0553782	0.0553785	0.0553797	0.0553814	0.0553831	0.0553846	0.0553859	0.0553869	0.0553877	0.0553884	0.0553887	0.0553889	0.0553892	0.0553891	0.055389	0.0553888	0.0553884	0.0553881	0.0553876	0.0553871	0.0553866	0.055386	0.0553854	0.0553847	0.0553841	0.0553835	0.0553828	0.0553822	0.0553816	0.055381	0.0553804	0.0553799	0.0553794	0.0553789	0.0553785	0.0553781	0.0553777	0.0553774	0.0553771	0.0553768	0.0553766	0.0553764	0.0553763	0.0553762	0.0553761	0.055376	0.0553759	0.0553759	0.055376	0.055376
0.0258945	0.0258947	0.0258961	0.0258978	0.0258994	0.0259008	0.0259019	0.0259027	0.0259034	0.0259039	0.0259042	0.0259044	0.0259044	0.0259044	0.0259044	0.0259042	0.025904	0.0259038	0.0259035	0.0259033	0.025903	0.0259027	0.0259024	0.025902	0.0259017	0.0259014	0.0259011	0.0259008	0.0259005	0.0259002	0.0258999	0.0258996	0.0258994	0.0258991	0.0258989	0.0258986	0.0258984	0.0258982	0.025898	0.0258978	0.0258976	0.0258975	0.0258973	0.0258971	0.025897	0.0258968	0.0258967	0.0258966	0.0258965	0.0258963
0.020395	0.0203968	0.0204077	0.020421	0.0204332	0.0204433	0.0204513	0.0204573	0.0204615	0.020464	0.020465	0.0204649	0.0204638	0.020462	0.0204594	0.0204565	0.0204532	0.0204497	0.0204461	0.0204424	0.0204387	0.0204351	0.0204317	0.0204283	0.0204252	0.0204222	0.0204195	0.0204169	0.0204146	0.0204123	0.0204104	0.0204086	0.020407	0.0204055	0.0204042	0.020403	0.020402	0.0204011	0.0204002	0.0203995	0.0203989	0.0203983	0.0203978	0.0203974	0.0203971	0.0203967	0.0203965	0.0203963	0.0203961	0.0203959
0.011792	0.0117928	0.0118154	0.0118921	0.0120225	0.0121873	0.0123656	0.0125398	0.0126974	0.0128318	0.0129398	0.0130203	0.0130739	0.0131021	0.0131087	0.0130963	0.0130678	0.0130271	0.012976	0.012917	0.0128531	0.0127857	0.0127169	0.0126478	0.0125798	0.0125136	0.01245	0.0123899	0.0123329	0.0122793	0.0122294	0.0121841	0.0121422	0.0121036	0.0120683	0.0120371	0.012009	0.011983	0.0119601	0.0119399	0.0119214	0.0119052	0.0118911	0.0118783	0.0118672	0.0118576	0.0118489	0.0118416	0.0118349	0.0118292
0.035061	0.0350633	0.035078	0.035097	0.0351147	0.0351298	0.0351419	0.0351509	0.0351571	0.0351611	0.035163	0.0351631	0.0351617	0.0351588	0.0351554	0.0351508	0.0351459	0.0351406	0.0351351	0.0351295	0.0351239	0.0351184	0.0351132	0.0351081	0.0351033	0.0350989	0.0350947	0.0350908	0.0350873	0.0350841	0.0350811	0.0350785	0.0350761	0.0350741	0.0350722	0.0350705	0.0350691	0.0350678	0.0350667	0.0350658	0.0350649	0.0350643	0.0350637	0.0350632	0.0350628	0.0350624	0.0350621	0.0350619	0.0350617	0.0350616
0.019618	0.019618	0.0196187	0.0196201	0.0196217	0.0196233	0.0196246	0.0196258	0.0196266	0.0196273	0.0196278	0.0196282	0.0196284	0.0196285	0.0196285	0.0196284	0.0196281	0.0196279	0.0196276	0.0196273	0.0196269	0.0196266	0.0196262	0.0196257	0.0196253	0.0196249	0.0196245	0.0196241	0.0196237	0.0196233	0.0196229	0.0196226	0.0196222	0.0196219	0.0196215	0.0196212	0.019621	0.0196207	0.0196204	0.0196202	0.01962	0.0196198	0.0196196	0.0196194	0.0196193	0.0196191	0.019619	0.0196189	0.0196188	0.0196187
0.0219483	0.0219483	0.0219484	0.0219488	0.0219495	0.0219506	0.0219522	0.0219541	0.0219563	0.0219587	0.0219612	0.0219636	0.0219659	0.021968	0.0219697	0.0219712	0.0219723	0.0219731	0.0219735	0.0219736	0.0219732	0.0219727	0.0219719	0.0219709	0.0219697	0.0219683	0.0219669	0.0219654	0.0219639	0.0219624	0.021961	0.0219595	0.0219583	0.021957	0.0219559	0.0219548	0.0219538	0.021953	0.0219522	0.0219517	0.0219511	0.0219506	0.0219503	0.0219499	0.0219497	0.0219495	0.0219493	0.0219491	0.021949	0.021949
0.0518474	0.0518476	0.0518484	0.0518495	0.0518506	0.0518516	0.0518524	0.0518531	0.0518536	0.051854	0.0518543	0.0518545	0.0518545	0.0518546	0.0518545	0.0518544	0.0518542	0.051854	0.0518537	0.0518534	0.0518531	0.0518527	0.0518524	0.051852	0.0518516	0.0518512	0.0518509	0.0518505	0.0518501	0.0518497	0.0518494	0.0518491	0.0518487	0.0518484	0.0518481	0.0518479	0.0518477	0.0518474	0.0518472	0.051847	0.0518469	0.0518468	0.0518466	0.0518465	0.0518464	0.0518464	0.0518463	0.0518463	0.0518463	0.0518463
0.00937801	0.0093781	0.00938034	0.00939011	0.0094117	0.00944728	0.00949831	0.0095631	0.00964033	0.00972765	0.00982212	0.00992063	0.0100203	0.0101178	0.0102109	0.0102976	0.0103742	0.010441	0.010497	0.0105399	0.0105702	0.0105881	0.0105939	0.0105884	0.0105725	0.0105473	0.0105137	0.0104735	0.0104283	0.0103791	0.010327	0.0102728	0.0102178	0.010163	0.0101091	0.0100564	0.0100056	0.00995756	0.00991208	0.009869	0.00982841	0.00979167	0.00975738	0.00972548	0.00969609	0.00966987	0.00964553	0.00962299	0.00960284	0.00958449
0.0294664	0.0294665	0.0294665	0.0294666	0.0294668	0.0294671	0.0294674	0.0294678	0.0294682	0.0294687	0.0294693	0.0294699	0.0294704	0.029471	0.0294714	0.0294718	0.0294721	0.0294723	0.0294723	0.0294722	0.029472	0.0294717	0.0294713	0.0294708	0.0294703	0.0294697	0.0294691	0.0294685	0.029468	0.0294675	0.0294671	0.0294668	0.0294666	0.0294664	0.0294664	0.0294664	0.0294665	0.0294667	0.0294668	0.0294671	0.0294673	0.0294675	0.0294677	0.0294679	0.029468	0.029468	0.029468	0.0294679	0.0294678	0.0294676
0.0310752	0.0310754	0.0310766	0.031078	0.0310794	0.0310806	0.0310816	0.0310823	0.0310829	0.0310833	0.0310836	0.0310837	0.0310837	0.0310837	0.0310836	0.0310834	0.0310832	0.031083	0.0310827	0.0310824	0.0310821	0.0310817	0.0310814	0.0310811	0.0310808	0.0310805	0.0310802	0.0310799	0.0310796	0.0310793	0.031079	0.0310788	0.0310786	0.0310783	0.0310781	0.0310779	0.0310777	0.0310776	0.0310774	0.0310772	0.0310771	0.0310769	0.0310768	0.0310767	0.0310766	0.0310765	0.0310764	0.0310763	0.0310762	0.0310761
0.0167908	0.0167908	0.0167909	0.0167912	0.0167918	0.0167928	0.016794	0.0167954	0.0167969	0.0167984	0.0167999	0.0168012	0.0168024	0.0168034	0.0168042	0.0168047	0.0168051	0.0168053	0.0168052	0.0168051	0.0168048	0.0168043	0.0168038	0.0168031	0.0168024	0.0168017	0.0168009	0.0168002	0.0167994	0.0167987	0.016798	0.0167973	0.0167966	0.016796	0.0167954	0.0167949	0.0167944	0.016794	0.0167936	0.0167932	0.0167929	0.0167926	0.0167924	0.0167921	0.0167919	0.0167918	0.0167916	0.0167915	0.0167914	0.0167913
0.0410946	0.0410948	0.041096	0.0410976	0.0410991	0.0411004	0.0411015	0.0411023	0.041103	0.0411035	0.0411039	0.0411041	0.0411042	0.0411042	0.0411042	0.0411041	0.041104	0.0411038	0.0411036	0.0411033	0.0411031	0.0411028	0.0411025	0.0411022	0.0411019	0.0411016	0.0411013	0.041101	0.0411007	0.0411004	0.0411002	0.0410999	0.0410996	0.0410994	0.0410991	0.0410989	0.0410987	0.0410985	0.0410983	0.0410981	0.0410979	0.0410977	0.0410975	0.0410974	0.0410972	0.0410971	0.0410969	0.0410968	0.0410967	0.0410966
0.0147947	0.0147947	0.0147948	0.0147951	0.0147957	0.0147966	0.0147979	0.0147996	0.0148015	0.0148037	0.0148059	0.0148082	0.0148105	0.0148126	0.0148146	0.0148164	0.0148179	0.0148192	0.0148201	0.0148208	0.0148212	0.0148213	0.0148212	0.0148208	0.0148203	0.0148196	0.0148187	0.0148177	0.0148165	0.0148154	0.0148141	0.0148129	0.0148116	0.0148104	0.0148092	0.014808	0.0148068	0.0148058	0.0148047	0.0148038	0.0148029	0.014802	0.0148013	0.0148006	0.0147999	0.0147994	0.0147989	0.0147984	0.014798	0.0147976
0.0152668	0.0152687	0.0152804	0.0152944	0.015307	0.0153177	0.0153262	0.0153327	0.0153375	0.015341	0.0153431	0.0153441	0.0153444	0.0153438	0.0153427	0.0153412	0.0153394	0.0153372	0.0153348	0.0153322	0.0153296	0.0153269	0.0153242	0.0153215	0.0153188	0.0153161	0.0153135	0.015311	0.0153086	0.0153062	0.015304	0.0153018	0.0152998	0.0152978	0.0152959	0.0152941	0.0152924	0.0152908	0.0152893	0.0152879	0.0152865	0.0152852	0.0152841	0.015283	0.0152819	0.0152809	0.01528	0.0152791	0.0152782	0.0152775
0.0219483	0.0219483	0.0219484	0.0219488	0.0219495	0.0219506	0.0219522	0.0219541	0.0219563	0.0219587	0.0219612	0.0219636	0.0219659	0.021968	0.0219697	0.0219712	0.0219723	0.0219731	0.0219735	0.0219736	0.0219732	0.0219727	0.0219719	0.0219709	0.0219697	0.0219683	0.0219669	0.0219654	0.0219639	0.0219624	0.021961	0.0219595	0.0219583	0.021957	0.0219559	0.0219548	0.0219538	0.021953	0.0219522	0.0219517	0.0219511	0.0219506	0.0219503	0.0219499	0.0219497	0.0219495	0.0219493	0.0219491	0.021949	0.021949
0.0108357	0.0108357	0.0108365	0.0108396	0.0108463	0.0108571	0.0108718	0.0108897	0.0109103	0.0109322	0.0109547	0.0109765	0.0109969	0.011015	0.0110304	0.0110426	0.0110512	0.0110559	0.0110571	0.0110549	0.0110493	0.0110414	0.0110312	0.0110192	0.0110055	0.010991	0.0109761	0.0109612	0.0109465	0.0109323	0.0109192	0.0109069	0.0108956	0.0108858	0.0108772	0.0108697	0.0108632	0.0108582	0.0108541	0.0108506	0.0108483	0.0108463	0.0108451	0.0108442	0.0108437	0.0108434	0.0108433	0.0108433	0.0108434	0.0108434
0.0120715	0.0120715	0.0120717	0.0120722	0.0120733	0.0120751	0.0120775	0.0120803	0.0120834	0.0120868	0.0120901	0.0120933	0.0120964	0.0120991	0.0121014	0.0121034	0.0121049	0.0121059	0.0121066	0.0121068	0.0121067	0.0121061	0.0121053	0.0121043	0.012103	0.0121015	0.0120999	0.0120982	0.0120965	0.0120947	0.012093	0.0120912	0.0120895	0.0120879	0.0120864	0.0120849	0.0120835	0.0120822	0.012081	0.0120799	0.0120789	0.012078	0.0120771	0.0120765	0.0120758	0.0120752	0.0120747	0.0120743	0.0120738	0.0120735
0.0391727	0.0391729	0.039174	0.0391756	0.039177	0.0391783	0.0391794	0.0391803	0.0391809	0.0391815	0.0391819	0.0391822	0.0391824	0.0391824	0.0391825	0.0391824	0.0391822	0.0391821	0.0391818	0.0391816	0.0391813	0.039181	0.0391807	0.0391804	0.03918	0.0391797	0.0391793	0.039179	0.0391787	0.0391783	0.039178	0.0391777	0.0391774	0.0391771	0.0391768	0.0391765	0.0391763	0.039176	0.0391757	0.0391755	0.0391753	0.0391751	0.0391749	0.0391747	0.0391746	0.0391744	0.0391742	0.0391741	0.039174	0.0391739
0.0534342	0.0534342	0.0534347	0.0534361	0.0534388	0.0534423	0.0534463	0.0534503	0.0534541	0.0534572	0.0534597	0.0534615	0.0534626	0.0534629	0.0534626	0.0534617	0.0534604	0.0534588	0.0534568	0.0534548	0.0534525	0.0534503	0.0534481	0.053446	0.053444	0.0534421	0.0534405	0.053439	0.0534377	0.0534365	0.0534357	0.0534349	0.0534344	0.053434	0.0534337	0.0534335	0.0534334	0.0534334	0.0534334	0.0534335	0.0534336	0.0534337	0.0534338	0.053434	0.0534341	0.0534342	0.0534343	0.0534344	0.0534345	0.0534345
0.0225388	0.0225389	0.0225395	0.0225421	0.022548	0.0225578	0.0225721	0.0225905	0.0226131	0.0226389	0.0226674	0.022698	0.0227299	0.0227626	0.0227952	0.0228273	0.0228582	0.0228875	0.022915	0.0229405	0.0229636	0.0229838	0.023001	0.0230156	0.0230273	0.0230364	0.0230423	0.0230467	0.023047	0.0230463	0.0230421	0.0230366	0.023029	0.0230194	0.0230088	0.0229961	0.022983	0.022968	0.0229528	0.0229365	0.0229199	0.0229027	0.0228854	0.0228679	0.0228504	0.0228329	0.0228157	0.0227986	0.022782	0.0227657
0.0117745	0.0117745	0.0117749	0.0117763	0.0117794	0.0117845	0.0117914	0.0118004	0.0118107	0.0118222	0.0118344	0.0118468	0.0118591	0.0118709	0.0118819	0.0118917	0.0119003	0.0119072	0.0119129	0.011917	0.0119191	0.01192	0.0119195	0.0119175	0.0119143	0.0119101	0.0119051	0.0118992	0.0118929	0.011886	0.0118789	0.0118717	0.0118644	0.0118572	0.0118501	0.0118433	0.0118367	0.0118306	0.0118247	0.0118194	0.0118144	0.0118098	0.0118056	0.0118018	0.0117985	0.0117954	0.0117929	0.0117904	0.0117885	0.0117866
0.0600299	0.0600299	0.0600303	0.0600314	0.060033	0.0600348	0.0600364	0.0600378	0.060039	0.06004	0.0600408	0.0600413	0.0600418	0.060042	0.060042	0.060042	0.0600419	0.0600417	0.0600414	0.060041	0.0600406	0.0600402	0.0600396	0.0600391	0.0600385	0.0600379	0.0600374	0.0600368	0.0600362	0.0600356	0.0600351	0.0600345	0.060034	0.0600335	0.060033	0.0600326	0.0600322	0.0600318	0.0600314	0.0600311	0.0600308	0.0600305	0.0600303	0.06003	0.0600298	0.0600297	0.0600295	0.0600294	0.0600293	0.0600292
0.0239437	0.0239437	0.0239441	0.023945	0.0239464	0.023948	0.0239497	0.0239512	0.0239526	0.0239537	0.0239546	0.0239554	0.0239559	0.0239562	0.0239564	0.0239565	0.0239565	0.0239564	0.0239562	0.023956	0.0239557	0.0239553	0.023955	0.0239546	0.0239541	0.0239537	0.0239533	0.0239528	0.0239524	0.0239519	0.0239515	0.0239511	0.0239506	0.0239502	0.0239498	0.0239495	0.0239491	0.0239487	0.0239484	0.0239481	0.0239478	0.0239475	0.0239472	0.023947	0.0239467	0.0239465	0.0239463	0.0239461	0.0239459	0.0239457
0.0194713	0.0194715	0.0194748	0.0194828	0.0194929	0.019503	0.0195119	0.0195193	0.019525	0.0195293	0.019532	0.0195335	0.019534	0.0195335	0.0195322	0.0195301	0.0195278	0.0195249	0.0195219	0.0195186	0.0195153	0.019512	0.0195087	0.0195054	0.0195024	0.0194994	0.0194967	0.019494	0.0194917	0.0194893	0.0194874	0.0194854	0.0194838	0.0194822	0.0194809	0.0194796	0.0194786	0.0194776	0.0194767	0.019476	0.0194753	0.0194747	0.0194742	0.0194738	0.0194734	0.0194731	0.0194728	0.0194726	0.0194724	0.0194722
0.011733	0.0117382	0.0117694	0.0118059	0.0118383	0.0118647	0.0118849	0.0118997	0.0119094	0.0119147	0.0119162	0.0119149	0.0119111	0.0119052	0.0118979	0.0118895	0.0118804	0.0118708	0.011861	0.0118513	0.0118417	0.0118324	0.0118235	0.011815	0.011807	0.0117995	0.0117927	0.0117862	0.0117804	0.0117751	0.0117701	0.0117658	0.0117618	0.0117582	0.0117551	0.0117523	0.0117498	0.0117475	0.0117456	0.0117438	0.0117424	0.011741	0.0117399	0.0117389	0.011738	0.0117373	0.0117367	0.0117361	0.0117356	0.0117352
0.0131873	0.0131873	0.0131876	0.0131887	0.013191	0.0131943	0.0131984	0.0132031	0.0132079	0.0132127	0.0132173	0.0132214	0.0132249	0.0132279	0.0132301	0.0132318	0.0132328	0.0132333	0.0132333	0.0132329	0.013232	0.0132308	0.0132294	0.0132277	0.0132259	0.013224	0.013222	0.0132199	0.0132179	0.0132159	0.0132139	0.0132119	0.0132101	0.0132083	0.0132065	0.013205	0.0132034	0.013202	0.0132007	0.0131994	0.0131983	0.0131973	0.0131963	0.0131954	0.0131946	0.0131938	0.0131931	0.0131925	0.0131919	0.0131915
0.0167056	0.0167056	0.016706	0.0167077	0.0167111	0.0167162	0.0167227	0.0167301	0.0167381	0.0167461	0.0167536	0.0167605	0.0167665	0.0167714	0.0167751	0.0167777	0.016779	0.0167793	0.0167785	0.016777	0.0167747	0.0167716	0.0167681	0.0167644	0.0167602	0.016756	0.0167518	0.0167475	0.0167434	0.0167394	0.0167357	0.016732	0.0167288	0.0167258	0.016723	0.0167206	0.0167183	0.0167164	0.0167147	0.0167131	0.0167119	0.0167107	0.0167098	0.016709	0.0167083	0.0167078	0.0167073	0.016707	0.0167067	0.0167065
0.0152798	0.0152829	0.0153017	0.0153243	0.0153447	0.0153617	0.0153752	0.0153856	0.0153933	0.0153983	0.0154016	0.0154033	0.0154035	0.0154026	0.0154008	0.0153984	0.0153952	0.0153917	0.0153878	0.0153838	0.0153795	0.0153752	0.0153708	0.0153665	0.0153622	0.015358	0.0153539	0.0153499	0.0153461	0.0153424	0.0153388	0.0153354	0.0153321	0.015329	0.015326	0.0153232	0.0153205	0.015318	0.0153156	0.0153133	0.0153112	0.0153092	0.0153073	0.0153056	0.0153038	0.0153023	0.0153008	0.0152994	0.0152981	0.0152969
0.0192375	0.0192375	0.0192377	0.0192384	0.0192396	0.019241	0.0192425	0.019244	0.0192453	0.0192464	0.0192474	0.0192481	0.0192487	0.0192491	0.0192493	0.0192495	0.0192495	0.0192494	0.0192493	0.0192491	0.0192489	0.0192485	0.0192482	0.0192478	0.0192475	0.0192471	0.0192466	0.0192462	0.0192458	0.0192454	0.019245	0.0192446	0.0192442	0.0192438	0.0192435	0.0192431	0.0192428	0.0192424	0.0192421	0.0192418	0.0192415	0.0192413	0.019241	0.0192407	0.0192405	0.0192403	0.0192401	0.0192399	0.0192397	0.0192395
0.0116021	0.0116022	0.0116027	0.0116047	0.0116083	0.011613	0.0116185	0.0116242	0.0116297	0.0116348	0.0116393	0.011643	0.011646	0.0116483	0.0116499	0.011651	0.0116514	0.0116516	0.0116512	0.0116505	0.0116496	0.0116483	0.0116469	0.0116454	0.0116437	0.011642	0.0116402	0.0116384	0.0116366	0.0116348	0.011633	0.0116312	0.0116295	0.0116278	0.0116261	0.0116245	0.0116231	0.0116216	0.0116202	0.0116189	0.0116176	0.0116164	0.0116153	0.0116141	0.0116132	0.0116122	0.0116113	0.0116105	0.0116097	0.0116089
0.0558418	0.055842	0.0558441	0.0558468	0.0558494	0.0558516	0.0558535	0.055855	0.0558562	0.0558571	0.0558577	0.0558581	0.0558584	0.0558586	0.0558586	0.0558585	0.0558583	0.0558581	0.0558578	0.0558574	0.055857	0.0558566	0.0558561	0.0558557	0.0558552	0.0558547	0.0558543	0.0558538	0.0558533	0.0558529	0.0558524	0.055852	0.0558515	0.0558511	0.0558507	0.0558503	0.0558499	0.0558495	0.0558492	0.0558489	0.0558485	0.0558482	0.0558479	0.0558476	0.0558473	0.0558471	0.0558468	0.0558466	0.0558463	0.0558461
0.00829609	0.00829635	0.00830273	0.00832828	0.00838198	0.00846598	0.00857755	0.0087108	0.00885923	0.00901436	0.00916828	0.0093131	0.00944143	0.00954909	0.00963031	0.00968134	0.00970219	0.00969156	0.00964954	0.00958118	0.00948965	0.0093771	0.00925007	0.00911427	0.00897451	0.00883581	0.00870311	0.00857986	0.00846876	0.00837201	0.00829194	0.00822929	0.00818272	0.00815148	0.00813442	0.00812994	0.00813675	0.00815276	0.00817532	0.0082025	0.00823255	0.00826358	0.00829421	0.00832313	0.00834929	0.00837187	0.0083903	0.00840423	0.00841363	0.00841851
0.0244876	0.0244878	0.0244888	0.0244901	0.0244913	0.0244923	0.0244932	0.0244938	0.0244943	0.0244947	0.0244949	0.0244949	0.0244949	0.0244948	0.0244947	0.0244945	0.0244943	0.024494	0.0244937	0.0244934	0.0244931	0.0244928	0.0244925	0.0244922	0.0244919	0.0244916	0.0244913	0.0244911	0.0244908	0.0244906	0.0244903	0.0244901	0.0244899	0.0244898	0.0244896	0.0244894	0.0244893	0.0244891	0.024489	0.0244889	0.0244887	0.0244886	0.0244885	0.0244885	0.0244884	0.0244883	0.0244882	0.0244882	0.0244881	0.0244881
0.0135251	0.0135251	0.0135252	0.0135257	0.0135268	0.0135287	0.0135313	0.0135347	0.0135388	0.0135435	0.0135486	0.0135541	0.0135598	0.0135656	0.0135713	0.013577	0.0135824	0.0135875	0.0135924	0.0135968	0.0136008	0.0136045	0.0136075	0.0136101	0.0136123	0.0136139	0.0136153	0.013616	0.0136166	0.0136165	0.0136162	0.0136155	0.0136146	0.0136134	0.0136118	0.0136101	0.0136083	0.0136061	0.013604	0.0136016	0.0135992	0.0135967	0.0135941	0.0135915	0.0135889	0.0135863	0.0135836	0.013581	0.0135784	0.0135759
0.0229714	0.0229714	0.0229714	0.0229715	0.0229717	0.0229719	0.0229722	0.0229725	0.0229729	0.0229734	0.0229738	0.0229742	0.0229746	0.0229749	0.0229752	0.0229753	0.0229753	0.0229753	0.0229751	0.0229749	0.0229745	0.0229741	0.0229737	0.0229732	0.0229727	0.0229723	0.0229719	0.0229715	0.0229712	0.022971	0.0229708	0.0229708	0.0229708	0.0229709	0.022971	0.0229712	0.0229714	0.0229716	0.0229718	0.022972	0.0229721	0.0229722	0.0229723	0.0229724	0.0229723	0.0229723	0.0229722	0.0229721	0.0229719	0.0229717
0.0187943	0.0187943	0.018795	0.0187979	0.0188039	0.0188133	0.0188258	0.0188408	0.0188575	0.0188751	0.0188928	0.01891	0.018926	0.0189403	0.0189527	0.0189629	0.0189709	0.0189765	0.0189797	0.0189808	0.0189795	0.0189767	0.0189724	0.0189662	0.018959	0.018951	0.018942	0.0189326	0.0189229	0.018913	0.0189031	0.0188934	0.0188839	0.0188748	0.0188661	0.018858	0.0188503	0.0188433	0.0188366	0.0188309	0.0188255	0.0188208	0.0188166	0.0188129	0.0188094	0.0188068	0.0188042	0.0188022	0.0188005	0.018799
0.028302	0.0283021	0.0283029	0.028304	0.028305	0.0283058	0.0283065	0.0283071	0.0283075	0.0283079	0.0283081	0.0283083	0.0283084	0.0283084	0.0283084	0.0283083	0.0283082	0.0283081	0.028308	0.0283078	0.0283076	0.0283074	0.0283072	0.028307	0.0283068	0.0283066	0.0283064	0.0283063	0.0283061	0.0283059	0.0283057	0.0283055	0.0283053	0.0283052	0.028305	0.0283048	0.0283047	0.0283045	0.0283044	0.0283043	0.0283042	0.028304	0.0283039	0.0283038	0.0283037	0.0283036	0.0283035	0.0283034	0.0283033	0.0283033
0.0265532	0.0265533	0.0265534	0.0265537	0.0265543	0.0265554	0.0265568	0.0265585	0.0265605	0.0265626	0.0265647	0.0265668	0.0265687	0.0265704	0.0265718	0.0265729	0.0265736	0.0265739	0.026574	0.0265737	0.0265731	0.0265723	0.0265711	0.0265699	0.0265685	0.0265671	0.0265656	0.0265641	0.0265627	0.0265613	0.02656	0.0265589	0.0265578	0.026557	0.0265561	0.0265555	0.0265549	0.0265544	0.0265541	0.0265538	0.0265537	0.0265535	0.0265535	0.0265535	0.0265535	0.0265535	0.0265535	0.0265536	0.0265537	0.0265537
0.0369249	0.0369249	0.0369249	0.036925	0.0369252	0.0369256	0.0369261	0.0369267	0.0369274	0.0369282	0.0369291	0.03693	0.0369309	0.0369318	0.0369326	0.0369333	0.0369338	0.0369342	0.0369344	0.0369343	0.0369341	0.0369337	0.0369332	0.0369324	0.0369316	0.0369307	0.0369298	0.0369288	0.0369279	0.0369271	0.0369263	0.0369257	0.0369251	0.0369247	0.0369245	0.0369244	0.0369244	0.0369246	0.0369248	0.0369251	0.0369254	0.0369258	0.0369262	0.0369266	0.0369269	0.0369272	0.0369273	0.0369274	0.0369274	0.0369273
0.0110624	0.0110624	0.0110627	0.0110643	0.0110676	0.011073	0.011081	0.011091	0.0111032	0.0111169	0.011132	0.0111479	0.0111643	0.0111806	0.0111967	0.0112122	0.0112267	0.0112401	0.0112524	0.0112628	0.011272	0.0112799	0.0112857	0.01129	0.0112932	0.0112946	0.0112944	0.0112936	0.011291	0.0112881	0.0112834	0.0112786	0.0112726	0.0112664	0.0112594	0.0112522	0.0112446	0.0112369	0.011229	0.011221	0.0112131	0.0112052	0.0111974	0.0111898	0.0111824	0.0111752	0.0111682	0.0111615	0.011155	0.0111488
0.0346366	0.0346368	0.0346377	0.0346389	0.03464	0.034641	0.0346418	0.0346425	0.034643	0.0346434	0.0346437	0.0346439	0.034644	0.034644	0.0346439	0.0346438	0.0346436	0.0346433	0.0346431	0.0346428	0.0346425	0.0346421	0.0346418	0.0346414	0.0346411	0.0346407	0.0346403	0.0346399	0.0346396	0.0346392	0.0346389	0.0346386	0.0346383	0.034638	0.0346377	0.0346374	0.0346372	0.0346369	0.0346367	0.0346365	0.0346363	0.0346362	0.034636	0.0346359	0.0346358	0.0346357	0.0346356	0.0346355	0.0346355	0.0346355
0.0141862	0.0141862	0.0141866	0.0141873	0.014188	0.0141887	0.0141892	0.0141896	0.01419	0.0141902	0.0141904	0.0141905	0.0141906	0.0141906	0.0141905	0.0141905	0.0141904	0.0141903	0.0141902	0.0141901	0.0141899	0.0141898	0.0141896	0.0141895	0.0141893	0.0141892	0.014189	0.0141889	0.0141887	0.0141886	0.0141884	0.0141883	0.0141882	0.014188	0.0141879	0.0141878	0.0141877	0.0141876	0.0141875	0.0141874	0.0141873	0.0141872	0.0141871	0.0141871	0.014187	0.0141869	0.0141869	0.0141868	0.0141867	0.0141867
0.00834649	0.0083465	0.00834687	0.00834843	0.00835189	0.0083575	0.00836557	0.00837584	0.00838803	0.00840165	0.00841642	0.00843168	0.00844696	0.0084618	0.00847579	0.00848856	0.00849981	0.00850905	0.00851645	0.00852196	0.00852558	0.00852733	0.00852715	0.00852506	0.00852148	0.00851676	0.00851097	0.008504	0.0084964	0.00848834	0.00847995	0.00847134	0.00846276	0.0084543	0.00844601	0.00843815	0.00843054	0.00842344	0.00841683	0.00841054	0.00840494	0.00839973	0.00839487	0.00839068	0.00838681	0.00838342	0.00838003	0.00837735	0.00837474	0.00837239
0.0199594	0.0199594	0.0199594	0.0199597	0.0199601	0.0199608	0.0199617	0.0199627	0.0199639	0.0199652	0.0199664	0.0199676	0.0199687	0.0199696	0.0199703	0.0199709	0.0199712	0.0199714	0.0199712	0.019971	0.0199706	0.0199701	0.0199694	0.0199687	0.0199678	0.019967	0.0199662	0.0199653	0.0199645	0.0199637	0.019963	0.0199623	0.0199617	0.0199612	0.0199607	0.0199603	0.01996	0.0199597	0.0199595	0.0199593	0.0199592	0.0199592	0.0199591	0.0199591	0.0199591	0.0199592	0.0199592	0.0199593	0.0199593	0.0199594
0.00834649	0.0083465	0.00834687	0.00834843	0.00835189	0.0083575	0.00836557	0.00837584	0.00838803	0.00840165	0.00841642	0.00843168	0.00844696	0.0084618	0.00847579	0.00848856	0.00849981	0.00850905	0.00851645	0.00852196	0.00852558	0.00852733	0.00852715	0.00852506	0.00852148	0.00851676	0.00851097	0.008504	0.0084964	0.00848834	0.00847995	0.00847134	0.00846276	0.0084543	0.00844601	0.00843815	0.00843054	0.00842344	0.00841683	0.00841054	0.00840494	0.00839973	0.00839487	0.00839068	0.00838681	0.00838342	0.00838003	0.00837735	0.00837474	0.00837239
0.0119014	0.0119015	0.0119022	0.0119049	0.01191	0.0119174	0.0119263	0.011936	0.0119458	0.0119552	0.0119636	0.0119709	0.0119769	0.0119813	0.0119843	0.0119858	0.0119862	0.0119853	0.0119835	0.0119808	0.0119776	0.0119738	0.0119695	0.0119651	0.0119605	0.0119559	0.0119513	0.0119469	0.0119425	0.0119384	0.0119346	0.0119309	0.0119277	0.0119245	0.0119217	0.0119192	0.0119169	0.0119148	0.0119129	0.0119114	0.0119099	0.0119087	0.0119076	0.0119067	0.0119059	0.0119052	0.0119046	0.0119041	0.0119037	0.0119033
0.0141919	0.0141926	0.0141965	0.0142012	0.0142055	0.0142091	0.014212	0.0142144	0.0142161	0.0142174	0.0142182	0.0142187	0.0142189	0.0142189	0.0142186	0.0142182	0.0142177	0.0142171	0.0142163	0.0142156	0.0142147	0.0142138	0.014213	0.0142121	0.0142112	0.0142103	0.0142094	0.0142086	0.0142077	0.0142069	0.0142061	0.0142054	0.0142046	0.0142039	0.0142032	0.0142026	0.014202	0.0142014	0.0142009	0.0142003	0.0141998	0.0141993	0.0141989	0.0141985	0.0141981	0.0141977	0.0141973	0.014197	0.0141967	0.0141964
0.00869008	0.00869127	0.00872554	0.00886465	0.00915132	0.00959107	0.0101659	0.0108441	0.0115838	0.0123418	0.0130721	0.0137335	0.0142902	0.0147107	0.0149673	0.0150525	0.0149643	0.0147129	0.0143172	0.0138054	0.013211	0.0125697	0.0119163	0.0112816	0.0106906	0.0101621	0.00970773	0.00933487	0.00904154	0.0088228	0.00867246	0.00857625	0.0085331	0.00852456	0.00854786	0.00858962	0.00864573	0.00870792	0.00877188	0.0088336	0.00888948	0.00893756	0.00897716	0.0090072	0.00902752	0.00903842	0.00904	0.00903365	0.00902125	0.00900256
0.0104315	0.0104338	0.010452	0.0104758	0.0104975	0.0105155	0.0105298	0.0105403	0.0105476	0.0105519	0.0105534	0.0105531	0.0105509	0.0105474	0.0105427	0.0105372	0.0105311	0.0105246	0.0105179	0.0105112	0.0105046	0.0104982	0.010492	0.0104862	0.0104806	0.0104754	0.0104707	0.0104662	0.0104622	0.0104586	0.0104552	0.0104523	0.0104495	0.0104472	0.0104451	0.0104433	0.0104416	0.0104402	0.0104389	0.0104378	0.0104369	0.010436	0.0104354	0.0104347	0.0104343	0.0104339	0.0104335	0.0104331	0.0104329	0.0104327
0.012329	0.0123316	0.0123474	0.0123661	0.012383	0.0123971	0.0124083	0.0124169	0.0124231	0.0124274	0.0124301	0.0124313	0.0124314	0.0124304	0.0124288	0.0124265	0.0124238	0.0124207	0.0124173	0.0124137	0.01241	0.0124063	0.0124025	0.0123988	0.0123951	0.0123915	0.012388	0.0123846	0.0123813	0.0123782	0.0123751	0.0123723	0.0123696	0.0123669	0.0123645	0.0123621	0.01236	0.0123578	0.0123559	0.0123541	0.0123523	0.0123508	0.0123492	0.0123478	0.0123464	0.0123453	0.0123442	0.0123431	0.012342	0.0123411
0.0310147	0.0310147	0.031015	0.0310156	0.0310164	0.0310172	0.0310179	0.0310184	0.0310189	0.0310192	0.0310194	0.0310194	0.0310193	0.0310191	0.0310189	0.0310185	0.0310181	0.0310176	0.0310171	0.0310165	0.031016	0.0310154	0.0310149	0.0310145	0.0310141	0.0310137	0.0310134	0.0310131	0.031013	0.0310128	0.0310127	0.0310128	0.0310129	0.031013	0.0310132	0.0310134	0.0310136	0.0310138	0.0310141	0.0310144	0.0310146	0.0310149	0.0310151	0.0310153	0.0310154	0.0310156	0.0310157	0.0310158	0.0310158	0.0310158
0.0518474	0.0518476	0.0518484	0.0518495	0.0518506	0.0518516	0.0518524	0.0518531	0.0518536	0.051854	0.0518543	0.0518545	0.0518545	0.0518546	0.0518545	0.0518544	0.0518542	0.051854	0.0518537	0.0518534	0.0518531	0.0518527	0.0518524	0.051852	0.0518516	0.0518512	0.0518509	0.0518505	0.0518501	0.0518497	0.0518494	0.0518491	0.0518487	0.0518484	0.0518481	0.0518479	0.0518477	0.0518474	0.0518472	0.051847	0.0518469	0.0518468	0.0518466	0.0518465	0.0518464	0.0518464	0.0518463	0.0518463	0.0518463	0.0518463
0.0158758	0.0158758	0.0158764	0.0158774	0.0158787	0.0158798	0.0158808	0.0158816	0.0158823	0.0158828	0.0158831	0.0158834	0.0158835	0.0158836	0.0158836	0.0158835	0.0158833	0.0158832	0.0158829	0.0158827	0.0158825	0.0158822	0.0158819	0.0158816	0.0158813	0.015881	0.0158807	0.0158804	0.0158801	0.0158799	0.0158796	0.0158793	0.015879	0.0158788	0.0158786	0.0158783	0.0158781	0.0158779	0.0158777	0.0158775	0.0158774	0.0158772	0.015877	0.0158769	0.0158768	0.0158766	0.0158765	0.0158764	0.0158763	0.0158762
0.012481	0.012481	0.0124814	0.0124831	0.0124869	0.0124934	0.0125025	0.0125143	0.0125283	0.0125445	0.0125619	0.0125805	0.0125994	0.0126183	0.0126367	0.0126542	0.0126704	0.0126851	0.0126978	0.0127085	0.0127174	0.0127243	0.0127291	0.0127315	0.0127321	0.0127309	0.0127283	0.0127237	0.012718	0.0127113	0.0127032	0.0126945	0.0126853	0.0126754	0.0126653	0.012655	0.0126446	0.0126343	0.0126241	0.0126142	0.0126046	0.0125953	0.0125865	0.0125781	0.0125703	0.0125626	0.0125558	0.0125491	0.0125432	0.0125376
0.0113473	0.0113485	0.0113685	0.0114092	0.0114545	0.011496	0.011531	0.0115584	0.0115786	0.0115919	0.0115991	0.0116009	0.0115977	0.0115906	0.0115803	0.0115674	0.0115527	0.0115368	0.0115202	0.0115034	0.0114869	0.0114708	0.0114554	0.0114408	0.0114275	0.0114154	0.0114044	0.0113944	0.0113858	0.0113783	0.0113718	0.0113661	0.0113617	0.0113579	0.0113547	0.0113523	0.0113504	0.0113489	0.0113479	0.0113472	0.0113467	0.0113464	0.0113463	0.0113464	0.0113465	0.0113467	0.0113468	0.0113471	0.0113473	0.0113475
0.0181328	0.018133	0.0181353	0.0181455	0.0181678	0.0182045	0.0182554	0.0183191	0.0183933	0.0184751	0.0185605	0.0186467	0.0187301	0.018808	0.0188781	0.0189377	0.0189845	0.0190181	0.0190381	0.0190427	0.0190342	0.0190123	0.0189782	0.0189331	0.0188785	0.0188159	0.0187469	0.0186738	0.0185992	0.0185242	0.0184504	0.0183793	0.0183131	0.0182522	0.018197	0.0181482	0.0181066	0.0180737	0.0180477	0.0180283	0.0180152	0.0180086	0.0180085	0.0180129	0.0180213	0.0180324	0.0180473	0.0180634	0.0180806	0.0180984
0.0308944	0.0308946	0.0308964	0.0308986	0.0309007	0.0309025	0.0309039	0.0309051	0.0309059	0.0309066	0.0309071	0.0309073	0.0309075	0.0309076	0.0309075	0.0309074	0.0309072	0.0309069	0.0309067	0.0309063	0.030906	0.0309056	0.0309053	0.0309049	0.0309045	0.0309041	0.0309037	0.0309033	0.030903	0.0309026	0.0309022	0.0309019	0.0309016	0.0309012	0.0309009	0.0309006	0.0309003	0.0309	0.0308997	0.0308995	0.0308992	0.030899	0.0308988	0.0308986	0.0308984	0.0308982	0.030898	0.0308978	0.0308976	0.0308974
0.0163753	0.0163764	0.0163973	0.0164463	0.0165064	0.0165651	0.0166168	0.0166589	0.0166918	0.0167155	0.0167307	0.0167387	0.0167398	0.0167354	0.0167258	0.0167129	0.016697	0.0166788	0.0166591	0.0166384	0.0166173	0.0165962	0.0165757	0.0165557	0.0165365	0.0165187	0.0165017	0.0164861	0.016472	0.0164589	0.0164474	0.0164369	0.0164275	0.0164194	0.0164119	0.016406	0.0164004	0.016396	0.016392	0.0163887	0.016386	0.0163836	0.016382	0.0163803	0.0163792	0.0163782	0.0163775	0.0163769	0.0163765	0.0163762
0.011936	0.0119361	0.0119382	0.0119438	0.011952	0.0119608	0.0119692	0.0119765	0.0119827	0.0119876	0.0119912	0.0119939	0.0119957	0.0119966	0.0119969	0.0119967	0.0119958	0.0119948	0.0119933	0.0119917	0.0119898	0.0119878	0.0119856	0.0119834	0.0119811	0.0119789	0.0119766	0.0119743	0.0119721	0.0119699	0.0119678	0.0119657	0.0119637	0.0119618	0.0119599	0.0119582	0.0119565	0.0119549	0.0119534	0.0119519	0.0119506	0.0119493	0.0119481	0.011947	0.0119459	0.0119449	0.011944	0.0119432	0.0119423	0.0119416
0.0346366	0.0346368	0.0346377	0.0346389	0.03464	0.034641	0.0346418	0.0346425	0.034643	0.0346434	0.0346437	0.0346439	0.034644	0.034644	0.0346439	0.0346438	0.0346436	0.0346433	0.0346431	0.0346428	0.0346425	0.0346421	0.0346418	0.0346414	0.0346411	0.0346407	0.0346403	0.0346399	0.0346396	0.0346392	0.0346389	0.0346386	0.0346383	0.034638	0.0346377	0.0346374	0.0346372	0.0346369	0.0346367	0.0346365	0.0346363	0.0346362	0.034636	0.0346359	0.0346358	0.0346357	0.0346356	0.0346355	0.0346355	0.0346355
0.0167176	0.0167223	0.0167507	0.0167854	0.0168171	0.0168436	0.0168648	0.0168804	0.0168914	0.0168977	0.0169002	0.0168997	0.0168964	0.0168907	0.0168833	0.0168747	0.0168652	0.0168551	0.0168448	0.0168343	0.016824	0.016814	0.0168045	0.0167955	0.0167869	0.0167791	0.0167715	0.0167651	0.0167589	0.0167535	0.0167486	0.0167441	0.0167404	0.0167368	0.016734	0.0167313	0.0167292	0.0167272	0.0167256	0.0167241	0.016723	0.016722	0.0167211	0.0167205	0.0167199	0.0167195	0.0167191	0.0167188	0.0167185	0.0167183
0.0268798	0.0268798	0.0268804	0.0268819	0.0268838	0.0268857	0.0268874	0.0268888	0.02689	0.0268909	0.0268917	0.0268922	0.0268926	0.0268928	0.0268929	0.026893	0.0268929	0.0268927	0.0268925	0.0268923	0.026892	0.0268917	0.0268913	0.026891	0.0268906	0.0268902	0.0268899	0.0268895	0.0268891	0.0268887	0.0268883	0.026888	0.0268876	0.0268873	0.0268869	0.0268866	0.0268863	0.026886	0.0268857	0.0268854	0.0268851	0.0268848	0.0268846	0.0268843	0.0268841	0.0268839	0.0268837	0.0268835	0.0268833	0.0268831
0.0174155	0.0174155	0.0174157	0.0174161	0.017417	0.0174185	0.0174206	0.0174233	0.0174265	0.0174302	0.0174342	0.0174385	0.0174429	0.0174472	0.0174514	0.0174555	0.0174592	0.0174624	0.0174653	0.0174677	0.0174696	0.017471	0.0174719	0.0174723	0.0174723	0.0174717	0.0174708	0.0174696	0.017468	0.0174662	0.0174641	0.017462	0.0174596	0.0174571	0.0174546	0.0174521	0.0174496	0.0174472	0.0174448	0.0174424	0.0174402	0.0174381	0.0174361	0.0174342	0.0174325	0.0174309	0.0174293	0.017428	0.0174266	0.0174256
0.0122966	0.012298	0.0123182	0.012356	0.012396	0.0124318	0.0124614	0.0124846	0.0125014	0.0125122	0.0125181	0.0125197	0.012517	0.0125114	0.0125029	0.0124928	0.0124812	0.0124686	0.0124555	0.0124422	0.0124289	0.0124162	0.0124037	0.012392	0.012381	0.0123707	0.0123615	0.0123527	0.0123452	0.0123382	0.0123321	0.0123267	0.0123218	0.0123179	0.0123143	0.0123113	0.0123087	0.0123066	0.0123048	0.0123032	0.012302	0.012301	0.0123002	0.0122995	0.012299	0.0122985	0.0122982	0.012298	0.0122977	0.0122976
0.0142607	0.0142611	0.0142639	0.0142672	0.0142702	0.0142726	0.0142746	0.0142761	0.0142772	0.0142779	0.0142783	0.0142785	0.0142785	0.0142783	0.014278	0.0142776	0.0142771	0.0142765	0.0142759	0.0142752	0.0142746	0.0142739	0.0142732	0.0142726	0.0142719	0.0142713	0.0142707	0.0142701	0.0142695	0.0142689	0.0142684	0.0142679	0.0142674	0.014267	0.0142666	0.0142662	0.0142658	0.0142654	0.0142651	0.0142648	0.0142645	0.0142643	0.014264	0.0142638	0.0142635	0.0142633	0.0142631	0.014263	0.0142628	0.0142626
0.0175973	0.0175974	0.017599	0.0176054	0.0176175	0.0176351	0.0176563	0.0176796	0.0177032	0.0177259	0.0177467	0.0177645	0.0177793	0.0177906	0.0177987	0.0178036	0.0178055	0.0178048	0.0178017	0.0177966	0.0177899	0.017782	0.017773	0.0177632	0.0177529	0.0177425	0.017732	0.0177216	0.0177115	0.0177016	0.0176924	0.0176833	0.0176751	0.0176671	0.01766	0.0176531	0.0176472	0.0176414	0.0176365	0.0176317	0.0176277	0.0176238	0.0176206	0.0176175	0.017615	0.0176126	0.0176106	0.0176088	0.0176073	0.0176058
0.00840751	0.00840763	0.00841039	0.00842106	0.00844204	0.00847281	0.00851117	0.008554	0.00859847	0.00864179	0.00868126	0.00871534	0.00874279	0.00876147	0.00877277	0.00877602	0.00877158	0.0087601	0.00874246	0.0087195	0.00869254	0.00866282	0.00863148	0.0085996	0.00856812	0.00853792	0.00850947	0.00848372	0.00846085	0.00844102	0.00842432	0.00841072	0.0084001	0.00839234	0.00838691	0.00838417	0.00838334	0.00838397	0.0083858	0.00838857	0.00839213	0.008396	0.00839997	0.00840393	0.00840761	0.00841091	0.00841385	0.0084163	0.00841808	0.00841943
0.0332074	0.0332074	0.0332075	0.0332077	0.0332081	0.0332088	0.0332098	0.0332111	0.0332126	0.0332142	0.0332158	0.0332174	0.0332188	0.0332199	0.0332207	0.0332212	0.0332212	0.0332208	0.0332202	0.0332192	0.033218	0.0332165	0.033215	0.0332135	0.0332121	0.0332107	0.0332096	0.0332086	0.0332079	0.0332075	0.0332072	0.0332073	0.0332074	0.0332077	0.0332081	0.0332086	0.033209	0.0332095	0.0332098	0.03321	0.0332101	0.0332102	0.03321	0.0332098	0.0332095	0.0332091	0.0332087	0.0332083	0.0332079	0.0332075
0.0124538	0.0124538	0.0124541	0.012455	0.0124571	0.0124605	0.0124651	0.012471	0.0124778	0.0124854	0.0124934	0.0125017	0.0125099	0.0125178	0.0125252	0.0125321	0.0125381	0.0125432	0.0125475	0.0125509	0.0125534	0.0125548	0.0125555	0.0125555	0.0125545	0.012553	0.012551	0.0125483	0.0125452	0.0125419	0.0125382	0.0125344	0.0125303	0.0125262	0.0125221	0.012518	0.0125138	0.0125099	0.012506	0.0125023	0.0124987	0.0124951	0.012492	0.0124889	0.0124858	0.0124831	0.0124806	0.0124781	0.012476	0.0124739
0.0114537	0.0114539	0.011457	0.0114653	0.0114767	0.0114888	0.0115	0.0115096	0.0115176	0.0115238	0.0115284	0.0115317	0.0115337	0.0115346	0.0115347	0.011534	0.0115327	0.0115309	0.0115287	0.0115261	0.0115234	0.0115204	0.0115174	0.0115143	0.0115111	0.011508	0.0115048	0.0115018	0.0114988	0.0114959	0.0114932	0.0114905	0.011488	0.0114855	0.0114832	0.011481	0.0114789	0.0114771	0.0114752	0.0114735	0.0114719	0.0114704	0.0114691	0.0114678	0.0114666	0.0114655	0.0114645	0.0114636	0.0114627	0.0114619
0.0175973	0.0175974	0.017599	0.0176054	0.0176175	0.0176351	0.0176563	0.0176796	0.0177032	0.0177259	0.0177467	0.0177645	0.0177793	0.0177906	0.0177987	0.0178036	0.0178055	0.0178048	0.0178017	0.0177966	0.0177899	0.017782	0.017773	0.0177632	0.0177529	0.0177425	0.017732	0.0177216	0.0177115	0.0177016	0.0176924	0.0176833	0.0176751	0.0176671	0.01766	0.0176531	0.0176472	0.0176414	0.0176365	0.0176317	0.0176277	0.0176238	0.0176206	0.0176175	0.017615	0.0176126	0.0176106	0.0176088	0.0176073	0.0176058
0.0162846	0.0162846	0.0162854	0.0162886	0.0162951	0.0163052	0.0163186	0.0163343	0.0163517	0.0163699	0.0163881	0.0164058	0.0164225	0.0164376	0.016451	0.0164625	0.0164722	0.0164799	0.0164855	0.0164894	0.0164916	0.0164922	0.0164914	0.0164894	0.0164862	0.0164821	0.0164771	0.0164716	0.0164655	0.0164589	0.0164521	0.0164451	0.0164378	0.0164306	0.0164234	0.0164162	0.0164091	0.0164022	0.0163955	0.0163888	0.0163827	0.0163765	0.0163708	0.0163651	0.0163599	0.0163548	0.0163501	0.0163456	0.0163412	0.0163374
0.0265532	0.0265533	0.0265534	0.0265537	0.0265543	0.0265554	0.0265568	0.0265585	0.0265605	0.0265626	0.0265647	0.0265668	0.0265687	0.0265704	0.0265718	0.0265729	0.0265736	0.0265739	0.026574	0.0265737	0.0265731	0.0265723	0.0265711	0.0265699	0.0265685	0.0265671	0.0265656	0.0265641	0.0265627	0.0265613	0.02656	0.0265589	0.0265578	0.026557	0.0265561	0.0265555	0.0265549	0.0265544	0.0265541	0.0265538	0.0265537	0.0265535	0.0265535	0.0265535	0.0265535	0.0265535	0.0265535	0.0265536	0.0265537	0.0265537
0.011593	0.011593	0.0115937	0.0115966	0.011602	0.0116098	0.0116193	0.0116298	0.0116405	0.011651	0.0116607	0.0116695	0.0116769	0.011683	0.0116879	0.0116915	0.0116939	0.0116953	0.0116955	0.0116949	0.0116936	0.0116917	0.0116892	0.0116863	0.011683	0.0116795	0.0116759	0.011672	0.0116682	0.0116643	0.0116604	0.0116566	0.0116529	0.0116492	0.0116457	0.0116423	0.0116391	0.0116359	0.0116331	0.0116302	0.0116276	0.0116251	0.0116227	0.0116205	0.0116184	0.0116165	0.0116146	0.011613	0.0116114	0.0116099
0.0163946	0.0164	0.0164327	0.016472	0.0165072	0.0165362	0.0165585	0.0165747	0.016585	0.0165906	0.0165918	0.0165897	0.0165848	0.0165777	0.0165688	0.0165587	0.0165479	0.0165366	0.0165251	0.0165137	0.0165025	0.0164919	0.0164817	0.016472	0.0164633	0.016455	0.0164475	0.0164407	0.0164343	0.0164289	0.0164239	0.0164195	0.0164158	0.0164123	0.0164095	0.0164068	0.0164047	0.0164028	0.0164013	0.0163999	0.0163988	0.0163979	0.0163971	0.0163965	0.0163961	0.0163956	0.0163953	0.016395	0.0163948	0.0163946
0.0139813	0.0139813	0.0139815	0.0139825	0.0139847	0.0139882	0.013993	0.013999	0.0140061	0.0140138	0.0140221	0.0140305	0.014039	0.0140473	0.0140553	0.0140628	0.0140695	0.0140757	0.0140811	0.0140858	0.0140895	0.0140925	0.0140949	0.0140964	0.0140972	0.0140975	0.0140971	0.0140962	0.0140948	0.0140928	0.0140907	0.014088	0.0140852	0.0140821	0.0140788	0.0140753	0.0140717	0.014068	0.0140643	0.0140606	0.0140568	0.0140531	0.0140493	0.0140457	0.0140422	0.0140386	0.0140353	0.014032	0.0140287	0.0140257
0.0113927	0.0113927	0.011393	0.011394	0.0113961	0.0113994	0.0114038	0.0114092	0.0114152	0.0114215	0.0114281	0.0114346	0.0114407	0.0114464	0.0114516	0.011456	0.0114598	0.0114628	0.011465	0.0114666	0.0114675	0.0114676	0.0114671	0.0114661	0.0114646	0.0114626	0.0114603	0.0114578	0.0114549	0.011452	0.0114488	0.0114456	0.0114423	0.011439	0.0114358	0.0114327	0.0114295	0.0114266	0.0114237	0.011421	0.0114184	0.011416	0.0114137	0.0114116	0.0114096	0.0114077	0.0114061	0.0114045	0.0114032	0.0114018
0.0301015	0.0301016	0.0301024	0.0301035	0.0301044	0.0301052	0.0301059	0.0301065	0.0301069	0.0301072	0.0301074	0.0301076	0.0301076	0.0301077	0.0301076	0.0301076	0.0301075	0.0301073	0.0301072	0.030107	0.0301069	0.0301067	0.0301065	0.0301063	0.0301061	0.0301059	0.0301057	0.0301055	0.0301053	0.0301052	0.030105	0.0301048	0.0301046	0.0301045	0.0301043	0.0301042	0.030104	0.0301039	0.0301038	0.0301037	0.0301035	0.0301034	0.0301033	0.0301032	0.0301031	0.030103	0.0301029	0.0301028	0.0301028	0.0301027
0.0391727	0.0391729	0.039174	0.0391756	0.039177	0.0391783	0.0391794	0.0391803	0.0391809	0.0391815	0.0391819	0.0391822	0.0391824	0.0391824	0.0391825	0.0391824	0.0391822	0.0391821	0.0391818	0.0391816	0.0391813	0.039181	0.0391807	0.0391804	0.03918	0.0391797	0.0391793	0.039179	0.0391787	0.0391783	0.039178	0.0391777	0.0391774	0.0391771	0.0391768	0.0391765	0.0391763	0.039176	0.0391757	0.0391755	0.0391753	0.0391751	0.0391749	0.0391747	0.0391746	0.0391744	0.0391742	0.0391741	0.039174	0.0391739
0.0178153	0.0178153	0.0178166	0.0178211	0.0178288	0.0178392	0.0178508	0.0178626	0.0178739	0.0178839	0.0178926	0.0178999	0.0179054	0.0179096	0.0179124	0.017914	0.0179145	0.017914	0.0179127	0.0179108	0.0179083	0.0179054	0.0179021	0.0178985	0.0178947	0.0178909	0.0178869	0.017883	0.0178791	0.0178752	0.0178714	0.0178678	0.0178643	0.0178609	0.0178576	0.0178546	0.0178516	0.017849	0.0178463	0.0178439	0.0178416	0.0178395	0.0178374	0.0178357	0.017834	0.0178323	0.0178309	0.0178295	0.0178282	0.0178271
0.0144888	0.0144888	0.014489	0.01449	0.014492	0.0144955	0.0145004	0.0145068	0.0145144	0.014523	0.0145324	0.0145423	0.0145524	0.0145624	0.0145721	0.0145812	0.0145895	0.014597	0.0146037	0.0146092	0.0146135	0.0146166	0.0146191	0.0146199	0.01462	0.0146194	0.0146175	0.0146151	0.0146121	0.0146083	0.0146042	0.0145996	0.0145948	0.0145897	0.0145845	0.0145792	0.014574	0.0145687	0.0145636	0.0145585	0.0145536	0.0145491	0.0145446	0.0145402	0.0145363	0.0145325	0.0145288	0.0145255	0.0145224	0.0145194
0.0587204	0.0587205	0.0587206	0.058721	0.0587218	0.0587232	0.058725	0.0587273	0.0587302	0.0587335	0.0587372	0.0587411	0.0587452	0.0587492	0.0587532	0.0587569	0.0587605	0.0587634	0.0587662	0.0587683	0.0587701	0.0587713	0.0587719	0.0587722	0.0587717	0.0587711	0.0587696	0.058768	0.0587659	0.0587635	0.0587609	0.0587581	0.0587552	0.0587521	0.058749	0.0587459	0.0587428	0.0587399	0.058737	0.0587342	0.0587318	0.0587294	0.0587273	0.0587255	0.0587237	0.0587222	0.058721	0.0587199	0.058719	0.0587184
0.0163946	0.0164	0.0164327	0.016472	0.0165072	0.0165362	0.0165585	0.0165747	0.016585	0.0165906	0.0165918	0.0165897	0.0165848	0.0165777	0.0165688	0.0165587	0.0165479	0.0165366	0.0165251	0.0165137	0.0165025	0.0164919	0.0164817	0.016472	0.0164633	0.016455	0.0164475	0.0164407	0.0164343	0.0164289	0.0164239	0.0164195	0.0164158	0.0164123	0.0164095	0.0164068	0.0164047	0.0164028	0.0164013	0.0163999	0.0163988	0.0163979	0.0163971	0.0163965	0.0163961	0.0163956	0.0163953	0.016395	0.0163948	0.0163946
0.0308966	0.0308967	0.0308976	0.0308987	0.0308998	0.0309007	0.0309014	0.030902	0.0309024	0.0309026	0.0309027	0.0309028	0.0309027	0.0309025	0.0309023	0.0309021	0.0309018	0.0309015	0.0309011	0.0309008	0.0309005	0.0309001	0.0308998	0.0308995	0.0308992	0.0308989	0.0308987	0.0308984	0.0308982	0.030898	0.0308978	0.0308977	0.0308975	0.0308974	0.0308973	0.0308972	0.0308971	0.030897	0.030897	0.0308969	0.0308968	0.0308968	0.0308968	0.0308967	0.0308967	0.0308967	0.0308967	0.0308967	0.0308966	0.0308966
0.0605657	0.060566	0.0605677	0.0605703	0.0605728	0.060575	0.0605766	0.0605778	0.0605785	0.0605787	0.0605786	0.0605781	0.0605774	0.0605765	0.0605754	0.0605742	0.060573	0.0605718	0.0605706	0.0605695	0.0605685	0.0605676	0.0605669	0.0605662	0.0605657	0.0605653	0.060565	0.0605648	0.0605647	0.0605646	0.0605646	0.0605647	0.0605647	0.0605648	0.060565	0.0605651	0.0605652	0.0605654	0.0605655	0.0605656	0.0605657	0.0605657	0.0605658	0.0605659	0.0605659	0.0605659	0.0605659	0.0605659	0.0605659	0.0605659
0.014057	0.0140571	0.0140577	0.0140584	0.0140591	0.0140597	0.0140602	0.0140606	0.0140608	0.0140611	0.0140612	0.0140613	0.0140613	0.0140613	0.0140613	0.0140612	0.0140612	0.014061	0.0140609	0.0140608	0.0140607	0.0140605	0.0140604	0.0140602	0.0140601	0.01406	0.0140598	0.0140597	0.0140595	0.0140594	0.0140593	0.0140592	0.014059	0.0140589	0.0140588	0.0140587	0.0140586	0.0140585	0.0140584	0.0140583	0.0140583	0.0140582	0.0140581	0.0140581	0.014058	0.0140579	0.0140579	0.0140578	0.0140578	0.0140577
0.0417301	0.0417301	0.0417305	0.0417309	0.0417313	0.0417317	0.0417321	0.0417323	0.0417325	0.0417327	0.0417328	0.0417328	0.0417328	0.0417328	0.0417328	0.0417327	0.0417326	0.0417324	0.0417323	0.0417321	0.041732	0.0417318	0.0417316	0.0417314	0.0417312	0.041731	0.0417308	0.0417306	0.0417304	0.0417302	0.0417301	0.0417299	0.0417297	0.0417296	0.0417295	0.0417294	0.0417293	0.0417292	0.0417291	0.0417291	0.041729	0.041729	0.041729	0.0417289	0.0417289	0.041729	0.041729	0.041729	0.041729	0.0417291
0.0204898	0.02049	0.0204907	0.0204917	0.0204925	0.0204933	0.0204939	0.0204944	0.0204948	0.0204951	0.0204952	0.0204954	0.0204955	0.0204954	0.0204954	0.0204953	0.0204952	0.0204951	0.0204949	0.0204947	0.0204945	0.0204943	0.0204941	0.0204939	0.0204937	0.0204935	0.0204933	0.020493	0.0204928	0.0204926	0.0204924	0.0204922	0.020492	0.0204919	0.0204917	0.0204915	0.0204914	0.0204912	0.0204911	0.020491	0.0204908	0.0204907	0.0204906	0.0204905	0.0204904	0.0204903	0.0204902	0.0204902	0.0204901	0.02049
0.0163753	0.0163764	0.0163973	0.0164463	0.0165064	0.0165651	0.0166168	0.0166589	0.0166918	0.0167155	0.0167307	0.0167387	0.0167398	0.0167354	0.0167258	0.0167129	0.016697	0.0166788	0.0166591	0.0166384	0.0166173	0.0165962	0.0165757	0.0165557	0.0165365	0.0165187	0.0165017	0.0164861	0.016472	0.0164589	0.0164474	0.0164369	0.0164275	0.0164194	0.0164119	0.016406	0.0164004	0.016396	0.016392	0.0163887	0.016386	0.0163836	0.016382	0.0163803	0.0163792	0.0163782	0.0163775	0.0163769	0.0163765	0.0163762
0.0103027	0.0103027	0.0103028	0.0103033	0.0103045	0.0103064	0.0103092	0.0103128	0.010317	0.0103219	0.0103272	0.0103328	0.0103386	0.0103444	0.0103501	0.0103557	0.0103608	0.0103656	0.01037	0.0103738	0.0103771	0.0103797	0.0103818	0.0103835	0.0103843	0.0103846	0.0103846	0.0103839	0.0103827	0.0103812	0.0103792	0.010377	0.0103744	0.0103717	0.0103687	0.0103656	0.0103624	0.0103591	0.0103557	0.0103524	0.010349	0.0103458	0.0103426	0.0103394	0.0103364	0.0103335	0.0103308	0.0103281	0.0103257	0.0103233
0.00828769	0.00828775	0.00828921	0.0082954	0.00830894	0.00833163	0.00836345	0.00840407	0.00845253	0.00850659	0.00856431	0.00862341	0.00868153	0.00873673	0.00878676	0.00882943	0.00886415	0.00889005	0.0089058	0.00891141	0.00890713	0.00889381	0.0088724	0.00884408	0.00881018	0.00877227	0.00873167	0.00868979	0.00864795	0.00860733	0.00856892	0.00853348	0.00850158	0.00847373	0.00844992	0.00843011	0.00841411	0.0084016	0.0083922	0.00838564	0.00838097	0.0083779	0.00837608	0.0083752	0.00837456	0.00837395	0.00837314	0.00837191	0.00836998	0.00836743
0.044347	0.044347	0.0443472	0.0443477	0.0443486	0.04435	0.0443517	0.0443534	0.0443552	0.0443568	0.0443582	0.0443593	0.0443599	0.0443602	0.0443602	0.0443599	0.0443592	0.0443583	0.0443573	0.0443561	0.0443549	0.0443537	0.0443524	0.0443513	0.0443502	0.0443492	0.0443484	0.0443477	0.0443471	0.0443467	0.0443463	0.0443462	0.044346	0.044346	0.0443461	0.0443461	0.0443463	0.0443464	0.0443466	0.0443467	0.0443469	0.044347	0.0443472	0.0443473	0.0443474	0.0443474	0.0443475	0.0443475	0.0443475	0.0443475
0.022774	0.022774	0.0227742	0.0227748	0.022776	0.0227777	0.02278	0.0227827	0.0227854	0.0227882	0.0227909	0.0227932	0.0227952	0.0227968	0.022798	0.0227987	0.0227989	0.0227988	0.0227983	0.0227975	0.0227964	0.0227951	0.0227936	0.0227921	0.0227905	0.0227889	0.0227873	0.0227858	0.0227842	0.0227829	0.0227816	0.0227804	0.0227793	0.0227785	0.0227777	0.0227769	0.0227764	0.0227758	0.0227754	0.0227751	0.0227748	0.0227745	0.0227744	0.0227743	0.0227742	0.0227742	0.0227741	0.0227741	0.0227741	0.0227741
0.0247044	0.0247046	0.0247058	0.0247073	0.0247087	0.0247099	0.0247109	0.0247116	0.0247122	0.0247127	0.024713	0.0247132	0.0247133	0.0247133	0.0247133	0.0247132	0.024713	0.0247128	0.0247126	0.0247124	0.0247121	0.0247118	0.0247115	0.0247113	0.024711	0.0247107	0.0247104	0.0247101	0.0247099	0.0247096	0.0247093	0.0247091	0.0247088	0.0247086	0.0247084	0.0247082	0.024708	0.0247078	0.0247076	0.0247074	0.0247072	0.0247071	0.0247069	0.0247068	0.0247066	0.0247065	0.0247064	0.0247063	0.0247062	0.024706
0.0139026	0.0139027	0.0139036	0.0139046	0.0139056	0.0139064	0.013907	0.0139076	0.013908	0.0139083	0.0139084	0.0139086	0.0139086	0.0139086	0.0139086	0.0139085	0.0139083	0.0139082	0.013908	0.0139079	0.0139077	0.0139075	0.0139073	0.0139071	0.0139069	0.0139067	0.0139065	0.0139063	0.0139061	0.0139059	0.0139058	0.0139056	0.0139054	0.0139053	0.0139051	0.013905	0.0139048	0.0139047	0.0139046	0.0139044	0.0139043	0.0139042	0.0139041	0.013904	0.0139039	0.0139039	0.0139038	0.0139037	0.0139036	0.0139036
0.0108063	0.0108064	0.0108083	0.0108158	0.010831	0.010854	0.0108838	0.0109186	0.0109558	0.0109935	0.0110296	0.011062	0.01109	0.0111116	0.0111266	0.011135	0.0111357	0.0111295	0.0111168	0.0110985	0.0110752	0.0110482	0.0110184	0.0109869	0.0109547	0.0109229	0.0108923	0.0108638	0.0108378	0.0108152	0.0107959	0.01078	0.0107677	0.0107587	0.0107534	0.0107514	0.0107521	0.010755	0.0107597	0.010766	0.0107735	0.0107815	0.0107898	0.0107981	0.0108058	0.010813	0.0108194	0.0108247	0.0108288	0.010832
0.0135251	0.0135251	0.0135252	0.0135257	0.0135268	0.0135287	0.0135313	0.0135347	0.0135388	0.0135435	0.0135486	0.0135541	0.0135598	0.0135656	0.0135713	0.013577	0.0135824	0.0135875	0.0135924	0.0135968	0.0136008	0.0136045	0.0136075	0.0136101	0.0136123	0.0136139	0.0136153	0.013616	0.0136166	0.0136165	0.0136162	0.0136155	0.0136146	0.0136134	0.0136118	0.0136101	0.0136083	0.0136061	0.013604	0.0136016	0.0135992	0.0135967	0.0135941	0.0135915	0.0135889	0.0135863	0.0135836	0.013581	0.0135784	0.0135759
0.0699877	0.069988	0.06999	0.0699927	0.0699954	0.0699976	0.0699995	0.070001	0.0700022	0.0700031	0.0700038	0.0700042	0.0700045	0.0700047	0.0700047	0.0700046	0.0700044	0.0700041	0.0700039	0.0700035	0.0700031	0.0700027	0.0700022	0.0700018	0.0700013	0.0700008	0.0700004	0.0699999	0.0699994	0.069999	0.0699985	0.0699981	0.0699977	0.0699972	0.0699968	0.0699964	0.069996	0.0699957	0.0699953	0.069995	0.0699947	0.0699943	0.069994	0.0699937	0.0699935	0.0699932	0.0699929	0.0699927	0.0699925	0.0699922
0.0268644	0.0268644	0.0268644	0.0268645	0.0268647	0.0268649	0.0268653	0.0268657	0.0268661	0.0268666	0.0268672	0.0268677	0.0268682	0.0268686	0.026869	0.0268693	0.0268694	0.0268695	0.0268694	0.0268692	0.0268689	0.0268686	0.0268681	0.0268676	0.026867	0.0268664	0.0268658	0.0268652	0.0268647	0.0268642	0.0268637	0.0268634	0.0268631	0.0268629	0.0268628	0.0268628	0.0268628	0.0268629	0.0268631	0.0268633	0.0268636	0.0268639	0.0268642	0.0268645	0.0268649	0.0268651	0.0268653	0.0268656	0.0268656	0.0268657
0.0128005	0.0128027	0.0128155	0.0128307	0.0128443	0.0128556	0.0128643	0.0128708	0.0128752	0.0128777	0.0128788	0.0128787	0.0128775	0.0128755	0.0128728	0.0128696	0.0128661	0.0128624	0.0128586	0.0128546	0.0128508	0.012847	0.0128433	0.0128398	0.0128363	0.0128332	0.0128302	0.0128274	0.0128248	0.0128224	0.0128202	0.0128181	0.0128163	0.0128146	0.0128131	0.0128117	0.0128104	0.0128093	0.0128082	0.0128074	0.0128065	0.0128058	0.0128052	0.0128046	0.0128041	0.0128036	0.0128033	0.0128029	0.0128026	0.0128024
0.0438365	0.0438365	0.0438373	0.0438388	0.0438405	0.0438421	0.0438435	0.0438446	0.0438456	0.0438463	0.0438468	0.0438472	0.0438474	0.0438476	0.0438476	0.0438475	0.0438474	0.0438472	0.0438469	0.0438466	0.0438463	0.0438459	0.0438454	0.043845	0.0438446	0.0438441	0.0438436	0.0438432	0.0438427	0.0438423	0.0438418	0.0438414	0.043841	0.0438406	0.0438402	0.0438398	0.0438395	0.0438391	0.0438388	0.0438385	0.0438383	0.043838	0.0438378	0.0438376	0.0438374	0.0438372	0.043837	0.0438369	0.0438367	0.0438366
0.0089962	0.00899621	0.00899632	0.00899678	0.00899778	0.00899944	0.00900175	0.00900479	0.00900839	0.00901246	0.00901686	0.00902149	0.0090262	0.00903086	0.00903533	0.00903956	0.00904347	0.00904681	0.00904968	0.00905208	0.00905395	0.00905506	0.00905569	0.00905586	0.00905544	0.00905449	0.00905317	0.00905152	0.00904943	0.00904708	0.00904458	0.00904186	0.00903909	0.0090362	0.00903331	0.00903044	0.00902762	0.00902489	0.00902227	0.00901976	0.00901746	0.00901525	0.00901321	0.00901137	0.00900962	0.00900814	0.00900667	0.00900552	0.00900438	0.00900347
0.0144888	0.0144888	0.014489	0.01449	0.014492	0.0144955	0.0145004	0.0145068	0.0145144	0.014523	0.0145324	0.0145423	0.0145524	0.0145624	0.0145721	0.0145812	0.0145895	0.014597	0.0146037	0.0146092	0.0146135	0.0146166	0.0146191	0.0146199	0.01462	0.0146194	0.0146175	0.0146151	0.0146121	0.0146083	0.0146042	0.0145996	0.0145948	0.0145897	0.0145845	0.0145792	0.014574	0.0145687	0.0145636	0.0145585	0.0145536	0.0145491	0.0145446	0.0145402	0.0145363	0.0145325	0.0145288	0.0145255	0.0145224	0.0145194
0.0225388	0.0225389	0.0225395	0.0225421	0.022548	0.0225578	0.0225721	0.0225905	0.0226131	0.0226389	0.0226674	0.022698	0.0227299	0.0227626	0.0227952	0.0228273	0.0228582	0.0228875	0.022915	0.0229405	0.0229636	0.0229838	0.023001	0.0230156	0.0230273	0.0230364	0.0230423	0.0230467	0.023047	0.0230463	0.0230421	0.0230366	0.023029	0.0230194	0.0230088	0.0229961	0.022983	0.022968	0.0229528	0.0229365	0.0229199	0.0229027	0.0228854	0.0228679	0.0228504	0.0228329	0.0228157	0.0227986	0.022782	0.0227657
0.011774	0.0117741	0.0117756	0.0117801	0.0117869	0.0117948	0.0118026	0.0118098	0.0118159	0.0118209	0.0118248	0.0118277	0.0118296	0.0118307	0.0118311	0.011831	0.0118303	0.0118293	0.0118279	0.0118263	0.0118246	0.0118226	0.0118205	0.0118184	0.0118163	0.0118141	0.011812	0.0118099	0.0118079	0.0118059	0.0118039	0.0118021	0.0118003	0.0117986	0.011797	0.0117954	0.011794	0.0117926	0.0117913	0.0117901	0.0117889	0.0117879	0.0117869	0.0117859	0.011785	0.0117842	0.0117834	0.0117827	0.011782	0.0117814
0.0169442	0.0169443	0.0169468	0.0169554	0.0169706	0.0169907	0.0170131	0.017036	0.0170578	0.0170775	0.0170945	0.0171089	0.0171202	0.0171289	0.0171351	0.0171392	0.0171413	0.0171417	0.0171404	0.0171384	0.0171349	0.0171307	0.017126	0.0171206	0.0171148	0.0171088	0.0171025	0.017096	0.0170896	0.0170831	0.0170766	0.0170703	0.017064	0.0170579	0.0170519	0.0170462	0.0170406	0.0170353	0.0170301	0.0170252	0.0170204	0.0170159	0.0170116	0.0170074	0.0170036	0.0169998	0.0169964	0.0169931	0.0169899	0.016987
0.027351	0.0273513	0.0273536	0.0273564	0.027359	0.0273613	0.0273631	0.0273646	0.0273657	0.0273665	0.0273671	0.0273674	0.0273677	0.0273677	0.0273676	0.0273674	0.0273672	0.0273668	0.0273665	0.027366	0.0273656	0.0273651	0.0273646	0.0273641	0.0273636	0.0273631	0.0273626	0.0273621	0.0273617	0.0273612	0.0273607	0.0273603	0.0273598	0.0273594	0.027359	0.0273586	0.0273582	0.0273579	0.0273575	0.0273572	0.0273569	0.0273566	0.0273563	0.027356	0.0273558	0.0273555	0.0273552	0.027355	0.0273548	0.0273546
0.0131873	0.0131873	0.0131876	0.0131887	0.013191	0.0131943	0.0131984	0.0132031	0.0132079	0.0132127	0.0132173	0.0132214	0.0132249	0.0132279	0.0132301	0.0132318	0.0132328	0.0132333	0.0132333	0.0132329	0.013232	0.0132308	0.0132294	0.0132277	0.0132259	0.013224	0.013222	0.0132199	0.0132179	0.0132159	0.0132139	0.0132119	0.0132101	0.0132083	0.0132065	0.013205	0.0132034	0.013202	0.0132007	0.0131994	0.0131983	0.0131973	0.0131963	0.0131954	0.0131946	0.0131938	0.0131931	0.0131925	0.0131919	0.0131915
0.0135625	0.0135627	0.0135671	0.0135815	0.0136047	0.0136327	0.0136619	0.0136897	0.0137145	0.0137355	0.0137528	0.0137663	0.0137761	0.0137828	0.0137869	0.0137887	0.0137886	0.0137865	0.0137832	0.0137789	0.0137737	0.0137678	0.0137612	0.0137543	0.0137471	0.0137398	0.0137323	0.0137249	0.0137175	0.0137102	0.013703	0.0136959	0.013689	0.0136825	0.013676	0.0136699	0.0136639	0.0136583	0.0136528	0.0136477	0.0136426	0.013638	0.0136334	0.0136292	0.0136252	0.0136213	0.0136177	0.0136143	0.0136112	0.0136081
0.0105242	0.0105245	0.0105306	0.0105491	0.0105778	0.010611	0.0106442	0.0106748	0.010701	0.0107224	0.0107384	0.0107499	0.0107568	0.01076	0.0107591	0.0107556	0.0107494	0.0107411	0.010731	0.0107196	0.0107071	0.010694	0.0106804	0.0106667	0.010653	0.0106397	0.0106267	0.0106143	0.0106025	0.0105916	0.0105812	0.0105718	0.0105633	0.0105553	0.0105485	0.0105424	0.0105368	0.0105324	0.0105283	0.0105251	0.0105223	0.01052	0.0105184	0.0105169	0.0105161	0.0105154	0.0105152	0.0105151	0.0105152	0.0105155
0.0308832	0.0308832	0.0308835	0.0308843	0.0308852	0.0308861	0.0308869	0.0308876	0.0308881	0.0308885	0.0308888	0.0308891	0.0308891	0.0308892	0.0308892	0.0308891	0.030889	0.0308888	0.0308886	0.0308884	0.0308881	0.0308878	0.0308875	0.0308871	0.0308868	0.0308865	0.0308861	0.0308858	0.0308855	0.0308851	0.0308848	0.0308845	0.0308842	0.0308839	0.0308837	0.0308834	0.0308832	0.030883	0.0308828	0.0308826	0.0308824	0.0308823	0.0308822	0.0308821	0.0308819	0.0308818	0.0308818	0.0308818	0.0308817	0.0308817
0.0107962	0.0107962	0.0107963	0.0107968	0.010798	0.0107999	0.0108025	0.010806	0.0108102	0.0108149	0.01082	0.0108255	0.0108311	0.0108367	0.0108423	0.0108476	0.0108526	0.0108572	0.0108614	0.010865	0.010868	0.0108705	0.0108725	0.0108736	0.0108743	0.0108746	0.0108742	0.0108733	0.010872	0.0108703	0.0108681	0.0108658	0.010863	0.0108602	0.0108571	0.010854	0.0108507	0.0108474	0.010844	0.0108407	0.0108374	0.0108342	0.0108311	0.0108281	0.0108253	0.0108225	0.0108199	0.0108175	0.0108152	0.0108132
0.0222675	0.0222675	0.0222676	0.0222678	0.0222682	0.0222688	0.0222697	0.0222706	0.0222718	0.022273	0.0222741	0.0222752	0.0222761	0.0222768	0.0222773	0.0222775	0.0222775	0.0222771	0.0222766	0.0222758	0.0222749	0.0222739	0.0222728	0.0222717	0.0222706	0.0222697	0.0222688	0.022268	0.0222674	0.022267	0.0222666	0.0222666	0.0222665	0.0222666	0.0222668	0.022267	0.0222673	0.0222676	0.0222679	0.0222682	0.0222684	0.0222686	0.0222687	0.0222688	0.0222688	0.0222688	0.0222686	0.0222685	0.0222683	0.0222682
0.0163753	0.0163764	0.0163973	0.0164463	0.0165064	0.0165651	0.0166168	0.0166589	0.0166918	0.0167155	0.0167307	0.0167387	0.0167398	0.0167354	0.0167258	0.0167129	0.016697	0.0166788	0.0166591	0.0166384	0.0166173	0.0165962	0.0165757	0.0165557	0.0165365	0.0165187	0.0165017	0.0164861	0.016472	0.0164589	0.0164474	0.0164369	0.0164275	0.0164194	0.0164119	0.016406	0.0164004	0.016396	0.016392	0.0163887	0.016386	0.0163836	0.016382	0.0163803	0.0163792	0.0163782	0.0163775	0.0163769	0.0163765	0.0163762
0.0302676	0.0302676	0.0302679	0.0302682	0.0302685	0.0302688	0.030269	0.0302691	0.0302692	0.0302692	0.0302692	0.0302691	0.0302689	0.0302687	0.0302685	0.0302683	0.0302681	0.030268	0.0302678	0.0302676	0.0302675	0.0302674	0.0302673	0.0302673	0.0302673	0.0302673	0.0302673	0.0302673	0.0302674	0.0302674	0.0302675	0.0302675	0.0302676	0.0302676	0.0302677	0.0302677	0.0302677	0.0302677	0.0302677	0.0302677	0.0302677	0.0302677	0.0302677	0.0302677	0.0302677	0.0302676	0.0302676	0.0302676	0.0302676	0.0302676
0.0288944	0.0288944	0.0288944	0.0288946	0.0288949	0.0288955	0.0288962	0.0288972	0.0288983	0.0288996	0.0289011	0.0289027	0.0289044	0.0289061	0.0289078	0.0289094	0.028911	0.0289125	0.0289139	0.0289151	0.0289162	0.0289172	0.0289179	0.0289186	0.0289189	0.0289193	0.0289193	0.0289193	0.028919	0.0289187	0.0289183	0.0289177	0.028917	0.0289163	0.0289154	0.0289146	0.0289136	0.0289126	0.0289116	0.0289106	0.0289096	0.0289086	0.0289076	0.0289066	0.0289056	0.0289047	0.0289039	0.028903	0.0289021	0.0289014
0.0226009	0.022601	0.0226018	0.0226028	0.0226038	0.0226046	0.0226052	0.0226058	0.0226062	0.0226065	0.0226067	0.0226068	0.0226069	0.0226069	0.0226069	0.0226068	0.0226067	0.0226066	0.0226064	0.0226063	0.0226061	0.0226059	0.0226057	0.0226055	0.0226054	0.0226052	0.022605	0.0226048	0.0226046	0.0226044	0.0226042	0.0226041	0.0226039	0.0226037	0.0226036	0.0226034	0.0226033	0.0226032	0.022603	0.0226029	0.0226028	0.0226027	0.0226026	0.0226025	0.0226024	0.0226023	0.0226022	0.0226021	0.0226021	0.022602
0.0337308	0.0337309	0.0337315	0.0337323	0.0337331	0.0337338	0.0337344	0.0337347	0.0337348	0.0337348	0.0337346	0.0337343	0.0337338	0.0337333	0.0337328	0.0337322	0.0337316	0.0337311	0.0337307	0.0337303	0.03373	0.0337298	0.0337297	0.0337297	0.0337297	0.0337299	0.03373	0.0337302	0.0337304	0.0337306	0.0337308	0.033731	0.0337311	0.0337313	0.0337313	0.0337314	0.0337314	0.0337314	0.0337313	0.0337312	0.0337312	0.0337311	0.033731	0.0337309	0.0337308	0.0337307	0.0337306	0.0337306	0.0337306	0.0337305
0.0311098	0.0311099	0.0311099	0.0311101	0.0311104	0.0311109	0.0311116	0.0311126	0.0311136	0.0311148	0.0311159	0.031117	0.0311179	0.0311186	0.0311191	0.0311192	0.0311191	0.0311187	0.031118	0.0311172	0.0311161	0.031115	0.0311139	0.0311128	0.0311117	0.0311109	0.0311102	0.0311097	0.0311094	0.0311093	0.0311094	0.0311097	0.03111	0.0311104	0.0311109	0.0311113	0.0311117	0.031112	0.0311121	0.0311122	0.0311121	0.0311119	0.0311117	0.0311113	0.0311109	0.0311105	0.0311101	0.0311098	0.0311095	0.0311092
0.0129168	0.0129171	0.0129229	0.0129478	0.0130021	0.0130896	0.01321	0.0133587	0.01353	0.0137172	0.0139124	0.014108	0.0142976	0.0144755	0.0146355	0.0147758	0.014891	0.0149808	0.0150453	0.0150847	0.015099	0.0150885	0.0150567	0.015006	0.0149391	0.0148587	0.0147676	0.0146683	0.0145637	0.0144558	0.0143467	0.0142382	0.0141318	0.0140287	0.01393	0.0138369	0.0137495	0.0136677	0.0135916	0.0135213	0.0134574	0.0133999	0.0133476	0.0133	0.0132568	0.0132191	0.0131854	0.013155	0.0131278	0.0131041
0.0397045	0.0397046	0.0397049	0.0397058	0.0397071	0.0397087	0.0397103	0.0397119	0.0397133	0.0397144	0.0397152	0.0397158	0.0397162	0.0397163	0.0397162	0.039716	0.0397156	0.039715	0.0397144	0.0397137	0.039713	0.0397122	0.0397114	0.0397106	0.0397098	0.0397091	0.0397084	0.0397078	0.0397072	0.0397066	0.0397062	0.0397057	0.0397054	0.0397051	0.0397048	0.0397046	0.0397045	0.0397043	0.0397042	0.0397042	0.0397041	0.0397041	0.0397041	0.0397041	0.0397041	0.0397042	0.0397042	0.0397042	0.0397043	0.0397043
0.0143561	0.0143561	0.0143568	0.014358	0.0143593	0.0143604	0.0143613	0.014362	0.0143625	0.0143629	0.0143632	0.0143634	0.0143635	0.0143635	0.0143634	0.0143633	0.0143631	0.0143629	0.0143627	0.0143625	0.0143622	0.0143619	0.0143617	0.0143614	0.0143611	0.0143609	0.0143606	0.0143604	0.0143601	0.0143599	0.0143597	0.0143594	0.0143592	0.014359	0.0143589	0.0143587	0.0143585	0.0143583	0.0143582	0.014358	0.0143579	0.0143578	0.0143577	0.0143576	0.0143574	0.0143573	0.0143573	0.0143572	0.0143571	0.014357
0.0176513	0.0176514	0.0176523	0.0176534	0.0176544	0.0176553	0.0176559	0.0176565	0.0176569	0.0176572	0.0176574	0.0176576	0.0176576	0.0176576	0.0176576	0.0176575	0.0176574	0.0176572	0.0176571	0.0176569	0.0176567	0.0176565	0.0176563	0.0176561	0.0176559	0.0176557	0.0176555	0.0176553	0.0176551	0.0176549	0.0176547	0.0176545	0.0176543	0.0176542	0.017654	0.0176539	0.0176537	0.0176536	0.0176534	0.0176533	0.0176532	0.0176531	0.017653	0.0176529	0.0176528	0.0176527	0.0176526	0.0176525	0.0176524	0.0176524
0.00834649	0.0083465	0.00834687	0.00834843	0.00835189	0.0083575	0.00836557	0.00837584	0.00838803	0.00840165	0.00841642	0.00843168	0.00844696	0.0084618	0.00847579	0.00848856	0.00849981	0.00850905	0.00851645	0.00852196	0.00852558	0.00852733	0.00852715	0.00852506	0.00852148	0.00851676	0.00851097	0.008504	0.0084964	0.00848834	0.00847995	0.00847134	0.00846276	0.0084543	0.00844601	0.00843815	0.00843054	0.00842344	0.00841683	0.00841054	0.00840494	0.00839973	0.00839487	0.00839068	0.00838681	0.00838342	0.00838003	0.00837735	0.00837474	0.00837239
0.0115327	0.0115329	0.0115344	0.0115362	0.0115379	0.0115392	0.0115404	0.0115413	0.0115419	0.0115424	0.0115426	0.0115428	0.0115429	0.0115428	0.0115427	0.0115425	0.0115423	0.011542	0.0115417	0.0115413	0.011541	0.0115406	0.0115402	0.0115398	0.0115395	0.0115391	0.0115387	0.0115384	0.011538	0.0115377	0.0115373	0.011537	0.0115367	0.0115364	0.0115361	0.0115359	0.0115356	0.0115354	0.0115352	0.0115349	0.0115347	0.0115346	0.0115344	0.0115342	0.0115341	0.0115339	0.0115338	0.0115337	0.0115336	0.0115335
0.0448327	0.0448328	0.0448338	0.0448352	0.0448365	0.0448376	0.0448386	0.0448394	0.04484	0.0448404	0.0448408	0.044841	0.0448411	0.0448412	0.0448411	0.044841	0.0448408	0.0448406	0.0448403	0.04484	0.0448397	0.0448393	0.0448389	0.0448385	0.0448381	0.0448377	0.0448373	0.0448369	0.0448365	0.0448361	0.0448357	0.0448354	0.044835	0.0448347	0.0448344	0.0448341	0.0448338	0.0448335	0.0448333	0.0448331	0.0448329	0.0448327	0.0448325	0.0448324	0.0448323	0.0448322	0.0448321	0.0448319	0.0448319	0.0448318
0.0356315	0.0356318	0.0356337	0.0356362	0.0356386	0.0356407	0.0356424	0.0356438	0.0356449	0.0356458	0.0356464	0.0356469	0.0356471	0.0356473	0.0356473	0.0356472	0.035647	0.0356468	0.0356465	0.0356461	0.0356457	0.0356453	0.0356448	0.0356443	0.0356439	0.0356434	0.0356429	0.0356424	0.0356419	0.0356414	0.035641	0.0356405	0.0356401	0.0356396	0.0356392	0.0356388	0.0356384	0.035638	0.0356377	0.0356374	0.035637	0.0356367	0.0356364	0.0356361	0.0356359	0.0356356	0.0356353	0.0356351	0.0356349	0.0356347
0.011593	0.011593	0.0115937	0.0115966	0.011602	0.0116098	0.0116193	0.0116298	0.0116405	0.011651	0.0116607	0.0116695	0.0116769	0.011683	0.0116879	0.0116915	0.0116939	0.0116953	0.0116955	0.0116949	0.0116936	0.0116917	0.0116892	0.0116863	0.011683	0.0116795	0.0116759	0.011672	0.0116682	0.0116643	0.0116604	0.0116566	0.0116529	0.0116492	0.0116457	0.0116423	0.0116391	0.0116359	0.0116331	0.0116302	0.0116276	0.0116251	0.0116227	0.0116205	0.0116184	0.0116165	0.0116146	0.011613	0.0116114	0.0116099
0.0154587	0.0154611	0.0154754	0.0154925	0.0155079	0.0155207	0.0155307	0.0155383	0.0155435	0.0155466	0.0155483	0.0155486	0.0155476	0.0155457	0.0155431	0.01554	0.0155365	0.0155327	0.0155287	0.0155246	0.0155205	0.0155164	0.0155124	0.0155085	0.0155048	0.0155012	0.0154979	0.0154946	0.0154917	0.0154888	0.0154862	0.0154837	0.0154815	0.0154794	0.0154775	0.0154757	0.0154741	0.0154726	0.0154712	0.01547	0.0154689	0.0154679	0.015467	0.0154661	0.0154653	0.0154647	0.015464	0.0154635	0.015463	0.0154625
0.0307098	0.0307098	0.0307099	0.0307102	0.0307107	0.0307114	0.0307122	0.0307132	0.0307142	0.0307153	0.0307162	0.0307169	0.0307175	0.0307178	0.0307178	0.0307176	0.0307172	0.0307165	0.0307156	0.0307146	0.0307135	0.0307124	0.0307113	0.0307102	0.0307093	0.0307084	0.0307079	0.0307073	0.0307071	0.030707	0.0307071	0.0307073	0.0307077	0.0307082	0.0307087	0.0307093	0.0307099	0.0307104	0.030711	0.0307114	0.0307117	0.0307119	0.030712	0.030712	0.0307119	0.0307117	0.0307114	0.0307111	0.0307107	0.0307103
0.00807096	0.00807101	0.00807215	0.00807653	0.00808557	0.00809931	0.00811731	0.00813838	0.00816124	0.00818453	0.00820695	0.00822742	0.00824509	0.00825886	0.00826894	0.00827486	0.00827663	0.00827443	0.00826861	0.00825956	0.00824789	0.00823417	0.008219	0.00820296	0.00818659	0.00817039	0.00815487	0.00814029	0.00812688	0.00811481	0.00810418	0.00809506	0.00808771	0.00808182	0.00807735	0.00807385	0.00807156	0.00807033	0.00806971	0.00806965	0.00807023	0.00807101	0.00807198	0.00807306	0.00807411	0.00807511	0.00807595	0.00807663	0.00807719	0.00807747
0.0117185	0.0117186	0.0117206	0.0117265	0.011735	0.0117444	0.0117534	0.0117614	0.0117681	0.0117735	0.0117776	0.0117806	0.0117826	0.0117837	0.0117841	0.0117839	0.0117831	0.0117819	0.0117804	0.0117787	0.0117767	0.0117745	0.0117723	0.0117699	0.0117675	0.0117651	0.0117626	0.0117602	0.0117579	0.0117555	0.0117533	0.0117511	0.0117489	0.0117469	0.0117449	0.011743	0.0117413	0.0117395	0.0117379	0.0117364	0.0117349	0.0117336	0.0117323	0.011731	0.0117299	0.0117288	0.0117278	0.0117269	0.011726	0.0117253
0.0189517	0.0189517	0.0189521	0.0189534	0.0189563	0.0189605	0.0189658	0.0189718	0.0189782	0.0189845	0.0189905	0.0189959	0.0190006	0.0190045	0.0190074	0.0190093	0.0190104	0.0190106	0.0190102	0.019009	0.0190074	0.0190052	0.0190027	0.0189999	0.0189969	0.0189938	0.0189906	0.0189874	0.0189844	0.0189814	0.0189784	0.0189758	0.0189732	0.0189708	0.0189686	0.0189665	0.0189647	0.018963	0.0189615	0.0189602	0.018959	0.018958	0.018957	0.0189562	0.0189555	0.0189549	0.0189544	0.0189539	0.0189536	0.0189533
0.0118271	0.0118272	0.0118302	0.0118405	0.0118581	0.0118807	0.0119055	0.01193	0.0119528	0.0119728	0.0119893	0.0120027	0.0120125	0.0120191	0.0120231	0.0120245	0.0120235	0.0120208	0.0120165	0.012011	0.0120046	0.0119974	0.0119897	0.0119816	0.0119733	0.0119649	0.0119566	0.0119484	0.0119404	0.0119326	0.0119251	0.0119179	0.0119111	0.0119047	0.0118986	0.0118928	0.0118875	0.0118824	0.0118778	0.0118733	0.0118694	0.0118656	0.0118622	0.011859	0.0118562	0.0118534	0.011851	0.0118487	0.0118467	0.0118448
0.0341029	0.0341073	0.0341545	0.0342307	0.0343074	0.0343751	0.0344307	0.034474	0.0345054	0.0345253	0.0345359	0.0345378	0.0345316	0.0345195	0.0345019	0.034481	0.0344572	0.0344315	0.0344045	0.0343772	0.0343502	0.034324	0.0342984	0.0342749	0.0342523	0.034232	0.0342132	0.0341959	0.0341812	0.0341674	0.0341559	0.0341457	0.0341368	0.0341296	0.034123	0.0341182	0.0341138	0.0341106	0.0341078	0.0341058	0.0341042	0.0341031	0.0341024	0.0341018	0.0341016	0.0341015	0.0341015	0.0341017	0.0341018	0.0341021
0.0181328	0.018133	0.0181353	0.0181455	0.0181678	0.0182045	0.0182554	0.0183191	0.0183933	0.0184751	0.0185605	0.0186467	0.0187301	0.018808	0.0188781	0.0189377	0.0189845	0.0190181	0.0190381	0.0190427	0.0190342	0.0190123	0.0189782	0.0189331	0.0188785	0.0188159	0.0187469	0.0186738	0.0185992	0.0185242	0.0184504	0.0183793	0.0183131	0.0182522	0.018197	0.0181482	0.0181066	0.0180737	0.0180477	0.0180283	0.0180152	0.0180086	0.0180085	0.0180129	0.0180213	0.0180324	0.0180473	0.0180634	0.0180806	0.0180984
0.0605657	0.060566	0.0605677	0.0605703	0.0605728	0.060575	0.0605766	0.0605778	0.0605785	0.0605787	0.0605786	0.0605781	0.0605774	0.0605765	0.0605754	0.0605742	0.060573	0.0605718	0.0605706	0.0605695	0.0605685	0.0605676	0.0605669	0.0605662	0.0605657	0.0605653	0.060565	0.0605648	0.0605647	0.0605646	0.0605646	0.0605647	0.0605647	0.0605648	0.060565	0.0605651	0.0605652	0.0605654	0.0605655	0.0605656	0.0605657	0.0605657	0.0605658	0.0605659	0.0605659	0.0605659	0.0605659	0.0605659	0.0605659	0.0605659
0.00663283	0.00663286	0.00663348	0.00663598	0.00664161	0.00665076	0.00666365	0.00667999	0.00669935	0.00672084	0.00674378	0.0067671	0.00679002	0.00681143	0.00683063	0.00684694	0.00685992	0.00686911	0.00687431	0.00687547	0.0068727	0.00686613	0.00685624	0.0068435	0.00682859	0.00681213	0.0067947	0.00677689	0.00675926	0.00674234	0.00672628	0.00671186	0.00669924	0.00668825	0.00667894	0.00667176	0.0066665	0.00666267	0.00666017	0.00665903	0.00665897	0.00665952	0.0066605	0.00666183	0.00666315	0.00666437	0.00666534	0.00666583	0.00666594	0.00666565
0.037227	0.0372271	0.037228	0.0372291	0.0372301	0.037231	0.0372317	0.0372322	0.0372324	0.0372325	0.0372324	0.0372321	0.0372317	0.0372312	0.0372307	0.0372301	0.0372296	0.037229	0.0372285	0.037228	0.0372276	0.0372272	0.0372269	0.0372267	0.0372265	0.0372264	0.0372264	0.0372263	0.0372263	0.0372264	0.0372265	0.0372265	0.0372266	0.0372267	0.0372268	0.0372269	0.037227	0.037227	0.0372271	0.0372271	0.0372272	0.0372272	0.0372272	0.0372272	0.0372272	0.0372272	0.0372272	0.0372271	0.0372271	0.0372271
0.0108427	0.0108428	0.0108434	0.0108455	0.0108492	0.0108541	0.0108595	0.0108651	0.0108704	0.0108751	0.0108791	0.0108824	0.0108849	0.0108868	0.0108879	0.0108884	0.0108884	0.0108878	0.010887	0.0108858	0.0108843	0.0108826	0.0108807	0.0108787	0.0108765	0.0108743	0.0108721	0.0108699	0.0108677	0.0108656	0.0108635	0.0108615	0.0108596	0.0108577	0.010856	0.0108544	0.0108529	0.0108514	0.0108501	0.010849	0.0108478	0.0108468	0.0108459	0.0108451	0.0108444	0.0108438	0.0108431	0.0108427	0.0108423	0.0108419
0.0352509	0.0352511	0.0352521	0.0352535	0.0352548	0.0352559	0.0352569	0.0352576	0.0352582	0.0352586	0.0352589	0.0352591	0.0352592	0.0352592	0.0352591	0.035259	0.0352589	0.0352587	0.0352585	0.0352582	0.035258	0.0352577	0.0352574	0.0352571	0.0352569	0.0352566	0.0352563	0.035256	0.0352558	0.0352555	0.0352552	0.035255	0.0352548	0.0352546	0.0352543	0.0352541	0.0352539	0.0352538	0.0352536	0.0352534	0.0352532	0.0352531	0.035253	0.0352528	0.0352527	0.0352526	0.0352525	0.0352524	0.0352523	0.0352522
0.00995523	0.00995623	0.00997123	0.0100009	0.0100333	0.0100626	0.0100872	0.0101065	0.0101209	0.0101306	0.0101361	0.0101381	0.0101367	0.0101328	0.0101269	0.010119	0.01011	0.0101	0.0100894	0.0100786	0.0100677	0.010057	0.0100466	0.0100369	0.0100275	0.0100187	0.0100108	0.0100032	0.00999669	0.00999059	0.00998524	0.00998056	0.00997623	0.00997279	0.0099696	0.00996696	0.00996472	0.00996273	0.00996124	0.00995989	0.00995885	0.009958	0.0099573	0.00995681	0.00995638	0.00995609	0.00995588	0.00995574	0.0099556	0.00995555
0.0140048	0.014005	0.0140079	0.0140173	0.0140323	0.0140505	0.0140694	0.0140873	0.0141034	0.014117	0.014128	0.0141366	0.0141427	0.014147	0.0141495	0.0141504	0.01415	0.0141485	0.014146	0.0141429	0.0141392	0.0141349	0.0141303	0.0141254	0.0141204	0.0141153	0.0141101	0.0141049	0.0140998	0.0140947	0.0140898	0.014085	0.0140804	0.0140759	0.0140716	0.0140674	0.0140635	0.0140598	0.0140562	0.0140527	0.0140496	0.0140466	0.0140437	0.014041	0.0140384	0.0140361	0.0140339	0.0140318	0.0140299	0.014028
0.0108979	0.0108979	0.0108983	0.0108997	0.0109025	0.0109067	0.0109121	0.0109182	0.0109247	0.0109313	0.0109376	0.0109434	0.0109486	0.010953	0.0109566	0.0109594	0.0109614	0.0109625	0.0109628	0.0109626	0.0109619	0.0109605	0.0109587	0.0109566	0.0109543	0.0109517	0.0109489	0.0109461	0.0109432	0.0109404	0.0109375	0.0109347	0.010932	0.0109294	0.0109269	0.0109246	0.0109223	0.0109202	0.0109183	0.0109164	0.0109147	0.0109131	0.0109116	0.0109103	0.010909	0.0109079	0.0109069	0.010906	0.0109051	0.0109043
0.0167908	0.0167908	0.0167909	0.0167912	0.0167918	0.0167928	0.016794	0.0167954	0.0167969	0.0167984	0.0167999	0.0168012	0.0168024	0.0168034	0.0168042	0.0168047	0.0168051	0.0168053	0.0168052	0.0168051	0.0168048	0.0168043	0.0168038	0.0168031	0.0168024	0.0168017	0.0168009	0.0168002	0.0167994	0.0167987	0.016798	0.0167973	0.0167966	0.016796	0.0167954	0.0167949	0.0167944	0.016794	0.0167936	0.0167932	0.0167929	0.0167926	0.0167924	0.0167921	0.0167919	0.0167918	0.0167916	0.0167915	0.0167914	0.0167913
0.011774	0.0117741	0.0117756	0.0117801	0.0117869	0.0117948	0.0118026	0.0118098	0.0118159	0.0118209	0.0118248	0.0118277	0.0118296	0.0118307	0.0118311	0.011831	0.0118303	0.0118293	0.0118279	0.0118263	0.0118246	0.0118226	0.0118205	0.0118184	0.0118163	0.0118141	0.011812	0.0118099	0.0118079	0.0118059	0.0118039	0.0118021	0.0118003	0.0117986	0.011797	0.0117954	0.011794	0.0117926	0.0117913	0.0117901	0.0117889	0.0117879	0.0117869	0.0117859	0.011785	0.0117842	0.0117834	0.0117827	0.011782	0.0117814
0.0376837	0.0376837	0.0376838	0.037684	0.0376845	0.0376851	0.037686	0.037687	0.0376882	0.0376894	0.0376908	0.0376921	0.0376933	0.0376945	0.0376956	0.0376965	0.0376972	0.0376979	0.0376982	0.0376985	0.0376985	0.0376984	0.0376981	0.0376978	0.0376972	0.0376966	0.0376959	0.0376951	0.0376942	0.0376933	0.0376924	0.0376915	0.0376906	0.0376896	0.0376888	0.0376879	0.0376871	0.0376863	0.0376856	0.0376849	0.0376844	0.0376839	0.0376833	0.037683	0.0376827	0.0376823	0.0376822	0.037682	0.0376818	0.0376818
0.0041234	0.0041234	0.00412348	0.00412376	0.00412433	0.0041253	0.00412659	0.0041282	0.00413008	0.00413215	0.00413434	0.00413654	0.00413869	0.00414072	0.00414249	0.00414398	0.00414514	0.00414602	0.00414633	0.00414627	0.00414585	0.00414495	0.0041436	0.00414196	0.00413999	0.00413766	0.00413517	0.00413254	0.00412978	0.00412702	0.00412429	0.00412168	0.00411929	0.00411699	0.00411515	0.00411342	0.00411223	0.00411125	0.00411074	0.00411055	0.00411071	0.00411128	0.00411206	0.00411327	0.00411458	0.00411624	0.00411793	0.0041198	0.00412167	0.00412355
0.0209169	0.020917	0.0209175	0.020918	0.0209185	0.020919	0.0209193	0.0209196	0.0209197	0.0209198	0.0209199	0.0209198	0.0209198	0.0209196	0.0209195	0.0209193	0.0209191	0.020919	0.0209188	0.0209186	0.0209184	0.0209182	0.0209181	0.0209179	0.0209178	0.0209176	0.0209175	0.0209174	0.0209173	0.0209172	0.0209172	0.0209171	0.0209171	0.020917	0.020917	0.020917	0.020917	0.020917	0.0209169	0.0209169	0.0209169	0.0209169	0.0209169	0.0209169	0.0209169	0.0209169	0.0209169	0.0209169	0.0209169	0.0209169
0.0198249	0.0198249	0.019825	0.0198253	0.0198258	0.0198268	0.019828	0.0198296	0.0198315	0.0198336	0.0198358	0.019838	0.0198401	0.0198421	0.0198439	0.0198455	0.0198467	0.0198477	0.0198483	0.0198486	0.0198486	0.0198483	0.0198478	0.019847	0.0198461	0.019845	0.0198438	0.0198425	0.0198411	0.0198398	0.0198385	0.0198371	0.0198359	0.0198347	0.0198336	0.0198326	0.0198316	0.0198308	0.01983	0.0198294	0.0198288	0.0198283	0.0198279	0.0198275	0.0198272	0.0198269	0.0198267	0.0198265	0.0198264	0.0198262
0.0558418	0.055842	0.0558441	0.0558468	0.0558494	0.0558516	0.0558535	0.055855	0.0558562	0.0558571	0.0558577	0.0558581	0.0558584	0.0558586	0.0558586	0.0558585	0.0558583	0.0558581	0.0558578	0.0558574	0.055857	0.0558566	0.0558561	0.0558557	0.0558552	0.0558547	0.0558543	0.0558538	0.0558533	0.0558529	0.0558524	0.055852	0.0558515	0.0558511	0.0558507	0.0558503	0.0558499	0.0558495	0.0558492	0.0558489	0.0558485	0.0558482	0.0558479	0.0558476	0.0558473	0.0558471	0.0558468	0.0558466	0.0558463	0.0558461
0.0146256	0.0146257	0.0146269	0.0146313	0.0146391	0.0146492	0.0146605	0.014672	0.0146827	0.0146923	0.0147004	0.0147068	0.0147116	0.0147148	0.0147166	0.0147171	0.0147166	0.0147149	0.0147126	0.0147097	0.0147064	0.0147026	0.0146986	0.0146945	0.0146903	0.0146861	0.0146819	0.0146779	0.0146739	0.0146701	0.0146666	0.0146631	0.0146599	0.0146568	0.014654	0.0146514	0.0146489	0.0146467	0.0146446	0.0146428	0.014641	0.0146395	0.014638	0.0146367	0.0146355	0.0146346	0.0146336	0.0146327	0.0146319	0.0146313
0.0112725	0.0112725	0.0112733	0.0112761	0.011281	0.0112876	0.0112949	0.0113025	0.0113096	0.0113161	0.0113215	0.0113259	0.0113293	0.0113316	0.0113329	0.0113334	0.0113332	0.0113323	0.011331	0.0113292	0.0113271	0.0113247	0.0113222	0.0113195	0.0113168	0.0113141	0.0113114	0.0113087	0.0113062	0.0113036	0.0113013	0.011299	0.0112968	0.0112948	0.0112929	0.0112912	0.0112894	0.011288	0.0112865	0.0112852	0.011284	0.0112829	0.0112819	0.011281	0.0112802	0.0112794	0.0112787	0.0112781	0.0112775	0.011277
0.00829609	0.00829635	0.00830273	0.00832828	0.00838198	0.00846598	0.00857755	0.0087108	0.00885923	0.00901436	0.00916828	0.0093131	0.00944143	0.00954909	0.00963031	0.00968134	0.00970219	0.00969156	0.00964954	0.00958118	0.00948965	0.0093771	0.00925007	0.00911427	0.00897451	0.00883581	0.00870311	0.00857986	0.00846876	0.00837201	0.00829194	0.00822929	0.00818272	0.00815148	0.00813442	0.00812994	0.00813675	0.00815276	0.00817532	0.0082025	0.00823255	0.00826358	0.00829421	0.00832313	0.00834929	0.00837187	0.0083903	0.00840423	0.00841363	0.00841851
0.0197123	0.0197124	0.0197133	0.0197167	0.0197237	0.0197345	0.0197484	0.0197645	0.0197816	0.0197989	0.0198154	0.0198304	0.0198432	0.0198535	0.0198612	0.019866	0.0198682	0.0198679	0.0198653	0.0198606	0.0198542	0.0198465	0.0198375	0.0198279	0.0198179	0.0198077	0.0197975	0.0197877	0.0197783	0.0197694	0.0197613	0.0197536	0.0197469	0.0197407	0.0197355	0.0197308	0.019727	0.0197236	0.019721	0.0197187	0.019717	0.0197156	0.0197146	0.0197138	0.0197134	0.019713	0.0197129	0.0197129	0.0197129	0.019713
0.037869	0.037869	0.0378692	0.0378697	0.0378705	0.0378716	0.0378728	0.0378741	0.0378753	0.0378766	0.0378776	0.0378785	0.0378793	0.0378799	0.0378803	0.0378805	0.0378807	0.0378807	0.0378806	0.0378805	0.0378802	0.0378799	0.0378795	0.0378791	0.0378786	0.0378781	0.0378775	0.0378769	0.0378764	0.0378758	0.0378753	0.0378747	0.0378741	0.0378736	0.0378731	0.0378726	0.037872	0.0378716	0.0378712	0.0378707	0.0378703	0.03787	0.0378697	0.0378693	0.0378691	0.0378688	0.0378686	0.0378684	0.0378682	0.037868
0.037869	0.037869	0.0378692	0.0378697	0.0378705	0.0378716	0.0378728	0.0378741	0.0378753	0.0378766	0.0378776	0.0378785	0.0378793	0.0378799	0.0378803	0.0378805	0.0378807	0.0378807	0.0378806	0.0378805	0.0378802	0.0378799	0.0378795	0.0378791	0.0378786	0.0378781	0.0378775	0.0378769	0.0378764	0.0378758	0.0378753	0.0378747	0.0378741	0.0378736	0.0378731	0.0378726	0.037872	0.0378716	0.0378712	0.0378707	0.0378703	0.03787	0.0378697	0.0378693	0.0378691	0.0378688	0.0378686	0.0378684	0.0378682	0.037868
0.0141284	0.0141285	0.0141289	0.0141308	0.0141346	0.0141409	0.0141492	0.0141595	0.0141712	0.0141839	0.014197	0.0142101	0.0142227	0.0142346	0.0142454	0.014255	0.0142632	0.0142699	0.014275	0.0142786	0.0142809	0.0142819	0.0142816	0.0142802	0.0142777	0.0142742	0.0142703	0.0142655	0.0142603	0.0142547	0.0142488	0.0142427	0.0142365	0.0142302	0.014224	0.0142179	0.0142119	0.0142061	0.0142004	0.0141951	0.0141899	0.0141851	0.0141804	0.0141761	0.0141721	0.0141682	0.0141647	0.0141613	0.0141584	0.0141555
0.0146746	0.0146747	0.0146756	0.0146766	0.0146776	0.0146784	0.014679	0.0146796	0.01468	0.0146803	0.0146805	0.0146806	0.0146806	0.0146807	0.0146806	0.0146805	0.0146804	0.0146803	0.0146801	0.0146799	0.0146797	0.0146795	0.0146793	0.0146791	0.0146789	0.0146787	0.0146785	0.0146783	0.0146782	0.014678	0.0146778	0.0146776	0.0146775	0.0146773	0.0146772	0.014677	0.0146769	0.0146767	0.0146766	0.0146765	0.0146764	0.0146763	0.0146762	0.0146761	0.014676	0.0146759	0.0146758	0.0146757	0.0146757	0.0146756
0.0119811	0.0119811	0.0119818	0.011984	0.011988	0.0119933	0.0119994	0.0120056	0.0120115	0.0120168	0.0120214	0.0120253	0.0120284	0.0120307	0.0120323	0.0120333	0.0120337	0.0120336	0.0120332	0.0120324	0.0120313	0.0120299	0.0120285	0.0120268	0.012025	0.0120231	0.0120213	0.0120193	0.0120174	0.0120155	0.0120136	0.0120117	0.0120099	0.0120081	0.0120064	0.0120047	0.0120031	0.0120015	0.0120001	0.0119987	0.0119974	0.0119961	0.0119949	0.0119938	0.0119927	0.0119917	0.0119908	0.0119899	0.0119891	0.0119883
0.00663283	0.00663286	0.00663348	0.00663598	0.00664161	0.00665076	0.00666365	0.00667999	0.00669935	0.00672084	0.00674378	0.0067671	0.00679002	0.00681143	0.00683063	0.00684694	0.00685992	0.00686911	0.00687431	0.00687547	0.0068727	0.00686613	0.00685624	0.0068435	0.00682859	0.00681213	0.0067947	0.00677689	0.00675926	0.00674234	0.00672628	0.00671186	0.00669924	0.00668825	0.00667894	0.00667176	0.0066665	0.00666267	0.00666017	0.00665903	0.00665897	0.00665952	0.0066605	0.00666183	0.00666315	0.00666437	0.00666534	0.00666583	0.00666594	0.00666565
0.0174742	0.0174744	0.0174778	0.0174867	0.0174989	0.0175115	0.0175232	0.0175332	0.0175411	0.0175471	0.0175513	0.0175538	0.0175546	0.0175541	0.0175523	0.0175496	0.017546	0.0175417	0.0175369	0.0175318	0.0175264	0.017521	0.0175156	0.0175103	0.0175053	0.0175004	0.017496	0.0174919	0.0174881	0.0174848	0.0174818	0.0174792	0.0174771	0.0174752	0.0174737	0.0174726	0.0174717	0.017471	0.0174706	0.0174703	0.0174702	0.0174702	0.0174704	0.0174706	0.0174709	0.0174712	0.0174716	0.017472	0.0174723	0.0174727
0.028302	0.0283021	0.0283029	0.028304	0.028305	0.0283058	0.0283065	0.0283071	0.0283075	0.0283079	0.0283081	0.0283083	0.0283084	0.0283084	0.0283084	0.0283083	0.0283082	0.0283081	0.028308	0.0283078	0.0283076	0.0283074	0.0283072	0.028307	0.0283068	0.0283066	0.0283064	0.0283063	0.0283061	0.0283059	0.0283057	0.0283055	0.0283053	0.0283052	0.028305	0.0283048	0.0283047	0.0283045	0.0283044	0.0283043	0.0283042	0.028304	0.0283039	0.0283038	0.0283037	0.0283036	0.0283035	0.0283034	0.0283033	0.0283033
0.0346366	0.0346368	0.0346377	0.0346389	0.03464	0.034641	0.0346418	0.0346425	0.034643	0.0346434	0.0346437	0.0346439	0.034644	0.034644	0.0346439	0.0346438	0.0346436	0.0346433	0.0346431	0.0346428	0.0346425	0.0346421	0.0346418	0.0346414	0.0346411	0.0346407	0.0346403	0.0346399	0.0346396	0.0346392	0.0346389	0.0346386	0.0346383	0.034638	0.0346377	0.0346374	0.0346372	0.0346369	0.0346367	0.0346365	0.0346363	0.0346362	0.034636	0.0346359	0.0346358	0.0346357	0.0346356	0.0346355	0.0346355	0.0346355
0.0258105	0.0258106	0.0258115	0.0258147	0.0258202	0.0258273	0.025835	0.0258426	0.0258494	0.0258553	0.02586	0.0258635	0.0258658	0.025867	0.0258672	0.0258665	0.025865	0.0258629	0.0258603	0.0258575	0.0258544	0.0258511	0.0258478	0.0258445	0.0258412	0.025838	0.0258352	0.0258324	0.0258297	0.0258274	0.0258251	0.0258231	0.0258214	0.0258196	0.0258183	0.0258171	0.0258159	0.0258151	0.0258142	0.0258135	0.025813	0.0258124	0.0258121	0.0258118	0.0258115	0.0258113	0.0258112	0.025811	0.0258109	0.0258108
0.0134171	0.0134173	0.0134201	0.0134294	0.0134452	0.0134653	0.013487	0.0135084	0.013528	0.0135449	0.0135591	0.0135703	0.0135783	0.0135838	0.013587	0.0135881	0.0135873	0.0135849	0.0135813	0.0135767	0.0135714	0.0135655	0.0135591	0.0135524	0.0135456	0.0135387	0.0135318	0.013525	0.0135184	0.0135119	0.0135056	0.0134997	0.0134938	0.0134885	0.0134833	0.0134784	0.0134737	0.0134695	0.0134653	0.0134616	0.013458	0.0134548	0.0134516	0.0134488	0.0134461	0.0134438	0.0134414	0.0134395	0.0134376	0.0134357
0.0268774	0.0268774	0.0268775	0.0268777	0.0268781	0.0268787	0.0268795	0.0268805	0.0268816	0.0268828	0.026884	0.0268851	0.0268861	0.0268869	0.0268875	0.0268878	0.026888	0.0268878	0.0268875	0.026887	0.0268862	0.0268854	0.0268844	0.0268835	0.0268825	0.0268816	0.0268807	0.0268799	0.0268792	0.0268786	0.0268782	0.0268779	0.0268776	0.0268774	0.0268774	0.0268773	0.0268774	0.0268775	0.0268776	0.0268777	0.0268778	0.0268779	0.026878	0.0268781	0.0268781	0.0268782	0.0268782	0.0268781	0.0268781	0.026878
0.0148148	0.0148148	0.0148153	0.0148174	0.0148215	0.0148281	0.0148369	0.0148474	0.0148593	0.0148718	0.0148846	0.014897	0.0149088	0.0149196	0.0149293	0.0149375	0.0149443	0.0149495	0.0149533	0.0149557	0.0149567	0.0149563	0.0149549	0.0149525	0.0149492	0.0149453	0.0149406	0.0149355	0.0149301	0.0149244	0.0149185	0.0149126	0.0149066	0.0149008	0.014895	0.0148893	0.014884	0.0148787	0.0148737	0.014869	0.0148643	0.0148603	0.0148562	0.0148526	0.0148492	0.0148459	0.0148431	0.0148403	0.0148378	0.0148355
0.0349175	0.0349176	0.0349186	0.0349199	0.0349212	0.0349222	0.0349231	0.0349238	0.0349243	0.0349247	0.0349249	0.0349251	0.0349252	0.0349252	0.0349251	0.034925	0.0349249	0.0349247	0.0349245	0.0349242	0.034924	0.0349237	0.0349235	0.0349232	0.0349229	0.0349227	0.0349224	0.0349222	0.0349219	0.0349217	0.0349215	0.0349212	0.034921	0.0349208	0.0349206	0.0349204	0.0349202	0.0349201	0.0349199	0.0349198	0.0349196	0.0349195	0.0349194	0.0349192	0.0349191	0.034919	0.0349189	0.0349188	0.0349187	0.0349186
0.0113473	0.0113485	0.0113685	0.0114092	0.0114545	0.011496	0.011531	0.0115584	0.0115786	0.0115919	0.0115991	0.0116009	0.0115977	0.0115906	0.0115803	0.0115674	0.0115527	0.0115368	0.0115202	0.0115034	0.0114869	0.0114708	0.0114554	0.0114408	0.0114275	0.0114154	0.0114044	0.0113944	0.0113858	0.0113783	0.0113718	0.0113661	0.0113617	0.0113579	0.0113547	0.0113523	0.0113504	0.0113489	0.0113479	0.0113472	0.0113467	0.0113464	0.0113463	0.0113464	0.0113465	0.0113467	0.0113468	0.0113471	0.0113473	0.0113475
0.014057	0.0140571	0.0140577	0.0140584	0.0140591	0.0140597	0.0140602	0.0140606	0.0140608	0.0140611	0.0140612	0.0140613	0.0140613	0.0140613	0.0140613	0.0140612	0.0140612	0.014061	0.0140609	0.0140608	0.0140607	0.0140605	0.0140604	0.0140602	0.0140601	0.01406	0.0140598	0.0140597	0.0140595	0.0140594	0.0140593	0.0140592	0.014059	0.0140589	0.0140588	0.0140587	0.0140586	0.0140585	0.0140584	0.0140583	0.0140583	0.0140582	0.0140581	0.0140581	0.014058	0.0140579	0.0140579	0.0140578	0.0140578	0.0140577
0.0120811	0.0120811	0.0120821	0.0120855	0.0120915	0.0120994	0.0121082	0.0121172	0.0121257	0.0121332	0.0121397	0.012145	0.012149	0.0121519	0.0121536	0.0121544	0.0121544	0.0121537	0.0121523	0.0121503	0.0121479	0.012145	0.012142	0.0121388	0.0121354	0.0121319	0.0121284	0.0121249	0.0121214	0.0121181	0.0121148	0.0121117	0.0121086	0.0121058	0.012103	0.0121006	0.0120982	0.012096	0.012094	0.0120921	0.0120904	0.0120889	0.0120875	0.0120862	0.0120852	0.0120842	0.0120834	0.0120827	0.012082	0.0120814
0.0262707	0.0262708	0.0262716	0.0262725	0.0262735	0.0262742	0.0262749	0.0262754	0.0262758	0.026276	0.0262762	0.0262763	0.0262763	0.0262763	0.0262762	0.026276	0.0262759	0.0262757	0.0262755	0.0262753	0.026275	0.0262748	0.0262746	0.0262744	0.0262741	0.0262739	0.0262737	0.0262735	0.0262733	0.0262731	0.0262729	0.0262728	0.0262726	0.0262725	0.0262723	0.0262722	0.0262721	0.026272	0.0262719	0.0262718	0.0262717	0.0262716	0.0262715	0.0262714	0.0262714	0.0262713	0.0262713	0.0262712	0.0262712	0.0262711
0.0258105	0.0258106	0.0258115	0.0258147	0.0258202	0.0258273	0.025835	0.0258426	0.0258494	0.0258553	0.02586	0.0258635	0.0258658	0.025867	0.0258672	0.0258665	0.025865	0.0258629	0.0258603	0.0258575	0.0258544	0.0258511	0.0258478	0.0258445	0.0258412	0.025838	0.0258352	0.0258324	0.0258297	0.0258274	0.0258251	0.0258231	0.0258214	0.0258196	0.0258183	0.0258171	0.0258159	0.0258151	0.0258142	0.0258135	0.025813	0.0258124	0.0258121	0.0258118	0.0258115	0.0258113	0.0258112	0.025811	0.0258109	0.0258108
0.0191169	0.0191246	0.0191718	0.0192295	0.0192815	0.0193246	0.0193579	0.0193817	0.019397	0.0194044	0.0194059	0.0194016	0.0193928	0.0193805	0.0193658	0.0193492	0.0193315	0.0193131	0.0192946	0.0192764	0.0192589	0.0192422	0.0192264	0.0192119	0.0191986	0.0191865	0.0191754	0.0191659	0.0191574	0.0191497	0.0191434	0.0191379	0.019133	0.0191293	0.019126	0.0191232	0.0191213	0.0191194	0.0191182	0.0191171	0.0191164	0.0191159	0.0191155	0.0191153	0.0191152	0.0191152	0.0191152	0.0191154	0.0191155	0.0191156
0.0121186	0.0121187	0.0121215	0.0121301	0.0121437	0.0121596	0.0121757	0.0121907	0.0122038	0.0122146	0.0122233	0.01223	0.0122346	0.0122375	0.0122389	0.0122391	0.0122383	0.0122367	0.0122343	0.0122313	0.0122278	0.0122239	0.0122199	0.0122156	0.0122113	0.0122068	0.0122024	0.012198	0.0121936	0.0121894	0.0121853	0.0121812	0.0121774	0.0121736	0.0121701	0.0121667	0.0121635	0.0121604	0.0121575	0.0121548	0.0121522	0.0121498	0.0121474	0.0121454	0.0121433	0.0121415	0.0121398	0.012138	0.0121366	0.0121352
0.0146746	0.0146747	0.0146756	0.0146766	0.0146776	0.0146784	0.014679	0.0146796	0.01468	0.0146803	0.0146805	0.0146806	0.0146806	0.0146807	0.0146806	0.0146805	0.0146804	0.0146803	0.0146801	0.0146799	0.0146797	0.0146795	0.0146793	0.0146791	0.0146789	0.0146787	0.0146785	0.0146783	0.0146782	0.014678	0.0146778	0.0146776	0.0146775	0.0146773	0.0146772	0.014677	0.0146769	0.0146767	0.0146766	0.0146765	0.0146764	0.0146763	0.0146762	0.0146761	0.014676	0.0146759	0.0146758	0.0146757	0.0146757	0.0146756
0.0391727	0.0391729	0.039174	0.0391756	0.039177	0.0391783	0.0391794	0.0391803	0.0391809	0.0391815	0.0391819	0.0391822	0.0391824	0.0391824	0.0391825	0.0391824	0.0391822	0.0391821	0.0391818	0.0391816	0.0391813	0.039181	0.0391807	0.0391804	0.03918	0.0391797	0.0391793	0.039179	0.0391787	0.0391783	0.039178	0.0391777	0.0391774	0.0391771	0.0391768	0.0391765	0.0391763	0.039176	0.0391757	0.0391755	0.0391753	0.0391751	0.0391749	0.0391747	0.0391746	0.0391744	0.0391742	0.0391741	0.039174	0.0391739
0.0307098	0.0307098	0.0307099	0.0307102	0.0307107	0.0307114	0.0307122	0.0307132	0.0307142	0.0307153	0.0307162	0.0307169	0.0307175	0.0307178	0.0307178	0.0307176	0.0307172	0.0307165	0.0307156	0.0307146	0.0307135	0.0307124	0.0307113	0.0307102	0.0307093	0.0307084	0.0307079	0.0307073	0.0307071	0.030707	0.0307071	0.0307073	0.0307077	0.0307082	0.0307087	0.0307093	0.0307099	0.0307104	0.030711	0.0307114	0.0307117	0.0307119	0.030712	0.030712	0.0307119	0.0307117	0.0307114	0.0307111	0.0307107	0.0307103
0.0305349	0.0305349	0.0305349	0.030535	0.0305352	0.0305354	0.0305357	0.0305362	0.0305366	0.0305371	0.0305377	0.0305382	0.0305388	0.0305394	0.0305399	0.0305404	0.0305409	0.0305413	0.0305417	0.030542	0.0305423	0.0305425	0.0305426	0.0305428	0.0305428	0.0305428	0.0305428	0.0305426	0.0305425	0.0305423	0.0305421	0.0305418	0.0305416	0.0305413	0.030541	0.0305407	0.0305404	0.03054	0.0305397	0.0305394	0.0305391	0.0305387	0.0305384	0.0305381	0.0305378	0.0305375	0.0305372	0.0305369	0.0305367	0.0305364
0.0308966	0.0308967	0.0308976	0.0308987	0.0308998	0.0309007	0.0309014	0.030902	0.0309024	0.0309026	0.0309027	0.0309028	0.0309027	0.0309025	0.0309023	0.0309021	0.0309018	0.0309015	0.0309011	0.0309008	0.0309005	0.0309001	0.0308998	0.0308995	0.0308992	0.0308989	0.0308987	0.0308984	0.0308982	0.030898	0.0308978	0.0308977	0.0308975	0.0308974	0.0308973	0.0308972	0.0308971	0.030897	0.030897	0.0308969	0.0308968	0.0308968	0.0308968	0.0308967	0.0308967	0.0308967	0.0308967	0.0308967	0.0308966	0.0308966
0.0219348	0.0219349	0.0219379	0.0219469	0.0219605	0.0219759	0.021991	0.0220045	0.0220161	0.0220251	0.0220318	0.0220363	0.0220388	0.0220394	0.0220387	0.0220367	0.0220335	0.0220296	0.0220251	0.0220202	0.022015	0.0220096	0.0220042	0.0219988	0.0219935	0.0219884	0.0219835	0.021979	0.0219746	0.0219706	0.0219668	0.0219633	0.0219602	0.0219572	0.0219546	0.0219522	0.0219501	0.0219482	0.0219466	0.0219449	0.0219437	0.0219425	0.0219414	0.0219405	0.0219397	0.021939	0.0219384	0.0219379	0.0219374	0.021937
0.0232795	0.0232795	0.0232797	0.0232804	0.023282	0.0232846	0.0232882	0.0232929	0.0232986	0.023305	0.023312	0.0233194	0.023327	0.0233347	0.0233423	0.0233496	0.0233566	0.0233632	0.0233692	0.0233747	0.0233797	0.0233838	0.0233875	0.0233906	0.0233928	0.0233947	0.0233957	0.0233965	0.0233965	0.0233961	0.0233953	0.0233941	0.0233926	0.0233905	0.0233884	0.0233858	0.0233831	0.0233803	0.0233772	0.0233741	0.0233709	0.0233675	0.0233642	0.0233608	0.0233574	0.0233541	0.0233507	0.0233474	0.0233442	0.023341
0.0211954	0.0211954	0.0211954	0.0211957	0.0211961	0.0211967	0.0211974	0.0211983	0.0211992	0.0212002	0.0212011	0.021202	0.0212028	0.0212035	0.021204	0.0212045	0.0212048	0.021205	0.021205	0.0212049	0.0212047	0.0212045	0.0212041	0.0212037	0.0212032	0.0212026	0.021202	0.0212014	0.0212007	0.0212001	0.0211994	0.0211988	0.0211981	0.0211975	0.0211969	0.0211963	0.0211958	0.0211953	0.0211949	0.0211944	0.0211941	0.0211938	0.0211935	0.0211933	0.0211932	0.021193	0.0211929	0.0211929	0.0211928	0.0211928
0.0204586	0.0204586	0.0204587	0.020459	0.0204595	0.0204603	0.0204614	0.0204627	0.0204643	0.020466	0.0204678	0.0204695	0.0204712	0.0204728	0.0204742	0.0204753	0.0204762	0.0204769	0.0204771	0.0204773	0.020477	0.0204766	0.0204759	0.0204751	0.0204741	0.020473	0.0204718	0.0204706	0.0204694	0.0204681	0.0204669	0.0204658	0.0204647	0.0204637	0.0204628	0.0204619	0.0204613	0.0204607	0.0204602	0.0204598	0.0204594	0.0204592	0.020459	0.0204588	0.0204587	0.0204587	0.0204587	0.0204587	0.0204587	0.0204588
0.028454	0.0284541	0.0284546	0.0284553	0.028456	0.0284565	0.028457	0.0284573	0.0284574	0.0284574	0.0284573	0.028457	0.0284567	0.0284563	0.0284559	0.0284554	0.028455	0.0284546	0.0284542	0.0284539	0.0284536	0.0284534	0.0284533	0.0284532	0.0284532	0.0284532	0.0284533	0.0284534	0.0284535	0.0284537	0.0284538	0.0284539	0.0284541	0.0284542	0.0284542	0.0284543	0.0284543	0.0284544	0.0284544	0.0284543	0.0284543	0.0284542	0.0284542	0.0284541	0.0284541	0.028454	0.028454	0.0284539	0.0284539	0.0284538
0.011377	0.011377	0.0113771	0.0113774	0.011378	0.0113792	0.0113807	0.0113827	0.0113851	0.0113878	0.0113909	0.011394	0.0113973	0.0114007	0.011404	0.0114073	0.0114105	0.0114134	0.0114162	0.0114187	0.011421	0.011423	0.0114247	0.0114262	0.0114273	0.0114283	0.0114289	0.0114293	0.0114293	0.0114294	0.011429	0.0114286	0.0114279	0.0114271	0.0114261	0.011425	0.0114239	0.0114225	0.0114212	0.0114197	0.0114182	0.0114167	0.0114151	0.0114136	0.011412	0.0114104	0.0114088	0.0114073	0.0114057	0.0114042
0.0141862	0.0141862	0.0141866	0.0141873	0.014188	0.0141887	0.0141892	0.0141896	0.01419	0.0141902	0.0141904	0.0141905	0.0141906	0.0141906	0.0141905	0.0141905	0.0141904	0.0141903	0.0141902	0.0141901	0.0141899	0.0141898	0.0141896	0.0141895	0.0141893	0.0141892	0.014189	0.0141889	0.0141887	0.0141886	0.0141884	0.0141883	0.0141882	0.014188	0.0141879	0.0141878	0.0141877	0.0141876	0.0141875	0.0141874	0.0141873	0.0141872	0.0141871	0.0141871	0.014187	0.0141869	0.0141869	0.0141868	0.0141867	0.0141867
0.0169442	0.0169443	0.0169468	0.0169554	0.0169706	0.0169907	0.0170131	0.017036	0.0170578	0.0170775	0.0170945	0.0171089	0.0171202	0.0171289	0.0171351	0.0171392	0.0171413	0.0171417	0.0171404	0.0171384	0.0171349	0.0171307	0.017126	0.0171206	0.0171148	0.0171088	0.0171025	0.017096	0.0170896	0.0170831	0.0170766	0.0170703	0.017064	0.0170579	0.0170519	0.0170462	0.0170406	0.0170353	0.0170301	0.0170252	0.0170204	0.0170159	0.0170116	0.0170074	0.0170036	0.0169998	0.0169964	0.0169931	0.0169899	0.016987
0.0233128	0.0233132	0.0233197	0.0233347	0.023353	0.0233706	0.0233861	0.0233988	0.0234087	0.0234158	0.0234204	0.0234228	0.0234231	0.0234218	0.0234188	0.0234152	0.0234103	0.023405	0.0233992	0.023393	0.0233867	0.0233804	0.0233743	0.0233683	0.0233626	0.0233572	0.0233521	0.0233475	0.023343	0.0233392	0.0233356	0.0233324	0.0233296	0.0233271	0.0233248	0.023323	0.0233212	0.0233198	0.0233185	0.0233175	0.0233165	0.0233158	0.0233152	0.0233147	0.0233143	0.023314	0.0233137	0.0233135	0.0233133	0.0233132
0.00993371	0.00993376	0.00993482	0.00993937	0.00994933	0.00996583	0.00998946	0.0100197	0.0100556	0.0100961	0.0101395	0.0101843	0.0102289	0.0102715	0.0103111	0.0103463	0.0103763	0.0103999	0.0104166	0.0104264	0.0104299	0.010427	0.0104181	0.0104039	0.0103851	0.0103625	0.0103369	0.010309	0.0102804	0.0102513	0.0102225	0.0101948	0.0101681	0.0101431	0.0101207	0.0101001	0.0100813	0.0100656	0.0100518	0.0100397	0.0100298	0.0100216	0.0100146	0.0100089	0.0100044	0.0100004	0.00999709	0.00999431	0.0099917	0.00998926
0.0162621	0.0163034	0.0165558	0.0168587	0.0171297	0.0173535	0.0175294	0.0176623	0.0177583	0.017821	0.0178579	0.0178734	0.0178695	0.0178528	0.0178247	0.0177875	0.0177434	0.0176942	0.0176412	0.0175858	0.0175288	0.0174712	0.0174136	0.0173565	0.0173004	0.0172455	0.017192	0.0171405	0.017091	0.0170433	0.0169976	0.0169539	0.0169126	0.0168733	0.0168355	0.0168002	0.0167668	0.0167347	0.016705	0.0166769	0.0166501	0.0166257	0.0166017	0.0165801	0.0165589	0.01654	0.0165213	0.0165046	0.0164882	0.0164736
0.0238458	0.0238458	0.0238462	0.023847	0.0238482	0.0238494	0.0238505	0.0238514	0.0238521	0.0238527	0.023853	0.0238533	0.0238534	0.0238533	0.0238532	0.023853	0.0238528	0.0238525	0.0238521	0.0238518	0.0238514	0.023851	0.0238506	0.0238503	0.0238499	0.0238496	0.0238492	0.0238489	0.0238486	0.0238483	0.0238481	0.0238478	0.0238476	0.0238474	0.0238472	0.0238471	0.0238469	0.0238468	0.0238466	0.0238465	0.0238464	0.0238464	0.0238463	0.0238462	0.0238462	0.0238461	0.0238461	0.023846	0.023846	0.023846
0.00915332	0.00915333	0.0091535	0.00915426	0.0091559	0.00915867	0.00916249	0.00916749	0.00917338	0.00918	0.00918715	0.00919461	0.0092021	0.00920946	0.00921641	0.00922277	0.00922843	0.00923332	0.00923735	0.00924054	0.00924261	0.00924376	0.00924409	0.00924364	0.00924246	0.00924045	0.00923785	0.00923493	0.00923148	0.00922776	0.00922387	0.00921976	0.00921563	0.00921147	0.00920739	0.00920339	0.00919951	0.00919589	0.00919232	0.0091891	0.00918596	0.00918317	0.00918047	0.00917811	0.00917584	0.00917388	0.00917199	0.00917038	0.00916883	0.00916752
0.0127203	0.0127203	0.0127205	0.0127213	0.0127228	0.0127251	0.012728	0.0127315	0.0127352	0.012739	0.0127426	0.0127461	0.0127492	0.0127519	0.0127542	0.0127559	0.0127573	0.0127582	0.0127586	0.0127587	0.0127584	0.0127579	0.012757	0.0127559	0.0127547	0.0127533	0.0127518	0.0127502	0.0127486	0.012747	0.0127454	0.0127437	0.0127421	0.0127407	0.0127392	0.0127377	0.0127364	0.0127351	0.0127339	0.0127328	0.0127317	0.0127307	0.0127298	0.0127289	0.0127281	0.0127274	0.0127267	0.0127261	0.0127255	0.012725
0.0224184	0.0224185	0.022419	0.0224198	0.0224204	0.022421	0.0224215	0.0224218	0.0224221	0.0224223	0.0224224	0.0224225	0.0224225	0.0224225	0.0224224	0.0224223	0.0224222	0.022422	0.0224219	0.0224217	0.0224216	0.0224214	0.0224212	0.0224211	0.0224209	0.0224208	0.0224206	0.0224205	0.0224203	0.0224202	0.0224201	0.0224199	0.0224198	0.0224197	0.0224196	0.0224195	0.0224194	0.0224193	0.0224193	0.0224192	0.0224191	0.0224191	0.022419	0.022419	0.0224189	0.0224189	0.0224188	0.0224188	0.0224188	0.0224187
0.0324848	0.032485	0.0324859	0.0324872	0.0324884	0.0324894	0.0324902	0.0324909	0.0324914	0.0324918	0.032492	0.0324922	0.0324923	0.0324923	0.0324922	0.0324922	0.032492	0.0324919	0.0324917	0.0324915	0.0324912	0.032491	0.0324908	0.0324905	0.0324903	0.03249	0.0324898	0.0324895	0.0324893	0.0324891	0.0324889	0.0324887	0.0324884	0.0324882	0.0324881	0.0324879	0.0324877	0.0324875	0.0324874	0.0324872	0.0324871	0.032487	0.0324868	0.0324867	0.0324866	0.0324865	0.0324864	0.0324863	0.0324862	0.0324861
0.0376837	0.0376837	0.0376838	0.037684	0.0376845	0.0376851	0.037686	0.037687	0.0376882	0.0376894	0.0376908	0.0376921	0.0376933	0.0376945	0.0376956	0.0376965	0.0376972	0.0376979	0.0376982	0.0376985	0.0376985	0.0376984	0.0376981	0.0376978	0.0376972	0.0376966	0.0376959	0.0376951	0.0376942	0.0376933	0.0376924	0.0376915	0.0376906	0.0376896	0.0376888	0.0376879	0.0376871	0.0376863	0.0376856	0.0376849	0.0376844	0.0376839	0.0376833	0.037683	0.0376827	0.0376823	0.0376822	0.037682	0.0376818	0.0376818
0.0324848	0.032485	0.0324859	0.0324872	0.0324884	0.0324894	0.0324902	0.0324909	0.0324914	0.0324918	0.032492	0.0324922	0.0324923	0.0324923	0.0324922	0.0324922	0.032492	0.0324919	0.0324917	0.0324915	0.0324912	0.032491	0.0324908	0.0324905	0.0324903	0.03249	0.0324898	0.0324895	0.0324893	0.0324891	0.0324889	0.0324887	0.0324884	0.0324882	0.0324881	0.0324879	0.0324877	0.0324875	0.0324874	0.0324872	0.0324871	0.032487	0.0324868	0.0324867	0.0324866	0.0324865	0.0324864	0.0324863	0.0324862	0.0324861
0.0319133	0.0319134	0.0319156	0.0319255	0.0319467	0.0319811	0.0320274	0.0320839	0.032148	0.0322167	0.0322869	0.0323559	0.0324211	0.0324808	0.0325337	0.0325786	0.0326147	0.0326418	0.0326598	0.0326683	0.0326688	0.0326619	0.0326484	0.032629	0.0326046	0.0325755	0.0325428	0.0325081	0.0324717	0.0324342	0.0323963	0.0323587	0.0323217	0.0322856	0.0322511	0.0322187	0.0321869	0.0321586	0.032131	0.0321066	0.0320834	0.0320628	0.0320438	0.0320267	0.0320117	0.0319979	0.0319863	0.0319753	0.0319666	0.0319581
0.0126071	0.0126072	0.0126075	0.0126089	0.012612	0.0126171	0.0126245	0.0126339	0.0126454	0.0126585	0.0126728	0.012688	0.0127039	0.0127199	0.0127359	0.0127514	0.0127663	0.0127802	0.0127931	0.0128048	0.0128152	0.0128243	0.012832	0.0128382	0.0128428	0.0128463	0.0128485	0.0128492	0.0128492	0.0128473	0.012845	0.0128414	0.0128371	0.0128321	0.0128263	0.0128201	0.0128132	0.0128061	0.0127985	0.0127909	0.0127829	0.012775	0.0127669	0.0127589	0.0127509	0.0127431	0.0127354	0.0127278	0.0127205	0.0127133
0.0330949	0.0330949	0.0330951	0.0330957	0.033097	0.0330995	0.0331028	0.0331072	0.0331126	0.0331188	0.0331256	0.033133	0.0331407	0.0331486	0.0331566	0.0331644	0.033172	0.0331792	0.0331859	0.0331924	0.0331979	0.0332032	0.0332074	0.0332113	0.0332143	0.0332167	0.0332184	0.0332194	0.0332201	0.0332196	0.0332189	0.0332178	0.0332159	0.033214	0.0332113	0.0332084	0.0332052	0.0332016	0.033198	0.033194	0.0331899	0.0331857	0.0331814	0.0331771	0.0331727	0.0331683	0.0331639	0.0331596	0.0331554	0.0331512
0.0159132	0.0159133	0.0159155	0.015922	0.0159319	0.0159433	0.0159545	0.0159648	0.0159734	0.0159803	0.0159855	0.0159891	0.0159911	0.0159917	0.0159913	0.0159898	0.0159875	0.0159846	0.0159812	0.0159774	0.0159735	0.0159693	0.0159652	0.0159611	0.0159571	0.0159532	0.0159494	0.015946	0.0159426	0.0159395	0.0159366	0.015934	0.0159315	0.0159295	0.0159274	0.0159257	0.015924	0.0159226	0.0159214	0.0159202	0.0159193	0.0159183	0.0159177	0.015917	0.0159164	0.0159159	0.0159155	0.0159152	0.0159149	0.0159146
0.0110277	0.0110279	0.0110305	0.0110417	0.0110653	0.0111023	0.0111525	0.0112127	0.0112801	0.011351	0.0114215	0.0114887	0.0115486	0.0115997	0.0116388	0.0116663	0.0116802	0.0116803	0.0116688	0.0116461	0.0116134	0.0115726	0.0115255	0.011474	0.0114203	0.0113661	0.011313	0.0112624	0.0112155	0.0111731	0.0111358	0.011104	0.0110777	0.0110567	0.0110409	0.0110298	0.0110228	0.0110195	0.0110188	0.0110209	0.0110243	0.0110288	0.0110341	0.0110394	0.0110447	0.0110494	0.0110533	0.0110566	0.0110587	0.0110599
0.0248718	0.024872	0.0248728	0.0248738	0.0248748	0.0248756	0.0248763	0.0248768	0.0248773	0.0248776	0.0248778	0.024878	0.024878	0.0248781	0.024878	0.024878	0.0248779	0.0248777	0.0248776	0.0248774	0.0248772	0.0248771	0.0248769	0.0248767	0.0248764	0.0248762	0.024876	0.0248758	0.0248756	0.0248755	0.0248753	0.0248751	0.0248749	0.0248748	0.0248746	0.0248744	0.0248743	0.0248742	0.024874	0.0248739	0.0248738	0.0248737	0.0248736	0.0248735	0.0248734	0.0248733	0.0248732	0.0248731	0.024873	0.0248729
0.0138396	0.0138423	0.0138582	0.0138772	0.0138942	0.0139084	0.0139196	0.0139281	0.0139341	0.0139379	0.01394	0.0139406	0.0139399	0.0139382	0.0139357	0.0139326	0.0139291	0.0139251	0.013921	0.0139167	0.0139124	0.0139081	0.0139038	0.0138996	0.0138956	0.0138917	0.013888	0.0138844	0.0138811	0.0138779	0.0138749	0.0138722	0.0138695	0.0138671	0.0138647	0.0138627	0.0138607	0.0138589	0.0138572	0.0138557	0.0138542	0.013853	0.0138519	0.0138507	0.0138497	0.0138488	0.013848	0.0138471	0.0138465	0.0138459
0.0211043	0.0211043	0.021105	0.021108	0.0211144	0.0211254	0.0211409	0.0211611	0.0211853	0.0212127	0.0212425	0.0212741	0.0213063	0.0213383	0.0213694	0.021399	0.0214266	0.0214516	0.0214736	0.0214918	0.021507	0.021519	0.021528	0.021533	0.0215349	0.0215341	0.0215307	0.0215247	0.0215163	0.0215065	0.0214947	0.0214815	0.0214674	0.0214522	0.0214365	0.0214204	0.0214039	0.0213875	0.0213711	0.0213551	0.0213391	0.0213239	0.0213088	0.0212947	0.0212808	0.021268	0.0212553	0.0212439	0.0212326	0.0212225
0.0225194	0.0225203	0.0225361	0.0225732	0.0226191	0.022664	0.0227036	0.0227363	0.0227616	0.0227796	0.0227914	0.0227968	0.0227973	0.0227936	0.0227856	0.0227753	0.0227625	0.0227478	0.0227322	0.0227159	0.0226993	0.0226828	0.0226669	0.0226513	0.0226367	0.0226228	0.0226099	0.0225983	0.0225872	0.0225778	0.0225688	0.0225613	0.0225544	0.0225485	0.0225434	0.0225389	0.0225352	0.0225319	0.0225294	0.0225271	0.0225254	0.0225239	0.0225228	0.0225219	0.0225212	0.0225207	0.0225204	0.0225201	0.0225199	0.0225198
0.0335833	0.0335833	0.0335834	0.0335837	0.0335841	0.0335848	0.0335859	0.0335871	0.0335886	0.0335902	0.0335917	0.0335932	0.0335946	0.0335956	0.0335965	0.033597	0.0335971	0.0335969	0.0335965	0.0335956	0.0335947	0.0335934	0.0335922	0.0335908	0.0335895	0.0335881	0.033587	0.0335859	0.033585	0.0335844	0.0335838	0.0335834	0.0335833	0.0335832	0.0335832	0.0335833	0.0335836	0.0335838	0.033584	0.0335843	0.0335845	0.0335847	0.0335848	0.0335848	0.0335849	0.0335848	0.0335847	0.0335845	0.0335844	0.0335842
0.0250668	0.0250669	0.0250675	0.0250699	0.0250751	0.0250834	0.0250945	0.0251079	0.0251228	0.0251387	0.0251546	0.02517	0.0251842	0.0251969	0.0252078	0.0252165	0.025223	0.0252273	0.0252295	0.0252295	0.0252274	0.0252236	0.0252182	0.0252119	0.0252045	0.0251962	0.0251875	0.0251784	0.0251691	0.0251599	0.0251508	0.0251422	0.0251337	0.025126	0.0251185	0.0251118	0.0251055	0.0250999	0.0250948	0.0250903	0.0250864	0.0250829	0.0250801	0.0250775	0.0250754	0.0250737	0.0250721	0.0250711	0.02507	0.0250694
0.0280019	0.0280019	0.028002	0.028002	0.0280022	0.0280025	0.0280029	0.0280034	0.0280039	0.0280045	0.0280052	0.0280059	0.0280066	0.0280073	0.0280079	0.0280085	0.0280088	0.0280092	0.0280093	0.0280093	0.0280092	0.0280089	0.0280085	0.028008	0.0280074	0.0280068	0.0280061	0.0280054	0.0280048	0.0280042	0.0280036	0.0280031	0.0280028	0.0280024	0.0280022	0.0280021	0.028002	0.028002	0.0280021	0.0280022	0.0280024	0.0280026	0.0280028	0.028003	0.0280032	0.0280034	0.0280035	0.0280036	0.0280035	0.0280035
0.017907	0.0179071	0.0179085	0.0179137	0.0179232	0.0179364	0.0179517	0.0179679	0.0179837	0.0179982	0.0180111	0.0180214	0.0180295	0.0180353	0.0180386	0.0180397	0.018039	0.0180367	0.0180328	0.018028	0.0180223	0.0180159	0.018009	0.0180018	0.0179946	0.0179873	0.0179803	0.0179733	0.0179669	0.0179606	0.0179549	0.0179494	0.0179445	0.0179398	0.0179358	0.017932	0.0179287	0.0179256	0.017923	0.0179207	0.0179186	0.0179169	0.0179153	0.017914	0.0179128	0.0179119	0.017911	0.0179104	0.0179098	0.0179093
0.012324	0.0123241	0.0123265	0.0123338	0.0123455	0.0123592	0.0123733	0.0123864	0.012398	0.0124077	0.0124155	0.0124215	0.0124259	0.0124287	0.0124302	0.0124307	0.0124304	0.0124292	0.0124274	0.0124251	0.0124224	0.0124194	0.0124161	0.0124127	0.0124092	0.0124056	0.012402	0.0123984	0.0123949	0.0123914	0.0123879	0.0123846	0.0123813	0.0123782	0.0123751	0.0123723	0.0123694	0.0123668	0.0123642	0.0123618	0.0123595	0.0123573	0.0123553	0.0123532	0.0123514	0.0123497	0.012348	0.0123465	0.012345	0.0123436
0.0235192	0.0235195	0.023521	0.023523	0.0235249	0.0235265	0.0235278	0.0235289	0.0235297	0.0235303	0.0235308	0.0235311	0.0235312	0.0235313	0.0235313	0.0235311	0.0235309	0.0235307	0.0235304	0.0235301	0.0235298	0.0235294	0.023529	0.0235286	0.0235282	0.0235278	0.0235275	0.0235271	0.0235267	0.0235263	0.0235259	0.0235256	0.0235252	0.0235249	0.0235246	0.0235243	0.023524	0.0235237	0.0235234	0.0235232	0.0235229	0.0235227	0.0235225	0.0235223	0.0235221	0.0235219	0.0235217	0.0235215	0.0235214	0.0235212
0.0226097	0.0226098	0.0226105	0.0226113	0.0226122	0.0226128	0.0226134	0.0226139	0.0226142	0.0226145	0.0226147	0.0226148	0.0226148	0.0226148	0.0226148	0.0226147	0.0226147	0.0226145	0.0226144	0.0226143	0.0226141	0.0226139	0.0226138	0.0226136	0.0226134	0.0226133	0.0226131	0.0226129	0.0226128	0.0226126	0.0226125	0.0226123	0.0226122	0.022612	0.0226119	0.0226118	0.0226117	0.0226115	0.0226114	0.0226113	0.0226112	0.0226111	0.022611	0.022611	0.0226109	0.0226108	0.0226107	0.0226107	0.0226106	0.0226106
0.0110288	0.0110292	0.0110346	0.0110457	0.0110582	0.0110696	0.0110794	0.0110872	0.0110934	0.0110979	0.0111012	0.0111031	0.0111041	0.0111043	0.0111037	0.0111026	0.0111009	0.0110989	0.0110966	0.011094	0.0110913	0.0110885	0.0110855	0.0110825	0.0110795	0.0110766	0.0110737	0.0110708	0.011068	0.0110653	0.0110627	0.0110602	0.0110578	0.0110556	0.0110534	0.0110514	0.0110495	0.0110477	0.011046	0.0110445	0.011043	0.0110416	0.0110403	0.0110393	0.0110382	0.0110371	0.0110363	0.0110354	0.0110346	0.0110339
0.0163946	0.0164	0.0164327	0.016472	0.0165072	0.0165362	0.0165585	0.0165747	0.016585	0.0165906	0.0165918	0.0165897	0.0165848	0.0165777	0.0165688	0.0165587	0.0165479	0.0165366	0.0165251	0.0165137	0.0165025	0.0164919	0.0164817	0.016472	0.0164633	0.016455	0.0164475	0.0164407	0.0164343	0.0164289	0.0164239	0.0164195	0.0164158	0.0164123	0.0164095	0.0164068	0.0164047	0.0164028	0.0164013	0.0163999	0.0163988	0.0163979	0.0163971	0.0163965	0.0163961	0.0163956	0.0163953	0.016395	0.0163948	0.0163946
0.0129168	0.0129171	0.0129229	0.0129478	0.0130021	0.0130896	0.01321	0.0133587	0.01353	0.0137172	0.0139124	0.014108	0.0142976	0.0144755	0.0146355	0.0147758	0.014891	0.0149808	0.0150453	0.0150847	0.015099	0.0150885	0.0150567	0.015006	0.0149391	0.0148587	0.0147676	0.0146683	0.0145637	0.0144558	0.0143467	0.0142382	0.0141318	0.0140287	0.01393	0.0138369	0.0137495	0.0136677	0.0135916	0.0135213	0.0134574	0.0133999	0.0133476	0.0133	0.0132568	0.0132191	0.0131854	0.013155	0.0131278	0.0131041
0.0101897	0.0101899	0.010194	0.0102052	0.0102205	0.0102365	0.0102513	0.0102639	0.010274	0.0102815	0.0102865	0.0102894	0.0102905	0.0102898	0.0102878	0.0102845	0.0102805	0.0102759	0.0102707	0.0102653	0.0102597	0.0102541	0.0102486	0.0102432	0.010238	0.0102332	0.0102285	0.0102243	0.0102203	0.0102167	0.0102134	0.0102103	0.0102077	0.0102053	0.0102032	0.0102013	0.0101996	0.0101982	0.0101969	0.0101958	0.0101948	0.0101941	0.0101933	0.0101928	0.0101923	0.0101919	0.0101915	0.0101912	0.010191	0.0101908
0.0117185	0.0117186	0.0117206	0.0117265	0.011735	0.0117444	0.0117534	0.0117614	0.0117681	0.0117735	0.0117776	0.0117806	0.0117826	0.0117837	0.0117841	0.0117839	0.0117831	0.0117819	0.0117804	0.0117787	0.0117767	0.0117745	0.0117723	0.0117699	0.0117675	0.0117651	0.0117626	0.0117602	0.0117579	0.0117555	0.0117533	0.0117511	0.0117489	0.0117469	0.0117449	0.011743	0.0117413	0.0117395	0.0117379	0.0117364	0.0117349	0.0117336	0.0117323	0.011731	0.0117299	0.0117288	0.0117278	0.0117269	0.011726	0.0117253
0.0253507	0.0253507	0.0253507	0.0253509	0.0253511	0.0253515	0.0253521	0.0253528	0.0253535	0.0253544	0.0253551	0.0253559	0.0253565	0.025357	0.0253573	0.0253575	0.0253574	0.0253573	0.0253568	0.0253563	0.0253557	0.0253549	0.0253542	0.0253534	0.0253527	0.025352	0.0253514	0.025351	0.0253506	0.0253504	0.0253502	0.0253502	0.0253503	0.0253504	0.0253505	0.0253507	0.025351	0.0253512	0.0253513	0.0253515	0.0253516	0.0253517	0.0253517	0.0253516	0.0253516	0.0253515	0.0253513	0.0253512	0.025351	0.0253509
0.0144888	0.0144888	0.014489	0.01449	0.014492	0.0144955	0.0145004	0.0145068	0.0145144	0.014523	0.0145324	0.0145423	0.0145524	0.0145624	0.0145721	0.0145812	0.0145895	0.014597	0.0146037	0.0146092	0.0146135	0.0146166	0.0146191	0.0146199	0.01462	0.0146194	0.0146175	0.0146151	0.0146121	0.0146083	0.0146042	0.0145996	0.0145948	0.0145897	0.0145845	0.0145792	0.014574	0.0145687	0.0145636	0.0145585	0.0145536	0.0145491	0.0145446	0.0145402	0.0145363	0.0145325	0.0145288	0.0145255	0.0145224	0.0145194
0.019618	0.019618	0.0196187	0.0196201	0.0196217	0.0196233	0.0196246	0.0196258	0.0196266	0.0196273	0.0196278	0.0196282	0.0196284	0.0196285	0.0196285	0.0196284	0.0196281	0.0196279	0.0196276	0.0196273	0.0196269	0.0196266	0.0196262	0.0196257	0.0196253	0.0196249	0.0196245	0.0196241	0.0196237	0.0196233	0.0196229	0.0196226	0.0196222	0.0196219	0.0196215	0.0196212	0.019621	0.0196207	0.0196204	0.0196202	0.01962	0.0196198	0.0196196	0.0196194	0.0196193	0.0196191	0.019619	0.0196189	0.0196188	0.0196187
0.0127203	0.0127203	0.0127205	0.0127213	0.0127228	0.0127251	0.012728	0.0127315	0.0127352	0.012739	0.0127426	0.0127461	0.0127492	0.0127519	0.0127542	0.0127559	0.0127573	0.0127582	0.0127586	0.0127587	0.0127584	0.0127579	0.012757	0.0127559	0.0127547	0.0127533	0.0127518	0.0127502	0.0127486	0.012747	0.0127454	0.0127437	0.0127421	0.0127407	0.0127392	0.0127377	0.0127364	0.0127351	0.0127339	0.0127328	0.0127317	0.0127307	0.0127298	0.0127289	0.0127281	0.0127274	0.0127267	0.0127261	0.0127255	0.012725
0.010405	0.0104054	0.0104124	0.010433	0.0104638	0.0104986	0.0105327	0.0105631	0.0105888	0.0106088	0.0106234	0.0106331	0.0106378	0.0106384	0.0106354	0.010629	0.0106202	0.0106095	0.010597	0.0105835	0.0105692	0.0105546	0.01054	0.0105256	0.0105118	0.0104986	0.0104859	0.0104745	0.0104638	0.0104539	0.0104454	0.0104377	0.0104307	0.010425	0.0104199	0.0104156	0.0104121	0.010409	0.0104068	0.010405	0.0104036	0.0104026	0.0104019	0.0104016	0.0104014	0.0104014	0.0104015	0.0104018	0.0104021	0.0104024
0.0121167	0.0121167	0.0121171	0.0121189	0.0121225	0.012128	0.012135	0.0121432	0.012152	0.0121611	0.0121701	0.0121786	0.0121864	0.0121933	0.0121993	0.0122043	0.0122084	0.0122115	0.0122138	0.0122151	0.0122155	0.0122154	0.0122147	0.0122133	0.0122115	0.0122093	0.0122067	0.0122039	0.0122009	0.0121976	0.0121944	0.012191	0.0121875	0.0121841	0.0121807	0.0121773	0.012174	0.0121707	0.0121675	0.0121644	0.0121614	0.0121586	0.0121558	0.0121532	0.0121507	0.0121483	0.012146	0.0121438	0.0121418	0.0121399
0.0344617	0.0344617	0.0344618	0.0344619	0.0344621	0.0344623	0.0344627	0.0344632	0.0344638	0.0344644	0.0344651	0.0344658	0.0344665	0.0344671	0.0344676	0.034468	0.0344683	0.0344685	0.0344686	0.0344685	0.0344682	0.0344679	0.0344674	0.0344669	0.0344663	0.0344657	0.0344651	0.0344646	0.034464	0.0344636	0.0344631	0.0344629	0.0344626	0.0344625	0.0344624	0.0344624	0.0344624	0.0344625	0.0344626	0.0344628	0.0344629	0.034463	0.0344631	0.0344631	0.0344631	0.0344631	0.0344631	0.034463	0.0344628	0.0344627
0.0119489	0.0119489	0.011949	0.0119496	0.0119509	0.0119531	0.0119561	0.0119601	0.0119649	0.0119703	0.0119763	0.0119826	0.011989	0.0119956	0.012002	0.0120081	0.0120139	0.0120192	0.012024	0.0120281	0.0120315	0.0120344	0.0120363	0.0120375	0.0120383	0.012038	0.0120372	0.0120358	0.0120336	0.0120311	0.0120281	0.0120244	0.0120207	0.0120164	0.0120121	0.0120075	0.0120028	0.011998	0.0119931	0.0119884	0.0119836	0.0119791	0.0119746	0.0119704	0.0119663	0.0119625	0.0119589	0.0119555	0.0119526	0.0119497
0.0545867	0.0545869	0.0545884	0.0545904	0.0545924	0.0545941	0.0545954	0.0545963	0.0545968	0.0545969	0.0545966	0.0545961	0.0545954	0.0545945	0.0545935	0.0545925	0.0545914	0.0545903	0.0545894	0.0545885	0.0545877	0.054587	0.0545864	0.054586	0.0545857	0.0545856	0.0545854	0.0545854	0.0545854	0.0545855	0.0545857	0.0545858	0.054586	0.0545862	0.0545863	0.0545865	0.0545866	0.0545868	0.0545869	0.054587	0.054587	0.054587	0.054587	0.0545871	0.054587	0.054587	0.054587	0.0545869	0.0545869	0.0545869
0.0100012	0.0100012	0.0100016	0.0100032	0.0100067	0.0100124	0.0100206	0.0100312	0.0100437	0.0100579	0.0100734	0.0100897	0.0101062	0.0101226	0.0101385	0.0101534	0.0101672	0.0101793	0.01019	0.0101991	0.0102064	0.0102115	0.0102149	0.0102168	0.0102171	0.0102155	0.0102127	0.010209	0.0102036	0.0101976	0.010191	0.0101834	0.0101755	0.0101673	0.0101587	0.0101502	0.0101415	0.010133	0.0101246	0.0101164	0.0101084	0.0101009	0.0100935	0.0100866	0.0100801	0.0100738	0.010068	0.0100625	0.0100577	0.0100529
0.012576	0.0125761	0.012578	0.0125854	0.0125999	0.0126208	0.0126466	0.0126753	0.0127048	0.0127335	0.0127598	0.0127831	0.0128021	0.0128169	0.0128272	0.0128329	0.0128343	0.0128318	0.0128258	0.0128167	0.012805	0.0127914	0.0127763	0.01276	0.0127431	0.0127261	0.0127092	0.0126928	0.0126772	0.0126622	0.0126485	0.012636	0.0126245	0.0126142	0.0126055	0.0125977	0.0125909	0.0125856	0.0125813	0.0125776	0.0125749	0.0125728	0.0125714	0.0125705	0.01257	0.0125699	0.0125701	0.0125705	0.0125711	0.0125717
0.0117595	0.0117595	0.0117596	0.0117599	0.0117605	0.0117616	0.011763	0.0117649	0.0117671	0.0117697	0.0117726	0.0117755	0.0117787	0.0117818	0.011785	0.0117881	0.011791	0.0117938	0.0117964	0.0117988	0.0118009	0.0118028	0.0118045	0.0118058	0.011807	0.0118077	0.0118083	0.0118086	0.0118088	0.0118086	0.0118084	0.0118078	0.0118072	0.0118064	0.0118054	0.0118044	0.0118032	0.011802	0.0118006	0.0117993	0.0117978	0.0117963	0.0117949	0.0117933	0.0117918	0.0117903	0.0117888	0.0117873	0.0117858	0.0117844
0.0168594	0.0168594	0.0168598	0.0168612	0.0168641	0.0168683	0.0168736	0.0168797	0.0168862	0.0168926	0.0168987	0.0169044	0.0169093	0.0169135	0.0169169	0.0169193	0.0169209	0.0169217	0.0169219	0.0169213	0.0169203	0.0169187	0.0169166	0.0169142	0.0169117	0.0169089	0.016906	0.016903	0.0169	0.016897	0.0168941	0.0168912	0.0168885	0.0168859	0.0168835	0.0168811	0.016879	0.016877	0.016875	0.0168734	0.0168718	0.0168703	0.0168691	0.0168679	0.0168669	0.016866	0.0168651	0.0168643	0.0168637	0.0168631
0.0268774	0.0268774	0.0268775	0.0268777	0.0268781	0.0268787	0.0268795	0.0268805	0.0268816	0.0268828	0.026884	0.0268851	0.0268861	0.0268869	0.0268875	0.0268878	0.026888	0.0268878	0.0268875	0.026887	0.0268862	0.0268854	0.0268844	0.0268835	0.0268825	0.0268816	0.0268807	0.0268799	0.0268792	0.0268786	0.0268782	0.0268779	0.0268776	0.0268774	0.0268774	0.0268773	0.0268774	0.0268775	0.0268776	0.0268777	0.0268778	0.0268779	0.026878	0.0268781	0.0268781	0.0268782	0.0268782	0.0268781	0.0268781	0.026878
0.0113794	0.0113794	0.0113795	0.01138	0.0113809	0.0113823	0.0113842	0.0113866	0.0113893	0.0113922	0.0113952	0.0113981	0.0114009	0.0114036	0.0114059	0.0114078	0.0114094	0.0114108	0.0114116	0.0114121	0.0114123	0.0114121	0.0114116	0.011411	0.01141	0.0114089	0.0114076	0.0114062	0.0114048	0.0114032	0.0114017	0.0114001	0.0113986	0.0113971	0.0113956	0.0113942	0.0113929	0.0113917	0.0113905	0.0113894	0.0113884	0.0113875	0.0113865	0.0113858	0.0113851	0.0113844	0.0113839	0.0113834	0.0113829	0.0113824
0.0414078	0.041408	0.0414095	0.0414115	0.0414133	0.0414149	0.0414162	0.0414173	0.0414181	0.0414187	0.041419	0.0414193	0.0414193	0.0414193	0.0414191	0.0414189	0.0414186	0.0414183	0.0414179	0.0414175	0.0414171	0.0414167	0.0414162	0.0414158	0.0414154	0.0414149	0.0414145	0.0414141	0.0414137	0.0414133	0.041413	0.0414126	0.0414123	0.041412	0.0414117	0.0414114	0.0414112	0.0414109	0.0414107	0.0414105	0.0414103	0.0414101	0.0414099	0.0414098	0.0414096	0.0414095	0.0414093	0.0414092	0.0414091	0.041409
0.0366155	0.0366157	0.0366167	0.036618	0.0366192	0.0366203	0.0366211	0.0366218	0.0366223	0.0366227	0.036623	0.0366231	0.0366232	0.0366231	0.0366231	0.0366229	0.0366228	0.0366226	0.0366224	0.0366221	0.0366219	0.0366216	0.0366213	0.0366211	0.0366208	0.0366205	0.0366203	0.03662	0.0366197	0.0366195	0.0366193	0.036619	0.0366188	0.0366186	0.0366184	0.0366183	0.0366181	0.0366179	0.0366178	0.0366176	0.0366175	0.0366173	0.0366172	0.0366171	0.036617	0.0366169	0.0366168	0.0366167	0.0366166	0.0366166
0.028302	0.0283021	0.0283029	0.028304	0.028305	0.0283058	0.0283065	0.0283071	0.0283075	0.0283079	0.0283081	0.0283083	0.0283084	0.0283084	0.0283084	0.0283083	0.0283082	0.0283081	0.028308	0.0283078	0.0283076	0.0283074	0.0283072	0.028307	0.0283068	0.0283066	0.0283064	0.0283063	0.0283061	0.0283059	0.0283057	0.0283055	0.0283053	0.0283052	0.028305	0.0283048	0.0283047	0.0283045	0.0283044	0.0283043	0.0283042	0.028304	0.0283039	0.0283038	0.0283037	0.0283036	0.0283035	0.0283034	0.0283033	0.0283033
0.035382	0.035382	0.0353831	0.0353852	0.0353876	0.0353898	0.0353918	0.0353934	0.0353946	0.0353957	0.0353965	0.035397	0.0353974	0.0353976	0.0353976	0.0353976	0.0353974	0.0353972	0.0353968	0.0353965	0.035396	0.0353955	0.035395	0.0353945	0.0353939	0.0353934	0.0353928	0.0353922	0.0353917	0.0353911	0.0353906	0.03539	0.0353895	0.035389	0.0353885	0.0353881	0.0353876	0.0353872	0.0353868	0.0353864	0.0353861	0.0353857	0.0353854	0.0353851	0.0353848	0.0353846	0.0353843	0.0353841	0.0353839	0.0353837
0.0119499	0.0119499	0.0119501	0.011951	0.0119527	0.0119553	0.0119585	0.0119623	0.0119663	0.0119703	0.0119742	0.0119778	0.011981	0.0119838	0.0119859	0.0119877	0.011989	0.0119896	0.0119899	0.0119898	0.0119893	0.0119885	0.0119874	0.0119862	0.0119847	0.0119832	0.0119815	0.0119798	0.011978	0.0119762	0.0119745	0.0119728	0.0119711	0.0119695	0.011968	0.0119665	0.0119652	0.0119638	0.0119626	0.0119615	0.0119604	0.0119594	0.0119586	0.0119577	0.0119569	0.0119562	0.0119556	0.011955	0.0119545	0.011954
0.00816478	0.00816491	0.00816833	0.00818288	0.00821527	0.00826888	0.00834527	0.0084421	0.00855707	0.00868658	0.00882523	0.00896844	0.00911048	0.00924705	0.00937199	0.00948261	0.00957511	0.00964491	0.00969361	0.0097194	0.00972251	0.00970396	0.00966463	0.00960737	0.00953601	0.00945374	0.00936379	0.00926934	0.00917337	0.00907855	0.00898729	0.00890184	0.00882318	0.00875216	0.00868918	0.0086343	0.00858728	0.0085476	0.00851503	0.0084882	0.00846632	0.0084485	0.00843389	0.00842168	0.00841118	0.00840175	0.00839289	0.0083842	0.00837539	0.00836624
0.0178877	0.0178896	0.0179009	0.0179146	0.0179269	0.017937	0.0179451	0.017951	0.0179553	0.0179579	0.0179593	0.0179594	0.0179589	0.0179576	0.0179557	0.0179534	0.0179508	0.0179479	0.0179449	0.0179418	0.0179386	0.0179355	0.0179325	0.0179295	0.0179266	0.0179239	0.0179212	0.0179187	0.0179163	0.0179141	0.0179119	0.01791	0.0179082	0.0179065	0.0179049	0.0179034	0.0179021	0.0179008	0.0178997	0.0178986	0.0178976	0.0178967	0.0178959	0.0178952	0.0178946	0.0178939	0.0178933	0.0178928	0.0178923	0.0178919
0.0129191	0.0129192	0.0129221	0.0129305	0.0129431	0.0129573	0.0129712	0.0129836	0.0129941	0.0130024	0.0130086	0.0130129	0.0130153	0.0130162	0.0130158	0.0130143	0.0130118	0.0130086	0.0130047	0.0130005	0.012996	0.0129913	0.0129866	0.0129818	0.0129771	0.0129725	0.012968	0.0129639	0.0129598	0.0129561	0.0129525	0.0129493	0.0129462	0.0129434	0.0129408	0.0129385	0.0129363	0.0129344	0.0129326	0.012931	0.0129296	0.0129284	0.0129273	0.0129262	0.0129253	0.0129245	0.0129238	0.0129232	0.0129227	0.0129222
0.0218046	0.0218048	0.0218056	0.0218067	0.0218076	0.0218085	0.0218091	0.0218097	0.0218101	0.0218104	0.0218106	0.0218107	0.0218108	0.0218108	0.0218107	0.0218107	0.0218105	0.0218104	0.0218102	0.0218101	0.0218099	0.0218097	0.0218095	0.0218093	0.0218091	0.0218089	0.0218087	0.0218085	0.0218083	0.0218081	0.0218079	0.0218077	0.0218076	0.0218074	0.0218073	0.0218071	0.021807	0.0218068	0.0218067	0.0218066	0.0218065	0.0218064	0.0218063	0.0218062	0.0218061	0.021806	0.0218059	0.0218058	0.0218057	0.0218057
0.0397045	0.0397046	0.0397049	0.0397058	0.0397071	0.0397087	0.0397103	0.0397119	0.0397133	0.0397144	0.0397152	0.0397158	0.0397162	0.0397163	0.0397162	0.039716	0.0397156	0.039715	0.0397144	0.0397137	0.039713	0.0397122	0.0397114	0.0397106	0.0397098	0.0397091	0.0397084	0.0397078	0.0397072	0.0397066	0.0397062	0.0397057	0.0397054	0.0397051	0.0397048	0.0397046	0.0397045	0.0397043	0.0397042	0.0397042	0.0397041	0.0397041	0.0397041	0.0397041	0.0397041	0.0397042	0.0397042	0.0397042	0.0397043	0.0397043
0.0139026	0.0139027	0.0139036	0.0139046	0.0139056	0.0139064	0.013907	0.0139076	0.013908	0.0139083	0.0139084	0.0139086	0.0139086	0.0139086	0.0139086	0.0139085	0.0139083	0.0139082	0.013908	0.0139079	0.0139077	0.0139075	0.0139073	0.0139071	0.0139069	0.0139067	0.0139065	0.0139063	0.0139061	0.0139059	0.0139058	0.0139056	0.0139054	0.0139053	0.0139051	0.013905	0.0139048	0.0139047	0.0139046	0.0139044	0.0139043	0.0139042	0.0139041	0.013904	0.0139039	0.0139039	0.0139038	0.0139037	0.0139036	0.0139036
0.00964335	0.0096438	0.00965364	0.00968319	0.00972776	0.00977848	0.00982838	0.0098731	0.00991003	0.00993853	0.00995841	0.00997004	0.00997377	0.00997123	0.00996292	0.00995	0.00993354	0.00991449	0.00989369	0.00987188	0.0098497	0.00982773	0.00980639	0.00978604	0.00976695	0.00974931	0.00973351	0.00971916	0.00970623	0.00969471	0.00968515	0.00967683	0.00966967	0.00966358	0.00965887	0.00965496	0.00965176	0.00964924	0.00964747	0.0096461	0.00964509	0.00964444	0.00964407	0.00964388	0.00964382	0.00964383	0.00964394	0.00964407	0.00964423	0.00964438
0.0210272	0.0210273	0.0210279	0.0210305	0.0210355	0.021043	0.0210522	0.0210625	0.0210732	0.0210836	0.0210933	0.0211018	0.0211089	0.0211145	0.0211186	0.0211211	0.0211222	0.0211221	0.0211207	0.0211183	0.0211151	0.0211112	0.0211066	0.0211019	0.0210968	0.0210917	0.0210865	0.0210814	0.0210764	0.0210717	0.0210671	0.0210629	0.0210589	0.0210553	0.0210518	0.0210488	0.0210459	0.0210435	0.0210412	0.0210393	0.0210374	0.021036	0.0210346	0.0210335	0.0210325	0.0210316	0.021031	0.0210303	0.0210298	0.0210294
0.0123573	0.0123573	0.0123576	0.0123588	0.0123615	0.012366	0.0123723	0.0123805	0.0123903	0.0124016	0.012414	0.0124272	0.012441	0.0124549	0.0124687	0.0124823	0.0124953	0.0125077	0.0125191	0.0125295	0.012539	0.0125474	0.0125547	0.0125607	0.0125655	0.0125691	0.0125719	0.0125733	0.0125742	0.0125735	0.0125725	0.0125703	0.0125676	0.0125642	0.0125601	0.0125557	0.0125505	0.0125453	0.0125395	0.0125336	0.0125274	0.0125211	0.0125147	0.0125082	0.0125017	0.0124952	0.0124887	0.0124823	0.0124761	0.01247
0.0110054	0.0110055	0.0110073	0.0110148	0.0110299	0.0110534	0.0110835	0.0111189	0.0111569	0.0111953	0.0112319	0.0112647	0.0112922	0.0113138	0.0113276	0.011334	0.0113336	0.0113265	0.0113133	0.0112949	0.0112722	0.0112465	0.0112187	0.0111899	0.0111611	0.0111332	0.011107	0.0110831	0.0110617	0.0110433	0.0110277	0.0110151	0.0110053	0.0109983	0.010994	0.0109918	0.0109913	0.0109923	0.0109942	0.0109971	0.0110003	0.0110038	0.0110072	0.0110105	0.0110133	0.0110157	0.0110176	0.0110189	0.0110199	0.0110201
0.0473842	0.0473843	0.0473847	0.0473859	0.0473876	0.0473895	0.0473912	0.0473927	0.0473939	0.0473949	0.0473956	0.0473961	0.0473964	0.0473965	0.0473964	0.0473962	0.0473958	0.0473954	0.0473948	0.0473942	0.0473936	0.0473929	0.0473922	0.0473915	0.0473909	0.0473902	0.0473896	0.047389	0.0473884	0.0473878	0.0473874	0.047387	0.0473865	0.0473861	0.0473859	0.0473856	0.0473853	0.0473851	0.0473849	0.0473847	0.0473846	0.0473845	0.0473844	0.0473843	0.0473843	0.0473842	0.0473842	0.0473842	0.0473841	0.0473841
0.0223821	0.0223822	0.0223842	0.0223901	0.0223989	0.0224089	0.0224188	0.0224278	0.0224354	0.0224417	0.0224467	0.0224503	0.0224529	0.0224543	0.0224552	0.022455	0.0224543	0.0224532	0.0224514	0.0224494	0.022447	0.0224442	0.0224414	0.0224383	0.0224352	0.0224319	0.0224287	0.0224254	0.0224221	0.0224188	0.0224156	0.0224125	0.0224095	0.0224066	0.0224038	0.022401	0.0223985	0.0223961	0.0223937	0.0223916	0.0223896	0.0223876	0.0223858	0.0223843	0.0223827	0.0223813	0.0223801	0.0223789	0.0223779	0.022377
0.00946269	0.00946274	0.00946376	0.00946814	0.00947798	0.00949422	0.0095173	0.00954677	0.00958183	0.00962124	0.00966373	0.00970753	0.00975115	0.00979306	0.00983161	0.00986578	0.00989464	0.00991745	0.00993374	0.00994329	0.00994545	0.00994111	0.00993073	0.00991497	0.0098946	0.00987048	0.0098435	0.00981451	0.0097846	0.00975427	0.00972462	0.00969606	0.00966886	0.00964398	0.00962168	0.0096016	0.00958378	0.00956907	0.00955681	0.00954652	0.0095381	0.009532	0.00952726	0.00952361	0.00952093	0.00951919	0.00951781	0.00951669	0.00951572	0.00951468
0.0327488	0.0327491	0.0327504	0.0327522	0.0327539	0.0327554	0.0327566	0.0327576	0.0327584	0.032759	0.0327595	0.0327598	0.03276	0.0327601	0.0327601	0.03276	0.0327599	0.0327597	0.0327595	0.0327592	0.032759	0.0327586	0.0327583	0.032758	0.0327576	0.0327573	0.0327569	0.0327566	0.0327563	0.0327559	0.0327556	0.0327553	0.0327549	0.0327546	0.0327543	0.0327541	0.0327538	0.0327535	0.0327533	0.032753	0.0327528	0.0327526	0.0327524	0.0327522	0.032752	0.0327518	0.0327516	0.0327514	0.0327513	0.0327511
0.0246989	0.0246989	0.0246989	0.024699	0.0246991	0.0246993	0.0246997	0.0247	0.0247005	0.024701	0.0247016	0.0247021	0.0247027	0.0247032	0.0247037	0.0247041	0.0247044	0.0247046	0.0247046	0.0247046	0.0247044	0.0247041	0.0247036	0.0247032	0.0247026	0.024702	0.0247014	0.0247008	0.0247002	0.0246997	0.0246993	0.0246989	0.0246986	0.0246985	0.0246984	0.0246984	0.0246985	0.0246987	0.0246989	0.0246992	0.0246995	0.0246998	0.0247001	0.0247003	0.0247005	0.0247006	0.0247007	0.0247007	0.0247006	0.0247005
0.00474485	0.00474487	0.0047454	0.0047475	0.00475205	0.00475944	0.00476972	0.0047827	0.00479767	0.00481401	0.00483096	0.00484758	0.00486306	0.0048766	0.00488709	0.00489416	0.00489757	0.00489696	0.00489233	0.00488389	0.00487207	0.00485748	0.00484087	0.00482307	0.00480498	0.00478746	0.00477134	0.0047573	0.00474592	0.00473758	0.00473249	0.00473067	0.00473194	0.00473598	0.00474232	0.0047504	0.00475956	0.00476915	0.00477848	0.00478694	0.00479398	0.00479915	0.00480214	0.00480272	0.00480101	0.00479703	0.00479089	0.00478294	0.0047738	0.00476398
0.0156354	0.0156354	0.0156356	0.0156363	0.0156376	0.0156392	0.015641	0.0156428	0.0156444	0.0156459	0.0156472	0.0156483	0.0156491	0.0156497	0.0156501	0.0156503	0.0156504	0.0156504	0.0156502	0.01565	0.0156497	0.0156493	0.0156489	0.0156484	0.0156479	0.0156474	0.0156469	0.0156464	0.0156458	0.0156453	0.0156448	0.0156443	0.0156438	0.0156433	0.0156428	0.0156423	0.0156419	0.0156414	0.015641	0.0156406	0.0156403	0.0156399	0.0156396	0.0156392	0.015639	0.0156387	0.0156384	0.0156382	0.0156379	0.0156377
0.0105953	0.0105953	0.0105956	0.0105967	0.0105992	0.0106033	0.0106091	0.0106167	0.0106257	0.0106358	0.010647	0.0106588	0.0106708	0.0106828	0.0106946	0.0107058	0.0107163	0.0107258	0.0107343	0.0107416	0.0107476	0.0107528	0.0107563	0.0107587	0.0107603	0.0107602	0.0107593	0.0107577	0.0107547	0.0107516	0.0107473	0.0107429	0.0107376	0.0107323	0.0107265	0.0107206	0.0107145	0.0107083	0.0107022	0.0106961	0.01069	0.0106842	0.0106785	0.0106729	0.0106676	0.0106624	0.0106577	0.0106529	0.0106487	0.0106445
0.0199077	0.0199077	0.0199077	0.0199078	0.0199081	0.0199086	0.0199092	0.0199101	0.0199111	0.0199122	0.0199135	0.0199148	0.0199161	0.0199175	0.0199188	0.01992	0.0199211	0.0199222	0.0199231	0.0199238	0.0199243	0.0199247	0.019925	0.0199251	0.0199251	0.0199249	0.0199246	0.0199242	0.0199237	0.0199232	0.0199225	0.0199219	0.0199212	0.0199205	0.0199197	0.019919	0.0199182	0.0199175	0.0199168	0.0199161	0.0199154	0.0199148	0.0199142	0.0199137	0.0199131	0.0199127	0.0199122	0.0199118	0.0199114	0.0199111
0.0141862	0.0141862	0.0141866	0.0141873	0.014188	0.0141887	0.0141892	0.0141896	0.01419	0.0141902	0.0141904	0.0141905	0.0141906	0.0141906	0.0141905	0.0141905	0.0141904	0.0141903	0.0141902	0.0141901	0.0141899	0.0141898	0.0141896	0.0141895	0.0141893	0.0141892	0.014189	0.0141889	0.0141887	0.0141886	0.0141884	0.0141883	0.0141882	0.014188	0.0141879	0.0141878	0.0141877	0.0141876	0.0141875	0.0141874	0.0141873	0.0141872	0.0141871	0.0141871	0.014187	0.0141869	0.0141869	0.0141868	0.0141867	0.0141867
0.0307202	0.0307203	0.0307209	0.0307236	0.0307287	0.0307358	0.0307443	0.0307535	0.0307627	0.0307714	0.0307793	0.0307861	0.0307917	0.0307962	0.0307995	0.0308017	0.0308029	0.030803	0.0308023	0.0308005	0.0307985	0.0307955	0.0307922	0.0307884	0.0307842	0.0307798	0.0307751	0.0307703	0.0307654	0.0307604	0.0307554	0.0307505	0.0307456	0.030741	0.0307364	0.030732	0.0307279	0.0307238	0.0307202	0.0307166	0.0307135	0.0307105	0.0307079	0.0307057	0.0307035	0.0307014	0.0307	0.0306987	0.0306975	0.0306965
0.0198249	0.0198249	0.019825	0.0198253	0.0198258	0.0198268	0.019828	0.0198296	0.0198315	0.0198336	0.0198358	0.019838	0.0198401	0.0198421	0.0198439	0.0198455	0.0198467	0.0198477	0.0198483	0.0198486	0.0198486	0.0198483	0.0198478	0.019847	0.0198461	0.019845	0.0198438	0.0198425	0.0198411	0.0198398	0.0198385	0.0198371	0.0198359	0.0198347	0.0198336	0.0198326	0.0198316	0.0198308	0.01983	0.0198294	0.0198288	0.0198283	0.0198279	0.0198275	0.0198272	0.0198269	0.0198267	0.0198265	0.0198264	0.0198262
0.0258564	0.0258567	0.0258583	0.0258604	0.0258623	0.0258639	0.0258653	0.0258663	0.0258671	0.0258678	0.0258682	0.0258685	0.0258686	0.0258687	0.0258686	0.0258685	0.0258683	0.0258681	0.0258678	0.0258675	0.0258671	0.0258668	0.0258664	0.0258661	0.0258657	0.0258653	0.0258649	0.0258646	0.0258642	0.0258638	0.0258635	0.0258632	0.0258628	0.0258625	0.0258622	0.0258619	0.0258616	0.0258614	0.0258611	0.0258608	0.0258606	0.0258604	0.0258602	0.02586	0.0258598	0.0258596	0.0258594	0.0258593	0.0258591	0.0258589
0.0276932	0.0276933	0.0276941	0.027695	0.0276959	0.0276967	0.0276973	0.0276977	0.0276981	0.0276983	0.0276984	0.0276985	0.0276984	0.0276983	0.0276982	0.027698	0.0276978	0.0276976	0.0276973	0.0276971	0.0276968	0.0276966	0.0276963	0.0276961	0.0276959	0.0276957	0.0276955	0.0276953	0.0276951	0.0276949	0.0276948	0.0276946	0.0276945	0.0276943	0.0276942	0.0276941	0.027694	0.0276939	0.0276938	0.0276938	0.0276937	0.0276937	0.0276936	0.0276936	0.0276935	0.0276935	0.0276934	0.0276934	0.0276934	0.0276934
0.0162846	0.0162846	0.0162854	0.0162886	0.0162951	0.0163052	0.0163186	0.0163343	0.0163517	0.0163699	0.0163881	0.0164058	0.0164225	0.0164376	0.016451	0.0164625	0.0164722	0.0164799	0.0164855	0.0164894	0.0164916	0.0164922	0.0164914	0.0164894	0.0164862	0.0164821	0.0164771	0.0164716	0.0164655	0.0164589	0.0164521	0.0164451	0.0164378	0.0164306	0.0164234	0.0164162	0.0164091	0.0164022	0.0163955	0.0163888	0.0163827	0.0163765	0.0163708	0.0163651	0.0163599	0.0163548	0.0163501	0.0163456	0.0163412	0.0163374
0.0305349	0.0305349	0.0305349	0.030535	0.0305352	0.0305354	0.0305357	0.0305362	0.0305366	0.0305371	0.0305377	0.0305382	0.0305388	0.0305394	0.0305399	0.0305404	0.0305409	0.0305413	0.0305417	0.030542	0.0305423	0.0305425	0.0305426	0.0305428	0.0305428	0.0305428	0.0305428	0.0305426	0.0305425	0.0305423	0.0305421	0.0305418	0.0305416	0.0305413	0.030541	0.0305407	0.0305404	0.03054	0.0305397	0.0305394	0.0305391	0.0305387	0.0305384	0.0305381	0.0305378	0.0305375	0.0305372	0.0305369	0.0305367	0.0305364
0.0286299	0.0286299	0.0286301	0.0286304	0.028631	0.0286319	0.0286328	0.0286339	0.0286349	0.0286359	0.0286367	0.0286374	0.028638	0.0286383	0.0286385	0.0286385	0.0286384	0.028638	0.0286377	0.0286371	0.0286365	0.0286358	0.0286351	0.0286344	0.0286337	0.0286329	0.0286322	0.0286315	0.0286309	0.0286303	0.0286299	0.0286294	0.028629	0.0286288	0.0286285	0.0286283	0.0286283	0.0286282	0.0286282	0.0286283	0.0286284	0.0286285	0.0286287	0.0286288	0.028629	0.0286292	0.0286294	0.0286296	0.0286297	0.0286299
0.0120715	0.0120715	0.0120717	0.0120722	0.0120733	0.0120751	0.0120775	0.0120803	0.0120834	0.0120868	0.0120901	0.0120933	0.0120964	0.0120991	0.0121014	0.0121034	0.0121049	0.0121059	0.0121066	0.0121068	0.0121067	0.0121061	0.0121053	0.0121043	0.012103	0.0121015	0.0120999	0.0120982	0.0120965	0.0120947	0.012093	0.0120912	0.0120895	0.0120879	0.0120864	0.0120849	0.0120835	0.0120822	0.012081	0.0120799	0.0120789	0.012078	0.0120771	0.0120765	0.0120758	0.0120752	0.0120747	0.0120743	0.0120738	0.0120735
0.0131873	0.0131873	0.0131876	0.0131887	0.013191	0.0131943	0.0131984	0.0132031	0.0132079	0.0132127	0.0132173	0.0132214	0.0132249	0.0132279	0.0132301	0.0132318	0.0132328	0.0132333	0.0132333	0.0132329	0.013232	0.0132308	0.0132294	0.0132277	0.0132259	0.013224	0.013222	0.0132199	0.0132179	0.0132159	0.0132139	0.0132119	0.0132101	0.0132083	0.0132065	0.013205	0.0132034	0.013202	0.0132007	0.0131994	0.0131983	0.0131973	0.0131963	0.0131954	0.0131946	0.0131938	0.0131931	0.0131925	0.0131919	0.0131915
0.0197123	0.0197124	0.0197133	0.0197167	0.0197237	0.0197345	0.0197484	0.0197645	0.0197816	0.0197989	0.0198154	0.0198304	0.0198432	0.0198535	0.0198612	0.019866	0.0198682	0.0198679	0.0198653	0.0198606	0.0198542	0.0198465	0.0198375	0.0198279	0.0198179	0.0198077	0.0197975	0.0197877	0.0197783	0.0197694	0.0197613	0.0197536	0.0197469	0.0197407	0.0197355	0.0197308	0.019727	0.0197236	0.019721	0.0197187	0.019717	0.0197156	0.0197146	0.0197138	0.0197134	0.019713	0.0197129	0.0197129	0.0197129	0.019713
0.0119499	0.0119499	0.0119501	0.011951	0.0119527	0.0119553	0.0119585	0.0119623	0.0119663	0.0119703	0.0119742	0.0119778	0.011981	0.0119838	0.0119859	0.0119877	0.011989	0.0119896	0.0119899	0.0119898	0.0119893	0.0119885	0.0119874	0.0119862	0.0119847	0.0119832	0.0119815	0.0119798	0.011978	0.0119762	0.0119745	0.0119728	0.0119711	0.0119695	0.011968	0.0119665	0.0119652	0.0119638	0.0119626	0.0119615	0.0119604	0.0119594	0.0119586	0.0119577	0.0119569	0.0119562	0.0119556	0.011955	0.0119545	0.011954
0.0553782	0.0553785	0.0553797	0.0553814	0.0553831	0.0553846	0.0553859	0.0553869	0.0553877	0.0553884	0.0553887	0.0553889	0.0553892	0.0553891	0.055389	0.0553888	0.0553884	0.0553881	0.0553876	0.0553871	0.0553866	0.055386	0.0553854	0.0553847	0.0553841	0.0553835	0.0553828	0.0553822	0.0553816	0.055381	0.0553804	0.0553799	0.0553794	0.0553789	0.0553785	0.0553781	0.0553777	0.0553774	0.0553771	0.0553768	0.0553766	0.0553764	0.0553763	0.0553762	0.0553761	0.055376	0.0553759	0.0553759	0.055376	0.055376
0.0242612	0.0242614	0.0242639	0.0242716	0.0242834	0.024297	0.0243105	0.0243228	0.0243335	0.0243421	0.0243488	0.0243536	0.0243567	0.0243584	0.0243586	0.0243578	0.024356	0.0243536	0.0243505	0.0243469	0.0243429	0.0243388	0.0243345	0.0243301	0.0243257	0.0243214	0.0243171	0.024313	0.0243091	0.0243053	0.0243017	0.0242983	0.0242952	0.0242921	0.0242894	0.0242867	0.0242844	0.0242821	0.0242802	0.0242783	0.0242767	0.0242751	0.0242736	0.0242724	0.0242712	0.0242701	0.0242692	0.0242683	0.0242676	0.0242669
0.015001	0.015001	0.015002	0.0150054	0.015011	0.0150182	0.015026	0.0150337	0.0150408	0.015047	0.0150523	0.0150565	0.0150596	0.015062	0.0150635	0.0150642	0.0150644	0.0150641	0.0150632	0.015062	0.0150606	0.0150588	0.0150569	0.0150548	0.0150526	0.0150503	0.0150479	0.0150456	0.0150432	0.0150409	0.0150385	0.0150362	0.015034	0.0150319	0.0150298	0.0150278	0.0150258	0.015024	0.0150222	0.0150205	0.0150189	0.0150173	0.0150159	0.0150146	0.0150132	0.0150121	0.0150109	0.0150098	0.0150089	0.015008
0.0106091	0.0106092	0.0106114	0.010617	0.0106247	0.0106325	0.0106398	0.010646	0.010651	0.0106549	0.0106578	0.0106597	0.0106608	0.0106611	0.010661	0.0106603	0.0106592	0.0106579	0.0106561	0.0106543	0.0106522	0.01065	0.0106477	0.0106454	0.0106431	0.0106407	0.0106384	0.0106362	0.010634	0.0106318	0.0106298	0.0106278	0.010626	0.0106242	0.0106226	0.010621	0.0106195	0.0106182	0.010617	0.0106158	0.0106148	0.0106138	0.0106129	0.0106121	0.0106114	0.0106108	0.0106102	0.0106097	0.0106093	0.0106089
0.00879963	0.0087997	0.00880105	0.00880678	0.00881885	0.00883795	0.00886353	0.00889483	0.00892976	0.00896668	0.00900373	0.00903894	0.00907081	0.00909817	0.00911908	0.00913386	0.00914133	0.00914175	0.00913538	0.00912273	0.00910458	0.00908184	0.00905557	0.00902681	0.00899681	0.00896639	0.00893658	0.00890847	0.00888258	0.00885939	0.00883921	0.00882226	0.0088086	0.00879828	0.00879152	0.00878747	0.00878579	0.00878615	0.00878818	0.0087915	0.00879584	0.00880055	0.00880535	0.00881004	0.00881435	0.00881793	0.00882081	0.00882294	0.00882427	0.0088246
0.00816478	0.00816491	0.00816833	0.00818288	0.00821527	0.00826888	0.00834527	0.0084421	0.00855707	0.00868658	0.00882523	0.00896844	0.00911048	0.00924705	0.00937199	0.00948261	0.00957511	0.00964491	0.00969361	0.0097194	0.00972251	0.00970396	0.00966463	0.00960737	0.00953601	0.00945374	0.00936379	0.00926934	0.00917337	0.00907855	0.00898729	0.00890184	0.00882318	0.00875216	0.00868918	0.0086343	0.00858728	0.0085476	0.00851503	0.0084882	0.00846632	0.0084485	0.00843389	0.00842168	0.00841118	0.00840175	0.00839289	0.0083842	0.00837539	0.00836624
0.0268774	0.0268774	0.0268775	0.0268777	0.0268781	0.0268787	0.0268795	0.0268805	0.0268816	0.0268828	0.026884	0.0268851	0.0268861	0.0268869	0.0268875	0.0268878	0.026888	0.0268878	0.0268875	0.026887	0.0268862	0.0268854	0.0268844	0.0268835	0.0268825	0.0268816	0.0268807	0.0268799	0.0268792	0.0268786	0.0268782	0.0268779	0.0268776	0.0268774	0.0268774	0.0268773	0.0268774	0.0268775	0.0268776	0.0268777	0.0268778	0.0268779	0.026878	0.0268781	0.0268781	0.0268782	0.0268782	0.0268781	0.0268781	0.026878
0.0208041	0.0208042	0.0208046	0.0208067	0.0208111	0.0208179	0.0208272	0.0208384	0.0208508	0.0208637	0.0208765	0.0208885	0.0208993	0.0209084	0.0209155	0.0209204	0.0209231	0.0209237	0.0209219	0.0209183	0.0209131	0.0209067	0.0208993	0.0208911	0.0208824	0.0208736	0.0208649	0.0208563	0.0208484	0.020841	0.0208342	0.0208283	0.0208231	0.0208186	0.020815	0.020812	0.0208096	0.020808	0.0208067	0.0208058	0.0208055	0.0208052	0.0208053	0.0208054	0.0208057	0.020806	0.0208064	0.0208066	0.0208069	0.0208071
0.0109004	0.0109014	0.0109114	0.0109265	0.0109411	0.0109535	0.0109635	0.0109713	0.0109768	0.0109807	0.0109826	0.0109832	0.0109824	0.0109809	0.0109786	0.0109755	0.0109721	0.0109684	0.0109644	0.0109603	0.0109562	0.0109521	0.0109481	0.0109443	0.0109406	0.010937	0.0109337	0.0109306	0.0109277	0.010925	0.0109226	0.0109203	0.0109182	0.0109163	0.0109146	0.010913	0.0109116	0.0109103	0.0109092	0.0109082	0.0109073	0.0109065	0.0109058	0.0109052	0.0109045	0.0109041	0.0109036	0.0109032	0.0109028	0.0109026
0.0284186	0.0284187	0.0284193	0.0284219	0.0284271	0.0284349	0.0284449	0.0284562	0.0284679	0.0284792	0.0284896	0.0284983	0.0285051	0.0285096	0.0285118	0.0285118	0.0285097	0.0285058	0.0285003	0.0284936	0.0284861	0.028478	0.0284697	0.0284614	0.0284535	0.028446	0.0284393	0.0284334	0.0284282	0.0284241	0.0284206	0.0284181	0.0284162	0.028415	0.0284144	0.0284142	0.0284145	0.028415	0.0284158	0.0284166	0.0284176	0.0284185	0.0284193	0.0284201	0.0284207	0.0284212	0.0284216	0.0284218	0.0284219	0.0284218
0.0125422	0.0125422	0.0125432	0.0125466	0.0125528	0.0125613	0.0125712	0.0125815	0.0125916	0.0126009	0.0126092	0.0126162	0.0126218	0.0126261	0.0126292	0.0126312	0.012632	0.012632	0.0126311	0.0126296	0.0126276	0.0126252	0.0126224	0.0126193	0.012616	0.0126126	0.0126091	0.0126056	0.0126022	0.0125987	0.0125954	0.0125921	0.012589	0.0125859	0.012583	0.0125802	0.0125776	0.0125751	0.0125727	0.0125705	0.0125684	0.0125664	0.0125645	0.0125629	0.0125612	0.0125597	0.0125583	0.012557	0.0125558	0.0125547
0.0118196	0.0118197	0.0118211	0.0118269	0.0118388	0.0118573	0.0118816	0.0119104	0.0119421	0.011975	0.0120076	0.0120386	0.0120667	0.0120908	0.0121105	0.0121254	0.0121353	0.0121402	0.0121397	0.0121346	0.0121256	0.0121128	0.0120969	0.0120784	0.012058	0.0120364	0.0120141	0.0119917	0.0119695	0.011948	0.0119274	0.0119084	0.011891	0.0118751	0.0118611	0.0118484	0.0118383	0.0118294	0.011822	0.0118167	0.0118124	0.0118093	0.0118076	0.0118067	0.0118065	0.0118071	0.0118081	0.0118095	0.0118111	0.0118129
0.0108063	0.0108064	0.0108083	0.0108158	0.010831	0.010854	0.0108838	0.0109186	0.0109558	0.0109935	0.0110296	0.011062	0.01109	0.0111116	0.0111266	0.011135	0.0111357	0.0111295	0.0111168	0.0110985	0.0110752	0.0110482	0.0110184	0.0109869	0.0109547	0.0109229	0.0108923	0.0108638	0.0108378	0.0108152	0.0107959	0.01078	0.0107677	0.0107587	0.0107534	0.0107514	0.0107521	0.010755	0.0107597	0.010766	0.0107735	0.0107815	0.0107898	0.0107981	0.0108058	0.010813	0.0108194	0.0108247	0.0108288	0.010832
0.00840751	0.00840763	0.00841039	0.00842106	0.00844204	0.00847281	0.00851117	0.008554	0.00859847	0.00864179	0.00868126	0.00871534	0.00874279	0.00876147	0.00877277	0.00877602	0.00877158	0.0087601	0.00874246	0.0087195	0.00869254	0.00866282	0.00863148	0.0085996	0.00856812	0.00853792	0.00850947	0.00848372	0.00846085	0.00844102	0.00842432	0.00841072	0.0084001	0.00839234	0.00838691	0.00838417	0.00838334	0.00838397	0.0083858	0.00838857	0.00839213	0.008396	0.00839997	0.00840393	0.00840761	0.00841091	0.00841385	0.0084163	0.00841808	0.00841943
0.0155134	0.0155135	0.015515	0.0155209	0.0155323	0.0155485	0.0155683	0.0155901	0.0156124	0.015634	0.0156542	0.0156722	0.0156878	0.0157011	0.0157116	0.0157197	0.0157256	0.0157293	0.0157311	0.0157312	0.0157298	0.0157273	0.0157238	0.0157193	0.015714	0.0157083	0.0157022	0.0156956	0.0156888	0.0156819	0.015675	0.015668	0.015661	0.0156541	0.0156474	0.0156408	0.0156344	0.0156281	0.0156221	0.0156163	0.0156107	0.0156052	0.0156002	0.0155952	0.0155905	0.015586	0.0155817	0.0155777	0.0155738	0.0155702
0.0126091	0.0126091	0.0126094	0.0126106	0.0126131	0.012617	0.0126221	0.0126281	0.0126348	0.0126419	0.0126489	0.0126558	0.0126623	0.0126683	0.0126736	0.0126781	0.012682	0.0126852	0.0126876	0.0126894	0.0126906	0.012691	0.0126911	0.0126907	0.0126897	0.0126885	0.0126869	0.0126851	0.0126831	0.0126808	0.0126785	0.012676	0.0126735	0.0126709	0.0126683	0.0126658	0.0126632	0.0126606	0.0126582	0.0126557	0.0126533	0.012651	0.0126488	0.0126466	0.0126446	0.0126425	0.0126407	0.0126389	0.012637	0.0126354
0.0233759	0.0233759	0.0233764	0.023377	0.0233776	0.0233781	0.0233785	0.0233788	0.0233791	0.0233793	0.0233794	0.0233795	0.0233796	0.0233796	0.0233796	0.0233796	0.0233795	0.0233794	0.0233793	0.0233793	0.0233791	0.023379	0.0233789	0.0233788	0.0233787	0.0233785	0.0233784	0.0233783	0.0233782	0.023378	0.0233779	0.0233778	0.0233777	0.0233776	0.0233775	0.0233774	0.0233773	0.0233772	0.0233771	0.0233771	0.023377	0.0233769	0.0233768	0.0233768	0.0233767	0.0233766	0.0233766	0.0233765	0.0233765	0.0233764
0.0438903	0.0438905	0.0438919	0.0438937	0.0438953	0.0438968	0.043898	0.043899	0.0438997	0.0439003	0.0439008	0.0439011	0.0439013	0.0439013	0.0439014	0.0439013	0.0439012	0.043901	0.0439009	0.0439006	0.0439004	0.0439001	0.0438998	0.0438995	0.0438992	0.0438989	0.0438986	0.0438983	0.043898	0.0438977	0.0438974	0.0438972	0.0438969	0.0438966	0.0438963	0.0438961	0.0438958	0.0438956	0.0438954	0.0438951	0.0438949	0.0438947	0.0438945	0.0438943	0.0438941	0.043894	0.0438938	0.0438936	0.0438935	0.0438933
0.00919877	0.00919877	0.00919887	0.00919922	0.00919999	0.00920132	0.00920315	0.00920548	0.00920827	0.00921143	0.00921487	0.00921842	0.00922197	0.00922542	0.00922867	0.00923162	0.00923405	0.009236	0.00923749	0.00923836	0.00923848	0.00923807	0.00923714	0.00923539	0.0092332	0.0092306	0.00922748	0.00922405	0.00922041	0.00921658	0.0092127	0.00920886	0.00920511	0.00920159	0.00919825	0.00919538	0.00919266	0.00919066	0.0091888	0.0091877	0.00918682	0.00918656	0.00918664	0.00918714	0.00918805	0.00918921	0.00919067	0.00919232	0.00919412	0.00919601
0.0180452	0.0180454	0.0180463	0.0180474	0.0180484	0.0180493	0.01805	0.0180506	0.0180511	0.0180514	0.0180516	0.0180518	0.0180518	0.0180519	0.0180518	0.0180517	0.0180516	0.0180515	0.0180513	0.0180512	0.018051	0.0180508	0.0180506	0.0180504	0.0180502	0.0180499	0.0180497	0.0180495	0.0180493	0.0180491	0.0180489	0.0180488	0.0180486	0.0180484	0.0180482	0.0180481	0.0180479	0.0180478	0.0180476	0.0180475	0.0180474	0.0180473	0.0180472	0.018047	0.0180469	0.0180468	0.0180467	0.0180466	0.0180466	0.0180465
0.00828769	0.00828775	0.00828921	0.0082954	0.00830894	0.00833163	0.00836345	0.00840407	0.00845253	0.00850659	0.00856431	0.00862341	0.00868153	0.00873673	0.00878676	0.00882943	0.00886415	0.00889005	0.0089058	0.00891141	0.00890713	0.00889381	0.0088724	0.00884408	0.00881018	0.00877227	0.00873167	0.00868979	0.00864795	0.00860733	0.00856892	0.00853348	0.00850158	0.00847373	0.00844992	0.00843011	0.00841411	0.0084016	0.0083922	0.00838564	0.00838097	0.0083779	0.00837608	0.0083752	0.00837456	0.00837395	0.00837314	0.00837191	0.00836998	0.00836743
0.0168353	0.0168362	0.0168496	0.0168751	0.0169027	0.0169277	0.0169487	0.0169653	0.0169779	0.0169867	0.016992	0.0169942	0.0169942	0.016992	0.0169879	0.0169826	0.0169762	0.0169691	0.0169615	0.0169534	0.0169453	0.0169372	0.0169292	0.0169215	0.016914	0.016907	0.0169002	0.0168939	0.016888	0.0168826	0.0168776	0.016873	0.0168688	0.0168649	0.0168615	0.0168584	0.0168556	0.0168531	0.0168509	0.0168489	0.0168472	0.0168456	0.0168443	0.0168431	0.016842	0.0168411	0.0168404	0.0168397	0.0168391	0.0168385
0.0119489	0.0119489	0.011949	0.0119496	0.0119509	0.0119531	0.0119561	0.0119601	0.0119649	0.0119703	0.0119763	0.0119826	0.011989	0.0119956	0.012002	0.0120081	0.0120139	0.0120192	0.012024	0.0120281	0.0120315	0.0120344	0.0120363	0.0120375	0.0120383	0.012038	0.0120372	0.0120358	0.0120336	0.0120311	0.0120281	0.0120244	0.0120207	0.0120164	0.0120121	0.0120075	0.0120028	0.011998	0.0119931	0.0119884	0.0119836	0.0119791	0.0119746	0.0119704	0.0119663	0.0119625	0.0119589	0.0119555	0.0119526	0.0119497
0.0104996	0.0104998	0.0105025	0.0105105	0.0105227	0.0105365	0.0105502	0.0105624	0.0105727	0.0105808	0.0105866	0.0105903	0.0105922	0.0105923	0.010591	0.0105886	0.0105852	0.0105812	0.0105766	0.0105717	0.0105666	0.0105614	0.0105562	0.0105512	0.0105463	0.0105417	0.0105373	0.0105333	0.0105295	0.010526	0.0105229	0.01052	0.0105174	0.0105151	0.010513	0.0105112	0.0105095	0.0105082	0.0105069	0.0105059	0.0105049	0.0105041	0.0105034	0.0105029	0.0105024	0.010502	0.0105016	0.0105013	0.0105011	0.0105008
0.0335833	0.0335833	0.0335834	0.0335837	0.0335841	0.0335848	0.0335859	0.0335871	0.0335886	0.0335902	0.0335917	0.0335932	0.0335946	0.0335956	0.0335965	0.033597	0.0335971	0.0335969	0.0335965	0.0335956	0.0335947	0.0335934	0.0335922	0.0335908	0.0335895	0.0335881	0.033587	0.0335859	0.033585	0.0335844	0.0335838	0.0335834	0.0335833	0.0335832	0.0335832	0.0335833	0.0335836	0.0335838	0.033584	0.0335843	0.0335845	0.0335847	0.0335848	0.0335848	0.0335849	0.0335848	0.0335847	0.0335845	0.0335844	0.0335842
0.037227	0.0372271	0.037228	0.0372291	0.0372301	0.037231	0.0372317	0.0372322	0.0372324	0.0372325	0.0372324	0.0372321	0.0372317	0.0372312	0.0372307	0.0372301	0.0372296	0.037229	0.0372285	0.037228	0.0372276	0.0372272	0.0372269	0.0372267	0.0372265	0.0372264	0.0372264	0.0372263	0.0372263	0.0372264	0.0372265	0.0372265	0.0372266	0.0372267	0.0372268	0.0372269	0.037227	0.037227	0.0372271	0.0372271	0.0372272	0.0372272	0.0372272	0.0372272	0.0372272	0.0372272	0.0372272	0.0372271	0.0372271	0.0372271
0.0225038	0.0225038	0.0225039	0.0225041	0.0225044	0.022505	0.0225057	0.0225067	0.0225079	0.0225094	0.0225109	0.0225125	0.0225142	0.0225159	0.0225176	0.0225193	0.0225208	0.0225223	0.0225236	0.0225247	0.0225257	0.0225265	0.0225271	0.0225274	0.0225277	0.0225277	0.0225276	0.0225274	0.022527	0.0225264	0.0225258	0.0225251	0.0225243	0.0225234	0.0225225	0.0225215	0.0225205	0.0225195	0.0225185	0.0225176	0.0225166	0.0225156	0.0225147	0.0225139	0.022513	0.0225122	0.0225115	0.0225107	0.0225101	0.0225095
0.0120185	0.0120211	0.0120367	0.0120553	0.012072	0.0120859	0.012097	0.0121056	0.0121117	0.0121159	0.0121185	0.0121197	0.0121197	0.0121187	0.0121169	0.0121145	0.0121116	0.0121084	0.012105	0.0121013	0.0120976	0.0120938	0.01209	0.0120862	0.0120825	0.0120788	0.0120753	0.0120719	0.0120686	0.0120655	0.0120625	0.0120596	0.0120569	0.0120543	0.0120519	0.0120496	0.0120475	0.0120454	0.0120435	0.0120417	0.0120401	0.0120386	0.012037	0.0120357	0.0120345	0.0120332	0.0120322	0.0120312	0.0120301	0.0120293
0.0287614	0.0287614	0.0287615	0.0287618	0.0287623	0.0287633	0.0287646	0.0287664	0.0287685	0.0287709	0.0287735	0.0287761	0.0287788	0.0287812	0.0287834	0.0287853	0.0287867	0.0287878	0.0287885	0.0287886	0.0287885	0.0287878	0.0287868	0.0287856	0.0287842	0.0287826	0.0287809	0.0287792	0.0287775	0.0287758	0.0287743	0.0287729	0.0287716	0.0287705	0.0287695	0.0287687	0.028768	0.0287674	0.028767	0.0287666	0.0287664	0.0287661	0.028766	0.0287658	0.0287657	0.0287655	0.0287654	0.0287652	0.028765	0.0287648
0.0192375	0.0192375	0.0192377	0.0192384	0.0192396	0.019241	0.0192425	0.019244	0.0192453	0.0192464	0.0192474	0.0192481	0.0192487	0.0192491	0.0192493	0.0192495	0.0192495	0.0192494	0.0192493	0.0192491	0.0192489	0.0192485	0.0192482	0.0192478	0.0192475	0.0192471	0.0192466	0.0192462	0.0192458	0.0192454	0.019245	0.0192446	0.0192442	0.0192438	0.0192435	0.0192431	0.0192428	0.0192424	0.0192421	0.0192418	0.0192415	0.0192413	0.019241	0.0192407	0.0192405	0.0192403	0.0192401	0.0192399	0.0192397	0.0192395
0.0305349	0.0305349	0.0305349	0.030535	0.0305352	0.0305354	0.0305357	0.0305362	0.0305366	0.0305371	0.0305377	0.0305382	0.0305388	0.0305394	0.0305399	0.0305404	0.0305409	0.0305413	0.0305417	0.030542	0.0305423	0.0305425	0.0305426	0.0305428	0.0305428	0.0305428	0.0305428	0.0305426	0.0305425	0.0305423	0.0305421	0.0305418	0.0305416	0.0305413	0.030541	0.0305407	0.0305404	0.03054	0.0305397	0.0305394	0.0305391	0.0305387	0.0305384	0.0305381	0.0305378	0.0305375	0.0305372	0.0305369	0.0305367	0.0305364
0.0225194	0.0225203	0.0225361	0.0225732	0.0226191	0.022664	0.0227036	0.0227363	0.0227616	0.0227796	0.0227914	0.0227968	0.0227973	0.0227936	0.0227856	0.0227753	0.0227625	0.0227478	0.0227322	0.0227159	0.0226993	0.0226828	0.0226669	0.0226513	0.0226367	0.0226228	0.0226099	0.0225983	0.0225872	0.0225778	0.0225688	0.0225613	0.0225544	0.0225485	0.0225434	0.0225389	0.0225352	0.0225319	0.0225294	0.0225271	0.0225254	0.0225239	0.0225228	0.0225219	0.0225212	0.0225207	0.0225204	0.0225201	0.0225199	0.0225198
0.012576	0.0125761	0.012578	0.0125854	0.0125999	0.0126208	0.0126466	0.0126753	0.0127048	0.0127335	0.0127598	0.0127831	0.0128021	0.0128169	0.0128272	0.0128329	0.0128343	0.0128318	0.0128258	0.0128167	0.012805	0.0127914	0.0127763	0.01276	0.0127431	0.0127261	0.0127092	0.0126928	0.0126772	0.0126622	0.0126485	0.012636	0.0126245	0.0126142	0.0126055	0.0125977	0.0125909	0.0125856	0.0125813	0.0125776	0.0125749	0.0125728	0.0125714	0.0125705	0.01257	0.0125699	0.0125701	0.0125705	0.0125711	0.0125717
0.0161667	0.0161668	0.0161677	0.016171	0.0161783	0.0161898	0.0162054	0.0162242	0.0162454	0.0162676	0.0162898	0.016311	0.0163304	0.0163471	0.0163604	0.0163702	0.0163761	0.0163791	0.0163776	0.0163732	0.0163661	0.0163568	0.0163451	0.0163319	0.0163178	0.0163032	0.0162883	0.0162738	0.0162597	0.0162464	0.0162339	0.0162228	0.0162129	0.016204	0.0161962	0.01619	0.0161849	0.0161805	0.0161773	0.0161748	0.0161728	0.0161717	0.016171	0.0161705	0.0161705	0.0161706	0.0161708	0.016171	0.0161713	0.0161716
0.00879963	0.0087997	0.00880105	0.00880678	0.00881885	0.00883795	0.00886353	0.00889483	0.00892976	0.00896668	0.00900373	0.00903894	0.00907081	0.00909817	0.00911908	0.00913386	0.00914133	0.00914175	0.00913538	0.00912273	0.00910458	0.00908184	0.00905557	0.00902681	0.00899681	0.00896639	0.00893658	0.00890847	0.00888258	0.00885939	0.00883921	0.00882226	0.0088086	0.00879828	0.00879152	0.00878747	0.00878579	0.00878615	0.00878818	0.0087915	0.00879584	0.00880055	0.00880535	0.00881004	0.00881435	0.00881793	0.00882081	0.00882294	0.00882427	0.0088246
0.0699877	0.069988	0.06999	0.0699927	0.0699954	0.0699976	0.0699995	0.070001	0.0700022	0.0700031	0.0700038	0.0700042	0.0700045	0.0700047	0.0700047	0.0700046	0.0700044	0.0700041	0.0700039	0.0700035	0.0700031	0.0700027	0.0700022	0.0700018	0.0700013	0.0700008	0.0700004	0.0699999	0.0699994	0.069999	0.0699985	0.0699981	0.0699977	0.0699972	0.0699968	0.0699964	0.069996	0.0699957	0.0699953	0.069995	0.0699947	0.0699943	0.069994	0.0699937	0.0699935	0.0699932	0.0699929	0.0699927	0.0699925	0.0699922
0.0253507	0.0253507	0.0253507	0.0253509	0.0253511	0.0253515	0.0253521	0.0253528	0.0253535	0.0253544	0.0253551	0.0253559	0.0253565	0.025357	0.0253573	0.0253575	0.0253574	0.0253573	0.0253568	0.0253563	0.0253557	0.0253549	0.0253542	0.0253534	0.0253527	0.025352	0.0253514	0.025351	0.0253506	0.0253504	0.0253502	0.0253502	0.0253503	0.0253504	0.0253505	0.0253507	0.025351	0.0253512	0.0253513	0.0253515	0.0253516	0.0253517	0.0253517	0.0253516	0.0253516	0.0253515	0.0253513	0.0253512	0.025351	0.0253509
0.0108063	0.0108064	0.0108083	0.0108158	0.010831	0.010854	0.0108838	0.0109186	0.0109558	0.0109935	0.0110296	0.011062	0.01109	0.0111116	0.0111266	0.011135	0.0111357	0.0111295	0.0111168	0.0110985	0.0110752	0.0110482	0.0110184	0.0109869	0.0109547	0.0109229	0.0108923	0.0108638	0.0108378	0.0108152	0.0107959	0.01078	0.0107677	0.0107587	0.0107534	0.0107514	0.0107521	0.010755	0.0107597	0.010766	0.0107735	0.0107815	0.0107898	0.0107981	0.0108058	0.010813	0.0108194	0.0108247	0.0108288	0.010832
0.0113473	0.0113485	0.0113685	0.0114092	0.0114545	0.011496	0.011531	0.0115584	0.0115786	0.0115919	0.0115991	0.0116009	0.0115977	0.0115906	0.0115803	0.0115674	0.0115527	0.0115368	0.0115202	0.0115034	0.0114869	0.0114708	0.0114554	0.0114408	0.0114275	0.0114154	0.0114044	0.0113944	0.0113858	0.0113783	0.0113718	0.0113661	0.0113617	0.0113579	0.0113547	0.0113523	0.0113504	0.0113489	0.0113479	0.0113472	0.0113467	0.0113464	0.0113463	0.0113464	0.0113465	0.0113467	0.0113468	0.0113471	0.0113473	0.0113475
0.036256	0.036256	0.0362562	0.0362568	0.0362577	0.036259	0.0362605	0.0362622	0.0362638	0.0362653	0.0362665	0.0362675	0.0362683	0.0362687	0.0362689	0.0362687	0.0362684	0.0362679	0.0362672	0.0362663	0.0362653	0.0362643	0.0362632	0.0362621	0.0362611	0.03626	0.036259	0.0362581	0.0362573	0.0362566	0.036256	0.0362555	0.036255	0.0362548	0.0362546	0.0362544	0.0362544	0.0362544	0.0362544	0.0362545	0.0362547	0.0362548	0.036255	0.0362552	0.0362554	0.0362556	0.0362558	0.0362559	0.0362561	0.0362562
0.013605	0.013605	0.0136054	0.013606	0.0136066	0.0136072	0.0136076	0.0136079	0.0136082	0.0136084	0.0136086	0.0136086	0.0136087	0.0136087	0.0136087	0.0136086	0.0136085	0.0136084	0.0136083	0.0136082	0.0136081	0.0136079	0.0136078	0.0136077	0.0136075	0.0136074	0.0136072	0.0136071	0.013607	0.0136068	0.0136067	0.0136066	0.0136065	0.0136064	0.0136062	0.0136061	0.013606	0.013606	0.0136059	0.0136058	0.0136057	0.0136056	0.0136056	0.0136055	0.0136054	0.0136054	0.0136053	0.0136053	0.0136052	0.0136052
0.0337308	0.0337309	0.0337315	0.0337323	0.0337331	0.0337338	0.0337344	0.0337347	0.0337348	0.0337348	0.0337346	0.0337343	0.0337338	0.0337333	0.0337328	0.0337322	0.0337316	0.0337311	0.0337307	0.0337303	0.03373	0.0337298	0.0337297	0.0337297	0.0337297	0.0337299	0.03373	0.0337302	0.0337304	0.0337306	0.0337308	0.033731	0.0337311	0.0337313	0.0337313	0.0337314	0.0337314	0.0337314	0.0337313	0.0337312	0.0337312	0.0337311	0.033731	0.0337309	0.0337308	0.0337307	0.0337306	0.0337306	0.0337306	0.0337305
0.0192536	0.0192537	0.0192543	0.0192551	0.0192558	0.0192564	0.0192569	0.0192573	0.0192576	0.0192578	0.0192579	0.0192579	0.019258	0.0192579	0.0192578	0.0192577	0.0192576	0.0192574	0.0192573	0.0192571	0.0192569	0.0192568	0.0192566	0.0192564	0.0192562	0.0192561	0.0192559	0.0192557	0.0192556	0.0192554	0.0192553	0.0192552	0.0192551	0.0192549	0.0192548	0.0192547	0.0192546	0.0192546	0.0192545	0.0192544	0.0192543	0.0192543	0.0192542	0.0192542	0.0192541	0.0192541	0.019254	0.019254	0.019254	0.0192539
0.0343298	0.03433	0.0343309	0.0343321	0.0343333	0.0343343	0.0343352	0.0343359	0.0343364	0.0343368	0.0343371	0.0343373	0.0343374	0.0343375	0.0343374	0.0343374	0.0343372	0.0343371	0.0343369	0.0343367	0.0343364	0.0343361	0.0343359	0.0343356	0.0343353	0.034335	0.0343347	0.0343344	0.0343341	0.0343338	0.0343336	0.0343333	0.034333	0.0343328	0.0343325	0.0343323	0.0343321	0.0343319	0.0343317	0.0343315	0.0343313	0.0343312	0.034331	0.0343309	0.0343307	0.0343306	0.0343305	0.0343304	0.0343303	0.0343302
0.0139188	0.0139188	0.0139189	0.0139195	0.0139208	0.0139231	0.0139262	0.0139303	0.0139352	0.0139408	0.013947	0.0139535	0.0139603	0.0139672	0.0139741	0.0139807	0.0139871	0.0139932	0.0139986	0.0140036	0.0140082	0.0140118	0.014015	0.0140177	0.0140194	0.0140207	0.0140214	0.0140214	0.014021	0.01402	0.0140186	0.0140168	0.0140144	0.014012	0.014009	0.014006	0.0140026	0.0139991	0.0139955	0.0139918	0.013988	0.0139842	0.0139804	0.0139767	0.0139729	0.0139693	0.0139657	0.0139623	0.0139589	0.0139556
0.0193698	0.0193706	0.0193849	0.0194162	0.0194531	0.019488	0.019518	0.019542	0.01956	0.019572	0.0195786	0.0195807	0.0195782	0.0195726	0.0195643	0.0195539	0.0195418	0.0195286	0.0195149	0.0195009	0.0194871	0.0194738	0.019461	0.0194491	0.0194378	0.0194279	0.0194187	0.0194103	0.0194033	0.019397	0.0193914	0.0193869	0.0193831	0.0193797	0.0193773	0.0193751	0.0193735	0.0193722	0.0193712	0.0193706	0.01937	0.0193698	0.0193696	0.0193696	0.0193696	0.0193696	0.0193698	0.0193699	0.01937	0.0193701
0.0271846	0.0271847	0.0271854	0.0271874	0.0271902	0.0271932	0.027196	0.0271986	0.0272007	0.0272023	0.0272036	0.0272046	0.0272054	0.0272058	0.027206	0.0272059	0.0272058	0.0272055	0.0272051	0.0272046	0.027204	0.0272034	0.0272027	0.027202	0.0272012	0.0272004	0.0271996	0.0271988	0.027198	0.0271972	0.0271965	0.0271957	0.027195	0.0271943	0.0271935	0.0271929	0.0271923	0.0271916	0.0271911	0.0271905	0.02719	0.0271895	0.0271891	0.0271886	0.0271882	0.0271878	0.0271875	0.0271871	0.0271868	0.0271865
0.0105242	0.0105245	0.0105306	0.0105491	0.0105778	0.010611	0.0106442	0.0106748	0.010701	0.0107224	0.0107384	0.0107499	0.0107568	0.01076	0.0107591	0.0107556	0.0107494	0.0107411	0.010731	0.0107196	0.0107071	0.010694	0.0106804	0.0106667	0.010653	0.0106397	0.0106267	0.0106143	0.0106025	0.0105916	0.0105812	0.0105718	0.0105633	0.0105553	0.0105485	0.0105424	0.0105368	0.0105324	0.0105283	0.0105251	0.0105223	0.01052	0.0105184	0.0105169	0.0105161	0.0105154	0.0105152	0.0105151	0.0105152	0.0105155
0.0223821	0.0223822	0.0223842	0.0223901	0.0223989	0.0224089	0.0224188	0.0224278	0.0224354	0.0224417	0.0224467	0.0224503	0.0224529	0.0224543	0.0224552	0.022455	0.0224543	0.0224532	0.0224514	0.0224494	0.022447	0.0224442	0.0224414	0.0224383	0.0224352	0.0224319	0.0224287	0.0224254	0.0224221	0.0224188	0.0224156	0.0224125	0.0224095	0.0224066	0.0224038	0.022401	0.0223985	0.0223961	0.0223937	0.0223916	0.0223896	0.0223876	0.0223858	0.0223843	0.0223827	0.0223813	0.0223801	0.0223789	0.0223779	0.022377
0.0221304	0.0221324	0.022166	0.0222418	0.0223324	0.022419	0.0224928	0.022551	0.022592	0.022616	0.0226253	0.0226207	0.0226032	0.0225767	0.0225428	0.0225033	0.0224604	0.0224157	0.0223712	0.022328	0.0222874	0.0222502	0.0222169	0.0221879	0.0221636	0.0221438	0.0221279	0.0221156	0.0221069	0.022102	0.0220994	0.0220989	0.0221	0.0221028	0.0221065	0.0221106	0.0221151	0.0221196	0.0221239	0.0221279	0.0221315	0.0221344	0.0221369	0.0221389	0.0221401	0.0221411	0.0221413	0.0221414	0.022141	0.0221404
0.0123719	0.0123749	0.0123934	0.0124154	0.0124351	0.0124517	0.0124649	0.0124752	0.0124827	0.0124881	0.0124914	0.0124929	0.0124935	0.0124926	0.012491	0.0124887	0.0124858	0.0124824	0.0124788	0.0124749	0.0124708	0.0124666	0.0124624	0.0124582	0.0124539	0.0124499	0.0124458	0.0124419	0.0124381	0.0124344	0.0124309	0.0124275	0.0124242	0.0124211	0.0124182	0.0124154	0.0124127	0.0124102	0.0124077	0.0124055	0.0124033	0.0124014	0.0123995	0.0123977	0.0123961	0.0123945	0.0123929	0.0123916	0.0123903	0.012389
0.0107889	0.0107904	0.0108037	0.0108222	0.0108394	0.0108539	0.0108656	0.0108745	0.0108808	0.0108849	0.010887	0.0108876	0.0108867	0.0108847	0.0108817	0.0108782	0.0108741	0.0108697	0.010865	0.0108602	0.0108553	0.0108506	0.0108459	0.0108413	0.0108371	0.0108329	0.010829	0.0108254	0.0108219	0.0108188	0.0108158	0.0108132	0.0108107	0.0108085	0.0108064	0.0108045	0.0108028	0.0108013	0.0107999	0.0107987	0.0107976	0.0107967	0.0107958	0.0107949	0.0107942	0.0107936	0.0107931	0.0107925	0.0107921	0.0107917
0.0286299	0.0286299	0.0286301	0.0286304	0.028631	0.0286319	0.0286328	0.0286339	0.0286349	0.0286359	0.0286367	0.0286374	0.028638	0.0286383	0.0286385	0.0286385	0.0286384	0.028638	0.0286377	0.0286371	0.0286365	0.0286358	0.0286351	0.0286344	0.0286337	0.0286329	0.0286322	0.0286315	0.0286309	0.0286303	0.0286299	0.0286294	0.028629	0.0286288	0.0286285	0.0286283	0.0286283	0.0286282	0.0286282	0.0286283	0.0286284	0.0286285	0.0286287	0.0286288	0.028629	0.0286292	0.0286294	0.0286296	0.0286297	0.0286299
0.017536	0.017536	0.0175361	0.0175367	0.0175379	0.01754	0.0175429	0.0175467	0.0175513	0.0175566	0.0175624	0.0175684	0.0175745	0.0175806	0.0175864	0.0175917	0.0175963	0.0176003	0.0176036	0.0176057	0.0176069	0.0176073	0.0176065	0.0176048	0.0176024	0.0175989	0.0175948	0.0175901	0.0175849	0.0175793	0.0175736	0.0175677	0.0175618	0.017556	0.0175507	0.0175454	0.0175409	0.0175365	0.017533	0.0175298	0.0175274	0.0175256	0.0175243	0.0175237	0.0175234	0.0175239	0.0175246	0.0175258	0.0175273	0.0175289
0.0477158	0.0477171	0.0477263	0.0477388	0.0477505	0.0477606	0.0477687	0.0477747	0.047779	0.0477817	0.0477827	0.0477828	0.0477816	0.0477798	0.0477772	0.0477741	0.0477706	0.0477669	0.047763	0.0477591	0.0477553	0.0477514	0.0477479	0.0477443	0.0477412	0.0477381	0.0477353	0.0477328	0.0477305	0.0477283	0.0477265	0.0477248	0.0477234	0.0477221	0.047721	0.04772	0.0477192	0.0477185	0.0477179	0.0477175	0.0477171	0.0477167	0.0477164	0.0477163	0.0477161	0.0477159	0.0477158	0.0477158	0.0477157	0.0477157
0.0356827	0.0356827	0.0356831	0.0356849	0.0356891	0.0356961	0.0357064	0.0357196	0.0357355	0.0357538	0.0357737	0.0357945	0.0358155	0.035836	0.0358554	0.0358733	0.035889	0.0359018	0.0359118	0.0359188	0.0359229	0.035924	0.0359223	0.0359172	0.0359099	0.0359004	0.0358892	0.0358765	0.0358626	0.0358483	0.0358333	0.0358184	0.0358036	0.0357895	0.0357759	0.0357633	0.0357518	0.0357411	0.0357322	0.0357238	0.0357171	0.0357111	0.0357065	0.0357026	0.0356997	0.0356976	0.0356961	0.0356952	0.0356946	0.0356945
0.0367896	0.0367896	0.0367898	0.0367906	0.0367922	0.0367953	0.0367996	0.0368051	0.0368117	0.0368194	0.0368278	0.0368367	0.036846	0.0368553	0.0368645	0.0368734	0.0368817	0.0368895	0.0368965	0.0369026	0.0369081	0.0369122	0.0369157	0.0369179	0.0369192	0.0369197	0.0369189	0.0369176	0.0369146	0.0369117	0.0369076	0.036903	0.0368979	0.0368919	0.036886	0.0368792	0.0368724	0.0368653	0.036858	0.0368507	0.0368434	0.036836	0.0368289	0.0368219	0.0368148	0.0368084	0.0368021	0.0367958	0.0367905	0.0367851
0.0199077	0.0199077	0.0199077	0.0199078	0.0199081	0.0199086	0.0199092	0.0199101	0.0199111	0.0199122	0.0199135	0.0199148	0.0199161	0.0199175	0.0199188	0.01992	0.0199211	0.0199222	0.0199231	0.0199238	0.0199243	0.0199247	0.019925	0.0199251	0.0199251	0.0199249	0.0199246	0.0199242	0.0199237	0.0199232	0.0199225	0.0199219	0.0199212	0.0199205	0.0199197	0.019919	0.0199182	0.0199175	0.0199168	0.0199161	0.0199154	0.0199148	0.0199142	0.0199137	0.0199131	0.0199127	0.0199122	0.0199118	0.0199114	0.0199111
0.00828769	0.00828775	0.00828921	0.0082954	0.00830894	0.00833163	0.00836345	0.00840407	0.00845253	0.00850659	0.00856431	0.00862341	0.00868153	0.00873673	0.00878676	0.00882943	0.00886415	0.00889005	0.0089058	0.00891141	0.00890713	0.00889381	0.0088724	0.00884408	0.00881018	0.00877227	0.00873167	0.00868979	0.00864795	0.00860733	0.00856892	0.00853348	0.00850158	0.00847373	0.00844992	0.00843011	0.00841411	0.0084016	0.0083922	0.00838564	0.00838097	0.0083779	0.00837608	0.0083752	0.00837456	0.00837395	0.00837314	0.00837191	0.00836998	0.00836743
0.0110624	0.0110624	0.0110627	0.0110643	0.0110676	0.011073	0.011081	0.011091	0.0111032	0.0111169	0.011132	0.0111479	0.0111643	0.0111806	0.0111967	0.0112122	0.0112267	0.0112401	0.0112524	0.0112628	0.011272	0.0112799	0.0112857	0.01129	0.0112932	0.0112946	0.0112944	0.0112936	0.011291	0.0112881	0.0112834	0.0112786	0.0112726	0.0112664	0.0112594	0.0112522	0.0112446	0.0112369	0.011229	0.011221	0.0112131	0.0112052	0.0111974	0.0111898	0.0111824	0.0111752	0.0111682	0.0111615	0.011155	0.0111488
0.0368098	0.0368098	0.0368098	0.03681	0.0368102	0.0368106	0.0368112	0.0368118	0.0368124	0.0368131	0.0368138	0.0368145	0.0368151	0.0368156	0.036816	0.0368161	0.0368162	0.0368161	0.0368158	0.0368154	0.0368148	0.0368141	0.0368134	0.0368126	0.0368117	0.0368109	0.0368101	0.0368094	0.0368087	0.0368083	0.0368078	0.0368076	0.0368074	0.0368073	0.0368074	0.0368076	0.0368079	0.0368082	0.0368086	0.0368091	0.0368096	0.03681	0.0368104	0.0368109	0.0368111	0.0368114	0.0368116	0.0368117	0.0368117	0.0368117
0.0269548	0.0269548	0.0269552	0.0269556	0.026956	0.0269564	0.0269567	0.026957	0.0269571	0.0269573	0.0269574	0.0269575	0.0269575	0.0269575	0.0269575	0.0269575	0.0269574	0.0269573	0.0269573	0.0269572	0.0269571	0.026957	0.0269569	0.0269568	0.0269567	0.0269566	0.0269564	0.0269563	0.0269562	0.0269561	0.026956	0.0269559	0.0269558	0.0269557	0.0269557	0.0269556	0.0269555	0.0269554	0.0269553	0.0269553	0.0269552	0.0269551	0.0269551	0.026955	0.026955	0.0269549	0.0269549	0.0269549	0.0269548	0.0269548
0.0177025	0.0177027	0.0177042	0.0177059	0.0177076	0.0177089	0.0177101	0.0177109	0.0177116	0.0177121	0.0177125	0.0177126	0.0177128	0.0177128	0.0177127	0.0177126	0.0177124	0.0177121	0.0177119	0.0177116	0.0177113	0.017711	0.0177106	0.0177103	0.01771	0.0177096	0.0177093	0.017709	0.0177087	0.0177084	0.0177081	0.0177078	0.0177075	0.0177072	0.017707	0.0177068	0.0177065	0.0177063	0.0177061	0.0177059	0.0177057	0.0177055	0.0177053	0.0177051	0.017705	0.0177048	0.0177047	0.0177046	0.0177045	0.0177044
0.0489605	0.0489607	0.048962	0.0489638	0.0489655	0.048967	0.0489683	0.0489693	0.0489701	0.0489708	0.0489712	0.0489716	0.0489718	0.0489719	0.0489719	0.0489718	0.0489717	0.0489715	0.0489712	0.0489709	0.0489706	0.0489702	0.0489699	0.0489695	0.048969	0.0489686	0.0489682	0.0489678	0.0489674	0.048967	0.0489666	0.0489662	0.0489658	0.0489655	0.0489651	0.0489648	0.0489645	0.0489642	0.0489639	0.0489636	0.0489633	0.0489631	0.0489629	0.0489627	0.0489624	0.0489622	0.0489621	0.0489619	0.0489618	0.0489616
0.0272464	0.0272464	0.0272465	0.0272466	0.0272469	0.0272472	0.0272478	0.0272484	0.0272492	0.0272501	0.027251	0.027252	0.0272529	0.0272538	0.0272545	0.0272551	0.0272556	0.0272558	0.0272559	0.0272558	0.0272555	0.027255	0.0272544	0.0272537	0.0272529	0.027252	0.0272512	0.0272503	0.0272495	0.0272488	0.0272481	0.0272476	0.0272471	0.0272468	0.0272466	0.0272464	0.0272465	0.0272465	0.0272467	0.0272468	0.027247	0.0272473	0.0272475	0.0272477	0.0272479	0.027248	0.0272481	0.0272481	0.027248	0.027248
0.0114384	0.0114388	0.0114453	0.0114604	0.0114786	0.0114962	0.0115117	0.0115242	0.0115343	0.0115416	0.0115468	0.0115499	0.0115514	0.0115513	0.0115499	0.0115476	0.0115444	0.0115407	0.0115364	0.0115318	0.0115269	0.0115219	0.0115168	0.0115117	0.0115067	0.0115019	0.0114972	0.0114927	0.0114884	0.0114843	0.0114804	0.0114768	0.0114734	0.0114702	0.0114673	0.0114646	0.0114621	0.0114598	0.0114577	0.0114557	0.011454	0.0114524	0.0114509	0.0114496	0.0114484	0.0114473	0.0114464	0.0114455	0.0114448	0.0114441
0.00663283	0.00663286	0.00663348	0.00663598	0.00664161	0.00665076	0.00666365	0.00667999	0.00669935	0.00672084	0.00674378	0.0067671	0.00679002	0.00681143	0.00683063	0.00684694	0.00685992	0.00686911	0.00687431	0.00687547	0.0068727	0.00686613	0.00685624	0.0068435	0.00682859	0.00681213	0.0067947	0.00677689	0.00675926	0.00674234	0.00672628	0.00671186	0.00669924	0.00668825	0.00667894	0.00667176	0.0066665	0.00666267	0.00666017	0.00665903	0.00665897	0.00665952	0.0066605	0.00666183	0.00666315	0.00666437	0.00666534	0.00666583	0.00666594	0.00666565
0.0218046	0.0218048	0.0218056	0.0218067	0.0218076	0.0218085	0.0218091	0.0218097	0.0218101	0.0218104	0.0218106	0.0218107	0.0218108	0.0218108	0.0218107	0.0218107	0.0218105	0.0218104	0.0218102	0.0218101	0.0218099	0.0218097	0.0218095	0.0218093	0.0218091	0.0218089	0.0218087	0.0218085	0.0218083	0.0218081	0.0218079	0.0218077	0.0218076	0.0218074	0.0218073	0.0218071	0.021807	0.0218068	0.0218067	0.0218066	0.0218065	0.0218064	0.0218063	0.0218062	0.0218061	0.021806	0.0218059	0.0218058	0.0218057	0.0218057
0.0284507	0.0284507	0.0284508	0.028451	0.0284515	0.0284523	0.0284534	0.0284547	0.0284563	0.0284581	0.0284599	0.0284618	0.0284635	0.0284652	0.0284665	0.0284676	0.0284685	0.0284689	0.028469	0.0284689	0.0284683	0.0284677	0.0284667	0.0284656	0.0284643	0.028463	0.0284617	0.0284604	0.0284591	0.0284579	0.0284567	0.0284558	0.0284549	0.0284542	0.0284536	0.0284531	0.0284527	0.0284524	0.0284522	0.0284521	0.0284521	0.028452	0.0284521	0.0284521	0.0284521	0.0284521	0.0284522	0.0284521	0.0284521	0.0284521
0.0367866	0.0367874	0.0367926	0.0367994	0.0368057	0.0368111	0.0368155	0.036819	0.0368217	0.0368237	0.036825	0.0368258	0.0368263	0.0368263	0.0368261	0.0368255	0.0368248	0.036824	0.0368229	0.0368218	0.0368206	0.0368194	0.0368181	0.0368168	0.0368156	0.0368143	0.036813	0.0368117	0.0368105	0.0368093	0.0368082	0.0368071	0.036806	0.036805	0.036804	0.036803	0.0368021	0.0368012	0.0368004	0.0367996	0.0367989	0.0367981	0.0367975	0.0367968	0.0367962	0.0367957	0.0367952	0.0367947	0.0367942	0.0367937
0.0171165	0.0171165	0.0171167	0.0171171	0.0171178	0.0171188	0.01712	0.0171212	0.0171223	0.0171233	0.0171242	0.017125	0.0171256	0.0171261	0.0171264	0.0171267	0.0171267	0.0171268	0.0171267	0.0171266	0.0171264	0.0171261	0.0171259	0.0171256	0.0171252	0.0171249	0.0171245	0.0171241	0.0171237	0.0171234	0.017123	0.0171226	0.0171222	0.0171219	0.0171215	0.0171212	0.0171209	0.0171205	0.0171202	0.01712	0.0171197	0.0171194	0.0171192	0.017119	0.0171187	0.0171185	0.0171183	0.0171181	0.017118	0.0171178
0.0127609	0.012761	0.0127614	0.012762	0.0127625	0.0127629	0.0127633	0.0127636	0.0127638	0.0127639	0.0127641	0.0127641	0.0127642	0.0127641	0.0127641	0.0127641	0.012764	0.0127639	0.0127638	0.0127637	0.0127636	0.0127635	0.0127634	0.0127633	0.0127632	0.0127631	0.012763	0.0127629	0.0127628	0.0127627	0.0127626	0.0127625	0.0127624	0.0127623	0.0127622	0.0127622	0.0127621	0.012762	0.012762	0.0127619	0.0127618	0.0127618	0.0127617	0.0127617	0.0127616	0.0127616	0.0127616	0.0127615	0.0127615	0.0127614
0.0204586	0.0204586	0.0204587	0.020459	0.0204595	0.0204603	0.0204614	0.0204627	0.0204643	0.020466	0.0204678	0.0204695	0.0204712	0.0204728	0.0204742	0.0204753	0.0204762	0.0204769	0.0204771	0.0204773	0.020477	0.0204766	0.0204759	0.0204751	0.0204741	0.020473	0.0204718	0.0204706	0.0204694	0.0204681	0.0204669	0.0204658	0.0204647	0.0204637	0.0204628	0.0204619	0.0204613	0.0204607	0.0204602	0.0204598	0.0204594	0.0204592	0.020459	0.0204588	0.0204587	0.0204587	0.0204587	0.0204587	0.0204587	0.0204588
0.0123105	0.0123105	0.0123108	0.0123113	0.0123117	0.0123121	0.0123124	0.0123126	0.0123128	0.012313	0.0123131	0.0123131	0.0123131	0.0123132	0.0123131	0.0123131	0.012313	0.012313	0.0123129	0.0123128	0.0123127	0.0123126	0.0123125	0.0123124	0.0123124	0.0123123	0.0123122	0.0123121	0.012312	0.0123119	0.0123118	0.0123117	0.0123116	0.0123116	0.0123115	0.0123114	0.0123114	0.0123113	0.0123112	0.0123112	0.0123111	0.0123111	0.012311	0.012311	0.012311	0.0123109	0.0123109	0.0123109	0.0123108	0.0123108
0.00952789	0.0095281	0.00953366	0.00955711	0.00960746	0.00968813	0.00979774	0.00993293	0.0100872	0.0102542	0.0104266	0.0105979	0.0107612	0.0109112	0.0110434	0.0111541	0.0112422	0.011306	0.0113421	0.0113547	0.0113445	0.0113134	0.0112623	0.0111949	0.0111147	0.0110247	0.0109275	0.010826	0.0107227	0.0106196	0.0105188	0.0104217	0.0103295	0.0102434	0.0101636	0.0100905	0.010024	0.00996421	0.00991076	0.00986347	0.00982148	0.0097849	0.00975365	0.0097264	0.00970274	0.00968226	0.00966459	0.00964941	0.00963683	0.00962575
0.00787615	0.00787615	0.00787624	0.00787655	0.00787721	0.00787835	0.00787991	0.00788191	0.00788429	0.00788699	0.00788996	0.00789304	0.00789618	0.00789933	0.00790236	0.00790523	0.00790789	0.00791029	0.00791231	0.00791411	0.00791542	0.00791637	0.00791707	0.00791716	0.00791699	0.00791647	0.00791555	0.00791446	0.00791289	0.00791121	0.00790922	0.00790709	0.00790482	0.00790241	0.00789995	0.00789741	0.00789487	0.00789237	0.00788988	0.00788749	0.00788517	0.00788296	0.00788092	0.00787892	0.00787723	0.00787554	0.00787417	0.00787286	0.00787181	0.0078709
0.0143561	0.0143561	0.0143568	0.014358	0.0143593	0.0143604	0.0143613	0.014362	0.0143625	0.0143629	0.0143632	0.0143634	0.0143635	0.0143635	0.0143634	0.0143633	0.0143631	0.0143629	0.0143627	0.0143625	0.0143622	0.0143619	0.0143617	0.0143614	0.0143611	0.0143609	0.0143606	0.0143604	0.0143601	0.0143599	0.0143597	0.0143594	0.0143592	0.014359	0.0143589	0.0143587	0.0143585	0.0143583	0.0143582	0.014358	0.0143579	0.0143578	0.0143577	0.0143576	0.0143574	0.0143573	0.0143573	0.0143572	0.0143571	0.014357
0.0162362	0.0162364	0.0162406	0.0162525	0.01627	0.0162893	0.0163078	0.0163244	0.0163381	0.016349	0.016357	0.0163624	0.0163654	0.0163663	0.0163654	0.016363	0.0163595	0.0163548	0.0163496	0.0163438	0.0163376	0.0163312	0.0163247	0.0163182	0.0163119	0.0163057	0.0162998	0.016294	0.0162888	0.0162836	0.016279	0.0162746	0.0162706	0.0162669	0.0162636	0.0162604	0.0162577	0.0162551	0.0162529	0.0162508	0.0162491	0.0162474	0.016246	0.0162447	0.0162436	0.0162426	0.0162418	0.016241	0.0162404	0.0162398
0.0371844	0.0371847	0.0371864	0.0371886	0.0371907	0.0371926	0.0371941	0.0371953	0.0371963	0.0371971	0.0371976	0.037198	0.0371982	0.0371984	0.0371984	0.0371983	0.0371982	0.037198	0.0371978	0.0371975	0.0371971	0.0371968	0.0371964	0.037196	0.0371957	0.0371953	0.0371949	0.0371945	0.0371941	0.0371937	0.0371933	0.0371929	0.0371926	0.0371922	0.0371918	0.0371915	0.0371912	0.0371909	0.0371906	0.0371903	0.03719	0.0371897	0.0371895	0.0371892	0.037189	0.0371888	0.0371885	0.0371883	0.0371881	0.037188
0.0110624	0.0110624	0.0110627	0.0110643	0.0110676	0.011073	0.011081	0.011091	0.0111032	0.0111169	0.011132	0.0111479	0.0111643	0.0111806	0.0111967	0.0112122	0.0112267	0.0112401	0.0112524	0.0112628	0.011272	0.0112799	0.0112857	0.01129	0.0112932	0.0112946	0.0112944	0.0112936	0.011291	0.0112881	0.0112834	0.0112786	0.0112726	0.0112664	0.0112594	0.0112522	0.0112446	0.0112369	0.011229	0.011221	0.0112131	0.0112052	0.0111974	0.0111898	0.0111824	0.0111752	0.0111682	0.0111615	0.011155	0.0111488
0.0295801	0.0295802	0.0295807	0.0295828	0.0295873	0.0295942	0.0296038	0.0296151	0.0296279	0.0296416	0.0296554	0.0296691	0.0296821	0.0296943	0.0297054	0.0297151	0.0297235	0.0297302	0.0297354	0.0297394	0.0297421	0.0297435	0.0297435	0.0297425	0.0297407	0.0297381	0.0297345	0.0297306	0.0297259	0.0297211	0.0297158	0.0297103	0.0297046	0.0296989	0.0296931	0.0296873	0.0296815	0.029676	0.0296704	0.0296649	0.0296599	0.0296549	0.0296498	0.0296454	0.029641	0.0296366	0.0296329	0.0296291	0.0296254	0.0296222
0.0326129	0.0326129	0.032613	0.0326134	0.032614	0.0326148	0.0326159	0.0326171	0.0326184	0.0326196	0.0326206	0.0326213	0.0326218	0.0326219	0.0326218	0.0326212	0.0326204	0.0326195	0.0326183	0.032617	0.0326158	0.0326145	0.0326133	0.0326124	0.0326115	0.0326109	0.0326105	0.0326103	0.0326104	0.0326106	0.032611	0.0326114	0.032612	0.0326126	0.0326131	0.0326136	0.0326141	0.0326144	0.0326146	0.0326148	0.0326148	0.0326148	0.0326145	0.0326143	0.032614	0.0326137	0.0326133	0.032613	0.0326127	0.0326125
0.0487784	0.0487786	0.04878	0.0487819	0.0487838	0.0487854	0.0487867	0.0487878	0.0487887	0.0487894	0.04879	0.0487903	0.0487906	0.0487907	0.0487907	0.0487907	0.0487906	0.0487904	0.0487901	0.0487898	0.0487895	0.0487892	0.0487888	0.0487884	0.048788	0.0487876	0.0487872	0.0487868	0.0487864	0.048786	0.0487856	0.0487852	0.0487848	0.0487844	0.0487841	0.0487837	0.0487834	0.0487831	0.0487828	0.0487825	0.0487822	0.048782	0.0487817	0.0487815	0.0487813	0.0487811	0.0487809	0.0487807	0.0487805	0.0487803
0.0233759	0.0233759	0.0233764	0.023377	0.0233776	0.0233781	0.0233785	0.0233788	0.0233791	0.0233793	0.0233794	0.0233795	0.0233796	0.0233796	0.0233796	0.0233796	0.0233795	0.0233794	0.0233793	0.0233793	0.0233791	0.023379	0.0233789	0.0233788	0.0233787	0.0233785	0.0233784	0.0233783	0.0233782	0.023378	0.0233779	0.0233778	0.0233777	0.0233776	0.0233775	0.0233774	0.0233773	0.0233772	0.0233771	0.0233771	0.023377	0.0233769	0.0233768	0.0233768	0.0233767	0.0233766	0.0233766	0.0233765	0.0233765	0.0233764
0.0303329	0.0303378	0.030384	0.0304539	0.0305228	0.0305825	0.0306302	0.0306653	0.0306877	0.0306982	0.0306977	0.0306883	0.0306708	0.0306466	0.0306177	0.0305857	0.030552	0.0305177	0.0304841	0.0304521	0.0304225	0.0303958	0.0303723	0.0303523	0.0303357	0.0303228	0.0303124	0.0303056	0.0303015	0.0302993	0.0302989	0.0303007	0.0303033	0.0303068	0.0303109	0.0303153	0.0303197	0.030324	0.030328	0.0303316	0.0303348	0.0303373	0.0303394	0.0303409	0.030342	0.0303425	0.0303427	0.0303425	0.0303421	0.0303413
0.0234307	0.0234309	0.0234323	0.0234341	0.0234357	0.023437	0.0234381	0.023439	0.0234396	0.02344	0.0234403	0.0234405	0.0234405	0.0234405	0.0234404	0.0234402	0.02344	0.0234398	0.0234395	0.0234392	0.0234389	0.0234386	0.0234382	0.0234379	0.0234376	0.0234373	0.0234369	0.0234366	0.0234363	0.023436	0.0234358	0.0234355	0.0234352	0.023435	0.0234347	0.0234345	0.0234343	0.0234341	0.0234339	0.0234337	0.0234335	0.0234334	0.0234332	0.0234331	0.0234329	0.0234328	0.0234327	0.0234325	0.0234324	0.0234323
0.0114677	0.0114678	0.011469	0.0114738	0.0114834	0.0114975	0.0115153	0.0115356	0.011557	0.0115783	0.0115988	0.0116175	0.0116343	0.0116486	0.01166	0.0116688	0.011675	0.0116788	0.0116803	0.0116798	0.0116775	0.0116735	0.0116682	0.0116619	0.0116546	0.0116465	0.0116381	0.0116293	0.0116203	0.0116112	0.0116022	0.0115933	0.0115847	0.0115763	0.0115682	0.0115605	0.0115531	0.0115462	0.0115396	0.0115335	0.0115276	0.0115225	0.0115173	0.0115129	0.0115085	0.0115047	0.011501	0.0114978	0.0114948	0.0114921
0.0144804	0.0144804	0.0144807	0.0144818	0.0144843	0.0144883	0.014494	0.0145012	0.0145096	0.0145191	0.0145294	0.0145401	0.014551	0.0145617	0.0145721	0.014582	0.0145912	0.0145997	0.0146073	0.0146137	0.0146193	0.0146238	0.0146274	0.01463	0.0146315	0.0146324	0.0146325	0.0146316	0.0146304	0.0146281	0.0146256	0.0146225	0.014619	0.0146152	0.014611	0.0146066	0.0146021	0.0145974	0.0145927	0.0145879	0.0145831	0.0145783	0.0145735	0.0145689	0.0145643	0.0145597	0.0145555	0.0145512	0.0145471	0.0145433
0.01422	0.0142201	0.0142206	0.0142214	0.0142221	0.0142227	0.0142232	0.0142235	0.0142238	0.0142241	0.0142242	0.0142243	0.0142244	0.0142244	0.0142243	0.0142242	0.0142242	0.0142241	0.014224	0.0142238	0.0142237	0.0142235	0.0142234	0.0142233	0.0142231	0.014223	0.0142228	0.0142227	0.0142225	0.0142224	0.0142223	0.0142222	0.014222	0.0142219	0.0142218	0.0142217	0.0142216	0.0142215	0.0142214	0.0142213	0.0142212	0.0142212	0.0142211	0.014221	0.014221	0.0142209	0.0142208	0.0142208	0.0142207	0.0142207
0.0324848	0.032485	0.0324859	0.0324872	0.0324884	0.0324894	0.0324902	0.0324909	0.0324914	0.0324918	0.032492	0.0324922	0.0324923	0.0324923	0.0324922	0.0324922	0.032492	0.0324919	0.0324917	0.0324915	0.0324912	0.032491	0.0324908	0.0324905	0.0324903	0.03249	0.0324898	0.0324895	0.0324893	0.0324891	0.0324889	0.0324887	0.0324884	0.0324882	0.0324881	0.0324879	0.0324877	0.0324875	0.0324874	0.0324872	0.0324871	0.032487	0.0324868	0.0324867	0.0324866	0.0324865	0.0324864	0.0324863	0.0324862	0.0324861
0.0219483	0.0219483	0.0219484	0.0219488	0.0219495	0.0219506	0.0219522	0.0219541	0.0219563	0.0219587	0.0219612	0.0219636	0.0219659	0.021968	0.0219697	0.0219712	0.0219723	0.0219731	0.0219735	0.0219736	0.0219732	0.0219727	0.0219719	0.0219709	0.0219697	0.0219683	0.0219669	0.0219654	0.0219639	0.0219624	0.021961	0.0219595	0.0219583	0.021957	0.0219559	0.0219548	0.0219538	0.021953	0.0219522	0.0219517	0.0219511	0.0219506	0.0219503	0.0219499	0.0219497	0.0219495	0.0219493	0.0219491	0.021949	0.021949
0.0230468	0.0230469	0.023047	0.0230477	0.0230489	0.0230506	0.0230525	0.0230546	0.0230566	0.0230585	0.0230601	0.0230614	0.0230624	0.023063	0.0230633	0.0230633	0.0230631	0.0230626	0.023062	0.0230612	0.0230602	0.0230592	0.0230582	0.0230571	0.0230561	0.0230551	0.0230541	0.0230531	0.0230523	0.0230515	0.0230508	0.0230501	0.0230495	0.0230491	0.0230486	0.0230482	0.0230479	0.0230477	0.0230474	0.0230473	0.0230471	0.023047	0.023047	0.0230469	0.0230469	0.0230468	0.0230468	0.0230468	0.0230468	0.0230468
0.0416165	0.0416166	0.0416171	0.0416177	0.0416184	0.041619	0.0416194	0.0416196	0.0416198	0.0416198	0.0416197	0.0416195	0.0416192	0.0416189	0.0416185	0.0416182	0.0416178	0.0416174	0.0416171	0.0416168	0.0416165	0.0416163	0.0416162	0.0416161	0.041616	0.0416159	0.041616	0.041616	0.041616	0.0416161	0.0416162	0.0416163	0.0416163	0.0416164	0.0416165	0.0416165	0.0416166	0.0416166	0.0416166	0.0416167	0.0416167	0.0416167	0.0416167	0.0416166	0.0416166	0.0416166	0.0416166	0.0416166	0.0416165	0.0416165
0.0286299	0.0286299	0.0286301	0.0286304	0.028631	0.0286319	0.0286328	0.0286339	0.0286349	0.0286359	0.0286367	0.0286374	0.028638	0.0286383	0.0286385	0.0286385	0.0286384	0.028638	0.0286377	0.0286371	0.0286365	0.0286358	0.0286351	0.0286344	0.0286337	0.0286329	0.0286322	0.0286315	0.0286309	0.0286303	0.0286299	0.0286294	0.028629	0.0286288	0.0286285	0.0286283	0.0286283	0.0286282	0.0286282	0.0286283	0.0286284	0.0286285	0.0286287	0.0286288	0.028629	0.0286292	0.0286294	0.0286296	0.0286297	0.0286299
0.0121693	0.01217	0.0121791	0.012196	0.0122138	0.0122296	0.0122428	0.0122533	0.0122612	0.0122666	0.0122701	0.0122719	0.012272	0.0122709	0.0122689	0.012266	0.0122625	0.0122585	0.0122543	0.0122498	0.0122451	0.0122405	0.0122358	0.0122313	0.0122268	0.0122226	0.0122185	0.0122145	0.0122109	0.0122074	0.0122042	0.0122011	0.0121984	0.0121957	0.0121933	0.012191	0.012189	0.0121871	0.0121854	0.0121838	0.0121824	0.012181	0.01218	0.0121789	0.0121779	0.012177	0.0121763	0.0121755	0.0121748	0.0121743
0.00993371	0.00993376	0.00993482	0.00993937	0.00994933	0.00996583	0.00998946	0.0100197	0.0100556	0.0100961	0.0101395	0.0101843	0.0102289	0.0102715	0.0103111	0.0103463	0.0103763	0.0103999	0.0104166	0.0104264	0.0104299	0.010427	0.0104181	0.0104039	0.0103851	0.0103625	0.0103369	0.010309	0.0102804	0.0102513	0.0102225	0.0101948	0.0101681	0.0101431	0.0101207	0.0101001	0.0100813	0.0100656	0.0100518	0.0100397	0.0100298	0.0100216	0.0100146	0.0100089	0.0100044	0.0100004	0.00999709	0.00999431	0.0099917	0.00998926
0.028454	0.0284541	0.0284546	0.0284553	0.028456	0.0284565	0.028457	0.0284573	0.0284574	0.0284574	0.0284573	0.028457	0.0284567	0.0284563	0.0284559	0.0284554	0.028455	0.0284546	0.0284542	0.0284539	0.0284536	0.0284534	0.0284533	0.0284532	0.0284532	0.0284532	0.0284533	0.0284534	0.0284535	0.0284537	0.0284538	0.0284539	0.0284541	0.0284542	0.0284542	0.0284543	0.0284543	0.0284544	0.0284544	0.0284543	0.0284543	0.0284542	0.0284542	0.0284541	0.0284541	0.028454	0.028454	0.0284539	0.0284539	0.0284538
0.0134136	0.0134136	0.0134143	0.0134155	0.0134169	0.0134181	0.0134191	0.01342	0.0134206	0.0134211	0.0134215	0.0134217	0.0134219	0.0134219	0.0134219	0.0134218	0.0134216	0.0134214	0.0134213	0.013421	0.0134208	0.0134205	0.0134202	0.0134199	0.0134196	0.0134194	0.0134191	0.0134188	0.0134185	0.0134183	0.013418	0.0134178	0.0134175	0.0134173	0.0134171	0.0134169	0.0134166	0.0134165	0.0134163	0.0134161	0.013416	0.0134158	0.0134157	0.0134155	0.0134154	0.0134153	0.0134151	0.013415	0.0134149	0.0134148
0.0268644	0.0268644	0.0268644	0.0268645	0.0268647	0.0268649	0.0268653	0.0268657	0.0268661	0.0268666	0.0268672	0.0268677	0.0268682	0.0268686	0.026869	0.0268693	0.0268694	0.0268695	0.0268694	0.0268692	0.0268689	0.0268686	0.0268681	0.0268676	0.026867	0.0268664	0.0268658	0.0268652	0.0268647	0.0268642	0.0268637	0.0268634	0.0268631	0.0268629	0.0268628	0.0268628	0.0268628	0.0268629	0.0268631	0.0268633	0.0268636	0.0268639	0.0268642	0.0268645	0.0268649	0.0268651	0.0268653	0.0268656	0.0268656	0.0268657
0.0109919	0.010992	0.0109922	0.0109932	0.0109956	0.0109994	0.0110048	0.0110118	0.0110202	0.0110298	0.0110403	0.0110515	0.011063	0.0110745	0.011086	0.011097	0.0111075	0.0111173	0.011126	0.0111339	0.0111409	0.0111467	0.0111513	0.0111551	0.0111578	0.0111592	0.0111597	0.0111595	0.0111582	0.0111564	0.0111536	0.0111503	0.0111465	0.0111421	0.0111375	0.0111324	0.0111271	0.0111216	0.011116	0.0111102	0.0111045	0.0110988	0.0110931	0.0110875	0.011082	0.0110766	0.0110715	0.0110665	0.0110616	0.011057
0.0116298	0.0116299	0.0116321	0.0116389	0.0116492	0.0116609	0.0116725	0.0116831	0.0116921	0.0116996	0.0117054	0.0117097	0.0117128	0.0117146	0.0117154	0.0117154	0.0117146	0.0117133	0.0117116	0.0117095	0.0117071	0.0117045	0.0117017	0.0116988	0.0116958	0.0116928	0.0116897	0.0116867	0.0116837	0.0116807	0.0116779	0.0116751	0.0116724	0.0116698	0.0116673	0.0116649	0.0116627	0.0116604	0.0116584	0.0116564	0.0116546	0.0116529	0.0116511	0.0116496	0.0116482	0.0116467	0.0116455	0.0116443	0.0116431	0.0116421
0.0128917	0.0128917	0.0128919	0.0128924	0.0128935	0.0128954	0.012898	0.0129013	0.0129054	0.0129101	0.0129151	0.0129205	0.0129259	0.0129314	0.0129366	0.0129415	0.0129461	0.0129503	0.0129537	0.0129566	0.012959	0.0129606	0.0129615	0.0129619	0.0129616	0.0129609	0.0129596	0.012958	0.0129559	0.0129535	0.0129508	0.0129479	0.0129449	0.0129417	0.0129385	0.0129354	0.0129322	0.0129291	0.0129261	0.0129232	0.0129204	0.0129179	0.0129154	0.0129132	0.012911	0.0129092	0.0129074	0.0129058	0.0129043	0.012903
0.0430312	0.0430312	0.0430314	0.0430322	0.0430336	0.0430352	0.043037	0.0430387	0.0430401	0.0430411	0.0430417	0.0430419	0.0430417	0.0430412	0.0430404	0.0430393	0.0430381	0.0430368	0.0430355	0.0430342	0.043033	0.0430319	0.043031	0.0430302	0.0430297	0.0430293	0.0430292	0.0430291	0.0430293	0.0430294	0.0430298	0.0430301	0.0430305	0.0430309	0.0430312	0.0430315	0.0430318	0.043032	0.0430321	0.0430322	0.0430323	0.0430322	0.0430322	0.0430321	0.0430319	0.0430318	0.0430316	0.0430314	0.0430313	0.0430312
0.0128005	0.0128027	0.0128155	0.0128307	0.0128443	0.0128556	0.0128643	0.0128708	0.0128752	0.0128777	0.0128788	0.0128787	0.0128775	0.0128755	0.0128728	0.0128696	0.0128661	0.0128624	0.0128586	0.0128546	0.0128508	0.012847	0.0128433	0.0128398	0.0128363	0.0128332	0.0128302	0.0128274	0.0128248	0.0128224	0.0128202	0.0128181	0.0128163	0.0128146	0.0128131	0.0128117	0.0128104	0.0128093	0.0128082	0.0128074	0.0128065	0.0128058	0.0128052	0.0128046	0.0128041	0.0128036	0.0128033	0.0128029	0.0128026	0.0128024
0.0258105	0.0258106	0.0258115	0.0258147	0.0258202	0.0258273	0.025835	0.0258426	0.0258494	0.0258553	0.02586	0.0258635	0.0258658	0.025867	0.0258672	0.0258665	0.025865	0.0258629	0.0258603	0.0258575	0.0258544	0.0258511	0.0258478	0.0258445	0.0258412	0.025838	0.0258352	0.0258324	0.0258297	0.0258274	0.0258251	0.0258231	0.0258214	0.0258196	0.0258183	0.0258171	0.0258159	0.0258151	0.0258142	0.0258135	0.025813	0.0258124	0.0258121	0.0258118	0.0258115	0.0258113	0.0258112	0.025811	0.0258109	0.0258108
0.0199594	0.0199594	0.0199594	0.0199597	0.0199601	0.0199608	0.0199617	0.0199627	0.0199639	0.0199652	0.0199664	0.0199676	0.0199687	0.0199696	0.0199703	0.0199709	0.0199712	0.0199714	0.0199712	0.019971	0.0199706	0.0199701	0.0199694	0.0199687	0.0199678	0.019967	0.0199662	0.0199653	0.0199645	0.0199637	0.019963	0.0199623	0.0199617	0.0199612	0.0199607	0.0199603	0.01996	0.0199597	0.0199595	0.0199593	0.0199592	0.0199592	0.0199591	0.0199591	0.0199591	0.0199592	0.0199592	0.0199593	0.0199593	0.0199594
0.0309681	0.0309681	0.0309684	0.0309692	0.0309704	0.0309717	0.0309729	0.030974	0.0309748	0.0309755	0.030976	0.0309763	0.0309765	0.0309765	0.0309764	0.0309761	0.0309758	0.0309753	0.0309748	0.0309742	0.0309736	0.030973	0.0309724	0.0309717	0.0309711	0.0309705	0.0309699	0.0309694	0.0309688	0.0309684	0.030968	0.0309677	0.0309673	0.0309671	0.0309669	0.0309667	0.0309667	0.0309666	0.0309666	0.0309666	0.0309666	0.0309667	0.0309668	0.0309669	0.030967	0.0309671	0.0309673	0.0309674	0.0309675	0.0309677
0.0146746	0.0146747	0.0146756	0.0146766	0.0146776	0.0146784	0.014679	0.0146796	0.01468	0.0146803	0.0146805	0.0146806	0.0146806	0.0146807	0.0146806	0.0146805	0.0146804	0.0146803	0.0146801	0.0146799	0.0146797	0.0146795	0.0146793	0.0146791	0.0146789	0.0146787	0.0146785	0.0146783	0.0146782	0.014678	0.0146778	0.0146776	0.0146775	0.0146773	0.0146772	0.014677	0.0146769	0.0146767	0.0146766	0.0146765	0.0146764	0.0146763	0.0146762	0.0146761	0.014676	0.0146759	0.0146758	0.0146757	0.0146757	0.0146756
0.0448327	0.0448328	0.0448338	0.0448352	0.0448365	0.0448376	0.0448386	0.0448394	0.04484	0.0448404	0.0448408	0.044841	0.0448411	0.0448412	0.0448411	0.044841	0.0448408	0.0448406	0.0448403	0.04484	0.0448397	0.0448393	0.0448389	0.0448385	0.0448381	0.0448377	0.0448373	0.0448369	0.0448365	0.0448361	0.0448357	0.0448354	0.044835	0.0448347	0.0448344	0.0448341	0.0448338	0.0448335	0.0448333	0.0448331	0.0448329	0.0448327	0.0448325	0.0448324	0.0448323	0.0448322	0.0448321	0.0448319	0.0448319	0.0448318
0.0226918	0.0226919	0.0226926	0.0226935	0.0226943	0.022695	0.0226956	0.0226961	0.0226964	0.0226967	0.0226968	0.0226969	0.022697	0.022697	0.0226969	0.0226969	0.0226968	0.0226966	0.0226965	0.0226964	0.0226962	0.022696	0.0226959	0.0226957	0.0226955	0.0226953	0.0226952	0.022695	0.0226948	0.0226947	0.0226945	0.0226944	0.0226942	0.0226941	0.022694	0.0226939	0.0226937	0.0226936	0.0226935	0.0226934	0.0226933	0.0226932	0.0226931	0.0226931	0.022693	0.0226929	0.0226928	0.0226928	0.0226927	0.0226927
0.0310752	0.0310754	0.0310766	0.031078	0.0310794	0.0310806	0.0310816	0.0310823	0.0310829	0.0310833	0.0310836	0.0310837	0.0310837	0.0310837	0.0310836	0.0310834	0.0310832	0.031083	0.0310827	0.0310824	0.0310821	0.0310817	0.0310814	0.0310811	0.0310808	0.0310805	0.0310802	0.0310799	0.0310796	0.0310793	0.031079	0.0310788	0.0310786	0.0310783	0.0310781	0.0310779	0.0310777	0.0310776	0.0310774	0.0310772	0.0310771	0.0310769	0.0310768	0.0310767	0.0310766	0.0310765	0.0310764	0.0310763	0.0310762	0.0310761
0.0131054	0.0131054	0.013106	0.0131083	0.0131127	0.0131191	0.0131267	0.013135	0.0131436	0.0131518	0.0131594	0.0131661	0.0131719	0.0131767	0.0131805	0.0131833	0.0131853	0.0131864	0.0131868	0.0131864	0.0131857	0.0131844	0.0131827	0.0131808	0.0131785	0.0131761	0.0131735	0.0131709	0.0131681	0.0131653	0.0131625	0.0131598	0.0131571	0.0131544	0.0131518	0.0131492	0.0131468	0.0131445	0.0131422	0.01314	0.0131379	0.0131359	0.0131341	0.0131322	0.0131306	0.013129	0.0131274	0.013126	0.0131247	0.0131233
0.00919989	0.00919989	0.00919995	0.00920015	0.0092006	0.00920138	0.00920243	0.00920379	0.00920542	0.00920727	0.00920931	0.00921146	0.00921367	0.0092159	0.00921807	0.00922018	0.0092222	0.00922401	0.00922571	0.00922715	0.00922845	0.00922949	0.00923034	0.00923096	0.00923134	0.00923154	0.00923149	0.0092313	0.00923086	0.00923033	0.00922952	0.00922866	0.00922769	0.00922655	0.0092254	0.00922409	0.00922276	0.00922138	0.00921995	0.00921853	0.00921708	0.00921564	0.00921422	0.00921282	0.00921142	0.00921014	0.00920886	0.00920757	0.00920645	0.00920535
0.0388451	0.0388453	0.0388463	0.0388476	0.0388489	0.03885	0.038851	0.0388518	0.0388524	0.0388529	0.0388531	0.0388534	0.0388535	0.0388536	0.0388535	0.0388535	0.0388533	0.0388531	0.0388529	0.0388527	0.0388524	0.0388521	0.0388518	0.0388515	0.0388511	0.0388508	0.0388505	0.0388501	0.0388498	0.0388495	0.0388492	0.0388489	0.0388486	0.0388483	0.038848	0.0388477	0.0388475	0.0388473	0.038847	0.0388468	0.0388467	0.0388465	0.0388463	0.0388461	0.038846	0.0388459	0.0388457	0.0388456	0.0388455	0.0388454
0.0113473	0.0113485	0.0113685	0.0114092	0.0114545	0.011496	0.011531	0.0115584	0.0115786	0.0115919	0.0115991	0.0116009	0.0115977	0.0115906	0.0115803	0.0115674	0.0115527	0.0115368	0.0115202	0.0115034	0.0114869	0.0114708	0.0114554	0.0114408	0.0114275	0.0114154	0.0114044	0.0113944	0.0113858	0.0113783	0.0113718	0.0113661	0.0113617	0.0113579	0.0113547	0.0113523	0.0113504	0.0113489	0.0113479	0.0113472	0.0113467	0.0113464	0.0113463	0.0113464	0.0113465	0.0113467	0.0113468	0.0113471	0.0113473	0.0113475
0.0178153	0.0178153	0.0178166	0.0178211	0.0178288	0.0178392	0.0178508	0.0178626	0.0178739	0.0178839	0.0178926	0.0178999	0.0179054	0.0179096	0.0179124	0.017914	0.0179145	0.017914	0.0179127	0.0179108	0.0179083	0.0179054	0.0179021	0.0178985	0.0178947	0.0178909	0.0178869	0.017883	0.0178791	0.0178752	0.0178714	0.0178678	0.0178643	0.0178609	0.0178576	0.0178546	0.0178516	0.017849	0.0178463	0.0178439	0.0178416	0.0178395	0.0178374	0.0178357	0.017834	0.0178323	0.0178309	0.0178295	0.0178282	0.0178271
0.0189517	0.0189517	0.0189521	0.0189534	0.0189563	0.0189605	0.0189658	0.0189718	0.0189782	0.0189845	0.0189905	0.0189959	0.0190006	0.0190045	0.0190074	0.0190093	0.0190104	0.0190106	0.0190102	0.019009	0.0190074	0.0190052	0.0190027	0.0189999	0.0189969	0.0189938	0.0189906	0.0189874	0.0189844	0.0189814	0.0189784	0.0189758	0.0189732	0.0189708	0.0189686	0.0189665	0.0189647	0.018963	0.0189615	0.0189602	0.018959	0.018958	0.018957	0.0189562	0.0189555	0.0189549	0.0189544	0.0189539	0.0189536	0.0189533
0.0204185	0.0204189	0.0204211	0.0204239	0.0204264	0.0204286	0.0204304	0.0204318	0.0204328	0.0204336	0.0204341	0.0204345	0.0204346	0.0204347	0.0204345	0.0204343	0.020434	0.0204337	0.0204332	0.0204328	0.0204323	0.0204318	0.0204313	0.0204308	0.0204303	0.0204298	0.0204293	0.0204288	0.0204283	0.0204278	0.0204273	0.0204269	0.0204265	0.020426	0.0204256	0.0204253	0.0204249	0.0204245	0.0204242	0.0204239	0.0204236	0.0204233	0.0204231	0.0204228	0.0204225	0.0204223	0.0204221	0.0204219	0.0204217	0.0204215
0.0558418	0.055842	0.0558441	0.0558468	0.0558494	0.0558516	0.0558535	0.055855	0.0558562	0.0558571	0.0558577	0.0558581	0.0558584	0.0558586	0.0558586	0.0558585	0.0558583	0.0558581	0.0558578	0.0558574	0.055857	0.0558566	0.0558561	0.0558557	0.0558552	0.0558547	0.0558543	0.0558538	0.0558533	0.0558529	0.0558524	0.055852	0.0558515	0.0558511	0.0558507	0.0558503	0.0558499	0.0558495	0.0558492	0.0558489	0.0558485	0.0558482	0.0558479	0.0558476	0.0558473	0.0558471	0.0558468	0.0558466	0.0558463	0.0558461
0.0416165	0.0416166	0.0416171	0.0416177	0.0416184	0.041619	0.0416194	0.0416196	0.0416198	0.0416198	0.0416197	0.0416195	0.0416192	0.0416189	0.0416185	0.0416182	0.0416178	0.0416174	0.0416171	0.0416168	0.0416165	0.0416163	0.0416162	0.0416161	0.041616	0.0416159	0.041616	0.041616	0.041616	0.0416161	0.0416162	0.0416163	0.0416163	0.0416164	0.0416165	0.0416165	0.0416166	0.0416166	0.0416166	0.0416167	0.0416167	0.0416167	0.0416167	0.0416166	0.0416166	0.0416166	0.0416166	0.0416166	0.0416165	0.0416165
0.0534342	0.0534342	0.0534347	0.0534361	0.0534388	0.0534423	0.0534463	0.0534503	0.0534541	0.0534572	0.0534597	0.0534615	0.0534626	0.0534629	0.0534626	0.0534617	0.0534604	0.0534588	0.0534568	0.0534548	0.0534525	0.0534503	0.0534481	0.053446	0.053444	0.0534421	0.0534405	0.053439	0.0534377	0.0534365	0.0534357	0.0534349	0.0534344	0.053434	0.0534337	0.0534335	0.0534334	0.0534334	0.0534334	0.0534335	0.0534336	0.0534337	0.0534338	0.053434	0.0534341	0.0534342	0.0534343	0.0534344	0.0534345	0.0534345
0.0213747	0.0213749	0.021376	0.0213774	0.0213787	0.0213798	0.0213807	0.0213815	0.0213821	0.0213825	0.0213828	0.021383	0.0213831	0.0213832	0.0213831	0.021383	0.0213829	0.0213827	0.0213825	0.0213823	0.0213821	0.0213818	0.0213816	0.0213813	0.021381	0.0213807	0.0213805	0.0213802	0.0213799	0.0213797	0.0213794	0.0213792	0.021379	0.0213787	0.0213785	0.0213783	0.0213781	0.0213779	0.0213777	0.0213775	0.0213774	0.0213772	0.0213771	0.0213769	0.0213768	0.0213766	0.0213765	0.0213764	0.0213763	0.0213762
0.0187943	0.0187943	0.018795	0.0187979	0.0188039	0.0188133	0.0188258	0.0188408	0.0188575	0.0188751	0.0188928	0.01891	0.018926	0.0189403	0.0189527	0.0189629	0.0189709	0.0189765	0.0189797	0.0189808	0.0189795	0.0189767	0.0189724	0.0189662	0.018959	0.018951	0.018942	0.0189326	0.0189229	0.018913	0.0189031	0.0188934	0.0188839	0.0188748	0.0188661	0.018858	0.0188503	0.0188433	0.0188366	0.0188309	0.0188255	0.0188208	0.0188166	0.0188129	0.0188094	0.0188068	0.0188042	0.0188022	0.0188005	0.018799
0.0139734	0.0139751	0.0139854	0.0139978	0.014009	0.0140183	0.0140259	0.0140318	0.0140362	0.0140393	0.0140413	0.0140424	0.0140426	0.0140423	0.0140415	0.0140403	0.0140387	0.0140368	0.0140348	0.0140327	0.0140304	0.0140281	0.0140257	0.0140233	0.014021	0.0140187	0.0140164	0.0140141	0.014012	0.0140099	0.0140079	0.014006	0.0140041	0.0140024	0.0140006	0.013999	0.0139975	0.013996	0.0139947	0.0139933	0.0139921	0.0139909	0.0139898	0.0139888	0.0139879	0.0139869	0.013986	0.0139853	0.0139845	0.0139837
0.0112763	0.0112778	0.0113017	0.0113502	0.011404	0.0114532	0.0114944	0.0115267	0.0115501	0.0115652	0.0115733	0.0115745	0.0115705	0.0115615	0.0115493	0.0115343	0.0115173	0.011499	0.0114801	0.011461	0.0114421	0.0114239	0.0114067	0.0113903	0.0113751	0.0113615	0.0113489	0.0113375	0.0113279	0.0113191	0.0113114	0.011305	0.0112993	0.0112947	0.0112908	0.0112874	0.011285	0.0112828	0.0112812	0.0112799	0.0112789	0.0112782	0.0112776	0.0112773	0.0112771	0.0112769	0.0112769	0.0112769	0.0112769	0.0112769
0.00842969	0.0084297	0.00842994	0.00843086	0.00843294	0.00843628	0.0084411	0.00844717	0.00845446	0.0084626	0.00847134	0.00848041	0.00848945	0.00849826	0.00850657	0.00851405	0.00852056	0.00852602	0.00853034	0.0085335	0.0085355	0.00853637	0.0085361	0.00853471	0.00853246	0.0085294	0.00852584	0.00852162	0.00851701	0.00851216	0.0085071	0.00850196	0.00849685	0.00849178	0.00848694	0.00848229	0.00847782	0.00847371	0.00846972	0.00846625	0.0084629	0.00845994	0.00845721	0.00845472	0.00845255	0.00845048	0.00844877	0.00844715	0.00844577	0.0084444
0.0286299	0.0286299	0.0286301	0.0286304	0.028631	0.0286319	0.0286328	0.0286339	0.0286349	0.0286359	0.0286367	0.0286374	0.028638	0.0286383	0.0286385	0.0286385	0.0286384	0.028638	0.0286377	0.0286371	0.0286365	0.0286358	0.0286351	0.0286344	0.0286337	0.0286329	0.0286322	0.0286315	0.0286309	0.0286303	0.0286299	0.0286294	0.028629	0.0286288	0.0286285	0.0286283	0.0286283	0.0286282	0.0286282	0.0286283	0.0286284	0.0286285	0.0286287	0.0286288	0.028629	0.0286292	0.0286294	0.0286296	0.0286297	0.0286299
0.0108357	0.0108357	0.0108365	0.0108396	0.0108463	0.0108571	0.0108718	0.0108897	0.0109103	0.0109322	0.0109547	0.0109765	0.0109969	0.011015	0.0110304	0.0110426	0.0110512	0.0110559	0.0110571	0.0110549	0.0110493	0.0110414	0.0110312	0.0110192	0.0110055	0.010991	0.0109761	0.0109612	0.0109465	0.0109323	0.0109192	0.0109069	0.0108956	0.0108858	0.0108772	0.0108697	0.0108632	0.0108582	0.0108541	0.0108506	0.0108483	0.0108463	0.0108451	0.0108442	0.0108437	0.0108434	0.0108433	0.0108433	0.0108434	0.0108434
0.051141	0.0511412	0.0511422	0.0511437	0.0511451	0.0511463	0.0511473	0.0511479	0.0511482	0.0511482	0.051148	0.0511476	0.0511469	0.0511462	0.0511454	0.0511446	0.0511437	0.0511429	0.0511422	0.0511415	0.051141	0.0511405	0.0511402	0.0511399	0.0511398	0.0511398	0.0511398	0.0511399	0.05114	0.0511402	0.0511403	0.0511405	0.0511407	0.0511409	0.051141	0.0511411	0.0511412	0.0511413	0.0511414	0.0511414	0.0511414	0.0511414	0.0511414	0.0511413	0.0511413	0.0511412	0.0511412	0.0511411	0.0511411	0.0511411
0.0387456	0.0387457	0.0387463	0.038747	0.0387477	0.0387483	0.0387489	0.0387493	0.0387496	0.0387499	0.0387501	0.0387502	0.0387503	0.0387503	0.0387503	0.0387503	0.0387502	0.0387501	0.03875	0.0387498	0.0387497	0.0387495	0.0387493	0.0387491	0.038749	0.0387488	0.0387486	0.0387484	0.0387482	0.038748	0.0387479	0.0387477	0.0387475	0.0387473	0.0387472	0.0387471	0.0387469	0.0387468	0.0387467	0.0387465	0.0387464	0.0387463	0.0387462	0.0387462	0.0387461	0.038746	0.0387459	0.0387459	0.0387458	0.0387458
0.0174742	0.0174744	0.0174778	0.0174867	0.0174989	0.0175115	0.0175232	0.0175332	0.0175411	0.0175471	0.0175513	0.0175538	0.0175546	0.0175541	0.0175523	0.0175496	0.017546	0.0175417	0.0175369	0.0175318	0.0175264	0.017521	0.0175156	0.0175103	0.0175053	0.0175004	0.017496	0.0174919	0.0174881	0.0174848	0.0174818	0.0174792	0.0174771	0.0174752	0.0174737	0.0174726	0.0174717	0.017471	0.0174706	0.0174703	0.0174702	0.0174702	0.0174704	0.0174706	0.0174709	0.0174712	0.0174716	0.017472	0.0174723	0.0174727
0.0133189	0.013319	0.0133197	0.0133222	0.0133275	0.0133354	0.0133457	0.0133575	0.0133703	0.0133833	0.0133958	0.0134075	0.0134178	0.0134265	0.0134334	0.0134384	0.0134416	0.0134431	0.0134429	0.0134413	0.0134385	0.0134345	0.0134297	0.0134241	0.013418	0.0134116	0.013405	0.0133983	0.0133917	0.0133853	0.013379	0.0133731	0.0133674	0.0133621	0.0133572	0.0133527	0.0133486	0.0133448	0.0133414	0.0133384	0.0133357	0.0133334	0.0133313	0.0133295	0.0133279	0.0133265	0.0133254	0.0133243	0.0133235	0.0133228
0.0115045	0.0115045	0.0115046	0.0115047	0.0115051	0.0115056	0.0115062	0.011507	0.0115078	0.0115086	0.0115095	0.0115103	0.011511	0.0115116	0.011512	0.0115124	0.0115126	0.0115127	0.0115127	0.0115126	0.0115124	0.0115121	0.0115117	0.0115113	0.0115109	0.0115104	0.0115099	0.0115095	0.011509	0.0115085	0.0115081	0.0115077	0.0115073	0.0115069	0.0115066	0.0115063	0.011506	0.0115058	0.0115056	0.0115054	0.0115052	0.0115051	0.011505	0.0115049	0.0115049	0.0115048	0.0115047	0.0115047	0.0115047	0.0115046
0.0152091	0.0152091	0.0152095	0.0152103	0.0152115	0.0152128	0.0152141	0.0152152	0.0152162	0.015217	0.0152176	0.015218	0.0152182	0.0152184	0.0152184	0.0152184	0.0152183	0.0152181	0.0152179	0.0152176	0.0152173	0.015217	0.0152166	0.0152163	0.0152159	0.0152156	0.0152152	0.0152149	0.0152146	0.0152143	0.015214	0.0152137	0.0152134	0.0152131	0.0152128	0.0152126	0.0152124	0.0152121	0.0152119	0.0152117	0.0152116	0.0152114	0.0152112	0.0152111	0.0152109	0.0152108	0.0152107	0.0152106	0.0152104	0.0152104
0.0398684	0.0398686	0.0398694	0.0398705	0.0398716	0.0398725	0.0398733	0.0398738	0.0398742	0.0398744	0.0398744	0.0398744	0.0398742	0.0398739	0.0398736	0.0398733	0.0398729	0.0398724	0.039872	0.0398716	0.0398712	0.0398708	0.0398705	0.0398702	0.0398699	0.0398696	0.0398694	0.0398692	0.039869	0.0398688	0.0398687	0.0398686	0.0398685	0.0398685	0.0398684	0.0398684	0.0398684	0.0398684	0.0398684	0.0398684	0.0398684	0.0398684	0.0398684	0.0398684	0.0398684	0.0398684	0.0398684	0.0398684	0.0398684	0.0398684
0.0107889	0.0107904	0.0108037	0.0108222	0.0108394	0.0108539	0.0108656	0.0108745	0.0108808	0.0108849	0.010887	0.0108876	0.0108867	0.0108847	0.0108817	0.0108782	0.0108741	0.0108697	0.010865	0.0108602	0.0108553	0.0108506	0.0108459	0.0108413	0.0108371	0.0108329	0.010829	0.0108254	0.0108219	0.0108188	0.0108158	0.0108132	0.0108107	0.0108085	0.0108064	0.0108045	0.0108028	0.0108013	0.0107999	0.0107987	0.0107976	0.0107967	0.0107958	0.0107949	0.0107942	0.0107936	0.0107931	0.0107925	0.0107921	0.0107917
0.00919877	0.00919877	0.00919887	0.00919922	0.00919999	0.00920132	0.00920315	0.00920548	0.00920827	0.00921143	0.00921487	0.00921842	0.00922197	0.00922542	0.00922867	0.00923162	0.00923405	0.009236	0.00923749	0.00923836	0.00923848	0.00923807	0.00923714	0.00923539	0.0092332	0.0092306	0.00922748	0.00922405	0.00922041	0.00921658	0.0092127	0.00920886	0.00920511	0.00920159	0.00919825	0.00919538	0.00919266	0.00919066	0.0091888	0.0091877	0.00918682	0.00918656	0.00918664	0.00918714	0.00918805	0.00918921	0.00919067	0.00919232	0.00919412	0.00919601
0.0209353	0.0209353	0.0209354	0.0209359	0.0209369	0.0209385	0.0209407	0.0209436	0.0209471	0.0209511	0.0209555	0.0209601	0.0209647	0.0209694	0.0209739	0.0209781	0.020982	0.0209855	0.0209884	0.0209908	0.0209927	0.0209939	0.0209946	0.020995	0.0209945	0.0209938	0.0209925	0.0209909	0.0209891	0.0209868	0.0209845	0.0209819	0.0209792	0.0209765	0.0209737	0.020971	0.0209683	0.0209656	0.0209631	0.0209606	0.0209583	0.0209562	0.0209541	0.0209523	0.0209505	0.0209489	0.0209475	0.0209461	0.020945	0.0209439
0.0241631	0.0241631	0.0241632	0.0241634	0.0241638	0.0241644	0.0241651	0.0241659	0.0241667	0.0241675	0.0241681	0.0241685	0.0241688	0.0241688	0.0241686	0.0241681	0.0241675	0.0241668	0.0241659	0.0241649	0.024164	0.0241632	0.0241624	0.0241618	0.0241613	0.024161	0.024161	0.0241611	0.0241613	0.0241616	0.0241621	0.0241626	0.0241631	0.0241637	0.0241641	0.0241645	0.0241647	0.0241649	0.0241649	0.0241648	0.0241647	0.0241644	0.0241641	0.0241637	0.0241633	0.024163	0.0241627	0.0241624	0.0241622	0.0241621
0.0175988	0.017599	0.0175999	0.017601	0.0176019	0.0176027	0.0176034	0.0176038	0.0176042	0.0176044	0.0176046	0.0176046	0.0176046	0.0176046	0.0176045	0.0176044	0.0176042	0.0176041	0.0176039	0.0176037	0.0176035	0.0176033	0.0176031	0.0176029	0.0176027	0.0176025	0.0176023	0.0176022	0.017602	0.0176018	0.0176017	0.0176015	0.0176013	0.0176012	0.0176011	0.0176009	0.0176008	0.0176007	0.0176006	0.0176005	0.0176004	0.0176003	0.0176002	0.0176001	0.0176	0.0176	0.0175999	0.0175998	0.0175998	0.0175997
0.00733872	0.00733878	0.00733998	0.00734491	0.00735606	0.00737426	0.00739996	0.00743271	0.00747174	0.00751542	0.0075622	0.00761059	0.00765874	0.00770472	0.00774725	0.00778515	0.00781698	0.00784121	0.00785867	0.00786842	0.00787045	0.00786503	0.00785265	0.00783403	0.00781002	0.00778143	0.00774963	0.00771568	0.00768062	0.00764541	0.00761092	0.00757791	0.00754707	0.00751868	0.00749311	0.00747058	0.00745168	0.00743596	0.00742315	0.00741303	0.00740537	0.00739975	0.00739619	0.00739416	0.00739313	0.00739283	0.00739304	0.0073935	0.00739392	0.00739411
0.0125314	0.0125314	0.0125314	0.0125316	0.0125319	0.0125324	0.0125332	0.0125341	0.0125352	0.0125364	0.0125377	0.0125391	0.0125404	0.0125417	0.0125429	0.0125441	0.0125451	0.012546	0.0125467	0.0125472	0.0125476	0.0125479	0.012548	0.012548	0.0125478	0.0125476	0.0125472	0.0125467	0.0125462	0.0125456	0.012545	0.0125443	0.0125436	0.0125429	0.0125422	0.0125415	0.0125408	0.0125401	0.0125394	0.0125388	0.0125382	0.0125376	0.0125371	0.0125366	0.0125361	0.0125357	0.0125353	0.0125349	0.0125345	0.0125342
0.0288944	0.0288944	0.0288944	0.0288946	0.0288949	0.0288955	0.0288962	0.0288972	0.0288983	0.0288996	0.0289011	0.0289027	0.0289044	0.0289061	0.0289078	0.0289094	0.028911	0.0289125	0.0289139	0.0289151	0.0289162	0.0289172	0.0289179	0.0289186	0.0289189	0.0289193	0.0289193	0.0289193	0.028919	0.0289187	0.0289183	0.0289177	0.028917	0.0289163	0.0289154	0.0289146	0.0289136	0.0289126	0.0289116	0.0289106	0.0289096	0.0289086	0.0289076	0.0289066	0.0289056	0.0289047	0.0289039	0.028903	0.0289021	0.0289014
0.0236179	0.0236182	0.0236261	0.0236529	0.0236982	0.0237554	0.0238165	0.0238751	0.0239268	0.0239681	0.0239996	0.024018	0.024026	0.024024	0.0240119	0.0239925	0.0239671	0.0239373	0.0239042	0.0238695	0.0238343	0.0237998	0.0237669	0.0237363	0.0237085	0.0236844	0.023663	0.0236445	0.0236298	0.0236184	0.0236094	0.0236027	0.0235991	0.0235971	0.0235963	0.0235973	0.023599	0.0236013	0.0236042	0.0236073	0.0236104	0.0236135	0.0236162	0.0236187	0.0236208	0.0236226	0.023624	0.023625	0.0236257	0.023626
0.0288012	0.0288012	0.0288012	0.0288014	0.0288016	0.0288021	0.0288027	0.0288035	0.0288044	0.0288054	0.0288065	0.0288074	0.0288083	0.0288091	0.0288096	0.02881	0.02881	0.0288098	0.0288094	0.0288087	0.0288079	0.0288069	0.028806	0.0288049	0.028804	0.0288031	0.0288024	0.0288019	0.0288015	0.0288014	0.0288013	0.0288015	0.0288017	0.028802	0.0288024	0.0288028	0.0288031	0.0288034	0.0288036	0.0288037	0.0288036	0.0288035	0.0288033	0.0288029	0.0288026	0.0288022	0.0288017	0.0288014	0.028801	0.0288007
0.0135251	0.0135251	0.0135252	0.0135257	0.0135268	0.0135287	0.0135313	0.0135347	0.0135388	0.0135435	0.0135486	0.0135541	0.0135598	0.0135656	0.0135713	0.013577	0.0135824	0.0135875	0.0135924	0.0135968	0.0136008	0.0136045	0.0136075	0.0136101	0.0136123	0.0136139	0.0136153	0.013616	0.0136166	0.0136165	0.0136162	0.0136155	0.0136146	0.0136134	0.0136118	0.0136101	0.0136083	0.0136061	0.013604	0.0136016	0.0135992	0.0135967	0.0135941	0.0135915	0.0135889	0.0135863	0.0135836	0.013581	0.0135784	0.0135759
0.02916	0.02916	0.029161	0.0291634	0.0291663	0.0291692	0.0291718	0.029174	0.0291758	0.0291772	0.0291782	0.029179	0.0291795	0.0291797	0.0291797	0.0291796	0.0291792	0.0291787	0.0291782	0.0291776	0.0291769	0.0291762	0.0291754	0.0291746	0.0291738	0.029173	0.0291722	0.0291714	0.0291707	0.0291699	0.0291692	0.0291685	0.0291679	0.0291672	0.0291667	0.0291661	0.0291656	0.0291651	0.0291647	0.0291642	0.0291639	0.0291635	0.0291631	0.0291629	0.0291626	0.0291623	0.0291621	0.0291618	0.0291617	0.0291615
0.0192536	0.0192537	0.0192543	0.0192551	0.0192558	0.0192564	0.0192569	0.0192573	0.0192576	0.0192578	0.0192579	0.0192579	0.019258	0.0192579	0.0192578	0.0192577	0.0192576	0.0192574	0.0192573	0.0192571	0.0192569	0.0192568	0.0192566	0.0192564	0.0192562	0.0192561	0.0192559	0.0192557	0.0192556	0.0192554	0.0192553	0.0192552	0.0192551	0.0192549	0.0192548	0.0192547	0.0192546	0.0192546	0.0192545	0.0192544	0.0192543	0.0192543	0.0192542	0.0192542	0.0192541	0.0192541	0.019254	0.019254	0.019254	0.0192539
0.00766999	0.00767015	0.007674	0.00769077	0.00772772	0.00778873	0.00787463	0.00798529	0.00811833	0.00826874	0.00843255	0.00860601	0.0087833	0.0089604	0.0091325	0.00929601	0.00944764	0.00958306	0.00969914	0.00979495	0.00986891	0.00991988	0.00994602	0.00994591	0.0099228	0.00987644	0.00980807	0.00971933	0.00961217	0.00948885	0.00935107	0.00920343	0.00904759	0.00888602	0.00872128	0.00855705	0.0083955	0.0082386	0.00808818	0.00794584	0.00781531	0.00769624	0.00758896	0.00749392	0.00741137	0.00734135	0.00728585	0.00724325	0.00721144	0.00718991
0.0341029	0.0341073	0.0341545	0.0342307	0.0343074	0.0343751	0.0344307	0.034474	0.0345054	0.0345253	0.0345359	0.0345378	0.0345316	0.0345195	0.0345019	0.034481	0.0344572	0.0344315	0.0344045	0.0343772	0.0343502	0.034324	0.0342984	0.0342749	0.0342523	0.034232	0.0342132	0.0341959	0.0341812	0.0341674	0.0341559	0.0341457	0.0341368	0.0341296	0.034123	0.0341182	0.0341138	0.0341106	0.0341078	0.0341058	0.0341042	0.0341031	0.0341024	0.0341018	0.0341016	0.0341015	0.0341015	0.0341017	0.0341018	0.0341021
0.0129168	0.0129171	0.0129229	0.0129478	0.0130021	0.0130896	0.01321	0.0133587	0.01353	0.0137172	0.0139124	0.014108	0.0142976	0.0144755	0.0146355	0.0147758	0.014891	0.0149808	0.0150453	0.0150847	0.015099	0.0150885	0.0150567	0.015006	0.0149391	0.0148587	0.0147676	0.0146683	0.0145637	0.0144558	0.0143467	0.0142382	0.0141318	0.0140287	0.01393	0.0138369	0.0137495	0.0136677	0.0135916	0.0135213	0.0134574	0.0133999	0.0133476	0.0133	0.0132568	0.0132191	0.0131854	0.013155	0.0131278	0.0131041
0.037869	0.037869	0.0378692	0.0378697	0.0378705	0.0378716	0.0378728	0.0378741	0.0378753	0.0378766	0.0378776	0.0378785	0.0378793	0.0378799	0.0378803	0.0378805	0.0378807	0.0378807	0.0378806	0.0378805	0.0378802	0.0378799	0.0378795	0.0378791	0.0378786	0.0378781	0.0378775	0.0378769	0.0378764	0.0378758	0.0378753	0.0378747	0.0378741	0.0378736	0.0378731	0.0378726	0.037872	0.0378716	0.0378712	0.0378707	0.0378703	0.03787	0.0378697	0.0378693	0.0378691	0.0378688	0.0378686	0.0378684	0.0378682	0.037868
0.0105539	0.0105565	0.0105813	0.0106162	0.0106486	0.0106757	0.0106971	0.010713	0.010724	0.0107305	0.0107333	0.0107329	0.0107299	0.010725	0.0107183	0.0107106	0.0107019	0.0106927	0.0106833	0.0106737	0.0106642	0.010655	0.0106461	0.0106376	0.0106296	0.0106221	0.0106149	0.0106085	0.0106026	0.010597	0.0105922	0.0105876	0.0105836	0.01058	0.0105766	0.0105738	0.0105712	0.0105689	0.0105669	0.0105651	0.0105637	0.0105623	0.0105611	0.0105601	0.0105591	0.0105584	0.0105577	0.0105572	0.0105567	0.0105562
0.0473842	0.0473843	0.0473847	0.0473859	0.0473876	0.0473895	0.0473912	0.0473927	0.0473939	0.0473949	0.0473956	0.0473961	0.0473964	0.0473965	0.0473964	0.0473962	0.0473958	0.0473954	0.0473948	0.0473942	0.0473936	0.0473929	0.0473922	0.0473915	0.0473909	0.0473902	0.0473896	0.047389	0.0473884	0.0473878	0.0473874	0.047387	0.0473865	0.0473861	0.0473859	0.0473856	0.0473853	0.0473851	0.0473849	0.0473847	0.0473846	0.0473845	0.0473844	0.0473843	0.0473843	0.0473842	0.0473842	0.0473842	0.0473841	0.0473841
0.0189015	0.0189017	0.0189022	0.018903	0.0189036	0.0189042	0.0189047	0.0189051	0.0189054	0.0189056	0.0189058	0.0189059	0.0189059	0.0189059	0.0189059	0.0189059	0.0189058	0.0189057	0.0189056	0.0189055	0.0189054	0.0189052	0.0189051	0.018905	0.0189048	0.0189047	0.0189045	0.0189044	0.0189043	0.0189042	0.018904	0.0189039	0.0189038	0.0189037	0.0189036	0.0189035	0.0189034	0.0189033	0.0189032	0.0189031	0.018903	0.0189029	0.0189028	0.0189028	0.0189027	0.0189026	0.0189026	0.0189025	0.0189024	0.0189024
0.0274661	0.0274662	0.0274662	0.0274663	0.0274666	0.027467	0.0274675	0.0274681	0.0274688	0.0274695	0.0274702	0.0274708	0.0274712	0.0274714	0.0274714	0.0274713	0.027471	0.0274704	0.0274698	0.027469	0.0274682	0.0274674	0.0274667	0.027466	0.0274655	0.0274651	0.0274649	0.0274648	0.0274649	0.0274651	0.0274654	0.0274658	0.0274662	0.0274666	0.027467	0.0274673	0.0274676	0.0274678	0.0274678	0.0274677	0.0274676	0.0274674	0.0274671	0.0274667	0.0274664	0.027466	0.0274657	0.0274655	0.0274653	0.0274651
0.0180452	0.0180454	0.0180463	0.0180474	0.0180484	0.0180493	0.01805	0.0180506	0.0180511	0.0180514	0.0180516	0.0180518	0.0180518	0.0180519	0.0180518	0.0180517	0.0180516	0.0180515	0.0180513	0.0180512	0.018051	0.0180508	0.0180506	0.0180504	0.0180502	0.0180499	0.0180497	0.0180495	0.0180493	0.0180491	0.0180489	0.0180488	0.0180486	0.0180484	0.0180482	0.0180481	0.0180479	0.0180478	0.0180476	0.0180475	0.0180474	0.0180473	0.0180472	0.018047	0.0180469	0.0180468	0.0180467	0.0180466	0.0180466	0.0180465
0.0233128	0.0233132	0.0233197	0.0233347	0.023353	0.0233706	0.0233861	0.0233988	0.0234087	0.0234158	0.0234204	0.0234228	0.0234231	0.0234218	0.0234188	0.0234152	0.0234103	0.023405	0.0233992	0.023393	0.0233867	0.0233804	0.0233743	0.0233683	0.0233626	0.0233572	0.0233521	0.0233475	0.023343	0.0233392	0.0233356	0.0233324	0.0233296	0.0233271	0.0233248	0.023323	0.0233212	0.0233198	0.0233185	0.0233175	0.0233165	0.0233158	0.0233152	0.0233147	0.0233143	0.023314	0.0233137	0.0233135	0.0233133	0.0233132
0.0119326	0.0119327	0.0119329	0.0119332	0.0119334	0.0119337	0.0119339	0.0119341	0.0119342	0.0119343	0.0119343	0.0119344	0.0119344	0.0119344	0.0119344	0.0119344	0.0119343	0.0119343	0.0119342	0.0119342	0.0119341	0.011934	0.011934	0.0119339	0.0119338	0.0119338	0.0119337	0.0119337	0.0119336	0.0119335	0.0119335	0.0119334	0.0119334	0.0119333	0.0119333	0.0119332	0.0119332	0.0119331	0.0119331	0.0119331	0.011933	0.011933	0.011933	0.0119329	0.0119329	0.0119329	0.0119329	0.0119328	0.0119328	0.0119328
0.0113264	0.0113278	0.0113408	0.01136	0.0113782	0.0113938	0.0114064	0.011416	0.011423	0.0114274	0.0114298	0.0114304	0.0114293	0.011427	0.0114236	0.0114196	0.0114149	0.0114099	0.0114046	0.0113991	0.0113937	0.0113884	0.0113831	0.0113781	0.0113734	0.0113688	0.0113647	0.0113607	0.0113571	0.0113538	0.0113507	0.011348	0.0113454	0.0113432	0.0113411	0.0113394	0.0113377	0.0113363	0.011335	0.0113339	0.0113329	0.011332	0.0113313	0.0113306	0.01133	0.0113295	0.0113291	0.0113287	0.0113285	0.0113282
0.0116021	0.0116022	0.0116027	0.0116047	0.0116083	0.011613	0.0116185	0.0116242	0.0116297	0.0116348	0.0116393	0.011643	0.011646	0.0116483	0.0116499	0.011651	0.0116514	0.0116516	0.0116512	0.0116505	0.0116496	0.0116483	0.0116469	0.0116454	0.0116437	0.011642	0.0116402	0.0116384	0.0116366	0.0116348	0.011633	0.0116312	0.0116295	0.0116278	0.0116261	0.0116245	0.0116231	0.0116216	0.0116202	0.0116189	0.0116176	0.0116164	0.0116153	0.0116141	0.0116132	0.0116122	0.0116113	0.0116105	0.0116097	0.0116089
0.0518474	0.0518476	0.0518484	0.0518495	0.0518506	0.0518516	0.0518524	0.0518531	0.0518536	0.051854	0.0518543	0.0518545	0.0518545	0.0518546	0.0518545	0.0518544	0.0518542	0.051854	0.0518537	0.0518534	0.0518531	0.0518527	0.0518524	0.051852	0.0518516	0.0518512	0.0518509	0.0518505	0.0518501	0.0518497	0.0518494	0.0518491	0.0518487	0.0518484	0.0518481	0.0518479	0.0518477	0.0518474	0.0518472	0.051847	0.0518469	0.0518468	0.0518466	0.0518465	0.0518464	0.0518464	0.0518463	0.0518463	0.0518463	0.0518463
0.0165572	0.0165572	0.0165584	0.0165626	0.0165711	0.0165834	0.0165986	0.0166155	0.0166332	0.0166505	0.0166669	0.0166818	0.016695	0.0167062	0.0167154	0.0167225	0.0167276	0.0167311	0.0167328	0.0167334	0.0167325	0.0167305	0.0167276	0.016724	0.0167197	0.0167147	0.0167094	0.0167039	0.0166981	0.0166922	0.0166862	0.0166802	0.0166742	0.0166683	0.0166625	0.0166568	0.0166514	0.016646	0.0166409	0.016636	0.0166312	0.0166268	0.0166223	0.0166184	0.0166144	0.0166108	0.0166073	0.0166039	0.0166009	0.0165978
0.0223821	0.0223822	0.0223842	0.0223901	0.0223989	0.0224089	0.0224188	0.0224278	0.0224354	0.0224417	0.0224467	0.0224503	0.0224529	0.0224543	0.0224552	0.022455	0.0224543	0.0224532	0.0224514	0.0224494	0.022447	0.0224442	0.0224414	0.0224383	0.0224352	0.0224319	0.0224287	0.0224254	0.0224221	0.0224188	0.0224156	0.0224125	0.0224095	0.0224066	0.0224038	0.022401	0.0223985	0.0223961	0.0223937	0.0223916	0.0223896	0.0223876	0.0223858	0.0223843	0.0223827	0.0223813	0.0223801	0.0223789	0.0223779	0.022377
0.0477158	0.0477171	0.0477263	0.0477388	0.0477505	0.0477606	0.0477687	0.0477747	0.047779	0.0477817	0.0477827	0.0477828	0.0477816	0.0477798	0.0477772	0.0477741	0.0477706	0.0477669	0.047763	0.0477591	0.0477553	0.0477514	0.0477479	0.0477443	0.0477412	0.0477381	0.0477353	0.0477328	0.0477305	0.0477283	0.0477265	0.0477248	0.0477234	0.0477221	0.047721	0.04772	0.0477192	0.0477185	0.0477179	0.0477175	0.0477171	0.0477167	0.0477164	0.0477163	0.0477161	0.0477159	0.0477158	0.0477158	0.0477157	0.0477157
0.0204185	0.0204189	0.0204211	0.0204239	0.0204264	0.0204286	0.0204304	0.0204318	0.0204328	0.0204336	0.0204341	0.0204345	0.0204346	0.0204347	0.0204345	0.0204343	0.020434	0.0204337	0.0204332	0.0204328	0.0204323	0.0204318	0.0204313	0.0204308	0.0204303	0.0204298	0.0204293	0.0204288	0.0204283	0.0204278	0.0204273	0.0204269	0.0204265	0.020426	0.0204256	0.0204253	0.0204249	0.0204245	0.0204242	0.0204239	0.0204236	0.0204233	0.0204231	0.0204228	0.0204225	0.0204223	0.0204221	0.0204219	0.0204217	0.0204215
0.0273462	0.0273465	0.027348	0.0273499	0.0273517	0.0273532	0.0273545	0.0273555	0.0273562	0.0273568	0.0273572	0.0273575	0.0273577	0.0273577	0.0273576	0.0273576	0.0273574	0.0273572	0.0273569	0.0273567	0.0273563	0.027356	0.0273557	0.0273554	0.027355	0.0273547	0.0273543	0.027354	0.0273537	0.0273534	0.027353	0.0273527	0.0273524	0.0273521	0.0273519	0.0273516	0.0273513	0.0273511	0.0273508	0.0273506	0.0273504	0.0273502	0.02735	0.0273498	0.0273496	0.0273494	0.0273492	0.0273491	0.0273489	0.0273488
0.0252201	0.0252201	0.0252203	0.025221	0.0252222	0.025224	0.0252262	0.0252286	0.0252311	0.0252335	0.0252357	0.0252376	0.0252392	0.0252404	0.0252412	0.0252417	0.0252419	0.0252418	0.0252414	0.0252408	0.0252399	0.025239	0.0252379	0.0252368	0.0252356	0.0252344	0.0252331	0.025232	0.0252308	0.0252297	0.0252286	0.0252276	0.0252267	0.0252259	0.0252252	0.0252245	0.0252238	0.0252233	0.0252228	0.0252223	0.025222	0.0252216	0.0252213	0.0252211	0.0252209	0.0252207	0.0252206	0.0252205	0.0252204	0.0252203
0.0258945	0.0258947	0.0258961	0.0258978	0.0258994	0.0259008	0.0259019	0.0259027	0.0259034	0.0259039	0.0259042	0.0259044	0.0259044	0.0259044	0.0259044	0.0259042	0.025904	0.0259038	0.0259035	0.0259033	0.025903	0.0259027	0.0259024	0.025902	0.0259017	0.0259014	0.0259011	0.0259008	0.0259005	0.0259002	0.0258999	0.0258996	0.0258994	0.0258991	0.0258989	0.0258986	0.0258984	0.0258982	0.025898	0.0258978	0.0258976	0.0258975	0.0258973	0.0258971	0.025897	0.0258968	0.0258967	0.0258966	0.0258965	0.0258963
0.0302676	0.0302676	0.0302679	0.0302682	0.0302685	0.0302688	0.030269	0.0302691	0.0302692	0.0302692	0.0302692	0.0302691	0.0302689	0.0302687	0.0302685	0.0302683	0.0302681	0.030268	0.0302678	0.0302676	0.0302675	0.0302674	0.0302673	0.0302673	0.0302673	0.0302673	0.0302673	0.0302673	0.0302674	0.0302674	0.0302675	0.0302675	0.0302676	0.0302676	0.0302677	0.0302677	0.0302677	0.0302677	0.0302677	0.0302677	0.0302677	0.0302677	0.0302677	0.0302677	0.0302677	0.0302676	0.0302676	0.0302676	0.0302676	0.0302676
0.0106091	0.0106092	0.0106114	0.010617	0.0106247	0.0106325	0.0106398	0.010646	0.010651	0.0106549	0.0106578	0.0106597	0.0106608	0.0106611	0.010661	0.0106603	0.0106592	0.0106579	0.0106561	0.0106543	0.0106522	0.01065	0.0106477	0.0106454	0.0106431	0.0106407	0.0106384	0.0106362	0.010634	0.0106318	0.0106298	0.0106278	0.010626	0.0106242	0.0106226	0.010621	0.0106195	0.0106182	0.010617	0.0106158	0.0106148	0.0106138	0.0106129	0.0106121	0.0106114	0.0106108	0.0106102	0.0106097	0.0106093	0.0106089
0.0127217	0.0127225	0.0127276	0.0127338	0.0127394	0.012744	0.0127478	0.0127507	0.0127528	0.0127543	0.0127552	0.0127556	0.0127557	0.0127553	0.0127548	0.012754	0.0127531	0.012752	0.0127508	0.0127496	0.0127483	0.0127471	0.0127458	0.0127445	0.0127432	0.012742	0.0127408	0.0127396	0.0127385	0.0127374	0.0127364	0.0127354	0.0127345	0.0127337	0.0127328	0.012732	0.0127313	0.0127306	0.01273	0.0127294	0.0127288	0.0127283	0.0127278	0.0127273	0.0127269	0.0127265	0.0127261	0.0127258	0.0127255	0.0127251
0.0141284	0.0141285	0.0141289	0.0141308	0.0141346	0.0141409	0.0141492	0.0141595	0.0141712	0.0141839	0.014197	0.0142101	0.0142227	0.0142346	0.0142454	0.014255	0.0142632	0.0142699	0.014275	0.0142786	0.0142809	0.0142819	0.0142816	0.0142802	0.0142777	0.0142742	0.0142703	0.0142655	0.0142603	0.0142547	0.0142488	0.0142427	0.0142365	0.0142302	0.014224	0.0142179	0.0142119	0.0142061	0.0142004	0.0141951	0.0141899	0.0141851	0.0141804	0.0141761	0.0141721	0.0141682	0.0141647	0.0141613	0.0141584	0.0141555
0.0114677	0.0114678	0.011469	0.0114738	0.0114834	0.0114975	0.0115153	0.0115356	0.011557	0.0115783	0.0115988	0.0116175	0.0116343	0.0116486	0.01166	0.0116688	0.011675	0.0116788	0.0116803	0.0116798	0.0116775	0.0116735	0.0116682	0.0116619	0.0116546	0.0116465	0.0116381	0.0116293	0.0116203	0.0116112	0.0116022	0.0115933	0.0115847	0.0115763	0.0115682	0.0115605	0.0115531	0.0115462	0.0115396	0.0115335	0.0115276	0.0115225	0.0115173	0.0115129	0.0115085	0.0115047	0.011501	0.0114978	0.0114948	0.0114921
0.0269548	0.0269548	0.0269552	0.0269556	0.026956	0.0269564	0.0269567	0.026957	0.0269571	0.0269573	0.0269574	0.0269575	0.0269575	0.0269575	0.0269575	0.0269575	0.0269574	0.0269573	0.0269573	0.0269572	0.0269571	0.026957	0.0269569	0.0269568	0.0269567	0.0269566	0.0269564	0.0269563	0.0269562	0.0269561	0.026956	0.0269559	0.0269558	0.0269557	0.0269557	0.0269556	0.0269555	0.0269554	0.0269553	0.0269553	0.0269552	0.0269551	0.0269551	0.026955	0.026955	0.0269549	0.0269549	0.0269549	0.0269548	0.0269548
0.0133791	0.0133795	0.0133866	0.0134043	0.0134271	0.0134501	0.0134707	0.0134877	0.013501	0.0135105	0.0135162	0.013519	0.0135191	0.0135167	0.0135123	0.0135066	0.0134998	0.0134922	0.0134839	0.0134754	0.0134669	0.0134585	0.0134504	0.0134426	0.0134352	0.0134284	0.013422	0.0134163	0.013411	0.0134064	0.0134021	0.0133986	0.0133953	0.0133926	0.0133901	0.0133882	0.0133864	0.0133851	0.0133838	0.0133829	0.0133821	0.0133815	0.0133809	0.0133806	0.0133802	0.01338	0.0133799	0.0133798	0.0133797	0.0133796
0.0275071	0.0275072	0.0275082	0.0275102	0.0275124	0.0275144	0.0275162	0.0275177	0.0275189	0.0275198	0.0275204	0.027521	0.0275212	0.0275215	0.0275215	0.0275214	0.0275212	0.027521	0.0275207	0.0275203	0.0275199	0.0275194	0.027519	0.0275185	0.027518	0.0275175	0.0275169	0.0275164	0.0275159	0.0275154	0.0275149	0.0275145	0.027514	0.0275135	0.0275131	0.0275127	0.0275123	0.0275119	0.0275116	0.0275112	0.0275109	0.0275106	0.0275103	0.02751	0.0275097	0.0275095	0.0275093	0.0275091	0.0275089	0.0275087
0.0122966	0.012298	0.0123182	0.012356	0.012396	0.0124318	0.0124614	0.0124846	0.0125014	0.0125122	0.0125181	0.0125197	0.012517	0.0125114	0.0125029	0.0124928	0.0124812	0.0124686	0.0124555	0.0124422	0.0124289	0.0124162	0.0124037	0.012392	0.012381	0.0123707	0.0123615	0.0123527	0.0123452	0.0123382	0.0123321	0.0123267	0.0123218	0.0123179	0.0123143	0.0123113	0.0123087	0.0123066	0.0123048	0.0123032	0.012302	0.012301	0.0123002	0.0122995	0.012299	0.0122985	0.0122982	0.012298	0.0122977	0.0122976
0.0699877	0.069988	0.06999	0.0699927	0.0699954	0.0699976	0.0699995	0.070001	0.0700022	0.0700031	0.0700038	0.0700042	0.0700045	0.0700047	0.0700047	0.0700046	0.0700044	0.0700041	0.0700039	0.0700035	0.0700031	0.0700027	0.0700022	0.0700018	0.0700013	0.0700008	0.0700004	0.0699999	0.0699994	0.069999	0.0699985	0.0699981	0.0699977	0.0699972	0.0699968	0.0699964	0.069996	0.0699957	0.0699953	0.069995	0.0699947	0.0699943	0.069994	0.0699937	0.0699935	0.0699932	0.0699929	0.0699927	0.0699925	0.0699922
0.011753	0.011753	0.0117542	0.011758	0.0117646	0.0117731	0.0117823	0.0117914	0.0118	0.0118074	0.0118137	0.0118189	0.0118228	0.0118255	0.0118273	0.0118282	0.0118285	0.0118281	0.011827	0.0118256	0.0118238	0.0118216	0.0118193	0.0118168	0.0118141	0.0118115	0.0118087	0.0118059	0.0118031	0.0118003	0.0117976	0.0117949	0.0117924	0.0117898	0.0117875	0.0117851	0.0117829	0.0117808	0.0117786	0.0117768	0.0117749	0.0117732	0.0117715	0.0117699	0.0117685	0.0117671	0.0117658	0.0117646	0.0117635	0.0117625
0.0253507	0.0253507	0.0253507	0.0253509	0.0253511	0.0253515	0.0253521	0.0253528	0.0253535	0.0253544	0.0253551	0.0253559	0.0253565	0.025357	0.0253573	0.0253575	0.0253574	0.0253573	0.0253568	0.0253563	0.0253557	0.0253549	0.0253542	0.0253534	0.0253527	0.025352	0.0253514	0.025351	0.0253506	0.0253504	0.0253502	0.0253502	0.0253503	0.0253504	0.0253505	0.0253507	0.025351	0.0253512	0.0253513	0.0253515	0.0253516	0.0253517	0.0253517	0.0253516	0.0253516	0.0253515	0.0253513	0.0253512	0.025351	0.0253509
0.0121186	0.0121187	0.0121215	0.0121301	0.0121437	0.0121596	0.0121757	0.0121907	0.0122038	0.0122146	0.0122233	0.01223	0.0122346	0.0122375	0.0122389	0.0122391	0.0122383	0.0122367	0.0122343	0.0122313	0.0122278	0.0122239	0.0122199	0.0122156	0.0122113	0.0122068	0.0122024	0.012198	0.0121936	0.0121894	0.0121853	0.0121812	0.0121774	0.0121736	0.0121701	0.0121667	0.0121635	0.0121604	0.0121575	0.0121548	0.0121522	0.0121498	0.0121474	0.0121454	0.0121433	0.0121415	0.0121398	0.012138	0.0121366	0.0121352
0.034159	0.034159	0.0341592	0.0341597	0.0341606	0.0341614	0.0341623	0.034163	0.0341636	0.0341641	0.0341644	0.0341647	0.0341649	0.034165	0.034165	0.0341649	0.0341647	0.0341646	0.0341644	0.0341641	0.0341639	0.0341636	0.0341632	0.0341629	0.0341625	0.0341622	0.0341618	0.0341615	0.0341611	0.0341608	0.0341604	0.0341601	0.0341598	0.0341595	0.0341592	0.0341589	0.0341586	0.0341584	0.0341583	0.0341581	0.0341579	0.0341577	0.0341576	0.0341575	0.0341574	0.0341573	0.0341573	0.0341573	0.0341572	0.0341572
0.0258564	0.0258567	0.0258583	0.0258604	0.0258623	0.0258639	0.0258653	0.0258663	0.0258671	0.0258678	0.0258682	0.0258685	0.0258686	0.0258687	0.0258686	0.0258685	0.0258683	0.0258681	0.0258678	0.0258675	0.0258671	0.0258668	0.0258664	0.0258661	0.0258657	0.0258653	0.0258649	0.0258646	0.0258642	0.0258638	0.0258635	0.0258632	0.0258628	0.0258625	0.0258622	0.0258619	0.0258616	0.0258614	0.0258611	0.0258608	0.0258606	0.0258604	0.0258602	0.02586	0.0258598	0.0258596	0.0258594	0.0258593	0.0258591	0.0258589
0.0326129	0.0326129	0.032613	0.0326134	0.032614	0.0326148	0.0326159	0.0326171	0.0326184	0.0326196	0.0326206	0.0326213	0.0326218	0.0326219	0.0326218	0.0326212	0.0326204	0.0326195	0.0326183	0.032617	0.0326158	0.0326145	0.0326133	0.0326124	0.0326115	0.0326109	0.0326105	0.0326103	0.0326104	0.0326106	0.032611	0.0326114	0.032612	0.0326126	0.0326131	0.0326136	0.0326141	0.0326144	0.0326146	0.0326148	0.0326148	0.0326148	0.0326145	0.0326143	0.032614	0.0326137	0.0326133	0.032613	0.0326127	0.0326125
0.00729008	0.00729009	0.00729015	0.0072904	0.00729093	0.00729186	0.00729311	0.00729471	0.00729662	0.00729878	0.00730113	0.00730357	0.00730607	0.00730854	0.00731095	0.0073132	0.00731524	0.0073171	0.00731866	0.00731992	0.00732099	0.00732156	0.00732197	0.00732197	0.00732168	0.00732118	0.00732026	0.00731919	0.00731777	0.00731635	0.00731454	0.00731272	0.00731072	0.00730867	0.00730656	0.0073044	0.00730226	0.00730015	0.00729804	0.00729609	0.00729413	0.00729238	0.00729069	0.00728909	0.00728775	0.00728641	0.00728536	0.00728441	0.00728354	0.00728298
0.028302	0.0283021	0.0283029	0.028304	0.028305	0.0283058	0.0283065	0.0283071	0.0283075	0.0283079	0.0283081	0.0283083	0.0283084	0.0283084	0.0283084	0.0283083	0.0283082	0.0283081	0.028308	0.0283078	0.0283076	0.0283074	0.0283072	0.028307	0.0283068	0.0283066	0.0283064	0.0283063	0.0283061	0.0283059	0.0283057	0.0283055	0.0283053	0.0283052	0.028305	0.0283048	0.0283047	0.0283045	0.0283044	0.0283043	0.0283042	0.028304	0.0283039	0.0283038	0.0283037	0.0283036	0.0283035	0.0283034	0.0283033	0.0283033
0.0268463	0.0268465	0.0268476	0.026849	0.0268503	0.0268514	0.0268524	0.0268531	0.0268537	0.0268541	0.0268544	0.0268546	0.0268547	0.0268547	0.0268547	0.0268546	0.0268545	0.0268543	0.0268541	0.0268539	0.0268537	0.0268534	0.0268532	0.0268529	0.0268526	0.0268524	0.0268521	0.0268518	0.0268516	0.0268513	0.0268511	0.0268509	0.0268506	0.0268504	0.0268502	0.02685	0.0268498	0.0268496	0.0268494	0.0268493	0.0268491	0.0268489	0.0268488	0.0268487	0.0268485	0.0268484	0.0268483	0.0268482	0.026848	0.026848
0.0120715	0.0120715	0.0120717	0.0120722	0.0120733	0.0120751	0.0120775	0.0120803	0.0120834	0.0120868	0.0120901	0.0120933	0.0120964	0.0120991	0.0121014	0.0121034	0.0121049	0.0121059	0.0121066	0.0121068	0.0121067	0.0121061	0.0121053	0.0121043	0.012103	0.0121015	0.0120999	0.0120982	0.0120965	0.0120947	0.012093	0.0120912	0.0120895	0.0120879	0.0120864	0.0120849	0.0120835	0.0120822	0.012081	0.0120799	0.0120789	0.012078	0.0120771	0.0120765	0.0120758	0.0120752	0.0120747	0.0120743	0.0120738	0.0120735
0.0233128	0.0233132	0.0233197	0.0233347	0.023353	0.0233706	0.0233861	0.0233988	0.0234087	0.0234158	0.0234204	0.0234228	0.0234231	0.0234218	0.0234188	0.0234152	0.0234103	0.023405	0.0233992	0.023393	0.0233867	0.0233804	0.0233743	0.0233683	0.0233626	0.0233572	0.0233521	0.0233475	0.023343	0.0233392	0.0233356	0.0233324	0.0233296	0.0233271	0.0233248	0.023323	0.0233212	0.0233198	0.0233185	0.0233175	0.0233165	0.0233158	0.0233152	0.0233147	0.0233143	0.023314	0.0233137	0.0233135	0.0233133	0.0233132
0.0134257	0.0134257	0.0134268	0.0134306	0.0134376	0.0134471	0.0134581	0.0134696	0.0134808	0.013491	0.0134998	0.013507	0.0135124	0.0135162	0.0135182	0.0135187	0.0135178	0.0135158	0.0135128	0.0135089	0.0135043	0.0134992	0.0134938	0.0134882	0.0134825	0.013477	0.0134715	0.0134662	0.0134613	0.0134567	0.0134524	0.0134485	0.0134448	0.0134417	0.0134387	0.0134363	0.013434	0.0134323	0.0134306	0.0134293	0.0134282	0.0134274	0.0134266	0.0134261	0.0134257	0.0134254	0.0134252	0.0134251	0.013425	0.013425
0.0319133	0.0319134	0.0319156	0.0319255	0.0319467	0.0319811	0.0320274	0.0320839	0.032148	0.0322167	0.0322869	0.0323559	0.0324211	0.0324808	0.0325337	0.0325786	0.0326147	0.0326418	0.0326598	0.0326683	0.0326688	0.0326619	0.0326484	0.032629	0.0326046	0.0325755	0.0325428	0.0325081	0.0324717	0.0324342	0.0323963	0.0323587	0.0323217	0.0322856	0.0322511	0.0322187	0.0321869	0.0321586	0.032131	0.0321066	0.0320834	0.0320628	0.0320438	0.0320267	0.0320117	0.0319979	0.0319863	0.0319753	0.0319666	0.0319581
0.0345452	0.0345534	0.0346078	0.0346783	0.0347445	0.0348005	0.0348454	0.0348786	0.0349019	0.0349157	0.0349206	0.0349192	0.0349119	0.0348998	0.0348839	0.0348651	0.0348445	0.0348224	0.0347998	0.0347771	0.0347548	0.0347333	0.0347126	0.0346933	0.0346751	0.0346583	0.0346432	0.0346291	0.0346166	0.0346056	0.0345957	0.0345872	0.0345796	0.0345731	0.0345677	0.0345627	0.034559	0.0345555	0.034553	0.0345507	0.034549	0.0345477	0.0345466	0.0345456	0.0345452	0.0345447	0.0345444	0.0345443	0.0345442	0.0345441
0.0347884	0.0347885	0.0347895	0.0347908	0.0347921	0.0347931	0.034794	0.0347947	0.0347953	0.0347957	0.034796	0.0347962	0.0347964	0.0347964	0.0347964	0.0347964	0.0347963	0.0347962	0.034796	0.0347958	0.0347957	0.0347955	0.0347952	0.034795	0.0347948	0.0347946	0.0347943	0.0347941	0.0347939	0.0347937	0.0347935	0.0347932	0.034793	0.0347928	0.0347926	0.0347925	0.0347923	0.0347921	0.0347919	0.0347917	0.0347916	0.0347914	0.0347913	0.0347911	0.034791	0.0347909	0.0347908	0.0347906	0.0347905	0.0347904
0.0163946	0.0164	0.0164327	0.016472	0.0165072	0.0165362	0.0165585	0.0165747	0.016585	0.0165906	0.0165918	0.0165897	0.0165848	0.0165777	0.0165688	0.0165587	0.0165479	0.0165366	0.0165251	0.0165137	0.0165025	0.0164919	0.0164817	0.016472	0.0164633	0.016455	0.0164475	0.0164407	0.0164343	0.0164289	0.0164239	0.0164195	0.0164158	0.0164123	0.0164095	0.0164068	0.0164047	0.0164028	0.0164013	0.0163999	0.0163988	0.0163979	0.0163971	0.0163965	0.0163961	0.0163956	0.0163953	0.016395	0.0163948	0.0163946
0.0349175	0.0349176	0.0349186	0.0349199	0.0349212	0.0349222	0.0349231	0.0349238	0.0349243	0.0349247	0.0349249	0.0349251	0.0349252	0.0349252	0.0349251	0.034925	0.0349249	0.0349247	0.0349245	0.0349242	0.034924	0.0349237	0.0349235	0.0349232	0.0349229	0.0349227	0.0349224	0.0349222	0.0349219	0.0349217	0.0349215	0.0349212	0.034921	0.0349208	0.0349206	0.0349204	0.0349202	0.0349201	0.0349199	0.0349198	0.0349196	0.0349195	0.0349194	0.0349192	0.0349191	0.034919	0.0349189	0.0349188	0.0349187	0.0349186
0.00915237	0.00915251	0.00915509	0.00916256	0.00917334	0.00918523	0.00919665	0.00920674	0.00921506	0.00922168	0.00922644	0.00922971	0.00923147	0.00923191	0.00923125	0.00922963	0.0092272	0.00922409	0.0092204	0.00921632	0.00921192	0.00920728	0.00920247	0.00919758	0.00919271	0.00918786	0.0091832	0.00917857	0.00917429	0.00917011	0.00916627	0.00916264	0.00915932	0.00915631	0.00915353	0.00915121	0.00914905	0.00914714	0.00914565	0.00914416	0.00914325	0.00914235	0.00914177	0.00914136	0.00914107	0.00914107	0.00914106	0.00914134	0.00914163	0.00914205
0.0308832	0.0308832	0.0308835	0.0308843	0.0308852	0.0308861	0.0308869	0.0308876	0.0308881	0.0308885	0.0308888	0.0308891	0.0308891	0.0308892	0.0308892	0.0308891	0.030889	0.0308888	0.0308886	0.0308884	0.0308881	0.0308878	0.0308875	0.0308871	0.0308868	0.0308865	0.0308861	0.0308858	0.0308855	0.0308851	0.0308848	0.0308845	0.0308842	0.0308839	0.0308837	0.0308834	0.0308832	0.030883	0.0308828	0.0308826	0.0308824	0.0308823	0.0308822	0.0308821	0.0308819	0.0308818	0.0308818	0.0308818	0.0308817	0.0308817
0.0243586	0.0243586	0.024359	0.0243598	0.0243611	0.0243623	0.0243635	0.0243645	0.0243654	0.024366	0.0243666	0.024367	0.0243672	0.0243673	0.0243674	0.0243673	0.0243672	0.024367	0.0243667	0.0243665	0.0243661	0.0243658	0.0243654	0.0243651	0.0243647	0.0243643	0.0243639	0.0243635	0.0243631	0.0243628	0.0243624	0.0243621	0.0243617	0.0243614	0.0243611	0.0243608	0.0243606	0.0243603	0.0243601	0.0243599	0.0243597	0.0243595	0.0243594	0.0243592	0.0243591	0.024359	0.0243589	0.0243588	0.0243587	0.0243586
0.0112147	0.0112147	0.0112154	0.0112179	0.0112237	0.0112333	0.0112471	0.0112645	0.0112856	0.0113094	0.0113353	0.0113624	0.0113901	0.0114175	0.0114441	0.0114691	0.0114921	0.0115127	0.0115307	0.0115458	0.0115579	0.0115667	0.0115732	0.0115765	0.0115767	0.0115748	0.0115709	0.0115643	0.011556	0.0115464	0.0115355	0.0115233	0.0115105	0.0114971	0.0114831	0.011469	0.0114548	0.0114408	0.0114269	0.0114133	0.0114003	0.0113874	0.0113755	0.0113636	0.0113528	0.0113422	0.0113324	0.0113231	0.0113144	0.0113064
0.0101897	0.0101899	0.010194	0.0102052	0.0102205	0.0102365	0.0102513	0.0102639	0.010274	0.0102815	0.0102865	0.0102894	0.0102905	0.0102898	0.0102878	0.0102845	0.0102805	0.0102759	0.0102707	0.0102653	0.0102597	0.0102541	0.0102486	0.0102432	0.010238	0.0102332	0.0102285	0.0102243	0.0102203	0.0102167	0.0102134	0.0102103	0.0102077	0.0102053	0.0102032	0.0102013	0.0101996	0.0101982	0.0101969	0.0101958	0.0101948	0.0101941	0.0101933	0.0101928	0.0101923	0.0101919	0.0101915	0.0101912	0.010191	0.0101908
0.028211	0.0282112	0.028212	0.0282131	0.0282141	0.028215	0.0282158	0.0282164	0.0282168	0.0282172	0.0282175	0.0282177	0.0282178	0.0282178	0.0282178	0.0282178	0.0282177	0.0282176	0.0282175	0.0282173	0.0282172	0.028217	0.0282168	0.0282166	0.0282164	0.0282162	0.028216	0.0282158	0.0282156	0.0282155	0.0282153	0.0282151	0.0282149	0.0282147	0.0282146	0.0282144	0.0282142	0.0282141	0.0282139	0.0282138	0.0282137	0.0282135	0.0282134	0.0282133	0.0282132	0.0282131	0.0282129	0.0282128	0.0282127	0.0282127
0.0127609	0.012761	0.0127614	0.012762	0.0127625	0.0127629	0.0127633	0.0127636	0.0127638	0.0127639	0.0127641	0.0127641	0.0127642	0.0127641	0.0127641	0.0127641	0.012764	0.0127639	0.0127638	0.0127637	0.0127636	0.0127635	0.0127634	0.0127633	0.0127632	0.0127631	0.012763	0.0127629	0.0127628	0.0127627	0.0127626	0.0127625	0.0127624	0.0127623	0.0127622	0.0127622	0.0127621	0.012762	0.012762	0.0127619	0.0127618	0.0127618	0.0127617	0.0127617	0.0127616	0.0127616	0.0127616	0.0127615	0.0127615	0.0127614
0.0256609	0.0256609	0.0256612	0.0256624	0.0256653	0.02567	0.0256769	0.0256856	0.0256957	0.0257067	0.025718	0.0257287	0.0257384	0.0257464	0.0257523	0.0257557	0.0257564	0.0257544	0.0257497	0.0257432	0.025735	0.0257257	0.0257156	0.0257054	0.0256958	0.0256869	0.0256792	0.0256731	0.0256688	0.0256661	0.0256648	0.0256648	0.0256663	0.0256686	0.0256714	0.0256743	0.0256773	0.0256797	0.0256816	0.0256828	0.0256832	0.0256825	0.0256812	0.0256791	0.0256765	0.0256734	0.0256702	0.0256669	0.0256639	0.0256612
0.049278	0.049278	0.0492783	0.0492791	0.0492805	0.0492823	0.0492842	0.049286	0.0492877	0.0492891	0.0492902	0.049291	0.0492915	0.0492918	0.0492917	0.0492914	0.049291	0.0492903	0.0492895	0.0492885	0.0492874	0.0492862	0.049285	0.0492837	0.0492824	0.0492811	0.0492799	0.0492788	0.0492777	0.0492766	0.0492757	0.0492749	0.0492741	0.0492737	0.0492732	0.0492728	0.0492727	0.0492726	0.0492725	0.0492727	0.049273	0.0492732	0.0492736	0.049274	0.0492745	0.049275	0.0492755	0.049276	0.0492766	0.0492771
0.0164045	0.0164051	0.016416	0.0164445	0.0164828	0.0165223	0.0165583	0.0165885	0.0166123	0.0166293	0.01664	0.0166455	0.0166456	0.0166417	0.0166344	0.0166244	0.0166123	0.0165986	0.016584	0.0165689	0.0165537	0.0165386	0.0165242	0.0165104	0.0164972	0.0164853	0.0164743	0.016464	0.0164553	0.016447	0.01644	0.0164338	0.0164284	0.0164239	0.0164198	0.0164168	0.016414	0.0164118	0.01641	0.0164086	0.0164076	0.0164067	0.0164061	0.0164056	0.0164053	0.016405	0.0164049	0.0164048	0.0164048	0.0164048
0.0189517	0.0189517	0.0189521	0.0189534	0.0189563	0.0189605	0.0189658	0.0189718	0.0189782	0.0189845	0.0189905	0.0189959	0.0190006	0.0190045	0.0190074	0.0190093	0.0190104	0.0190106	0.0190102	0.019009	0.0190074	0.0190052	0.0190027	0.0189999	0.0189969	0.0189938	0.0189906	0.0189874	0.0189844	0.0189814	0.0189784	0.0189758	0.0189732	0.0189708	0.0189686	0.0189665	0.0189647	0.018963	0.0189615	0.0189602	0.018959	0.018958	0.018957	0.0189562	0.0189555	0.0189549	0.0189544	0.0189539	0.0189536	0.0189533
0.0146508	0.0146508	0.0146515	0.014654	0.0146596	0.0146685	0.0146806	0.0146954	0.0147124	0.0147309	0.0147503	0.0147698	0.0147889	0.0148073	0.0148245	0.0148401	0.0148541	0.0148663	0.0148766	0.0148852	0.014892	0.0148967	0.0148998	0.0149014	0.0149016	0.0149004	0.0148981	0.0148946	0.0148904	0.0148853	0.0148795	0.0148733	0.0148664	0.0148593	0.0148519	0.0148442	0.0148366	0.0148288	0.014821	0.0148134	0.0148057	0.0147982	0.0147909	0.0147837	0.0147769	0.01477	0.0147636	0.0147573	0.0147514	0.0147457
0.0229005	0.0229007	0.0229017	0.022903	0.0229042	0.0229051	0.0229059	0.0229065	0.022907	0.0229073	0.0229075	0.0229077	0.0229077	0.0229077	0.0229076	0.0229075	0.0229073	0.0229071	0.0229069	0.0229067	0.0229065	0.0229062	0.022906	0.0229057	0.0229055	0.0229053	0.022905	0.0229048	0.0229046	0.0229044	0.0229042	0.022904	0.0229038	0.0229036	0.0229034	0.0229033	0.0229031	0.022903	0.0229028	0.0229027	0.0229026	0.0229024	0.0229023	0.0229022	0.0229021	0.022902	0.0229019	0.0229018	0.0229018	0.0229017
0.0481911	0.0481914	0.0481929	0.0481951	0.0481972	0.048199	0.0482003	0.0482012	0.0482016	0.0482017	0.0482013	0.0482006	0.0481997	0.0481986	0.0481973	0.0481961	0.0481948	0.0481937	0.0481926	0.0481916	0.0481908	0.0481902	0.0481897	0.0481894	0.0481892	0.0481893	0.0481893	0.0481894	0.0481897	0.0481899	0.0481902	0.0481905	0.0481907	0.048191	0.0481912	0.0481914	0.0481916	0.0481917	0.0481917	0.0481918	0.0481917	0.0481917	0.0481917	0.0481916	0.0481915	0.0481914	0.0481914	0.0481913	0.0481912	0.0481911
0.0327488	0.0327491	0.0327504	0.0327522	0.0327539	0.0327554	0.0327566	0.0327576	0.0327584	0.032759	0.0327595	0.0327598	0.03276	0.0327601	0.0327601	0.03276	0.0327599	0.0327597	0.0327595	0.0327592	0.032759	0.0327586	0.0327583	0.032758	0.0327576	0.0327573	0.0327569	0.0327566	0.0327563	0.0327559	0.0327556	0.0327553	0.0327549	0.0327546	0.0327543	0.0327541	0.0327538	0.0327535	0.0327533	0.032753	0.0327528	0.0327526	0.0327524	0.0327522	0.032752	0.0327518	0.0327516	0.0327514	0.0327513	0.0327511
0.0264611	0.0264614	0.0264634	0.0264659	0.0264682	0.0264702	0.0264719	0.0264733	0.0264743	0.0264751	0.0264757	0.026476	0.0264763	0.0264764	0.0264764	0.0264762	0.026476	0.0264758	0.0264754	0.0264751	0.0264747	0.0264742	0.0264738	0.0264733	0.0264729	0.0264724	0.026472	0.0264715	0.026471	0.0264706	0.0264701	0.0264697	0.0264693	0.0264689	0.0264685	0.0264681	0.0264678	0.0264674	0.0264671	0.0264668	0.0264665	0.0264662	0.0264659	0.0264656	0.0264654	0.0264651	0.0264649	0.0264647	0.0264645	0.0264643
0.035061	0.0350633	0.035078	0.035097	0.0351147	0.0351298	0.0351419	0.0351509	0.0351571	0.0351611	0.035163	0.0351631	0.0351617	0.0351588	0.0351554	0.0351508	0.0351459	0.0351406	0.0351351	0.0351295	0.0351239	0.0351184	0.0351132	0.0351081	0.0351033	0.0350989	0.0350947	0.0350908	0.0350873	0.0350841	0.0350811	0.0350785	0.0350761	0.0350741	0.0350722	0.0350705	0.0350691	0.0350678	0.0350667	0.0350658	0.0350649	0.0350643	0.0350637	0.0350632	0.0350628	0.0350624	0.0350621	0.0350619	0.0350617	0.0350616
0.0230468	0.0230469	0.023047	0.0230477	0.0230489	0.0230506	0.0230525	0.0230546	0.0230566	0.0230585	0.0230601	0.0230614	0.0230624	0.023063	0.0230633	0.0230633	0.0230631	0.0230626	0.023062	0.0230612	0.0230602	0.0230592	0.0230582	0.0230571	0.0230561	0.0230551	0.0230541	0.0230531	0.0230523	0.0230515	0.0230508	0.0230501	0.0230495	0.0230491	0.0230486	0.0230482	0.0230479	0.0230477	0.0230474	0.0230473	0.0230471	0.023047	0.023047	0.0230469	0.0230469	0.0230468	0.0230468	0.0230468	0.0230468	0.0230468
0.0170053	0.0170054	0.0170062	0.0170071	0.017008	0.0170088	0.0170094	0.0170098	0.0170102	0.0170105	0.0170106	0.0170107	0.0170108	0.0170107	0.0170107	0.0170106	0.0170104	0.0170103	0.0170101	0.0170099	0.0170098	0.0170096	0.0170094	0.0170092	0.017009	0.0170088	0.0170086	0.0170084	0.0170082	0.0170081	0.0170079	0.0170078	0.0170076	0.0170075	0.0170073	0.0170072	0.0170071	0.017007	0.0170068	0.0170067	0.0170066	0.0170065	0.0170065	0.0170064	0.0170063	0.0170062	0.0170062	0.0170061	0.017006	0.017006
0.0271846	0.0271847	0.0271854	0.0271874	0.0271902	0.0271932	0.027196	0.0271986	0.0272007	0.0272023	0.0272036	0.0272046	0.0272054	0.0272058	0.027206	0.0272059	0.0272058	0.0272055	0.0272051	0.0272046	0.027204	0.0272034	0.0272027	0.027202	0.0272012	0.0272004	0.0271996	0.0271988	0.027198	0.0271972	0.0271965	0.0271957	0.027195	0.0271943	0.0271935	0.0271929	0.0271923	0.0271916	0.0271911	0.0271905	0.02719	0.0271895	0.0271891	0.0271886	0.0271882	0.0271878	0.0271875	0.0271871	0.0271868	0.0271865
0.0233128	0.0233132	0.0233197	0.0233347	0.023353	0.0233706	0.0233861	0.0233988	0.0234087	0.0234158	0.0234204	0.0234228	0.0234231	0.0234218	0.0234188	0.0234152	0.0234103	0.023405	0.0233992	0.023393	0.0233867	0.0233804	0.0233743	0.0233683	0.0233626	0.0233572	0.0233521	0.0233475	0.023343	0.0233392	0.0233356	0.0233324	0.0233296	0.0233271	0.0233248	0.023323	0.0233212	0.0233198	0.0233185	0.0233175	0.0233165	0.0233158	0.0233152	0.0233147	0.0233143	0.023314	0.0233137	0.0233135	0.0233133	0.0233132
0.0366155	0.0366157	0.0366167	0.036618	0.0366192	0.0366203	0.0366211	0.0366218	0.0366223	0.0366227	0.036623	0.0366231	0.0366232	0.0366231	0.0366231	0.0366229	0.0366228	0.0366226	0.0366224	0.0366221	0.0366219	0.0366216	0.0366213	0.0366211	0.0366208	0.0366205	0.0366203	0.03662	0.0366197	0.0366195	0.0366193	0.036619	0.0366188	0.0366186	0.0366184	0.0366183	0.0366181	0.0366179	0.0366178	0.0366176	0.0366175	0.0366173	0.0366172	0.0366171	0.036617	0.0366169	0.0366168	0.0366167	0.0366166	0.0366166
0.0175973	0.0175974	0.017599	0.0176054	0.0176175	0.0176351	0.0176563	0.0176796	0.0177032	0.0177259	0.0177467	0.0177645	0.0177793	0.0177906	0.0177987	0.0178036	0.0178055	0.0178048	0.0178017	0.0177966	0.0177899	0.017782	0.017773	0.0177632	0.0177529	0.0177425	0.017732	0.0177216	0.0177115	0.0177016	0.0176924	0.0176833	0.0176751	0.0176671	0.01766	0.0176531	0.0176472	0.0176414	0.0176365	0.0176317	0.0176277	0.0176238	0.0176206	0.0176175	0.017615	0.0176126	0.0176106	0.0176088	0.0176073	0.0176058
0.0168163	0.0168164	0.0168169	0.0168174	0.0168179	0.0168183	0.0168186	0.0168189	0.016819	0.0168192	0.0168192	0.0168193	0.0168193	0.0168193	0.0168192	0.0168192	0.0168191	0.016819	0.0168189	0.0168188	0.0168187	0.0168186	0.0168185	0.0168184	0.0168183	0.0168182	0.0168181	0.016818	0.0168179	0.0168178	0.0168177	0.0168177	0.0168176	0.0168175	0.0168174	0.0168174	0.0168173	0.0168172	0.0168172	0.0168171	0.0168171	0.016817	0.016817	0.016817	0.0168169	0.0168169	0.0168168	0.0168168	0.0168168	0.0168168
0.0127934	0.0127961	0.0128123	0.0128315	0.0128486	0.0128629	0.0128741	0.0128827	0.0128888	0.0128929	0.0128953	0.0128963	0.0128961	0.0128949	0.012893	0.0128905	0.0128876	0.0128842	0.0128807	0.0128769	0.0128731	0.0128692	0.0128654	0.0128616	0.0128578	0.0128541	0.0128506	0.0128472	0.0128439	0.0128408	0.0128378	0.0128349	0.0128323	0.0128296	0.0128273	0.0128249	0.0128228	0.0128208	0.0128189	0.0128171	0.0128154	0.0128139	0.0128124	0.012811	0.0128098	0.0128086	0.0128076	0.0128066	0.0128057	0.0128047
0.0385918	0.0385919	0.0385931	0.0385945	0.0385959	0.038597	0.0385979	0.0385987	0.0385993	0.0385997	0.0386	0.0386002	0.0386003	0.0386004	0.0386003	0.0386002	0.0386001	0.0385999	0.0385997	0.0385995	0.0385993	0.0385991	0.0385988	0.0385985	0.0385983	0.038598	0.0385978	0.0385975	0.0385973	0.038597	0.0385968	0.0385965	0.0385963	0.0385961	0.0385959	0.0385957	0.0385955	0.0385953	0.0385951	0.0385949	0.0385948	0.0385946	0.0385945	0.0385943	0.0385942	0.0385941	0.038594	0.0385938	0.0385937	0.0385936
0.028454	0.0284541	0.0284546	0.0284553	0.028456	0.0284565	0.028457	0.0284573	0.0284574	0.0284574	0.0284573	0.028457	0.0284567	0.0284563	0.0284559	0.0284554	0.028455	0.0284546	0.0284542	0.0284539	0.0284536	0.0284534	0.0284533	0.0284532	0.0284532	0.0284532	0.0284533	0.0284534	0.0284535	0.0284537	0.0284538	0.0284539	0.0284541	0.0284542	0.0284542	0.0284543	0.0284543	0.0284544	0.0284544	0.0284543	0.0284543	0.0284542	0.0284542	0.0284541	0.0284541	0.028454	0.028454	0.0284539	0.0284539	0.0284538
0.013023	0.0130231	0.0130245	0.01303	0.0130408	0.0130565	0.0130759	0.0130976	0.0131201	0.0131423	0.0131629	0.0131815	0.0131971	0.0132099	0.0132197	0.0132266	0.0132306	0.0132321	0.0132313	0.0132283	0.0132234	0.013217	0.0132095	0.0132011	0.013192	0.0131825	0.0131727	0.0131628	0.013153	0.0131434	0.013134	0.013125	0.0131164	0.0131082	0.0131005	0.0130932	0.0130865	0.0130802	0.0130745	0.0130692	0.0130644	0.0130599	0.0130559	0.0130522	0.013049	0.0130459	0.0130434	0.0130409	0.0130389	0.0130369
0.0115595	0.0115607	0.0115681	0.0115772	0.0115853	0.011592	0.0115973	0.0116013	0.011604	0.0116057	0.0116063	0.0116062	0.0116056	0.0116045	0.0116029	0.011601	0.0115989	0.0115966	0.0115943	0.011592	0.0115896	0.0115873	0.0115851	0.0115829	0.0115809	0.0115789	0.0115771	0.0115754	0.0115739	0.0115724	0.0115711	0.0115699	0.0115687	0.0115677	0.0115668	0.011566	0.0115652	0.0115646	0.0115639	0.0115635	0.011563	0.0115626	0.0115621	0.0115619	0.0115616	0.0115613	0.0115611	0.0115609	0.0115607	0.0115605
0.0121163	0.0121163	0.0121169	0.012119	0.0121238	0.0121316	0.0121426	0.0121562	0.0121721	0.01219	0.0122089	0.0122285	0.0122481	0.0122673	0.0122857	0.0123029	0.0123186	0.0123327	0.0123449	0.0123554	0.0123636	0.0123705	0.0123753	0.0123781	0.0123796	0.0123794	0.0123777	0.0123749	0.0123709	0.0123657	0.0123599	0.0123533	0.0123459	0.0123382	0.0123301	0.0123216	0.012313	0.0123042	0.0122955	0.0122867	0.012278	0.0122695	0.0122611	0.012253	0.012245	0.0122374	0.01223	0.0122229	0.0122161	0.0122097
[truncated: 47 more columns]

## Sheet: Sim_d2
0.0121416	0.0121419	0.0121495	0.0121717	0.0122048	0.0122425	0.0122796	0.0123131	0.0123418	0.012365	0.012383	0.0123966	0.0124057	0.0124114	0.0124137	0.0124136	0.0124113	0.0124072	0.0124018	0.0123949	0.0123874	0.0123793	0.0123705	0.0123615	0.0123522	0.0123429	0.0123335	0.0123242	0.0123151	0.0123061	0.0122975	0.012289	0.0122808	0.0122729	0.0122653	0.0122581	0.0122511	0.0122445	0.0122383	0.0122324	0.0122266	0.0122213	0.0122161	0.0122114	0.0122068	0.0122026	0.0121986	0.0121948	0.0121913	0.0121879
0.0230859	0.0230862	0.0230876	0.0230893	0.0230909	0.0230923	0.0230933	0.0230941	0.0230947	0.0230951	0.0230953	0.0230953	0.0230952	0.023095	0.0230948	0.0230944	0.0230941	0.0230937	0.0230932	0.0230928	0.0230924	0.0230919	0.0230915	0.0230911	0.0230907	0.0230903	0.0230899	0.0230896	0.0230893	0.023089	0.0230887	0.0230884	0.0230882	0.023088	0.0230877	0.0230876	0.0230874	0.0230872	0.0230871	0.023087	0.0230869	0.0230868	0.0230867	0.0230866	0.0230865	0.0230864	0.0230864	0.0230863	0.0230863	0.0230862
0.0143219	0.0143221	0.0143273	0.0143491	0.014396	0.0144705	0.014571	0.0146919	0.0148268	0.0149668	0.0151031	0.0152275	0.0153328	0.0154122	0.0154634	0.0154794	0.0154652	0.0154215	0.0153467	0.01525	0.0151366	0.0150113	0.0148809	0.014752	0.0146296	0.0145181	0.0144214	0.0143435	0.0142838	0.0142425	0.0142188	0.0142114	0.0142197	0.0142391	0.0142668	0.0143	0.0143359	0.0143717	0.0144051	0.0144341	0.0144575	0.0144743	0.0144838	0.0144862	0.0144817	0.0144711	0.0144552	0.0144352	0.0144128	0.0143892
0.0287614	0.0287614	0.0287616	0.0287624	0.0287642	0.0287671	0.0287715	0.028777	0.0287837	0.0287913	0.0287994	0.0288077	0.0288158	0.0288234	0.0288301	0.0288358	0.0288405	0.0288438	0.0288455	0.028846	0.0288454	0.0288435	0.0288402	0.0288366	0.028832	0.028827	0.0288218	0.0288164	0.0288111	0.0288061	0.0288013	0.0287968	0.028793	0.0287893	0.0287865	0.0287839	0.0287818	0.0287801	0.0287787	0.0287777	0.0287768	0.0287762	0.0287756	0.0287751	0.0287747	0.0287742	0.0287738	0.0287732	0.0287727	0.0287721
0.0251945	0.0251945	0.0251947	0.0251957	0.0251978	0.0252013	0.0252063	0.0252125	0.0252197	0.0252276	0.0252359	0.0252441	0.0252518	0.0252589	0.0252649	0.0252697	0.0252732	0.0252753	0.0252761	0.0252755	0.0252734	0.0252702	0.0252662	0.0252614	0.0252559	0.02525	0.025244	0.025238	0.0252321	0.0252265	0.0252212	0.0252166	0.0252122	0.0252087	0.0252056	0.025203	0.0252011	0.0251995	0.0251985	0.0251979	0.0251975	0.0251974	0.0251975	0.0251977	0.025198	0.0251983	0.0251987	0.0251989	0.0251991	0.0251992
0.0388308	0.0388309	0.0388311	0.038832	0.0388341	0.0388377	0.0388425	0.0388488	0.0388559	0.0388635	0.0388713	0.0388788	0.0388858	0.0388915	0.0388963	0.0388998	0.0389017	0.0389019	0.0389009	0.0388987	0.0388951	0.0388905	0.0388855	0.0388797	0.0388738	0.0388678	0.038862	0.0388565	0.0388514	0.038847	0.0388429	0.03884	0.0388371	0.0388354	0.0388338	0.0388331	0.0388326	0.0388326	0.0388327	0.0388332	0.0388337	0.0388342	0.0388348	0.0388353	0.0388356	0.0388359	0.038836	0.038836	0.0388359	0.0388357
0.051141	0.0511415	0.0511447	0.0511494	0.0511539	0.0511577	0.0511606	0.0511625	0.0511634	0.0511635	0.0511628	0.0511613	0.0511594	0.0511571	0.0511546	0.051152	0.0511493	0.0511469	0.0511446	0.0511425	0.0511409	0.0511395	0.0511384	0.0511377	0.0511373	0.0511371	0.0511372	0.0511374	0.0511378	0.0511383	0.0511388	0.0511394	0.05114	0.0511405	0.051141	0.0511414	0.0511417	0.0511419	0.0511421	0.0511422	0.0511422	0.0511422	0.0511421	0.051142	0.0511419	0.0511417	0.0511416	0.0511414	0.0511413	0.0511411
0.0285338	0.0285338	0.0285339	0.0285345	0.0285358	0.0285379	0.0285406	0.0285438	0.0285473	0.028551	0.0285545	0.0285577	0.0285604	0.0285625	0.028564	0.0285648	0.0285645	0.0285638	0.0285624	0.0285604	0.0285579	0.0285552	0.0285522	0.0285491	0.0285461	0.0285431	0.0285404	0.0285379	0.0285358	0.028534	0.0285326	0.0285316	0.0285309	0.0285307	0.0285306	0.0285308	0.0285311	0.0285318	0.0285324	0.0285331	0.0285337	0.0285344	0.028535	0.0285355	0.0285359	0.0285362	0.0285363	0.0285364	0.0285363	0.0285362
0.030042	0.030042	0.0300422	0.0300431	0.030045	0.030048	0.030052	0.030057	0.0300626	0.0300686	0.0300748	0.0300807	0.0300863	0.0300912	0.0300956	0.0300988	0.0301012	0.0301028	0.0301033	0.0301027	0.0301015	0.0300995	0.0300966	0.0300934	0.0300897	0.0300856	0.0300814	0.030077	0.0300727	0.0300684	0.0300644	0.0300605	0.0300571	0.0300537	0.0300509	0.0300483	0.0300462	0.0300443	0.030043	0.0300417	0.0300409	0.0300403	0.03004	0.0300398	0.0300398	0.0300399	0.0300401	0.0300405	0.0300408	0.0300412
0.0319736	0.031974	0.0319771	0.0319811	0.0319848	0.0319879	0.0319905	0.0319925	0.031994	0.0319952	0.031996	0.0319964	0.0319966	0.0319967	0.0319965	0.0319962	0.0319958	0.0319952	0.0319947	0.031994	0.0319933	0.0319926	0.0319918	0.0319911	0.0319903	0.0319896	0.0319888	0.0319881	0.0319874	0.0319867	0.031986	0.0319854	0.0319847	0.0319841	0.0319835	0.031983	0.0319825	0.031982	0.0319815	0.031981	0.0319806	0.0319802	0.0319798	0.0319794	0.0319791	0.0319788	0.0319784	0.0319781	0.0319779	0.0319776
0.00828769	0.00828787	0.00829236	0.00831169	0.00835436	0.00842551	0.00852619	0.00865389	0.00880612	0.00897662	0.00915888	0.00934517	0.00952831	0.00970064	0.0098544	0.00998618	0.0100846	0.0101521	0.0101853	0.0101836	0.0101483	0.0100816	0.00998562	0.00986853	0.00973601	0.00959402	0.00944842	0.00930471	0.00916768	0.00904251	0.00893156	0.0088364	0.00875778	0.00869563	0.00864912	0.00861685	0.00859731	0.00858841	0.00858722	0.00859144	0.00859888	0.00860756	0.00861578	0.00862211	0.00862549	0.00862516	0.00862071	0.008612	0.00859917	0.00858259
0.00840751	0.00840783	0.00841643	0.00845018	0.00851621	0.0086129	0.00873362	0.00886847	0.00900851	0.00914462	0.00926915	0.00937604	0.00946066	0.00951883	0.009552	0.00955732	0.00953786	0.00949495	0.00943137	0.00935249	0.00925987	0.00915949	0.00905474	0.0089496	0.00884727	0.00875056	0.00866171	0.00858235	0.00851353	0.00845577	0.00840908	0.00837311	0.00834715	0.00833027	0.00832135	0.00831921	0.00832261	0.00833034	0.00834124	0.00835425	0.00836843	0.00838288	0.00839694	0.00841009	0.0084219	0.00843208	0.00844045	0.00844688	0.0084515	0.00845395
0.0477158	0.0477199	0.0477491	0.0477882	0.0478253	0.0478566	0.0478818	0.0479006	0.0479139	0.0479221	0.0479253	0.047925	0.0479215	0.0479155	0.0479074	0.0478977	0.0478866	0.047875	0.0478629	0.0478507	0.0478386	0.0478268	0.0478155	0.0478048	0.0477945	0.0477853	0.0477764	0.0477687	0.0477613	0.0477549	0.0477491	0.0477439	0.0477394	0.0477353	0.0477321	0.047729	0.0477265	0.0477243	0.0477224	0.047721	0.0477196	0.0477186	0.0477178	0.0477171	0.0477166	0.0477161	0.0477159	0.0477156	0.0477155	0.0477154
0.0129168	0.0129174	0.0129359	0.0130149	0.0131864	0.0134623	0.0138423	0.0143142	0.0148585	0.0154535	0.0160757	0.0166984	0.017301	0.0178583	0.0183553	0.01878	0.0191138	0.0193544	0.0194997	0.0195498	0.0195061	0.0193839	0.019183	0.0189254	0.0186141	0.0182697	0.0179018	0.0175213	0.0171394	0.0167649	0.0164047	0.0160624	0.015744	0.0154515	0.0151836	0.0149415	0.0147272	0.0145353	0.0143654	0.0142156	0.0140837	0.0139679	0.0138662	0.013777	0.0136983	0.0136287	0.0135668	0.0135116	0.0134619	0.013417
0.014057	0.0140573	0.0140592	0.0140616	0.0140637	0.0140656	0.014067	0.0140682	0.0140691	0.0140697	0.0140702	0.0140704	0.0140705	0.0140705	0.0140704	0.0140702	0.0140699	0.0140696	0.0140693	0.0140688	0.0140684	0.014068	0.0140676	0.0140671	0.0140667	0.0140662	0.0140658	0.0140654	0.014065	0.0140645	0.0140642	0.0140638	0.0140634	0.0140631	0.0140627	0.0140624	0.0140621	0.0140618	0.0140615	0.0140612	0.014061	0.0140608	0.0140605	0.0140603	0.0140601	0.0140599	0.0140597	0.0140596	0.0140594	0.0140592
0.0186632	0.0186633	0.0186671	0.0186792	0.0186983	0.0187212	0.0187446	0.0187663	0.0187851	0.0188001	0.0188115	0.0188188	0.018823	0.0188235	0.0188217	0.0188175	0.0188115	0.0188041	0.0187956	0.0187864	0.0187768	0.018767	0.0187573	0.0187477	0.0187387	0.01873	0.0187219	0.0187145	0.0187075	0.0187015	0.0186957	0.0186909	0.0186863	0.0186826	0.0186791	0.0186764	0.0186738	0.0186718	0.01867	0.0186687	0.0186674	0.0186665	0.0186657	0.0186652	0.0186647	0.0186644	0.0186641	0.0186639	0.0186638	0.0186637
0.0156354	0.0156354	0.0156361	0.0156383	0.0156422	0.0156473	0.0156529	0.0156586	0.0156638	0.0156685	0.0156724	0.0156756	0.0156782	0.0156801	0.0156813	0.015682	0.0156823	0.0156822	0.0156817	0.015681	0.01568	0.0156788	0.0156775	0.0156761	0.0156746	0.015673	0.0156713	0.0156697	0.015668	0.0156664	0.0156647	0.0156631	0.0156615	0.01566	0.0156585	0.0156571	0.0156557	0.0156544	0.0156531	0.0156518	0.0156507	0.0156496	0.0156485	0.0156476	0.0156466	0.0156457	0.0156449	0.0156441	0.0156434	0.0156427
0.0347884	0.0347889	0.034792	0.0347962	0.0348	0.0348033	0.034806	0.0348082	0.0348099	0.0348112	0.0348122	0.0348129	0.0348133	0.0348135	0.0348134	0.0348133	0.034813	0.0348127	0.0348122	0.0348117	0.0348111	0.0348105	0.0348098	0.0348091	0.0348084	0.0348077	0.034807	0.0348063	0.0348056	0.0348049	0.0348042	0.0348036	0.0348029	0.0348023	0.0348017	0.0348011	0.0348005	0.0348	0.0347994	0.0347989	0.0347984	0.034798	0.0347975	0.034797	0.0347966	0.0347962	0.0347958	0.0347955	0.0347951	0.0347948
0.0100012	0.0100013	0.0100024	0.0100074	0.0100182	0.0100364	0.0100622	0.0100952	0.0101343	0.010179	0.0102274	0.0102781	0.0103298	0.010381	0.0104304	0.0104772	0.0105201	0.0105583	0.0105913	0.0106188	0.0106405	0.0106563	0.0106669	0.0106712	0.0106705	0.0106652	0.0106556	0.0106423	0.0106256	0.0106056	0.0105833	0.0105594	0.0105342	0.0105079	0.0104809	0.0104539	0.0104269	0.0104001	0.0103742	0.010349	0.0103244	0.0103013	0.0102791	0.0102577	0.0102382	0.0102195	0.0102018	0.0101858	0.0101708	0.010157
0.0105539	0.0105623	0.0106403	0.0107503	0.0108522	0.0109371	0.0110038	0.0110537	0.0110875	0.0111073	0.011116	0.0111143	0.0111044	0.0110882	0.0110671	0.0110421	0.0110146	0.0109853	0.0109553	0.010925	0.010895	0.010866	0.0108381	0.0108113	0.010786	0.0107627	0.010741	0.0107207	0.0107021	0.0106855	0.0106702	0.0106561	0.0106438	0.0106328	0.0106228	0.0106138	0.0106063	0.0105991	0.0105932	0.0105878	0.0105831	0.0105791	0.0105754	0.0105724	0.0105697	0.0105674	0.0105654	0.0105636	0.0105623	0.010561
0.0127609	0.0127611	0.0127624	0.0127642	0.0127658	0.0127671	0.0127683	0.0127692	0.0127699	0.0127703	0.0127707	0.0127709	0.012771	0.0127709	0.0127708	0.0127707	0.0127705	0.0127702	0.01277	0.0127697	0.0127694	0.012769	0.0127687	0.0127684	0.012768	0.0127677	0.0127674	0.012767	0.0127667	0.0127664	0.0127661	0.0127658	0.0127656	0.0127653	0.012765	0.0127648	0.0127646	0.0127643	0.0127641	0.0127639	0.0127637	0.0127636	0.0127634	0.0127633	0.0127631	0.012763	0.0127629	0.0127627	0.0127626	0.0127625
0.0152798	0.0152896	0.0153489	0.01542	0.0154838	0.015537	0.0155792	0.0156117	0.0156352	0.0156515	0.0156617	0.0156663	0.0156668	0.0156638	0.0156581	0.01565	0.0156403	0.0156293	0.0156172	0.0156045	0.0155913	0.0155778	0.0155642	0.0155507	0.0155373	0.0155242	0.0155114	0.0154988	0.0154869	0.0154753	0.015464	0.0154535	0.0154431	0.0154335	0.0154241	0.0154155	0.015407	0.0153992	0.0153916	0.0153846	0.0153779	0.0153717	0.0153658	0.0153604	0.015355	0.0153502	0.0153456	0.0153411	0.0153372	0.0153334
0.0164485	0.01645	0.0164771	0.0165381	0.0166115	0.0166818	0.0167428	0.0167924	0.0168303	0.0168574	0.0168745	0.0168832	0.0168842	0.0168792	0.0168686	0.016854	0.0168362	0.0168162	0.0167945	0.0167719	0.0167488	0.0167257	0.0167031	0.016681	0.0166599	0.0166399	0.0166207	0.0166033	0.0165869	0.0165716	0.016558	0.0165451	0.0165338	0.0165235	0.0165141	0.016506	0.0164985	0.016492	0.0164863	0.016481	0.0164767	0.0164728	0.0164695	0.0164665	0.016464	0.0164617	0.0164599	0.0164581	0.0164568	0.0164555
0.0174191	0.0174255	0.0174645	0.0175118	0.0175547	0.0175908	0.0176198	0.0176421	0.0176588	0.0176704	0.0176779	0.0176819	0.017683	0.0176816	0.0176782	0.0176735	0.0176674	0.0176602	0.0176523	0.0176439	0.0176352	0.0176262	0.0176171	0.017608	0.0175989	0.01759	0.0175813	0.0175728	0.0175645	0.0175566	0.0175488	0.0175414	0.0175345	0.0175277	0.0175212	0.0175151	0.0175092	0.0175038	0.0174984	0.0174936	0.0174888	0.0174845	0.0174803	0.0174764	0.0174727	0.0174693	0.0174662	0.0174631	0.01746	0.0174575
0.0263395	0.0263396	0.0263404	0.0263441	0.0263522	0.0263653	0.0263834	0.0264059	0.026432	0.0264606	0.0264906	0.026521	0.0265509	0.0265794	0.0266059	0.0266295	0.0266501	0.0266672	0.0266808	0.0266906	0.0266967	0.0266989	0.026698	0.0266929	0.0266857	0.026675	0.0266617	0.0266467	0.0266292	0.0266102	0.0265903	0.026569	0.0265474	0.0265253	0.0265033	0.0264814	0.0264601	0.0264394	0.0264194	0.0264007	0.0263826	0.0263667	0.026351	0.0263378	0.0263249	0.0263145	0.0263045	0.0262968	0.0262898	0.0262847
0.0104315	0.0104388	0.010496	0.0105709	0.010639	0.0106956	0.0107399	0.0107731	0.0107951	0.0108086	0.0108134	0.010812	0.0108044	0.0107929	0.0107779	0.0107604	0.010741	0.0107206	0.0106996	0.0106784	0.0106577	0.0106376	0.010618	0.0105998	0.0105826	0.0105663	0.0105515	0.0105379	0.0105253	0.010514	0.0105039	0.0104946	0.0104864	0.0104792	0.0104727	0.010467	0.0104621	0.0104577	0.0104539	0.0104506	0.0104477	0.0104453	0.0104431	0.0104414	0.0104398	0.0104385	0.0104373	0.0104364	0.0104356	0.010435
0.026758	0.0267584	0.0267609	0.0267642	0.0267672	0.0267698	0.026772	0.0267737	0.026775	0.0267761	0.0267768	0.0267773	0.0267775	0.0267775	0.0267775	0.0267773	0.026777	0.0267765	0.0267761	0.0267756	0.026775	0.0267744	0.0267738	0.0267732	0.0267726	0.026772	0.0267714	0.0267707	0.0267701	0.0267695	0.026769	0.0267684	0.0267679	0.0267674	0.0267669	0.0267664	0.026766	0.0267655	0.0267651	0.0267647	0.0267643	0.0267639	0.0267636	0.0267633	0.026763	0.0267627	0.0267624	0.0267621	0.0267619	0.0267616
0.011377	0.011377	0.0113772	0.0113782	0.0113802	0.0113837	0.0113885	0.0113948	0.0114023	0.0114108	0.0114202	0.0114302	0.0114405	0.011451	0.0114614	0.0114716	0.0114813	0.0114905	0.0114991	0.011507	0.011514	0.0115203	0.0115257	0.0115301	0.0115339	0.0115367	0.0115386	0.0115398	0.0115402	0.01154	0.0115391	0.0115376	0.0115356	0.011533	0.0115301	0.0115266	0.011523	0.0115189	0.0115147	0.0115101	0.0115055	0.0115007	0.0114958	0.011491	0.011486	0.0114811	0.0114762	0.0114713	0.0114665	0.0114618
0.0133791	0.0133803	0.0134026	0.0134582	0.01353	0.0136023	0.0136666	0.0137199	0.0137611	0.0137901	0.0138081	0.0138161	0.0138156	0.0138076	0.013794	0.0137757	0.0137535	0.0137291	0.0137031	0.0136762	0.0136493	0.0136228	0.0135972	0.0135729	0.0135499	0.0135284	0.0135091	0.0134913	0.013475	0.0134608	0.0134483	0.0134371	0.0134272	0.0134191	0.0134119	0.0134056	0.0134007	0.0133965	0.0133929	0.0133901	0.0133878	0.0133859	0.0133846	0.0133834	0.0133826	0.0133819	0.0133814	0.0133811	0.0133808	0.0133807
0.0605657	0.0605665	0.0605721	0.0605803	0.0605882	0.0605949	0.0606	0.0606036	0.0606057	0.0606063	0.0606059	0.0606045	0.0606022	0.0605992	0.0605957	0.0605921	0.0605883	0.0605845	0.0605809	0.0605775	0.0605743	0.0605716	0.0605692	0.0605672	0.0605657	0.0605642	0.0605635	0.0605627	0.0605624	0.0605622	0.0605622	0.0605624	0.0605626	0.060563	0.0605634	0.0605638	0.0605642	0.0605646	0.060565	0.0605654	0.0605656	0.0605659	0.0605661	0.0605662	0.0605663	0.0605664	0.0605664	0.0605664	0.0605664	0.0605664
0.0558418	0.0558427	0.0558491	0.0558577	0.0558658	0.0558727	0.0558785	0.0558831	0.0558868	0.0558896	0.0558916	0.055893	0.0558938	0.0558942	0.0558943	0.055894	0.0558934	0.0558926	0.0558916	0.0558905	0.0558893	0.055888	0.0558866	0.0558851	0.0558837	0.0558822	0.0558807	0.0558793	0.0558778	0.0558764	0.055875	0.0558736	0.0558722	0.0558709	0.0558696	0.0558684	0.0558672	0.0558661	0.055865	0.0558639	0.0558629	0.0558619	0.055861	0.05586	0.0558592	0.0558584	0.0558576	0.0558568	0.0558561	0.0558554
0.0113927	0.0113928	0.0113935	0.0113966	0.0114033	0.0114137	0.0114274	0.0114442	0.011463	0.011483	0.0115034	0.0115234	0.0115426	0.0115604	0.0115763	0.0115902	0.0116019	0.0116112	0.0116182	0.0116229	0.0116252	0.0116257	0.0116243	0.0116212	0.0116163	0.0116102	0.011603	0.011595	0.0115861	0.0115766	0.0115668	0.0115567	0.0115465	0.0115363	0.0115262	0.0115163	0.0115067	0.0114974	0.0114886	0.01148	0.0114721	0.0114644	0.0114574	0.0114507	0.0114446	0.0114389	0.0114337	0.011429	0.0114245	0.0114207
0.0225388	0.0225389	0.0225408	0.022549	0.0225674	0.0225983	0.0226434	0.0227013	0.0227713	0.0228527	0.0229417	0.0230372	0.0231372	0.0232391	0.0233409	0.023441	0.0235378	0.0236298	0.0237159	0.0237952	0.0238666	0.023931	0.0239846	0.0240299	0.0240669	0.0240955	0.024116	0.0241259	0.0241281	0.024124	0.0241132	0.0240936	0.024069	0.0240396	0.0240045	0.0239646	0.0239216	0.0238757	0.0238255	0.0237747	0.0237213	0.0236672	0.0236121	0.0235566	0.023501	0.023446	0.0233911	0.0233377	0.0232848	0.0232339
0.0114004	0.0114004	0.0114017	0.0114067	0.0114166	0.0114314	0.0114499	0.011471	0.0114934	0.0115157	0.0115372	0.011557	0.0115744	0.0115895	0.0116017	0.0116109	0.0116175	0.0116215	0.0116231	0.0116223	0.0116195	0.0116147	0.0116083	0.0116008	0.0115923	0.011583	0.0115728	0.0115623	0.0115516	0.0115407	0.0115298	0.0115191	0.0115086	0.0114985	0.0114888	0.0114794	0.0114707	0.0114625	0.0114547	0.0114478	0.011441	0.0114352	0.0114295	0.0114247	0.0114201	0.0114163	0.0114126	0.0114097	0.0114068	0.0114046
0.0196097	0.0196097	0.0196107	0.0196144	0.0196222	0.019634	0.0196493	0.0196672	0.0196867	0.0197067	0.0197263	0.0197449	0.0197619	0.0197768	0.0197894	0.0197998	0.0198077	0.0198132	0.0198163	0.0198173	0.0198165	0.0198139	0.0198101	0.0198051	0.0197988	0.0197918	0.0197842	0.0197761	0.0197676	0.019759	0.0197503	0.0197417	0.0197332	0.0197249	0.0197168	0.019709	0.0197015	0.0196945	0.0196877	0.0196814	0.0196754	0.0196699	0.0196647	0.0196597	0.0196553	0.0196509	0.0196473	0.0196437	0.0196404	0.0196375
0.00987839	0.00987852	0.00988197	0.00989697	0.00993005	0.00998485	0.010063	0.0101638	0.0102833	0.0104184	0.0105658	0.0107194	0.0108751	0.0110277	0.0111729	0.0113064	0.0114251	0.011526	0.0116056	0.0116633	0.0116985	0.0117112	0.0117022	0.0116727	0.0116246	0.0115602	0.0114819	0.0113926	0.011295	0.0111924	0.0110869	0.0109812	0.0108772	0.010777	0.0106823	0.0105945	0.0105139	0.010441	0.0103759	0.0103187	0.0102689	0.0102262	0.0101899	0.0101595	0.0101345	0.0101143	0.0100977	0.0100841	0.0100729	0.0100636
0.0134257	0.0134258	0.0134291	0.0134411	0.0134631	0.0134931	0.0135276	0.0135636	0.0135984	0.0136301	0.0136576	0.0136799	0.013697	0.0137084	0.0137144	0.0137158	0.013713	0.0137065	0.0136966	0.0136841	0.0136696	0.0136535	0.0136365	0.0136189	0.0136012	0.0135837	0.0135668	0.0135504	0.0135348	0.0135205	0.0135071	0.0134948	0.0134837	0.0134739	0.0134653	0.0134575	0.013451	0.0134451	0.0134405	0.0134362	0.0134332	0.0134303	0.0134284	0.0134267	0.0134255	0.0134247	0.0134241	0.0134238	0.0134236	0.0134237
0.0161667	0.0161669	0.0161694	0.0161801	0.0162031	0.0162392	0.0162879	0.016347	0.0164131	0.0164827	0.0165523	0.0166184	0.0166786	0.0167296	0.0167711	0.0168018	0.016819	0.0168258	0.0168214	0.0168067	0.0167829	0.0167515	0.0167138	0.0166715	0.0166263	0.0165798	0.0165332	0.0164875	0.0164438	0.0164027	0.0163649	0.0163304	0.0163004	0.0162744	0.0162521	0.0162334	0.016218	0.0162058	0.0161971	0.0161903	0.0161854	0.0161823	0.0161807	0.01618	0.01618	0.0161805	0.0161813	0.0161822	0.016183	0.0161837
0.0139026	0.013903	0.0139057	0.013909	0.013912	0.0139146	0.0139166	0.0139182	0.0139194	0.0139203	0.0139209	0.0139213	0.0139214	0.0139214	0.0139212	0.013921	0.0139205	0.0139201	0.0139196	0.0139191	0.0139185	0.0139179	0.0139173	0.0139167	0.013916	0.0139154	0.0139148	0.0139142	0.0139136	0.0139131	0.0139125	0.013912	0.0139115	0.013911	0.0139105	0.0139101	0.0139096	0.0139092	0.0139088	0.0139085	0.0139081	0.0139078	0.0139074	0.0139072	0.0139069	0.0139066	0.0139063	0.0139061	0.0139059	0.0139057
0.0172291	0.0172375	0.0172897	0.0173531	0.0174109	0.0174592	0.0174973	0.0175261	0.0175462	0.0175584	0.0175642	0.0175645	0.0175602	0.017552	0.0175406	0.0175269	0.0175117	0.0174956	0.0174786	0.0174614	0.0174442	0.0174272	0.0174109	0.0173952	0.01738	0.017366	0.0173525	0.0173403	0.0173288	0.0173182	0.0173086	0.0172995	0.0172918	0.0172844	0.0172779	0.0172721	0.0172668	0.0172621	0.0172579	0.0172542	0.017251	0.017248	0.0172455	0.0172433	0.0172413	0.0172396	0.0172382	0.0172368	0.0172357	0.0172348
0.0108427	0.0108428	0.0108447	0.0108514	0.0108631	0.0108784	0.0108955	0.0109129	0.0109293	0.010944	0.0109565	0.0109666	0.0109745	0.01098	0.0109833	0.0109849	0.0109848	0.0109833	0.0109805	0.0109767	0.010972	0.0109667	0.0109606	0.0109543	0.0109477	0.0109409	0.010934	0.0109271	0.0109203	0.0109137	0.0109071	0.0109009	0.0108948	0.0108892	0.0108837	0.0108787	0.0108739	0.0108695	0.0108655	0.0108617	0.0108583	0.0108552	0.0108524	0.0108499	0.0108475	0.0108457	0.0108438	0.0108424	0.0108411	0.01084
0.0235192	0.02352	0.023525	0.0235313	0.0235371	0.0235421	0.0235462	0.0235495	0.0235521	0.023554	0.0235553	0.0235562	0.0235567	0.0235569	0.0235567	0.0235563	0.0235558	0.023555	0.0235541	0.0235531	0.0235521	0.0235509	0.0235498	0.0235486	0.0235473	0.0235461	0.0235449	0.0235437	0.0235425	0.0235414	0.0235402	0.0235391	0.023538	0.023537	0.023536	0.023535	0.0235341	0.0235332	0.0235324	0.0235316	0.0235308	0.0235301	0.0235294	0.0235288	0.0235282	0.0235275	0.023527	0.0235265	0.023526	0.0235255
0.0156354	0.0156354	0.0156361	0.0156383	0.0156422	0.0156473	0.0156529	0.0156586	0.0156638	0.0156685	0.0156724	0.0156756	0.0156782	0.0156801	0.0156813	0.015682	0.0156823	0.0156822	0.0156817	0.015681	0.01568	0.0156788	0.0156775	0.0156761	0.0156746	0.015673	0.0156713	0.0156697	0.015668	0.0156664	0.0156647	0.0156631	0.0156615	0.01566	0.0156585	0.0156571	0.0156557	0.0156544	0.0156531	0.0156518	0.0156507	0.0156496	0.0156485	0.0156476	0.0156466	0.0156457	0.0156449	0.0156441	0.0156434	0.0156427
0.0245844	0.0245846	0.0245867	0.02459	0.0245933	0.0245962	0.0245986	0.0246005	0.0246019	0.024603	0.0246036	0.0246039	0.0246039	0.0246036	0.0246031	0.0246024	0.0246015	0.0246006	0.0245995	0.0245983	0.0245972	0.024596	0.0245948	0.0245937	0.0245926	0.0245916	0.0245906	0.0245896	0.0245888	0.024588	0.0245873	0.0245867	0.0245861	0.0245857	0.0245853	0.0245849	0.0245847	0.0245844	0.0245842	0.0245841	0.024584	0.0245839	0.0245839	0.0245838	0.0245838	0.0245839	0.0245839	0.0245839	0.0245839	0.024584
0.044347	0.044347	0.0443474	0.044349	0.0443521	0.0443566	0.0443619	0.0443676	0.0443732	0.0443782	0.0443824	0.0443855	0.0443875	0.0443885	0.0443883	0.0443871	0.0443851	0.0443822	0.044379	0.0443753	0.0443715	0.0443676	0.0443637	0.0443601	0.0443568	0.0443538	0.0443513	0.0443491	0.0443473	0.0443459	0.0443449	0.0443443	0.044344	0.0443439	0.044344	0.0443443	0.0443447	0.0443452	0.0443457	0.0443462	0.0443467	0.0443472	0.0443476	0.044348	0.0443482	0.0443484	0.0443485	0.0443485	0.0443485	0.0443484
0.00995523	0.00995834	0.0100058	0.0100992	0.0102011	0.0102933	0.0103701	0.0104305	0.0104751	0.010505	0.0105218	0.0105272	0.0105227	0.0105097	0.0104897	0.0104646	0.0104355	0.0104036	0.0103698	0.0103352	0.0103006	0.0102667	0.0102341	0.0102029	0.0101736	0.0101464	0.0101212	0.0100983	0.0100779	0.0100596	0.0100433	0.0100289	0.0100162	0.0100056	0.00999648	0.00998854	0.00998178	0.00997646	0.00997194	0.00996816	0.00996516	0.00996287	0.00996104	0.00995957	0.00995854	0.00995766	0.00995717	0.00995675	0.00995653	0.00995638
0.0162362	0.0162368	0.0162499	0.0162876	0.0163424	0.016403	0.0164612	0.0165127	0.0165556	0.0165891	0.016614	0.0166305	0.0166393	0.0166421	0.016639	0.0166314	0.01662	0.0166056	0.0165887	0.0165702	0.0165507	0.0165306	0.0165102	0.0164899	0.0164699	0.0164508	0.016432	0.0164145	0.0163978	0.016382	0.0163676	0.0163539	0.0163416	0.0163302	0.0163196	0.0163104	0.0163016	0.016294	0.0162871	0.0162807	0.0162754	0.0162703	0.016266	0.0162622	0.0162587	0.0162559	0.0162532	0.0162509	0.016249	0.0162472
0.00915237	0.00915279	0.00916101	0.00918437	0.00921836	0.00925569	0.00929154	0.00932297	0.00934902	0.00936927	0.0093843	0.00939406	0.00939937	0.00940041	0.00939829	0.00939318	0.00938554	0.00937578	0.00936429	0.00935136	0.00933753	0.00932295	0.00930778	0.00929245	0.00927713	0.00926197	0.00924714	0.00923299	0.00921931	0.00920628	0.00919431	0.00918297	0.00917256	0.00916327	0.00915466	0.00914713	0.00914072	0.00913475	0.00913016	0.0091258	0.00912289	0.00912016	0.00911855	0.00911722	0.0091167	0.00911652	0.00911689	0.00911764	0.00911873	0.00912006
0.0209169	0.0209172	0.0209186	0.0209204	0.020922	0.0209234	0.0209244	0.0209252	0.0209257	0.020926	0.0209261	0.020926	0.0209257	0.0209254	0.0209249	0.0209244	0.0209238	0.0209232	0.0209226	0.020922	0.0209215	0.0209209	0.0209204	0.0209199	0.0209195	0.0209191	0.0209188	0.0209184	0.0209181	0.0209179	0.0209177	0.0209175	0.0209174	0.0209173	0.0209172	0.0209171	0.020917	0.020917	0.0209169	0.0209169	0.0209169	0.0209169	0.0209169	0.0209169	0.0209169	0.0209169	0.0209169	0.0209169	0.0209169	0.0209169
0.0108979	0.010898	0.0108991	0.0109035	0.0109123	0.0109256	0.0109423	0.0109614	0.0109818	0.0110023	0.011022	0.0110402	0.0110565	0.0110701	0.0110812	0.0110897	0.0110957	0.0110992	0.0111003	0.0110995	0.0110968	0.0110926	0.0110871	0.0110805	0.0110731	0.0110649	0.0110563	0.0110475	0.0110386	0.0110296	0.0110207	0.011012	0.0110035	0.0109956	0.0109877	0.0109805	0.0109733	0.010967	0.0109606	0.0109551	0.0109496	0.0109449	0.0109402	0.0109362	0.0109323	0.0109289	0.0109256	0.0109229	0.0109202	0.0109179
0.0422131	0.0422135	0.0422162	0.04222	0.0422236	0.0422267	0.0422289	0.0422303	0.0422308	0.0422305	0.0422294	0.0422277	0.0422256	0.0422232	0.0422207	0.0422181	0.0422157	0.0422135	0.0422117	0.0422102	0.0422092	0.0422084	0.0422082	0.0422081	0.0422085	0.042209	0.0422098	0.0422106	0.0422115	0.0422124	0.0422132	0.0422139	0.0422145	0.042215	0.0422152	0.0422154	0.0422153	0.0422153	0.042215	0.0422147	0.0422144	0.042214	0.0422137	0.0422133	0.042213	0.0422127	0.0422125	0.0422124	0.0422123	0.0422123
0.0473842	0.0473843	0.0473857	0.0473895	0.0473948	0.0474006	0.047406	0.0474107	0.0474145	0.0474175	0.0474198	0.0474214	0.0474222	0.0474224	0.047422	0.0474213	0.0474203	0.0474188	0.0474171	0.0474153	0.0474132	0.0474111	0.047409	0.0474069	0.0474048	0.0474027	0.0474008	0.0473989	0.0473971	0.0473955	0.047394	0.0473926	0.0473914	0.0473902	0.0473892	0.0473883	0.0473875	0.0473868	0.0473863	0.0473857	0.0473853	0.047385	0.0473846	0.0473845	0.0473843	0.0473841	0.047384	0.0473839	0.0473839	0.0473839
0.0422131	0.0422135	0.0422162	0.04222	0.0422236	0.0422267	0.0422289	0.0422303	0.0422308	0.0422305	0.0422294	0.0422277	0.0422256	0.0422232	0.0422207	0.0422181	0.0422157	0.0422135	0.0422117	0.0422102	0.0422092	0.0422084	0.0422082	0.0422081	0.0422085	0.042209	0.0422098	0.0422106	0.0422115	0.0422124	0.0422132	0.0422139	0.0422145	0.042215	0.0422152	0.0422154	0.0422153	0.0422153	0.042215	0.0422147	0.0422144	0.042214	0.0422137	0.0422133	0.042213	0.0422127	0.0422125	0.0422124	0.0422123	0.0422123
0.013023	0.0130232	0.0130277	0.0130449	0.0130787	0.013128	0.013189	0.013257	0.0133276	0.0133968	0.0134614	0.0135187	0.0135679	0.0136085	0.0136384	0.013659	0.0136711	0.013675	0.0136714	0.0136614	0.0136458	0.0136255	0.0136015	0.0135748	0.013546	0.0135159	0.013485	0.0134538	0.0134229	0.0133927	0.0133635	0.0133352	0.0133083	0.0132831	0.013259	0.0132366	0.013216	0.0131967	0.0131788	0.0131629	0.013148	0.0131345	0.0131224	0.0131112	0.0131013	0.0130924	0.0130842	0.0130772	0.0130708	0.0130649
0.0116298	0.0116302	0.0116372	0.0116587	0.0116909	0.0117276	0.011764	0.011797	0.0118252	0.0118482	0.0118664	0.0118795	0.0118889	0.0118944	0.0118967	0.0118967	0.0118945	0.0118906	0.0118851	0.0118785	0.011871	0.0118626	0.0118539	0.0118448	0.0118354	0.011826	0.0118165	0.011807	0.0117977	0.0117885	0.0117797	0.011771	0.0117626	0.0117545	0.0117468	0.0117393	0.0117322	0.0117254	0.0117189	0.0117128	0.0117069	0.0117016	0.0116964	0.0116915	0.0116869	0.0116825	0.0116786	0.0116747	0.0116712	0.0116679
0.0216831	0.0216831	0.0216833	0.0216842	0.0216861	0.021689	0.0216928	0.0216973	0.0217022	0.0217071	0.0217119	0.0217162	0.02172	0.0217231	0.0217252	0.0217266	0.0217272	0.021727	0.0217259	0.0217243	0.0217222	0.0217196	0.0217166	0.0217135	0.0217103	0.0217071	0.021704	0.0217009	0.0216981	0.0216954	0.0216932	0.021691	0.0216893	0.0216877	0.0216864	0.0216854	0.0216846	0.021684	0.0216836	0.0216833	0.0216831	0.021683	0.021683	0.0216831	0.0216832	0.0216833	0.0216834	0.0216835	0.0216836	0.0216838
0.0104996	0.0105	0.0105084	0.0105339	0.010572	0.0106155	0.0106582	0.0106966	0.0107286	0.0107535	0.0107715	0.0107829	0.0107882	0.0107886	0.0107843	0.0107764	0.0107658	0.0107529	0.0107384	0.0107229	0.0107067	0.0106904	0.0106743	0.0106585	0.0106433	0.0106288	0.0106152	0.0106026	0.010591	0.0105801	0.0105703	0.0105616	0.0105536	0.0105464	0.0105402	0.0105346	0.0105296	0.0105255	0.0105217	0.0105184	0.0105157	0.0105132	0.0105112	0.0105095	0.0105079	0.0105068	0.0105057	0.0105048	0.0105041	0.0105034
0.0286299	0.02863	0.0286303	0.0286313	0.0286333	0.0286359	0.0286391	0.0286425	0.0286458	0.0286489	0.0286515	0.0286537	0.0286553	0.0286564	0.028657	0.0286569	0.0286564	0.0286554	0.0286541	0.0286524	0.0286505	0.0286484	0.0286461	0.0286438	0.0286414	0.0286391	0.0286369	0.0286349	0.0286329	0.0286312	0.0286296	0.0286282	0.0286271	0.0286261	0.0286255	0.0286249	0.0286247	0.0286246	0.0286246	0.0286248	0.0286251	0.0286255	0.028626	0.0286265	0.028627	0.0286276	0.0286282	0.0286287	0.0286293	0.0286298
0.0398684	0.0398688	0.0398715	0.0398751	0.0398784	0.0398813	0.0398835	0.0398852	0.0398863	0.0398869	0.0398871	0.0398869	0.0398863	0.0398855	0.0398846	0.0398834	0.0398822	0.0398809	0.0398796	0.0398783	0.0398771	0.0398759	0.0398748	0.0398739	0.0398729	0.0398721	0.0398714	0.0398707	0.0398702	0.0398697	0.0398693	0.039869	0.0398688	0.0398686	0.0398684	0.0398683	0.0398682	0.0398682	0.0398682	0.0398682	0.0398682	0.0398682	0.0398682	0.0398682	0.0398683	0.0398683	0.0398683	0.0398684	0.0398684	0.0398684
0.00828769	0.00828787	0.00829236	0.00831169	0.00835436	0.00842551	0.00852619	0.00865389	0.00880612	0.00897662	0.00915888	0.00934517	0.00952831	0.00970064	0.0098544	0.00998618	0.0100846	0.0101521	0.0101853	0.0101836	0.0101483	0.0100816	0.00998562	0.00986853	0.00973601	0.00959402	0.00944842	0.00930471	0.00916768	0.00904251	0.00893156	0.0088364	0.00875778	0.00869563	0.00864912	0.00861685	0.00859731	0.00858841	0.00858722	0.00859144	0.00859888	0.00860756	0.00861578	0.00862211	0.00862549	0.00862516	0.00862071	0.008612	0.00859917	0.00858259
0.0063292	0.00632931	0.00633183	0.00634246	0.00636595	0.00640479	0.00645896	0.00652783	0.0066091	0.00669981	0.00679626	0.00689445	0.00699025	0.00708028	0.00715919	0.00722465	0.00727407	0.0073055	0.00731773	0.00731028	0.00728163	0.00723541	0.0071738	0.00709959	0.00701602	0.00692658	0.00683485	0.00674473	0.00665947	0.00658177	0.00651373	0.00645683	0.00641191	0.0063792	0.00635837	0.00634859	0.00634868	0.00635753	0.00637293	0.00639288	0.00641564	0.00643947	0.00646274	0.00648404	0.00650217	0.00651613	0.00652543	0.00652963	0.00652863	0.00652259
0.0343298	0.0343302	0.0343332	0.0343371	0.0343408	0.034344	0.0343466	0.0343488	0.0343505	0.0343517	0.0343526	0.0343533	0.0343536	0.0343537	0.0343537	0.0343534	0.034353	0.0343525	0.0343519	0.0343512	0.0343504	0.0343496	0.0343487	0.0343479	0.0343469	0.034346	0.0343451	0.0343442	0.0343433	0.0343424	0.0343416	0.0343407	0.0343399	0.0343391	0.0343384	0.0343377	0.034337	0.0343363	0.0343357	0.0343352	0.0343346	0.0343341	0.0343336	0.0343332	0.0343327	0.0343324	0.034332	0.0343317	0.0343314	0.0343311
0.0388308	0.0388309	0.0388311	0.038832	0.0388341	0.0388377	0.0388425	0.0388488	0.0388559	0.0388635	0.0388713	0.0388788	0.0388858	0.0388915	0.0388963	0.0388998	0.0389017	0.0389019	0.0389009	0.0388987	0.0388951	0.0388905	0.0388855	0.0388797	0.0388738	0.0388678	0.038862	0.0388565	0.0388514	0.038847	0.0388429	0.03884	0.0388371	0.0388354	0.0388338	0.0388331	0.0388326	0.0388326	0.0388327	0.0388332	0.0388337	0.0388342	0.0388348	0.0388353	0.0388356	0.0388359	0.038836	0.038836	0.0388359	0.0388357
0.0139188	0.0139188	0.0139192	0.0139211	0.0139253	0.0139321	0.0139421	0.0139548	0.0139702	0.0139877	0.014007	0.0140275	0.0140487	0.0140702	0.0140916	0.0141123	0.0141321	0.0141507	0.0141678	0.0141835	0.0141971	0.0142087	0.0142187	0.0142268	0.0142324	0.0142362	0.0142385	0.0142385	0.014237	0.0142343	0.0142294	0.0142238	0.0142167	0.0142086	0.0141998	0.0141899	0.0141795	0.0141685	0.0141572	0.0141456	0.0141338	0.0141219	0.01411	0.0140982	0.0140866	0.0140751	0.0140641	0.0140532	0.0140429	0.0140326
0.00529338	0.00529345	0.00529511	0.00530213	0.00531724	0.00534183	0.00537641	0.00541982	0.00547025	0.00552542	0.00558287	0.00563945	0.00569253	0.00573823	0.00577477	0.00580026	0.00581338	0.0058134	0.00579954	0.00577275	0.0057354	0.0056896	0.00563781	0.00558274	0.00552742	0.00547484	0.00542726	0.0053866	0.00535422	0.00533091	0.00531687	0.00531218	0.00531586	0.00532622	0.0053417	0.00536061	0.00538121	0.00540178	0.00542072	0.00543643	0.0054477	0.00545392	0.00545475	0.00545009	0.00544024	0.00542579	0.0054076	0.00538668	0.00536419	0.00534138
0.0324848	0.0324853	0.0324883	0.0324923	0.032496	0.0324991	0.0325017	0.0325038	0.0325054	0.0325065	0.0325074	0.0325079	0.0325081	0.0325081	0.032508	0.0325077	0.0325073	0.0325068	0.0325062	0.0325056	0.0325049	0.0325041	0.0325034	0.0325026	0.0325018	0.0325011	0.0325003	0.0324996	0.0324989	0.0324981	0.0324975	0.0324968	0.0324962	0.0324956	0.032495	0.0324944	0.0324939	0.0324933	0.0324928	0.0324924	0.0324919	0.0324915	0.0324911	0.0324907	0.0324904	0.03249	0.0324897	0.0324894	0.0324891	0.0324889
0.0236297	0.0236303	0.0236423	0.0236768	0.0237278	0.0237843	0.0238389	0.0238872	0.0239274	0.0239591	0.0239821	0.0239975	0.0240059	0.0240082	0.0240051	0.0239979	0.023987	0.0239734	0.0239576	0.0239403	0.0239217	0.023903	0.023884	0.0238651	0.0238466	0.0238286	0.0238113	0.023795	0.0237793	0.023765	0.0237512	0.0237391	0.0237271	0.0237169	0.0237068	0.0236985	0.0236902	0.0236834	0.0236767	0.0236712	0.0236658	0.0236615	0.0236573	0.0236539	0.0236506	0.023648	0.0236454	0.0236434	0.0236416	0.0236399
0.0110288	0.0110299	0.011047	0.0110821	0.0111211	0.011157	0.0111874	0.011212	0.0112309	0.0112452	0.0112549	0.0112612	0.0112639	0.0112644	0.0112627	0.011259	0.0112538	0.0112474	0.0112401	0.0112321	0.0112236	0.0112146	0.0112055	0.0111962	0.0111868	0.0111776	0.0111684	0.0111595	0.0111509	0.0111424	0.0111344	0.0111266	0.0111192	0.0111121	0.0111054	0.0110991	0.0110931	0.0110875	0.0110822	0.0110775	0.0110728	0.0110686	0.0110647	0.011061	0.0110577	0.0110545	0.0110518	0.0110491	0.0110468	0.0110446
0.0101897	0.0101903	0.0102035	0.0102387	0.0102867	0.010337	0.0103833	0.0104227	0.0104539	0.0104772	0.0104929	0.0105018	0.0105044	0.0105021	0.0104955	0.0104854	0.0104726	0.0104576	0.0104413	0.0104241	0.0104065	0.0103888	0.0103714	0.0103546	0.0103385	0.0103232	0.0103088	0.0102954	0.0102833	0.010272	0.0102616	0.0102526	0.0102444	0.0102368	0.0102304	0.0102247	0.0102196	0.0102153	0.0102114	0.0102082	0.0102053	0.0102029	0.0102008	0.010199	0.0101976	0.0101963	0.0101953	0.0101944	0.0101937	0.0101931
0.011774	0.0117742	0.011779	0.0117932	0.0118148	0.0118395	0.0118639	0.0118861	0.0119051	0.0119207	0.0119327	0.0119416	0.0119475	0.0119509	0.0119523	0.0119517	0.0119496	0.0119463	0.0119421	0.011937	0.0119314	0.0119253	0.0119189	0.0119123	0.0119057	0.011899	0.0118923	0.0118858	0.0118794	0.0118732	0.0118672	0.0118614	0.0118559	0.0118506	0.0118456	0.0118407	0.0118362	0.0118319	0.0118279	0.011824	0.0118205	0.011817	0.011814	0.011811	0.0118083	0.0118057	0.0118032	0.0118011	0.011799	0.0117971
0.0182576	0.0182581	0.0182702	0.0183194	0.0184197	0.0185726	0.0187684	0.0189948	0.019237	0.0194807	0.019713	0.0199233	0.0201034	0.0202468	0.0203484	0.0204103	0.0204327	0.0204109	0.0203547	0.0202681	0.0201553	0.020019	0.0198681	0.0197075	0.019542	0.0193764	0.0192148	0.0190606	0.0189164	0.0187845	0.018666	0.0185617	0.0184721	0.0183967	0.0183349	0.0182858	0.0182483	0.0182213	0.0182032	0.0181933	0.018189	0.0181898	0.0181955	0.0182038	0.0182137	0.0182249	0.0182365	0.018248	0.0182587	0.0182687
0.0163429	0.0163439	0.0163653	0.0164238	0.0165059	0.0165938	0.0166765	0.0167482	0.0168066	0.0168516	0.0168837	0.0169037	0.0169135	0.0169141	0.0169062	0.0168923	0.0168732	0.0168496	0.0168228	0.0167938	0.0167637	0.0167327	0.0167018	0.0166713	0.0166417	0.016613	0.0165859	0.0165607	0.0165368	0.0165144	0.0164945	0.016476	0.0164589	0.0164439	0.0164304	0.0164182	0.0164076	0.0163982	0.0163897	0.0163827	0.0163764	0.0163708	0.0163664	0.0163624	0.016359	0.0163562	0.0163538	0.016352	0.0163502	0.016349
0.049278	0.0492781	0.0492788	0.0492813	0.0492857	0.0492913	0.0492973	0.049303	0.0493082	0.0493126	0.049316	0.0493186	0.0493201	0.0493208	0.0493207	0.0493199	0.0493184	0.0493161	0.0493137	0.0493105	0.0493071	0.0493034	0.0492996	0.0492956	0.0492916	0.0492877	0.0492839	0.0492803	0.0492768	0.0492738	0.0492707	0.0492685	0.0492662	0.0492645	0.0492632	0.0492621	0.0492616	0.0492611	0.0492614	0.0492617	0.0492623	0.0492633	0.0492643	0.0492656	0.0492671	0.0492685	0.0492702	0.0492718	0.0492734	0.049275
0.0133189	0.013319	0.0133211	0.0133291	0.0133456	0.0133707	0.0134028	0.01344	0.01348	0.0135206	0.0135597	0.0135959	0.0136277	0.0136545	0.0136758	0.0136914	0.0137013	0.0137053	0.0137045	0.0136993	0.01369	0.0136774	0.0136621	0.0136446	0.0136254	0.013605	0.0135843	0.0135634	0.0135426	0.0135224	0.0135029	0.0134843	0.0134667	0.0134503	0.0134355	0.0134213	0.0134089	0.0133974	0.0133869	0.0133779	0.0133696	0.0133625	0.0133562	0.0133506	0.013346	0.0133418	0.0133385	0.0133353	0.0133329	0.0133307
0.0220873	0.0220873	0.0220876	0.0220885	0.0220905	0.0220938	0.0220986	0.0221048	0.0221121	0.0221204	0.0221293	0.0221386	0.0221479	0.0221568	0.0221653	0.0221731	0.0221799	0.0221855	0.02219	0.0221935	0.0221954	0.0221962	0.0221963	0.0221947	0.0221926	0.0221897	0.0221859	0.0221817	0.022177	0.0221719	0.0221667	0.0221614	0.0221561	0.0221509	0.0221457	0.0221409	0.0221361	0.0221318	0.0221277	0.0221239	0.0221204	0.0221173	0.0221142	0.0221118	0.0221093	0.0221073	0.0221053	0.0221037	0.0221022	0.0221009
0.0434858	0.0434866	0.0434914	0.0434977	0.0435038	0.0435091	0.0435135	0.0435171	0.04352	0.0435221	0.0435237	0.0435247	0.0435253	0.0435255	0.0435254	0.043525	0.0435243	0.0435234	0.0435224	0.0435212	0.0435198	0.0435184	0.0435169	0.0435153	0.0435137	0.0435121	0.0435105	0.0435089	0.0435073	0.0435058	0.0435043	0.0435028	0.0435014	0.0435	0.0434987	0.0434975	0.0434963	0.0434951	0.0434941	0.0434932	0.0434922	0.0434913	0.0434906	0.0434898	0.0434891	0.0434885	0.043488	0.0434874	0.0434869	0.0434865
0.0131873	0.0131873	0.0131882	0.0131919	0.0131989	0.0132093	0.0132222	0.0132368	0.0132519	0.0132669	0.013281	0.0132937	0.0133047	0.0133139	0.013321	0.0133261	0.0133293	0.0133308	0.0133307	0.0133292	0.0133265	0.0133229	0.0133184	0.0133131	0.0133074	0.0133014	0.0132951	0.0132887	0.0132823	0.0132759	0.0132697	0.0132637	0.0132579	0.0132523	0.0132469	0.013242	0.0132372	0.0132329	0.0132286	0.0132249	0.0132213	0.0132181	0.0132151	0.0132123	0.0132098	0.0132075	0.0132055	0.0132035	0.0132018	0.0132002
0.0230468	0.0230469	0.0230475	0.0230495	0.0230534	0.0230587	0.0230649	0.0230715	0.0230778	0.0230835	0.0230885	0.0230925	0.0230954	0.0230973	0.0230982	0.0230981	0.0230973	0.0230957	0.0230936	0.0230911	0.0230882	0.0230851	0.0230819	0.0230786	0.0230753	0.0230721	0.0230691	0.0230662	0.0230636	0.0230611	0.0230589	0.0230569	0.0230552	0.0230536	0.0230523	0.0230511	0.0230502	0.0230494	0.0230487	0.0230482	0.0230477	0.0230474	0.0230472	0.0230471	0.0230469	0.0230468	0.0230468	0.0230468	0.0230468	0.0230468
0.00946397	0.00946402	0.00946507	0.00946906	0.00947709	0.00948904	0.00950422	0.00952159	0.00954	0.00955836	0.0095758	0.00959159	0.00960487	0.00961555	0.00962345	0.00962814	0.00962987	0.00962894	0.00962534	0.0096197	0.00961224	0.00960331	0.00959325	0.0095824	0.00957109	0.00955964	0.00954839	0.00953747	0.00952696	0.00951732	0.00950845	0.00950029	0.00949302	0.00948685	0.00948142	0.00947671	0.00947312	0.00946998	0.00946755	0.00946578	0.0094643	0.00946354	0.00946295	0.00946271	0.0094627	0.00946281	0.0094631	0.00946343	0.00946383	0.00946422
0.0223821	0.0223824	0.0223886	0.0224072	0.022435	0.0224665	0.0224974	0.0225253	0.0225492	0.0225686	0.0225839	0.0225953	0.0226031	0.0226078	0.0226099	0.0226096	0.0226074	0.0226034	0.0225982	0.0225917	0.022584	0.0225756	0.0225667	0.0225571	0.0225472	0.0225371	0.0225269	0.0225166	0.0225064	0.0224962	0.0224864	0.0224766	0.0224672	0.022458	0.0224492	0.0224409	0.0224327	0.0224252	0.0224178	0.0224113	0.0224049	0.0223988	0.0223935	0.0223882	0.0223836	0.0223794	0.0223752	0.022372	0.0223688	0.0223658
0.0114537	0.0114542	0.0114639	0.0114902	0.011526	0.0115638	0.0115988	0.011629	0.0116537	0.0116729	0.0116874	0.0116972	0.0117034	0.0117062	0.0117062	0.011704	0.0116999	0.0116942	0.0116872	0.0116793	0.0116707	0.0116615	0.0116519	0.0116422	0.0116323	0.0116225	0.0116128	0.0116033	0.011594	0.011585	0.0115763	0.0115679	0.0115601	0.0115524	0.0115453	0.0115386	0.0115321	0.0115261	0.0115205	0.0115152	0.0115102	0.0115056	0.0115014	0.0114974	0.0114937	0.0114903	0.0114871	0.0114842	0.0114816	0.011479
0.0193698	0.0193725	0.0194176	0.0195162	0.0196321	0.0197418	0.0198356	0.0199105	0.0199661	0.0200028	0.0200229	0.0200281	0.0200202	0.0200022	0.0199746	0.0199406	0.019902	0.01986	0.0198166	0.0197726	0.0197292	0.0196872	0.0196472	0.0196097	0.0195756	0.0195444	0.0195161	0.0194906	0.0194688	0.0194499	0.0194335	0.0194194	0.0194079	0.0193986	0.0193907	0.0193844	0.0193799	0.0193762	0.0193735	0.0193716	0.0193705	0.0193697	0.0193694	0.0193693	0.0193695	0.0193697	0.0193701	0.0193705	0.0193709	0.0193712
0.0288944	0.0288944	0.0288945	0.028895	0.028896	0.0288977	0.0289	0.028903	0.0289066	0.0289109	0.0289156	0.0289206	0.0289258	0.0289312	0.0289365	0.0289417	0.0289466	0.0289513	0.0289557	0.0289594	0.0289629	0.0289657	0.0289681	0.0289699	0.0289711	0.0289721	0.0289722	0.028972	0.0289712	0.0289703	0.0289687	0.028967	0.0289648	0.0289625	0.0289598	0.0289571	0.0289541	0.0289511	0.028948	0.0289449	0.0289417	0.0289386	0.0289354	0.0289324	0.0289294	0.0289265	0.0289239	0.0289212	0.0289187	0.0289163
0.0117745	0.0117746	0.0117756	0.0117801	0.0117899	0.0118058	0.0118278	0.0118556	0.011888	0.0119238	0.011962	0.0120008	0.0120393	0.012076	0.01211	0.0121406	0.0121671	0.012189	0.0122061	0.0122181	0.0122251	0.012227	0.0122245	0.012218	0.0122078	0.0121944	0.0121781	0.0121592	0.0121387	0.0121171	0.0120947	0.0120718	0.0120489	0.0120263	0.0120043	0.0119829	0.0119628	0.011944	0.0119259	0.0119095	0.0118944	0.0118802	0.011868	0.0118566	0.0118464	0.0118377	0.0118296	0.0118228	0.0118167	0.0118115
0.00995523	0.00995834	0.0100058	0.0100992	0.0102011	0.0102933	0.0103701	0.0104305	0.0104751	0.010505	0.0105218	0.0105272	0.0105227	0.0105097	0.0104897	0.0104646	0.0104355	0.0104036	0.0103698	0.0103352	0.0103006	0.0102667	0.0102341	0.0102029	0.0101736	0.0101464	0.0101212	0.0100983	0.0100779	0.0100596	0.0100433	0.0100289	0.0100162	0.0100056	0.00999648	0.00998854	0.00998178	0.00997646	0.00997194	0.00996816	0.00996516	0.00996287	0.00996104	0.00995957	0.00995854	0.00995766	0.00995717	0.00995675	0.00995653	0.00995638
0.0119326	0.0119327	0.0119334	0.0119343	0.0119353	0.011936	0.0119367	0.0119372	0.0119376	0.0119378	0.011938	0.0119381	0.0119382	0.0119382	0.0119381	0.011938	0.0119379	0.0119378	0.0119376	0.0119374	0.0119372	0.011937	0.0119368	0.0119366	0.0119364	0.0119362	0.011936	0.0119358	0.0119356	0.0119354	0.0119353	0.0119351	0.0119349	0.0119348	0.0119346	0.0119345	0.0119343	0.0119342	0.0119341	0.0119339	0.0119338	0.0119337	0.0119336	0.0119335	0.0119335	0.0119334	0.0119333	0.0119332	0.0119332	0.0119331
0.0319133	0.0319135	0.0319206	0.0319513	0.0320182	0.0321255	0.0322718	0.0324496	0.0326506	0.0328661	0.033086	0.0333022	0.0335063	0.0336937	0.0338587	0.0339966	0.0341083	0.0341898	0.0342427	0.0342676	0.034266	0.0342402	0.0341926	0.034125	0.0340422	0.0339469	0.0338417	0.0337293	0.033612	0.033492	0.0333714	0.0332525	0.0331365	0.0330242	0.0329164	0.032815	0.0327204	0.032632	0.0325498	0.032474	0.0324076	0.032345	0.0322893	0.0322401	0.0321942	0.0321567	0.0321216	0.0320918	0.0320658	0.0320424
0.0219732	0.0219733	0.0219744	0.0219794	0.0219907	0.0220101	0.0220381	0.022074	0.0221176	0.0221676	0.0222231	0.0222821	0.0223434	0.0224058	0.0224679	0.0225286	0.0225865	0.0226411	0.0226919	0.0227382	0.0227778	0.0228121	0.0228408	0.0228638	0.0228803	0.0228901	0.0228953	0.022895	0.0228879	0.0228768	0.0228618	0.0228409	0.0228169	0.0227904	0.0227595	0.0227272	0.0226926	0.0226561	0.0226189	0.0225804	0.0225417	0.0225027	0.0224641	0.0224259	0.0223884	0.0223517	0.0223164	0.022282	0.0222496	0.0222181
0.0107852	0.0107853	0.0107888	0.0108038	0.0108369	0.010891	0.0109665	0.0110614	0.0111739	0.0112992	0.0114334	0.0115726	0.0117126	0.0118499	0.0119806	0.0121031	0.0122136	0.0123115	0.0123951	0.0124634	0.0125162	0.0125535	0.0125757	0.0125834	0.0125774	0.0125595	0.0125302	0.0124901	0.0124416	0.012386	0.0123245	0.0122584	0.012189	0.0121173	0.0120442	0.0119708	0.0118977	0.0118256	0.0117554	0.0116874	0.011622	0.0115593	0.0114995	0.0114428	0.0113893	0.0113397	0.0112931	0.0112491	0.0112085	0.0111714
0.0140048	0.0140052	0.0140144	0.0140439	0.0140911	0.0141483	0.0142075	0.0142636	0.0143135	0.0143558	0.01439	0.0144168	0.0144361	0.0144494	0.0144568	0.0144593	0.0144579	0.014453	0.0144454	0.0144354	0.0144236	0.0144103	0.0143959	0.0143808	0.014365	0.014349	0.0143328	0.0143167	0.0143007	0.0142849	0.0142696	0.0142545	0.0142401	0.0142261	0.0142126	0.0141999	0.0141874	0.0141758	0.0141646	0.0141541	0.0141441	0.0141347	0.0141258	0.0141173	0.0141095	0.014102	0.0140952	0.0140887	0.0140826	0.014077
0.0528694	0.0528694	0.0528699	0.0528715	0.0528741	0.0528779	0.0528822	0.0528867	0.052891	0.0528948	0.0528981	0.0529007	0.0529027	0.0529039	0.0529044	0.0529041	0.0529035	0.0529022	0.0529005	0.0528985	0.0528961	0.0528935	0.0528908	0.052888	0.0528851	0.0528823	0.0528797	0.052877	0.0528747	0.0528724	0.0528705	0.0528687	0.0528673	0.0528661	0.052865	0.0528644	0.0528637	0.0528635	0.0528634	0.0528633	0.0528636	0.0528638	0.0528643	0.0528648	0.0528653	0.0528659	0.0528665	0.0528671	0.0528676	0.0528682
0.0381764	0.0381769	0.0381804	0.0381848	0.038189	0.0381926	0.0381956	0.0381979	0.0381997	0.038201	0.0382019	0.0382023	0.0382025	0.0382023	0.038202	0.0382015	0.0382008	0.0382001	0.0381992	0.0381983	0.0381973	0.0381963	0.0381953	0.0381943	0.0381933	0.0381923	0.0381914	0.0381905	0.0381896	0.0381887	0.0381879	0.0381871	0.0381864	0.0381857	0.038185	0.0381844	0.0381838	0.0381832	0.0381828	0.0381823	0.0381818	0.0381814	0.038181	0.0381806	0.0381803	0.03818	0.0381797	0.0381794	0.0381792	0.038179
0.0146256	0.0146258	0.0146297	0.0146435	0.0146679	0.0146997	0.0147352	0.014771	0.0148046	0.0148343	0.0148596	0.0148793	0.014894	0.0149038	0.0149092	0.0149108	0.0149089	0.0149038	0.0148966	0.0148874	0.0148766	0.0148648	0.0148523	0.0148393	0.0148261	0.0148129	0.0147999	0.0147872	0.0147748	0.0147631	0.0147519	0.0147412	0.0147313	0.0147219	0.0147131	0.0147051	0.0146974	0.0146906	0.0146842	0.0146784	0.0146731	0.0146681	0.0146639	0.0146598	0.0146563	0.0146529	0.01465	0.0146474	0.014645	0.0146428
0.0115346	0.011535	0.011543	0.0115683	0.0116082	0.0116555	0.0117039	0.0117491	0.0117887	0.0118219	0.0118484	0.0118684	0.0118828	0.011892	0.0118968	0.0118978	0.0118955	0.0118906	0.0118834	0.0118746	0.0118642	0.0118528	0.0118406	0.0118278	0.0118146	0.0118011	0.0117876	0.011774	0.0117607	0.0117475	0.0117346	0.0117221	0.0117099	0.0116982	0.011687	0.011676	0.0116659	0.0116558	0.0116466	0.0116375	0.0116293	0.0116212	0.0116138	0.0116067	0.0116002	0.0115939	0.0115882	0.0115827	0.0115779	0.0115731
0.011936	0.0119363	0.0119427	0.0119608	0.0119863	0.012014	0.0120401	0.0120631	0.0120821	0.0120974	0.0121088	0.012117	0.0121223	0.0121252	0.012126	0.0121251	0.0121227	0.0121192	0.0121148	0.0121095	0.0121035	0.0120972	0.0120905	0.0120836	0.0120765	0.0120694	0.0120623	0.0120553	0.0120483	0.0120416	0.0120349	0.0120285	0.0120222	0.0120163	0.0120106	0.0120051	0.0119998	0.0119949	0.01199	0.0119856	0.0119813	0.0119774	0.0119736	0.0119701	0.0119668	0.0119637	0.0119608	0.0119581	0.0119557	0.0119534
0.0558418	0.0558427	0.0558491	0.0558577	0.0558658	0.0558727	0.0558785	0.0558831	0.0558868	0.0558896	0.0558916	0.055893	0.0558938	0.0558942	0.0558943	0.055894	0.0558934	0.0558926	0.0558916	0.0558905	0.0558893	0.055888	0.0558866	0.0558851	0.0558837	0.0558822	0.0558807	0.0558793	0.0558778	0.0558764	0.055875	0.0558736	0.0558722	0.0558709	0.0558696	0.0558684	0.0558672	0.0558661	0.055865	0.0558639	0.0558629	0.0558619	0.055861	0.05586	0.0558592	0.0558584	0.0558576	0.0558568	0.0558561	0.0558554
0.0163946	0.0164116	0.0165149	0.0166388	0.0167493	0.01684	0.0169096	0.0169598	0.0169919	0.0170088	0.0170126	0.0170055	0.0169891	0.0169662	0.0169379	0.0169058	0.0168713	0.0168353	0.016799	0.0167631	0.0167282	0.0166944	0.0166623	0.0166327	0.016605	0.0165791	0.0165557	0.0165348	0.0165156	0.0164982	0.0164833	0.0164699	0.0164579	0.0164478	0.016439	0.0164312	0.0164246	0.0164192	0.0164142	0.0164104	0.0164069	0.0164043	0.016402	0.0164001	0.0163986	0.0163974	0.0163965	0.0163957	0.0163952	0.0163948
0.00762017	0.0076207	0.00763594	0.00770173	0.00784677	0.00808901	0.00843342	0.00887224	0.0093995	0.00999469	0.0106354	0.0112946	0.011944	0.0125462	0.0130786	0.0134957	0.0137861	0.013917	0.0138861	0.0136964	0.0133492	0.0128742	0.0123057	0.0116822	0.0110441	0.0104289	0.00986863	0.00938758	0.00900063	0.00871423	0.00852709	0.00843172	0.00841624	0.00846594	0.00856483	0.00869696	0.0088462	0.00899846	0.00914137	0.00926506	0.00936178	0.00942672	0.00945338	0.00944581	0.00940066	0.00932412	0.00921851	0.00909063	0.00894606	0.00879154
0.0146746	0.014675	0.0146776	0.0146809	0.0146839	0.0146865	0.0146886	0.0146902	0.0146914	0.0146923	0.0146929	0.0146933	0.0146935	0.0146934	0.0146932	0.014693	0.0146926	0.0146922	0.0146917	0.0146911	0.0146906	0.01469	0.0146893	0.0146887	0.0146881	0.0146875	0.0146869	0.0146863	0.0146857	0.0146851	0.0146846	0.014684	0.0146835	0.014683	0.0146826	0.0146821	0.0146817	0.0146813	0.0146809	0.0146805	0.0146802	0.0146798	0.0146795	0.0146792	0.0146789	0.0146786	0.0146784	0.0146782	0.0146779	0.0146777
0.0118305	0.0118375	0.0118955	0.0119739	0.0120465	0.0121076	0.0121562	0.0121926	0.0122177	0.0122325	0.012239	0.0122376	0.0122302	0.0122176	0.012201	0.0121816	0.01216	0.0121371	0.0121137	0.0120901	0.012067	0.0120443	0.0120228	0.0120026	0.0119834	0.0119657	0.0119497	0.0119347	0.0119213	0.0119094	0.0118984	0.011889	0.0118806	0.011873	0.0118667	0.0118611	0.0118561	0.0118521	0.0118486	0.0118456	0.0118431	0.0118409	0.0118391	0.0118376	0.0118364	0.0118353	0.0118345	0.0118338	0.0118333	0.0118328
0.00840751	0.00840783	0.00841643	0.00845018	0.00851621	0.0086129	0.00873362	0.00886847	0.00900851	0.00914462	0.00926915	0.00937604	0.00946066	0.00951883	0.009552	0.00955732	0.00953786	0.00949495	0.00943137	0.00935249	0.00925987	0.00915949	0.00905474	0.0089496	0.00884727	0.00875056	0.00866171	0.00858235	0.00851353	0.00845577	0.00840908	0.00837311	0.00834715	0.00833027	0.00832135	0.00831921	0.00832261	0.00833034	0.00834124	0.00835425	0.00836843	0.00838288	0.00839694	0.00841009	0.0084219	0.00843208	0.00844045	0.00844688	0.0084515	0.00845395
0.0426223	0.0426223	0.0426224	0.042623	0.042624	0.0426258	0.0426285	0.0426319	0.042636	0.0426409	0.0426462	0.0426519	0.0426578	0.0426637	0.0426696	0.0426753	0.0426807	0.0426856	0.0426899	0.0426938	0.0426969	0.0426997	0.0427014	0.042703	0.0427034	0.0427036	0.0427028	0.0427019	0.0427001	0.0426983	0.0426958	0.0426932	0.0426901	0.042687	0.0426836	0.0426802	0.0426767	0.0426731	0.0426696	0.0426661	0.0426629	0.0426596	0.0426564	0.0426535	0.0426507	0.0426479	0.0426455	0.0426432	0.042641	0.0426391
0.0100012	0.0100013	0.0100024	0.0100074	0.0100182	0.0100364	0.0100622	0.0100952	0.0101343	0.010179	0.0102274	0.0102781	0.0103298	0.010381	0.0104304	0.0104772	0.0105201	0.0105583	0.0105913	0.0106188	0.0106405	0.0106563	0.0106669	0.0106712	0.0106705	0.0106652	0.0106556	0.0106423	0.0106256	0.0106056	0.0105833	0.0105594	0.0105342	0.0105079	0.0104809	0.0104539	0.0104269	0.0104001	0.0103742	0.010349	0.0103244	0.0103013	0.0102791	0.0102577	0.0102382	0.0102195	0.0102018	0.0101858	0.0101708	0.010157
0.0139086	0.0139141	0.0139475	0.0139872	0.0140227	0.0140522	0.0140756	0.0140933	0.0141061	0.0141142	0.0141192	0.0141212	0.0141208	0.0141184	0.0141142	0.014109	0.0141028	0.0140958	0.0140883	0.0140805	0.0140725	0.0140644	0.0140563	0.0140483	0.0140405	0.0140328	0.0140255	0.0140182	0.0140115	0.0140049	0.0139987	0.0139928	0.0139871	0.0139819	0.0139768	0.0139722	0.0139677	0.0139635	0.0139596	0.013956	0.0139525	0.0139493	0.0139463	0.0139436	0.0139412	0.0139387	0.0139363	0.0139344	0.0139324	0.0139305
0.0165572	0.0165573	0.0165608	0.0165745	0.0166011	0.0166395	0.0166872	0.0167403	0.0167954	0.0168496	0.0169006	0.0169471	0.0169882	0.0170226	0.0170511	0.0170734	0.0170897	0.0171002	0.0171057	0.0171068	0.0171039	0.0170978	0.0170888	0.0170773	0.0170637	0.0170485	0.017032	0.0170144	0.0169964	0.0169779	0.0169591	0.0169404	0.0169217	0.0169032	0.0168852	0.0168677	0.0168504	0.016834	0.0168177	0.0168026	0.0167876	0.0167738	0.0167602	0.0167476	0.0167353	0.0167239	0.016713	0.0167028	0.016693	0.016684
0.0243586	0.0243587	0.0243597	0.0243625	0.0243663	0.0243702	0.0243739	0.0243771	0.0243798	0.0243818	0.0243834	0.0243846	0.0243853	0.0243857	0.0243858	0.0243855	0.0243852	0.0243846	0.0243839	0.024383	0.024382	0.0243809	0.0243798	0.0243786	0.0243774	0.0243762	0.024375	0.0243738	0.0243727	0.0243715	0.0243704	0.0243693	0.0243683	0.0243673	0.0243664	0.0243655	0.0243647	0.0243639	0.0243633	0.0243626	0.0243619	0.0243614	0.0243609	0.0243604	0.0243601	0.0243597	0.0243593	0.0243591	0.0243588	0.0243586
0.017907	0.0179072	0.0179116	0.0179278	0.0179577	0.0179991	0.0180472	0.0180979	0.0181473	0.0181927	0.0182319	0.0182646	0.0182898	0.018307	0.018317	0.0183204	0.0183179	0.0183103	0.0182984	0.0182829	0.0182647	0.0182444	0.0182226	0.0182001	0.0181774	0.0181547	0.0181325	0.018111	0.0180906	0.0180716	0.0180533	0.0180367	0.0180214	0.0180069	0.0179945	0.0179829	0.0179726	0.0179636	0.0179553	0.0179484	0.0179421	0.0179366	0.0179321	0.017928	0.0179247	0.0179217	0.0179192	0.0179172	0.0179155	0.0179142
0.014057	0.0140573	0.0140592	0.0140616	0.0140637	0.0140656	0.014067	0.0140682	0.0140691	0.0140697	0.0140702	0.0140704	0.0140705	0.0140705	0.0140704	0.0140702	0.0140699	0.0140696	0.0140693	0.0140688	0.0140684	0.014068	0.0140676	0.0140671	0.0140667	0.0140662	0.0140658	0.0140654	0.014065	0.0140645	0.0140642	0.0140638	0.0140634	0.0140631	0.0140627	0.0140624	0.0140621	0.0140618	0.0140615	0.0140612	0.014061	0.0140608	0.0140605	0.0140603	0.0140601	0.0140599	0.0140597	0.0140596	0.0140594	0.0140592
0.00919877	0.00919878	0.00919904	0.00920015	0.00920259	0.00920669	0.00921242	0.00921982	0.00922852	0.00923846	0.00924914	0.00926022	0.00927132	0.00928202	0.00929205	0.00930117	0.00930896	0.00931492	0.00931922	0.00932177	0.00932254	0.009321	0.00931746	0.00931225	0.00930548	0.00929715	0.00928729	0.00927652	0.00926511	0.00925314	0.009241	0.009229	0.00921725	0.00920626	0.00919618	0.00918699	0.00917895	0.00917258	0.00916734	0.00916336	0.00916139	0.00916052	0.00916075	0.00916275	0.00916564	0.00916934	0.00917417	0.00917936	0.00918507	0.00919101
0.0139026	0.013903	0.0139057	0.013909	0.013912	0.0139146	0.0139166	0.0139182	0.0139194	0.0139203	0.0139209	0.0139213	0.0139214	0.0139214	0.0139212	0.013921	0.0139205	0.0139201	0.0139196	0.0139191	0.0139185	0.0139179	0.0139173	0.0139167	0.013916	0.0139154	0.0139148	0.0139142	0.0139136	0.0139131	0.0139125	0.013912	0.0139115	0.013911	0.0139105	0.0139101	0.0139096	0.0139092	0.0139088	0.0139085	0.0139081	0.0139078	0.0139074	0.0139072	0.0139069	0.0139066	0.0139063	0.0139061	0.0139059	0.0139057
0.0185641	0.0185804	0.0186813	0.0188046	0.0189166	0.01901	0.0190841	0.0191394	0.0191774	0.0192003	0.0192104	0.0192092	0.0191995	0.0191823	0.0191592	0.0191316	0.0191009	0.0190681	0.0190343	0.0190002	0.0189661	0.018933	0.0189009	0.0188699	0.018841	0.0188138	0.0187879	0.0187645	0.0187427	0.0187223	0.0187046	0.0186879	0.0186729	0.0186597	0.0186475	0.0186369	0.0186276	0.0186189	0.0186117	0.0186048	0.0185994	0.0185942	0.01859	0.0185861	0.0185829	0.01858	0.0185776	0.0185755	0.0185737	0.0185722
0.00787615	0.00787616	0.00787639	0.00787735	0.00787944	0.00788298	0.00788785	0.0078942	0.00790165	0.00791006	0.00791928	0.00792894	0.00793877	0.00794854	0.00795803	0.00796703	0.00797534	0.00798267	0.00798902	0.00799435	0.00799859	0.00800171	0.00800343	0.00800392	0.00800314	0.00800168	0.00799863	0.00799512	0.00799028	0.00798491	0.00797881	0.00797205	0.00796502	0.00795739	0.00794968	0.00794175	0.00793384	0.00792594	0.00791826	0.00791066	0.00790356	0.00789661	0.00789027	0.00788424	0.00787875	0.0078738	0.00786924	0.00786556	0.00786209	0.00785928
0.018171	0.0181711	0.0181721	0.0181763	0.0181848	0.0181977	0.0182145	0.018234	0.0182553	0.0182772	0.0182988	0.0183194	0.0183384	0.0183552	0.0183695	0.0183813	0.0183905	0.0183972	0.0184011	0.0184032	0.0184031	0.0184005	0.0183964	0.0183909	0.0183841	0.018376	0.0183669	0.0183574	0.0183472	0.0183367	0.018326	0.0183152	0.0183045	0.0182938	0.0182836	0.0182735	0.018264	0.0182547	0.018246	0.0182377	0.01823	0.0182228	0.0182162	0.01821	0.0182044	0.0181993	0.0181946	0.0181905	0.0181868	0.0181833
0.0474197	0.0474202	0.0474236	0.0474282	0.0474326	0.0474362	0.0474391	0.0474411	0.0474423	0.0474427	0.0474426	0.0474418	0.0474406	0.0474392	0.0474374	0.0474355	0.0474335	0.0474315	0.0474296	0.0474278	0.047426	0.0474245	0.0474231	0.0474219	0.0474209	0.0474201	0.0474194	0.047419	0.0474186	0.0474184	0.0474182	0.0474182	0.0474182	0.0474183	0.0474184	0.0474186	0.0474187	0.0474189	0.0474191	0.0474192	0.0474194	0.0474195	0.0474196	0.0474197	0.0474198	0.0474199	0.0474199	0.0474199	0.0474199	0.04742
0.0239437	0.0239438	0.0239447	0.0239476	0.0239521	0.0239572	0.0239625	0.0239673	0.0239715	0.023975	0.0239778	0.02398	0.0239816	0.0239827	0.0239834	0.0239835	0.0239836	0.0239831	0.0239826	0.0239818	0.0239809	0.0239798	0.0239787	0.0239774	0.0239761	0.0239748	0.0239734	0.023972	0.0239706	0.0239693	0.0239679	0.0239666	0.0239653	0.023964	0.0239628	0.0239616	0.0239605	0.0239593	0.0239583	0.0239573	0.0239563	0.0239554	0.0239546	0.0239537	0.0239529	0.0239522	0.0239516	0.0239509	0.0239503	0.0239498
0.0112713	0.0112713	0.0112718	0.0112736	0.0112779	0.011285	0.0112949	0.0113078	0.0113231	0.0113407	0.0113598	0.0113802	0.0114012	0.0114224	0.0114434	0.0114637	0.011483	0.011501	0.0115175	0.0115324	0.0115455	0.0115567	0.0115658	0.0115729	0.0115781	0.0115819	0.0115833	0.0115834	0.0115822	0.0115789	0.0115747	0.0115695	0.0115628	0.0115554	0.0115474	0.0115385	0.0115293	0.0115195	0.0115095	0.0114993	0.011489	0.0114786	0.0114683	0.0114581	0.0114479	0.0114382	0.0114284	0.0114192	0.0114101	0.0114014
0.0192375	0.0192375	0.0192382	0.0192404	0.019244	0.0192485	0.0192533	0.0192578	0.019262	0.0192655	0.0192684	0.0192708	0.0192725	0.0192738	0.0192746	0.019275	0.019275	0.0192748	0.0192744	0.0192737	0.0192729	0.0192719	0.0192709	0.0192697	0.0192686	0.0192673	0.019266	0.0192647	0.0192635	0.0192622	0.0192609	0.0192597	0.0192584	0.0192573	0.0192561	0.019255	0.0192539	0.0192529	0.0192519	0.019251	0.0192501	0.0192492	0.0192484	0.0192476	0.0192469	0.0192462	0.0192456	0.0192449	0.0192444	0.0192438
0.0194189	0.019419	0.0194199	0.019421	0.019422	0.0194228	0.0194235	0.019424	0.0194244	0.0194246	0.0194246	0.0194246	0.0194245	0.0194243	0.0194241	0.0194238	0.0194235	0.0194232	0.0194229	0.0194226	0.0194222	0.0194219	0.0194216	0.0194213	0.0194211	0.0194208	0.0194206	0.0194204	0.0194202	0.01942	0.0194198	0.0194197	0.0194196	0.0194195	0.0194194	0.0194193	0.0194192	0.0194192	0.0194191	0.0194191	0.019419	0.019419	0.019419	0.0194189	0.0194189	0.0194189	0.0194189	0.0194189	0.0194189	0.0194189
0.0244876	0.0244881	0.0244914	0.0244955	0.0244993	0.0245025	0.0245051	0.0245072	0.0245087	0.0245097	0.0245103	0.0245105	0.0245105	0.0245102	0.0245098	0.0245092	0.0245084	0.0245076	0.0245067	0.0245058	0.0245048	0.0245039	0.0245029	0.024502	0.024501	0.0245001	0.0244993	0.0244984	0.0244976	0.0244969	0.0244962	0.0244955	0.0244949	0.0244943	0.0244938	0.0244933	0.0244928	0.0244923	0.0244919	0.0244915	0.0244912	0.0244909	0.0244906	0.0244904	0.0244901	0.0244898	0.0244896	0.0244895	0.0244893	0.0244891
0.0168594	0.0168595	0.0168606	0.0168651	0.016874	0.0168873	0.016904	0.0169231	0.0169432	0.0169632	0.0169824	0.0169998	0.0170153	0.0170282	0.0170384	0.017046	0.017051	0.0170536	0.0170539	0.0170522	0.0170486	0.0170434	0.0170371	0.0170298	0.0170217	0.0170129	0.0170038	0.0169945	0.0169851	0.0169758	0.0169667	0.0169579	0.0169494	0.0169412	0.0169336	0.0169263	0.0169197	0.0169133	0.0169077	0.0169023	0.0168976	0.0168929	0.0168892	0.0168855	0.0168823	0.0168794	0.0168768	0.0168745	0.0168724	0.0168707
0.0291606	0.029161	0.0291638	0.0291673	0.0291705	0.0291732	0.0291755	0.0291772	0.0291785	0.0291795	0.0291801	0.0291805	0.0291806	0.0291805	0.0291803	0.0291799	0.0291794	0.0291789	0.0291782	0.0291776	0.0291769	0.0291762	0.0291754	0.0291747	0.029174	0.0291733	0.0291726	0.0291719	0.0291712	0.0291706	0.02917	0.0291694	0.0291689	0.0291683	0.0291678	0.0291674	0.0291669	0.0291665	0.0291661	0.0291657	0.0291654	0.029165	0.0291647	0.0291644	0.0291642	0.0291639	0.0291637	0.0291635	0.0291633	0.0291631
0.0127708	0.0127709	0.012774	0.0127844	0.0128022	0.0128254	0.0128508	0.0128762	0.0128998	0.0129208	0.0129384	0.0129522	0.0129629	0.0129704	0.012975	0.012977	0.0129766	0.0129743	0.0129706	0.0129656	0.0129596	0.0129528	0.0129453	0.0129375	0.0129295	0.0129213	0.0129131	0.012905	0.012897	0.0128893	0.0128818	0.0128744	0.0128675	0.0128608	0.0128545	0.0128485	0.0128429	0.0128375	0.0128325	0.0128278	0.0128234	0.0128193	0.0128155	0.0128119	0.0128086	0.0128055	0.0128027	0.0128001	0.0127977	0.0127954
0.0229714	0.0229714	0.0229715	0.0229717	0.0229721	0.0229728	0.0229737	0.0229749	0.0229762	0.0229777	0.0229791	0.0229805	0.0229818	0.0229828	0.0229835	0.0229839	0.022984	0.0229837	0.0229831	0.0229822	0.022981	0.0229797	0.0229783	0.0229767	0.0229753	0.0229739	0.0229726	0.0229715	0.0229707	0.0229701	0.0229697	0.0229696	0.0229697	0.02297	0.0229704	0.022971	0.0229715	0.0229722	0.0229728	0.0229733	0.0229737	0.022974	0.0229742	0.0229742	0.0229741	0.0229739	0.0229736	0.0229732	0.0229728	0.0229723
0.0430312	0.0430312	0.0430319	0.0430344	0.0430386	0.0430439	0.0430495	0.0430547	0.0430589	0.0430621	0.043064	0.0430646	0.043064	0.0430623	0.0430597	0.0430563	0.0430526	0.0430485	0.0430444	0.0430404	0.0430366	0.0430333	0.0430306	0.0430282	0.0430266	0.0430255	0.0430248	0.0430249	0.0430252	0.0430258	0.0430268	0.0430278	0.043029	0.0430301	0.0430312	0.0430321	0.043033	0.0430336	0.0430341	0.0430343	0.0430345	0.0430344	0.0430342	0.0430338	0.0430335	0.043033	0.0430325	0.0430321	0.0430316	0.0430313
0.0210671	0.0210671	0.0210675	0.0210689	0.0210719	0.0210767	0.021083	0.0210905	0.0210991	0.0211083	0.0211176	0.0211267	0.0211355	0.0211436	0.021151	0.0211575	0.021163	0.0211677	0.0211712	0.0211737	0.0211752	0.021176	0.0211761	0.0211752	0.0211738	0.0211719	0.0211694	0.0211664	0.0211631	0.0211596	0.0211558	0.0211519	0.0211479	0.0211438	0.0211397	0.0211356	0.0211316	0.0211276	0.0211238	0.02112	0.0211165	0.0211131	0.0211096	0.0211066	0.0211036	0.0211007	0.0210981	0.0210956	0.0210932	0.021091
0.0366155	0.036616	0.0366192	0.0366233	0.0366271	0.0366304	0.0366331	0.0366352	0.0366368	0.0366379	0.0366387	0.0366392	0.0366394	0.0366394	0.0366391	0.0366387	0.0366382	0.0366376	0.0366369	0.0366361	0.0366353	0.0366345	0.0366336	0.0366328	0.0366319	0.0366311	0.0366303	0.0366295	0.0366287	0.036628	0.0366272	0.0366265	0.0366259	0.0366252	0.0366246	0.0366241	0.0366235	0.036623	0.0366225	0.0366221	0.0366216	0.0366212	0.0366208	0.0366205	0.0366202	0.0366198	0.0366195	0.0366193	0.036619	0.0366187
0.0134803	0.0134804	0.0134819	0.0134879	0.0135001	0.0135181	0.0135411	0.0135676	0.0135959	0.0136246	0.0136525	0.0136787	0.0137025	0.0137233	0.013741	0.0137556	0.0137671	0.0137755	0.0137813	0.0137844	0.0137852	0.0137839	0.0137807	0.0137758	0.0137693	0.0137621	0.0137539	0.0137447	0.0137351	0.013725	0.0137146	0.013704	0.0136934	0.0136827	0.0136721	0.0136617	0.0136514	0.0136415	0.0136316	0.0136223	0.0136131	0.0136045	0.013596	0.0135881	0.0135803	0.0135732	0.0135662	0.0135598	0.0135536	0.0135477
0.0327488	0.0327495	0.0327539	0.0327596	0.0327649	0.0327695	0.0327733	0.0327763	0.0327788	0.0327807	0.032782	0.032783	0.0327836	0.0327838	0.0327838	0.0327836	0.0327832	0.0327827	0.0327819	0.0327811	0.0327803	0.0327793	0.0327783	0.0327773	0.0327762	0.0327751	0.032774	0.032773	0.0327719	0.0327709	0.0327698	0.0327688	0.0327679	0.0327669	0.032766	0.0327651	0.0327642	0.0327634	0.0327626	0.0327619	0.0327611	0.0327604	0.0327598	0.0327592	0.0327585	0.032758	0.0327575	0.0327569	0.0327564	0.032756
0.015174	0.015174	0.0151744	0.015176	0.0151794	0.0151853	0.0151935	0.0152043	0.015217	0.0152315	0.0152473	0.0152637	0.0152805	0.0152971	0.0153131	0.0153281	0.0153416	0.0153537	0.015364	0.0153726	0.0153792	0.0153836	0.0153865	0.0153876	0.0153866	0.0153844	0.015381	0.0153758	0.0153699	0.0153632	0.0153555	0.0153474	0.0153389	0.0153301	0.0153213	0.0153123	0.0153035	0.0152948	0.0152864	0.0152784	0.0152706	0.0152631	0.0152562	0.0152493	0.0152434	0.0152374	0.0152321	0.0152272	0.0152224	0.0152183
0.0174191	0.0174255	0.0174645	0.0175118	0.0175547	0.0175908	0.0176198	0.0176421	0.0176588	0.0176704	0.0176779	0.0176819	0.017683	0.0176816	0.0176782	0.0176735	0.0176674	0.0176602	0.0176523	0.0176439	0.0176352	0.0176262	0.0176171	0.017608	0.0175989	0.01759	0.0175813	0.0175728	0.0175645	0.0175566	0.0175488	0.0175414	0.0175345	0.0175277	0.0175212	0.0175151	0.0175092	0.0175038	0.0174984	0.0174936	0.0174888	0.0174845	0.0174803	0.0174764	0.0174727	0.0174693	0.0174662	0.0174631	0.01746	0.0174575
0.00663283	0.00663291	0.0066348	0.00664281	0.00666032	0.00668894	0.0067296	0.00678109	0.00684166	0.00690921	0.00698108	0.00705434	0.00712611	0.00719313	0.00725326	0.00730349	0.0073426	0.00736905	0.00738209	0.00738157	0.00736794	0.00734218	0.00730573	0.00726042	0.00720836	0.00715178	0.00709294	0.007034	0.00697703	0.00692361	0.00687509	0.00683243	0.00679626	0.00676688	0.00674424	0.00672805	0.00671796	0.00671322	0.00671261	0.00671521	0.00672013	0.00672632	0.00673309	0.00673977	0.00674554	0.00674979	0.00675233	0.00675298	0.00675165	0.00674834
0.0225388	0.0225389	0.0225408	0.022549	0.0225674	0.0225983	0.0226434	0.0227013	0.0227713	0.0228527	0.0229417	0.0230372	0.0231372	0.0232391	0.0233409	0.023441	0.0235378	0.0236298	0.0237159	0.0237952	0.0238666	0.023931	0.0239846	0.0240299	0.0240669	0.0240955	0.024116	0.0241259	0.0241281	0.024124	0.0241132	0.0240936	0.024069	0.0240396	0.0240045	0.0239646	0.0239216	0.0238757	0.0238255	0.0237747	0.0237213	0.0236672	0.0236121	0.0235566	0.023501	0.023446	0.0233911	0.0233377	0.0232848	0.0232339
0.0141862	0.0141863	0.0141875	0.0141897	0.0141919	0.0141939	0.0141956	0.0141969	0.0141979	0.0141987	0.0141992	0.0141996	0.0141998	0.0141998	0.0141997	0.0141996	0.0141993	0.014199	0.0141987	0.0141983	0.0141978	0.0141974	0.0141969	0.0141964	0.0141959	0.0141955	0.014195	0.0141945	0.014194	0.0141936	0.0141931	0.0141927	0.0141923	0.0141919	0.0141915	0.0141911	0.0141908	0.0141905	0.0141902	0.0141899	0.0141896	0.0141893	0.0141891	0.0141889	0.0141886	0.0141884	0.0141882	0.0141881	0.0141879	0.0141877
0.0456965	0.0456965	0.045697	0.045699	0.0457029	0.0457087	0.0457161	0.0457242	0.0457322	0.0457397	0.0457461	0.0457511	0.0457544	0.0457559	0.0457556	0.0457538	0.0457505	0.045746	0.0457405	0.0457344	0.0457279	0.0457214	0.0457151	0.0457092	0.045704	0.0456993	0.0456955	0.0456926	0.0456902	0.045689	0.0456884	0.0456883	0.0456888	0.0456896	0.0456909	0.0456922	0.0456937	0.0456953	0.0456966	0.0456979	0.045699	0.0456999	0.0457004	0.0457009	0.045701	0.045701	0.0457008	0.0457004	0.0456999	0.0456994
0.0271846	0.0271848	0.027187	0.0271934	0.0272021	0.0272115	0.0272205	0.0272282	0.0272347	0.0272399	0.027244	0.0272471	0.027249	0.0272503	0.0272511	0.027251	0.0272505	0.0272497	0.0272484	0.0272468	0.027245	0.027243	0.0272408	0.0272385	0.0272361	0.0272337	0.0272312	0.0272287	0.0272263	0.0272238	0.0272214	0.0272191	0.0272168	0.0272145	0.0272124	0.0272103	0.0272083	0.0272064	0.0272046	0.0272029	0.0272013	0.0271998	0.0271984	0.027197	0.0271957	0.0271945	0.0271934	0.0271923	0.0271914	0.0271905
0.0230468	0.0230469	0.0230475	0.0230495	0.0230534	0.0230587	0.0230649	0.0230715	0.0230778	0.0230835	0.0230885	0.0230925	0.0230954	0.0230973	0.0230982	0.0230981	0.0230973	0.0230957	0.0230936	0.0230911	0.0230882	0.0230851	0.0230819	0.0230786	0.0230753	0.0230721	0.0230691	0.0230662	0.0230636	0.0230611	0.0230589	0.0230569	0.0230552	0.0230536	0.0230523	0.0230511	0.0230502	0.0230494	0.0230487	0.0230482	0.0230477	0.0230474	0.0230472	0.0230471	0.0230469	0.0230468	0.0230468	0.0230468	0.0230468	0.0230468
0.0114991	0.0115017	0.0115311	0.0115778	0.0116235	0.0116629	0.0116949	0.0117198	0.0117376	0.0117499	0.0117563	0.0117586	0.0117565	0.0117518	0.0117445	0.0117353	0.0117245	0.0117126	0.0117001	0.0116872	0.0116743	0.0116614	0.0116489	0.0116366	0.0116251	0.0116139	0.0116034	0.0115937	0.0115844	0.0115761	0.0115683	0.0115611	0.0115546	0.0115486	0.0115432	0.0115383	0.0115338	0.01153	0.0115264	0.0115232	0.0115204	0.0115179	0.0115156	0.0115137	0.0115118	0.0115103	0.0115089	0.0115077	0.0115066	0.0115057
0.0112535	0.0112536	0.0112552	0.0112614	0.011274	0.0112925	0.0113161	0.0113431	0.0113718	0.0114007	0.0114286	0.0114544	0.0114775	0.0114975	0.0115142	0.011527	0.0115363	0.0115424	0.0115455	0.0115458	0.0115435	0.011539	0.0115326	0.0115247	0.0115155	0.0115053	0.0114942	0.0114826	0.0114707	0.0114586	0.0114465	0.0114345	0.0114228	0.0114113	0.0114002	0.0113896	0.0113793	0.0113697	0.0113605	0.0113518	0.0113438	0.0113362	0.0113293	0.0113224	0.0113165	0.0113108	0.0113055	0.0113008	0.0112961	0.0112923
0.036673	0.0366731	0.0366753	0.0366841	0.0367015	0.0367268	0.036758	0.0367925	0.0368279	0.0368622	0.0368938	0.0369218	0.0369447	0.0369631	0.0369765	0.0369853	0.0369896	0.0369899	0.0369863	0.03698	0.0369711	0.0369601	0.0369471	0.036933	0.0369181	0.0369026	0.0368869	0.0368714	0.0368559	0.036841	0.0368264	0.0368128	0.0367995	0.0367874	0.0367758	0.0367652	0.0367555	0.0367465	0.0367379	0.0367307	0.0367235	0.0367177	0.0367121	0.0367072	0.0367029	0.0366988	0.0366955	0.0366923	0.0366898	0.0366874
0.044347	0.044347	0.0443474	0.044349	0.0443521	0.0443566	0.0443619	0.0443676	0.0443732	0.0443782	0.0443824	0.0443855	0.0443875	0.0443885	0.0443883	0.0443871	0.0443851	0.0443822	0.044379	0.0443753	0.0443715	0.0443676	0.0443637	0.0443601	0.0443568	0.0443538	0.0443513	0.0443491	0.0443473	0.0443459	0.0443449	0.0443443	0.044344	0.0443439	0.044344	0.0443443	0.0443447	0.0443452	0.0443457	0.0443462	0.0443467	0.0443472	0.0443476	0.044348	0.0443482	0.0443484	0.0443485	0.0443485	0.0443485	0.0443484
0.0479991	0.0479991	0.0479996	0.0480016	0.0480055	0.0480115	0.048019	0.0480273	0.048036	0.0480442	0.0480517	0.048058	0.0480629	0.0480662	0.048068	0.0480683	0.0480668	0.0480642	0.0480604	0.0480558	0.0480505	0.0480445	0.0480385	0.0480323	0.0480263	0.0480204	0.0480151	0.0480102	0.0480058	0.0480022	0.047999	0.0479968	0.0479946	0.0479936	0.0479927	0.0479924	0.0479924	0.0479928	0.0479934	0.0479941	0.0479951	0.047996	0.047997	0.047998	0.0479988	0.0479997	0.0480004	0.0480009	0.0480014	0.0480017
0.0438903	0.043891	0.0438953	0.0439009	0.0439061	0.0439106	0.0439144	0.0439174	0.0439198	0.0439216	0.043923	0.0439239	0.0439245	0.0439248	0.0439247	0.0439246	0.0439242	0.0439238	0.0439232	0.0439225	0.0439217	0.0439209	0.04392	0.0439191	0.0439181	0.0439172	0.0439163	0.0439153	0.0439144	0.0439135	0.0439125	0.0439116	0.0439108	0.0439099	0.0439091	0.0439083	0.0439075	0.0439068	0.043906	0.0439053	0.0439047	0.043904	0.0439034	0.0439028	0.0439022	0.0439017	0.0439011	0.0439006	0.0439002	0.0438997
0.0103882	0.0103897	0.0104205	0.0104983	0.0105992	0.0107014	0.0107927	0.0108685	0.0109272	0.0109695	0.0109968	0.0110101	0.0110116	0.0110036	0.0109872	0.0109644	0.0109367	0.0109052	0.0108715	0.0108365	0.0108011	0.0107658	0.0107316	0.0106987	0.0106671	0.0106377	0.0106105	0.010585	0.0105614	0.0105407	0.0105217	0.0105042	0.0104891	0.0104757	0.0104635	0.0104529	0.0104439	0.0104358	0.0104287	0.010423	0.0104177	0.0104133	0.0104096	0.0104062	0.0104037	0.0104013	0.0103994	0.0103978	0.0103963	0.0103953
0.0116298	0.0116302	0.0116372	0.0116587	0.0116909	0.0117276	0.011764	0.011797	0.0118252	0.0118482	0.0118664	0.0118795	0.0118889	0.0118944	0.0118967	0.0118967	0.0118945	0.0118906	0.0118851	0.0118785	0.011871	0.0118626	0.0118539	0.0118448	0.0118354	0.011826	0.0118165	0.011807	0.0117977	0.0117885	0.0117797	0.011771	0.0117626	0.0117545	0.0117468	0.0117393	0.0117322	0.0117254	0.0117189	0.0117128	0.0117069	0.0117016	0.0116964	0.0116915	0.0116869	0.0116825	0.0116786	0.0116747	0.0116712	0.0116679
0.0123719	0.0123815	0.0124396	0.0125086	0.0125707	0.0126225	0.0126639	0.0126958	0.0127191	0.0127354	0.0127458	0.0127509	0.0127514	0.0127494	0.0127444	0.0127368	0.0127277	0.0127173	0.0127058	0.0126935	0.0126808	0.0126678	0.0126546	0.0126415	0.0126284	0.0126155	0.012603	0.0125907	0.0125788	0.0125674	0.0125564	0.0125457	0.0125357	0.0125258	0.0125167	0.0125079	0.0124996	0.0124917	0.0124841	0.0124772	0.0124705	0.0124642	0.0124583	0.0124525	0.0124475	0.0124424	0.0124378	0.0124335	0.0124293	0.0124256
0.0367896	0.0367896	0.0367901	0.0367925	0.0367979	0.0368072	0.0368205	0.036838	0.0368587	0.0368826	0.036909	0.036937	0.0369657	0.0369948	0.0370233	0.037051	0.0370774	0.0371012	0.0371229	0.0371429	0.0371585	0.037172	0.0371828	0.0371893	0.0371935	0.0371948	0.0371922	0.0371874	0.0371794	0.0371696	0.037157	0.0371426	0.0371262	0.0371081	0.0370888	0.0370681	0.0370467	0.0370244	0.0370018	0.0369789	0.0369558	0.0369331	0.0369105	0.0368886	0.0368672	0.0368465	0.036827	0.036808	0.0367907	0.0367736
0.0398684	0.0398688	0.0398715	0.0398751	0.0398784	0.0398813	0.0398835	0.0398852	0.0398863	0.0398869	0.0398871	0.0398869	0.0398863	0.0398855	0.0398846	0.0398834	0.0398822	0.0398809	0.0398796	0.0398783	0.0398771	0.0398759	0.0398748	0.0398739	0.0398729	0.0398721	0.0398714	0.0398707	0.0398702	0.0398697	0.0398693	0.039869	0.0398688	0.0398686	0.0398684	0.0398683	0.0398682	0.0398682	0.0398682	0.0398682	0.0398682	0.0398682	0.0398682	0.0398682	0.0398683	0.0398683	0.0398683	0.0398684	0.0398684	0.0398684
0.0150993	0.0150995	0.0151027	0.0151101	0.0151194	0.0151285	0.0151365	0.0151432	0.0151486	0.0151528	0.0151558	0.015158	0.0151593	0.0151599	0.0151601	0.0151597	0.0151589	0.0151579	0.0151566	0.015155	0.0151533	0.0151515	0.0151495	0.0151476	0.0151456	0.0151436	0.0151415	0.0151395	0.0151376	0.0151357	0.0151338	0.015132	0.0151302	0.0151285	0.0151268	0.0151253	0.0151237	0.0151223	0.0151209	0.0151196	0.0151184	0.0151172	0.0151161	0.0151151	0.015114	0.0151131	0.0151122	0.0151114	0.0151105	0.0151098
0.0229507	0.0229513	0.0229544	0.0229584	0.0229621	0.0229653	0.0229679	0.0229699	0.0229715	0.0229727	0.0229736	0.0229741	0.0229745	0.0229746	0.0229744	0.0229743	0.0229739	0.0229735	0.0229729	0.0229724	0.0229717	0.0229711	0.0229704	0.0229697	0.0229689	0.0229682	0.0229675	0.0229668	0.0229661	0.0229654	0.0229648	0.0229641	0.0229635	0.0229629	0.0229623	0.0229617	0.0229612	0.0229606	0.0229601	0.0229597	0.0229592	0.0229587	0.0229583	0.0229579	0.0229575	0.0229571	0.0229568	0.0229565	0.0229562	0.0229559
0.0280019	0.0280019	0.028002	0.0280023	0.0280027	0.0280035	0.0280047	0.0280062	0.0280081	0.0280102	0.0280124	0.0280148	0.0280171	0.0280192	0.0280212	0.0280228	0.0280241	0.0280249	0.0280253	0.0280252	0.0280248	0.0280237	0.0280224	0.0280208	0.0280189	0.0280169	0.0280147	0.0280126	0.0280105	0.0280086	0.0280068	0.0280054	0.0280042	0.0280032	0.0280027	0.0280022	0.0280022	0.0280023	0.0280027	0.0280031	0.0280037	0.0280043	0.028005	0.0280055	0.0280061	0.0280064	0.0280067	0.0280069	0.0280069	0.0280067
0.0228267	0.0228409	0.0229304	0.0230403	0.02314	0.0232227	0.0232876	0.0233361	0.0233695	0.02339	0.0233995	0.0234001	0.0233924	0.0233788	0.0233605	0.0233387	0.0233142	0.0232879	0.0232605	0.0232326	0.0232048	0.0231773	0.0231504	0.0231248	0.0231	0.0230764	0.0230545	0.0230337	0.0230142	0.0229968	0.0229796	0.0229649	0.0229503	0.022938	0.022926	0.0229157	0.0229058	0.0228973	0.0228893	0.0228824	0.0228759	0.0228703	0.0228652	0.0228608	0.0228565	0.0228531	0.0228498	0.0228471	0.0228445	0.0228423
0.0115891	0.0115915	0.0116646	0.0119626	0.0125805	0.0135307	0.0147805	0.0162619	0.0178847	0.0195539	0.0211754	0.0226631	0.0239352	0.0249297	0.0256027	0.025932	0.0259053	0.0255466	0.0248943	0.0240066	0.0229395	0.0217677	0.020553	0.0193518	0.0182109	0.0171625	0.0162275	0.0154167	0.0147342	0.0141689	0.0137134	0.0133601	0.0130865	0.0128824	0.0127345	0.0126277	0.0125558	0.0125053	0.0124724	0.0124485	0.0124308	0.0124151	0.0123992	0.0123817	0.0123611	0.0123377	0.0123106	0.0122807	0.0122478	0.0122129
0.0168594	0.0168595	0.0168606	0.0168651	0.016874	0.0168873	0.016904	0.0169231	0.0169432	0.0169632	0.0169824	0.0169998	0.0170153	0.0170282	0.0170384	0.017046	0.017051	0.0170536	0.0170539	0.0170522	0.0170486	0.0170434	0.0170371	0.0170298	0.0170217	0.0170129	0.0170038	0.0169945	0.0169851	0.0169758	0.0169667	0.0169579	0.0169494	0.0169412	0.0169336	0.0169263	0.0169197	0.0169133	0.0169077	0.0169023	0.0168976	0.0168929	0.0168892	0.0168855	0.0168823	0.0168794	0.0168768	0.0168745	0.0168724	0.0168707
0.0310147	0.0310148	0.0310156	0.0310175	0.03102	0.0310224	0.0310246	0.0310264	0.0310277	0.0310287	0.0310291	0.0310294	0.0310291	0.0310285	0.0310277	0.0310265	0.0310252	0.0310237	0.031022	0.0310204	0.0310187	0.031017	0.0310154	0.0310139	0.0310127	0.0310115	0.0310106	0.0310098	0.0310093	0.0310089	0.0310088	0.0310088	0.0310091	0.0310094	0.03101	0.0310106	0.0310113	0.0310121	0.0310128	0.0310136	0.0310144	0.0310151	0.0310158	0.0310163	0.0310168	0.0310173	0.0310175	0.0310178	0.0310178	0.0310178
0.0194189	0.019419	0.0194199	0.019421	0.019422	0.0194228	0.0194235	0.019424	0.0194244	0.0194246	0.0194246	0.0194246	0.0194245	0.0194243	0.0194241	0.0194238	0.0194235	0.0194232	0.0194229	0.0194226	0.0194222	0.0194219	0.0194216	0.0194213	0.0194211	0.0194208	0.0194206	0.0194204	0.0194202	0.01942	0.0194198	0.0194197	0.0194196	0.0194195	0.0194194	0.0194193	0.0194192	0.0194192	0.0194191	0.0194191	0.019419	0.019419	0.019419	0.0194189	0.0194189	0.0194189	0.0194189	0.0194189	0.0194189	0.0194189
0.0268463	0.0268468	0.0268503	0.0268548	0.0268589	0.0268624	0.0268653	0.0268676	0.0268694	0.0268708	0.0268717	0.0268723	0.0268725	0.0268727	0.0268725	0.0268723	0.0268718	0.0268713	0.0268707	0.02687	0.0268693	0.0268685	0.0268677	0.0268669	0.0268661	0.0268652	0.0268644	0.0268636	0.0268628	0.026862	0.0268613	0.0268606	0.0268599	0.0268592	0.0268585	0.0268579	0.0268573	0.0268567	0.0268561	0.0268556	0.0268551	0.0268546	0.0268541	0.0268537	0.0268533	0.0268529	0.0268525	0.0268521	0.0268518	0.0268515
0.0308966	0.030897	0.0308998	0.0309033	0.0309066	0.0309095	0.0309117	0.0309134	0.0309146	0.0309154	0.0309158	0.0309159	0.0309156	0.0309151	0.0309144	0.0309136	0.0309127	0.0309117	0.0309107	0.0309096	0.0309086	0.0309075	0.0309065	0.0309056	0.0309047	0.0309038	0.030903	0.0309023	0.0309016	0.030901	0.0309005	0.0308999	0.0308995	0.0308991	0.0308988	0.0308985	0.0308981	0.0308979	0.0308977	0.0308975	0.0308974	0.0308973	0.0308971	0.0308971	0.030897	0.0308969	0.0308968	0.0308968	0.0308968	0.0308967
0.0131673	0.0131674	0.0131714	0.0131841	0.0132046	0.0132293	0.0132547	0.0132779	0.0132973	0.0133114	0.0133197	0.0133216	0.0133179	0.0133084	0.0132941	0.0132763	0.0132557	0.0132335	0.0132108	0.0131888	0.0131684	0.0131504	0.0131354	0.0131239	0.0131162	0.0131121	0.0131115	0.0131144	0.01312	0.0131276	0.0131368	0.0131469	0.0131574	0.0131677	0.0131774	0.0131855	0.0131922	0.0131974	0.0132008	0.0132019	0.0132014	0.0131995	0.013196	0.0131913	0.013186	0.0131803	0.0131744	0.0131687	0.0131635	0.0131587
0.0206971	0.0206973	0.0206986	0.0207002	0.0207017	0.0207029	0.0207039	0.0207047	0.0207053	0.0207056	0.0207059	0.020706	0.0207059	0.0207058	0.0207056	0.0207054	0.0207051	0.0207048	0.0207044	0.020704	0.0207037	0.0207033	0.0207029	0.0207025	0.0207022	0.0207018	0.0207015	0.0207011	0.0207008	0.0207005	0.0207003	0.0207	0.0206998	0.0206996	0.0206993	0.0206992	0.020699	0.0206988	0.0206987	0.0206985	0.0206984	0.0206983	0.0206982	0.020698	0.0206979	0.0206979	0.0206978	0.0206977	0.0206977	0.0206976
0.0114384	0.0114396	0.0114602	0.0115077	0.011565	0.0116203	0.0116684	0.0117078	0.0117388	0.0117618	0.0117776	0.011787	0.0117913	0.0117908	0.0117866	0.0117789	0.011769	0.011757	0.0117435	0.0117289	0.0117136	0.0116977	0.0116818	0.011666	0.0116503	0.0116351	0.0116204	0.0116062	0.0115929	0.0115801	0.011568	0.0115569	0.0115462	0.0115365	0.0115274	0.0115189	0.0115113	0.011504	0.0114976	0.0114916	0.0114862	0.0114813	0.0114767	0.0114729	0.0114691	0.0114659	0.0114629	0.0114602	0.0114578	0.0114556
0.0397221	0.0397226	0.0397262	0.0397308	0.0397351	0.0397388	0.0397418	0.0397442	0.039746	0.0397473	0.0397482	0.0397487	0.039749	0.0397489	0.0397485	0.0397481	0.0397474	0.0397467	0.0397459	0.039745	0.039744	0.0397431	0.0397421	0.0397411	0.0397401	0.0397391	0.0397382	0.0397373	0.0397364	0.0397355	0.0397347	0.0397339	0.0397332	0.0397324	0.0397317	0.0397311	0.0397305	0.0397299	0.0397294	0.0397288	0.0397284	0.039728	0.0397275	0.0397271	0.0397268	0.0397264	0.0397261	0.0397258	0.0397255	0.0397253
0.0152798	0.0152896	0.0153489	0.01542	0.0154838	0.015537	0.0155792	0.0156117	0.0156352	0.0156515	0.0156617	0.0156663	0.0156668	0.0156638	0.0156581	0.01565	0.0156403	0.0156293	0.0156172	0.0156045	0.0155913	0.0155778	0.0155642	0.0155507	0.0155373	0.0155242	0.0155114	0.0154988	0.0154869	0.0154753	0.015464	0.0154535	0.0154431	0.0154335	0.0154241	0.0154155	0.015407	0.0153992	0.0153916	0.0153846	0.0153779	0.0153717	0.0153658	0.0153604	0.015355	0.0153502	0.0153456	0.0153411	0.0153372	0.0153334
0.0168353	0.0168383	0.0168802	0.0169608	0.0170475	0.0171259	0.0171914	0.0172431	0.017282	0.017309	0.0173249	0.0173321	0.0173316	0.0173238	0.0173111	0.0172936	0.0172734	0.0172509	0.0172267	0.0172014	0.0171758	0.0171503	0.0171253	0.0171008	0.0170777	0.0170555	0.0170342	0.017015	0.0169968	0.0169796	0.0169644	0.0169503	0.016937	0.0169257	0.0169151	0.0169054	0.0168971	0.0168894	0.0168827	0.0168767	0.0168712	0.0168667	0.0168626	0.0168591	0.0168558	0.0168531	0.0168506	0.0168486	0.0168467	0.0168452
0.0349175	0.034918	0.0349211	0.0349252	0.034929	0.0349323	0.034935	0.0349371	0.0349388	0.03494	0.0349408	0.0349413	0.0349415	0.0349415	0.0349413	0.034941	0.0349405	0.0349399	0.0349392	0.0349385	0.0349377	0.0349369	0.0349361	0.0349353	0.0349345	0.0349337	0.0349328	0.0349321	0.0349313	0.0349305	0.0349298	0.0349291	0.0349285	0.0349278	0.0349272	0.0349266	0.0349261	0.0349255	0.034925	0.0349246	0.0349241	0.0349237	0.0349233	0.0349229	0.0349226	0.0349222	0.0349219	0.0349217	0.0349214	0.0349211
0.0140048	0.0140052	0.0140144	0.0140439	0.0140911	0.0141483	0.0142075	0.0142636	0.0143135	0.0143558	0.01439	0.0144168	0.0144361	0.0144494	0.0144568	0.0144593	0.0144579	0.014453	0.0144454	0.0144354	0.0144236	0.0144103	0.0143959	0.0143808	0.014365	0.014349	0.0143328	0.0143167	0.0143007	0.0142849	0.0142696	0.0142545	0.0142401	0.0142261	0.0142126	0.0141999	0.0141874	0.0141758	0.0141646	0.0141541	0.0141441	0.0141347	0.0141258	0.0141173	0.0141095	0.014102	0.0140952	0.0140887	0.0140826	0.014077
0.0126071	0.0126072	0.0126082	0.0126126	0.0126223	0.0126385	0.0126617	0.0126913	0.012727	0.012768	0.0128128	0.0128604	0.0129098	0.0129598	0.0130095	0.0130579	0.0131044	0.0131482	0.0131886	0.0132251	0.0132576	0.0132855	0.0133093	0.0133289	0.0133443	0.013355	0.0133611	0.0133634	0.0133621	0.0133578	0.0133493	0.013338	0.0133245	0.0133086	0.0132901	0.0132702	0.0132489	0.013226	0.0132023	0.0131781	0.0131531	0.0131279	0.0131026	0.0130773	0.0130523	0.0130276	0.0130034	0.0129798	0.012957	0.0129345
0.0305349	0.0305349	0.030535	0.0305352	0.0305357	0.0305364	0.0305374	0.0305387	0.0305402	0.0305419	0.0305437	0.0305455	0.0305474	0.0305492	0.0305509	0.0305525	0.0305541	0.0305554	0.0305566	0.0305576	0.0305584	0.030559	0.0305594	0.0305597	0.0305598	0.0305597	0.0305596	0.0305591	0.0305587	0.0305581	0.0305574	0.0305567	0.0305559	0.030555	0.0305541	0.0305531	0.0305521	0.030551	0.03055	0.030549	0.0305479	0.0305469	0.0305459	0.0305449	0.030544	0.0305431	0.0305422	0.0305413	0.0305405	0.0305398
0.0063292	0.00632931	0.00633183	0.00634246	0.00636595	0.00640479	0.00645896	0.00652783	0.0066091	0.00669981	0.00679626	0.00689445	0.00699025	0.00708028	0.00715919	0.00722465	0.00727407	0.0073055	0.00731773	0.00731028	0.00728163	0.00723541	0.0071738	0.00709959	0.00701602	0.00692658	0.00683485	0.00674473	0.00665947	0.00658177	0.00651373	0.00645683	0.00641191	0.0063792	0.00635837	0.00634859	0.00634868	0.00635753	0.00637293	0.00639288	0.00641564	0.00643947	0.00646274	0.00648404	0.00650217	0.00651613	0.00652543	0.00652963	0.00652863	0.00652259
0.0146508	0.0146509	0.0146528	0.0146611	0.0146784	0.0147062	0.0147441	0.0147907	0.0148439	0.0149019	0.0149622	0.0150231	0.0150829	0.0151402	0.0151937	0.0152424	0.0152861	0.0153238	0.015356	0.0153826	0.0154034	0.0154189	0.0154291	0.015434	0.0154341	0.0154303	0.0154232	0.0154128	0.0153996	0.0153834	0.0153653	0.0153455	0.0153244	0.015302	0.0152789	0.0152553	0.0152311	0.0152069	0.0151826	0.0151586	0.0151347	0.0151114	0.0150885	0.015066	0.0150447	0.0150235	0.0150033	0.0149837	0.0149647	0.014947
0.0119683	0.0119683	0.0119696	0.0119752	0.0119873	0.012007	0.0120349	0.0120702	0.0121116	0.0121576	0.0122071	0.0122579	0.0123087	0.0123578	0.0124043	0.012447	0.0124852	0.0125181	0.0125452	0.0125658	0.0125806	0.0125901	0.0125945	0.0125934	0.0125867	0.0125761	0.0125621	0.012545	0.0125244	0.0125019	0.012478	0.0124528	0.0124265	0.0124	0.0123735	0.012347	0.0123213	0.0122962	0.0122716	0.0122486	0.0122264	0.0122051	0.0121855	0.0121669	0.0121493	0.0121335	0.0121187	0.0121052	0.0120918	0.0120808
0.00816478	0.00816517	0.0081757	0.00822199	0.00832409	0.00849297	0.0087325	0.00903991	0.00940601	0.00981824	0.0102615	0.0107188	0.0111701	0.0115969	0.0119771	0.0122981	0.0125468	0.0127063	0.0127669	0.0127397	0.0126168	0.0124139	0.0121413	0.0118159	0.0114577	0.0110863	0.0107195	0.0103725	0.0100582	0.00978478	0.00955721	0.00937749	0.00924149	0.0091499	0.00909398	0.00906677	0.00906411	0.0090763	0.00909906	0.00912524	0.00915011	0.00916984	0.0091819	0.00918278	0.00917222	0.00915048	0.00911767	0.00907389	0.00902108	0.00896146
0.0356315	0.0356324	0.0356385	0.0356465	0.0356539	0.0356604	0.0356658	0.0356701	0.0356736	0.0356762	0.0356782	0.0356795	0.0356804	0.0356807	0.0356807	0.0356804	0.0356798	0.0356791	0.0356781	0.035677	0.0356758	0.0356744	0.035673	0.0356715	0.03567	0.0356685	0.035667	0.0356655	0.035664	0.0356625	0.035661	0.0356596	0.0356582	0.0356569	0.0356556	0.0356543	0.0356531	0.035652	0.0356508	0.0356497	0.0356488	0.0356478	0.0356468	0.0356459	0.0356451	0.0356443	0.0356435	0.0356428	0.0356421	0.0356414
0.0122104	0.0122113	0.0122288	0.0122722	0.0123284	0.0123849	0.0124355	0.0124774	0.0125103	0.0125346	0.0125508	0.0125595	0.0125628	0.0125603	0.012554	0.0125438	0.0125311	0.0125165	0.0125005	0.0124835	0.0124661	0.0124484	0.0124309	0.0124138	0.0123971	0.0123813	0.0123663	0.0123518	0.0123386	0.0123262	0.0123145	0.0123041	0.0122944	0.0122853	0.0122774	0.01227	0.0122633	0.0122574	0.0122519	0.0122472	0.0122429	0.0122389	0.0122357	0.0122325	0.0122299	0.0122275	0.0122254	0.0122235	0.0122219	0.0122205
0.0128005	0.0128073	0.0128478	0.0128957	0.0129383	0.0129735	0.0130007	0.0130208	0.0130344	0.0130425	0.0130457	0.0130449	0.013041	0.0130345	0.0130261	0.0130161	0.013005	0.0129933	0.0129811	0.0129689	0.0129567	0.0129448	0.0129332	0.0129222	0.0129117	0.0129017	0.0128924	0.0128837	0.0128755	0.0128681	0.0128613	0.0128548	0.0128492	0.0128439	0.0128391	0.012835	0.012831	0.0128276	0.0128243	0.0128217	0.012819	0.0128169	0.0128148	0.0128132	0.0128115	0.0128102	0.0128089	0.0128081	0.0128072	0.0128063
0.0121693	0.0121714	0.0122001	0.0122532	0.012309	0.0123588	0.0124001	0.0124326	0.0124571	0.012474	0.0124845	0.0124897	0.0124896	0.0124863	0.0124797	0.0124707	0.0124596	0.0124472	0.0124336	0.0124193	0.0124048	0.0123902	0.0123757	0.0123615	0.0123475	0.0123343	0.0123215	0.0123093	0.012298	0.0122871	0.012277	0.0122677	0.0122587	0.0122507	0.0122432	0.0122362	0.01223	0.0122241	0.0122188	0.0122141	0.0122096	0.0122056	0.012202	0.0121985	0.0121956	0.0121928	0.0121905	0.0121881	0.0121863	0.0121844
0.0162846	0.0162847	0.0162871	0.0162971	0.0163177	0.0163495	0.0163911	0.0164404	0.016495	0.0165518	0.0166088	0.016664	0.0167156	0.0167628	0.016805	0.0168407	0.0168701	0.0168938	0.0169116	0.0169237	0.0169304	0.0169323	0.0169296	0.0169233	0.0169136	0.0169004	0.0168848	0.0168673	0.0168482	0.0168277	0.0168063	0.0167841	0.0167616	0.016739	0.0167163	0.0166939	0.0166717	0.0166502	0.0166292	0.0166086	0.0165891	0.0165703	0.0165522	0.0165348	0.0165184	0.0165025	0.0164879	0.0164735	0.0164606	0.0164477
0.0302676	0.0302677	0.0302685	0.0302696	0.0302706	0.0302714	0.030272	0.0302725	0.0302727	0.0302727	0.0302725	0.0302722	0.0302717	0.0302711	0.0302705	0.0302699	0.0302693	0.0302687	0.0302682	0.0302677	0.0302673	0.030267	0.0302668	0.0302666	0.0302666	0.0302666	0.0302666	0.0302668	0.0302669	0.030267	0.0302672	0.0302674	0.0302675	0.0302677	0.0302678	0.0302679	0.0302679	0.030268	0.030268	0.030268	0.030268	0.030268	0.0302679	0.0302678	0.0302678	0.0302677	0.0302676	0.0302676	0.0302675	0.0302675
0.0139208	0.0139209	0.0139232	0.0139275	0.0139321	0.0139362	0.0139396	0.0139424	0.0139446	0.0139461	0.0139473	0.013948	0.0139483	0.0139484	0.0139481	0.0139477	0.0139471	0.0139463	0.0139455	0.0139445	0.0139435	0.0139424	0.0139412	0.0139401	0.0139389	0.0139378	0.0139366	0.0139355	0.0139344	0.0139333	0.0139323	0.0139313	0.0139303	0.0139294	0.0139285	0.0139277	0.013927	0.0139262	0.0139256	0.0139249	0.0139243	0.0139238	0.0139233	0.0139228	0.0139224	0.0139221	0.0139217	0.0139213	0.0139211	0.0139209
0.0128524	0.0128528	0.0128655	0.0129153	0.0130152	0.0131634	0.0133504	0.0135621	0.0137851	0.0140057	0.0142127	0.014397	0.0145495	0.0146696	0.0147524	0.0147976	0.0148065	0.014784	0.0147296	0.014649	0.014548	0.0144311	0.0143025	0.014167	0.0140284	0.0138909	0.0137574	0.0136305	0.013512	0.0134032	0.0133049	0.0132177	0.0131416	0.0130762	0.013021	0.0129768	0.0129399	0.01291	0.0128875	0.0128717	0.0128601	0.0128523	0.012848	0.0128467	0.0128471	0.0128487	0.0128514	0.0128547	0.0128581	0.0128615
0.0171165	0.0171165	0.0171169	0.0171183	0.0171206	0.0171238	0.0171274	0.0171311	0.0171346	0.0171378	0.0171407	0.017143	0.0171449	0.0171464	0.0171474	0.0171481	0.0171484	0.0171484	0.0171482	0.0171478	0.0171472	0.0171465	0.0171456	0.0171446	0.0171436	0.0171425	0.0171413	0.0171402	0.017139	0.0171378	0.0171366	0.0171354	0.0171343	0.0171332	0.0171321	0.017131	0.01713	0.0171291	0.0171281	0.0171272	0.0171263	0.0171256	0.0171248	0.0171241	0.0171233	0.0171227	0.0171221	0.0171216	0.017121	0.0171205
0.0224184	0.0224187	0.0224205	0.0224228	0.0224249	0.0224266	0.0224281	0.0224292	0.0224301	0.0224306	0.022431	0.0224312	0.0224312	0.0224311	0.0224309	0.0224306	0.0224302	0.0224298	0.0224293	0.0224288	0.0224283	0.0224278	0.0224273	0.0224268	0.0224263	0.0224258	0.0224253	0.0224249	0.0224244	0.022424	0.0224236	0.0224232	0.0224229	0.0224225	0.0224222	0.0224219	0.0224216	0.0224214	0.0224212	0.0224209	0.0224207	0.0224206	0.0224204	0.0224202	0.02242	0.0224199	0.0224198	0.0224196	0.0224195	0.0224194
0.00985527	0.00986135	0.00993099	0.0100425	0.0101515	0.0102451	0.0103202	0.0103772	0.0104169	0.0104414	0.0104518	0.01045	0.0104391	0.0104201	0.0103944	0.010364	0.0103306	0.0102952	0.0102588	0.0102224	0.0101866	0.0101523	0.0101195	0.0100886	0.0100599	0.010034	0.0100103	0.0099888	0.0099695	0.00995243	0.00993775	0.00992474	0.0099133	0.00990351	0.00989541	0.0098884	0.0098824	0.00987741	0.00987353	0.00987006	0.00986732	0.00986513	0.00986323	0.0098619	0.00986075	0.00985984	0.00985918	0.00985861	0.00985822	0.00985791
0.0489605	0.0489611	0.0489653	0.0489709	0.0489763	0.048981	0.048985	0.0489882	0.0489907	0.0489927	0.0489942	0.0489953	0.0489959	0.0489962	0.0489962	0.0489959	0.0489955	0.0489948	0.048994	0.0489931	0.0489921	0.0489909	0.0489898	0.0489885	0.0489873	0.048986	0.0489847	0.0489834	0.0489821	0.0489809	0.0489796	0.0489784	0.0489772	0.0489761	0.048975	0.048974	0.048973	0.048972	0.0489711	0.0489702	0.0489694	0.0489687	0.048968	0.0489673	0.0489666	0.0489661	0.0489655	0.048965	0.0489645	0.0489641
0.0114991	0.0115017	0.0115311	0.0115778	0.0116235	0.0116629	0.0116949	0.0117198	0.0117376	0.0117499	0.0117563	0.0117586	0.0117565	0.0117518	0.0117445	0.0117353	0.0117245	0.0117126	0.0117001	0.0116872	0.0116743	0.0116614	0.0116489	0.0116366	0.0116251	0.0116139	0.0116034	0.0115937	0.0115844	0.0115761	0.0115683	0.0115611	0.0115546	0.0115486	0.0115432	0.0115383	0.0115338	0.01153	0.0115264	0.0115232	0.0115204	0.0115179	0.0115156	0.0115137	0.0115118	0.0115103	0.0115089	0.0115077	0.0115066	0.0115057
0.0124744	0.0124747	0.0124839	0.0125174	0.0125781	0.0126607	0.0127557	0.0128544	0.0129494	0.013035	0.0131076	0.0131651	0.0132059	0.013231	0.0132395	0.0132344	0.0132171	0.0131876	0.0131497	0.0131048	0.0130551	0.0130023	0.0129479	0.0128935	0.0128402	0.0127891	0.0127411	0.0126965	0.012656	0.0126195	0.0125874	0.0125595	0.0125356	0.012516	0.0125009	0.0124874	0.0124777	0.0124704	0.0124647	0.0124619	0.0124599	0.0124595	0.0124599	0.012461	0.0124628	0.0124648	0.012467	0.0124692	0.0124714	0.0124734
0.0109919	0.010992	0.0109927	0.010996	0.0110033	0.0110153	0.0110324	0.0110542	0.0110806	0.0111107	0.0111435	0.0111782	0.0112141	0.0112502	0.0112858	0.0113203	0.011353	0.0113833	0.011411	0.0114357	0.0114571	0.0114751	0.0114897	0.0115007	0.0115086	0.0115137	0.0115153	0.0115138	0.0115099	0.0115038	0.0114952	0.0114841	0.0114725	0.0114583	0.0114438	0.0114276	0.0114111	0.0113937	0.011376	0.0113581	0.0113401	0.0113221	0.0113044	0.0112868	0.0112698	0.011253	0.011237	0.0112211	0.0112064	0.0111918
0.0346366	0.0346371	0.0346399	0.0346437	0.0346473	0.0346504	0.0346529	0.034655	0.0346566	0.0346577	0.0346586	0.0346591	0.0346593	0.0346593	0.0346591	0.0346587	0.0346581	0.0346573	0.0346565	0.0346557	0.0346546	0.0346536	0.0346525	0.0346514	0.0346502	0.0346491	0.0346479	0.0346468	0.0346457	0.0346446	0.0346435	0.0346426	0.0346416	0.0346406	0.0346398	0.034639	0.0346381	0.0346374	0.0346368	0.0346362	0.0346356	0.0346352	0.0346347	0.0346343	0.034634	0.0346337	0.0346334	0.0346332	0.0346331	0.034633
0.0301769	0.030177	0.0301781	0.0301801	0.0301824	0.0301844	0.0301862	0.0301877	0.0301888	0.0301897	0.0301903	0.0301908	0.030191	0.0301911	0.030191	0.0301909	0.0301906	0.0301903	0.0301899	0.0301893	0.0301888	0.0301882	0.0301876	0.030187	0.0301863	0.0301857	0.030185	0.0301844	0.0301837	0.0301831	0.0301825	0.0301819	0.0301813	0.0301807	0.0301802	0.0301797	0.0301792	0.0301788	0.0301784	0.030178	0.0301776	0.0301773	0.030177	0.0301767	0.0301765	0.0301762	0.030176	0.0301759	0.0301757	0.0301756
0.0163946	0.0164116	0.0165149	0.0166388	0.0167493	0.01684	0.0169096	0.0169598	0.0169919	0.0170088	0.0170126	0.0170055	0.0169891	0.0169662	0.0169379	0.0169058	0.0168713	0.0168353	0.016799	0.0167631	0.0167282	0.0166944	0.0166623	0.0166327	0.016605	0.0165791	0.0165557	0.0165348	0.0165156	0.0164982	0.0164833	0.0164699	0.0164579	0.0164478	0.016439	0.0164312	0.0164246	0.0164192	0.0164142	0.0164104	0.0164069	0.0164043	0.016402	0.0164001	0.0163986	0.0163974	0.0163965	0.0163957	0.0163952	0.0163948
0.0115595	0.0115632	0.0115867	0.0116151	0.0116405	0.0116616	0.011678	0.0116903	0.0116987	0.0117037	0.0117057	0.0117055	0.0117034	0.0116996	0.0116947	0.0116887	0.0116822	0.0116751	0.0116678	0.0116604	0.011653	0.0116458	0.0116388	0.0116321	0.0116257	0.0116197	0.011614	0.0116088	0.0116039	0.0115993	0.0115952	0.0115914	0.011588	0.0115848	0.011582	0.0115794	0.0115771	0.0115751	0.0115732	0.0115716	0.0115701	0.0115688	0.0115676	0.0115666	0.0115657	0.011565	0.0115643	0.0115637	0.0115631	0.0115627
0.0206971	0.0206973	0.0206986	0.0207002	0.0207017	0.0207029	0.0207039	0.0207047	0.0207053	0.0207056	0.0207059	0.020706	0.0207059	0.0207058	0.0207056	0.0207054	0.0207051	0.0207048	0.0207044	0.020704	0.0207037	0.0207033	0.0207029	0.0207025	0.0207022	0.0207018	0.0207015	0.0207011	0.0207008	0.0207005	0.0207003	0.0207	0.0206998	0.0206996	0.0206993	0.0206992	0.020699	0.0206988	0.0206987	0.0206985	0.0206984	0.0206983	0.0206982	0.020698	0.0206979	0.0206979	0.0206978	0.0206977	0.0206977	0.0206976
0.0119867	0.0119872	0.0119963	0.0120203	0.0120527	0.0120864	0.0121173	0.0121436	0.0121647	0.0121807	0.012192	0.0121991	0.0122022	0.0122025	0.0122002	0.0121955	0.0121891	0.0121813	0.0121728	0.0121633	0.0121536	0.0121436	0.0121335	0.0121234	0.0121137	0.0121041	0.012095	0.0120863	0.0120779	0.0120702	0.0120627	0.012056	0.0120494	0.0120437	0.0120381	0.0120333	0.0120285	0.0120244	0.0120205	0.0120171	0.0120139	0.0120112	0.0120084	0.0120062	0.012004	0.0120022	0.0120005	0.0119989	0.0119976	0.0119963
0.018755	0.018755	0.0187561	0.0187609	0.0187711	0.0187874	0.0188098	0.0188372	0.0188685	0.0189026	0.0189377	0.0189728	0.0190068	0.0190385	0.0190669	0.0190918	0.0191126	0.0191289	0.0191407	0.019148	0.0191506	0.0191497	0.019144	0.019135	0.0191233	0.019109	0.0190923	0.0190737	0.0190539	0.0190333	0.0190121	0.0189907	0.0189695	0.0189486	0.0189286	0.0189094	0.0188909	0.0188739	0.0188583	0.0188432	0.0188303	0.0188179	0.0188074	0.0187977	0.0187893	0.0187821	0.0187757	0.0187706	0.018766	0.0187627
0.0112725	0.0112726	0.0112751	0.0112838	0.0112992	0.0113198	0.0113429	0.0113664	0.0113888	0.0114087	0.0114256	0.0114392	0.0114496	0.0114569	0.0114609	0.0114624	0.0114616	0.0114589	0.0114546	0.0114489	0.0114423	0.0114348	0.0114269	0.0114186	0.0114101	0.0114016	0.0113931	0.0113848	0.0113768	0.0113689	0.0113616	0.0113545	0.0113479	0.0113416	0.0113356	0.0113302	0.011325	0.0113203	0.0113159	0.0113119	0.0113082	0.0113048	0.0113017	0.0112988	0.0112962	0.0112939	0.0112917	0.0112898	0.0112879	0.0112864
0.017853	0.017854	0.0178709	0.0179104	0.0179588	0.0180059	0.0180473	0.0180812	0.0181077	0.0181267	0.0181397	0.0181466	0.0181488	0.0181463	0.0181408	0.0181324	0.0181214	0.0181089	0.0180953	0.0180808	0.0180659	0.0180509	0.0180361	0.0180214	0.0180074	0.0179937	0.0179811	0.0179688	0.0179577	0.0179471	0.0179373	0.0179284	0.0179201	0.0179128	0.0179058	0.0178999	0.0178942	0.0178894	0.0178849	0.017881	0.0178775	0.0178744	0.0178717	0.0178692	0.0178672	0.0178653	0.0178638	0.0178624	0.017861	0.0178601
[truncated: 405 more rows]
[truncated: 47 more columns]

## Sheet: Sim_d3
0.0169442	0.0169452	0.0169692	0.0170546	0.0172049	0.0174014	0.0176214	0.0178444	0.0180555	0.0182454	0.0184102	0.0185467	0.0186549	0.0187379	0.0187976	0.0188346	0.0188543	0.0188563	0.0188452	0.0188229	0.018791	0.0187507	0.0187038	0.0186519	0.0185961	0.0185374	0.0184767	0.0184147	0.0183521	0.0182894	0.018227	0.0181656	0.0181052	0.018046	0.0179882	0.0179326	0.0178787	0.0178261	0.0177765	0.0177284	0.0176819	0.0176386	0.0175966	0.0175564	0.0175193	0.0174827	0.0174494	0.0174167	0.0173867	0.0173578
[truncated: 599 more rows]
[truncated: 47 more columns]

[truncated: 18 more sheets: Sim_d4, Sim_d5, Sim_d6, Sim_d7, Sim_d8, Sim_d9, Sim_d10, Sim_d11, Sim_d12, Sim_d13, Sim_d14, Sim_d15, Sim_d16, Sim_d17, Sim_d18, Sim_d19, Sim_d20, Sim_d21]
