# Supplementary material for: Modeling heterogeneous signaling dynamics of macrophages reveals principles of information transmission in stimulus responses
Source: Nat Commun. 2025 Jul 1;16:5986. doi: 10.1038/s41467-025-60901-3 (PMC12218168; doi:10.1038/s41467-025-60901-3)
Supplement: Supplementary file 6 — Source Data [file 41467_2025_60901_MOESM6_ESM.zip › source_data/Figure3_Pam3CSK.xlsx]

## Sheet: Sim_d1
0.0111496	0.0111496	0.0111496	0.0111496	0.0111496	0.0111496	0.0111496	0.0111496	0.0111496	0.0111496	0.0111496	0.0111496	0.0111496	0.0111496	0.0111496	0.0111496	0.0111496	0.0111496	0.0111496	0.0111496	0.0111496	0.0111496	0.0111496	0.0111496	0.0111496	0.0111496	0.0111496	0.0111496	0.0111496	0.0111496	0.0111496	0.0111496	0.0111496	0.0111496	0.0111496	0.0111496	0.0111496	0.0111496	0.0111496	0.0111496	0.0111496	0.0111496	0.0111496	0.0111496	0.0111496	0.0111496	0.0111496	0.0111496	0.0111496	0.0111496
0.009797	0.009797	0.009797	0.009797	0.009797	0.009797	0.009797	0.009797	0.009797	0.009797	0.009797	0.009797	0.009797	0.00979701	0.00979701	0.00979701	0.00979701	0.00979701	0.00979701	0.00979701	0.00979702	0.00979702	0.00979702	0.00979702	0.00979702	0.00979703	0.00979703	0.00979703	0.00979703	0.00979704	0.00979704	0.00979704	0.00979704	0.00979704	0.00979704	0.00979705	0.00979705	0.00979705	0.00979705	0.00979705	0.00979705	0.00979705	0.00979705	0.00979705	0.00979705	0.00979705	0.00979705	0.00979705	0.00979705	0.00979705
0.0110746	0.0110746	0.0110746	0.0110746	0.0110746	0.0110746	0.0110746	0.0110746	0.0110746	0.0110746	0.0110746	0.0110746	0.0110746	0.0110746	0.0110746	0.0110746	0.0110746	0.0110746	0.0110746	0.0110746	0.0110746	0.0110746	0.0110746	0.0110746	0.0110746	0.0110746	0.0110746	0.0110746	0.0110746	0.0110746	0.0110746	0.0110746	0.0110746	0.0110746	0.0110746	0.0110746	0.0110746	0.0110746	0.0110746	0.0110746	0.0110746	0.0110746	0.0110746	0.0110746	0.0110746	0.0110746	0.0110746	0.0110746	0.0110746	0.0110746
0.0217124	0.0217124	0.0217124	0.0217124	0.0217124	0.0217124	0.0217124	0.0217124	0.0217124	0.0217124	0.0217124	0.0217124	0.0217124	0.0217124	0.0217124	0.0217124	0.0217124	0.0217124	0.0217124	0.0217124	0.0217124	0.0217124	0.0217124	0.0217124	0.0217124	0.0217124	0.0217124	0.0217124	0.0217124	0.0217124	0.0217124	0.0217124	0.0217124	0.0217124	0.0217124	0.0217124	0.0217124	0.0217124	0.0217124	0.0217124	0.0217124	0.0217124	0.0217124	0.0217124	0.0217124	0.0217124	0.0217124	0.0217124	0.0217124	0.0217124
0.0163841	0.0163841	0.0163841	0.0163841	0.0163841	0.0163841	0.0163841	0.0163841	0.0163841	0.0163841	0.0163841	0.0163841	0.0163841	0.0163841	0.0163841	0.0163841	0.0163841	0.0163841	0.0163841	0.0163841	0.0163841	0.0163841	0.0163841	0.0163841	0.0163841	0.0163841	0.0163841	0.0163841	0.0163841	0.0163841	0.0163841	0.0163841	0.0163841	0.0163841	0.0163841	0.0163841	0.0163841	0.0163841	0.0163841	0.0163841	0.0163841	0.0163841	0.0163841	0.0163841	0.0163841	0.0163841	0.0163841	0.0163841	0.0163841	0.0163841
0.0218725	0.0218725	0.0218725	0.0218725	0.0218725	0.0218725	0.0218725	0.0218725	0.0218725	0.0218725	0.0218725	0.0218725	0.0218725	0.0218725	0.0218725	0.0218725	0.0218725	0.0218725	0.0218725	0.0218725	0.0218725	0.0218725	0.0218725	0.0218725	0.0218725	0.0218725	0.0218725	0.0218725	0.0218725	0.0218725	0.0218725	0.0218725	0.0218725	0.0218725	0.0218725	0.0218725	0.0218725	0.0218725	0.0218725	0.0218725	0.0218725	0.0218725	0.0218725	0.0218725	0.0218725	0.0218725	0.0218725	0.0218725	0.0218725	0.0218725
0.012524	0.012524	0.012524	0.012524	0.012524	0.012524	0.012524	0.012524	0.012524	0.012524	0.012524	0.012524	0.012524	0.012524	0.012524	0.012524	0.012524	0.012524	0.012524	0.012524	0.012524	0.012524	0.012524	0.012524	0.012524	0.012524	0.012524	0.012524	0.012524	0.012524	0.012524	0.012524	0.012524	0.012524	0.012524	0.012524	0.012524	0.012524	0.012524	0.012524	0.012524	0.012524	0.012524	0.012524	0.012524	0.012524	0.012524	0.012524	0.012524	0.012524
0.0234547	0.0234547	0.0234547	0.0234547	0.0234547	0.0234547	0.0234547	0.0234547	0.0234547	0.0234547	0.0234547	0.0234547	0.0234547	0.0234547	0.0234547	0.0234547	0.0234547	0.0234547	0.0234547	0.0234547	0.0234547	0.0234547	0.0234547	0.0234547	0.0234547	0.0234547	0.0234547	0.0234547	0.0234547	0.0234547	0.0234547	0.0234547	0.0234547	0.0234547	0.0234547	0.0234547	0.0234547	0.0234547	0.0234547	0.0234547	0.0234547	0.0234547	0.0234547	0.0234547	0.0234547	0.0234547	0.0234547	0.0234547	0.0234547	0.0234547
0.0139787	0.0139787	0.0139787	0.0139787	0.0139787	0.0139787	0.0139787	0.0139787	0.0139787	0.0139787	0.0139787	0.0139787	0.0139787	0.0139787	0.0139787	0.0139787	0.0139787	0.0139787	0.0139787	0.0139787	0.0139787	0.0139787	0.0139787	0.0139787	0.0139787	0.0139787	0.0139787	0.0139787	0.0139787	0.0139787	0.0139787	0.0139787	0.0139787	0.0139787	0.0139787	0.0139787	0.0139787	0.0139787	0.0139787	0.0139787	0.0139787	0.0139787	0.0139787	0.0139787	0.0139787	0.0139787	0.0139787	0.0139787	0.0139787	0.0139787
0.0172869	0.0172869	0.0172869	0.0172869	0.0172869	0.0172869	0.0172869	0.0172869	0.0172869	0.0172869	0.0172869	0.0172869	0.0172869	0.0172869	0.0172869	0.0172869	0.0172869	0.0172869	0.0172869	0.0172869	0.0172869	0.0172869	0.0172869	0.0172869	0.0172869	0.0172869	0.0172869	0.0172869	0.0172869	0.0172869	0.0172869	0.0172869	0.0172869	0.0172869	0.0172869	0.0172869	0.0172869	0.0172869	0.0172869	0.0172869	0.0172869	0.0172869	0.0172869	0.0172869	0.0172869	0.0172869	0.0172869	0.0172869	0.0172869	0.0172869
0.0187091	0.0187091	0.0187091	0.0187091	0.0187091	0.0187091	0.0187091	0.0187091	0.0187091	0.0187091	0.0187091	0.0187091	0.0187091	0.0187091	0.0187091	0.0187091	0.0187091	0.0187091	0.0187091	0.0187091	0.0187091	0.0187091	0.0187091	0.0187091	0.0187091	0.0187091	0.0187091	0.0187091	0.0187091	0.0187091	0.0187091	0.0187091	0.0187091	0.0187091	0.0187091	0.0187091	0.0187091	0.0187091	0.0187091	0.0187091	0.0187091	0.0187091	0.0187091	0.0187091	0.0187091	0.0187091	0.0187091	0.0187091	0.0187091	0.0187091
0.0146602	0.0146602	0.0146602	0.0146602	0.0146602	0.0146602	0.0146602	0.0146602	0.0146602	0.0146602	0.0146602	0.0146602	0.0146602	0.0146602	0.0146602	0.0146602	0.0146602	0.0146602	0.0146602	0.0146602	0.0146602	0.0146602	0.0146602	0.0146602	0.0146602	0.0146602	0.0146602	0.0146602	0.0146602	0.0146602	0.0146602	0.0146602	0.0146602	0.0146602	0.0146602	0.0146602	0.0146602	0.0146602	0.0146602	0.0146602	0.0146602	0.0146602	0.0146602	0.0146602	0.0146602	0.0146602	0.0146602	0.0146602	0.0146602	0.0146602
0.0863392	0.0863392	0.0863392	0.0863392	0.0863392	0.0863392	0.0863392	0.0863392	0.0863392	0.0863392	0.0863392	0.0863392	0.0863392	0.0863392	0.0863392	0.0863392	0.0863392	0.0863392	0.0863392	0.0863392	0.0863392	0.0863392	0.0863392	0.0863392	0.0863392	0.0863392	0.0863392	0.0863392	0.0863392	0.0863392	0.0863392	0.0863392	0.0863392	0.0863392	0.0863392	0.0863392	0.0863392	0.0863392	0.0863392	0.0863392	0.0863392	0.0863392	0.0863392	0.0863392	0.0863392	0.0863392	0.0863392	0.0863392	0.0863392	0.0863392
0.0119452	0.0119452	0.0119452	0.0119452	0.0119452	0.0119452	0.0119452	0.0119452	0.0119452	0.0119452	0.0119452	0.0119452	0.0119452	0.0119452	0.0119452	0.0119452	0.0119452	0.0119452	0.0119452	0.0119452	0.0119452	0.0119452	0.0119452	0.0119452	0.0119452	0.0119452	0.0119452	0.0119452	0.0119452	0.0119452	0.0119452	0.0119452	0.0119452	0.0119452	0.0119452	0.0119452	0.0119452	0.0119452	0.0119452	0.0119452	0.0119452	0.0119452	0.0119452	0.0119452	0.0119452	0.0119452	0.0119452	0.0119452	0.0119452	0.0119452
0.0221296	0.0221296	0.0221296	0.0221296	0.0221296	0.0221296	0.0221296	0.0221296	0.0221296	0.0221296	0.0221296	0.0221296	0.0221296	0.0221296	0.0221296	0.0221296	0.0221296	0.0221296	0.0221296	0.0221296	0.0221296	0.0221296	0.0221296	0.0221296	0.0221296	0.0221296	0.0221296	0.0221296	0.0221296	0.0221296	0.0221296	0.0221296	0.0221296	0.0221296	0.0221296	0.0221296	0.0221296	0.0221296	0.0221296	0.0221296	0.0221296	0.0221296	0.0221296	0.0221296	0.0221296	0.0221296	0.0221296	0.0221296	0.0221296	0.0221296
0.0272645	0.0272645	0.0272645	0.0272645	0.0272645	0.0272645	0.0272645	0.0272645	0.0272645	0.0272645	0.0272645	0.0272645	0.0272645	0.0272645	0.0272645	0.0272645	0.0272645	0.0272645	0.0272645	0.0272645	0.0272645	0.0272645	0.0272645	0.0272645	0.0272645	0.0272645	0.0272645	0.0272645	0.0272645	0.0272645	0.0272645	0.0272645	0.0272645	0.0272645	0.0272645	0.0272645	0.0272645	0.0272645	0.0272645	0.0272645	0.0272645	0.0272645	0.0272645	0.0272645	0.0272645	0.0272645	0.0272645	0.0272645	0.0272645	0.0272645
0.0121345	0.0121345	0.0121345	0.0121345	0.0121345	0.0121345	0.0121345	0.0121345	0.0121345	0.0121345	0.0121345	0.0121345	0.0121345	0.0121345	0.0121345	0.0121345	0.0121345	0.0121345	0.0121345	0.0121345	0.0121345	0.0121345	0.0121345	0.0121345	0.0121345	0.0121345	0.0121345	0.0121345	0.0121345	0.0121345	0.0121345	0.0121345	0.0121345	0.0121345	0.0121345	0.0121345	0.0121345	0.0121345	0.0121345	0.0121345	0.0121345	0.0121345	0.0121345	0.0121345	0.0121345	0.0121345	0.0121345	0.0121345	0.0121345	0.0121345
0.0213722	0.0213722	0.0213722	0.0213722	0.0213722	0.0213722	0.0213722	0.0213722	0.0213722	0.0213722	0.0213722	0.0213722	0.0213722	0.0213722	0.0213722	0.0213722	0.0213722	0.0213722	0.0213722	0.0213722	0.0213722	0.0213722	0.0213722	0.0213722	0.0213722	0.0213722	0.0213722	0.0213722	0.0213722	0.0213722	0.0213722	0.0213722	0.0213722	0.0213722	0.0213722	0.0213722	0.0213722	0.0213722	0.0213722	0.0213722	0.0213722	0.0213722	0.0213722	0.0213722	0.0213722	0.0213722	0.0213722	0.0213722	0.0213722	0.0213722
0.0113956	0.0113956	0.0113956	0.0113956	0.0113956	0.0113956	0.0113956	0.0113956	0.0113956	0.0113956	0.0113956	0.0113956	0.0113956	0.0113956	0.0113956	0.0113956	0.0113956	0.0113956	0.0113956	0.0113956	0.0113956	0.0113956	0.0113956	0.0113956	0.0113956	0.0113956	0.0113956	0.0113956	0.0113956	0.0113956	0.0113956	0.0113956	0.0113956	0.0113956	0.0113956	0.0113956	0.0113956	0.0113956	0.0113956	0.0113956	0.0113956	0.0113956	0.0113956	0.0113956	0.0113956	0.0113956	0.0113956	0.0113956	0.0113956	0.0113956
0.0185257	0.0185257	0.0185257	0.0185257	0.0185257	0.0185257	0.0185257	0.0185257	0.0185257	0.0185257	0.0185257	0.0185257	0.0185257	0.0185257	0.0185257	0.0185257	0.0185257	0.0185257	0.0185257	0.0185257	0.0185257	0.0185257	0.0185257	0.0185257	0.0185257	0.0185257	0.0185257	0.0185257	0.0185257	0.0185257	0.0185257	0.0185257	0.0185257	0.0185257	0.0185257	0.0185257	0.0185257	0.0185257	0.0185257	0.0185257	0.0185257	0.0185257	0.0185257	0.0185257	0.0185257	0.0185257	0.0185257	0.0185257	0.0185257	0.0185257
0.0208066	0.0208066	0.0208066	0.0208066	0.0208066	0.0208066	0.0208066	0.0208066	0.0208066	0.0208066	0.0208066	0.0208066	0.0208066	0.0208066	0.0208066	0.0208066	0.0208066	0.0208066	0.0208066	0.0208066	0.0208066	0.0208066	0.0208066	0.0208066	0.0208066	0.0208066	0.0208066	0.0208066	0.0208066	0.0208066	0.0208066	0.0208066	0.0208066	0.0208066	0.0208066	0.0208066	0.0208066	0.0208066	0.0208066	0.0208066	0.0208066	0.0208066	0.0208066	0.0208066	0.0208066	0.0208066	0.0208066	0.0208066	0.0208066	0.0208066
0.0132703	0.0132703	0.0132703	0.0132703	0.0132703	0.0132703	0.0132703	0.0132703	0.0132703	0.0132703	0.0132703	0.0132703	0.0132703	0.0132703	0.0132703	0.0132703	0.0132703	0.0132703	0.0132703	0.0132703	0.0132703	0.0132703	0.0132703	0.0132703	0.0132703	0.0132703	0.0132703	0.0132703	0.0132703	0.0132703	0.0132703	0.0132703	0.0132703	0.0132703	0.0132703	0.0132703	0.0132703	0.0132703	0.0132703	0.0132703	0.0132703	0.0132703	0.0132703	0.0132703	0.0132703	0.0132703	0.0132703	0.0132703	0.0132703	0.0132703
0.0527234	0.0527234	0.0527234	0.0527234	0.0527234	0.0527234	0.0527234	0.0527234	0.0527234	0.0527234	0.0527234	0.0527234	0.0527234	0.0527234	0.0527234	0.0527234	0.0527234	0.0527234	0.0527234	0.0527234	0.0527234	0.0527234	0.0527234	0.0527234	0.0527234	0.0527234	0.0527234	0.0527234	0.0527234	0.0527234	0.0527234	0.0527234	0.0527234	0.0527234	0.0527234	0.0527234	0.0527234	0.0527234	0.0527234	0.0527234	0.0527234	0.0527234	0.0527234	0.0527234	0.0527234	0.0527234	0.0527234	0.0527234	0.0527234	0.0527234
0.0144322	0.0144322	0.0144322	0.0144322	0.0144322	0.0144322	0.0144322	0.0144322	0.0144322	0.0144322	0.0144322	0.0144322	0.0144322	0.0144322	0.0144322	0.0144322	0.0144322	0.0144322	0.0144322	0.0144322	0.0144322	0.0144322	0.0144322	0.0144322	0.0144322	0.0144322	0.0144322	0.0144322	0.0144322	0.0144322	0.0144322	0.0144322	0.0144322	0.0144322	0.0144322	0.0144322	0.0144322	0.0144322	0.0144322	0.0144322	0.0144322	0.0144322	0.0144322	0.0144322	0.0144322	0.0144322	0.0144322	0.0144322	0.0144322	0.0144322
0.027511	0.027511	0.027511	0.027511	0.027511	0.027511	0.027511	0.027511	0.027511	0.027511	0.027511	0.027511	0.027511	0.027511	0.027511	0.027511	0.027511	0.027511	0.027511	0.027511	0.027511	0.027511	0.027511	0.027511	0.027511	0.027511	0.027511	0.027511	0.027511	0.027511	0.027511	0.027511	0.027511	0.027511	0.027511	0.027511	0.027511	0.027511	0.027511	0.027511	0.027511	0.027511	0.027511	0.027511	0.027511	0.027511	0.027511	0.027511	0.027511	0.027511
0.0177464	0.0177464	0.0177464	0.0177464	0.0177464	0.0177464	0.0177464	0.0177464	0.0177464	0.0177464	0.0177464	0.0177464	0.0177464	0.0177464	0.0177464	0.0177464	0.0177464	0.0177464	0.0177464	0.0177464	0.0177464	0.0177464	0.0177464	0.0177464	0.0177464	0.0177464	0.0177464	0.0177464	0.0177464	0.0177464	0.0177464	0.0177464	0.0177464	0.0177464	0.0177464	0.0177464	0.0177464	0.0177464	0.0177464	0.0177464	0.0177464	0.0177464	0.0177464	0.0177464	0.0177464	0.0177464	0.0177464	0.0177464	0.0177464	0.0177464
0.0251921	0.0251921	0.0251921	0.0251921	0.0251921	0.0251921	0.0251921	0.0251921	0.0251921	0.0251921	0.0251921	0.0251921	0.0251921	0.0251921	0.0251921	0.0251921	0.0251921	0.0251921	0.0251921	0.0251921	0.0251921	0.0251921	0.0251921	0.0251921	0.0251921	0.0251921	0.0251921	0.0251921	0.0251921	0.0251921	0.0251921	0.0251921	0.0251921	0.0251921	0.0251921	0.0251921	0.0251921	0.0251921	0.0251921	0.0251921	0.0251921	0.0251921	0.0251921	0.0251921	0.0251921	0.0251921	0.0251921	0.0251921	0.0251921	0.0251921
0.0114219	0.0114219	0.0114219	0.0114219	0.0114219	0.0114219	0.0114219	0.0114219	0.0114219	0.0114219	0.0114219	0.0114219	0.0114219	0.0114219	0.0114219	0.0114219	0.0114219	0.0114219	0.0114219	0.0114219	0.0114219	0.0114219	0.0114219	0.0114219	0.0114219	0.0114219	0.0114219	0.0114219	0.0114219	0.0114219	0.0114219	0.0114219	0.0114219	0.0114219	0.0114219	0.0114219	0.0114219	0.0114219	0.0114219	0.0114219	0.0114219	0.0114219	0.0114219	0.0114219	0.0114219	0.0114219	0.0114219	0.0114219	0.0114219	0.0114219
0.0140724	0.0140724	0.0140724	0.0140724	0.0140724	0.0140724	0.0140724	0.0140724	0.0140724	0.0140724	0.0140724	0.0140724	0.0140724	0.0140724	0.0140724	0.0140724	0.0140724	0.0140724	0.0140724	0.0140724	0.0140724	0.0140724	0.0140724	0.0140724	0.0140724	0.0140724	0.0140724	0.0140724	0.0140724	0.0140724	0.0140724	0.0140724	0.0140724	0.0140724	0.0140724	0.0140724	0.0140724	0.0140724	0.0140724	0.0140724	0.0140724	0.0140724	0.0140724	0.0140724	0.0140724	0.0140724	0.0140724	0.0140724	0.0140724	0.0140724
0.0389601	0.0389601	0.0389601	0.0389601	0.0389601	0.0389601	0.0389601	0.0389601	0.0389601	0.0389601	0.0389601	0.0389601	0.0389601	0.0389601	0.0389601	0.0389601	0.0389601	0.0389601	0.0389601	0.0389601	0.0389601	0.0389601	0.0389601	0.0389601	0.0389601	0.0389601	0.0389601	0.0389601	0.0389601	0.0389601	0.0389601	0.0389601	0.0389601	0.0389601	0.0389601	0.0389601	0.0389601	0.0389601	0.0389601	0.0389601	0.0389601	0.0389601	0.0389601	0.0389601	0.0389601	0.0389601	0.0389601	0.0389601	0.0389601	0.0389601
0.0549481	0.0549481	0.0549481	0.0549481	0.0549481	0.0549481	0.0549481	0.0549481	0.0549481	0.0549481	0.0549481	0.0549481	0.0549481	0.0549481	0.0549481	0.0549481	0.0549481	0.0549481	0.0549481	0.0549481	0.0549481	0.0549481	0.0549481	0.0549481	0.0549481	0.0549481	0.0549481	0.0549481	0.0549481	0.0549481	0.0549481	0.0549481	0.0549481	0.0549481	0.0549481	0.0549481	0.0549481	0.0549481	0.0549481	0.0549481	0.0549481	0.0549481	0.0549481	0.0549481	0.0549481	0.0549481	0.0549481	0.0549481	0.0549481	0.0549481
0.0126945	0.0126945	0.0126945	0.0126945	0.0126945	0.0126945	0.0126945	0.0126945	0.0126945	0.0126945	0.0126945	0.0126945	0.0126945	0.0126945	0.0126945	0.0126945	0.0126945	0.0126945	0.0126945	0.0126945	0.0126945	0.0126945	0.0126945	0.0126945	0.0126945	0.0126945	0.0126945	0.0126945	0.0126945	0.0126945	0.0126945	0.0126945	0.0126945	0.0126945	0.0126945	0.0126945	0.0126945	0.0126945	0.0126945	0.0126945	0.0126945	0.0126945	0.0126945	0.0126945	0.0126945	0.0126945	0.0126945	0.0126945	0.0126945	0.0126945
0.0216726	0.0216726	0.0216726	0.0216726	0.0216726	0.0216726	0.0216726	0.0216726	0.0216726	0.0216726	0.0216726	0.0216726	0.0216726	0.0216726	0.0216726	0.0216726	0.0216726	0.0216726	0.0216726	0.0216726	0.0216726	0.0216726	0.0216726	0.0216726	0.0216726	0.0216726	0.0216726	0.0216726	0.0216726	0.0216726	0.0216726	0.0216726	0.0216726	0.0216726	0.0216726	0.0216726	0.0216726	0.0216726	0.0216726	0.0216726	0.0216726	0.0216726	0.0216726	0.0216726	0.0216726	0.0216726	0.0216726	0.0216726	0.0216726	0.0216726
0.0159823	0.0159823	0.0159823	0.0159823	0.0159823	0.0159823	0.0159823	0.0159823	0.0159823	0.0159823	0.0159823	0.0159823	0.0159823	0.0159823	0.0159823	0.0159823	0.0159823	0.0159823	0.0159823	0.0159823	0.0159823	0.0159823	0.0159823	0.0159823	0.0159823	0.0159823	0.0159823	0.0159823	0.0159823	0.0159823	0.0159823	0.0159823	0.0159823	0.0159823	0.0159823	0.0159823	0.0159823	0.0159823	0.0159823	0.0159823	0.0159823	0.0159823	0.0159823	0.0159823	0.0159823	0.0159823	0.0159823	0.0159823	0.0159823	0.0159823
0.0300478	0.0300478	0.0300478	0.0300478	0.0300478	0.0300478	0.0300478	0.0300478	0.0300478	0.0300478	0.0300478	0.0300478	0.0300478	0.0300478	0.0300478	0.0300478	0.0300478	0.0300478	0.0300478	0.0300478	0.0300478	0.0300478	0.0300478	0.0300478	0.0300478	0.0300478	0.0300478	0.0300478	0.0300478	0.0300478	0.0300478	0.0300478	0.0300478	0.0300478	0.0300478	0.0300478	0.0300478	0.0300478	0.0300478	0.0300478	0.0300478	0.0300478	0.0300478	0.0300478	0.0300478	0.0300478	0.0300478	0.0300478	0.0300478	0.0300478
0.0171033	0.0171033	0.0171033	0.0171033	0.0171033	0.0171033	0.0171033	0.0171033	0.0171033	0.0171033	0.0171033	0.0171033	0.0171033	0.0171033	0.0171033	0.0171033	0.0171033	0.0171033	0.0171033	0.0171033	0.0171033	0.0171033	0.0171033	0.0171033	0.0171033	0.0171033	0.0171033	0.0171033	0.0171033	0.0171033	0.0171033	0.0171033	0.0171033	0.0171034	0.0171034	0.0171034	0.0171034	0.0171034	0.0171034	0.0171034	0.0171034	0.0171034	0.0171034	0.0171034	0.0171034	0.0171034	0.0171034	0.0171034	0.0171034	0.0171034
0.0128435	0.0128435	0.0128435	0.0128435	0.0128435	0.0128435	0.0128435	0.0128435	0.0128435	0.0128435	0.0128435	0.0128435	0.0128435	0.0128435	0.0128435	0.0128435	0.0128435	0.0128435	0.0128435	0.0128435	0.0128435	0.0128435	0.0128435	0.0128435	0.0128435	0.0128435	0.0128435	0.0128435	0.0128435	0.0128435	0.0128435	0.0128435	0.0128435	0.0128435	0.0128435	0.0128435	0.0128435	0.0128435	0.0128435	0.0128435	0.0128435	0.0128435	0.0128435	0.0128435	0.0128435	0.0128435	0.0128435	0.0128435	0.0128435	0.0128435
0.0155534	0.0155534	0.0155534	0.0155534	0.0155534	0.0155534	0.0155534	0.0155534	0.0155534	0.0155534	0.0155534	0.0155534	0.0155534	0.0155534	0.0155534	0.0155534	0.0155534	0.0155534	0.0155534	0.0155534	0.0155534	0.0155534	0.0155534	0.0155534	0.0155534	0.0155534	0.0155534	0.0155534	0.0155534	0.0155534	0.0155534	0.0155534	0.0155534	0.0155534	0.0155534	0.0155534	0.0155534	0.0155534	0.0155534	0.0155534	0.0155534	0.0155534	0.0155534	0.0155534	0.0155534	0.0155534	0.0155534	0.0155534	0.0155534	0.0155534
0.0124486	0.0124486	0.0124486	0.0124486	0.0124486	0.0124486	0.0124486	0.0124486	0.0124486	0.0124486	0.0124486	0.0124486	0.0124486	0.0124486	0.0124486	0.0124486	0.0124486	0.0124486	0.0124486	0.0124486	0.0124486	0.0124486	0.0124486	0.0124486	0.0124486	0.0124486	0.0124486	0.0124486	0.0124486	0.0124486	0.0124486	0.0124486	0.0124486	0.0124486	0.0124486	0.0124486	0.0124486	0.0124486	0.0124486	0.0124486	0.0124486	0.0124486	0.0124486	0.0124486	0.0124486	0.0124486	0.0124486	0.0124486	0.0124486	0.0124486
0.0119926	0.0119926	0.0119926	0.0119926	0.0119926	0.0119926	0.0119926	0.0119926	0.0119926	0.0119926	0.0119926	0.0119926	0.0119926	0.0119926	0.0119926	0.0119926	0.0119926	0.0119926	0.0119926	0.0119926	0.0119926	0.0119926	0.0119926	0.0119926	0.0119926	0.0119926	0.0119926	0.0119926	0.0119926	0.0119926	0.0119926	0.0119926	0.0119926	0.0119926	0.0119926	0.0119926	0.0119926	0.0119926	0.0119926	0.0119926	0.0119926	0.0119926	0.0119926	0.0119926	0.0119926	0.0119926	0.0119926	0.0119926	0.0119926	0.0119926
0.008081	0.008081	0.008081	0.008081	0.008081	0.008081	0.008081	0.008081	0.008081	0.008081	0.008081	0.008081	0.00808101	0.00808101	0.00808101	0.00808101	0.00808101	0.00808101	0.00808101	0.00808101	0.00808101	0.00808101	0.00808101	0.00808102	0.00808102	0.00808102	0.00808102	0.00808102	0.00808102	0.00808102	0.00808102	0.00808103	0.00808103	0.00808103	0.00808103	0.00808103	0.00808103	0.00808103	0.00808103	0.00808103	0.00808103	0.00808103	0.00808103	0.00808103	0.00808103	0.00808103	0.00808103	0.00808103	0.00808103	0.00808103
0.015779	0.015779	0.015779	0.015779	0.015779	0.015779	0.015779	0.015779	0.015779	0.015779	0.015779	0.015779	0.015779	0.015779	0.015779	0.015779	0.015779	0.0157791	0.0157791	0.0157791	0.0157791	0.0157791	0.0157792	0.0157792	0.0157792	0.0157793	0.0157793	0.0157793	0.0157793	0.0157793	0.0157794	0.0157794	0.0157794	0.0157794	0.0157794	0.0157795	0.0157795	0.0157795	0.0157795	0.0157795	0.0157795	0.0157795	0.0157795	0.0157795	0.0157795	0.0157795	0.0157795	0.0157795	0.0157795	0.0157795
0.0357839	0.0357839	0.0357839	0.0357839	0.0357839	0.0357839	0.0357839	0.0357839	0.0357839	0.0357839	0.0357839	0.0357839	0.0357839	0.0357839	0.0357839	0.0357839	0.0357839	0.0357839	0.0357839	0.0357839	0.0357839	0.0357839	0.0357839	0.0357839	0.0357839	0.0357839	0.0357839	0.0357839	0.0357839	0.0357839	0.0357839	0.0357839	0.0357839	0.0357839	0.0357839	0.0357839	0.0357839	0.0357839	0.0357839	0.0357839	0.0357839	0.0357839	0.0357839	0.0357839	0.0357839	0.0357839	0.0357839	0.0357839	0.0357839	0.0357839
0.0197972	0.0197972	0.0197972	0.0197972	0.0197972	0.0197972	0.0197972	0.0197972	0.0197972	0.0197972	0.0197972	0.0197972	0.0197972	0.0197972	0.0197972	0.0197972	0.0197972	0.0197972	0.0197972	0.0197972	0.0197972	0.0197972	0.0197972	0.0197972	0.0197972	0.0197972	0.0197972	0.0197972	0.0197972	0.0197972	0.0197972	0.0197972	0.0197972	0.0197972	0.0197972	0.0197972	0.0197972	0.0197972	0.0197972	0.0197972	0.0197972	0.0197972	0.0197972	0.0197972	0.0197972	0.0197972	0.0197972	0.0197972	0.0197972	0.0197972
0.0160413	0.0160413	0.0160413	0.0160413	0.0160413	0.0160413	0.0160413	0.0160413	0.0160413	0.0160413	0.0160413	0.0160413	0.0160413	0.0160413	0.0160413	0.0160413	0.0160413	0.0160413	0.0160413	0.0160413	0.0160413	0.0160413	0.0160413	0.0160413	0.0160413	0.0160413	0.0160413	0.0160413	0.0160413	0.0160413	0.0160413	0.0160413	0.0160413	0.0160413	0.0160413	0.0160413	0.0160413	0.0160413	0.0160413	0.0160413	0.0160413	0.0160413	0.0160413	0.0160413	0.0160413	0.0160413	0.0160413	0.0160413	0.0160413	0.0160413
0.007008	0.007008	0.007008	0.007008	0.007008	0.007008	0.007008	0.007008	0.007008	0.007008	0.007008	0.007008	0.007008	0.007008	0.00700801	0.00700801	0.00700802	0.00700803	0.00700804	0.00700804	0.00700805	0.00700806	0.00700807	0.00700808	0.00700809	0.0070081	0.00700811	0.00700812	0.00700812	0.00700813	0.00700814	0.00700814	0.00700814	0.00700814	0.00700814	0.00700815	0.00700814	0.00700814	0.00700814	0.00700814	0.00700814	0.00700813	0.00700813	0.00700813	0.00700813	0.00700812	0.00700812	0.00700812	0.00700812	0.00700812
0.01302	0.01302	0.01302	0.01302	0.01302	0.01302	0.01302	0.01302	0.01302	0.01302	0.01302	0.01302	0.01302	0.01302	0.01302	0.01302	0.01302	0.01302	0.01302	0.01302	0.01302	0.01302	0.01302	0.01302	0.01302	0.01302	0.01302	0.01302	0.01302	0.01302	0.01302	0.01302	0.01302	0.01302	0.01302	0.01302	0.01302	0.01302	0.01302	0.01302	0.01302	0.01302	0.01302	0.01302	0.01302	0.01302	0.01302	0.01302	0.01302	0.01302
0.0129179	0.0129179	0.0129179	0.0129179	0.0129179	0.0129179	0.0129179	0.0129179	0.0129179	0.0129179	0.0129179	0.0129179	0.0129179	0.0129179	0.0129179	0.0129179	0.0129179	0.0129179	0.0129179	0.0129179	0.0129179	0.0129179	0.0129179	0.0129179	0.0129179	0.0129179	0.0129179	0.0129179	0.0129179	0.0129179	0.0129179	0.0129179	0.0129179	0.0129179	0.0129179	0.0129179	0.0129179	0.0129179	0.0129179	0.0129179	0.0129179	0.0129179	0.0129179	0.0129179	0.0129179	0.0129179	0.0129179	0.0129179	0.0129179	0.0129179
0.0151829	0.0151829	0.0151829	0.0151829	0.0151829	0.0151829	0.0151829	0.0151829	0.0151829	0.0151829	0.0151829	0.0151829	0.0151829	0.0151829	0.0151829	0.0151829	0.0151829	0.0151829	0.0151829	0.0151829	0.0151829	0.0151829	0.0151829	0.0151829	0.0151829	0.0151829	0.0151829	0.0151829	0.0151829	0.0151829	0.0151829	0.0151829	0.0151829	0.0151829	0.0151829	0.0151829	0.0151829	0.0151829	0.0151829	0.0151829	0.0151829	0.0151829	0.0151829	0.0151829	0.0151829	0.0151829	0.0151829	0.0151829	0.0151829	0.0151829
0.0128086	0.0128086	0.0128086	0.0128086	0.0128086	0.0128086	0.0128086	0.0128086	0.0128086	0.0128086	0.0128086	0.0128086	0.0128086	0.0128086	0.0128086	0.0128086	0.0128086	0.0128086	0.0128086	0.0128086	0.0128086	0.0128086	0.0128086	0.0128086	0.0128086	0.0128086	0.0128086	0.0128086	0.0128086	0.0128086	0.0128086	0.0128086	0.0128086	0.0128086	0.0128086	0.0128086	0.0128086	0.0128086	0.0128086	0.0128086	0.0128086	0.0128086	0.0128086	0.0128086	0.0128086	0.0128086	0.0128086	0.0128086	0.0128086	0.0128086
0.0325653	0.0325653	0.0325653	0.0325653	0.0325653	0.0325653	0.0325653	0.0325653	0.0325653	0.0325653	0.0325653	0.0325653	0.0325653	0.0325653	0.0325653	0.0325653	0.0325653	0.0325653	0.0325653	0.0325653	0.0325653	0.0325653	0.0325653	0.0325653	0.0325653	0.0325653	0.0325653	0.0325653	0.0325653	0.0325653	0.0325653	0.0325653	0.0325653	0.0325653	0.0325653	0.0325653	0.0325653	0.0325653	0.0325653	0.0325653	0.0325653	0.0325653	0.0325653	0.0325653	0.0325653	0.0325653	0.0325653	0.0325653	0.0325653	0.0325653
0.0191467	0.0191467	0.0191467	0.0191467	0.0191467	0.0191467	0.0191467	0.0191467	0.0191467	0.0191467	0.0191467	0.0191467	0.0191467	0.0191467	0.0191467	0.0191467	0.0191467	0.0191467	0.0191467	0.0191467	0.0191467	0.0191467	0.0191467	0.0191467	0.0191467	0.0191467	0.0191467	0.0191467	0.0191467	0.0191467	0.0191467	0.0191467	0.0191467	0.0191467	0.0191467	0.0191467	0.0191467	0.0191467	0.0191467	0.0191467	0.0191467	0.0191467	0.0191467	0.0191467	0.0191467	0.0191467	0.0191467	0.0191467	0.0191467	0.0191467
0.019092	0.019092	0.019092	0.019092	0.019092	0.019092	0.019092	0.019092	0.019092	0.019092	0.019092	0.019092	0.019092	0.019092	0.019092	0.019092	0.019092	0.019092	0.019092	0.019092	0.019092	0.019092	0.019092	0.019092	0.019092	0.019092	0.019092	0.019092	0.019092	0.019092	0.019092	0.019092	0.019092	0.019092	0.019092	0.019092	0.019092	0.019092	0.019092	0.019092	0.019092	0.019092	0.019092	0.019092	0.019092	0.019092	0.019092	0.019092	0.019092	0.019092
0.0305567	0.0305567	0.0305567	0.0305567	0.0305567	0.0305567	0.0305567	0.0305567	0.0305567	0.0305567	0.0305567	0.0305567	0.0305567	0.0305567	0.0305567	0.0305567	0.0305567	0.0305567	0.0305567	0.0305567	0.0305567	0.0305567	0.0305567	0.0305567	0.0305567	0.0305567	0.0305567	0.0305567	0.0305567	0.0305567	0.0305567	0.0305567	0.0305567	0.0305567	0.0305567	0.0305567	0.0305567	0.0305567	0.0305567	0.0305567	0.0305567	0.0305567	0.0305567	0.0305567	0.0305567	0.0305567	0.0305567	0.0305567	0.0305567	0.0305567
0.0151683	0.0151683	0.0151683	0.0151683	0.0151683	0.0151683	0.0151683	0.0151683	0.0151683	0.0151683	0.0151683	0.0151683	0.0151683	0.0151683	0.0151683	0.0151683	0.0151683	0.0151683	0.0151683	0.0151683	0.0151683	0.0151683	0.0151683	0.0151683	0.0151683	0.0151683	0.0151683	0.0151683	0.0151683	0.0151683	0.0151683	0.0151683	0.0151683	0.0151683	0.0151683	0.0151683	0.0151683	0.0151683	0.0151683	0.0151683	0.0151683	0.0151683	0.0151683	0.0151683	0.0151683	0.0151683	0.0151683	0.0151683	0.0151683	0.0151683
0.0221401	0.0221401	0.0221401	0.0221401	0.0221401	0.0221401	0.0221401	0.0221401	0.0221401	0.0221401	0.0221401	0.0221401	0.0221401	0.0221401	0.0221401	0.0221401	0.0221401	0.0221401	0.0221401	0.0221401	0.0221401	0.0221401	0.0221401	0.0221401	0.0221401	0.0221401	0.0221401	0.0221401	0.0221401	0.0221401	0.0221401	0.0221401	0.0221401	0.0221401	0.0221401	0.0221401	0.0221401	0.0221401	0.0221401	0.0221401	0.0221401	0.0221401	0.0221401	0.0221401	0.0221401	0.0221401	0.0221401	0.0221401	0.0221401	0.0221401
0.0145865	0.0145865	0.0145865	0.0145865	0.0145865	0.0145865	0.0145865	0.0145865	0.0145865	0.0145865	0.0145865	0.0145865	0.0145865	0.0145865	0.0145865	0.0145865	0.0145865	0.0145865	0.0145865	0.0145865	0.0145865	0.0145865	0.0145865	0.0145865	0.0145865	0.0145865	0.0145865	0.0145865	0.0145865	0.0145865	0.0145865	0.0145865	0.0145865	0.0145865	0.0145865	0.0145865	0.0145865	0.0145865	0.0145865	0.0145865	0.0145865	0.0145865	0.0145865	0.0145865	0.0145865	0.0145865	0.0145865	0.0145865	0.0145865	0.0145865
0.0185185	0.0185185	0.0185185	0.0185185	0.0185185	0.0185185	0.0185185	0.0185185	0.0185185	0.0185185	0.0185185	0.0185185	0.0185185	0.0185185	0.0185185	0.0185185	0.0185185	0.0185185	0.0185185	0.0185185	0.0185185	0.0185185	0.0185185	0.0185185	0.0185185	0.0185185	0.0185185	0.0185185	0.0185185	0.0185185	0.0185185	0.0185185	0.0185185	0.0185185	0.0185185	0.0185185	0.0185185	0.0185185	0.0185185	0.0185185	0.0185185	0.0185185	0.0185185	0.0185185	0.0185185	0.0185185	0.0185185	0.0185185	0.0185185	0.0185185
0.0285021	0.0285021	0.0285021	0.0285021	0.0285021	0.0285021	0.0285021	0.0285021	0.0285021	0.0285021	0.0285021	0.0285021	0.0285021	0.0285021	0.0285021	0.0285021	0.0285021	0.0285021	0.0285021	0.0285021	0.0285021	0.0285021	0.0285021	0.0285021	0.0285021	0.0285021	0.0285021	0.0285021	0.0285021	0.0285021	0.0285021	0.0285021	0.0285021	0.0285021	0.0285021	0.0285021	0.0285021	0.0285021	0.0285021	0.0285021	0.0285021	0.0285021	0.0285021	0.0285022	0.0285022	0.0285022	0.0285022	0.0285022	0.0285022	0.0285022
0.0587045	0.0587045	0.0587045	0.0587045	0.0587045	0.0587045	0.0587045	0.0587045	0.0587045	0.0587045	0.0587045	0.0587045	0.0587045	0.0587045	0.0587045	0.0587045	0.0587045	0.0587045	0.0587045	0.0587045	0.0587045	0.0587045	0.0587045	0.0587045	0.0587045	0.0587045	0.0587045	0.0587045	0.0587045	0.0587045	0.0587045	0.0587045	0.0587045	0.0587045	0.0587045	0.0587045	0.0587045	0.0587045	0.0587045	0.0587045	0.0587045	0.0587045	0.0587045	0.0587045	0.0587045	0.0587045	0.0587045	0.0587045	0.0587045	0.0587045
0.0304645	0.0304645	0.0304645	0.0304645	0.0304645	0.0304645	0.0304645	0.0304645	0.0304645	0.0304645	0.0304645	0.0304645	0.0304645	0.0304645	0.0304645	0.0304645	0.0304645	0.0304645	0.0304645	0.0304645	0.0304645	0.0304645	0.0304645	0.0304645	0.0304645	0.0304645	0.0304645	0.0304645	0.0304645	0.0304645	0.0304645	0.0304645	0.0304645	0.0304645	0.0304645	0.0304645	0.0304645	0.0304645	0.0304645	0.0304645	0.0304645	0.0304645	0.0304645	0.0304645	0.0304645	0.0304645	0.0304645	0.0304645	0.0304645	0.0304645
0.0193011	0.0193011	0.0193011	0.0193011	0.0193011	0.0193011	0.0193011	0.0193011	0.0193011	0.0193011	0.0193011	0.0193011	0.0193011	0.0193011	0.0193011	0.0193011	0.0193011	0.0193011	0.0193011	0.0193011	0.0193011	0.0193011	0.0193011	0.0193011	0.0193011	0.0193011	0.0193011	0.0193011	0.0193011	0.0193011	0.0193011	0.0193011	0.0193011	0.0193011	0.0193011	0.0193011	0.0193011	0.0193011	0.0193011	0.0193011	0.0193011	0.0193011	0.0193011	0.0193011	0.0193011	0.0193011	0.0193011	0.0193011	0.0193011	0.0193011
0.0143326	0.0143326	0.0143326	0.0143326	0.0143326	0.0143326	0.0143326	0.0143326	0.0143326	0.0143326	0.0143326	0.0143326	0.0143326	0.0143326	0.0143326	0.0143326	0.0143326	0.0143326	0.0143326	0.0143326	0.0143326	0.0143326	0.0143326	0.0143326	0.0143326	0.0143326	0.0143326	0.0143326	0.0143326	0.0143326	0.0143326	0.0143326	0.0143326	0.0143326	0.0143326	0.0143326	0.0143326	0.0143326	0.0143326	0.0143326	0.0143326	0.0143326	0.0143326	0.0143326	0.0143326	0.0143326	0.0143326	0.0143326	0.0143326	0.0143326
0.0139042	0.0139042	0.0139042	0.0139042	0.0139042	0.0139042	0.0139042	0.0139042	0.0139042	0.0139042	0.0139042	0.0139042	0.0139042	0.0139042	0.0139042	0.0139042	0.0139042	0.0139042	0.0139042	0.0139042	0.0139042	0.0139042	0.0139042	0.0139042	0.0139042	0.0139042	0.0139042	0.0139042	0.0139042	0.0139042	0.0139042	0.0139042	0.0139042	0.0139042	0.0139042	0.0139042	0.0139042	0.0139042	0.0139042	0.0139042	0.0139042	0.0139042	0.0139042	0.0139042	0.0139042	0.0139042	0.0139042	0.0139042	0.0139042	0.0139042
0.035882	0.035882	0.035882	0.035882	0.035882	0.035882	0.035882	0.035882	0.035882	0.035882	0.035882	0.035882	0.035882	0.035882	0.035882	0.035882	0.035882	0.035882	0.035882	0.035882	0.035882	0.035882	0.035882	0.035882	0.035882	0.035882	0.035882	0.035882	0.035882	0.035882	0.035882	0.035882	0.035882	0.035882	0.035882	0.035882	0.035882	0.035882	0.035882	0.035882	0.035882	0.035882	0.035882	0.035882	0.035882	0.035882	0.035882	0.035882	0.035882	0.035882
0.0212375	0.0212375	0.0212375	0.0212375	0.0212375	0.0212375	0.0212375	0.0212375	0.0212375	0.0212375	0.0212375	0.0212375	0.0212375	0.0212375	0.0212375	0.0212375	0.0212375	0.0212375	0.0212375	0.0212375	0.0212375	0.0212375	0.0212375	0.0212375	0.0212375	0.0212375	0.0212375	0.0212375	0.0212375	0.0212375	0.0212375	0.0212375	0.0212375	0.0212375	0.0212375	0.0212375	0.0212375	0.0212375	0.0212375	0.0212375	0.0212375	0.0212375	0.0212375	0.0212375	0.0212375	0.0212375	0.0212375	0.0212375	0.0212375	0.0212375
0.0344687	0.0344687	0.0344687	0.0344687	0.0344687	0.0344687	0.0344687	0.0344687	0.0344687	0.0344687	0.0344687	0.0344687	0.0344687	0.0344687	0.0344687	0.0344687	0.0344687	0.0344687	0.0344687	0.0344687	0.0344687	0.0344687	0.0344687	0.0344687	0.0344687	0.0344687	0.0344687	0.0344687	0.0344687	0.0344687	0.0344687	0.0344687	0.0344687	0.0344687	0.0344687	0.0344687	0.0344687	0.0344687	0.0344687	0.0344687	0.0344687	0.0344687	0.0344687	0.0344687	0.0344687	0.0344687	0.0344687	0.0344687	0.0344687	0.0344687
0.0167766	0.0167766	0.0167766	0.0167766	0.0167766	0.0167766	0.0167766	0.0167766	0.0167766	0.0167766	0.0167766	0.0167766	0.0167766	0.0167766	0.0167766	0.0167766	0.0167766	0.0167766	0.0167766	0.0167766	0.0167766	0.0167766	0.0167766	0.0167766	0.0167766	0.0167766	0.0167766	0.0167766	0.0167766	0.0167766	0.0167766	0.0167766	0.0167766	0.0167766	0.0167766	0.0167766	0.0167766	0.0167766	0.0167766	0.0167766	0.0167766	0.0167766	0.0167766	0.0167766	0.0167766	0.0167766	0.0167766	0.0167766	0.0167766	0.0167766
0.0150078	0.0150078	0.0150078	0.0150078	0.0150078	0.0150078	0.0150078	0.0150078	0.0150078	0.0150078	0.0150078	0.0150078	0.0150078	0.0150078	0.0150078	0.0150078	0.0150078	0.0150078	0.0150078	0.0150078	0.0150078	0.0150078	0.0150078	0.0150078	0.0150078	0.0150078	0.0150078	0.0150078	0.0150078	0.0150078	0.0150078	0.0150078	0.0150078	0.0150078	0.0150078	0.0150078	0.0150078	0.0150078	0.0150078	0.0150078	0.0150078	0.0150078	0.0150078	0.0150078	0.0150078	0.0150078	0.0150078	0.0150078	0.0150078	0.0150078
0.00674241	0.00674241	0.00674241	0.00674241	0.00674241	0.00674241	0.00674241	0.00674241	0.00674241	0.00674242	0.00674243	0.00674244	0.00674246	0.00674249	0.00674252	0.00674256	0.0067426	0.00674265	0.0067427	0.00674276	0.00674281	0.00674287	0.00674292	0.00674297	0.00674302	0.00674306	0.00674309	0.00674312	0.00674314	0.00674316	0.00674316	0.00674317	0.00674317	0.00674316	0.00674315	0.00674314	0.00674313	0.00674312	0.0067431	0.00674309	0.00674308	0.00674307	0.00674306	0.00674305	0.00674305	0.00674305	0.00674305	0.00674305	0.00674305	0.00674305
0.00628391	0.00628391	0.00628391	0.00628391	0.00628391	0.00628391	0.00628391	0.00628391	0.00628391	0.00628391	0.00628391	0.00628391	0.00628391	0.00628392	0.00628392	0.00628392	0.00628392	0.00628393	0.00628393	0.00628393	0.00628394	0.00628394	0.00628395	0.00628395	0.00628396	0.00628396	0.00628396	0.00628397	0.00628397	0.00628397	0.00628397	0.00628397	0.00628397	0.00628397	0.00628397	0.00628397	0.00628397	0.00628397	0.00628397	0.00628397	0.00628397	0.00628397	0.00628397	0.00628397	0.00628397	0.00628397	0.00628397	0.00628397	0.00628397	0.00628397
0.0125579	0.0125579	0.0125579	0.0125579	0.0125579	0.0125579	0.0125579	0.0125579	0.0125579	0.0125579	0.0125579	0.0125579	0.0125579	0.0125579	0.0125579	0.0125579	0.0125579	0.0125579	0.0125579	0.0125579	0.0125579	0.0125579	0.0125579	0.0125579	0.0125579	0.0125579	0.0125579	0.0125579	0.0125579	0.0125579	0.0125579	0.0125579	0.0125579	0.0125579	0.0125579	0.0125579	0.0125579	0.0125579	0.0125579	0.0125579	0.0125579	0.0125579	0.0125579	0.0125579	0.0125579	0.0125579	0.0125579	0.0125579	0.0125579	0.0125579
0.0385038	0.0385038	0.0385038	0.0385038	0.0385038	0.0385038	0.0385038	0.0385038	0.0385038	0.0385038	0.0385038	0.0385038	0.0385038	0.0385038	0.0385038	0.0385038	0.0385038	0.0385038	0.0385038	0.0385038	0.0385038	0.0385038	0.0385038	0.0385038	0.0385038	0.0385038	0.0385038	0.0385038	0.0385038	0.0385038	0.0385038	0.0385038	0.0385038	0.0385038	0.0385038	0.0385038	0.0385038	0.0385038	0.0385038	0.0385038	0.0385038	0.0385038	0.0385038	0.0385038	0.0385038	0.0385038	0.0385038	0.0385038	0.0385038	0.0385038
0.0109442	0.0109442	0.0109442	0.0109442	0.0109442	0.0109442	0.0109442	0.0109442	0.0109442	0.0109442	0.0109442	0.0109442	0.0109442	0.0109442	0.0109442	0.0109442	0.0109442	0.0109442	0.0109442	0.0109442	0.0109442	0.0109442	0.0109442	0.0109442	0.0109442	0.0109442	0.0109442	0.0109442	0.0109442	0.0109442	0.0109442	0.0109442	0.0109442	0.0109442	0.0109442	0.0109442	0.0109442	0.0109442	0.0109442	0.0109442	0.0109442	0.0109442	0.0109442	0.0109442	0.0109442	0.0109442	0.0109442	0.0109442	0.0109442	0.0109442
0.0175642	0.0175642	0.0175642	0.0175642	0.0175642	0.0175642	0.0175642	0.0175642	0.0175642	0.0175642	0.0175642	0.0175642	0.0175642	0.0175642	0.0175642	0.0175642	0.0175642	0.0175642	0.0175642	0.0175642	0.0175642	0.0175642	0.0175642	0.0175642	0.0175642	0.0175642	0.0175642	0.0175642	0.0175642	0.0175642	0.0175642	0.0175642	0.0175642	0.0175642	0.0175642	0.0175642	0.0175642	0.0175642	0.0175642	0.0175642	0.0175642	0.0175642	0.0175642	0.0175642	0.0175642	0.0175642	0.0175642	0.0175642	0.0175642	0.0175642
0.0124066	0.0124066	0.0124066	0.0124066	0.0124066	0.0124066	0.0124066	0.0124066	0.0124066	0.0124066	0.0124066	0.0124066	0.0124066	0.0124066	0.0124066	0.0124066	0.0124066	0.0124066	0.0124066	0.0124066	0.0124066	0.0124066	0.0124066	0.0124066	0.0124066	0.0124066	0.0124066	0.0124066	0.0124066	0.0124066	0.0124066	0.0124066	0.0124066	0.0124066	0.0124066	0.0124066	0.0124066	0.0124066	0.0124066	0.0124066	0.0124066	0.0124066	0.0124066	0.0124066	0.0124066	0.0124066	0.0124066	0.0124066	0.0124066	0.0124066
0.0248531	0.0248531	0.0248531	0.0248531	0.0248531	0.0248531	0.0248531	0.0248531	0.0248531	0.0248531	0.0248531	0.0248531	0.0248531	0.0248531	0.0248531	0.0248531	0.0248531	0.0248531	0.0248531	0.0248531	0.0248531	0.0248531	0.0248531	0.0248531	0.0248531	0.0248531	0.0248531	0.0248531	0.0248531	0.0248531	0.0248531	0.0248531	0.0248531	0.0248531	0.0248531	0.0248531	0.0248531	0.0248531	0.0248531	0.0248531	0.0248531	0.0248531	0.0248531	0.0248531	0.0248531	0.0248531	0.0248531	0.0248531	0.0248531	0.0248531
0.011852	0.011852	0.011852	0.011852	0.011852	0.011852	0.011852	0.011852	0.011852	0.011852	0.011852	0.011852	0.011852	0.011852	0.011852	0.011852	0.011852	0.011852	0.011852	0.011852	0.011852	0.011852	0.011852	0.011852	0.011852	0.011852	0.011852	0.011852	0.011852	0.011852	0.011852	0.011852	0.011852	0.011852	0.011852	0.011852	0.011852	0.011852	0.011852	0.011852	0.011852	0.011852	0.011852	0.011852	0.011852	0.011852	0.011852	0.011852	0.011852	0.011852
0.0219571	0.0219571	0.0219571	0.0219571	0.0219571	0.0219571	0.0219571	0.0219571	0.0219571	0.0219571	0.0219571	0.0219571	0.0219571	0.0219571	0.0219571	0.0219571	0.0219571	0.0219571	0.0219571	0.0219571	0.0219571	0.0219571	0.0219571	0.0219571	0.0219571	0.0219571	0.0219571	0.0219571	0.0219571	0.0219571	0.0219571	0.0219571	0.0219571	0.0219571	0.0219571	0.0219571	0.0219571	0.0219571	0.0219571	0.0219571	0.0219571	0.0219571	0.0219571	0.0219571	0.0219571	0.0219571	0.0219571	0.0219571	0.0219571	0.0219571
0.0141845	0.0141845	0.0141845	0.0141845	0.0141845	0.0141845	0.0141845	0.0141845	0.0141845	0.0141845	0.0141845	0.0141845	0.0141845	0.0141845	0.0141845	0.0141845	0.0141845	0.0141845	0.0141845	0.0141845	0.0141845	0.0141845	0.0141845	0.0141845	0.0141845	0.0141845	0.0141845	0.0141845	0.0141845	0.0141845	0.0141845	0.0141845	0.0141845	0.0141845	0.0141845	0.0141845	0.0141845	0.0141845	0.0141845	0.0141845	0.0141845	0.0141845	0.0141845	0.0141845	0.0141845	0.0141845	0.0141845	0.0141845	0.0141845	0.0141845
0.00980853	0.00980853	0.00980853	0.00980853	0.00980853	0.00980853	0.00980853	0.00980853	0.00980853	0.00980853	0.00980853	0.00980853	0.00980853	0.00980853	0.00980853	0.00980853	0.00980853	0.00980853	0.00980854	0.00980854	0.00980854	0.00980854	0.00980855	0.00980855	0.00980855	0.00980855	0.00980856	0.00980856	0.00980856	0.00980856	0.00980856	0.00980856	0.00980856	0.00980857	0.00980857	0.00980857	0.00980857	0.00980857	0.00980857	0.00980857	0.00980857	0.00980857	0.00980857	0.00980857	0.00980857	0.00980857	0.00980857	0.00980857	0.00980856	0.00980856
0.0151888	0.0151888	0.0151888	0.0151888	0.0151888	0.0151888	0.0151888	0.0151888	0.0151888	0.0151888	0.0151888	0.0151888	0.0151888	0.0151888	0.0151888	0.0151888	0.0151888	0.0151888	0.0151888	0.0151888	0.0151888	0.0151888	0.0151888	0.0151888	0.0151888	0.0151888	0.0151888	0.0151888	0.0151888	0.0151889	0.0151889	0.0151889	0.0151889	0.0151889	0.0151889	0.0151889	0.0151889	0.0151889	0.0151889	0.0151889	0.0151889	0.0151889	0.0151889	0.0151889	0.0151889	0.0151889	0.0151889	0.0151889	0.0151889	0.0151889
0.0130908	0.0130908	0.0130908	0.0130908	0.0130908	0.0130908	0.0130908	0.0130908	0.0130908	0.0130908	0.0130908	0.0130908	0.0130908	0.0130908	0.0130908	0.0130908	0.0130908	0.0130908	0.0130908	0.0130908	0.0130908	0.0130908	0.0130908	0.0130908	0.0130908	0.0130908	0.0130908	0.0130908	0.0130908	0.0130908	0.0130908	0.0130908	0.0130908	0.0130908	0.0130908	0.0130908	0.0130908	0.0130908	0.0130908	0.0130908	0.0130908	0.0130908	0.0130908	0.0130908	0.0130908	0.0130908	0.0130908	0.0130908	0.0130908	0.0130908
0.0298976	0.0298976	0.0298976	0.0298976	0.0298976	0.0298976	0.0298976	0.0298976	0.0298976	0.0298976	0.0298976	0.0298976	0.0298976	0.0298976	0.0298976	0.0298976	0.0298976	0.0298976	0.0298976	0.0298976	0.0298976	0.0298976	0.0298976	0.0298976	0.0298976	0.0298976	0.0298976	0.0298976	0.0298976	0.0298976	0.0298976	0.0298976	0.0298976	0.0298976	0.0298976	0.0298976	0.0298976	0.0298976	0.0298976	0.0298976	0.0298976	0.0298976	0.0298976	0.0298976	0.0298976	0.0298976	0.0298976	0.0298976	0.0298976	0.0298976
0.0271623	0.0271623	0.0271623	0.0271623	0.0271623	0.0271623	0.0271623	0.0271623	0.0271623	0.0271623	0.0271623	0.0271623	0.0271623	0.0271623	0.0271623	0.0271623	0.0271623	0.0271623	0.0271623	0.0271623	0.0271623	0.0271623	0.0271623	0.0271623	0.0271623	0.0271623	0.0271623	0.0271623	0.0271623	0.0271623	0.0271623	0.0271623	0.0271623	0.0271623	0.0271623	0.0271623	0.0271623	0.0271623	0.0271623	0.0271623	0.0271623	0.0271623	0.0271623	0.0271623	0.0271623	0.0271623	0.0271623	0.0271623	0.0271623	0.0271623
0.0176389	0.0176389	0.0176389	0.0176389	0.0176389	0.0176389	0.0176389	0.0176389	0.0176389	0.0176389	0.0176389	0.0176389	0.0176389	0.0176389	0.0176389	0.0176389	0.0176389	0.0176389	0.0176389	0.0176389	0.0176389	0.0176389	0.0176389	0.0176389	0.0176389	0.0176389	0.0176389	0.0176389	0.0176389	0.0176389	0.0176389	0.0176389	0.0176389	0.0176389	0.0176389	0.0176389	0.0176389	0.0176389	0.0176389	0.0176389	0.0176389	0.0176389	0.0176389	0.0176389	0.0176389	0.0176389	0.0176389	0.0176389	0.0176389	0.0176389
0.00571552	0.00571552	0.00571552	0.00571552	0.00571552	0.00571552	0.00571552	0.00571552	0.00571552	0.00571552	0.00571552	0.00571552	0.00571553	0.00571553	0.00571553	0.00571553	0.00571553	0.00571554	0.00571554	0.00571554	0.00571555	0.00571555	0.00571556	0.00571556	0.00571556	0.00571557	0.00571557	0.00571557	0.00571558	0.00571558	0.00571558	0.00571558	0.00571558	0.00571558	0.00571558	0.00571558	0.00571557	0.00571557	0.00571557	0.00571557	0.00571557	0.00571557	0.00571557	0.00571556	0.00571556	0.00571556	0.00571556	0.00571557	0.00571557	0.00571557
0.0362533	0.0362533	0.0362533	0.0362533	0.0362533	0.0362533	0.0362533	0.0362533	0.0362533	0.0362533	0.0362533	0.0362533	0.0362533	0.0362533	0.0362533	0.0362533	0.0362533	0.0362533	0.0362533	0.0362533	0.0362533	0.0362533	0.0362533	0.0362533	0.0362533	0.0362533	0.0362533	0.0362533	0.0362533	0.0362533	0.0362533	0.0362533	0.0362533	0.0362533	0.0362533	0.0362533	0.0362533	0.0362533	0.0362533	0.0362533	0.0362533	0.0362533	0.0362533	0.0362533	0.0362533	0.0362533	0.0362533	0.0362533	0.0362533	0.0362533
0.0294834	0.0294834	0.0294834	0.0294834	0.0294834	0.0294834	0.0294834	0.0294834	0.0294834	0.0294834	0.0294834	0.0294834	0.0294834	0.0294834	0.0294834	0.0294834	0.0294834	0.0294834	0.0294834	0.0294834	0.0294834	0.0294834	0.0294834	0.0294834	0.0294834	0.0294834	0.0294834	0.0294834	0.0294834	0.0294834	0.0294834	0.0294834	0.0294834	0.0294834	0.0294834	0.0294834	0.0294834	0.0294834	0.0294834	0.0294834	0.0294834	0.0294834	0.0294834	0.0294834	0.0294834	0.0294834	0.0294834	0.0294834	0.0294834	0.0294834
0.0128181	0.0128181	0.0128181	0.0128181	0.0128181	0.0128181	0.0128181	0.0128181	0.0128181	0.0128181	0.0128181	0.0128181	0.0128181	0.0128181	0.0128181	0.0128181	0.0128181	0.0128181	0.0128181	0.0128181	0.0128181	0.0128181	0.0128181	0.0128181	0.0128181	0.0128181	0.0128181	0.0128181	0.0128181	0.0128181	0.0128181	0.0128181	0.0128181	0.0128181	0.0128181	0.0128181	0.0128181	0.0128181	0.0128181	0.0128181	0.0128181	0.0128181	0.0128181	0.0128181	0.0128181	0.0128181	0.0128181	0.0128181	0.0128181	0.0128181
0.0116689	0.0116689	0.0116689	0.0116689	0.0116689	0.0116689	0.0116689	0.0116689	0.0116689	0.0116689	0.0116689	0.0116689	0.0116689	0.0116689	0.0116689	0.0116689	0.0116689	0.0116689	0.0116689	0.0116689	0.0116689	0.0116689	0.0116689	0.0116689	0.0116689	0.0116689	0.0116689	0.0116689	0.0116689	0.0116689	0.0116689	0.0116689	0.0116689	0.0116689	0.0116689	0.0116689	0.0116689	0.0116689	0.0116689	0.0116689	0.0116689	0.0116689	0.0116689	0.0116689	0.0116689	0.0116689	0.0116689	0.0116689	0.0116689	0.0116689
0.0129158	0.0129158	0.0129158	0.0129158	0.0129158	0.0129158	0.0129158	0.0129158	0.0129158	0.0129158	0.0129158	0.0129158	0.0129158	0.0129158	0.0129158	0.0129158	0.0129158	0.0129158	0.0129158	0.0129158	0.0129158	0.0129158	0.0129158	0.0129158	0.0129158	0.0129158	0.0129158	0.0129158	0.0129158	0.0129158	0.0129158	0.0129158	0.0129158	0.0129158	0.0129158	0.0129158	0.0129158	0.0129158	0.0129158	0.0129158	0.0129158	0.0129158	0.0129158	0.0129158	0.0129158	0.0129158	0.0129158	0.0129158	0.0129158	0.0129158
0.0262235	0.0262235	0.0262235	0.0262235	0.0262235	0.0262235	0.0262235	0.0262235	0.0262235	0.0262235	0.0262235	0.0262235	0.0262235	0.0262235	0.0262235	0.0262235	0.0262235	0.0262235	0.0262235	0.0262235	0.0262235	0.0262235	0.0262235	0.0262235	0.0262235	0.0262235	0.0262235	0.0262235	0.0262235	0.0262235	0.0262235	0.0262235	0.0262235	0.0262235	0.0262235	0.0262235	0.0262235	0.0262235	0.0262235	0.0262235	0.0262235	0.0262235	0.0262235	0.0262235	0.0262235	0.0262235	0.0262235	0.0262235	0.0262235	0.0262235
0.0151599	0.0151599	0.0151599	0.0151599	0.0151599	0.0151599	0.0151599	0.0151599	0.0151599	0.0151599	0.0151599	0.0151599	0.0151599	0.0151599	0.0151599	0.0151599	0.0151599	0.0151599	0.0151599	0.0151599	0.0151599	0.0151599	0.0151599	0.0151599	0.0151599	0.0151599	0.0151599	0.0151599	0.0151599	0.0151599	0.0151599	0.0151599	0.0151599	0.0151599	0.0151599	0.0151599	0.0151599	0.0151599	0.0151599	0.0151599	0.0151599	0.0151599	0.0151599	0.0151599	0.0151599	0.0151599	0.0151599	0.0151599	0.0151599	0.0151599
0.0125523	0.0125523	0.0125523	0.0125523	0.0125523	0.0125523	0.0125523	0.0125523	0.0125523	0.0125523	0.0125523	0.0125523	0.0125523	0.0125523	0.0125523	0.0125523	0.0125523	0.0125523	0.0125523	0.0125523	0.0125523	0.0125523	0.0125523	0.0125523	0.0125523	0.0125524	0.0125524	0.0125524	0.0125524	0.0125524	0.0125524	0.0125524	0.0125524	0.0125524	0.0125524	0.0125524	0.0125524	0.0125524	0.0125524	0.0125524	0.0125524	0.0125524	0.0125524	0.0125524	0.0125524	0.0125524	0.0125524	0.0125524	0.0125524	0.0125524
0.0149751	0.0149751	0.0149751	0.0149751	0.0149751	0.0149751	0.0149751	0.0149751	0.0149751	0.0149751	0.0149751	0.0149751	0.0149751	0.0149751	0.0149751	0.0149751	0.0149751	0.0149751	0.0149751	0.0149751	0.0149751	0.0149751	0.0149751	0.0149751	0.0149751	0.0149751	0.0149751	0.0149751	0.0149751	0.0149751	0.0149751	0.0149751	0.0149751	0.0149751	0.0149751	0.0149751	0.0149751	0.0149751	0.0149751	0.0149751	0.0149751	0.0149751	0.0149751	0.0149751	0.0149751	0.0149751	0.0149751	0.0149751	0.0149751	0.0149751
0.0108823	0.0108823	0.0108823	0.0108823	0.0108823	0.0108823	0.0108823	0.0108823	0.0108823	0.0108823	0.0108823	0.0108823	0.0108823	0.0108823	0.0108823	0.0108823	0.0108823	0.0108823	0.0108823	0.0108823	0.0108823	0.0108823	0.0108823	0.0108823	0.0108823	0.0108823	0.0108823	0.0108823	0.0108823	0.0108823	0.0108823	0.0108823	0.0108823	0.0108823	0.0108823	0.0108823	0.0108823	0.0108823	0.0108823	0.0108823	0.0108823	0.0108823	0.0108823	0.0108823	0.0108823	0.0108823	0.0108823	0.0108823	0.0108823	0.0108823
0.0258984	0.0258984	0.0258984	0.0258984	0.0258984	0.0258984	0.0258984	0.0258984	0.0258984	0.0258984	0.0258984	0.0258984	0.0258984	0.0258985	0.0258985	0.0258986	0.0258986	0.0258987	0.0258988	0.0258988	0.0258989	0.025899	0.0258991	0.0258992	0.0258993	0.0258994	0.0258995	0.0258996	0.0258997	0.0258998	0.0258998	0.0258999	0.0259	0.0259	0.0259001	0.0259001	0.0259002	0.0259002	0.0259002	0.0259003	0.0259003	0.0259003	0.0259003	0.0259003	0.0259003	0.0259002	0.0259002	0.0259002	0.0259002	0.0259002
0.0295661	0.0295661	0.0295661	0.0295661	0.0295661	0.0295661	0.0295661	0.0295661	0.0295661	0.0295661	0.0295661	0.0295661	0.0295661	0.0295661	0.0295661	0.0295661	0.0295661	0.0295661	0.0295661	0.0295661	0.0295661	0.0295661	0.0295661	0.0295661	0.0295661	0.0295661	0.0295661	0.0295661	0.0295661	0.0295661	0.0295661	0.0295661	0.0295661	0.0295661	0.0295661	0.0295661	0.0295661	0.0295661	0.0295661	0.0295661	0.0295661	0.0295661	0.0295661	0.0295661	0.0295661	0.0295661	0.0295661	0.0295661	0.0295661	0.0295661
0.0253317	0.0253317	0.0253317	0.0253317	0.0253317	0.0253317	0.0253317	0.0253317	0.0253317	0.0253317	0.0253317	0.0253317	0.0253317	0.0253317	0.0253317	0.0253317	0.0253317	0.0253317	0.0253317	0.0253317	0.0253317	0.0253317	0.0253317	0.0253317	0.0253317	0.0253317	0.0253317	0.0253317	0.0253317	0.0253317	0.0253317	0.0253317	0.0253317	0.0253317	0.0253317	0.0253317	0.0253317	0.0253317	0.0253317	0.0253317	0.0253317	0.0253317	0.0253317	0.0253317	0.0253317	0.0253317	0.0253317	0.0253317	0.0253317	0.0253317
0.0132878	0.0132878	0.0132878	0.0132878	0.0132878	0.0132878	0.0132878	0.0132878	0.0132878	0.0132878	0.0132878	0.0132878	0.0132878	0.0132878	0.0132878	0.0132878	0.0132878	0.0132878	0.0132878	0.0132878	0.0132878	0.0132878	0.0132878	0.0132878	0.0132878	0.0132878	0.0132878	0.0132878	0.0132878	0.0132878	0.0132878	0.0132878	0.0132878	0.0132878	0.0132878	0.0132878	0.0132878	0.0132878	0.0132878	0.0132878	0.0132878	0.0132878	0.0132878	0.0132878	0.0132878	0.0132878	0.0132878	0.0132878	0.0132878	0.0132878
0.0135786	0.0135786	0.0135786	0.0135786	0.0135786	0.0135786	0.0135786	0.0135786	0.0135786	0.0135786	0.0135786	0.0135786	0.0135786	0.0135786	0.0135786	0.0135786	0.0135786	0.0135786	0.0135786	0.0135786	0.0135786	0.0135786	0.0135786	0.0135786	0.0135786	0.0135786	0.0135786	0.0135786	0.0135786	0.0135786	0.0135786	0.0135786	0.0135786	0.0135786	0.0135786	0.0135786	0.0135786	0.0135786	0.0135786	0.0135786	0.0135786	0.0135786	0.0135786	0.0135786	0.0135786	0.0135786	0.0135786	0.0135786	0.0135786	0.0135786
0.0149728	0.0149728	0.0149728	0.0149728	0.0149728	0.0149728	0.0149728	0.0149728	0.0149728	0.0149728	0.0149728	0.0149728	0.0149728	0.0149728	0.0149729	0.0149729	0.0149729	0.0149729	0.0149729	0.0149729	0.0149729	0.0149729	0.0149729	0.0149729	0.0149729	0.0149729	0.0149729	0.0149729	0.0149729	0.0149729	0.0149729	0.0149729	0.0149729	0.0149729	0.0149729	0.0149729	0.0149729	0.0149729	0.0149729	0.0149729	0.0149729	0.0149729	0.0149729	0.0149729	0.0149729	0.0149729	0.0149729	0.0149729	0.0149729	0.0149729
0.0125425	0.0125425	0.0125425	0.0125425	0.0125425	0.0125425	0.0125425	0.0125425	0.0125425	0.0125425	0.0125425	0.0125425	0.0125425	0.0125425	0.0125425	0.0125425	0.0125425	0.0125425	0.0125425	0.0125425	0.0125425	0.0125425	0.0125425	0.0125425	0.0125425	0.0125425	0.0125426	0.0125426	0.0125426	0.0125426	0.0125426	0.0125426	0.0125426	0.0125426	0.0125426	0.0125426	0.0125426	0.0125426	0.0125426	0.0125426	0.0125426	0.0125426	0.0125426	0.0125426	0.0125426	0.0125426	0.0125426	0.0125426	0.0125426	0.0125426
0.0155905	0.0155905	0.0155905	0.0155905	0.0155905	0.0155905	0.0155905	0.0155905	0.0155905	0.0155905	0.0155905	0.0155905	0.0155905	0.0155905	0.0155905	0.0155905	0.0155905	0.0155905	0.0155905	0.0155905	0.0155905	0.0155905	0.0155905	0.0155905	0.0155905	0.0155905	0.0155905	0.0155905	0.0155905	0.0155905	0.0155905	0.0155905	0.0155905	0.0155905	0.0155905	0.0155905	0.0155905	0.0155905	0.0155905	0.0155905	0.0155905	0.0155905	0.0155905	0.0155905	0.0155905	0.0155905	0.0155905	0.0155905	0.0155905	0.0155905
0.00830785	0.00830785	0.00830785	0.00830785	0.00830785	0.00830785	0.00830785	0.00830785	0.00830785	0.00830785	0.00830785	0.00830785	0.00830785	0.00830785	0.00830785	0.00830785	0.00830785	0.00830785	0.00830786	0.00830786	0.00830786	0.00830786	0.00830786	0.00830786	0.00830786	0.00830786	0.00830786	0.00830787	0.00830787	0.00830787	0.00830787	0.00830787	0.00830787	0.00830787	0.00830787	0.00830787	0.00830787	0.00830787	0.00830787	0.00830787	0.00830787	0.00830787	0.00830787	0.00830786	0.00830786	0.00830787	0.00830787	0.00830787	0.00830787	0.00830787
0.0237992	0.0237992	0.0237992	0.0237992	0.0237992	0.0237992	0.0237992	0.0237992	0.0237992	0.0237992	0.0237992	0.0237992	0.0237992	0.0237992	0.0237992	0.0237992	0.0237992	0.0237992	0.0237992	0.0237992	0.0237992	0.0237992	0.0237992	0.0237992	0.0237992	0.0237992	0.0237992	0.0237992	0.0237992	0.0237992	0.0237992	0.0237992	0.0237992	0.0237992	0.0237992	0.0237992	0.0237992	0.0237992	0.0237992	0.0237992	0.0237992	0.0237992	0.0237992	0.0237992	0.0237992	0.0237992	0.0237992	0.0237992	0.0237992	0.0237992
0.0386411	0.0386411	0.0386411	0.0386411	0.0386411	0.0386411	0.0386411	0.0386411	0.0386411	0.0386411	0.0386411	0.0386411	0.0386411	0.0386411	0.0386411	0.0386411	0.0386411	0.0386411	0.0386411	0.0386411	0.0386411	0.0386411	0.0386411	0.0386411	0.0386411	0.0386411	0.0386411	0.0386411	0.0386411	0.0386411	0.0386411	0.0386411	0.0386411	0.0386411	0.0386411	0.0386411	0.0386411	0.0386411	0.0386411	0.0386411	0.0386411	0.0386411	0.0386411	0.0386411	0.0386411	0.0386411	0.0386411	0.0386411	0.0386411	0.0386411
0.023296	0.023296	0.023296	0.023296	0.023296	0.023296	0.023296	0.023296	0.023296	0.023296	0.023296	0.023296	0.023296	0.023296	0.023296	0.023296	0.023296	0.023296	0.023296	0.023296	0.023296	0.023296	0.023296	0.023296	0.023296	0.023296	0.023296	0.023296	0.023296	0.023296	0.023296	0.023296	0.023296	0.023296	0.023296	0.023296	0.023296	0.023296	0.023296	0.023296	0.023296	0.023296	0.023296	0.023296	0.023296	0.023296	0.023296	0.023296	0.023296	0.023296
0.0430456	0.0430456	0.0430456	0.0430456	0.0430456	0.0430456	0.0430456	0.0430456	0.0430456	0.0430456	0.0430456	0.0430456	0.0430456	0.0430456	0.0430456	0.0430456	0.0430456	0.0430456	0.0430456	0.0430456	0.0430456	0.0430456	0.0430456	0.0430456	0.0430456	0.0430456	0.0430456	0.0430456	0.0430456	0.0430456	0.0430456	0.0430456	0.0430456	0.0430456	0.0430456	0.0430456	0.0430456	0.0430456	0.0430456	0.0430456	0.0430456	0.0430456	0.0430456	0.0430456	0.0430456	0.0430456	0.0430456	0.0430456	0.0430456	0.0430456
0.0292977	0.0292977	0.0292977	0.0292977	0.0292977	0.0292977	0.0292977	0.0292977	0.0292977	0.0292977	0.0292977	0.0292977	0.0292977	0.0292977	0.0292977	0.0292977	0.0292977	0.0292977	0.0292977	0.0292977	0.0292977	0.0292977	0.0292977	0.0292977	0.0292977	0.0292977	0.0292977	0.0292977	0.0292977	0.0292977	0.0292977	0.0292977	0.0292977	0.0292977	0.0292977	0.0292977	0.0292977	0.0292977	0.0292977	0.0292977	0.0292977	0.0292977	0.0292977	0.0292977	0.0292977	0.0292977	0.0292977	0.0292977	0.0292977	0.0292977
0.0170146	0.0170146	0.0170146	0.0170146	0.0170146	0.0170146	0.0170146	0.0170146	0.0170146	0.0170146	0.0170146	0.0170146	0.0170146	0.0170146	0.0170146	0.0170146	0.0170146	0.0170146	0.0170146	0.0170146	0.0170146	0.0170146	0.0170146	0.0170146	0.0170146	0.0170146	0.0170146	0.0170146	0.0170146	0.0170146	0.0170146	0.0170146	0.0170146	0.0170146	0.0170146	0.0170146	0.0170146	0.0170146	0.0170146	0.0170146	0.0170146	0.0170146	0.0170146	0.0170146	0.0170146	0.0170146	0.0170146	0.0170146	0.0170146	0.0170146
0.023296	0.023296	0.023296	0.023296	0.023296	0.023296	0.023296	0.023296	0.023296	0.023296	0.023296	0.023296	0.023296	0.023296	0.023296	0.023296	0.023296	0.023296	0.023296	0.023296	0.023296	0.023296	0.023296	0.023296	0.023296	0.023296	0.023296	0.023296	0.023296	0.023296	0.023296	0.023296	0.023296	0.023296	0.023296	0.023296	0.023296	0.023296	0.023296	0.023296	0.023296	0.023296	0.023296	0.023296	0.023296	0.023296	0.023296	0.023296	0.023296	0.023296
0.00960714	0.00960714	0.00960714	0.00960714	0.00960714	0.00960714	0.00960714	0.00960714	0.00960714	0.00960714	0.00960714	0.00960714	0.00960714	0.00960714	0.00960714	0.00960714	0.00960714	0.00960714	0.00960714	0.00960715	0.00960715	0.00960715	0.00960715	0.00960715	0.00960715	0.00960715	0.00960715	0.00960715	0.00960715	0.00960715	0.00960715	0.00960715	0.00960715	0.00960715	0.00960715	0.00960715	0.00960715	0.00960715	0.00960715	0.00960716	0.00960716	0.00960716	0.00960716	0.00960716	0.00960716	0.00960716	0.00960716	0.00960716	0.00960716	0.00960716
0.0164823	0.0164823	0.0164823	0.0164823	0.0164823	0.0164823	0.0164823	0.0164823	0.0164823	0.0164823	0.0164823	0.0164823	0.0164823	0.0164823	0.0164823	0.0164823	0.0164823	0.0164823	0.0164823	0.0164823	0.0164823	0.0164823	0.0164823	0.0164823	0.0164823	0.0164823	0.0164823	0.0164823	0.0164823	0.0164823	0.0164823	0.0164823	0.0164823	0.0164823	0.0164823	0.0164823	0.0164823	0.0164823	0.0164823	0.0164823	0.0164823	0.0164823	0.0164823	0.0164823	0.0164823	0.0164823	0.0164823	0.0164823	0.0164823	0.0164823
0.0126398	0.0126398	0.0126398	0.0126398	0.0126398	0.0126398	0.0126398	0.0126398	0.0126398	0.0126398	0.0126398	0.0126398	0.0126398	0.0126398	0.0126398	0.0126398	0.0126398	0.0126398	0.0126398	0.0126398	0.0126398	0.0126398	0.0126398	0.0126398	0.0126398	0.0126398	0.0126398	0.0126398	0.0126398	0.0126398	0.0126398	0.0126398	0.0126398	0.0126398	0.0126398	0.0126398	0.0126398	0.0126398	0.0126398	0.0126398	0.0126398	0.0126398	0.0126398	0.0126398	0.0126398	0.0126398	0.0126398	0.0126398	0.0126398	0.0126398
0.0158094	0.0158094	0.0158094	0.0158094	0.0158094	0.0158094	0.0158094	0.0158094	0.0158094	0.0158094	0.0158094	0.0158094	0.0158094	0.0158094	0.0158094	0.0158094	0.0158094	0.0158094	0.0158094	0.0158094	0.0158094	0.0158094	0.0158094	0.0158094	0.0158094	0.0158094	0.0158094	0.0158094	0.0158094	0.0158094	0.0158094	0.0158094	0.0158094	0.0158094	0.0158094	0.0158094	0.0158094	0.0158094	0.0158094	0.0158094	0.0158094	0.0158094	0.0158094	0.0158094	0.0158094	0.0158094	0.0158094	0.0158094	0.0158094	0.0158094
0.0121644	0.0121644	0.0121644	0.0121644	0.0121644	0.0121644	0.0121644	0.0121644	0.0121644	0.0121644	0.0121644	0.0121644	0.0121644	0.0121644	0.0121644	0.0121644	0.0121644	0.0121644	0.0121644	0.0121644	0.0121644	0.0121644	0.0121644	0.0121644	0.0121644	0.0121644	0.0121644	0.0121644	0.0121644	0.0121644	0.0121644	0.0121644	0.0121644	0.0121644	0.0121644	0.0121644	0.0121644	0.0121644	0.0121644	0.0121644	0.0121644	0.0121644	0.0121644	0.0121644	0.0121644	0.0121644	0.0121644	0.0121644	0.0121644	0.0121644
0.0111428	0.0111428	0.0111428	0.0111428	0.0111428	0.0111428	0.0111428	0.0111428	0.0111428	0.0111428	0.0111428	0.0111428	0.0111428	0.0111428	0.0111428	0.0111428	0.0111428	0.0111428	0.0111428	0.0111428	0.0111428	0.0111428	0.0111428	0.0111428	0.0111428	0.0111428	0.0111428	0.0111428	0.0111428	0.0111428	0.0111428	0.0111428	0.0111428	0.0111428	0.0111428	0.0111428	0.0111428	0.0111428	0.0111428	0.0111428	0.0111428	0.0111428	0.0111428	0.0111428	0.0111428	0.0111428	0.0111428	0.0111428	0.0111428	0.0111428
0.0126014	0.0126014	0.0126014	0.0126014	0.0126014	0.0126014	0.0126014	0.0126014	0.0126014	0.0126014	0.0126014	0.0126014	0.0126014	0.0126014	0.0126014	0.0126014	0.0126014	0.0126014	0.0126014	0.0126014	0.0126014	0.0126014	0.0126014	0.0126014	0.0126014	0.0126014	0.0126014	0.0126014	0.0126014	0.0126014	0.0126014	0.0126014	0.0126014	0.0126014	0.0126014	0.0126014	0.0126014	0.0126014	0.0126014	0.0126014	0.0126014	0.0126014	0.0126014	0.0126014	0.0126014	0.0126014	0.0126014	0.0126014	0.0126014	0.0126014
0.0272731	0.0272731	0.0272731	0.0272731	0.0272731	0.0272731	0.0272731	0.0272731	0.0272731	0.0272731	0.0272731	0.0272731	0.0272731	0.0272731	0.0272731	0.0272731	0.0272731	0.0272731	0.0272731	0.0272731	0.0272731	0.0272731	0.0272731	0.0272731	0.0272731	0.0272731	0.0272731	0.0272731	0.0272731	0.0272731	0.0272731	0.0272731	0.0272731	0.0272731	0.0272731	0.0272731	0.0272731	0.0272731	0.0272731	0.0272731	0.0272731	0.0272731	0.0272731	0.0272731	0.0272731	0.0272731	0.0272731	0.0272731	0.0272731	0.0272731
0.046184	0.046184	0.046184	0.046184	0.046184	0.046184	0.046184	0.046184	0.046184	0.046184	0.046184	0.046184	0.046184	0.046184	0.046184	0.046184	0.046184	0.046184	0.046184	0.046184	0.046184	0.046184	0.046184	0.046184	0.046184	0.046184	0.046184	0.046184	0.046184	0.046184	0.046184	0.046184	0.046184	0.046184	0.046184	0.046184	0.046184	0.046184	0.046184	0.046184	0.046184	0.046184	0.046184	0.046184	0.046184	0.046184	0.046184	0.046184	0.046184	0.046184
0.0514633	0.0514633	0.0514633	0.0514633	0.0514633	0.0514633	0.0514633	0.0514633	0.0514633	0.0514633	0.0514633	0.0514633	0.0514633	0.0514633	0.0514633	0.0514633	0.0514633	0.0514633	0.0514633	0.0514633	0.0514633	0.0514633	0.0514633	0.0514633	0.0514633	0.0514633	0.0514633	0.0514633	0.0514633	0.0514633	0.0514633	0.0514633	0.0514633	0.0514633	0.0514633	0.0514633	0.0514633	0.0514633	0.0514633	0.0514633	0.0514633	0.0514633	0.0514633	0.0514633	0.0514633	0.0514633	0.0514633	0.0514633	0.0514633	0.0514633
0.0138749	0.0138749	0.0138749	0.0138749	0.0138749	0.0138749	0.0138749	0.0138749	0.0138749	0.0138749	0.0138749	0.0138749	0.0138749	0.0138749	0.0138749	0.0138749	0.0138749	0.0138749	0.0138749	0.0138749	0.0138749	0.0138749	0.0138749	0.0138749	0.0138749	0.0138749	0.0138749	0.0138749	0.0138749	0.0138749	0.0138749	0.0138749	0.0138749	0.0138749	0.0138749	0.0138749	0.0138749	0.0138749	0.0138749	0.0138749	0.0138749	0.0138749	0.0138749	0.0138749	0.0138749	0.0138749	0.0138749	0.0138749	0.0138749	0.0138749
0.0541983	0.0541983	0.0541983	0.0541983	0.0541983	0.0541983	0.0541983	0.0541983	0.0541983	0.0541983	0.0541983	0.0541983	0.0541983	0.0541983	0.0541983	0.0541983	0.0541983	0.0541983	0.0541983	0.0541983	0.0541983	0.0541983	0.0541983	0.0541983	0.0541983	0.0541983	0.0541983	0.0541983	0.0541983	0.0541983	0.0541983	0.0541983	0.0541983	0.0541983	0.0541983	0.0541983	0.0541983	0.0541983	0.0541983	0.0541983	0.0541983	0.0541983	0.0541983	0.0541983	0.0541983	0.0541983	0.0541983	0.0541983	0.0541983	0.0541983
0.0282003	0.0282003	0.0282003	0.0282003	0.0282003	0.0282003	0.0282003	0.0282003	0.0282003	0.0282003	0.0282003	0.0282003	0.0282003	0.0282003	0.0282003	0.0282003	0.0282003	0.0282003	0.0282003	0.0282003	0.0282003	0.0282003	0.0282003	0.0282003	0.0282003	0.0282003	0.0282003	0.0282003	0.0282003	0.0282003	0.0282003	0.0282003	0.0282003	0.0282003	0.0282003	0.0282003	0.0282003	0.0282003	0.0282003	0.0282003	0.0282003	0.0282003	0.0282003	0.0282003	0.0282003	0.0282003	0.0282003	0.0282003	0.0282003	0.0282003
0.0111428	0.0111428	0.0111428	0.0111428	0.0111428	0.0111428	0.0111428	0.0111428	0.0111428	0.0111428	0.0111428	0.0111428	0.0111428	0.0111428	0.0111428	0.0111428	0.0111428	0.0111428	0.0111428	0.0111428	0.0111428	0.0111428	0.0111428	0.0111428	0.0111428	0.0111428	0.0111428	0.0111428	0.0111428	0.0111428	0.0111428	0.0111428	0.0111428	0.0111428	0.0111428	0.0111428	0.0111428	0.0111428	0.0111428	0.0111428	0.0111428	0.0111428	0.0111428	0.0111428	0.0111428	0.0111428	0.0111428	0.0111428	0.0111428	0.0111428
0.0262219	0.0262219	0.0262219	0.0262219	0.0262219	0.0262219	0.0262219	0.0262219	0.0262219	0.0262219	0.0262219	0.0262219	0.0262219	0.0262219	0.0262219	0.0262219	0.0262219	0.0262219	0.0262219	0.0262219	0.0262219	0.0262219	0.0262219	0.0262219	0.0262219	0.0262219	0.0262219	0.0262219	0.0262219	0.0262219	0.0262219	0.0262219	0.0262219	0.0262219	0.0262219	0.0262219	0.0262219	0.0262219	0.0262219	0.0262219	0.0262219	0.0262219	0.0262219	0.0262219	0.0262219	0.0262219	0.0262219	0.0262219	0.0262219	0.0262219
0.0121296	0.0121296	0.0121296	0.0121296	0.0121296	0.0121296	0.0121296	0.0121296	0.0121296	0.0121296	0.0121296	0.0121296	0.0121296	0.0121296	0.0121296	0.0121296	0.0121296	0.0121296	0.0121296	0.0121296	0.0121296	0.0121296	0.0121296	0.0121296	0.0121296	0.0121296	0.0121296	0.0121296	0.0121296	0.0121296	0.0121296	0.0121296	0.0121296	0.0121296	0.0121296	0.0121296	0.0121296	0.0121296	0.0121296	0.0121296	0.0121296	0.0121296	0.0121296	0.0121296	0.0121296	0.0121296	0.0121296	0.0121296	0.0121296	0.0121296
0.00937735	0.00937735	0.00937735	0.00937735	0.00937735	0.00937735	0.00937735	0.00937735	0.00937735	0.00937735	0.00937735	0.00937735	0.00937735	0.00937735	0.00937735	0.00937735	0.00937735	0.00937735	0.00937735	0.00937735	0.00937736	0.00937736	0.00937736	0.00937736	0.00937736	0.00937736	0.00937736	0.00937736	0.00937736	0.00937736	0.00937736	0.00937736	0.00937736	0.00937736	0.00937736	0.00937736	0.00937736	0.00937736	0.00937736	0.00937736	0.00937736	0.00937736	0.00937736	0.00937736	0.00937736	0.00937736	0.00937736	0.00937736	0.00937736	0.00937736
0.0254686	0.0254686	0.0254686	0.0254686	0.0254686	0.0254686	0.0254686	0.0254686	0.0254686	0.0254686	0.0254686	0.0254686	0.0254686	0.0254686	0.0254686	0.0254686	0.0254686	0.0254686	0.0254686	0.0254686	0.0254686	0.0254686	0.0254686	0.0254686	0.0254686	0.0254686	0.0254686	0.0254686	0.0254686	0.0254686	0.0254686	0.0254686	0.0254686	0.0254686	0.0254686	0.0254686	0.0254686	0.0254686	0.0254686	0.0254686	0.0254686	0.0254686	0.0254686	0.0254686	0.0254686	0.0254686	0.0254686	0.0254686	0.0254686	0.0254686
0.0148284	0.0148284	0.0148284	0.0148284	0.0148284	0.0148284	0.0148284	0.0148284	0.0148284	0.0148284	0.0148284	0.0148284	0.0148284	0.0148284	0.0148284	0.0148284	0.0148284	0.0148284	0.0148284	0.0148284	0.0148284	0.0148284	0.0148284	0.0148284	0.0148284	0.0148284	0.0148284	0.0148284	0.0148284	0.0148284	0.0148284	0.0148284	0.0148284	0.0148284	0.0148284	0.0148284	0.0148284	0.0148284	0.0148284	0.0148284	0.0148284	0.0148284	0.0148284	0.0148284	0.0148284	0.0148284	0.0148284	0.0148284	0.0148284	0.0148284
0.0158566	0.0158566	0.0158566	0.0158566	0.0158566	0.0158566	0.0158566	0.0158566	0.0158566	0.0158566	0.0158566	0.0158566	0.0158566	0.0158566	0.0158566	0.0158566	0.0158566	0.0158566	0.0158566	0.0158566	0.0158566	0.0158566	0.0158566	0.0158566	0.0158566	0.0158566	0.0158566	0.0158566	0.0158566	0.0158566	0.0158566	0.0158566	0.0158566	0.0158566	0.0158566	0.0158566	0.0158566	0.0158566	0.0158566	0.0158566	0.0158566	0.0158566	0.0158566	0.0158566	0.0158566	0.0158566	0.0158566	0.0158566	0.0158566	0.0158566
0.0144727	0.0144727	0.0144727	0.0144727	0.0144727	0.0144727	0.0144727	0.0144727	0.0144727	0.0144727	0.0144727	0.0144727	0.0144727	0.0144727	0.0144727	0.0144727	0.0144727	0.0144727	0.0144727	0.0144727	0.0144727	0.0144727	0.0144727	0.0144727	0.0144727	0.0144727	0.0144727	0.0144727	0.0144727	0.0144727	0.0144727	0.0144727	0.0144727	0.0144727	0.0144727	0.0144727	0.0144727	0.0144727	0.0144727	0.0144727	0.0144727	0.0144727	0.0144727	0.0144727	0.0144727	0.0144727	0.0144727	0.0144727	0.0144727	0.0144727
0.0453926	0.0453926	0.0453926	0.0453926	0.0453926	0.0453926	0.0453926	0.0453926	0.0453926	0.0453926	0.0453926	0.0453926	0.0453926	0.0453926	0.0453926	0.0453926	0.0453926	0.0453926	0.0453926	0.0453926	0.0453926	0.0453926	0.0453926	0.0453926	0.0453926	0.0453926	0.0453926	0.0453926	0.0453926	0.0453926	0.0453926	0.0453926	0.0453926	0.0453926	0.0453926	0.0453926	0.0453926	0.0453926	0.0453926	0.0453926	0.0453926	0.0453926	0.0453926	0.0453926	0.0453926	0.0453926	0.0453926	0.0453926	0.0453926	0.0453926
0.0175877	0.0175877	0.0175877	0.0175877	0.0175877	0.0175877	0.0175877	0.0175877	0.0175877	0.0175877	0.0175877	0.0175877	0.0175877	0.0175877	0.0175877	0.0175877	0.0175877	0.0175877	0.0175877	0.0175877	0.0175877	0.0175877	0.0175877	0.0175877	0.0175877	0.0175877	0.0175877	0.0175877	0.0175877	0.0175877	0.0175877	0.0175877	0.0175877	0.0175877	0.0175877	0.0175877	0.0175877	0.0175877	0.0175877	0.0175877	0.0175877	0.0175877	0.0175877	0.0175877	0.0175877	0.0175877	0.0175877	0.0175877	0.0175877	0.0175877
0.0530954	0.0530954	0.0530954	0.0530954	0.0530954	0.0530954	0.0530954	0.0530954	0.0530954	0.0530954	0.0530954	0.0530954	0.0530954	0.0530954	0.0530954	0.0530954	0.0530954	0.0530954	0.0530954	0.0530954	0.0530954	0.0530954	0.0530954	0.0530954	0.0530954	0.0530954	0.0530954	0.0530954	0.0530954	0.0530954	0.0530954	0.0530954	0.0530954	0.0530954	0.0530954	0.0530954	0.0530954	0.0530954	0.0530954	0.0530954	0.0530954	0.0530954	0.0530954	0.0530954	0.0530954	0.0530954	0.0530954	0.0530954	0.0530954	0.0530954
0.0122737	0.0122737	0.0122737	0.0122737	0.0122737	0.0122737	0.0122737	0.0122737	0.0122737	0.0122737	0.0122737	0.0122737	0.0122737	0.0122738	0.0122738	0.0122738	0.0122738	0.0122738	0.0122738	0.0122738	0.0122738	0.0122738	0.0122738	0.0122738	0.0122738	0.0122738	0.0122738	0.0122738	0.0122738	0.0122738	0.0122738	0.0122738	0.0122738	0.0122738	0.0122738	0.0122738	0.0122738	0.0122738	0.0122738	0.0122738	0.0122738	0.0122738	0.0122738	0.0122738	0.0122738	0.0122738	0.0122738	0.0122738	0.0122738	0.0122738
0.0217124	0.0217124	0.0217124	0.0217124	0.0217124	0.0217124	0.0217124	0.0217124	0.0217124	0.0217124	0.0217124	0.0217124	0.0217124	0.0217124	0.0217124	0.0217124	0.0217124	0.0217124	0.0217124	0.0217124	0.0217124	0.0217124	0.0217124	0.0217124	0.0217124	0.0217124	0.0217124	0.0217124	0.0217124	0.0217124	0.0217124	0.0217124	0.0217124	0.0217124	0.0217124	0.0217124	0.0217124	0.0217124	0.0217124	0.0217124	0.0217124	0.0217124	0.0217124	0.0217124	0.0217124	0.0217124	0.0217124	0.0217124	0.0217124	0.0217124
0.0191212	0.0191212	0.0191212	0.0191212	0.0191212	0.0191212	0.0191212	0.0191212	0.0191212	0.0191212	0.0191212	0.0191212	0.0191212	0.0191212	0.0191212	0.0191212	0.0191212	0.0191212	0.0191212	0.0191212	0.0191212	0.0191212	0.0191212	0.0191212	0.0191212	0.0191212	0.0191212	0.0191212	0.0191212	0.0191212	0.0191212	0.0191212	0.0191212	0.0191212	0.0191212	0.0191212	0.0191212	0.0191212	0.0191212	0.0191212	0.0191212	0.0191212	0.0191212	0.0191212	0.0191212	0.0191212	0.0191212	0.0191212	0.0191212	0.0191212
0.00841478	0.00841478	0.00841478	0.00841478	0.00841478	0.00841478	0.00841478	0.00841478	0.00841478	0.00841478	0.00841478	0.00841478	0.00841478	0.00841478	0.00841478	0.00841478	0.00841478	0.00841478	0.00841478	0.00841478	0.00841478	0.00841478	0.00841479	0.00841479	0.00841479	0.00841479	0.00841479	0.00841479	0.00841479	0.00841479	0.00841479	0.0084148	0.0084148	0.0084148	0.0084148	0.0084148	0.0084148	0.0084148	0.0084148	0.0084148	0.0084148	0.0084148	0.0084148	0.0084148	0.0084148	0.0084148	0.0084148	0.0084148	0.0084148	0.0084148
0.0153652	0.0153652	0.0153652	0.0153652	0.0153652	0.0153652	0.0153652	0.0153652	0.0153652	0.0153652	0.0153652	0.0153652	0.0153652	0.0153652	0.0153652	0.0153652	0.0153652	0.0153652	0.0153652	0.0153652	0.0153652	0.0153652	0.0153652	0.0153652	0.0153652	0.0153652	0.0153652	0.0153652	0.0153652	0.0153652	0.0153652	0.0153652	0.0153652	0.0153652	0.0153652	0.0153652	0.0153652	0.0153652	0.0153652	0.0153652	0.0153652	0.0153652	0.0153652	0.0153652	0.0153652	0.0153652	0.0153652	0.0153652	0.0153652	0.0153652
0.0181735	0.0181735	0.0181735	0.0181735	0.0181735	0.0181735	0.0181735	0.0181735	0.0181735	0.0181735	0.0181735	0.0181735	0.0181735	0.0181735	0.0181735	0.0181735	0.0181735	0.0181735	0.0181735	0.0181735	0.0181735	0.0181735	0.0181735	0.0181735	0.0181735	0.0181735	0.0181735	0.0181735	0.0181735	0.0181735	0.0181735	0.0181735	0.0181735	0.0181735	0.0181735	0.0181735	0.0181735	0.0181735	0.0181735	0.0181735	0.0181735	0.0181735	0.0181735	0.0181735	0.0181735	0.0181735	0.0181735	0.0181735	0.0181735	0.0181735
0.00767907	0.00767907	0.00767907	0.00767907	0.00767907	0.00767907	0.00767907	0.00767907	0.00767907	0.00767907	0.00767907	0.00767907	0.00767907	0.00767907	0.00767907	0.00767907	0.00767907	0.00767907	0.00767908	0.00767908	0.00767908	0.00767908	0.00767908	0.00767909	0.00767909	0.00767909	0.00767909	0.0076791	0.0076791	0.0076791	0.0076791	0.0076791	0.0076791	0.0076791	0.0076791	0.0076791	0.0076791	0.0076791	0.0076791	0.0076791	0.0076791	0.0076791	0.00767909	0.00767909	0.00767909	0.00767909	0.00767909	0.00767909	0.00767909	0.00767909
0.0353673	0.0353673	0.0353673	0.0353673	0.0353673	0.0353673	0.0353673	0.0353673	0.0353673	0.0353673	0.0353673	0.0353673	0.0353673	0.0353673	0.0353673	0.0353673	0.0353673	0.0353673	0.0353673	0.0353673	0.0353673	0.0353673	0.0353673	0.0353673	0.0353673	0.0353673	0.0353673	0.0353673	0.0353673	0.0353673	0.0353673	0.0353673	0.0353673	0.0353673	0.0353673	0.0353673	0.0353673	0.0353673	0.0353673	0.0353673	0.0353673	0.0353673	0.0353673	0.0353673	0.0353673	0.0353673	0.0353673	0.0353673	0.0353673	0.0353673
0.012068	0.012068	0.012068	0.012068	0.012068	0.012068	0.012068	0.012068	0.012068	0.012068	0.012068	0.012068	0.012068	0.012068	0.012068	0.012068	0.012068	0.012068	0.012068	0.012068	0.012068	0.012068	0.012068	0.012068	0.012068	0.012068	0.012068	0.012068	0.012068	0.012068	0.012068	0.012068	0.012068	0.012068	0.012068	0.012068	0.012068	0.012068	0.012068	0.012068	0.012068	0.012068	0.012068	0.012068	0.012068	0.012068	0.012068	0.012068	0.012068	0.012068
0.0262235	0.0262235	0.0262235	0.0262235	0.0262235	0.0262235	0.0262235	0.0262235	0.0262235	0.0262235	0.0262235	0.0262235	0.0262235	0.0262235	0.0262235	0.0262235	0.0262235	0.0262235	0.0262235	0.0262235	0.0262235	0.0262235	0.0262235	0.0262235	0.0262235	0.0262235	0.0262235	0.0262235	0.0262235	0.0262235	0.0262235	0.0262235	0.0262235	0.0262235	0.0262235	0.0262235	0.0262235	0.0262235	0.0262235	0.0262235	0.0262235	0.0262235	0.0262235	0.0262235	0.0262235	0.0262235	0.0262235	0.0262235	0.0262235	0.0262235
0.0127693	0.0127693	0.0127693	0.0127693	0.0127693	0.0127693	0.0127693	0.0127693	0.0127693	0.0127693	0.0127693	0.0127693	0.0127693	0.0127693	0.0127693	0.0127693	0.0127693	0.0127693	0.0127693	0.0127693	0.0127693	0.0127693	0.0127693	0.0127693	0.0127693	0.0127693	0.0127693	0.0127693	0.0127693	0.0127693	0.0127693	0.0127693	0.0127693	0.0127693	0.0127693	0.0127693	0.0127693	0.0127693	0.0127693	0.0127693	0.0127693	0.0127693	0.0127693	0.0127693	0.0127693	0.0127693	0.0127693	0.0127693	0.0127693	0.0127693
0.0294834	0.0294834	0.0294834	0.0294834	0.0294834	0.0294834	0.0294834	0.0294834	0.0294834	0.0294834	0.0294834	0.0294834	0.0294834	0.0294834	0.0294834	0.0294834	0.0294834	0.0294834	0.0294834	0.0294834	0.0294834	0.0294834	0.0294834	0.0294834	0.0294834	0.0294834	0.0294834	0.0294834	0.0294834	0.0294834	0.0294834	0.0294834	0.0294834	0.0294834	0.0294834	0.0294834	0.0294834	0.0294834	0.0294834	0.0294834	0.0294834	0.0294834	0.0294834	0.0294834	0.0294834	0.0294834	0.0294834	0.0294834	0.0294834	0.0294834
0.0159969	0.0159969	0.0159969	0.0159969	0.0159969	0.0159969	0.0159969	0.0159969	0.0159969	0.0159969	0.0159969	0.0159969	0.0159969	0.0159969	0.0159969	0.0159969	0.0159969	0.0159969	0.0159969	0.0159969	0.0159969	0.0159969	0.0159969	0.0159969	0.0159969	0.0159969	0.0159969	0.0159969	0.0159969	0.0159969	0.0159969	0.0159969	0.0159969	0.0159969	0.0159969	0.0159969	0.0159969	0.0159969	0.0159969	0.0159969	0.0159969	0.0159969	0.0159969	0.0159969	0.0159969	0.0159969	0.0159969	0.0159969	0.0159969	0.0159969
0.0154963	0.0154963	0.0154963	0.0154963	0.0154963	0.0154963	0.0154963	0.0154963	0.0154963	0.0154963	0.0154963	0.0154963	0.0154963	0.0154963	0.0154963	0.0154963	0.0154963	0.0154963	0.0154963	0.0154963	0.0154963	0.0154963	0.0154963	0.0154963	0.0154963	0.0154963	0.0154963	0.0154963	0.0154963	0.0154963	0.0154963	0.0154963	0.0154963	0.0154963	0.0154963	0.0154963	0.0154963	0.0154963	0.0154963	0.0154963	0.0154963	0.0154963	0.0154963	0.0154963	0.0154963	0.0154963	0.0154963	0.0154963	0.0154963	0.0154963
0.0712498	0.0712498	0.0712498	0.0712498	0.0712498	0.0712498	0.0712498	0.0712498	0.0712498	0.0712498	0.0712498	0.0712498	0.0712498	0.0712498	0.0712498	0.0712498	0.0712498	0.0712498	0.0712498	0.0712498	0.0712498	0.0712498	0.0712498	0.0712498	0.0712498	0.0712498	0.0712498	0.0712498	0.0712498	0.0712498	0.0712498	0.0712498	0.0712498	0.0712498	0.0712498	0.0712498	0.0712498	0.0712498	0.0712498	0.0712498	0.0712498	0.0712498	0.0712498	0.0712498	0.0712498	0.0712498	0.0712498	0.0712498	0.0712498	0.0712498
0.012921	0.012921	0.012921	0.012921	0.012921	0.012921	0.012921	0.012921	0.012921	0.012921	0.012921	0.012921	0.012921	0.012921	0.012921	0.012921	0.012921	0.012921	0.012921	0.012921	0.012921	0.012921	0.012921	0.012921	0.012921	0.012921	0.012921	0.012921	0.012921	0.012921	0.012921	0.012921	0.012921	0.012921	0.012921	0.012921	0.012921	0.012921	0.012921	0.012921	0.012921	0.012921	0.012921	0.012921	0.012921	0.012921	0.012921	0.012921	0.012921	0.012921
0.0298976	0.0298976	0.0298976	0.0298976	0.0298976	0.0298976	0.0298976	0.0298976	0.0298976	0.0298976	0.0298976	0.0298976	0.0298976	0.0298976	0.0298976	0.0298976	0.0298976	0.0298976	0.0298976	0.0298976	0.0298976	0.0298976	0.0298976	0.0298976	0.0298976	0.0298976	0.0298976	0.0298976	0.0298976	0.0298976	0.0298976	0.0298976	0.0298976	0.0298976	0.0298976	0.0298976	0.0298976	0.0298976	0.0298976	0.0298976	0.0298976	0.0298976	0.0298976	0.0298976	0.0298976	0.0298976	0.0298976	0.0298976	0.0298976	0.0298976
0.013674	0.013674	0.013674	0.013674	0.013674	0.013674	0.013674	0.013674	0.013674	0.013674	0.013674	0.013674	0.013674	0.013674	0.013674	0.013674	0.013674	0.013674	0.013674	0.013674	0.013674	0.013674	0.013674	0.013674	0.013674	0.013674	0.013674	0.013674	0.013674	0.013674	0.013674	0.013674	0.013674	0.013674	0.013674	0.013674	0.013674	0.013674	0.013674	0.013674	0.013674	0.013674	0.013674	0.013674	0.013674	0.013674	0.013674	0.013674	0.013674	0.013674
0.00987022	0.00987022	0.00987022	0.00987022	0.00987022	0.00987022	0.00987022	0.00987022	0.00987022	0.00987022	0.00987022	0.00987022	0.00987022	0.00987022	0.00987022	0.00987022	0.00987022	0.00987022	0.00987022	0.00987022	0.00987022	0.00987022	0.00987022	0.00987022	0.00987022	0.00987022	0.00987022	0.00987022	0.00987022	0.00987022	0.00987022	0.00987022	0.00987022	0.00987022	0.00987022	0.00987022	0.00987022	0.00987022	0.00987022	0.00987022	0.00987022	0.00987022	0.00987022	0.00987022	0.00987022	0.00987022	0.00987022	0.00987022	0.00987022	0.00987022
0.0120797	0.0120797	0.0120797	0.0120797	0.0120797	0.0120797	0.0120797	0.0120797	0.0120797	0.0120797	0.0120797	0.0120797	0.0120797	0.0120797	0.0120797	0.0120797	0.0120797	0.0120797	0.0120797	0.0120797	0.0120798	0.0120798	0.0120798	0.0120798	0.0120798	0.0120798	0.0120798	0.0120798	0.0120798	0.0120798	0.0120798	0.0120798	0.0120798	0.0120798	0.0120798	0.0120798	0.0120798	0.0120798	0.0120798	0.0120798	0.0120798	0.0120798	0.0120798	0.0120798	0.0120798	0.0120798	0.0120798	0.0120798	0.0120798	0.0120798
0.00890413	0.00890413	0.00890413	0.00890413	0.00890413	0.00890413	0.00890413	0.00890413	0.00890413	0.00890413	0.00890413	0.00890413	0.00890413	0.00890413	0.00890413	0.00890413	0.00890413	0.00890413	0.00890413	0.00890413	0.00890413	0.00890413	0.00890413	0.00890413	0.00890413	0.00890413	0.00890413	0.00890413	0.00890413	0.00890413	0.00890413	0.00890413	0.00890413	0.00890413	0.00890413	0.00890413	0.00890413	0.00890413	0.00890413	0.00890413	0.00890413	0.00890413	0.00890413	0.00890413	0.00890413	0.00890413	0.00890413	0.00890413	0.00890413	0.00890413
0.0278774	0.0278774	0.0278774	0.0278774	0.0278774	0.0278774	0.0278774	0.0278774	0.0278774	0.0278774	0.0278774	0.0278774	0.0278774	0.0278774	0.0278774	0.0278774	0.0278774	0.0278774	0.0278774	0.0278774	0.0278774	0.0278774	0.0278774	0.0278774	0.0278774	0.0278774	0.0278774	0.0278774	0.0278774	0.0278774	0.0278774	0.0278774	0.0278774	0.0278774	0.0278774	0.0278774	0.0278774	0.0278774	0.0278774	0.0278774	0.0278774	0.0278774	0.0278774	0.0278774	0.0278774	0.0278774	0.0278774	0.0278774	0.0278774	0.0278774
0.0122944	0.0122944	0.0122944	0.0122944	0.0122944	0.0122944	0.0122944	0.0122944	0.0122944	0.0122944	0.0122944	0.0122944	0.0122944	0.0122944	0.0122944	0.0122944	0.0122944	0.0122944	0.0122944	0.0122944	0.0122945	0.0122945	0.0122945	0.0122945	0.0122945	0.0122945	0.0122945	0.0122945	0.0122945	0.0122945	0.0122945	0.0122945	0.0122945	0.0122945	0.0122945	0.0122945	0.0122945	0.0122945	0.0122945	0.0122946	0.0122946	0.0122946	0.0122946	0.0122946	0.0122946	0.0122946	0.0122946	0.0122946	0.0122946	0.0122946
0.0172523	0.0172523	0.0172523	0.0172523	0.0172523	0.0172523	0.0172523	0.0172523	0.0172523	0.0172523	0.0172523	0.0172523	0.0172523	0.0172523	0.0172523	0.0172523	0.0172523	0.0172523	0.0172523	0.0172523	0.0172523	0.0172523	0.0172523	0.0172523	0.0172523	0.0172523	0.0172523	0.0172523	0.0172523	0.0172523	0.0172523	0.0172523	0.0172523	0.0172523	0.0172523	0.0172523	0.0172523	0.0172523	0.0172523	0.0172523	0.0172523	0.0172523	0.0172523	0.0172523	0.0172523	0.0172523	0.0172523	0.0172523	0.0172523	0.0172523
0.0216988	0.0216988	0.0216988	0.0216988	0.0216988	0.0216988	0.0216988	0.0216988	0.0216988	0.0216988	0.0216988	0.0216988	0.0216988	0.0216988	0.0216988	0.0216988	0.0216988	0.0216988	0.0216988	0.0216988	0.0216988	0.0216988	0.0216988	0.0216988	0.0216988	0.0216988	0.0216988	0.0216988	0.0216988	0.0216988	0.0216988	0.0216988	0.0216988	0.0216988	0.0216988	0.0216988	0.0216988	0.0216988	0.0216988	0.0216988	0.0216988	0.0216988	0.0216988	0.0216988	0.0216988	0.0216988	0.0216988	0.0216988	0.0216988	0.0216988
0.0277745	0.0277745	0.0277745	0.0277745	0.0277745	0.0277745	0.0277745	0.0277745	0.0277745	0.0277745	0.0277745	0.0277745	0.0277745	0.0277745	0.0277745	0.0277745	0.0277745	0.0277745	0.0277745	0.0277745	0.0277745	0.0277745	0.0277745	0.0277745	0.0277745	0.0277745	0.0277745	0.0277745	0.0277745	0.0277745	0.0277745	0.0277745	0.0277745	0.0277745	0.0277745	0.0277745	0.0277745	0.0277745	0.0277745	0.0277745	0.0277745	0.0277745	0.0277745	0.0277745	0.0277745	0.0277745	0.0277745	0.0277745	0.0277745	0.0277745
0.0137445	0.0137445	0.0137445	0.0137445	0.0137445	0.0137445	0.0137445	0.0137445	0.0137445	0.0137445	0.0137445	0.0137445	0.0137445	0.0137445	0.0137445	0.0137445	0.0137445	0.0137445	0.0137445	0.0137445	0.0137445	0.0137445	0.0137445	0.0137445	0.0137445	0.0137445	0.0137445	0.0137445	0.0137445	0.0137445	0.0137445	0.0137445	0.0137445	0.0137445	0.0137445	0.0137445	0.0137445	0.0137445	0.0137445	0.0137445	0.0137445	0.0137445	0.0137445	0.0137445	0.0137445	0.0137445	0.0137445	0.0137445	0.0137445	0.0137445
0.0133177	0.0133177	0.0133177	0.0133177	0.0133177	0.0133177	0.0133177	0.0133177	0.0133177	0.0133177	0.0133177	0.0133177	0.0133177	0.0133177	0.0133177	0.0133177	0.0133177	0.0133177	0.0133177	0.0133177	0.0133177	0.0133177	0.0133177	0.0133177	0.0133177	0.0133177	0.0133177	0.0133177	0.0133177	0.0133177	0.0133177	0.0133177	0.0133177	0.0133177	0.0133177	0.0133177	0.0133177	0.0133177	0.0133177	0.0133177	0.0133177	0.0133177	0.0133177	0.0133177	0.0133177	0.0133177	0.0133177	0.0133177	0.0133177	0.0133177
0.0732672	0.0732672	0.0732672	0.0732672	0.0732672	0.0732672	0.0732672	0.0732672	0.0732672	0.0732672	0.0732672	0.0732672	0.0732672	0.0732672	0.0732672	0.0732672	0.0732672	0.0732672	0.0732672	0.0732672	0.0732672	0.0732672	0.0732672	0.0732672	0.0732672	0.0732672	0.0732672	0.0732672	0.0732672	0.0732672	0.0732672	0.0732672	0.0732672	0.0732672	0.0732672	0.0732672	0.0732672	0.0732672	0.0732672	0.0732672	0.0732672	0.0732672	0.0732672	0.0732672	0.0732672	0.0732672	0.0732672	0.0732672	0.0732672	0.0732672
0.0292214	0.0292214	0.0292214	0.0292214	0.0292214	0.0292214	0.0292214	0.0292214	0.0292214	0.0292214	0.0292214	0.0292214	0.0292214	0.0292214	0.0292214	0.0292214	0.0292214	0.0292214	0.0292214	0.0292214	0.0292214	0.0292214	0.0292214	0.0292214	0.0292214	0.0292214	0.0292214	0.0292214	0.0292214	0.0292214	0.0292214	0.0292214	0.0292214	0.0292214	0.0292214	0.0292214	0.0292214	0.0292214	0.0292214	0.0292214	0.0292214	0.0292214	0.0292214	0.0292214	0.0292214	0.0292214	0.0292214	0.0292214	0.0292214	0.0292214
0.0145758	0.0145758	0.0145758	0.0145758	0.0145758	0.0145758	0.0145758	0.0145758	0.0145758	0.0145758	0.0145758	0.0145758	0.0145758	0.0145758	0.0145758	0.0145758	0.0145758	0.0145758	0.0145758	0.0145758	0.0145758	0.0145758	0.0145758	0.0145758	0.0145758	0.0145758	0.0145758	0.0145758	0.0145758	0.0145758	0.0145758	0.0145758	0.0145758	0.0145758	0.0145758	0.0145758	0.0145758	0.0145758	0.0145758	0.0145758	0.0145758	0.0145758	0.0145758	0.0145758	0.0145758	0.0145758	0.0145758	0.0145758	0.0145758	0.0145758
0.0175214	0.0175214	0.0175214	0.0175214	0.0175214	0.0175214	0.0175214	0.0175214	0.0175214	0.0175214	0.0175214	0.0175214	0.0175214	0.0175214	0.0175214	0.0175214	0.0175214	0.0175214	0.0175214	0.0175214	0.0175214	0.0175214	0.0175214	0.0175214	0.0175214	0.0175214	0.0175214	0.0175214	0.0175214	0.0175214	0.0175214	0.0175214	0.0175214	0.0175214	0.0175214	0.0175214	0.0175214	0.0175214	0.0175214	0.0175214	0.0175214	0.0175214	0.0175214	0.0175214	0.0175214	0.0175214	0.0175214	0.0175214	0.0175214	0.0175214
0.0105419	0.0105419	0.0105419	0.0105419	0.0105419	0.0105419	0.0105419	0.0105419	0.0105419	0.0105419	0.0105419	0.0105419	0.0105419	0.0105419	0.0105419	0.0105419	0.0105419	0.0105419	0.0105419	0.0105419	0.0105419	0.0105419	0.0105419	0.0105419	0.0105419	0.0105419	0.0105419	0.0105419	0.0105419	0.0105419	0.0105419	0.0105419	0.0105419	0.0105419	0.0105419	0.0105419	0.0105419	0.0105419	0.0105419	0.0105419	0.0105419	0.0105419	0.0105419	0.0105419	0.0105419	0.0105419	0.0105419	0.0105419	0.0105419	0.0105419
0.0128578	0.0128578	0.0128578	0.0128578	0.0128578	0.0128578	0.0128578	0.0128578	0.0128578	0.0128578	0.0128578	0.0128578	0.0128578	0.0128578	0.0128578	0.0128578	0.0128578	0.0128578	0.0128578	0.0128578	0.0128578	0.0128578	0.0128578	0.0128578	0.0128578	0.0128578	0.0128578	0.0128578	0.0128578	0.0128578	0.0128578	0.0128578	0.0128578	0.0128578	0.0128578	0.0128578	0.0128578	0.0128578	0.0128578	0.0128578	0.0128578	0.0128578	0.0128578	0.0128578	0.0128578	0.0128578	0.0128578	0.0128578	0.0128578	0.0128578
0.0122354	0.0122354	0.0122354	0.0122354	0.0122354	0.0122354	0.0122354	0.0122354	0.0122354	0.0122354	0.0122354	0.0122354	0.0122354	0.0122354	0.0122354	0.0122354	0.0122354	0.0122354	0.0122354	0.0122354	0.0122354	0.0122354	0.0122354	0.0122354	0.0122354	0.0122354	0.0122354	0.0122354	0.0122354	0.0122354	0.0122354	0.0122354	0.0122354	0.0122354	0.0122354	0.0122354	0.0122354	0.0122354	0.0122354	0.0122354	0.0122354	0.0122354	0.0122354	0.0122354	0.0122354	0.0122354	0.0122354	0.0122354	0.0122354	0.0122354
0.0208409	0.0208409	0.0208409	0.0208409	0.0208409	0.0208409	0.0208409	0.0208409	0.0208409	0.0208409	0.0208409	0.0208409	0.0208409	0.0208409	0.0208409	0.0208409	0.0208409	0.0208409	0.0208409	0.0208409	0.0208409	0.0208409	0.0208409	0.0208409	0.0208409	0.0208409	0.0208409	0.0208409	0.0208409	0.0208409	0.0208409	0.0208409	0.0208409	0.0208409	0.0208409	0.0208409	0.0208409	0.0208409	0.0208409	0.0208409	0.0208409	0.0208409	0.0208409	0.0208409	0.0208409	0.0208409	0.0208409	0.0208409	0.0208409	0.0208409
0.0527056	0.0527056	0.0527056	0.0527056	0.0527056	0.0527056	0.0527056	0.0527056	0.0527056	0.0527056	0.0527056	0.0527056	0.0527056	0.0527056	0.0527056	0.0527056	0.0527056	0.0527056	0.0527056	0.0527056	0.0527056	0.0527056	0.0527056	0.0527056	0.0527056	0.0527056	0.0527056	0.0527056	0.0527056	0.0527056	0.0527056	0.0527056	0.0527056	0.0527056	0.0527056	0.0527056	0.0527056	0.0527056	0.0527056	0.0527056	0.0527056	0.0527056	0.0527056	0.0527056	0.0527056	0.0527056	0.0527056	0.0527056	0.0527056	0.0527056
0.0127394	0.0127394	0.0127394	0.0127394	0.0127394	0.0127394	0.0127394	0.0127394	0.0127394	0.0127394	0.0127394	0.0127394	0.0127394	0.0127394	0.0127394	0.0127394	0.0127394	0.0127394	0.0127394	0.0127394	0.0127394	0.0127394	0.0127394	0.0127394	0.0127394	0.0127394	0.0127394	0.0127394	0.0127394	0.0127394	0.0127394	0.0127394	0.0127394	0.0127394	0.0127394	0.0127394	0.0127394	0.0127394	0.0127394	0.0127394	0.0127394	0.0127394	0.0127394	0.0127394	0.0127394	0.0127394	0.0127394	0.0127394	0.0127394	0.0127394
0.0126864	0.0126864	0.0126864	0.0126864	0.0126864	0.0126864	0.0126864	0.0126864	0.0126864	0.0126864	0.0126864	0.0126864	0.0126864	0.0126864	0.0126864	0.0126864	0.0126864	0.0126864	0.0126864	0.0126864	0.0126864	0.0126864	0.0126864	0.0126864	0.0126864	0.0126864	0.0126864	0.0126864	0.0126864	0.0126864	0.0126864	0.0126864	0.0126864	0.0126864	0.0126864	0.0126864	0.0126864	0.0126864	0.0126864	0.0126864	0.0126864	0.0126864	0.0126864	0.0126864	0.0126864	0.0126864	0.0126864	0.0126864	0.0126864	0.0126864
0.0118044	0.0118044	0.0118044	0.0118044	0.0118044	0.0118044	0.0118044	0.0118044	0.0118044	0.0118044	0.0118044	0.0118044	0.0118044	0.0118044	0.0118044	0.0118044	0.0118044	0.0118044	0.0118044	0.0118044	0.0118044	0.0118044	0.0118044	0.0118044	0.0118044	0.0118044	0.0118044	0.0118044	0.0118044	0.0118044	0.0118044	0.0118044	0.0118044	0.0118044	0.0118044	0.0118044	0.0118044	0.0118044	0.0118044	0.0118044	0.0118044	0.0118044	0.0118044	0.0118044	0.0118044	0.0118044	0.0118044	0.0118044	0.0118044	0.0118044
0.0147721	0.0147721	0.0147721	0.0147721	0.0147721	0.0147721	0.0147721	0.0147721	0.0147721	0.0147721	0.0147721	0.0147721	0.0147721	0.0147721	0.0147721	0.0147721	0.0147721	0.0147721	0.0147721	0.0147721	0.0147721	0.0147721	0.0147721	0.0147721	0.0147721	0.0147721	0.0147721	0.0147721	0.0147721	0.0147721	0.0147721	0.0147721	0.0147721	0.0147721	0.0147721	0.0147721	0.0147721	0.0147721	0.0147721	0.0147721	0.0147721	0.0147721	0.0147721	0.0147721	0.0147721	0.0147721	0.0147721	0.0147721	0.0147721	0.0147721
0.0394886	0.0394886	0.0394886	0.0394886	0.0394886	0.0394886	0.0394886	0.0394886	0.0394886	0.0394886	0.0394886	0.0394886	0.0394886	0.0394886	0.0394886	0.0394886	0.0394886	0.0394886	0.0394886	0.0394886	0.0394886	0.0394886	0.0394886	0.0394886	0.0394886	0.0394886	0.0394886	0.0394886	0.0394886	0.0394886	0.0394886	0.0394886	0.0394886	0.0394886	0.0394886	0.0394886	0.0394886	0.0394886	0.0394886	0.0394886	0.0394886	0.0394886	0.0394886	0.0394886	0.0394886	0.0394886	0.0394886	0.0394886	0.0394886	0.0394886
0.0247222	0.0247222	0.0247222	0.0247222	0.0247222	0.0247222	0.0247222	0.0247222	0.0247222	0.0247222	0.0247222	0.0247222	0.0247222	0.0247222	0.0247222	0.0247222	0.0247222	0.0247222	0.0247222	0.0247222	0.0247222	0.0247222	0.0247222	0.0247222	0.0247222	0.0247222	0.0247222	0.0247222	0.0247222	0.0247222	0.0247222	0.0247222	0.0247222	0.0247222	0.0247222	0.0247222	0.0247222	0.0247222	0.0247222	0.0247222	0.0247222	0.0247222	0.0247222	0.0247222	0.0247222	0.0247222	0.0247222	0.0247222	0.0247222	0.0247222
0.0106999	0.0106999	0.0106999	0.0106999	0.0106999	0.0106999	0.0106999	0.0106999	0.0106999	0.0106999	0.0106999	0.0106999	0.0106999	0.0106999	0.0106999	0.0106999	0.0106999	0.0106999	0.0106999	0.0106999	0.0106999	0.0106999	0.0106999	0.0106999	0.0106999	0.0106999	0.0106999	0.0106999	0.0106999	0.0106999	0.0106999	0.0106999	0.0106999	0.0106999	0.0106999	0.0106999	0.0106999	0.0106999	0.0106999	0.0106999	0.0106999	0.0106999	0.0106999	0.0106999	0.0106999	0.0106999	0.0106999	0.0106999	0.0106999	0.0106999
0.0144056	0.0144056	0.0144056	0.0144056	0.0144056	0.0144056	0.0144056	0.0144056	0.0144056	0.0144056	0.0144056	0.0144056	0.0144056	0.0144056	0.0144056	0.0144056	0.0144056	0.0144056	0.0144056	0.0144056	0.0144056	0.0144056	0.0144056	0.0144056	0.0144056	0.0144056	0.0144056	0.0144056	0.0144056	0.0144056	0.0144056	0.0144056	0.0144056	0.0144056	0.0144056	0.0144056	0.0144056	0.0144056	0.0144056	0.0144056	0.0144056	0.0144056	0.0144056	0.0144056	0.0144056	0.0144056	0.0144056	0.0144056	0.0144056	0.0144056
0.0155235	0.0155235	0.0155235	0.0155235	0.0155235	0.0155235	0.0155235	0.0155235	0.0155235	0.0155235	0.0155235	0.0155235	0.0155235	0.0155235	0.0155235	0.0155235	0.0155235	0.0155235	0.0155235	0.0155235	0.0155235	0.0155235	0.0155235	0.0155235	0.0155235	0.0155235	0.0155235	0.0155235	0.0155235	0.0155235	0.0155235	0.0155235	0.0155235	0.0155235	0.0155235	0.0155235	0.0155235	0.0155235	0.0155235	0.0155235	0.0155235	0.0155235	0.0155235	0.0155235	0.0155235	0.0155235	0.0155235	0.0155235	0.0155235	0.0155235
0.00718472	0.00718472	0.00718472	0.00718472	0.00718472	0.00718472	0.00718472	0.00718472	0.00718472	0.00718472	0.00718472	0.00718472	0.00718472	0.00718472	0.00718472	0.00718472	0.00718473	0.00718473	0.00718473	0.00718473	0.00718473	0.00718473	0.00718473	0.00718473	0.00718473	0.00718473	0.00718473	0.00718474	0.00718474	0.00718474	0.00718474	0.00718474	0.00718474	0.00718474	0.00718474	0.00718473	0.00718473	0.00718473	0.00718473	0.00718473	0.00718473	0.00718473	0.00718473	0.00718473	0.00718473	0.00718473	0.00718474	0.00718474	0.00718474	0.00718474
0.0262268	0.0262268	0.0262268	0.0262268	0.0262268	0.0262268	0.0262268	0.0262268	0.0262268	0.0262268	0.0262268	0.0262268	0.0262268	0.0262268	0.0262268	0.0262268	0.0262268	0.0262268	0.0262268	0.0262268	0.0262268	0.0262268	0.0262268	0.0262268	0.0262268	0.0262268	0.0262268	0.0262268	0.0262268	0.0262268	0.0262268	0.0262268	0.0262268	0.0262268	0.0262268	0.0262268	0.0262268	0.0262268	0.0262268	0.0262268	0.0262268	0.0262268	0.0262268	0.0262268	0.0262268	0.0262268	0.0262268	0.0262268	0.0262268	0.0262268
0.0157112	0.0157112	0.0157112	0.0157112	0.0157112	0.0157112	0.0157112	0.0157112	0.0157112	0.0157112	0.0157112	0.0157112	0.0157112	0.0157112	0.0157112	0.0157112	0.0157112	0.0157112	0.0157112	0.0157112	0.0157112	0.0157112	0.0157112	0.0157112	0.0157112	0.0157112	0.0157112	0.0157112	0.0157112	0.0157112	0.0157112	0.0157112	0.0157112	0.0157112	0.0157112	0.0157112	0.0157112	0.0157112	0.0157112	0.0157112	0.0157112	0.0157112	0.0157112	0.0157112	0.0157112	0.0157112	0.0157112	0.0157112	0.0157112	0.0157112
0.0396166	0.0396166	0.0396166	0.0396166	0.0396166	0.0396166	0.0396166	0.0396166	0.0396166	0.0396166	0.0396166	0.0396166	0.0396166	0.0396166	0.0396166	0.0396166	0.0396166	0.0396166	0.0396166	0.0396166	0.0396166	0.0396166	0.0396166	0.0396166	0.0396166	0.0396166	0.0396166	0.0396166	0.0396166	0.0396166	0.0396166	0.0396166	0.0396166	0.0396166	0.0396166	0.0396166	0.0396166	0.0396166	0.0396166	0.0396166	0.0396166	0.0396166	0.0396166	0.0396166	0.0396166	0.0396166	0.0396166	0.0396166	0.0396166	0.0396166
0.0120254	0.0120254	0.0120254	0.0120254	0.0120254	0.0120254	0.0120254	0.0120254	0.0120254	0.0120254	0.0120254	0.0120254	0.0120254	0.0120254	0.0120254	0.0120254	0.0120254	0.0120254	0.0120254	0.0120254	0.0120254	0.0120254	0.0120254	0.0120254	0.0120254	0.0120254	0.0120254	0.0120254	0.0120254	0.0120254	0.0120254	0.0120254	0.0120254	0.0120254	0.0120254	0.0120254	0.0120254	0.0120254	0.0120254	0.0120254	0.0120254	0.0120254	0.0120254	0.0120254	0.0120254	0.0120254	0.0120254	0.0120254	0.0120254	0.0120254
0.0198193	0.0198193	0.0198193	0.0198193	0.0198193	0.0198193	0.0198193	0.0198193	0.0198193	0.0198193	0.0198193	0.0198193	0.0198193	0.0198193	0.0198193	0.0198193	0.0198193	0.0198193	0.0198193	0.0198193	0.0198193	0.0198193	0.0198193	0.0198193	0.0198193	0.0198193	0.0198193	0.0198193	0.0198193	0.0198193	0.0198193	0.0198193	0.0198193	0.0198193	0.0198193	0.0198193	0.0198193	0.0198193	0.0198193	0.0198193	0.0198193	0.0198193	0.0198193	0.0198193	0.0198193	0.0198193	0.0198193	0.0198193	0.0198193	0.0198193
0.00922529	0.00922529	0.00922529	0.00922529	0.00922529	0.00922529	0.00922529	0.00922529	0.00922529	0.0092253	0.00922531	0.00922532	0.00922534	0.00922536	0.0092254	0.00922543	0.00922548	0.00922553	0.00922558	0.00922564	0.0092257	0.00922577	0.00922583	0.0092259	0.00922596	0.00922602	0.00922608	0.00922613	0.00922618	0.00922623	0.00922627	0.0092263	0.00922634	0.00922636	0.00922638	0.0092264	0.00922641	0.00922643	0.00922643	0.00922644	0.00922644	0.00922644	0.00922644	0.00922644	0.00922643	0.00922643	0.00922642	0.00922642	0.00922641	0.00922641
0.0215591	0.0215591	0.0215591	0.0215591	0.0215591	0.0215591	0.0215591	0.0215591	0.0215591	0.0215591	0.0215591	0.0215591	0.0215591	0.0215591	0.0215591	0.0215591	0.0215591	0.0215591	0.0215591	0.0215591	0.0215591	0.0215591	0.0215591	0.0215591	0.0215591	0.0215591	0.0215591	0.0215591	0.0215591	0.0215591	0.0215591	0.0215591	0.0215591	0.0215591	0.0215591	0.0215591	0.0215591	0.0215591	0.0215591	0.0215591	0.0215591	0.0215591	0.0215591	0.0215591	0.0215591	0.0215591	0.0215591	0.0215591	0.0215591	0.0215591
0.0154296	0.0154296	0.0154296	0.0154296	0.0154296	0.0154296	0.0154296	0.0154296	0.0154296	0.0154296	0.0154296	0.0154296	0.0154296	0.0154296	0.0154296	0.0154296	0.0154296	0.0154296	0.0154296	0.0154296	0.0154296	0.0154296	0.0154296	0.0154296	0.0154296	0.0154296	0.0154296	0.0154296	0.0154296	0.0154296	0.0154296	0.0154296	0.0154296	0.0154296	0.0154296	0.0154296	0.0154296	0.0154296	0.0154296	0.0154296	0.0154296	0.0154296	0.0154296	0.0154296	0.0154296	0.0154296	0.0154296	0.0154296	0.0154296	0.0154296
0.0436469	0.0436469	0.0436469	0.0436469	0.0436469	0.0436469	0.0436469	0.0436469	0.0436469	0.0436469	0.0436469	0.0436469	0.0436469	0.0436469	0.0436469	0.0436469	0.0436469	0.0436469	0.0436469	0.0436469	0.0436469	0.0436469	0.0436469	0.0436469	0.0436469	0.0436469	0.0436469	0.0436469	0.0436469	0.0436469	0.0436469	0.0436469	0.0436469	0.0436469	0.0436469	0.0436469	0.0436469	0.0436469	0.0436469	0.0436469	0.0436469	0.0436469	0.0436469	0.0436469	0.0436469	0.0436469	0.0436469	0.0436469	0.0436469	0.0436469
0.0163341	0.0163341	0.0163341	0.0163341	0.0163341	0.0163341	0.0163341	0.0163341	0.0163341	0.0163341	0.0163341	0.0163341	0.0163341	0.0163341	0.0163341	0.0163341	0.0163341	0.0163341	0.0163341	0.0163341	0.0163341	0.0163341	0.0163341	0.0163341	0.0163341	0.0163341	0.0163341	0.0163341	0.0163341	0.0163341	0.0163341	0.0163341	0.0163341	0.0163341	0.0163341	0.0163341	0.0163341	0.0163341	0.0163341	0.0163341	0.0163341	0.0163341	0.0163341	0.0163341	0.0163341	0.0163341	0.0163341	0.0163341	0.0163341	0.0163341
0.0155113	0.0155113	0.0155113	0.0155113	0.0155113	0.0155113	0.0155113	0.0155113	0.0155113	0.0155113	0.0155113	0.0155113	0.0155113	0.0155113	0.0155113	0.0155113	0.0155113	0.0155113	0.0155113	0.0155113	0.0155113	0.0155113	0.0155113	0.0155113	0.0155113	0.0155113	0.0155113	0.0155113	0.0155113	0.0155113	0.0155113	0.0155113	0.0155113	0.0155113	0.0155113	0.0155113	0.0155113	0.0155113	0.0155113	0.0155113	0.0155113	0.0155113	0.0155114	0.0155114	0.0155114	0.0155114	0.0155114	0.0155114	0.0155114	0.0155114
0.0124213	0.0124213	0.0124213	0.0124213	0.0124213	0.0124213	0.0124213	0.0124213	0.0124213	0.0124213	0.0124213	0.0124213	0.0124213	0.0124213	0.0124213	0.0124213	0.0124213	0.0124213	0.0124213	0.0124213	0.0124213	0.0124213	0.0124213	0.0124213	0.0124213	0.0124213	0.0124213	0.0124213	0.0124213	0.0124213	0.0124213	0.0124213	0.0124213	0.0124213	0.0124213	0.0124213	0.0124213	0.0124213	0.0124213	0.0124213	0.0124213	0.0124213	0.0124213	0.0124213	0.0124213	0.0124213	0.0124213	0.0124213	0.0124213	0.0124213
0.0200991	0.0200991	0.0200991	0.0200991	0.0200991	0.0200991	0.0200991	0.0200991	0.0200991	0.0200991	0.0200991	0.0200991	0.0200991	0.0200991	0.0200991	0.0200991	0.0200991	0.0200991	0.0200991	0.0200991	0.0200991	0.0200991	0.0200991	0.0200991	0.0200991	0.0200991	0.0200991	0.0200991	0.0200991	0.0200991	0.0200991	0.0200991	0.0200991	0.0200991	0.0200991	0.0200991	0.0200991	0.0200991	0.0200991	0.0200991	0.0200991	0.0200991	0.0200991	0.0200991	0.0200991	0.0200991	0.0200991	0.0200991	0.0200991	0.0200991
0.0130134	0.0130134	0.0130134	0.0130134	0.0130134	0.0130134	0.0130134	0.0130134	0.0130134	0.0130134	0.0130134	0.0130134	0.0130134	0.0130134	0.0130134	0.0130134	0.0130134	0.0130134	0.0130134	0.0130134	0.0130134	0.0130134	0.0130134	0.0130134	0.0130134	0.0130134	0.0130134	0.0130134	0.0130134	0.0130134	0.0130134	0.0130134	0.0130134	0.0130134	0.0130134	0.0130134	0.0130134	0.0130134	0.0130134	0.0130134	0.0130134	0.0130134	0.0130134	0.0130134	0.0130134	0.0130134	0.0130134	0.0130134	0.0130134	0.0130134
0.010387	0.010387	0.010387	0.010387	0.010387	0.010387	0.010387	0.010387	0.010387	0.010387	0.010387	0.010387	0.010387	0.010387	0.010387	0.010387	0.010387	0.010387	0.010387	0.010387	0.010387	0.010387	0.010387	0.010387	0.010387	0.010387	0.010387	0.010387	0.0103871	0.0103871	0.0103871	0.0103871	0.0103871	0.0103871	0.0103871	0.0103871	0.0103871	0.0103871	0.0103871	0.0103871	0.0103871	0.0103871	0.0103871	0.0103871	0.0103871	0.0103871	0.0103871	0.0103871	0.0103871	0.0103871
0.0118922	0.0118922	0.0118922	0.0118922	0.0118922	0.0118922	0.0118922	0.0118922	0.0118922	0.0118922	0.0118922	0.0118922	0.0118922	0.0118922	0.0118922	0.0118922	0.0118922	0.0118922	0.0118922	0.0118922	0.0118922	0.0118922	0.0118922	0.0118922	0.0118922	0.0118922	0.0118922	0.0118922	0.0118922	0.0118922	0.0118922	0.0118922	0.0118922	0.0118922	0.0118922	0.0118922	0.0118922	0.0118922	0.0118922	0.0118922	0.0118922	0.0118922	0.0118922	0.0118922	0.0118922	0.0118922	0.0118922	0.0118922	0.0118922	0.0118922
0.0141252	0.0141252	0.0141252	0.0141252	0.0141252	0.0141252	0.0141252	0.0141252	0.0141252	0.0141252	0.0141252	0.0141252	0.0141252	0.0141252	0.0141252	0.0141252	0.0141252	0.0141252	0.0141252	0.0141252	0.0141252	0.0141252	0.0141252	0.0141252	0.0141252	0.0141252	0.0141252	0.0141252	0.0141252	0.0141252	0.0141252	0.0141252	0.0141252	0.0141252	0.0141252	0.0141252	0.0141252	0.0141252	0.0141252	0.0141252	0.0141252	0.0141252	0.0141252	0.0141252	0.0141252	0.0141252	0.0141252	0.0141252	0.0141252	0.0141252
0.00819305	0.00819305	0.00819305	0.00819305	0.00819305	0.00819305	0.00819305	0.00819305	0.00819305	0.00819305	0.00819305	0.00819305	0.00819305	0.00819306	0.00819306	0.00819306	0.00819306	0.00819307	0.00819307	0.00819308	0.00819308	0.00819309	0.00819309	0.0081931	0.0081931	0.00819311	0.00819311	0.00819312	0.00819313	0.00819313	0.00819313	0.00819314	0.00819314	0.00819315	0.00819315	0.00819315	0.00819315	0.00819316	0.00819316	0.00819316	0.00819316	0.00819316	0.00819316	0.00819316	0.00819316	0.00819316	0.00819316	0.00819316	0.00819316	0.00819316
0.013497	0.013497	0.013497	0.013497	0.013497	0.013497	0.013497	0.013497	0.013497	0.013497	0.013497	0.013497	0.013497	0.013497	0.013497	0.013497	0.013497	0.013497	0.013497	0.013497	0.013497	0.013497	0.013497	0.013497	0.013497	0.013497	0.013497	0.013497	0.013497	0.013497	0.0134971	0.0134971	0.0134971	0.0134971	0.0134971	0.0134971	0.0134971	0.0134971	0.0134971	0.0134971	0.0134971	0.0134971	0.0134971	0.0134971	0.0134971	0.0134971	0.0134971	0.0134971	0.0134971	0.0134971
0.0129349	0.0129349	0.0129349	0.0129349	0.0129349	0.0129349	0.0129349	0.0129349	0.0129349	0.0129349	0.0129349	0.0129349	0.0129349	0.0129349	0.0129349	0.0129349	0.0129349	0.0129349	0.0129349	0.0129349	0.0129349	0.0129349	0.0129349	0.0129349	0.0129349	0.0129349	0.0129349	0.0129349	0.0129349	0.0129349	0.0129349	0.0129349	0.0129349	0.0129349	0.0129349	0.0129349	0.0129349	0.0129349	0.0129349	0.0129349	0.0129349	0.0129349	0.0129349	0.0129349	0.0129349	0.0129349	0.0129349	0.0129349	0.0129349	0.0129349
0.0233299	0.0233299	0.0233299	0.0233299	0.0233299	0.0233299	0.0233299	0.0233299	0.0233299	0.0233299	0.0233299	0.0233299	0.0233299	0.0233299	0.0233299	0.0233299	0.0233299	0.0233299	0.0233299	0.0233299	0.0233299	0.0233299	0.0233299	0.0233299	0.0233299	0.0233299	0.0233299	0.0233299	0.0233299	0.0233299	0.0233299	0.0233299	0.0233299	0.0233299	0.0233299	0.0233299	0.0233299	0.0233299	0.0233299	0.0233299	0.0233299	0.0233299	0.0233299	0.0233299	0.0233299	0.0233299	0.0233299	0.0233299	0.0233299	0.0233299
0.0177095	0.0177095	0.0177095	0.0177095	0.0177095	0.0177095	0.0177095	0.0177095	0.0177095	0.0177095	0.0177095	0.0177095	0.0177095	0.0177095	0.0177095	0.0177095	0.0177095	0.0177095	0.0177095	0.0177095	0.0177095	0.0177095	0.0177095	0.0177095	0.0177095	0.0177095	0.0177095	0.0177095	0.0177095	0.0177095	0.0177095	0.0177095	0.0177095	0.0177095	0.0177095	0.0177095	0.0177095	0.0177095	0.0177095	0.0177095	0.0177095	0.0177095	0.0177095	0.0177095	0.0177095	0.0177095	0.0177095	0.0177095	0.0177095	0.0177095
0.0550191	0.0550191	0.0550191	0.0550191	0.0550191	0.0550191	0.0550191	0.0550191	0.0550191	0.0550191	0.0550191	0.0550191	0.0550191	0.0550191	0.0550191	0.0550191	0.0550191	0.0550191	0.0550191	0.0550191	0.0550191	0.0550191	0.0550191	0.0550191	0.0550191	0.0550191	0.0550191	0.0550191	0.0550191	0.0550191	0.0550191	0.0550191	0.0550191	0.0550191	0.0550191	0.0550191	0.0550191	0.0550191	0.0550191	0.0550191	0.0550191	0.0550191	0.0550191	0.0550191	0.0550191	0.0550191	0.0550191	0.0550191	0.0550191	0.0550191
0.0595674	0.0595674	0.0595674	0.0595674	0.0595674	0.0595674	0.0595674	0.0595674	0.0595674	0.0595674	0.0595674	0.0595674	0.0595674	0.0595674	0.0595674	0.0595674	0.0595674	0.0595674	0.0595674	0.0595674	0.0595674	0.0595674	0.0595674	0.0595674	0.0595674	0.0595674	0.0595674	0.0595674	0.0595674	0.0595674	0.0595674	0.0595674	0.0595674	0.0595674	0.0595674	0.0595674	0.0595674	0.0595674	0.0595674	0.0595674	0.0595674	0.0595674	0.0595674	0.0595674	0.0595674	0.0595674	0.0595674	0.0595674	0.0595674	0.0595674
0.0362738	0.0362738	0.0362738	0.0362738	0.0362738	0.0362738	0.0362738	0.0362738	0.0362738	0.0362738	0.0362738	0.0362738	0.0362738	0.0362738	0.0362738	0.0362738	0.0362738	0.0362738	0.0362738	0.0362738	0.0362738	0.0362738	0.0362738	0.0362738	0.0362738	0.0362738	0.0362738	0.0362738	0.0362738	0.0362738	0.0362738	0.0362738	0.0362738	0.0362738	0.0362738	0.0362738	0.0362738	0.0362738	0.0362738	0.0362738	0.0362738	0.0362738	0.0362738	0.0362738	0.0362738	0.0362738	0.0362738	0.0362738	0.0362738	0.0362738
0.0130359	0.0130359	0.0130359	0.0130359	0.0130359	0.0130359	0.0130359	0.0130359	0.0130359	0.0130359	0.0130359	0.0130359	0.0130359	0.0130359	0.0130359	0.0130359	0.0130359	0.0130359	0.0130359	0.0130359	0.0130359	0.0130359	0.0130359	0.0130359	0.0130359	0.0130359	0.0130359	0.0130359	0.0130359	0.0130359	0.0130359	0.0130359	0.0130359	0.0130359	0.0130359	0.0130359	0.0130359	0.0130359	0.0130359	0.0130359	0.0130359	0.0130359	0.0130359	0.0130359	0.0130359	0.0130359	0.0130359	0.0130359	0.0130359	0.0130359
0.0218755	0.0218755	0.0218755	0.0218755	0.0218755	0.0218755	0.0218755	0.0218755	0.0218755	0.0218755	0.0218755	0.0218755	0.0218755	0.0218755	0.0218755	0.0218755	0.0218755	0.0218755	0.0218755	0.0218755	0.0218755	0.0218755	0.0218755	0.0218755	0.0218755	0.0218755	0.0218755	0.0218755	0.0218755	0.0218755	0.0218755	0.0218755	0.0218755	0.0218755	0.0218755	0.0218755	0.0218755	0.0218755	0.0218755	0.0218755	0.0218755	0.0218755	0.0218755	0.0218755	0.0218755	0.0218755	0.0218755	0.0218755	0.0218755	0.0218755
0.013924	0.013924	0.013924	0.013924	0.013924	0.013924	0.013924	0.013924	0.013924	0.013924	0.013924	0.013924	0.013924	0.013924	0.013924	0.013924	0.013924	0.013924	0.013924	0.013924	0.013924	0.013924	0.013924	0.013924	0.013924	0.013924	0.013924	0.013924	0.013924	0.013924	0.013924	0.013924	0.013924	0.013924	0.013924	0.013924	0.013924	0.013924	0.013924	0.013924	0.013924	0.013924	0.013924	0.013924	0.013924	0.013924	0.013924	0.013924	0.013924	0.013924
0.0167617	0.0167617	0.0167617	0.0167617	0.0167617	0.0167617	0.0167617	0.0167617	0.0167617	0.0167617	0.0167617	0.0167617	0.0167617	0.0167617	0.0167617	0.0167617	0.0167617	0.0167617	0.0167617	0.0167617	0.0167617	0.0167617	0.0167617	0.0167617	0.0167617	0.0167617	0.0167617	0.0167617	0.0167617	0.0167617	0.0167617	0.0167617	0.0167617	0.0167617	0.0167617	0.0167617	0.0167617	0.0167617	0.0167617	0.0167617	0.0167617	0.0167617	0.0167617	0.0167617	0.0167617	0.0167617	0.0167617	0.0167617	0.0167617	0.0167617
0.0197972	0.0197972	0.0197972	0.0197972	0.0197972	0.0197972	0.0197972	0.0197972	0.0197972	0.0197972	0.0197972	0.0197972	0.0197972	0.0197972	0.0197972	0.0197972	0.0197972	0.0197972	0.0197972	0.0197972	0.0197972	0.0197972	0.0197972	0.0197972	0.0197972	0.0197972	0.0197972	0.0197972	0.0197972	0.0197972	0.0197972	0.0197972	0.0197972	0.0197972	0.0197972	0.0197972	0.0197972	0.0197972	0.0197972	0.0197972	0.0197972	0.0197972	0.0197972	0.0197972	0.0197972	0.0197972	0.0197972	0.0197972	0.0197972	0.0197972
0.0335076	0.0335076	0.0335076	0.0335076	0.0335076	0.0335076	0.0335076	0.0335076	0.0335076	0.0335076	0.0335076	0.0335076	0.0335076	0.0335076	0.0335076	0.0335076	0.0335077	0.0335077	0.0335077	0.0335077	0.0335077	0.0335077	0.0335077	0.0335077	0.0335077	0.0335077	0.0335077	0.0335077	0.0335077	0.0335077	0.0335078	0.0335078	0.0335078	0.0335078	0.0335078	0.0335078	0.0335078	0.0335078	0.0335078	0.0335078	0.0335078	0.0335078	0.0335078	0.0335078	0.0335078	0.0335078	0.0335078	0.0335078	0.0335078	0.0335078
0.0606251	0.0606251	0.0606251	0.0606251	0.0606251	0.0606251	0.0606251	0.0606251	0.0606251	0.0606251	0.0606251	0.0606251	0.0606251	0.0606251	0.0606251	0.0606251	0.0606251	0.0606251	0.0606251	0.0606251	0.0606251	0.0606251	0.0606251	0.0606251	0.0606251	0.0606251	0.0606251	0.0606251	0.0606251	0.0606251	0.0606251	0.0606251	0.0606251	0.0606251	0.0606251	0.0606251	0.0606251	0.0606251	0.0606251	0.0606251	0.0606251	0.0606251	0.0606251	0.0606251	0.0606251	0.0606251	0.0606251	0.0606251	0.0606251	0.0606251
0.0141252	0.0141252	0.0141252	0.0141252	0.0141252	0.0141252	0.0141252	0.0141252	0.0141252	0.0141252	0.0141252	0.0141252	0.0141252	0.0141252	0.0141252	0.0141252	0.0141252	0.0141252	0.0141252	0.0141252	0.0141252	0.0141252	0.0141252	0.0141252	0.0141252	0.0141252	0.0141252	0.0141252	0.0141252	0.0141252	0.0141252	0.0141252	0.0141252	0.0141252	0.0141252	0.0141252	0.0141252	0.0141252	0.0141252	0.0141252	0.0141252	0.0141252	0.0141252	0.0141252	0.0141252	0.0141252	0.0141252	0.0141252	0.0141252	0.0141252
0.0240959	0.0240959	0.0240959	0.0240959	0.0240959	0.0240959	0.0240959	0.0240959	0.0240959	0.0240959	0.0240959	0.0240959	0.0240959	0.0240959	0.0240959	0.0240959	0.0240959	0.0240959	0.0240959	0.0240959	0.0240959	0.0240959	0.0240959	0.0240959	0.0240959	0.0240959	0.0240959	0.0240959	0.0240959	0.0240959	0.0240959	0.0240959	0.0240959	0.0240959	0.0240959	0.0240959	0.0240959	0.0240959	0.0240959	0.0240959	0.0240959	0.0240959	0.0240959	0.0240959	0.0240959	0.0240959	0.0240959	0.0240959	0.0240959	0.0240959
0.0167766	0.0167766	0.0167766	0.0167766	0.0167766	0.0167766	0.0167766	0.0167766	0.0167766	0.0167766	0.0167766	0.0167766	0.0167766	0.0167766	0.0167766	0.0167766	0.0167766	0.0167766	0.0167766	0.0167766	0.0167766	0.0167766	0.0167766	0.0167766	0.0167766	0.0167766	0.0167766	0.0167766	0.0167766	0.0167766	0.0167766	0.0167766	0.0167766	0.0167766	0.0167766	0.0167766	0.0167766	0.0167766	0.0167766	0.0167766	0.0167766	0.0167766	0.0167766	0.0167766	0.0167766	0.0167766	0.0167766	0.0167766	0.0167766	0.0167766
0.00854534	0.00854534	0.00854534	0.00854534	0.00854534	0.00854534	0.00854534	0.00854534	0.00854534	0.00854534	0.00854534	0.00854534	0.00854534	0.00854534	0.00854534	0.00854534	0.00854534	0.00854534	0.00854534	0.00854534	0.00854534	0.00854534	0.00854534	0.00854534	0.00854534	0.00854534	0.00854534	0.00854535	0.00854535	0.00854535	0.00854535	0.00854535	0.00854535	0.00854535	0.00854535	0.00854535	0.00854535	0.00854535	0.00854535	0.00854535	0.00854535	0.00854535	0.00854535	0.00854535	0.00854535	0.00854535	0.00854535	0.00854535	0.00854535	0.00854535
0.0129888	0.0129888	0.0129888	0.0129888	0.0129888	0.0129888	0.0129888	0.0129888	0.0129888	0.0129888	0.0129888	0.0129888	0.0129888	0.0129888	0.0129888	0.0129888	0.0129888	0.0129888	0.0129888	0.0129888	0.0129888	0.0129888	0.0129888	0.0129888	0.0129888	0.0129888	0.0129888	0.0129888	0.0129888	0.0129888	0.0129888	0.0129888	0.0129888	0.0129888	0.0129888	0.0129888	0.0129888	0.0129888	0.0129888	0.0129888	0.0129888	0.0129888	0.0129888	0.0129888	0.0129888	0.0129888	0.0129888	0.0129888	0.0129888	0.0129888
0.0656417	0.0656417	0.0656417	0.0656417	0.0656417	0.0656417	0.0656417	0.0656417	0.0656417	0.0656417	0.0656417	0.0656417	0.0656417	0.0656417	0.0656417	0.0656417	0.0656417	0.0656417	0.0656417	0.0656417	0.0656417	0.0656417	0.0656417	0.0656417	0.0656417	0.0656417	0.0656417	0.0656417	0.0656417	0.0656417	0.0656417	0.0656417	0.0656417	0.0656417	0.0656417	0.0656417	0.0656417	0.0656417	0.0656417	0.0656417	0.0656417	0.0656417	0.0656417	0.0656417	0.0656417	0.0656417	0.0656417	0.0656417	0.0656417	0.0656417
0.0255822	0.0255822	0.0255822	0.0255822	0.0255822	0.0255822	0.0255822	0.0255822	0.0255822	0.0255822	0.0255822	0.0255822	0.0255822	0.0255822	0.0255822	0.0255822	0.0255822	0.0255822	0.0255822	0.0255822	0.0255822	0.0255822	0.0255822	0.0255822	0.0255822	0.0255822	0.0255822	0.0255822	0.0255822	0.0255822	0.0255822	0.0255822	0.0255822	0.0255822	0.0255822	0.0255822	0.0255822	0.0255822	0.0255822	0.0255822	0.0255822	0.0255822	0.0255822	0.0255822	0.0255822	0.0255822	0.0255822	0.0255822	0.0255822	0.0255822
0.0151771	0.0151771	0.0151771	0.0151771	0.0151771	0.0151771	0.0151771	0.0151771	0.0151771	0.0151771	0.0151771	0.0151771	0.0151771	0.0151771	0.0151771	0.0151771	0.0151771	0.0151771	0.0151771	0.0151771	0.0151771	0.0151771	0.0151771	0.0151771	0.0151771	0.0151771	0.0151771	0.0151771	0.0151771	0.0151771	0.0151771	0.0151771	0.0151771	0.0151771	0.0151771	0.0151771	0.0151771	0.0151771	0.0151771	0.0151771	0.0151771	0.0151771	0.0151771	0.0151771	0.0151771	0.0151771	0.0151771	0.0151771	0.0151771	0.0151771
0.0224546	0.0224546	0.0224546	0.0224546	0.0224546	0.0224546	0.0224546	0.0224546	0.0224546	0.0224546	0.0224546	0.0224546	0.0224546	0.0224546	0.0224546	0.0224546	0.0224546	0.0224546	0.0224546	0.0224546	0.0224546	0.0224546	0.0224546	0.0224546	0.0224546	0.0224546	0.0224546	0.0224546	0.0224546	0.0224546	0.0224546	0.0224546	0.0224546	0.0224546	0.0224546	0.0224546	0.0224546	0.0224546	0.0224546	0.0224546	0.0224546	0.0224546	0.0224546	0.0224546	0.0224546	0.0224546	0.0224546	0.0224546	0.0224546	0.0224546
0.0072193	0.0072193	0.0072193	0.0072193	0.0072193	0.0072193	0.0072193	0.0072193	0.0072193	0.0072193	0.0072193	0.00721931	0.00721931	0.00721932	0.00721933	0.00721934	0.00721936	0.00721937	0.00721939	0.00721941	0.00721943	0.00721944	0.00721946	0.00721948	0.00721949	0.00721951	0.00721952	0.00721953	0.00721954	0.00721954	0.00721955	0.00721955	0.00721955	0.00721955	0.00721955	0.00721954	0.00721954	0.00721953	0.00721953	0.00721953	0.00721952	0.00721952	0.00721952	0.00721951	0.00721951	0.00721951	0.00721951	0.00721951	0.00721951	0.00721951
0.0300417	0.0300417	0.0300417	0.0300417	0.0300417	0.0300417	0.0300417	0.0300417	0.0300417	0.0300417	0.0300417	0.0300417	0.0300417	0.0300417	0.0300417	0.0300417	0.0300417	0.0300417	0.0300417	0.0300417	0.0300417	0.0300417	0.0300417	0.0300417	0.0300417	0.0300417	0.0300417	0.0300417	0.0300417	0.0300417	0.0300417	0.0300417	0.0300417	0.0300417	0.0300417	0.0300417	0.0300417	0.0300417	0.0300417	0.0300417	0.0300417	0.0300417	0.0300417	0.0300417	0.0300417	0.0300417	0.0300417	0.0300417	0.0300417	0.0300417
0.0143888	0.0143888	0.0143888	0.0143888	0.0143888	0.0143888	0.0143888	0.0143888	0.0143888	0.0143888	0.0143888	0.0143888	0.0143888	0.0143888	0.0143888	0.0143888	0.0143888	0.0143888	0.0143888	0.0143888	0.0143888	0.0143888	0.0143888	0.0143888	0.0143888	0.0143888	0.0143888	0.0143888	0.0143888	0.0143888	0.0143888	0.0143888	0.0143888	0.0143888	0.0143888	0.0143888	0.0143888	0.0143888	0.0143888	0.0143888	0.0143888	0.0143888	0.0143888	0.0143888	0.0143888	0.0143888	0.0143888	0.0143888	0.0143888	0.0143888
0.0154296	0.0154296	0.0154296	0.0154296	0.0154296	0.0154296	0.0154296	0.0154296	0.0154296	0.0154296	0.0154296	0.0154296	0.0154296	0.0154296	0.0154296	0.0154296	0.0154296	0.0154296	0.0154296	0.0154296	0.0154296	0.0154296	0.0154296	0.0154296	0.0154296	0.0154296	0.0154296	0.0154296	0.0154296	0.0154296	0.0154296	0.0154296	0.0154296	0.0154296	0.0154296	0.0154296	0.0154296	0.0154296	0.0154296	0.0154296	0.0154296	0.0154296	0.0154296	0.0154296	0.0154296	0.0154296	0.0154296	0.0154296	0.0154296	0.0154296
0.0156683	0.0156683	0.0156683	0.0156683	0.0156683	0.0156683	0.0156683	0.0156683	0.0156683	0.0156683	0.0156683	0.0156683	0.0156683	0.0156683	0.0156683	0.0156683	0.0156683	0.0156683	0.0156683	0.0156683	0.0156683	0.0156683	0.0156683	0.0156683	0.0156683	0.0156683	0.0156683	0.0156683	0.0156683	0.0156683	0.0156683	0.0156683	0.0156683	0.0156683	0.0156683	0.0156683	0.0156683	0.0156683	0.0156683	0.0156683	0.0156683	0.0156683	0.0156683	0.0156683	0.0156683	0.0156683	0.0156683	0.0156683	0.0156683	0.0156683
0.0315184	0.0315184	0.0315184	0.0315184	0.0315184	0.0315184	0.0315184	0.0315184	0.0315184	0.0315184	0.0315184	0.0315184	0.0315184	0.0315184	0.0315184	0.0315184	0.0315184	0.0315184	0.0315184	0.0315184	0.0315184	0.0315184	0.0315184	0.0315184	0.0315184	0.0315184	0.0315184	0.0315184	0.0315184	0.0315184	0.0315184	0.0315184	0.0315184	0.0315184	0.0315184	0.0315184	0.0315184	0.0315184	0.0315184	0.0315184	0.0315184	0.0315184	0.0315184	0.0315184	0.0315184	0.0315184	0.0315184	0.0315184	0.0315184	0.0315184
0.0119512	0.0119512	0.0119512	0.0119512	0.0119512	0.0119512	0.0119512	0.0119512	0.0119512	0.0119512	0.0119512	0.0119512	0.0119512	0.0119512	0.0119512	0.0119512	0.0119512	0.0119512	0.0119512	0.0119512	0.0119512	0.0119512	0.0119512	0.0119512	0.0119512	0.0119512	0.0119512	0.0119512	0.0119512	0.0119512	0.0119512	0.0119512	0.0119512	0.0119512	0.0119512	0.0119512	0.0119512	0.0119512	0.0119512	0.0119512	0.0119512	0.0119512	0.0119512	0.0119512	0.0119512	0.0119512	0.0119512	0.0119512	0.0119512	0.0119512
0.0106714	0.0106714	0.0106714	0.0106714	0.0106714	0.0106714	0.0106714	0.0106714	0.0106714	0.0106714	0.0106714	0.0106714	0.0106714	0.0106714	0.0106714	0.0106714	0.0106714	0.0106714	0.0106714	0.0106714	0.0106714	0.0106714	0.0106714	0.0106714	0.0106714	0.0106714	0.0106714	0.0106714	0.0106714	0.0106714	0.0106714	0.0106714	0.0106714	0.0106714	0.0106714	0.0106714	0.0106714	0.0106714	0.0106714	0.0106714	0.0106714	0.0106714	0.0106714	0.0106714	0.0106714	0.0106714	0.0106714	0.0106714	0.0106714	0.0106714
0.0252562	0.0252562	0.0252562	0.0252562	0.0252562	0.0252562	0.0252562	0.0252562	0.0252562	0.0252562	0.0252562	0.0252562	0.0252562	0.0252562	0.0252562	0.0252562	0.0252562	0.0252562	0.0252562	0.0252562	0.0252562	0.0252562	0.0252562	0.0252562	0.0252562	0.0252562	0.0252562	0.0252562	0.0252562	0.0252562	0.0252562	0.0252562	0.0252562	0.0252562	0.0252562	0.0252562	0.0252562	0.0252562	0.0252562	0.0252562	0.0252562	0.0252562	0.0252562	0.0252562	0.0252562	0.0252562	0.0252562	0.0252562	0.0252562	0.0252562
0.00980853	0.00980853	0.00980853	0.00980853	0.00980853	0.00980853	0.00980853	0.00980853	0.00980853	0.00980853	0.00980853	0.00980853	0.00980853	0.00980853	0.00980853	0.00980853	0.00980853	0.00980853	0.00980854	0.00980854	0.00980854	0.00980854	0.00980855	0.00980855	0.00980855	0.00980855	0.00980856	0.00980856	0.00980856	0.00980856	0.00980856	0.00980856	0.00980856	0.00980857	0.00980857	0.00980857	0.00980857	0.00980857	0.00980857	0.00980857	0.00980857	0.00980857	0.00980857	0.00980857	0.00980857	0.00980857	0.00980857	0.00980857	0.00980856	0.00980856
0.00879975	0.00879975	0.00879975	0.00879975	0.00879975	0.00879975	0.00879975	0.00879975	0.00879975	0.00879975	0.00879975	0.00879975	0.00879975	0.00879975	0.00879975	0.00879975	0.00879975	0.00879976	0.00879976	0.00879976	0.00879976	0.00879976	0.00879976	0.00879976	0.00879976	0.00879976	0.00879976	0.00879976	0.00879976	0.00879976	0.00879976	0.00879977	0.00879977	0.00879977	0.00879977	0.00879977	0.00879977	0.00879977	0.00879977	0.00879977	0.00879977	0.00879977	0.00879977	0.00879977	0.00879977	0.00879977	0.00879977	0.00879977	0.00879977	0.00879977
0.0383485	0.0383485	0.0383485	0.0383485	0.0383485	0.0383485	0.0383485	0.0383485	0.0383485	0.0383485	0.0383485	0.0383485	0.0383485	0.0383485	0.0383485	0.0383485	0.0383485	0.0383485	0.0383485	0.0383485	0.0383485	0.0383485	0.0383485	0.0383485	0.0383485	0.0383485	0.0383485	0.0383485	0.0383485	0.0383485	0.0383485	0.0383485	0.0383485	0.0383485	0.0383485	0.0383485	0.0383485	0.0383485	0.0383485	0.0383485	0.0383485	0.0383485	0.0383485	0.0383485	0.0383485	0.0383485	0.0383485	0.0383485	0.0383485	0.0383485
0.0104324	0.0104324	0.0104324	0.0104324	0.0104324	0.0104324	0.0104324	0.0104324	0.0104324	0.0104324	0.0104324	0.0104324	0.0104324	0.0104324	0.0104324	0.0104324	0.0104324	0.0104324	0.0104324	0.0104324	0.0104324	0.0104324	0.0104324	0.0104324	0.0104324	0.0104324	0.0104324	0.0104324	0.0104324	0.0104324	0.0104324	0.0104324	0.0104324	0.0104324	0.0104324	0.0104324	0.0104324	0.0104324	0.0104324	0.0104324	0.0104324	0.0104324	0.0104324	0.0104324	0.0104324	0.0104324	0.0104324	0.0104324	0.0104324	0.0104324
0.0148535	0.0148535	0.0148535	0.0148535	0.0148535	0.0148535	0.0148535	0.0148535	0.0148535	0.0148535	0.0148535	0.0148535	0.0148535	0.0148535	0.0148535	0.0148535	0.0148535	0.0148535	0.0148535	0.0148535	0.0148535	0.0148535	0.0148535	0.0148535	0.0148535	0.0148535	0.0148535	0.0148535	0.0148535	0.0148535	0.0148535	0.0148535	0.0148535	0.0148535	0.0148535	0.0148535	0.0148535	0.0148535	0.0148535	0.0148535	0.0148535	0.0148535	0.0148535	0.0148535	0.0148535	0.0148535	0.0148535	0.0148535	0.0148535	0.0148535
0.0148535	0.0148535	0.0148535	0.0148535	0.0148535	0.0148535	0.0148535	0.0148535	0.0148535	0.0148535	0.0148535	0.0148535	0.0148535	0.0148535	0.0148535	0.0148535	0.0148535	0.0148535	0.0148535	0.0148535	0.0148535	0.0148535	0.0148535	0.0148535	0.0148535	0.0148535	0.0148535	0.0148535	0.0148535	0.0148535	0.0148535	0.0148535	0.0148535	0.0148535	0.0148535	0.0148535	0.0148535	0.0148535	0.0148535	0.0148535	0.0148535	0.0148535	0.0148535	0.0148535	0.0148535	0.0148535	0.0148535	0.0148535	0.0148535	0.0148535
0.0132354	0.0132354	0.0132354	0.0132354	0.0132354	0.0132354	0.0132354	0.0132354	0.0132354	0.0132354	0.0132354	0.0132354	0.0132354	0.0132354	0.0132354	0.0132354	0.0132354	0.0132354	0.0132354	0.0132354	0.0132354	0.0132354	0.0132354	0.0132354	0.0132354	0.0132354	0.0132354	0.0132354	0.0132354	0.0132354	0.0132354	0.0132354	0.0132354	0.0132354	0.0132354	0.0132354	0.0132354	0.0132354	0.0132354	0.0132354	0.0132354	0.0132354	0.0132354	0.0132354	0.0132354	0.0132354	0.0132354	0.0132354	0.0132354	0.0132354
0.0315351	0.0315351	0.0315351	0.0315351	0.0315351	0.0315351	0.0315351	0.0315351	0.0315351	0.0315351	0.0315351	0.0315351	0.0315351	0.0315351	0.0315351	0.0315351	0.0315351	0.0315351	0.0315351	0.0315351	0.0315351	0.0315351	0.0315351	0.0315351	0.0315351	0.0315351	0.0315351	0.0315351	0.0315351	0.0315351	0.0315351	0.0315351	0.0315351	0.0315351	0.0315351	0.0315351	0.0315351	0.0315351	0.0315351	0.0315351	0.0315351	0.0315351	0.0315351	0.0315351	0.0315351	0.0315351	0.0315351	0.0315351	0.0315351	0.0315351
0.0152993	0.0152993	0.0152993	0.0152993	0.0152993	0.0152993	0.0152993	0.0152993	0.0152993	0.0152993	0.0152993	0.0152993	0.0152993	0.0152993	0.0152993	0.0152993	0.0152993	0.0152993	0.0152993	0.0152993	0.0152993	0.0152993	0.0152993	0.0152993	0.0152993	0.0152993	0.0152993	0.0152993	0.0152993	0.0152993	0.0152993	0.0152993	0.0152993	0.0152993	0.0152993	0.0152993	0.0152993	0.0152993	0.0152993	0.0152993	0.0152993	0.0152993	0.0152993	0.0152993	0.0152993	0.0152993	0.0152993	0.0152993	0.0152993	0.0152993
0.0114607	0.0114607	0.0114607	0.0114607	0.0114607	0.0114607	0.0114607	0.0114607	0.0114607	0.0114607	0.0114607	0.0114607	0.0114607	0.0114607	0.0114607	0.0114607	0.0114607	0.0114607	0.0114607	0.0114607	0.0114607	0.0114607	0.0114607	0.0114607	0.0114607	0.0114607	0.0114607	0.0114607	0.0114607	0.0114607	0.0114607	0.0114607	0.0114607	0.0114607	0.0114607	0.0114607	0.0114607	0.0114607	0.0114607	0.0114607	0.0114607	0.0114607	0.0114607	0.0114607	0.0114607	0.0114607	0.0114607	0.0114607	0.0114607	0.0114607
0.014985	0.014985	0.014985	0.014985	0.014985	0.014985	0.014985	0.014985	0.014985	0.014985	0.014985	0.014985	0.014985	0.014985	0.014985	0.014985	0.014985	0.014985	0.014985	0.014985	0.014985	0.014985	0.014985	0.014985	0.014985	0.014985	0.014985	0.014985	0.014985	0.014985	0.014985	0.014985	0.014985	0.014985	0.014985	0.014985	0.014985	0.014985	0.014985	0.014985	0.014985	0.014985	0.014985	0.014985	0.014985	0.014985	0.014985	0.014985	0.014985	0.014985
0.0116044	0.0116044	0.0116044	0.0116044	0.0116044	0.0116044	0.0116044	0.0116044	0.0116044	0.0116044	0.0116044	0.0116044	0.0116044	0.0116044	0.0116044	0.0116044	0.0116044	0.0116044	0.0116044	0.0116044	0.0116044	0.0116044	0.0116044	0.0116044	0.0116044	0.0116044	0.0116044	0.0116044	0.0116044	0.0116044	0.0116044	0.0116044	0.0116044	0.0116044	0.0116044	0.0116044	0.0116044	0.0116044	0.0116044	0.0116044	0.0116044	0.0116044	0.0116044	0.0116044	0.0116044	0.0116044	0.0116044	0.0116044	0.0116044	0.0116044
0.0110305	0.0110305	0.0110305	0.0110305	0.0110305	0.0110305	0.0110305	0.0110305	0.0110305	0.0110305	0.0110305	0.0110305	0.0110305	0.0110305	0.0110305	0.0110305	0.0110305	0.0110305	0.0110305	0.0110305	0.0110305	0.0110305	0.0110305	0.0110305	0.0110305	0.0110305	0.0110305	0.0110305	0.0110305	0.0110305	0.0110305	0.0110305	0.0110305	0.0110305	0.0110305	0.0110305	0.0110305	0.0110305	0.0110305	0.0110305	0.0110305	0.0110305	0.0110305	0.0110305	0.0110305	0.0110305	0.0110305	0.0110305	0.0110305	0.0110305
0.013674	0.013674	0.013674	0.013674	0.013674	0.013674	0.013674	0.013674	0.013674	0.013674	0.013674	0.013674	0.013674	0.013674	0.013674	0.013674	0.013674	0.013674	0.013674	0.013674	0.013674	0.013674	0.013674	0.013674	0.013674	0.013674	0.013674	0.013674	0.013674	0.013674	0.013674	0.013674	0.013674	0.013674	0.013674	0.013674	0.013674	0.013674	0.013674	0.013674	0.013674	0.013674	0.013674	0.013674	0.013674	0.013674	0.013674	0.013674	0.013674	0.013674
0.0116617	0.0116617	0.0116617	0.0116617	0.0116617	0.0116617	0.0116617	0.0116617	0.0116617	0.0116617	0.0116617	0.0116617	0.0116617	0.0116617	0.0116617	0.0116617	0.0116617	0.0116617	0.0116617	0.0116617	0.0116617	0.0116618	0.0116618	0.0116618	0.0116618	0.0116618	0.0116619	0.0116619	0.0116619	0.0116619	0.0116619	0.0116619	0.011662	0.011662	0.011662	0.011662	0.011662	0.0116621	0.0116621	0.0116621	0.0116621	0.0116621	0.0116621	0.0116621	0.0116621	0.0116621	0.0116622	0.0116622	0.0116622	0.0116622
0.0367282	0.0367282	0.0367282	0.0367282	0.0367282	0.0367282	0.0367282	0.0367282	0.0367282	0.0367282	0.0367282	0.0367282	0.0367282	0.0367282	0.0367282	0.0367282	0.0367282	0.0367282	0.0367282	0.0367282	0.0367282	0.0367282	0.0367282	0.0367282	0.0367282	0.0367282	0.0367282	0.0367282	0.0367282	0.0367282	0.0367282	0.0367282	0.0367282	0.0367282	0.0367282	0.0367282	0.0367282	0.0367282	0.0367282	0.0367282	0.0367282	0.0367282	0.0367282	0.0367282	0.0367282	0.0367282	0.0367282	0.0367282	0.0367282	0.0367282
0.0498434	0.0498434	0.0498434	0.0498434	0.0498434	0.0498434	0.0498434	0.0498434	0.0498434	0.0498434	0.0498434	0.0498434	0.0498434	0.0498434	0.0498434	0.0498434	0.0498434	0.0498434	0.0498434	0.0498434	0.0498434	0.0498434	0.0498434	0.0498434	0.0498434	0.0498434	0.0498434	0.0498434	0.0498434	0.0498434	0.0498434	0.0498434	0.0498434	0.0498434	0.0498434	0.0498434	0.0498434	0.0498434	0.0498434	0.0498434	0.0498434	0.0498434	0.0498434	0.0498434	0.0498434	0.0498434	0.0498434	0.0498434	0.0498434	0.0498434
0.013353	0.013353	0.013353	0.013353	0.013353	0.013353	0.013353	0.013353	0.013353	0.013353	0.013353	0.013353	0.013353	0.013353	0.013353	0.013353	0.013353	0.013353	0.013353	0.013353	0.013353	0.013353	0.013353	0.013353	0.013353	0.013353	0.013353	0.013353	0.013353	0.013353	0.013353	0.013353	0.013353	0.013353	0.013353	0.013353	0.013353	0.013353	0.013353	0.013353	0.013353	0.013353	0.013353	0.013353	0.013353	0.013353	0.013353	0.013353	0.013353	0.013353
0.0152289	0.0152289	0.0152289	0.0152289	0.0152289	0.0152289	0.0152289	0.0152289	0.0152289	0.0152289	0.0152289	0.0152289	0.0152289	0.0152289	0.0152289	0.0152289	0.0152289	0.0152289	0.0152289	0.0152289	0.0152289	0.0152289	0.0152289	0.0152289	0.0152289	0.0152289	0.0152289	0.0152289	0.0152289	0.0152289	0.0152289	0.0152289	0.0152289	0.0152289	0.0152289	0.0152289	0.0152289	0.0152289	0.0152289	0.0152289	0.0152289	0.0152289	0.0152289	0.0152289	0.0152289	0.0152289	0.0152289	0.0152289	0.0152289	0.0152289
0.00868865	0.00868865	0.00868865	0.00868865	0.00868865	0.00868865	0.00868865	0.00868865	0.00868865	0.00868865	0.00868866	0.00868866	0.00868866	0.00868866	0.00868866	0.00868866	0.00868866	0.00868866	0.00868867	0.00868867	0.00868867	0.00868868	0.00868868	0.00868869	0.00868869	0.00868869	0.0086887	0.0086887	0.00868871	0.00868871	0.00868871	0.00868872	0.00868872	0.00868872	0.00868873	0.00868873	0.00868873	0.00868873	0.00868873	0.00868873	0.00868873	0.00868873	0.00868873	0.00868873	0.00868873	0.00868873	0.00868873	0.00868873	0.00868873	0.00868873
0.00756685	0.00756685	0.00756685	0.00756685	0.00756685	0.00756685	0.00756685	0.00756685	0.00756685	0.00756685	0.00756686	0.00756686	0.00756686	0.00756686	0.00756686	0.00756687	0.00756687	0.00756688	0.00756688	0.00756689	0.0075669	0.0075669	0.00756691	0.00756692	0.00756693	0.00756694	0.00756695	0.00756695	0.00756696	0.00756697	0.00756697	0.00756698	0.00756698	0.00756699	0.00756699	0.00756699	0.007567	0.007567	0.007567	0.007567	0.007567	0.007567	0.007567	0.007567	0.007567	0.007567	0.007567	0.007567	0.007567	0.007567
0.0106999	0.0106999	0.0106999	0.0106999	0.0106999	0.0106999	0.0106999	0.0106999	0.0106999	0.0106999	0.0106999	0.0106999	0.0106999	0.0106999	0.0106999	0.0106999	0.0106999	0.0106999	0.0106999	0.0106999	0.0106999	0.0106999	0.0106999	0.0106999	0.0106999	0.0106999	0.0106999	0.0106999	0.0106999	0.0106999	0.0106999	0.0106999	0.0106999	0.0106999	0.0106999	0.0106999	0.0106999	0.0106999	0.0106999	0.0106999	0.0106999	0.0106999	0.0106999	0.0106999	0.0106999	0.0106999	0.0106999	0.0106999	0.0106999	0.0106999
0.0270066	0.0270066	0.0270066	0.0270066	0.0270066	0.0270066	0.0270066	0.0270066	0.0270066	0.0270066	0.0270066	0.0270066	0.0270066	0.0270066	0.0270066	0.0270066	0.0270066	0.0270066	0.0270066	0.0270066	0.0270066	0.0270066	0.0270066	0.0270066	0.0270066	0.0270066	0.0270066	0.0270066	0.0270066	0.0270066	0.0270066	0.0270066	0.0270066	0.0270066	0.0270066	0.0270066	0.0270066	0.0270066	0.0270066	0.0270066	0.0270066	0.0270066	0.0270066	0.0270066	0.0270066	0.0270066	0.0270066	0.0270066	0.0270066	0.0270066
0.0082534	0.0082534	0.0082534	0.0082534	0.0082534	0.0082534	0.0082534	0.00825341	0.00825341	0.00825341	0.00825341	0.00825341	0.00825342	0.00825342	0.00825343	0.00825344	0.00825345	0.00825347	0.00825348	0.0082535	0.00825351	0.00825353	0.00825355	0.00825356	0.00825358	0.0082536	0.00825361	0.00825363	0.00825364	0.00825365	0.00825366	0.00825367	0.00825368	0.00825368	0.00825369	0.00825369	0.00825369	0.0082537	0.0082537	0.0082537	0.0082537	0.00825369	0.00825369	0.00825369	0.00825369	0.00825369	0.00825369	0.00825369	0.00825368	0.00825368
0.0271565	0.0271565	0.0271565	0.0271565	0.0271565	0.0271565	0.0271565	0.0271565	0.0271565	0.0271565	0.0271565	0.0271565	0.0271565	0.0271565	0.0271565	0.0271565	0.0271565	0.0271565	0.0271565	0.0271565	0.0271565	0.0271565	0.0271565	0.0271565	0.0271565	0.0271565	0.0271565	0.0271565	0.0271565	0.0271565	0.0271565	0.0271565	0.0271565	0.0271565	0.0271565	0.0271565	0.0271565	0.0271565	0.0271565	0.0271565	0.0271565	0.0271565	0.0271565	0.0271565	0.0271565	0.0271565	0.0271565	0.0271565	0.0271565	0.0271565
0.0154421	0.0154421	0.0154421	0.0154421	0.0154421	0.0154421	0.0154421	0.0154421	0.0154421	0.0154421	0.0154421	0.0154421	0.0154421	0.0154421	0.0154421	0.0154421	0.0154421	0.0154421	0.0154421	0.0154421	0.0154421	0.0154421	0.0154421	0.0154421	0.0154421	0.0154421	0.0154421	0.0154421	0.0154421	0.0154421	0.0154421	0.0154421	0.0154421	0.0154421	0.0154421	0.0154421	0.0154421	0.0154421	0.0154421	0.0154421	0.0154421	0.0154421	0.0154421	0.0154421	0.0154421	0.0154421	0.0154421	0.0154421	0.0154421	0.0154421
0.0354367	0.0354367	0.0354367	0.0354367	0.0354367	0.0354367	0.0354367	0.0354367	0.0354367	0.0354367	0.0354367	0.0354367	0.0354367	0.0354367	0.0354367	0.0354367	0.0354367	0.0354367	0.0354367	0.0354367	0.0354367	0.0354367	0.0354367	0.0354367	0.0354367	0.0354367	0.0354367	0.0354367	0.0354367	0.0354367	0.0354367	0.0354367	0.0354367	0.0354367	0.0354367	0.0354367	0.0354367	0.0354367	0.0354367	0.0354367	0.0354367	0.0354367	0.0354367	0.0354367	0.0354367	0.0354367	0.0354367	0.0354367	0.0354367	0.0354367
0.00825423	0.00825423	0.00825423	0.00825423	0.00825423	0.00825423	0.00825423	0.00825423	0.00825423	0.00825423	0.00825423	0.00825423	0.00825423	0.00825423	0.00825423	0.00825423	0.00825423	0.00825423	0.00825423	0.00825424	0.00825424	0.00825424	0.00825424	0.00825424	0.00825424	0.00825424	0.00825424	0.00825424	0.00825424	0.00825424	0.00825424	0.00825424	0.00825424	0.00825424	0.00825424	0.00825424	0.00825424	0.00825424	0.00825424	0.00825424	0.00825424	0.00825424	0.00825424	0.00825424	0.00825424	0.00825424	0.00825424	0.00825424	0.00825424	0.00825424
0.035882	0.035882	0.035882	0.035882	0.035882	0.035882	0.035882	0.035882	0.035882	0.035882	0.035882	0.035882	0.035882	0.035882	0.035882	0.035882	0.035882	0.035882	0.035882	0.035882	0.035882	0.035882	0.035882	0.035882	0.035882	0.035882	0.035882	0.035882	0.035882	0.035882	0.035882	0.035882	0.035882	0.035882	0.035882	0.035882	0.035882	0.035882	0.035882	0.035882	0.035882	0.035882	0.035882	0.035882	0.035882	0.035882	0.035882	0.035882	0.035882	0.035882
0.0220406	0.0220406	0.0220406	0.0220406	0.0220406	0.0220406	0.0220406	0.0220406	0.0220406	0.0220406	0.0220406	0.0220406	0.0220406	0.0220406	0.0220406	0.0220406	0.0220406	0.0220406	0.0220406	0.0220406	0.0220406	0.0220406	0.0220406	0.0220406	0.0220406	0.0220406	0.0220406	0.0220406	0.0220406	0.0220406	0.0220406	0.0220406	0.0220406	0.0220406	0.0220406	0.0220406	0.0220406	0.0220406	0.0220406	0.0220406	0.0220406	0.0220406	0.0220406	0.0220406	0.0220406	0.0220406	0.0220406	0.0220406	0.0220406	0.0220406
0.0266587	0.0266587	0.0266587	0.0266587	0.0266587	0.0266587	0.0266587	0.0266587	0.0266587	0.0266587	0.0266587	0.0266587	0.0266587	0.0266587	0.0266587	0.0266587	0.0266587	0.0266587	0.0266587	0.0266587	0.0266587	0.0266587	0.0266587	0.0266587	0.0266587	0.0266587	0.0266587	0.0266587	0.0266587	0.0266587	0.0266587	0.0266587	0.0266587	0.0266587	0.0266587	0.0266587	0.0266587	0.0266587	0.0266587	0.0266587	0.0266587	0.0266587	0.0266587	0.0266587	0.0266587	0.0266587	0.0266587	0.0266587	0.0266587	0.0266587
0.0124772	0.0124772	0.0124772	0.0124772	0.0124772	0.0124772	0.0124772	0.0124772	0.0124772	0.0124772	0.0124772	0.0124772	0.0124772	0.0124772	0.0124772	0.0124772	0.0124772	0.0124772	0.0124772	0.0124772	0.0124772	0.0124772	0.0124772	0.0124772	0.0124772	0.0124772	0.0124772	0.0124772	0.0124772	0.0124772	0.0124772	0.0124772	0.0124772	0.0124772	0.0124772	0.0124772	0.0124772	0.0124772	0.0124772	0.0124772	0.0124772	0.0124772	0.0124772	0.0124772	0.0124772	0.0124772	0.0124772	0.0124772	0.0124772	0.0124772
0.00826843	0.00826843	0.00826843	0.00826843	0.00826843	0.00826843	0.00826843	0.00826843	0.00826843	0.00826843	0.00826843	0.00826843	0.00826843	0.00826844	0.00826844	0.00826844	0.00826844	0.00826845	0.00826845	0.00826846	0.00826846	0.00826847	0.00826847	0.00826848	0.00826848	0.00826848	0.00826849	0.00826849	0.0082685	0.0082685	0.0082685	0.0082685	0.0082685	0.00826851	0.00826851	0.00826851	0.00826851	0.00826851	0.00826851	0.00826851	0.00826851	0.00826851	0.0082685	0.0082685	0.0082685	0.0082685	0.0082685	0.0082685	0.0082685	0.0082685
0.0201351	0.0201351	0.0201351	0.0201351	0.0201351	0.0201351	0.0201351	0.0201351	0.0201351	0.0201351	0.0201351	0.0201351	0.0201351	0.0201351	0.0201351	0.0201351	0.0201351	0.0201351	0.0201351	0.0201351	0.0201351	0.0201351	0.0201351	0.0201351	0.0201351	0.0201351	0.0201351	0.0201351	0.0201351	0.0201351	0.0201351	0.0201351	0.0201351	0.0201351	0.0201351	0.0201351	0.0201351	0.0201351	0.0201351	0.0201351	0.0201351	0.0201351	0.0201351	0.0201351	0.0201351	0.0201351	0.0201351	0.0201351	0.0201351	0.0201351
0.0564737	0.0564737	0.0564737	0.0564737	0.0564737	0.0564737	0.0564737	0.0564737	0.0564737	0.0564737	0.0564737	0.0564737	0.0564737	0.0564737	0.0564737	0.0564737	0.0564737	0.0564737	0.0564737	0.0564737	0.0564737	0.0564737	0.0564737	0.0564737	0.0564737	0.0564737	0.0564737	0.0564737	0.0564737	0.0564737	0.0564737	0.0564737	0.0564737	0.0564737	0.0564737	0.0564737	0.0564737	0.0564737	0.0564737	0.0564737	0.0564737	0.0564737	0.0564737	0.0564737	0.0564737	0.0564737	0.0564737	0.0564737	0.0564737	0.0564737
0.01789	0.01789	0.01789	0.01789	0.01789	0.01789	0.01789	0.01789	0.01789	0.01789	0.01789	0.01789	0.01789	0.01789	0.01789	0.01789	0.01789	0.01789	0.01789	0.01789	0.01789	0.01789	0.01789	0.01789	0.01789	0.01789	0.01789	0.01789	0.01789	0.01789	0.01789	0.01789	0.01789	0.01789	0.01789	0.01789	0.01789	0.01789	0.01789	0.01789	0.01789	0.01789	0.01789	0.01789	0.01789	0.01789	0.01789	0.01789	0.01789	0.01789
0.00994389	0.00994389	0.00994389	0.00994389	0.00994389	0.00994389	0.00994389	0.00994389	0.00994389	0.00994389	0.00994389	0.00994389	0.00994389	0.00994389	0.00994389	0.00994389	0.00994389	0.00994389	0.00994389	0.00994389	0.00994389	0.00994389	0.00994389	0.00994389	0.00994389	0.00994389	0.00994389	0.00994389	0.00994389	0.00994389	0.00994389	0.00994389	0.00994389	0.00994389	0.00994389	0.00994389	0.00994389	0.0099439	0.0099439	0.0099439	0.0099439	0.0099439	0.0099439	0.0099439	0.0099439	0.0099439	0.0099439	0.0099439	0.0099439	0.0099439
0.0112695	0.0112695	0.0112695	0.0112695	0.0112695	0.0112695	0.0112695	0.0112695	0.0112695	0.0112695	0.0112695	0.0112695	0.0112695	0.0112695	0.0112695	0.0112695	0.0112695	0.0112695	0.0112695	0.0112695	0.0112695	0.0112695	0.0112695	0.0112695	0.0112695	0.0112695	0.0112695	0.0112695	0.0112695	0.0112695	0.0112695	0.0112695	0.0112695	0.0112695	0.0112695	0.0112695	0.0112695	0.0112695	0.0112695	0.0112695	0.0112695	0.0112695	0.0112695	0.0112695	0.0112695	0.0112695	0.0112695	0.0112695	0.0112695	0.0112695
0.0380774	0.0380774	0.0380774	0.0380774	0.0380774	0.0380774	0.0380774	0.0380774	0.0380774	0.0380774	0.0380774	0.0380774	0.0380774	0.0380774	0.0380774	0.0380774	0.0380774	0.0380774	0.0380774	0.0380774	0.0380774	0.0380774	0.0380774	0.0380774	0.0380774	0.0380774	0.0380774	0.0380774	0.0380774	0.0380774	0.0380774	0.0380774	0.0380774	0.0380774	0.0380774	0.0380774	0.0380774	0.0380774	0.0380774	0.0380774	0.0380774	0.0380774	0.0380774	0.0380774	0.0380774	0.0380774	0.0380774	0.0380774	0.0380774	0.0380774
0.0335882	0.0335882	0.0335882	0.0335882	0.0335882	0.0335882	0.0335882	0.0335882	0.0335882	0.0335882	0.0335882	0.0335882	0.0335882	0.0335882	0.0335882	0.0335882	0.0335882	0.0335882	0.0335882	0.0335882	0.0335882	0.0335882	0.0335882	0.0335882	0.0335882	0.0335882	0.0335882	0.0335882	0.0335882	0.0335882	0.0335882	0.0335882	0.0335882	0.0335882	0.0335882	0.0335882	0.0335882	0.0335882	0.0335882	0.0335882	0.0335882	0.0335882	0.0335882	0.0335882	0.0335882	0.0335882	0.0335882	0.0335882	0.0335882	0.0335882
0.0178382	0.0178382	0.0178382	0.0178382	0.0178382	0.0178382	0.0178382	0.0178382	0.0178382	0.0178382	0.0178382	0.0178382	0.0178382	0.0178382	0.0178382	0.0178382	0.0178382	0.0178382	0.0178382	0.0178382	0.0178382	0.0178382	0.0178382	0.0178382	0.0178382	0.0178382	0.0178382	0.0178382	0.0178382	0.0178382	0.0178382	0.0178382	0.0178382	0.0178382	0.0178382	0.0178382	0.0178382	0.0178382	0.0178382	0.0178382	0.0178382	0.0178382	0.0178382	0.0178382	0.0178382	0.0178382	0.0178382	0.0178382	0.0178382	0.0178382
0.0251491	0.0251491	0.0251491	0.0251491	0.0251491	0.0251491	0.0251491	0.0251491	0.0251491	0.0251491	0.0251491	0.0251491	0.0251491	0.0251491	0.0251491	0.0251491	0.0251491	0.0251491	0.0251491	0.0251491	0.0251491	0.0251491	0.0251491	0.0251491	0.0251491	0.0251491	0.0251491	0.0251491	0.0251491	0.0251491	0.0251491	0.0251491	0.0251491	0.0251491	0.0251491	0.0251491	0.0251491	0.0251491	0.0251491	0.0251491	0.0251491	0.0251491	0.0251491	0.0251491	0.0251491	0.0251491	0.0251491	0.0251491	0.0251491	0.0251491
0.0158229	0.0158229	0.0158229	0.0158229	0.0158229	0.0158229	0.0158229	0.0158229	0.0158229	0.0158229	0.0158229	0.0158229	0.0158229	0.0158229	0.0158229	0.0158229	0.0158229	0.0158229	0.0158229	0.0158229	0.0158229	0.0158229	0.0158229	0.0158229	0.0158229	0.0158229	0.0158229	0.0158229	0.0158229	0.0158229	0.0158229	0.0158229	0.0158229	0.0158229	0.0158229	0.0158229	0.0158229	0.0158229	0.0158229	0.0158229	0.0158229	0.0158229	0.0158229	0.0158229	0.0158229	0.0158229	0.0158229	0.0158229	0.0158229	0.0158229
0.0166606	0.0166606	0.0166606	0.0166606	0.0166606	0.0166606	0.0166606	0.0166606	0.0166606	0.0166606	0.0166606	0.0166606	0.0166606	0.0166606	0.0166606	0.0166606	0.0166606	0.0166606	0.0166606	0.0166606	0.0166606	0.0166606	0.0166606	0.0166606	0.0166606	0.0166606	0.0166606	0.0166606	0.0166606	0.0166606	0.0166606	0.0166606	0.0166606	0.0166606	0.0166606	0.0166606	0.0166606	0.0166606	0.0166606	0.0166606	0.0166606	0.0166606	0.0166606	0.0166606	0.0166606	0.0166606	0.0166606	0.0166606	0.0166606	0.0166606
0.00971666	0.00971666	0.00971666	0.00971666	0.00971666	0.00971666	0.00971666	0.00971666	0.00971666	0.00971666	0.00971666	0.00971666	0.00971666	0.00971666	0.00971666	0.00971666	0.00971666	0.00971666	0.00971667	0.00971667	0.00971667	0.00971667	0.00971667	0.00971667	0.00971667	0.00971667	0.00971667	0.00971668	0.00971668	0.00971668	0.00971668	0.00971668	0.00971668	0.00971668	0.00971668	0.00971669	0.00971669	0.00971669	0.00971669	0.00971669	0.00971669	0.00971669	0.00971669	0.00971669	0.00971669	0.00971669	0.00971669	0.00971669	0.00971669	0.00971669
0.0199479	0.0199479	0.0199479	0.0199479	0.0199479	0.0199479	0.0199479	0.0199479	0.0199479	0.0199479	0.0199479	0.0199479	0.0199479	0.0199479	0.0199479	0.0199479	0.0199479	0.0199479	0.0199479	0.0199479	0.0199479	0.0199479	0.0199479	0.0199479	0.0199479	0.0199479	0.0199479	0.0199479	0.0199479	0.0199479	0.0199479	0.0199479	0.0199479	0.0199479	0.0199479	0.0199479	0.0199479	0.0199479	0.0199479	0.0199479	0.0199479	0.0199479	0.0199479	0.0199479	0.0199479	0.0199479	0.0199479	0.0199479	0.0199479	0.0199479
0.0292517	0.0292517	0.0292517	0.0292517	0.0292517	0.0292517	0.0292517	0.0292517	0.0292517	0.0292517	0.0292517	0.0292517	0.0292517	0.0292517	0.0292517	0.0292517	0.0292517	0.0292517	0.0292517	0.0292517	0.0292517	0.0292517	0.0292517	0.0292517	0.0292517	0.0292517	0.0292517	0.0292517	0.0292517	0.0292517	0.0292517	0.0292517	0.0292517	0.0292517	0.0292517	0.0292517	0.0292517	0.0292517	0.0292517	0.0292517	0.0292517	0.0292517	0.0292517	0.0292517	0.0292517	0.0292517	0.0292517	0.0292517	0.0292517	0.0292517
0.00913981	0.00913981	0.00913981	0.00913981	0.00913981	0.00913981	0.00913981	0.00913981	0.00913981	0.00913981	0.00913981	0.00913981	0.00913981	0.00913981	0.00913981	0.00913981	0.00913981	0.00913981	0.00913981	0.00913981	0.00913981	0.00913981	0.00913981	0.00913981	0.00913981	0.00913981	0.00913981	0.00913981	0.00913981	0.00913981	0.00913981	0.00913981	0.00913981	0.00913981	0.00913981	0.00913981	0.00913981	0.00913981	0.00913981	0.00913981	0.00913981	0.00913981	0.00913981	0.00913981	0.00913981	0.00913981	0.00913981	0.00913981	0.00913981	0.00913981
0.0250364	0.0250364	0.0250364	0.0250364	0.0250364	0.0250364	0.0250364	0.0250364	0.0250364	0.0250364	0.0250364	0.0250364	0.0250364	0.0250364	0.0250364	0.0250364	0.0250364	0.0250364	0.0250364	0.0250364	0.0250364	0.0250364	0.0250364	0.0250364	0.0250364	0.0250364	0.0250364	0.0250364	0.0250364	0.0250364	0.0250364	0.0250364	0.0250364	0.0250364	0.0250364	0.0250364	0.0250364	0.0250364	0.0250364	0.0250364	0.0250364	0.0250364	0.0250364	0.0250364	0.0250364	0.0250364	0.0250364	0.0250364	0.0250364	0.0250364
0.0184472	0.0184472	0.0184472	0.0184472	0.0184472	0.0184472	0.0184472	0.0184472	0.0184472	0.0184472	0.0184472	0.0184472	0.0184472	0.0184472	0.0184472	0.0184472	0.0184472	0.0184472	0.0184472	0.0184472	0.0184472	0.0184472	0.0184472	0.0184472	0.0184472	0.0184472	0.0184472	0.0184472	0.0184472	0.0184472	0.0184472	0.0184472	0.0184472	0.0184472	0.0184472	0.0184472	0.0184472	0.0184472	0.0184472	0.0184472	0.0184472	0.0184472	0.0184472	0.0184472	0.0184472	0.0184472	0.0184472	0.0184472	0.0184472	0.0184472
0.00792826	0.00792826	0.00792826	0.00792826	0.00792826	0.00792826	0.00792826	0.00792826	0.00792826	0.00792826	0.00792826	0.00792826	0.00792826	0.00792826	0.00792826	0.00792826	0.00792826	0.00792826	0.00792826	0.00792826	0.00792826	0.00792826	0.00792826	0.00792826	0.00792826	0.00792826	0.00792827	0.00792827	0.00792827	0.00792827	0.00792827	0.00792827	0.00792827	0.00792827	0.00792827	0.00792827	0.00792827	0.00792827	0.00792827	0.00792827	0.00792827	0.00792827	0.00792827	0.00792827	0.00792827	0.00792827	0.00792827	0.00792827	0.00792827	0.00792827
0.0147075	0.0147075	0.0147075	0.0147075	0.0147075	0.0147075	0.0147075	0.0147075	0.0147075	0.0147075	0.0147075	0.0147075	0.0147075	0.0147075	0.0147075	0.0147075	0.0147075	0.0147075	0.0147075	0.0147075	0.0147075	0.0147075	0.0147075	0.0147075	0.0147075	0.0147075	0.0147075	0.0147075	0.0147075	0.0147075	0.0147075	0.0147075	0.0147075	0.0147075	0.0147075	0.0147075	0.0147075	0.0147075	0.0147075	0.0147075	0.0147075	0.0147075	0.0147075	0.0147076	0.0147076	0.0147076	0.0147076	0.0147076	0.0147076	0.0147076
0.0127436	0.0127436	0.0127436	0.0127436	0.0127436	0.0127436	0.0127436	0.0127436	0.0127436	0.0127436	0.0127436	0.0127436	0.0127436	0.0127436	0.0127436	0.0127436	0.0127436	0.0127436	0.0127436	0.0127436	0.0127436	0.0127436	0.0127436	0.0127436	0.0127436	0.0127436	0.0127436	0.0127436	0.0127436	0.0127436	0.0127436	0.0127436	0.0127436	0.0127436	0.0127436	0.0127436	0.0127436	0.0127436	0.0127436	0.0127436	0.0127436	0.0127436	0.0127436	0.0127436	0.0127436	0.0127436	0.0127436	0.0127436	0.0127436	0.0127436
0.0121375	0.0121375	0.0121375	0.0121375	0.0121375	0.0121375	0.0121375	0.0121375	0.0121375	0.0121375	0.0121375	0.0121375	0.0121375	0.0121375	0.0121375	0.0121375	0.0121375	0.0121375	0.0121375	0.0121375	0.0121375	0.0121375	0.0121375	0.0121375	0.0121375	0.0121375	0.0121375	0.0121375	0.0121375	0.0121375	0.0121375	0.0121375	0.0121375	0.0121375	0.0121375	0.0121375	0.0121375	0.0121375	0.0121375	0.0121375	0.0121375	0.0121375	0.0121375	0.0121375	0.0121375	0.0121375	0.0121375	0.0121375	0.0121375	0.0121375
0.0340092	0.0340092	0.0340092	0.0340092	0.0340092	0.0340092	0.0340092	0.0340092	0.0340092	0.0340092	0.0340092	0.0340092	0.0340092	0.0340092	0.0340092	0.0340092	0.0340092	0.0340092	0.0340092	0.0340092	0.0340092	0.0340092	0.0340092	0.0340092	0.0340092	0.0340092	0.0340092	0.0340092	0.0340092	0.0340092	0.0340092	0.0340092	0.0340092	0.0340092	0.0340092	0.0340092	0.0340092	0.0340092	0.0340092	0.0340092	0.0340092	0.0340092	0.0340092	0.0340092	0.0340092	0.0340092	0.0340092	0.0340092	0.0340092	0.0340092
0.00914818	0.00914818	0.00914818	0.00914818	0.00914818	0.00914818	0.00914818	0.00914818	0.00914818	0.00914818	0.00914819	0.00914819	0.0091482	0.00914821	0.00914823	0.00914824	0.00914827	0.00914829	0.00914832	0.00914835	0.00914838	0.00914841	0.00914844	0.00914847	0.0091485	0.00914854	0.00914856	0.00914859	0.00914862	0.00914864	0.00914866	0.00914868	0.0091487	0.00914871	0.00914872	0.00914873	0.00914874	0.00914875	0.00914875	0.00914875	0.00914875	0.00914875	0.00914875	0.00914875	0.00914875	0.00914875	0.00914874	0.00914874	0.00914874	0.00914873
0.0123216	0.0123216	0.0123216	0.0123216	0.0123216	0.0123216	0.0123216	0.0123216	0.0123216	0.0123216	0.0123216	0.0123216	0.0123216	0.0123216	0.0123216	0.0123216	0.0123216	0.0123216	0.0123216	0.0123216	0.0123216	0.0123216	0.0123216	0.0123216	0.0123216	0.0123216	0.0123216	0.0123216	0.0123216	0.0123216	0.0123216	0.0123216	0.0123216	0.0123216	0.0123216	0.0123216	0.0123216	0.0123216	0.0123216	0.0123216	0.0123216	0.0123216	0.0123216	0.0123216	0.0123216	0.0123216	0.0123216	0.0123216	0.0123216	0.0123216
0.0154557	0.0154557	0.0154557	0.0154557	0.0154557	0.0154557	0.0154557	0.0154557	0.0154557	0.0154557	0.0154557	0.0154557	0.0154557	0.0154557	0.0154557	0.0154557	0.0154557	0.0154557	0.0154557	0.0154557	0.0154557	0.0154557	0.0154557	0.0154557	0.0154557	0.0154557	0.0154557	0.0154557	0.0154557	0.0154557	0.0154557	0.0154557	0.0154557	0.0154557	0.0154557	0.0154557	0.0154557	0.0154557	0.0154557	0.0154557	0.0154557	0.0154557	0.0154557	0.0154557	0.0154557	0.0154557	0.0154557	0.0154557	0.0154557	0.0154557
0.0117208	0.0117208	0.0117208	0.0117208	0.0117208	0.0117208	0.0117208	0.0117208	0.0117208	0.0117208	0.0117208	0.0117208	0.0117208	0.0117208	0.0117208	0.0117208	0.0117208	0.0117208	0.0117208	0.0117208	0.0117208	0.0117208	0.0117208	0.0117208	0.0117208	0.0117208	0.0117208	0.0117208	0.0117208	0.0117208	0.0117208	0.0117208	0.0117208	0.0117208	0.0117208	0.0117208	0.0117208	0.0117208	0.0117208	0.0117208	0.0117208	0.0117208	0.0117208	0.0117208	0.0117208	0.0117208	0.0117208	0.0117208	0.0117208	0.0117208
0.00994987	0.00994987	0.00994987	0.00994987	0.00994987	0.00994987	0.00994987	0.00994987	0.00994987	0.00994987	0.00994987	0.00994987	0.00994987	0.00994987	0.00994987	0.00994987	0.00994987	0.00994987	0.00994987	0.00994987	0.00994987	0.00994987	0.00994987	0.00994987	0.00994987	0.00994987	0.00994987	0.00994987	0.00994987	0.00994987	0.00994987	0.00994987	0.00994987	0.00994987	0.00994987	0.00994987	0.00994987	0.00994987	0.00994987	0.00994987	0.00994987	0.00994987	0.00994987	0.00994987	0.00994987	0.00994987	0.00994987	0.00994987	0.00994987	0.00994987
0.0276615	0.0276615	0.0276615	0.0276615	0.0276615	0.0276615	0.0276615	0.0276615	0.0276615	0.0276615	0.0276615	0.0276615	0.0276615	0.0276615	0.0276615	0.0276615	0.0276615	0.0276615	0.0276615	0.0276615	0.0276615	0.0276615	0.0276615	0.0276615	0.0276615	0.0276615	0.0276615	0.0276615	0.0276615	0.0276615	0.0276615	0.0276615	0.0276615	0.0276615	0.0276615	0.0276615	0.0276615	0.0276615	0.0276615	0.0276615	0.0276615	0.0276615	0.0276615	0.0276615	0.0276615	0.0276615	0.0276615	0.0276615	0.0276615	0.0276615
0.0123216	0.0123216	0.0123216	0.0123216	0.0123216	0.0123216	0.0123216	0.0123216	0.0123216	0.0123216	0.0123216	0.0123216	0.0123216	0.0123216	0.0123216	0.0123216	0.0123216	0.0123216	0.0123216	0.0123216	0.0123216	0.0123216	0.0123216	0.0123216	0.0123216	0.0123216	0.0123216	0.0123216	0.0123216	0.0123216	0.0123216	0.0123216	0.0123216	0.0123216	0.0123216	0.0123216	0.0123216	0.0123216	0.0123216	0.0123216	0.0123216	0.0123216	0.0123216	0.0123216	0.0123216	0.0123216	0.0123216	0.0123216	0.0123216	0.0123216
0.0135781	0.0135781	0.0135781	0.0135781	0.0135781	0.0135781	0.0135781	0.0135781	0.0135781	0.0135781	0.0135781	0.0135781	0.0135781	0.0135781	0.0135781	0.0135781	0.0135781	0.0135781	0.0135781	0.0135781	0.0135781	0.0135781	0.0135781	0.0135781	0.0135781	0.0135781	0.0135781	0.0135781	0.0135781	0.0135781	0.0135781	0.0135781	0.0135781	0.0135781	0.0135781	0.0135781	0.0135781	0.0135781	0.0135781	0.0135781	0.0135781	0.0135781	0.0135781	0.0135781	0.0135781	0.0135781	0.0135781	0.0135781	0.0135781	0.0135781
0.0464856	0.0464856	0.0464856	0.0464856	0.0464856	0.0464856	0.0464856	0.0464856	0.0464856	0.0464856	0.0464856	0.0464856	0.0464856	0.0464856	0.0464856	0.0464856	0.0464856	0.0464856	0.0464856	0.0464856	0.0464856	0.0464856	0.0464856	0.0464856	0.0464856	0.0464856	0.0464856	0.0464856	0.0464856	0.0464856	0.0464856	0.0464856	0.0464856	0.0464856	0.0464856	0.0464856	0.0464856	0.0464856	0.0464856	0.0464856	0.0464856	0.0464856	0.0464856	0.0464856	0.0464856	0.0464856	0.0464856	0.0464856	0.0464856	0.0464856
0.0498546	0.0498546	0.0498546	0.0498546	0.0498546	0.0498546	0.0498546	0.0498546	0.0498546	0.0498546	0.0498546	0.0498546	0.0498546	0.0498546	0.0498546	0.0498546	0.0498546	0.0498546	0.0498546	0.0498546	0.0498546	0.0498546	0.0498546	0.0498546	0.0498546	0.0498546	0.0498546	0.0498546	0.0498546	0.0498546	0.0498546	0.0498546	0.0498546	0.0498546	0.0498546	0.0498546	0.0498546	0.0498546	0.0498546	0.0498546	0.0498546	0.0498546	0.0498546	0.0498546	0.0498546	0.0498546	0.0498546	0.0498546	0.0498546	0.0498546
0.00894464	0.00894464	0.00894464	0.00894464	0.00894464	0.00894465	0.00894465	0.00894465	0.00894465	0.00894465	0.00894465	0.00894465	0.00894465	0.00894465	0.00894465	0.00894465	0.00894466	0.00894466	0.00894466	0.00894467	0.00894467	0.00894468	0.00894468	0.00894469	0.00894469	0.0089447	0.0089447	0.00894471	0.00894471	0.00894471	0.00894472	0.00894472	0.00894472	0.00894473	0.00894473	0.00894473	0.00894473	0.00894473	0.00894473	0.00894473	0.00894473	0.00894473	0.00894473	0.00894473	0.00894473	0.00894473	0.00894473	0.00894473	0.00894473	0.00894473
0.0198966	0.0198966	0.0198966	0.0198966	0.0198966	0.0198966	0.0198966	0.0198966	0.0198966	0.0198966	0.0198966	0.0198966	0.0198966	0.0198966	0.0198966	0.0198966	0.0198966	0.0198966	0.0198966	0.0198966	0.0198966	0.0198966	0.0198966	0.0198966	0.0198966	0.0198966	0.0198966	0.0198966	0.0198966	0.0198966	0.0198966	0.0198966	0.0198966	0.0198966	0.0198966	0.0198966	0.0198966	0.0198966	0.0198966	0.0198966	0.0198966	0.0198966	0.0198966	0.0198966	0.0198966	0.0198966	0.0198966	0.0198966	0.0198966	0.0198966
0.0240993	0.0240993	0.0240993	0.0240993	0.0240993	0.0240993	0.0240993	0.0240993	0.0240993	0.0240993	0.0240993	0.0240993	0.0240993	0.0240993	0.0240993	0.0240993	0.0240993	0.0240993	0.0240993	0.0240993	0.0240993	0.0240993	0.0240993	0.0240993	0.0240993	0.0240993	0.0240993	0.0240993	0.0240993	0.0240993	0.0240993	0.0240993	0.0240993	0.0240993	0.0240993	0.0240993	0.0240993	0.0240993	0.0240993	0.0240993	0.0240993	0.0240993	0.0240993	0.0240993	0.0240993	0.0240993	0.0240993	0.0240993	0.0240993	0.0240993
0.0315184	0.0315184	0.0315184	0.0315184	0.0315184	0.0315184	0.0315184	0.0315184	0.0315184	0.0315184	0.0315184	0.0315184	0.0315184	0.0315184	0.0315184	0.0315184	0.0315184	0.0315184	0.0315184	0.0315184	0.0315184	0.0315184	0.0315184	0.0315184	0.0315184	0.0315184	0.0315184	0.0315184	0.0315184	0.0315184	0.0315184	0.0315184	0.0315184	0.0315184	0.0315184	0.0315184	0.0315184	0.0315184	0.0315184	0.0315184	0.0315184	0.0315184	0.0315184	0.0315184	0.0315184	0.0315184	0.0315184	0.0315184	0.0315184	0.0315184
0.0380261	0.0380261	0.0380261	0.0380261	0.0380261	0.0380261	0.0380261	0.0380261	0.0380261	0.0380261	0.0380261	0.0380261	0.0380261	0.0380261	0.0380261	0.0380261	0.0380261	0.0380261	0.0380261	0.0380261	0.0380261	0.0380261	0.0380261	0.0380261	0.0380261	0.0380261	0.0380261	0.0380261	0.0380261	0.0380261	0.0380261	0.0380261	0.0380261	0.0380261	0.0380261	0.0380261	0.0380261	0.0380261	0.0380261	0.0380261	0.0380261	0.0380261	0.0380261	0.0380261	0.0380261	0.0380261	0.0380261	0.0380261	0.0380261	0.0380261
0.026373	0.026373	0.026373	0.026373	0.026373	0.026373	0.026373	0.026373	0.026373	0.026373	0.026373	0.026373	0.026373	0.026373	0.026373	0.026373	0.026373	0.026373	0.026373	0.026373	0.026373	0.026373	0.026373	0.026373	0.026373	0.026373	0.026373	0.026373	0.026373	0.026373	0.026373	0.026373	0.026373	0.026373	0.026373	0.026373	0.026373	0.026373	0.026373	0.026373	0.026373	0.026373	0.026373	0.026373	0.026373	0.026373	0.026373	0.026373	0.026373	0.026373
0.0152678	0.0152678	0.0152678	0.0152678	0.0152678	0.0152678	0.0152678	0.0152678	0.0152678	0.0152678	0.0152678	0.0152678	0.0152678	0.0152678	0.0152678	0.0152678	0.0152678	0.0152678	0.0152678	0.0152678	0.0152678	0.0152678	0.0152678	0.0152678	0.0152678	0.0152678	0.0152678	0.0152678	0.0152678	0.0152678	0.0152678	0.0152678	0.0152678	0.0152678	0.0152678	0.0152678	0.0152678	0.0152678	0.0152678	0.0152678	0.0152678	0.0152678	0.0152678	0.0152678	0.0152678	0.0152678	0.0152678	0.0152678	0.0152678	0.0152678
0.0212678	0.0212678	0.0212678	0.0212678	0.0212678	0.0212678	0.0212678	0.0212678	0.0212678	0.0212678	0.0212678	0.0212678	0.0212678	0.0212678	0.0212678	0.0212678	0.0212678	0.0212678	0.0212678	0.0212678	0.0212678	0.0212678	0.0212678	0.0212678	0.0212678	0.0212678	0.0212678	0.0212678	0.0212678	0.0212678	0.0212678	0.0212678	0.0212678	0.0212678	0.0212678	0.0212678	0.0212678	0.0212678	0.0212678	0.0212678	0.0212678	0.0212678	0.0212678	0.0212678	0.0212678	0.0212678	0.0212678	0.0212678	0.0212678	0.0212678
0.0105681	0.0105681	0.0105681	0.0105681	0.0105681	0.0105681	0.0105681	0.0105681	0.0105681	0.0105681	0.0105681	0.0105681	0.0105681	0.0105681	0.0105681	0.0105681	0.0105681	0.0105681	0.0105681	0.0105681	0.0105681	0.0105681	0.0105681	0.0105681	0.0105681	0.0105681	0.0105681	0.0105681	0.0105681	0.0105681	0.0105681	0.0105681	0.0105681	0.0105681	0.0105681	0.0105681	0.0105681	0.0105681	0.0105681	0.0105681	0.0105681	0.0105681	0.0105681	0.0105681	0.0105681	0.0105681	0.0105681	0.0105681	0.0105681	0.0105681
0.0325557	0.0325557	0.0325557	0.0325557	0.0325557	0.0325557	0.0325557	0.0325557	0.0325557	0.0325557	0.0325557	0.0325557	0.0325557	0.0325557	0.0325557	0.0325557	0.0325557	0.0325557	0.0325557	0.0325557	0.0325557	0.0325557	0.0325557	0.0325557	0.0325557	0.0325557	0.0325557	0.0325557	0.0325557	0.0325557	0.0325557	0.0325557	0.0325557	0.0325557	0.0325557	0.0325557	0.0325557	0.0325557	0.0325557	0.0325557	0.0325557	0.0325557	0.0325557	0.0325557	0.0325557	0.0325557	0.0325557	0.0325557	0.0325557	0.0325557
0.0140256	0.0140256	0.0140256	0.0140256	0.0140256	0.0140256	0.0140256	0.0140256	0.0140256	0.0140256	0.0140256	0.0140256	0.0140256	0.0140256	0.0140256	0.0140256	0.0140256	0.0140256	0.0140256	0.0140256	0.0140256	0.0140256	0.0140256	0.0140256	0.0140256	0.0140256	0.0140256	0.0140256	0.0140256	0.0140256	0.0140256	0.0140256	0.0140256	0.0140256	0.0140256	0.0140256	0.0140256	0.0140256	0.0140256	0.0140256	0.0140256	0.0140256	0.0140256	0.0140256	0.0140256	0.0140256	0.0140256	0.0140256	0.0140256	0.0140256
0.0225013	0.0225013	0.0225013	0.0225013	0.0225013	0.0225013	0.0225013	0.0225013	0.0225013	0.0225013	0.0225013	0.0225013	0.0225013	0.0225013	0.0225013	0.0225013	0.0225013	0.0225013	0.0225013	0.0225013	0.0225013	0.0225013	0.0225013	0.0225013	0.0225013	0.0225013	0.0225013	0.0225013	0.0225013	0.0225013	0.0225013	0.0225013	0.0225013	0.0225013	0.0225013	0.0225013	0.0225013	0.0225013	0.0225013	0.0225013	0.0225013	0.0225013	0.0225013	0.0225013	0.0225013	0.0225013	0.0225013	0.0225013	0.0225013	0.0225013
0.0131534	0.0131534	0.0131534	0.0131534	0.0131534	0.0131534	0.0131534	0.0131534	0.0131534	0.0131534	0.0131534	0.0131534	0.0131534	0.0131534	0.0131534	0.0131534	0.0131534	0.0131534	0.0131534	0.0131534	0.0131534	0.0131534	0.0131534	0.0131534	0.0131534	0.0131534	0.0131534	0.0131534	0.0131534	0.0131534	0.0131534	0.0131534	0.0131534	0.0131534	0.0131534	0.0131534	0.0131534	0.0131534	0.0131534	0.0131534	0.0131534	0.0131534	0.0131534	0.0131534	0.0131534	0.0131534	0.0131534	0.0131534	0.0131534	0.0131534
0.0191212	0.0191212	0.0191212	0.0191212	0.0191212	0.0191212	0.0191212	0.0191212	0.0191212	0.0191212	0.0191212	0.0191212	0.0191212	0.0191212	0.0191212	0.0191212	0.0191212	0.0191212	0.0191212	0.0191212	0.0191212	0.0191212	0.0191212	0.0191212	0.0191212	0.0191212	0.0191212	0.0191212	0.0191212	0.0191212	0.0191212	0.0191212	0.0191212	0.0191212	0.0191212	0.0191212	0.0191212	0.0191212	0.0191212	0.0191212	0.0191212	0.0191212	0.0191212	0.0191212	0.0191212	0.0191212	0.0191212	0.0191212	0.0191212	0.0191212
0.0129104	0.0129104	0.0129104	0.0129104	0.0129104	0.0129104	0.0129104	0.0129104	0.0129104	0.0129104	0.0129104	0.0129104	0.0129104	0.0129104	0.0129104	0.0129104	0.0129104	0.0129104	0.0129104	0.0129104	0.0129104	0.0129104	0.0129104	0.0129104	0.0129104	0.0129104	0.0129104	0.0129104	0.0129104	0.0129104	0.0129104	0.0129104	0.0129104	0.0129104	0.0129104	0.0129104	0.0129104	0.0129104	0.0129104	0.0129104	0.0129104	0.0129104	0.0129104	0.0129104	0.0129104	0.0129104	0.0129104	0.0129104	0.0129104	0.0129104
0.0154409	0.0154409	0.0154409	0.0154409	0.0154409	0.0154409	0.0154409	0.0154409	0.0154409	0.0154409	0.0154409	0.0154409	0.0154409	0.0154409	0.0154409	0.0154409	0.0154409	0.0154409	0.0154409	0.0154409	0.0154409	0.0154409	0.0154409	0.0154409	0.0154409	0.0154409	0.0154409	0.0154409	0.0154409	0.0154409	0.0154409	0.0154409	0.0154409	0.0154409	0.0154409	0.0154409	0.0154409	0.0154409	0.0154409	0.0154409	0.0154409	0.0154409	0.0154409	0.0154409	0.0154409	0.0154409	0.0154409	0.0154409	0.0154409	0.0154409
0.0136105	0.0136105	0.0136105	0.0136105	0.0136105	0.0136105	0.0136105	0.0136105	0.0136105	0.0136105	0.0136105	0.0136105	0.0136105	0.0136105	0.0136105	0.0136105	0.0136105	0.0136105	0.0136105	0.0136105	0.0136105	0.0136105	0.0136105	0.0136105	0.0136105	0.0136105	0.0136105	0.0136105	0.0136105	0.0136105	0.0136105	0.0136105	0.0136105	0.0136105	0.0136105	0.0136105	0.0136105	0.0136105	0.0136105	0.0136105	0.0136105	0.0136105	0.0136105	0.0136105	0.0136105	0.0136105	0.0136105	0.0136105	0.0136105	0.0136105
0.0181351	0.0181351	0.0181351	0.0181351	0.0181351	0.0181351	0.0181351	0.0181351	0.0181351	0.0181351	0.0181351	0.0181351	0.0181351	0.0181351	0.0181351	0.0181351	0.0181351	0.0181351	0.0181351	0.0181351	0.0181351	0.0181351	0.0181351	0.0181351	0.0181351	0.0181351	0.0181351	0.0181351	0.0181351	0.0181351	0.0181351	0.0181351	0.0181351	0.0181351	0.0181351	0.0181351	0.0181351	0.0181351	0.0181351	0.0181351	0.0181351	0.0181351	0.0181351	0.0181351	0.0181351	0.0181351	0.0181351	0.0181351	0.0181351	0.0181351
0.0110863	0.0110863	0.0110863	0.0110863	0.0110863	0.0110863	0.0110863	0.0110863	0.0110863	0.0110863	0.0110863	0.0110863	0.0110863	0.0110863	0.0110863	0.0110863	0.0110863	0.0110863	0.0110863	0.0110863	0.0110863	0.0110863	0.0110863	0.0110863	0.0110863	0.0110863	0.0110863	0.0110863	0.0110863	0.0110863	0.0110863	0.0110863	0.0110863	0.0110863	0.0110863	0.0110863	0.0110863	0.0110863	0.0110863	0.0110863	0.0110863	0.0110863	0.0110863	0.0110863	0.0110863	0.0110863	0.0110863	0.0110863	0.0110863	0.0110863
0.0232173	0.0232173	0.0232173	0.0232173	0.0232173	0.0232173	0.0232173	0.0232173	0.0232173	0.0232173	0.0232173	0.0232173	0.0232173	0.0232173	0.0232173	0.0232173	0.0232173	0.0232173	0.0232173	0.0232173	0.0232173	0.0232173	0.0232173	0.0232173	0.0232173	0.0232173	0.0232173	0.0232173	0.0232173	0.0232173	0.0232173	0.0232173	0.0232173	0.0232173	0.0232173	0.0232173	0.0232173	0.0232173	0.0232173	0.0232173	0.0232173	0.0232173	0.0232173	0.0232173	0.0232173	0.0232173	0.0232173	0.0232173	0.0232173	0.0232173
0.0182884	0.0182884	0.0182884	0.0182884	0.0182884	0.0182884	0.0182884	0.0182884	0.0182884	0.0182884	0.0182884	0.0182884	0.0182884	0.0182884	0.0182884	0.0182884	0.0182884	0.0182884	0.0182884	0.0182884	0.0182884	0.0182884	0.0182884	0.0182884	0.0182884	0.0182884	0.0182884	0.0182884	0.0182884	0.0182884	0.0182884	0.0182884	0.0182884	0.0182884	0.0182884	0.0182884	0.0182884	0.0182884	0.0182884	0.0182884	0.0182884	0.0182884	0.0182884	0.0182884	0.0182884	0.0182884	0.0182884	0.0182884	0.0182884	0.0182884
0.00855126	0.00855126	0.00855126	0.00855126	0.00855126	0.00855126	0.00855126	0.00855126	0.00855126	0.00855126	0.00855126	0.00855126	0.00855126	0.00855126	0.00855126	0.00855126	0.00855126	0.00855127	0.00855127	0.00855127	0.00855127	0.00855127	0.00855128	0.00855128	0.00855128	0.00855128	0.00855128	0.00855128	0.00855128	0.00855128	0.00855128	0.00855128	0.00855128	0.00855128	0.00855128	0.00855128	0.00855128	0.00855128	0.00855128	0.00855128	0.00855128	0.00855128	0.00855128	0.00855128	0.00855128	0.00855128	0.00855128	0.00855128	0.00855129	0.00855129
0.0277917	0.0277917	0.0277917	0.0277917	0.0277917	0.0277917	0.0277917	0.0277917	0.0277917	0.0277917	0.0277917	0.0277917	0.0277917	0.0277917	0.0277917	0.0277917	0.0277917	0.0277917	0.0277917	0.0277917	0.0277917	0.0277917	0.0277917	0.0277917	0.0277917	0.0277917	0.0277917	0.0277917	0.0277917	0.0277917	0.0277917	0.0277917	0.0277917	0.0277917	0.0277917	0.0277917	0.0277917	0.0277917	0.0277917	0.0277917	0.0277917	0.0277917	0.0277917	0.0277917	0.0277917	0.0277917	0.0277917	0.0277917	0.0277917	0.0277917
0.0335093	0.0335093	0.0335093	0.0335093	0.0335093	0.0335093	0.0335093	0.0335093	0.0335093	0.0335093	0.0335093	0.0335093	0.0335093	0.0335093	0.0335093	0.0335093	0.0335093	0.0335093	0.0335093	0.0335093	0.0335093	0.0335093	0.0335093	0.0335093	0.0335093	0.0335093	0.0335093	0.0335093	0.0335093	0.0335093	0.0335093	0.0335093	0.0335093	0.0335093	0.0335093	0.0335093	0.0335093	0.0335093	0.0335093	0.0335093	0.0335093	0.0335093	0.0335093	0.0335093	0.0335093	0.0335093	0.0335093	0.0335093	0.0335093	0.0335093
0.0173939	0.0173939	0.0173939	0.0173939	0.0173939	0.0173939	0.0173939	0.0173939	0.0173939	0.0173939	0.0173939	0.0173939	0.0173939	0.0173939	0.0173939	0.0173939	0.0173939	0.0173939	0.0173939	0.0173939	0.0173939	0.0173939	0.0173939	0.0173939	0.0173939	0.0173939	0.0173939	0.0173939	0.0173939	0.0173939	0.0173939	0.0173939	0.0173939	0.0173939	0.0173939	0.0173939	0.0173939	0.0173939	0.0173939	0.0173939	0.0173939	0.0173939	0.0173939	0.0173939	0.0173939	0.0173939	0.0173939	0.0173939	0.0173939	0.0173939
0.0545019	0.0545019	0.0545019	0.0545019	0.0545019	0.0545019	0.0545019	0.0545019	0.0545019	0.0545019	0.0545019	0.0545019	0.0545019	0.0545019	0.0545019	0.0545019	0.0545019	0.0545019	0.0545019	0.0545019	0.0545019	0.0545019	0.0545019	0.0545019	0.0545019	0.0545019	0.0545019	0.0545019	0.0545019	0.0545019	0.0545019	0.0545019	0.0545019	0.0545019	0.0545019	0.0545019	0.0545019	0.0545019	0.0545019	0.0545019	0.0545019	0.0545019	0.0545019	0.0545019	0.0545019	0.0545019	0.0545019	0.0545019	0.0545019	0.0545019
0.0207012	0.0207012	0.0207012	0.0207012	0.0207012	0.0207012	0.0207012	0.0207012	0.0207012	0.0207012	0.0207012	0.0207012	0.0207012	0.0207012	0.0207012	0.0207012	0.0207012	0.0207012	0.0207012	0.0207012	0.0207012	0.0207012	0.0207012	0.0207012	0.0207012	0.0207012	0.0207012	0.0207012	0.0207012	0.0207012	0.0207012	0.0207012	0.0207012	0.0207012	0.0207012	0.0207012	0.0207012	0.0207012	0.0207012	0.0207012	0.0207012	0.0207012	0.0207012	0.0207012	0.0207012	0.0207012	0.0207012	0.0207012	0.0207012	0.0207012
0.0265324	0.0265324	0.0265324	0.0265324	0.0265324	0.0265324	0.0265324	0.0265324	0.0265324	0.0265324	0.0265324	0.0265324	0.0265324	0.0265324	0.0265324	0.0265324	0.0265324	0.0265324	0.0265324	0.0265324	0.0265324	0.0265324	0.0265324	0.0265324	0.0265324	0.0265324	0.0265324	0.0265324	0.0265324	0.0265324	0.0265324	0.0265324	0.0265324	0.0265324	0.0265324	0.0265324	0.0265324	0.0265324	0.0265324	0.0265324	0.0265324	0.0265324	0.0265324	0.0265324	0.0265324	0.0265324	0.0265324	0.0265324	0.0265324	0.0265324
0.0226066	0.0226066	0.0226066	0.0226066	0.0226066	0.0226066	0.0226066	0.0226066	0.0226066	0.0226066	0.0226066	0.0226066	0.0226066	0.0226066	0.0226066	0.0226066	0.0226066	0.0226066	0.0226066	0.0226066	0.0226066	0.0226066	0.0226066	0.0226066	0.0226066	0.0226066	0.0226066	0.0226066	0.0226066	0.0226066	0.0226066	0.0226066	0.0226066	0.0226066	0.0226066	0.0226066	0.0226066	0.0226066	0.0226066	0.0226066	0.0226066	0.0226066	0.0226066	0.0226066	0.0226066	0.0226066	0.0226066	0.0226066	0.0226066	0.0226066
0.069942	0.069942	0.069942	0.069942	0.069942	0.069942	0.069942	0.069942	0.069942	0.069942	0.069942	0.069942	0.069942	0.069942	0.069942	0.069942	0.069942	0.069942	0.069942	0.069942	0.069942	0.069942	0.069942	0.069942	0.069942	0.069942	0.069942	0.069942	0.069942	0.069942	0.069942	0.069942	0.069942	0.069942	0.069942	0.069942	0.069942	0.069942	0.069942	0.069942	0.069942	0.069942	0.069942	0.069942	0.069942	0.069942	0.069942	0.069942	0.069942	0.069942
0.0793188	0.0793188	0.0793188	0.0793188	0.0793188	0.0793188	0.0793188	0.0793188	0.0793188	0.0793188	0.0793188	0.0793188	0.0793188	0.0793188	0.0793188	0.0793188	0.0793188	0.0793188	0.0793188	0.0793188	0.0793188	0.0793188	0.0793188	0.0793188	0.0793188	0.0793188	0.0793188	0.0793188	0.0793188	0.0793188	0.0793188	0.0793188	0.0793188	0.0793188	0.0793188	0.0793188	0.0793188	0.0793188	0.0793188	0.0793188	0.0793188	0.0793188	0.0793188	0.0793188	0.0793188	0.0793188	0.0793188	0.0793188	0.0793188	0.0793188
0.0549481	0.0549481	0.0549481	0.0549481	0.0549481	0.0549481	0.0549481	0.0549481	0.0549481	0.0549481	0.0549481	0.0549481	0.0549481	0.0549481	0.0549481	0.0549481	0.0549481	0.0549481	0.0549481	0.0549481	0.0549481	0.0549481	0.0549481	0.0549481	0.0549481	0.0549481	0.0549481	0.0549481	0.0549481	0.0549481	0.0549481	0.0549481	0.0549481	0.0549481	0.0549481	0.0549481	0.0549481	0.0549481	0.0549481	0.0549481	0.0549481	0.0549481	0.0549481	0.0549481	0.0549481	0.0549481	0.0549481	0.0549481	0.0549481	0.0549481
0.0220542	0.0220542	0.0220542	0.0220542	0.0220542	0.0220542	0.0220542	0.0220542	0.0220542	0.0220542	0.0220542	0.0220542	0.0220542	0.0220542	0.0220542	0.0220542	0.0220542	0.0220542	0.0220542	0.0220542	0.0220542	0.0220542	0.0220542	0.0220542	0.0220542	0.0220542	0.0220542	0.0220542	0.0220542	0.0220542	0.0220542	0.0220542	0.0220542	0.0220542	0.0220542	0.0220542	0.0220542	0.0220542	0.0220542	0.0220542	0.0220542	0.0220542	0.0220542	0.0220542	0.0220542	0.0220542	0.0220542	0.0220542	0.0220542	0.0220542
0.0221401	0.0221401	0.0221401	0.0221401	0.0221401	0.0221401	0.0221401	0.0221401	0.0221401	0.0221401	0.0221401	0.0221401	0.0221401	0.0221401	0.0221401	0.0221401	0.0221401	0.0221401	0.0221401	0.0221401	0.0221401	0.0221401	0.0221401	0.0221401	0.0221401	0.0221401	0.0221401	0.0221401	0.0221401	0.0221401	0.0221401	0.0221401	0.0221401	0.0221401	0.0221401	0.0221401	0.0221401	0.0221401	0.0221401	0.0221401	0.0221401	0.0221401	0.0221401	0.0221401	0.0221401	0.0221401	0.0221401	0.0221401	0.0221401	0.0221401
0.0127934	0.0127934	0.0127934	0.0127934	0.0127934	0.0127934	0.0127934	0.0127934	0.0127934	0.0127934	0.0127934	0.0127934	0.0127934	0.0127934	0.0127934	0.0127934	0.0127934	0.0127934	0.0127934	0.0127934	0.0127934	0.0127934	0.0127934	0.0127934	0.0127934	0.0127934	0.0127934	0.0127934	0.0127934	0.0127934	0.0127934	0.0127934	0.0127934	0.0127934	0.0127934	0.0127934	0.0127934	0.0127934	0.0127934	0.0127934	0.0127934	0.0127934	0.0127934	0.0127934	0.0127934	0.0127934	0.0127934	0.0127934	0.0127934	0.0127934
0.0335995	0.0335995	0.0335995	0.0335995	0.0335995	0.0335995	0.0335995	0.0335995	0.0335995	0.0335995	0.0335995	0.0335995	0.0335995	0.0335995	0.0335995	0.0335995	0.0335995	0.0335995	0.0335995	0.0335995	0.0335995	0.0335995	0.0335995	0.0335995	0.0335995	0.0335995	0.0335995	0.0335995	0.0335995	0.0335995	0.0335995	0.0335995	0.0335995	0.0335995	0.0335995	0.0335995	0.0335995	0.0335995	0.0335995	0.0335995	0.0335995	0.0335995	0.0335995	0.0335995	0.0335995	0.0335995	0.0335995	0.0335995	0.0335995	0.0335995
0.068011	0.068011	0.068011	0.068011	0.068011	0.068011	0.068011	0.068011	0.068011	0.068011	0.068011	0.068011	0.068011	0.068011	0.068011	0.068011	0.068011	0.068011	0.068011	0.068011	0.068011	0.068011	0.068011	0.068011	0.068011	0.068011	0.068011	0.068011	0.068011	0.068011	0.068011	0.068011	0.068011	0.068011	0.068011	0.068011	0.068011	0.068011	0.068011	0.068011	0.068011	0.068011	0.068011	0.068011	0.068011	0.068011	0.068011	0.068011	0.068011	0.068011
0.0225798	0.0225798	0.0225798	0.0225798	0.0225798	0.0225798	0.0225798	0.0225798	0.0225798	0.0225798	0.0225798	0.0225798	0.0225798	0.0225798	0.0225798	0.0225798	0.0225798	0.0225798	0.0225798	0.0225798	0.0225798	0.0225798	0.0225798	0.0225798	0.0225798	0.0225798	0.0225798	0.0225798	0.0225798	0.0225798	0.0225798	0.0225798	0.0225798	0.0225798	0.0225798	0.0225798	0.0225798	0.0225798	0.0225798	0.0225798	0.0225798	0.0225798	0.0225798	0.0225798	0.0225798	0.0225798	0.0225798	0.0225798	0.0225798	0.0225798
0.0315495	0.0315495	0.0315495	0.0315495	0.0315495	0.0315495	0.0315495	0.0315495	0.0315495	0.0315495	0.0315495	0.0315495	0.0315495	0.0315495	0.0315495	0.0315495	0.0315495	0.0315495	0.0315495	0.0315495	0.0315495	0.0315495	0.0315495	0.0315495	0.0315495	0.0315495	0.0315495	0.0315495	0.0315495	0.0315496	0.0315496	0.0315496	0.0315496	0.0315496	0.0315496	0.0315496	0.0315496	0.0315496	0.0315496	0.0315496	0.0315496	0.0315496	0.0315496	0.0315496	0.0315496	0.0315496	0.0315496	0.0315495	0.0315495	0.0315495
0.0187875	0.0187875	0.0187875	0.0187875	0.0187875	0.0187875	0.0187875	0.0187875	0.0187875	0.0187875	0.0187875	0.0187875	0.0187875	0.0187875	0.0187875	0.0187875	0.0187875	0.0187875	0.0187875	0.0187875	0.0187875	0.0187875	0.0187875	0.0187875	0.0187875	0.0187875	0.0187875	0.0187875	0.0187875	0.0187875	0.0187875	0.0187875	0.0187875	0.0187875	0.0187875	0.0187875	0.0187875	0.0187875	0.0187875	0.0187875	0.0187875	0.0187875	0.0187875	0.0187875	0.0187875	0.0187875	0.0187875	0.0187875	0.0187875	0.0187875
0.0141249	0.0141249	0.0141249	0.0141249	0.0141249	0.0141249	0.0141249	0.0141249	0.0141249	0.0141249	0.0141249	0.0141249	0.0141249	0.0141249	0.0141249	0.0141249	0.0141249	0.0141249	0.0141249	0.0141249	0.0141249	0.0141249	0.0141249	0.0141249	0.0141249	0.0141249	0.0141249	0.0141249	0.0141249	0.0141249	0.0141249	0.0141249	0.0141249	0.0141249	0.0141249	0.0141249	0.0141249	0.0141249	0.0141249	0.0141249	0.0141249	0.0141249	0.0141249	0.0141249	0.0141249	0.0141249	0.0141249	0.0141249	0.0141249	0.0141249
0.0237413	0.0237413	0.0237413	0.0237413	0.0237413	0.0237413	0.0237413	0.0237413	0.0237413	0.0237413	0.0237413	0.0237413	0.0237413	0.0237413	0.0237413	0.0237413	0.0237413	0.0237413	0.0237413	0.0237413	0.0237413	0.0237413	0.0237413	0.0237413	0.0237413	0.0237413	0.0237413	0.0237413	0.0237413	0.0237413	0.0237413	0.0237413	0.0237413	0.0237413	0.0237413	0.0237413	0.0237413	0.0237413	0.0237413	0.0237413	0.0237413	0.0237413	0.0237413	0.0237413	0.0237413	0.0237413	0.0237413	0.0237413	0.0237413	0.0237413
0.0114864	0.0114864	0.0114864	0.0114864	0.0114864	0.0114864	0.0114864	0.0114864	0.0114864	0.0114864	0.0114864	0.0114864	0.0114864	0.0114864	0.0114864	0.0114864	0.0114864	0.0114864	0.0114864	0.0114864	0.0114864	0.0114864	0.0114864	0.0114864	0.0114864	0.0114864	0.0114864	0.0114864	0.0114864	0.0114864	0.0114864	0.0114864	0.0114864	0.0114864	0.0114864	0.0114864	0.0114864	0.0114864	0.0114864	0.0114864	0.0114864	0.0114864	0.0114864	0.0114864	0.0114864	0.0114864	0.0114864	0.0114864	0.0114864	0.0114864
0.0216988	0.0216988	0.0216988	0.0216988	0.0216988	0.0216988	0.0216988	0.0216988	0.0216988	0.0216988	0.0216988	0.0216988	0.0216988	0.0216988	0.0216988	0.0216988	0.0216988	0.0216988	0.0216988	0.0216988	0.0216988	0.0216988	0.0216988	0.0216988	0.0216988	0.0216988	0.0216988	0.0216988	0.0216988	0.0216988	0.0216988	0.0216988	0.0216988	0.0216988	0.0216988	0.0216988	0.0216988	0.0216988	0.0216988	0.0216988	0.0216988	0.0216988	0.0216988	0.0216988	0.0216988	0.0216988	0.0216988	0.0216988	0.0216988	0.0216988
0.0544495	0.0544495	0.0544495	0.0544495	0.0544495	0.0544495	0.0544495	0.0544495	0.0544495	0.0544495	0.0544495	0.0544495	0.0544495	0.0544495	0.0544495	0.0544495	0.0544495	0.0544495	0.0544495	0.0544495	0.0544495	0.0544495	0.0544495	0.0544495	0.0544495	0.0544495	0.0544495	0.0544495	0.0544495	0.0544495	0.0544495	0.0544495	0.0544495	0.0544495	0.0544495	0.0544495	0.0544495	0.0544495	0.0544495	0.0544495	0.0544495	0.0544495	0.0544495	0.0544495	0.0544495	0.0544495	0.0544495	0.0544495	0.0544495	0.0544495
0.0381553	0.0381553	0.0381553	0.0381553	0.0381553	0.0381553	0.0381553	0.0381553	0.0381553	0.0381553	0.0381553	0.0381553	0.0381553	0.0381553	0.0381553	0.0381553	0.0381553	0.0381553	0.0381553	0.0381553	0.0381553	0.0381553	0.0381553	0.0381553	0.0381553	0.0381553	0.0381553	0.0381553	0.0381553	0.0381553	0.0381553	0.0381553	0.0381553	0.0381553	0.0381553	0.0381553	0.0381553	0.0381553	0.0381553	0.0381553	0.0381553	0.0381553	0.0381553	0.0381553	0.0381553	0.0381553	0.0381553	0.0381553	0.0381553	0.0381553
0.012246	0.012246	0.012246	0.012246	0.012246	0.012246	0.012246	0.012246	0.012246	0.012246	0.012246	0.012246	0.012246	0.012246	0.012246	0.012246	0.012246	0.012246	0.012246	0.012246	0.012246	0.012246	0.012246	0.012246	0.012246	0.012246	0.012246	0.012246	0.012246	0.012246	0.012246	0.012246	0.012246	0.012246	0.012246	0.012246	0.012246	0.012246	0.012246	0.012246	0.012246	0.012246	0.012246	0.012246	0.012246	0.012246	0.012246	0.012246	0.012246	0.012246
0.00986888	0.00986888	0.00986888	0.00986888	0.00986888	0.00986888	0.00986888	0.00986888	0.00986888	0.00986888	0.00986888	0.00986888	0.00986888	0.00986888	0.00986888	0.00986888	0.00986888	0.00986888	0.00986888	0.00986888	0.00986888	0.00986888	0.00986888	0.00986888	0.00986888	0.00986888	0.00986888	0.00986888	0.00986888	0.00986888	0.00986888	0.00986888	0.00986888	0.00986889	0.00986889	0.00986889	0.00986889	0.00986889	0.00986889	0.00986889	0.00986889	0.00986889	0.00986889	0.00986889	0.00986889	0.00986889	0.00986889	0.00986889	0.00986889	0.00986889
0.01302	0.01302	0.01302	0.01302	0.01302	0.01302	0.01302	0.01302	0.01302	0.01302	0.01302	0.01302	0.01302	0.01302	0.01302	0.01302	0.01302	0.01302	0.01302	0.01302	0.01302	0.01302	0.01302	0.01302	0.01302	0.01302	0.01302	0.01302	0.01302	0.01302	0.01302	0.01302	0.01302	0.01302	0.01302	0.01302	0.01302	0.01302	0.01302	0.01302	0.01302	0.01302	0.01302	0.01302	0.01302	0.01302	0.01302	0.01302	0.01302	0.01302
0.0574649	0.0574649	0.0574649	0.0574649	0.0574649	0.0574649	0.0574649	0.0574649	0.0574649	0.0574649	0.0574649	0.0574649	0.0574649	0.0574649	0.0574649	0.0574649	0.0574649	0.0574649	0.0574649	0.0574649	0.0574649	0.0574649	0.0574649	0.0574649	0.0574649	0.0574649	0.0574649	0.0574649	0.0574649	0.0574649	0.0574649	0.0574649	0.0574649	0.0574649	0.0574649	0.0574649	0.0574649	0.0574649	0.0574649	0.0574649	0.0574649	0.0574649	0.0574649	0.0574649	0.0574649	0.0574649	0.0574649	0.0574649	0.0574649	0.0574649
0.0309051	0.0309051	0.0309051	0.0309051	0.0309051	0.0309051	0.0309051	0.0309051	0.0309051	0.0309051	0.0309051	0.0309051	0.0309051	0.0309051	0.0309051	0.0309051	0.0309051	0.0309051	0.0309051	0.0309051	0.0309051	0.0309051	0.0309051	0.0309051	0.0309051	0.0309051	0.0309051	0.0309051	0.0309051	0.0309051	0.0309051	0.0309051	0.0309051	0.0309051	0.0309051	0.0309051	0.0309051	0.0309051	0.0309051	0.0309051	0.0309051	0.0309051	0.0309051	0.0309051	0.0309051	0.0309051	0.0309051	0.0309051	0.0309051	0.0309051
0.0139308	0.0139308	0.0139308	0.0139308	0.0139308	0.0139308	0.0139308	0.0139308	0.0139308	0.0139308	0.0139308	0.0139308	0.0139308	0.0139308	0.0139308	0.0139308	0.0139308	0.0139308	0.0139308	0.0139308	0.0139308	0.0139308	0.0139308	0.0139308	0.0139308	0.0139308	0.0139308	0.0139308	0.0139308	0.0139308	0.0139308	0.0139308	0.0139308	0.0139308	0.0139308	0.0139308	0.0139308	0.0139308	0.0139308	0.0139308	0.0139308	0.0139308	0.0139308	0.0139308	0.0139308	0.0139308	0.0139308	0.0139308	0.0139308	0.0139308
0.0266587	0.0266587	0.0266587	0.0266587	0.0266587	0.0266587	0.0266587	0.0266587	0.0266587	0.0266587	0.0266587	0.0266587	0.0266587	0.0266587	0.0266587	0.0266587	0.0266587	0.0266587	0.0266587	0.0266587	0.0266587	0.0266587	0.0266587	0.0266587	0.0266587	0.0266587	0.0266587	0.0266587	0.0266587	0.0266587	0.0266587	0.0266587	0.0266587	0.0266587	0.0266587	0.0266587	0.0266587	0.0266587	0.0266587	0.0266587	0.0266587	0.0266587	0.0266587	0.0266587	0.0266587	0.0266587	0.0266587	0.0266587	0.0266587	0.0266587
0.00792826	0.00792826	0.00792826	0.00792826	0.00792826	0.00792826	0.00792826	0.00792826	0.00792826	0.00792826	0.00792826	0.00792826	0.00792826	0.00792826	0.00792826	0.00792826	0.00792826	0.00792826	0.00792826	0.00792826	0.00792826	0.00792826	0.00792826	0.00792826	0.00792826	0.00792826	0.00792827	0.00792827	0.00792827	0.00792827	0.00792827	0.00792827	0.00792827	0.00792827	0.00792827	0.00792827	0.00792827	0.00792827	0.00792827	0.00792827	0.00792827	0.00792827	0.00792827	0.00792827	0.00792827	0.00792827	0.00792827	0.00792827	0.00792827	0.00792827
0.0299589	0.0299589	0.0299589	0.0299589	0.0299589	0.0299589	0.0299589	0.0299589	0.0299589	0.0299589	0.0299589	0.0299589	0.0299589	0.0299589	0.0299589	0.0299589	0.0299589	0.0299589	0.0299589	0.0299589	0.0299589	0.0299589	0.0299589	0.0299589	0.0299589	0.0299589	0.0299589	0.0299589	0.0299589	0.0299589	0.0299589	0.0299589	0.0299589	0.0299589	0.0299589	0.0299589	0.0299589	0.0299589	0.0299589	0.0299589	0.0299589	0.0299589	0.0299589	0.0299589	0.0299589	0.0299589	0.0299589	0.0299589	0.0299589	0.0299589
0.0121375	0.0121375	0.0121375	0.0121375	0.0121375	0.0121375	0.0121375	0.0121375	0.0121375	0.0121375	0.0121375	0.0121375	0.0121375	0.0121375	0.0121375	0.0121375	0.0121375	0.0121375	0.0121375	0.0121375	0.0121375	0.0121375	0.0121375	0.0121375	0.0121375	0.0121375	0.0121375	0.0121375	0.0121375	0.0121375	0.0121375	0.0121375	0.0121375	0.0121375	0.0121375	0.0121375	0.0121375	0.0121375	0.0121375	0.0121375	0.0121375	0.0121375	0.0121375	0.0121375	0.0121375	0.0121375	0.0121375	0.0121375	0.0121375	0.0121375
0.0256258	0.0256258	0.0256258	0.0256258	0.0256258	0.0256258	0.0256258	0.0256258	0.0256258	0.0256258	0.0256258	0.0256258	0.0256258	0.0256258	0.0256258	0.0256258	0.0256258	0.0256258	0.0256258	0.0256258	0.0256258	0.0256258	0.0256258	0.0256258	0.0256258	0.0256258	0.0256258	0.0256258	0.0256258	0.0256258	0.0256258	0.0256258	0.0256258	0.0256258	0.0256258	0.0256258	0.0256258	0.0256258	0.0256258	0.0256258	0.0256258	0.0256258	0.0256258	0.0256258	0.0256258	0.0256258	0.0256258	0.0256258	0.0256258	0.0256258
0.0233481	0.0233481	0.0233481	0.0233481	0.0233481	0.0233481	0.0233481	0.0233481	0.0233481	0.0233481	0.0233481	0.0233481	0.0233481	0.0233481	0.0233481	0.0233481	0.0233481	0.0233481	0.0233481	0.0233481	0.0233481	0.0233481	0.0233481	0.0233481	0.0233481	0.0233481	0.0233481	0.0233481	0.0233481	0.0233481	0.0233481	0.0233481	0.0233481	0.0233481	0.0233481	0.0233481	0.0233481	0.0233481	0.0233481	0.0233481	0.0233481	0.0233481	0.0233481	0.0233481	0.0233481	0.0233481	0.0233481	0.0233481	0.0233481	0.0233481
0.0367305	0.0367305	0.0367305	0.0367305	0.0367305	0.0367305	0.0367305	0.0367305	0.0367305	0.0367305	0.0367305	0.0367305	0.0367305	0.0367305	0.0367305	0.0367305	0.0367305	0.0367305	0.0367305	0.0367305	0.0367305	0.0367305	0.0367305	0.0367305	0.0367305	0.0367305	0.0367305	0.0367305	0.0367305	0.0367305	0.0367305	0.0367305	0.0367305	0.0367305	0.0367305	0.0367305	0.0367305	0.0367305	0.0367305	0.0367305	0.0367305	0.0367305	0.0367305	0.0367305	0.0367305	0.0367305	0.0367305	0.0367305	0.0367305	0.0367305
0.0165871	0.0165871	0.0165871	0.0165871	0.0165871	0.0165871	0.0165871	0.0165871	0.0165871	0.0165871	0.0165871	0.0165871	0.0165871	0.0165871	0.0165871	0.0165871	0.0165871	0.0165871	0.0165871	0.0165871	0.0165871	0.0165871	0.0165871	0.0165871	0.0165871	0.0165871	0.0165871	0.0165871	0.0165871	0.0165871	0.0165871	0.0165871	0.0165871	0.0165871	0.0165871	0.0165871	0.0165871	0.0165871	0.0165871	0.0165871	0.0165871	0.0165871	0.0165871	0.0165871	0.0165871	0.0165871	0.0165871	0.0165871	0.0165871	0.0165871
0.0454895	0.0454895	0.0454895	0.0454895	0.0454895	0.0454895	0.0454895	0.0454895	0.0454895	0.0454895	0.0454895	0.0454895	0.0454895	0.0454895	0.0454895	0.0454895	0.0454895	0.0454895	0.0454895	0.0454895	0.0454895	0.0454895	0.0454895	0.0454895	0.0454895	0.0454895	0.0454895	0.0454895	0.0454895	0.0454895	0.0454895	0.0454895	0.0454895	0.0454895	0.0454895	0.0454895	0.0454895	0.0454895	0.0454895	0.0454895	0.0454895	0.0454895	0.0454895	0.0454895	0.0454895	0.0454895	0.0454895	0.0454895	0.0454895	0.0454895
0.0144727	0.0144727	0.0144727	0.0144727	0.0144727	0.0144727	0.0144727	0.0144727	0.0144727	0.0144727	0.0144727	0.0144727	0.0144727	0.0144727	0.0144727	0.0144727	0.0144727	0.0144727	0.0144727	0.0144727	0.0144727	0.0144727	0.0144727	0.0144727	0.0144727	0.0144727	0.0144727	0.0144727	0.0144727	0.0144727	0.0144727	0.0144727	0.0144727	0.0144727	0.0144727	0.0144727	0.0144727	0.0144727	0.0144727	0.0144727	0.0144727	0.0144727	0.0144727	0.0144727	0.0144727	0.0144727	0.0144727	0.0144727	0.0144727	0.0144727
0.0130345	0.0130345	0.0130345	0.0130345	0.0130345	0.0130345	0.0130345	0.0130345	0.0130345	0.0130345	0.0130345	0.0130345	0.0130345	0.0130345	0.0130345	0.0130345	0.0130345	0.0130345	0.0130345	0.0130345	0.0130345	0.0130345	0.0130345	0.0130345	0.0130345	0.0130345	0.0130345	0.0130345	0.0130345	0.0130345	0.0130345	0.0130345	0.0130345	0.0130345	0.0130345	0.0130345	0.0130345	0.0130345	0.0130345	0.0130345	0.0130345	0.0130345	0.0130345	0.0130345	0.0130345	0.0130345	0.0130345	0.0130345	0.0130345	0.0130345
0.0389601	0.0389601	0.0389601	0.0389601	0.0389601	0.0389601	0.0389601	0.0389601	0.0389601	0.0389601	0.0389601	0.0389601	0.0389601	0.0389601	0.0389601	0.0389601	0.0389601	0.0389601	0.0389601	0.0389601	0.0389601	0.0389601	0.0389601	0.0389601	0.0389601	0.0389601	0.0389601	0.0389601	0.0389601	0.0389601	0.0389601	0.0389601	0.0389601	0.0389601	0.0389601	0.0389601	0.0389601	0.0389601	0.0389601	0.0389601	0.0389601	0.0389601	0.0389601	0.0389601	0.0389601	0.0389601	0.0389601	0.0389601	0.0389601	0.0389601
0.0305489	0.0305489	0.0305489	0.0305489	0.0305489	0.0305489	0.0305489	0.0305489	0.0305489	0.0305489	0.0305489	0.0305489	0.0305489	0.0305489	0.0305489	0.0305489	0.0305489	0.0305489	0.0305489	0.0305489	0.0305489	0.0305489	0.0305489	0.0305489	0.0305489	0.0305489	0.0305489	0.0305489	0.0305489	0.0305489	0.0305489	0.0305489	0.0305489	0.0305489	0.0305489	0.0305489	0.0305489	0.0305489	0.0305489	0.0305489	0.0305489	0.0305489	0.0305489	0.0305489	0.0305489	0.0305489	0.0305489	0.0305489	0.0305489	0.0305489
0.0178042	0.0178042	0.0178042	0.0178042	0.0178042	0.0178042	0.0178042	0.0178042	0.0178042	0.0178042	0.0178042	0.0178042	0.0178042	0.0178042	0.0178042	0.0178042	0.0178042	0.0178042	0.0178042	0.0178042	0.0178042	0.0178042	0.0178042	0.0178042	0.0178042	0.0178042	0.0178042	0.0178042	0.0178042	0.0178042	0.0178042	0.0178042	0.0178042	0.0178042	0.0178042	0.0178042	0.0178042	0.0178042	0.0178042	0.0178042	0.0178042	0.0178042	0.0178042	0.0178042	0.0178042	0.0178042	0.0178042	0.0178042	0.0178042	0.0178042
0.0786181	0.0786181	0.0786181	0.0786181	0.0786181	0.0786181	0.0786181	0.0786181	0.0786181	0.0786181	0.0786181	0.0786181	0.0786181	0.0786181	0.0786181	0.0786181	0.0786181	0.0786181	0.0786181	0.0786181	0.0786181	0.0786181	0.0786181	0.0786181	0.0786181	0.0786181	0.0786181	0.0786181	0.0786181	0.0786181	0.0786181	0.0786181	0.0786181	0.0786181	0.0786181	0.0786181	0.0786181	0.0786181	0.0786181	0.0786181	0.0786181	0.0786181	0.0786181	0.0786181	0.0786181	0.0786181	0.0786181	0.0786181	0.0786181	0.0786181
0.0197643	0.0197643	0.0197643	0.0197643	0.0197643	0.0197643	0.0197643	0.0197643	0.0197643	0.0197643	0.0197643	0.0197643	0.0197643	0.0197643	0.0197643	0.0197643	0.0197643	0.0197643	0.0197643	0.0197643	0.0197643	0.0197643	0.0197643	0.0197643	0.0197643	0.0197643	0.0197643	0.0197643	0.0197643	0.0197643	0.0197643	0.0197643	0.0197643	0.0197643	0.0197643	0.0197643	0.0197643	0.0197643	0.0197643	0.0197643	0.0197643	0.0197643	0.0197643	0.0197643	0.0197643	0.0197643	0.0197643	0.0197643	0.0197643	0.0197643
0.0176382	0.0176382	0.0176382	0.0176382	0.0176382	0.0176382	0.0176382	0.0176382	0.0176382	0.0176382	0.0176382	0.0176382	0.0176382	0.0176382	0.0176382	0.0176382	0.0176382	0.0176382	0.0176382	0.0176382	0.0176382	0.0176382	0.0176382	0.0176382	0.0176382	0.0176382	0.0176382	0.0176382	0.0176382	0.0176382	0.0176382	0.0176382	0.0176382	0.0176382	0.0176382	0.0176382	0.0176382	0.0176382	0.0176382	0.0176382	0.0176382	0.0176382	0.0176382	0.0176382	0.0176382	0.0176382	0.0176382	0.0176382	0.0176382	0.0176382
0.0222056	0.0222056	0.0222056	0.0222056	0.0222056	0.0222056	0.0222056	0.0222056	0.0222056	0.0222056	0.0222056	0.0222056	0.0222056	0.0222056	0.0222056	0.0222056	0.0222056	0.0222056	0.0222056	0.0222056	0.0222056	0.0222056	0.0222056	0.0222056	0.0222056	0.0222056	0.0222056	0.0222056	0.0222056	0.0222056	0.0222056	0.0222056	0.0222056	0.0222056	0.0222056	0.0222056	0.0222056	0.0222056	0.0222056	0.0222056	0.0222056	0.0222056	0.0222056	0.0222056	0.0222056	0.0222056	0.0222056	0.0222056	0.0222056	0.0222056
0.0139308	0.0139308	0.0139308	0.0139308	0.0139308	0.0139308	0.0139308	0.0139308	0.0139308	0.0139308	0.0139308	0.0139308	0.0139308	0.0139308	0.0139308	0.0139308	0.0139308	0.0139308	0.0139308	0.0139308	0.0139308	0.0139308	0.0139308	0.0139308	0.0139308	0.0139308	0.0139308	0.0139308	0.0139308	0.0139308	0.0139308	0.0139308	0.0139308	0.0139308	0.0139308	0.0139308	0.0139308	0.0139308	0.0139308	0.0139308	0.0139308	0.0139308	0.0139308	0.0139308	0.0139308	0.0139308	0.0139308	0.0139308	0.0139308	0.0139308
0.0164629	0.0164629	0.0164629	0.0164629	0.0164629	0.0164629	0.0164629	0.0164629	0.0164629	0.0164629	0.0164629	0.0164629	0.0164629	0.0164629	0.0164629	0.0164629	0.0164629	0.0164629	0.0164629	0.0164629	0.0164629	0.0164629	0.0164629	0.0164629	0.0164629	0.0164629	0.0164629	0.0164629	0.0164629	0.0164629	0.0164629	0.0164629	0.0164629	0.0164629	0.0164629	0.0164629	0.0164629	0.0164629	0.0164629	0.0164629	0.0164629	0.0164629	0.0164629	0.0164629	0.0164629	0.0164629	0.0164629	0.0164629	0.0164629	0.0164629
0.0292061	0.0292061	0.0292061	0.0292061	0.0292061	0.0292061	0.0292061	0.0292061	0.0292061	0.0292061	0.0292061	0.0292061	0.0292061	0.0292061	0.0292061	0.0292061	0.0292061	0.0292061	0.0292061	0.0292061	0.0292061	0.0292061	0.0292061	0.0292061	0.0292061	0.0292061	0.0292061	0.0292061	0.0292061	0.0292061	0.0292061	0.0292061	0.0292061	0.0292061	0.0292061	0.0292061	0.0292061	0.0292061	0.0292061	0.0292061	0.0292061	0.0292061	0.0292061	0.0292061	0.0292061	0.0292061	0.0292061	0.0292061	0.0292061	0.0292061
0.0541609	0.0541609	0.0541609	0.0541609	0.0541609	0.0541609	0.0541609	0.0541609	0.0541609	0.0541609	0.0541609	0.0541609	0.0541609	0.0541609	0.0541609	0.0541609	0.0541609	0.054161	0.054161	0.054161	0.054161	0.054161	0.054161	0.054161	0.054161	0.054161	0.054161	0.054161	0.054161	0.054161	0.054161	0.054161	0.054161	0.054161	0.054161	0.054161	0.054161	0.054161	0.054161	0.054161	0.054161	0.054161	0.054161	0.054161	0.054161	0.054161	0.054161	0.054161	0.054161	0.054161
0.0182385	0.0182385	0.0182385	0.0182385	0.0182385	0.0182385	0.0182385	0.0182385	0.0182385	0.0182385	0.0182385	0.0182385	0.0182385	0.0182385	0.0182385	0.0182385	0.0182385	0.0182385	0.0182385	0.0182385	0.0182385	0.0182385	0.0182385	0.0182385	0.0182385	0.0182385	0.0182385	0.0182385	0.0182385	0.0182385	0.0182385	0.0182385	0.0182385	0.0182385	0.0182385	0.0182385	0.0182385	0.0182385	0.0182385	0.0182385	0.0182385	0.0182385	0.0182385	0.0182385	0.0182385	0.0182385	0.0182385	0.0182385	0.0182385	0.0182385
0.0122998	0.0122998	0.0122998	0.0122998	0.0122998	0.0122998	0.0122998	0.0122998	0.0122998	0.0122998	0.0122998	0.0122998	0.0122998	0.0122998	0.0122998	0.0122998	0.0122998	0.0122998	0.0122998	0.0122998	0.0122998	0.0122998	0.0122998	0.0122998	0.0122998	0.0122998	0.0122998	0.0122998	0.0122998	0.0122998	0.0122998	0.0122998	0.0122998	0.0122998	0.0122998	0.0122998	0.0122998	0.0122998	0.0122998	0.0122998	0.0122998	0.0122998	0.0122998	0.0122998	0.0122998	0.0122998	0.0122998	0.0122998	0.0122998	0.0122998
0.0156225	0.0156225	0.0156225	0.0156225	0.0156225	0.0156225	0.0156225	0.0156225	0.0156225	0.0156225	0.0156225	0.0156225	0.0156225	0.0156225	0.0156225	0.0156225	0.0156225	0.0156225	0.0156225	0.0156225	0.0156225	0.0156225	0.0156225	0.0156225	0.0156225	0.0156225	0.0156225	0.0156225	0.0156225	0.0156225	0.0156225	0.0156225	0.0156225	0.0156225	0.0156225	0.0156225	0.0156225	0.0156225	0.0156225	0.0156225	0.0156225	0.0156225	0.0156225	0.0156225	0.0156225	0.0156225	0.0156225	0.0156225	0.0156225	0.0156225
0.0079281	0.0079281	0.0079281	0.0079281	0.0079281	0.0079281	0.0079281	0.0079281	0.0079281	0.0079281	0.0079281	0.0079281	0.0079281	0.0079281	0.0079281	0.0079281	0.0079281	0.0079281	0.0079281	0.0079281	0.0079281	0.0079281	0.0079281	0.0079281	0.0079281	0.0079281	0.0079281	0.0079281	0.0079281	0.0079281	0.0079281	0.0079281	0.00792811	0.00792811	0.00792811	0.00792811	0.00792811	0.00792811	0.00792811	0.00792811	0.00792811	0.00792811	0.00792811	0.00792811	0.00792811	0.00792811	0.00792811	0.00792811	0.00792811	0.00792811
0.0334903	0.0334903	0.0334903	0.0334903	0.0334903	0.0334903	0.0334903	0.0334903	0.0334903	0.0334903	0.0334903	0.0334903	0.0334903	0.0334903	0.0334903	0.0334903	0.0334903	0.0334903	0.0334903	0.0334903	0.0334903	0.0334903	0.0334903	0.0334903	0.0334903	0.0334903	0.0334903	0.0334903	0.0334903	0.0334903	0.0334903	0.0334903	0.0334903	0.0334903	0.0334903	0.0334903	0.0334903	0.0334903	0.0334903	0.0334903	0.0334903	0.0334903	0.0334903	0.0334903	0.0334903	0.0334903	0.0334903	0.0334903	0.0334903	0.0334903
0.0380342	0.0380342	0.0380342	0.0380342	0.0380342	0.0380342	0.0380342	0.0380342	0.0380342	0.0380342	0.0380342	0.0380342	0.0380342	0.0380342	0.0380342	0.0380342	0.0380342	0.0380342	0.0380342	0.0380342	0.0380342	0.0380342	0.0380342	0.0380342	0.0380342	0.0380342	0.0380342	0.0380342	0.0380342	0.0380342	0.0380342	0.0380342	0.0380342	0.0380342	0.0380342	0.0380342	0.0380342	0.0380342	0.0380342	0.0380342	0.0380342	0.0380342	0.0380342	0.0380342	0.0380342	0.0380342	0.0380342	0.0380342	0.0380342	0.0380342
0.0125756	0.0125756	0.0125756	0.0125756	0.0125756	0.0125756	0.0125756	0.0125756	0.0125756	0.0125756	0.0125756	0.0125756	0.0125756	0.0125756	0.0125756	0.0125756	0.0125756	0.0125756	0.0125756	0.0125756	0.0125756	0.0125756	0.0125756	0.0125756	0.0125756	0.0125756	0.0125756	0.0125756	0.0125756	0.0125756	0.0125756	0.0125756	0.0125756	0.0125756	0.0125756	0.0125756	0.0125756	0.0125756	0.0125756	0.0125756	0.0125756	0.0125756	0.0125756	0.0125756	0.0125756	0.0125756	0.0125756	0.0125756	0.0125756	0.0125756
0.013298	0.013298	0.013298	0.013298	0.013298	0.013298	0.013298	0.013298	0.013298	0.013298	0.013298	0.013298	0.013298	0.013298	0.013298	0.013298	0.013298	0.013298	0.013298	0.013298	0.013298	0.013298	0.013298	0.013298	0.013298	0.013298	0.013298	0.013298	0.013298	0.013298	0.013298	0.013298	0.013298	0.013298	0.013298	0.013298	0.013298	0.013298	0.013298	0.013298	0.013298	0.013298	0.013298	0.013298	0.013298	0.013298	0.013298	0.013298	0.013298	0.013298
0.0218858	0.0218858	0.0218858	0.0218858	0.0218858	0.0218858	0.0218858	0.0218858	0.0218858	0.0218858	0.0218858	0.0218858	0.0218858	0.0218858	0.0218858	0.0218858	0.0218858	0.0218858	0.0218858	0.0218858	0.0218858	0.0218858	0.0218858	0.0218858	0.0218858	0.0218858	0.0218858	0.0218858	0.0218858	0.0218858	0.0218858	0.0218858	0.0218858	0.0218858	0.0218858	0.0218858	0.0218858	0.0218858	0.0218858	0.0218858	0.0218858	0.0218858	0.0218858	0.0218858	0.0218858	0.0218858	0.0218858	0.0218858	0.0218858	0.0218858
0.0176389	0.0176389	0.0176389	0.0176389	0.0176389	0.0176389	0.0176389	0.0176389	0.0176389	0.0176389	0.0176389	0.0176389	0.0176389	0.0176389	0.0176389	0.0176389	0.0176389	0.0176389	0.0176389	0.0176389	0.0176389	0.0176389	0.0176389	0.0176389	0.0176389	0.0176389	0.0176389	0.0176389	0.0176389	0.0176389	0.0176389	0.0176389	0.0176389	0.0176389	0.0176389	0.0176389	0.0176389	0.0176389	0.0176389	0.0176389	0.0176389	0.0176389	0.0176389	0.0176389	0.0176389	0.0176389	0.0176389	0.0176389	0.0176389	0.0176389
0.00963447	0.00963447	0.00963447	0.00963447	0.00963447	0.00963447	0.00963447	0.00963447	0.00963447	0.00963447	0.00963447	0.00963447	0.00963447	0.00963448	0.00963448	0.00963448	0.00963449	0.0096345	0.0096345	0.00963451	0.00963452	0.00963452	0.00963453	0.00963454	0.00963455	0.00963455	0.00963456	0.00963457	0.00963457	0.00963458	0.00963458	0.00963459	0.00963459	0.0096346	0.0096346	0.0096346	0.0096346	0.00963461	0.00963461	0.00963461	0.00963461	0.00963461	0.00963461	0.00963461	0.00963461	0.00963461	0.00963461	0.00963461	0.00963461	0.00963461
0.029244	0.029244	0.029244	0.029244	0.029244	0.029244	0.029244	0.029244	0.029244	0.029244	0.029244	0.029244	0.029244	0.029244	0.029244	0.029244	0.029244	0.029244	0.029244	0.029244	0.029244	0.029244	0.029244	0.029244	0.029244	0.029244	0.029244	0.029244	0.029244	0.029244	0.029244	0.029244	0.029244	0.029244	0.029244	0.029244	0.029244	0.029244	0.029244	0.029244	0.029244	0.029244	0.029244	0.029244	0.029244	0.029244	0.029244	0.029244	0.029244	0.029244
0.0248412	0.0248412	0.0248412	0.0248412	0.0248412	0.0248412	0.0248412	0.0248412	0.0248412	0.0248412	0.0248412	0.0248412	0.0248412	0.0248412	0.0248412	0.0248412	0.0248412	0.0248412	0.0248412	0.0248412	0.0248412	0.0248412	0.0248412	0.0248412	0.0248412	0.0248412	0.0248412	0.0248412	0.0248412	0.0248412	0.0248412	0.0248412	0.0248412	0.0248412	0.0248412	0.0248412	0.0248412	0.0248412	0.0248412	0.0248412	0.0248412	0.0248412	0.0248412	0.0248412	0.0248412	0.0248412	0.0248412	0.0248412	0.0248412	0.0248412
0.0132015	0.0132015	0.0132015	0.0132015	0.0132015	0.0132015	0.0132015	0.0132015	0.0132015	0.0132015	0.0132015	0.0132015	0.0132015	0.0132015	0.0132015	0.0132015	0.0132015	0.0132015	0.0132015	0.0132015	0.0132015	0.0132015	0.0132015	0.0132015	0.0132015	0.0132015	0.0132015	0.0132015	0.0132015	0.0132015	0.0132015	0.0132015	0.0132015	0.0132015	0.0132015	0.0132015	0.0132015	0.0132015	0.0132015	0.0132015	0.0132015	0.0132015	0.0132015	0.0132015	0.0132015	0.0132015	0.0132015	0.0132015	0.0132015	0.0132015
0.0585809	0.0585809	0.0585809	0.0585809	0.0585809	0.0585809	0.0585809	0.0585809	0.0585809	0.0585809	0.0585809	0.0585809	0.0585809	0.0585809	0.0585809	0.0585809	0.0585809	0.0585809	0.0585809	0.0585809	0.0585809	0.0585809	0.0585809	0.0585809	0.0585809	0.0585809	0.0585809	0.0585809	0.0585809	0.0585809	0.0585809	0.0585809	0.0585809	0.0585809	0.0585809	0.0585809	0.0585809	0.0585809	0.0585809	0.0585809	0.0585809	0.0585809	0.0585809	0.0585809	0.0585809	0.0585809	0.0585809	0.0585809	0.0585809	0.0585809
0.0343592	0.0343592	0.0343592	0.0343592	0.0343592	0.0343592	0.0343592	0.0343592	0.0343592	0.0343592	0.0343592	0.0343592	0.0343592	0.0343592	0.0343592	0.0343592	0.0343592	0.0343592	0.0343592	0.0343592	0.0343592	0.0343592	0.0343592	0.0343592	0.0343592	0.0343592	0.0343592	0.0343592	0.0343592	0.0343592	0.0343592	0.0343592	0.0343592	0.0343592	0.0343592	0.0343592	0.0343592	0.0343592	0.0343592	0.0343592	0.0343592	0.0343592	0.0343592	0.0343592	0.0343592	0.0343592	0.0343592	0.0343592	0.0343592	0.0343592
0.0251491	0.0251491	0.0251491	0.0251491	0.0251491	0.0251491	0.0251491	0.0251491	0.0251491	0.0251491	0.0251491	0.0251491	0.0251491	0.0251491	0.0251491	0.0251491	0.0251491	0.0251491	0.0251491	0.0251491	0.0251491	0.0251491	0.0251491	0.0251491	0.0251491	0.0251491	0.0251491	0.0251491	0.0251491	0.0251491	0.0251491	0.0251491	0.0251491	0.0251491	0.0251491	0.0251491	0.0251491	0.0251491	0.0251491	0.0251491	0.0251491	0.0251491	0.0251491	0.0251491	0.0251491	0.0251491	0.0251491	0.0251491	0.0251491	0.0251491
0.015954	0.015954	0.015954	0.015954	0.015954	0.015954	0.015954	0.015954	0.015954	0.015954	0.015954	0.015954	0.015954	0.015954	0.015954	0.015954	0.015954	0.015954	0.015954	0.015954	0.015954	0.015954	0.015954	0.015954	0.015954	0.015954	0.015954	0.015954	0.015954	0.015954	0.015954	0.015954	0.015954	0.015954	0.015954	0.015954	0.015954	0.015954	0.015954	0.015954	0.015954	0.015954	0.015954	0.015954	0.015954	0.015954	0.015954	0.015954	0.015954	0.015954
0.02284	0.02284	0.02284	0.02284	0.02284	0.02284	0.02284	0.02284	0.02284	0.02284	0.02284	0.02284	0.02284	0.02284	0.02284	0.02284	0.02284	0.02284	0.02284	0.02284	0.02284	0.02284	0.02284	0.02284	0.02284	0.02284	0.02284	0.02284	0.02284	0.02284	0.02284	0.02284	0.02284	0.02284	0.02284	0.02284	0.02284	0.02284	0.02284	0.02284	0.02284	0.02284	0.02284	0.02284	0.02284	0.02284	0.02284	0.02284	0.02284	0.02284
0.0127751	0.0127751	0.0127751	0.0127751	0.0127751	0.0127751	0.0127751	0.0127751	0.0127751	0.0127751	0.0127751	0.0127751	0.0127751	0.0127751	0.0127751	0.0127751	0.0127751	0.0127751	0.0127751	0.0127751	0.0127751	0.0127751	0.0127751	0.0127751	0.0127751	0.0127751	0.0127751	0.0127751	0.0127751	0.0127751	0.0127751	0.0127751	0.0127751	0.0127751	0.0127751	0.0127751	0.0127751	0.0127751	0.0127751	0.0127751	0.0127751	0.0127751	0.0127751	0.0127751	0.0127751	0.0127751	0.0127751	0.0127751	0.0127751	0.0127751
0.0136683	0.0136683	0.0136683	0.0136683	0.0136683	0.0136683	0.0136683	0.0136683	0.0136683	0.0136683	0.0136683	0.0136683	0.0136683	0.0136683	0.0136683	0.0136683	0.0136683	0.0136683	0.0136683	0.0136683	0.0136683	0.0136683	0.0136683	0.0136683	0.0136683	0.0136683	0.0136683	0.0136683	0.0136683	0.0136683	0.0136683	0.0136683	0.0136683	0.0136683	0.0136683	0.0136683	0.0136683	0.0136683	0.0136683	0.0136683	0.0136683	0.0136683	0.0136683	0.0136683	0.0136683	0.0136683	0.0136683	0.0136683	0.0136683	0.0136683
0.0134604	0.0134604	0.0134604	0.0134604	0.0134604	0.0134604	0.0134604	0.0134604	0.0134604	0.0134604	0.0134604	0.0134604	0.0134604	0.0134604	0.0134604	0.0134604	0.0134604	0.0134604	0.0134604	0.0134604	0.0134604	0.0134604	0.0134604	0.0134604	0.0134604	0.0134604	0.0134604	0.0134604	0.0134604	0.0134604	0.0134604	0.0134604	0.0134604	0.0134604	0.0134604	0.0134604	0.0134604	0.0134604	0.0134604	0.0134604	0.0134604	0.0134604	0.0134604	0.0134604	0.0134604	0.0134604	0.0134604	0.0134604	0.0134604	0.0134604
0.100142	0.100142	0.100142	0.100142	0.100142	0.100142	0.100142	0.100142	0.100142	0.100142	0.100142	0.100142	0.100142	0.100142	0.100142	0.100142	0.100142	0.100142	0.100142	0.100142	0.100142	0.100142	0.100142	0.100142	0.100142	0.100142	0.100142	0.100142	0.100142	0.100142	0.100142	0.100142	0.100142	0.100142	0.100142	0.100142	0.100142	0.100142	0.100142	0.100142	0.100142	0.100142	0.100142	0.100142	0.100142	0.100142	0.100142	0.100142	0.100142	0.100142
0.0155905	0.0155905	0.0155905	0.0155905	0.0155905	0.0155905	0.0155905	0.0155905	0.0155905	0.0155905	0.0155905	0.0155905	0.0155905	0.0155905	0.0155905	0.0155905	0.0155905	0.0155905	0.0155905	0.0155905	0.0155905	0.0155905	0.0155905	0.0155905	0.0155905	0.0155905	0.0155905	0.0155905	0.0155905	0.0155905	0.0155905	0.0155905	0.0155905	0.0155905	0.0155905	0.0155905	0.0155905	0.0155905	0.0155905	0.0155905	0.0155905	0.0155905	0.0155905	0.0155905	0.0155905	0.0155905	0.0155905	0.0155905	0.0155905	0.0155905
0.0216038	0.0216038	0.0216038	0.0216038	0.0216038	0.0216038	0.0216038	0.0216038	0.0216038	0.0216038	0.0216038	0.0216038	0.0216038	0.0216038	0.0216038	0.0216038	0.0216038	0.0216038	0.0216038	0.0216038	0.0216038	0.0216038	0.0216038	0.0216038	0.0216038	0.0216038	0.0216038	0.0216038	0.0216038	0.0216038	0.0216038	0.0216038	0.0216038	0.0216038	0.0216038	0.0216038	0.0216038	0.0216038	0.0216038	0.0216038	0.0216038	0.0216038	0.0216038	0.0216038	0.0216038	0.0216038	0.0216038	0.0216038	0.0216038	0.0216038
0.012855	0.012855	0.012855	0.012855	0.012855	0.012855	0.012855	0.012855	0.012855	0.012855	0.012855	0.012855	0.012855	0.012855	0.012855	0.012855	0.012855	0.012855	0.012855	0.012855	0.012855	0.012855	0.012855	0.012855	0.012855	0.012855	0.012855	0.012855	0.012855	0.012855	0.012855	0.012855	0.012855	0.012855	0.012855	0.012855	0.012855	0.012855	0.012855	0.012855	0.012855	0.012855	0.012855	0.012855	0.012855	0.012855	0.012855	0.012855	0.012855	0.012855
0.0203667	0.0203667	0.0203667	0.0203667	0.0203667	0.0203667	0.0203667	0.0203667	0.0203667	0.0203667	0.0203667	0.0203667	0.0203667	0.0203667	0.0203667	0.0203667	0.0203667	0.0203667	0.0203667	0.0203667	0.0203667	0.0203667	0.0203667	0.0203667	0.0203667	0.0203667	0.0203667	0.0203667	0.0203667	0.0203667	0.0203667	0.0203667	0.0203667	0.0203667	0.0203667	0.0203667	0.0203667	0.0203667	0.0203667	0.0203667	0.0203667	0.0203667	0.0203667	0.0203667	0.0203667	0.0203667	0.0203667	0.0203667	0.0203667	0.0203667
0.0132878	0.0132878	0.0132878	0.0132878	0.0132878	0.0132878	0.0132878	0.0132878	0.0132878	0.0132878	0.0132878	0.0132878	0.0132878	0.0132878	0.0132878	0.0132878	0.0132878	0.0132878	0.0132878	0.0132878	0.0132878	0.0132878	0.0132878	0.0132878	0.0132878	0.0132878	0.0132878	0.0132878	0.0132878	0.0132878	0.0132878	0.0132878	0.0132878	0.0132878	0.0132878	0.0132878	0.0132878	0.0132878	0.0132878	0.0132878	0.0132878	0.0132878	0.0132878	0.0132878	0.0132878	0.0132878	0.0132878	0.0132878	0.0132878	0.0132878
0.0153622	0.0153622	0.0153622	0.0153622	0.0153622	0.0153622	0.0153622	0.0153622	0.0153622	0.0153622	0.0153622	0.0153622	0.0153622	0.0153622	0.0153622	0.0153622	0.0153622	0.0153622	0.0153622	0.0153622	0.0153622	0.0153622	0.0153622	0.0153622	0.0153622	0.0153622	0.0153622	0.0153622	0.0153622	0.0153622	0.0153622	0.0153622	0.0153622	0.0153622	0.0153622	0.0153622	0.0153622	0.0153622	0.0153622	0.0153622	0.0153622	0.0153622	0.0153622	0.0153622	0.0153622	0.0153622	0.0153622	0.0153622	0.0153622	0.0153622
0.00700011	0.00700011	0.00700011	0.00700011	0.00700011	0.00700011	0.00700011	0.00700011	0.00700011	0.00700011	0.00700011	0.00700011	0.00700011	0.00700012	0.00700012	0.00700012	0.00700012	0.00700012	0.00700013	0.00700013	0.00700013	0.00700013	0.00700014	0.00700014	0.00700014	0.00700014	0.00700014	0.00700015	0.00700015	0.00700015	0.00700015	0.00700015	0.00700015	0.00700015	0.00700014	0.00700014	0.00700014	0.00700014	0.00700014	0.00700014	0.00700014	0.00700014	0.00700014	0.00700014	0.00700014	0.00700014	0.00700015	0.00700015	0.00700015	0.00700015
0.0181945	0.0181945	0.0181945	0.0181945	0.0181945	0.0181945	0.0181945	0.0181945	0.0181945	0.0181945	0.0181945	0.0181945	0.0181945	0.0181945	0.0181945	0.0181945	0.0181945	0.0181945	0.0181945	0.0181945	0.0181945	0.0181945	0.0181945	0.0181945	0.0181945	0.0181945	0.0181945	0.0181945	0.0181945	0.0181945	0.0181945	0.0181945	0.0181945	0.0181945	0.0181945	0.0181945	0.0181945	0.0181945	0.0181945	0.0181945	0.0181945	0.0181945	0.0181945	0.0181945	0.0181945	0.0181945	0.0181945	0.0181945	0.0181945	0.0181945
0.0276615	0.0276615	0.0276615	0.0276615	0.0276615	0.0276615	0.0276615	0.0276615	0.0276615	0.0276615	0.0276615	0.0276615	0.0276615	0.0276615	0.0276615	0.0276615	0.0276615	0.0276615	0.0276615	0.0276615	0.0276615	0.0276615	0.0276615	0.0276615	0.0276615	0.0276615	0.0276615	0.0276615	0.0276615	0.0276615	0.0276615	0.0276615	0.0276615	0.0276615	0.0276615	0.0276615	0.0276615	0.0276615	0.0276615	0.0276615	0.0276615	0.0276615	0.0276615	0.0276615	0.0276615	0.0276615	0.0276615	0.0276615	0.0276615	0.0276615
0.0160953	0.0160953	0.0160953	0.0160953	0.0160953	0.0160953	0.0160953	0.0160953	0.0160953	0.0160953	0.0160953	0.0160953	0.0160953	0.0160953	0.0160953	0.0160953	0.0160953	0.0160953	0.0160953	0.0160953	0.0160953	0.0160953	0.0160953	0.0160953	0.0160953	0.0160953	0.0160953	0.0160953	0.0160953	0.0160953	0.0160953	0.0160953	0.0160953	0.0160953	0.0160953	0.0160953	0.0160953	0.0160953	0.0160953	0.0160953	0.0160953	0.0160953	0.0160953	0.0160953	0.0160953	0.0160953	0.0160953	0.0160953	0.0160953	0.0160953
0.0170609	0.0170609	0.0170609	0.0170609	0.0170609	0.0170609	0.0170609	0.0170609	0.0170609	0.0170609	0.0170609	0.0170609	0.0170609	0.0170609	0.0170609	0.0170609	0.0170609	0.0170609	0.0170609	0.0170609	0.0170609	0.0170609	0.0170609	0.0170609	0.0170609	0.0170609	0.0170609	0.0170609	0.0170609	0.0170609	0.0170609	0.0170609	0.0170609	0.0170609	0.0170609	0.0170609	0.0170609	0.0170609	0.0170609	0.0170609	0.0170609	0.0170609	0.0170609	0.0170609	0.0170609	0.0170609	0.0170609	0.0170609	0.0170609	0.0170609
0.013497	0.013497	0.013497	0.013497	0.013497	0.013497	0.013497	0.013497	0.013497	0.013497	0.013497	0.013497	0.013497	0.013497	0.013497	0.013497	0.013497	0.013497	0.013497	0.013497	0.013497	0.013497	0.013497	0.013497	0.013497	0.013497	0.013497	0.013497	0.013497	0.013497	0.0134971	0.0134971	0.0134971	0.0134971	0.0134971	0.0134971	0.0134971	0.0134971	0.0134971	0.0134971	0.0134971	0.0134971	0.0134971	0.0134971	0.0134971	0.0134971	0.0134971	0.0134971	0.0134971	0.0134971
0.0468363	0.0468363	0.0468363	0.0468363	0.0468363	0.0468363	0.0468363	0.0468363	0.0468363	0.0468363	0.0468363	0.0468363	0.0468363	0.0468363	0.0468363	0.0468363	0.0468363	0.0468363	0.0468363	0.0468363	0.0468363	0.0468363	0.0468363	0.0468363	0.0468363	0.0468363	0.0468363	0.0468363	0.0468363	0.0468363	0.0468363	0.0468363	0.0468363	0.0468363	0.0468363	0.0468363	0.0468363	0.0468363	0.0468363	0.0468363	0.0468363	0.0468363	0.0468363	0.0468363	0.0468363	0.0468363	0.0468363	0.0468363	0.0468363	0.0468363
0.0145758	0.0145758	0.0145758	0.0145758	0.0145758	0.0145758	0.0145758	0.0145758	0.0145758	0.0145758	0.0145758	0.0145758	0.0145758	0.0145758	0.0145758	0.0145758	0.0145758	0.0145758	0.0145758	0.0145758	0.0145758	0.0145758	0.0145758	0.0145758	0.0145758	0.0145758	0.0145758	0.0145758	0.0145758	0.0145758	0.0145758	0.0145758	0.0145758	0.0145758	0.0145758	0.0145758	0.0145758	0.0145758	0.0145758	0.0145758	0.0145758	0.0145758	0.0145758	0.0145758	0.0145758	0.0145758	0.0145758	0.0145758	0.0145758	0.0145758
0.0113721	0.0113721	0.0113721	0.0113721	0.0113721	0.0113721	0.0113721	0.0113721	0.0113721	0.0113721	0.0113721	0.0113721	0.0113721	0.0113721	0.0113721	0.0113721	0.0113721	0.0113721	0.0113721	0.0113721	0.0113721	0.0113721	0.0113721	0.0113721	0.0113721	0.0113721	0.0113721	0.0113721	0.0113721	0.0113721	0.0113721	0.0113721	0.0113721	0.0113721	0.0113721	0.0113721	0.0113721	0.0113721	0.0113721	0.0113721	0.0113721	0.0113721	0.0113721	0.0113721	0.0113721	0.0113721	0.0113721	0.0113721	0.0113721	0.0113721
0.0385308	0.0385308	0.0385308	0.0385308	0.0385308	0.0385308	0.0385308	0.0385308	0.0385308	0.0385308	0.0385308	0.0385308	0.0385308	0.0385308	0.0385308	0.0385308	0.0385308	0.0385308	0.0385308	0.0385308	0.0385308	0.0385308	0.0385308	0.0385308	0.0385308	0.0385308	0.0385308	0.0385308	0.0385308	0.0385308	0.0385308	0.0385308	0.0385308	0.0385308	0.0385308	0.0385308	0.0385308	0.0385308	0.0385308	0.0385308	0.0385308	0.0385308	0.0385308	0.0385308	0.0385308	0.0385308	0.0385309	0.0385309	0.0385309	0.0385309
0.0102066	0.0102066	0.0102066	0.0102066	0.0102066	0.0102066	0.0102066	0.0102066	0.0102066	0.0102066	0.0102066	0.0102066	0.0102066	0.0102066	0.0102066	0.0102066	0.0102066	0.0102066	0.0102066	0.0102067	0.0102067	0.0102067	0.0102067	0.0102067	0.0102067	0.0102067	0.0102068	0.0102068	0.0102068	0.0102068	0.0102068	0.0102068	0.0102068	0.0102068	0.0102069	0.0102069	0.0102069	0.0102069	0.0102069	0.0102069	0.0102069	0.0102069	0.0102069	0.0102069	0.0102069	0.0102069	0.0102069	0.0102069	0.0102069	0.0102069
0.00715836	0.00715836	0.00715836	0.00715836	0.00715836	0.00715836	0.00715836	0.00715836	0.00715836	0.00715836	0.00715836	0.00715836	0.00715836	0.00715837	0.00715837	0.00715837	0.00715837	0.00715837	0.00715837	0.00715837	0.00715837	0.00715837	0.00715837	0.00715837	0.00715837	0.00715837	0.00715837	0.00715837	0.00715837	0.00715837	0.00715837	0.00715837	0.00715837	0.00715837	0.00715837	0.00715838	0.00715838	0.00715838	0.00715838	0.00715838	0.00715838	0.00715838	0.00715837	0.00715837	0.00715837	0.00715837	0.00715837	0.00715837	0.00715837	0.00715837
0.00802227	0.00802227	0.00802227	0.00802227	0.00802227	0.00802227	0.00802227	0.00802227	0.00802227	0.00802227	0.00802227	0.00802227	0.00802227	0.00802228	0.00802228	0.00802228	0.00802228	0.00802228	0.00802229	0.00802229	0.00802229	0.0080223	0.0080223	0.0080223	0.00802231	0.00802231	0.00802231	0.00802232	0.00802232	0.00802232	0.00802232	0.00802233	0.00802233	0.00802233	0.00802233	0.00802233	0.00802233	0.00802233	0.00802233	0.00802233	0.00802233	0.00802233	0.00802233	0.00802233	0.00802233	0.00802233	0.00802233	0.00802233	0.00802233	0.00802233
0.018033	0.018033	0.018033	0.018033	0.018033	0.018033	0.018033	0.018033	0.018033	0.018033	0.018033	0.018033	0.018033	0.018033	0.018033	0.018033	0.018033	0.018033	0.018033	0.018033	0.018033	0.018033	0.018033	0.018033	0.018033	0.018033	0.018033	0.018033	0.018033	0.018033	0.018033	0.018033	0.018033	0.018033	0.018033	0.018033	0.018033	0.018033	0.018033	0.018033	0.018033	0.018033	0.018033	0.018033	0.018033	0.018033	0.018033	0.018033	0.018033	0.018033
0.0444899	0.0444899	0.0444899	0.0444899	0.0444899	0.0444899	0.0444899	0.0444899	0.0444899	0.0444899	0.0444899	0.0444899	0.0444899	0.0444899	0.0444899	0.0444899	0.0444899	0.0444899	0.0444899	0.0444899	0.0444899	0.0444899	0.0444899	0.0444899	0.0444899	0.0444899	0.0444899	0.0444899	0.0444899	0.0444899	0.0444899	0.0444899	0.0444899	0.0444899	0.0444899	0.0444899	0.0444899	0.0444899	0.0444899	0.0444899	0.0444899	0.0444899	0.0444899	0.0444899	0.0444899	0.0444899	0.0444899	0.0444899	0.0444899	0.0444899
0.012334	0.012334	0.012334	0.012334	0.012334	0.012334	0.012334	0.012334	0.012334	0.012334	0.012334	0.012334	0.012334	0.012334	0.012334	0.012334	0.012334	0.012334	0.012334	0.012334	0.012334	0.012334	0.012334	0.012334	0.012334	0.012334	0.012334	0.012334	0.012334	0.012334	0.012334	0.012334	0.012334	0.012334	0.012334	0.012334	0.012334	0.012334	0.012334	0.012334	0.012334	0.012334	0.012334	0.012334	0.012334	0.012334	0.012334	0.012334	0.012334	0.012334
0.0511949	0.0511949	0.0511949	0.0511949	0.0511949	0.0511949	0.0511949	0.0511949	0.0511949	0.0511949	0.0511949	0.0511949	0.0511949	0.0511949	0.0511949	0.0511949	0.0511949	0.0511949	0.0511949	0.0511949	0.0511949	0.0511949	0.0511949	0.0511949	0.0511949	0.0511949	0.0511949	0.0511949	0.0511949	0.0511949	0.0511949	0.0511949	0.0511949	0.0511949	0.0511949	0.0511949	0.0511949	0.0511949	0.0511949	0.0511949	0.0511949	0.0511949	0.0511949	0.0511949	0.0511949	0.0511949	0.0511949	0.0511949	0.0511949	0.0511949
0.0613061	0.0613061	0.0613061	0.0613061	0.0613061	0.0613061	0.0613061	0.0613061	0.0613061	0.0613061	0.0613061	0.0613061	0.0613061	0.0613061	0.0613061	0.0613061	0.0613061	0.0613061	0.0613061	0.0613061	0.0613061	0.0613061	0.0613061	0.0613061	0.0613061	0.0613061	0.0613061	0.0613061	0.0613061	0.0613061	0.0613061	0.0613061	0.0613061	0.0613061	0.0613061	0.0613061	0.0613061	0.0613061	0.0613061	0.0613061	0.0613061	0.0613061	0.0613061	0.0613061	0.0613061	0.0613061	0.0613061	0.0613061	0.0613061	0.0613061
0.0158094	0.0158094	0.0158094	0.0158094	0.0158094	0.0158094	0.0158094	0.0158094	0.0158094	0.0158094	0.0158094	0.0158094	0.0158094	0.0158094	0.0158094	0.0158094	0.0158094	0.0158094	0.0158094	0.0158094	0.0158094	0.0158094	0.0158094	0.0158094	0.0158094	0.0158094	0.0158094	0.0158094	0.0158094	0.0158094	0.0158094	0.0158094	0.0158094	0.0158094	0.0158094	0.0158094	0.0158094	0.0158094	0.0158094	0.0158094	0.0158094	0.0158094	0.0158094	0.0158094	0.0158094	0.0158094	0.0158094	0.0158094	0.0158094	0.0158094
0.0451784	0.0451784	0.0451784	0.0451784	0.0451784	0.0451784	0.0451784	0.0451784	0.0451784	0.0451784	0.0451784	0.0451784	0.0451784	0.0451784	0.0451784	0.0451784	0.0451784	0.0451784	0.0451784	0.0451784	0.0451784	0.0451784	0.0451784	0.0451784	0.0451784	0.0451784	0.0451784	0.0451784	0.0451784	0.0451784	0.0451784	0.0451784	0.0451784	0.0451784	0.0451784	0.0451784	0.0451784	0.0451784	0.0451784	0.0451784	0.0451784	0.0451784	0.0451784	0.0451784	0.0451784	0.0451784	0.0451784	0.0451784	0.0451784	0.0451784
0.0289172	0.0289172	0.0289172	0.0289172	0.0289172	0.0289172	0.0289172	0.0289172	0.0289172	0.0289172	0.0289172	0.0289172	0.0289172	0.0289172	0.0289172	0.0289172	0.0289172	0.0289172	0.0289172	0.0289172	0.0289172	0.0289172	0.0289172	0.0289172	0.0289172	0.0289172	0.0289172	0.0289172	0.0289172	0.0289172	0.0289172	0.0289172	0.0289172	0.0289172	0.0289172	0.0289172	0.0289172	0.0289172	0.0289172	0.0289172	0.0289172	0.0289172	0.0289172	0.0289172	0.0289172	0.0289172	0.0289172	0.0289172	0.0289172	0.0289172
0.0732295	0.0732295	0.0732295	0.0732295	0.0732295	0.0732295	0.0732295	0.0732295	0.0732295	0.0732295	0.0732295	0.0732295	0.0732295	0.0732295	0.0732295	0.0732295	0.0732295	0.0732295	0.0732295	0.0732295	0.0732295	0.0732295	0.0732295	0.0732295	0.0732295	0.0732295	0.0732295	0.0732295	0.0732295	0.0732295	0.0732295	0.0732295	0.0732295	0.0732295	0.0732295	0.0732295	0.0732295	0.0732295	0.0732295	0.0732295	0.0732295	0.0732295	0.0732295	0.0732295	0.0732295	0.0732295	0.0732295	0.0732295	0.0732295	0.0732295
0.0305567	0.0305567	0.0305567	0.0305567	0.0305567	0.0305567	0.0305567	0.0305567	0.0305567	0.0305567	0.0305567	0.0305567	0.0305567	0.0305567	0.0305567	0.0305567	0.0305567	0.0305567	0.0305567	0.0305567	0.0305567	0.0305567	0.0305567	0.0305567	0.0305567	0.0305567	0.0305567	0.0305567	0.0305567	0.0305567	0.0305567	0.0305567	0.0305567	0.0305567	0.0305567	0.0305567	0.0305567	0.0305567	0.0305567	0.0305567	0.0305567	0.0305567	0.0305567	0.0305567	0.0305567	0.0305567	0.0305567	0.0305567	0.0305567	0.0305567
0.0130121	0.0130121	0.0130121	0.0130121	0.0130121	0.0130121	0.0130121	0.0130121	0.0130121	0.0130121	0.0130121	0.0130121	0.0130121	0.0130121	0.0130121	0.0130121	0.0130121	0.0130121	0.0130121	0.0130121	0.0130121	0.0130121	0.0130121	0.0130121	0.0130121	0.0130121	0.0130121	0.0130121	0.0130121	0.0130121	0.0130121	0.0130121	0.0130121	0.0130121	0.0130121	0.0130121	0.0130121	0.0130121	0.0130121	0.0130121	0.0130121	0.0130121	0.0130121	0.0130121	0.0130121	0.0130121	0.0130121	0.0130121	0.0130121	0.0130121
0.0072193	0.0072193	0.0072193	0.0072193	0.0072193	0.0072193	0.0072193	0.0072193	0.0072193	0.0072193	0.0072193	0.00721931	0.00721931	0.00721932	0.00721933	0.00721934	0.00721936	0.00721937	0.00721939	0.00721941	0.00721943	0.00721944	0.00721946	0.00721948	0.00721949	0.00721951	0.00721952	0.00721953	0.00721954	0.00721954	0.00721955	0.00721955	0.00721955	0.00721955	0.00721955	0.00721954	0.00721954	0.00721953	0.00721953	0.00721953	0.00721952	0.00721952	0.00721952	0.00721951	0.00721951	0.00721951	0.00721951	0.00721951	0.00721951	0.00721951
0.0382338	0.0382338	0.0382338	0.0382338	0.0382338	0.0382338	0.0382338	0.0382338	0.0382338	0.0382338	0.0382338	0.0382338	0.0382338	0.0382338	0.0382338	0.0382338	0.0382338	0.0382338	0.0382338	0.0382338	0.0382338	0.0382338	0.0382338	0.0382338	0.0382338	0.0382338	0.0382338	0.0382338	0.0382338	0.0382338	0.0382338	0.0382338	0.0382338	0.0382338	0.0382338	0.0382338	0.0382338	0.0382338	0.0382338	0.0382338	0.0382338	0.0382338	0.0382338	0.0382338	0.0382338	0.0382338	0.0382338	0.0382338	0.0382338	0.0382338
0.0189745	0.0189745	0.0189745	0.0189745	0.0189745	0.0189745	0.0189745	0.0189745	0.0189745	0.0189745	0.0189745	0.0189745	0.0189745	0.0189745	0.0189745	0.0189745	0.0189745	0.0189745	0.0189745	0.0189745	0.0189745	0.0189745	0.0189745	0.0189745	0.0189745	0.0189745	0.0189745	0.0189745	0.0189745	0.0189745	0.0189745	0.0189745	0.0189745	0.0189745	0.0189745	0.0189745	0.0189745	0.0189745	0.0189745	0.0189745	0.0189745	0.0189745	0.0189745	0.0189745	0.0189745	0.0189745	0.0189745	0.0189745	0.0189745	0.0189745
0.100746	0.100746	0.100746	0.100746	0.100746	0.100746	0.100746	0.100746	0.100746	0.100746	0.100746	0.100746	0.100746	0.100746	0.100746	0.100746	0.100746	0.100746	0.100746	0.100746	0.100746	0.100746	0.100746	0.100746	0.100746	0.100746	0.100746	0.100746	0.100746	0.100746	0.100746	0.100746	0.100746	0.100746	0.100746	0.100746	0.100746	0.100746	0.100746	0.100746	0.100746	0.100746	0.100746	0.100746	0.100746	0.100746	0.100746	0.100746	0.100746	0.100746
0.0146135	0.0146135	0.0146135	0.0146135	0.0146135	0.0146135	0.0146135	0.0146135	0.0146135	0.0146135	0.0146135	0.0146135	0.0146135	0.0146135	0.0146135	0.0146135	0.0146135	0.0146135	0.0146135	0.0146135	0.0146135	0.0146135	0.0146135	0.0146135	0.0146135	0.0146135	0.0146135	0.0146135	0.0146135	0.0146135	0.0146135	0.0146135	0.0146135	0.0146135	0.0146135	0.0146135	0.0146135	0.0146135	0.0146135	0.0146135	0.0146135	0.0146135	0.0146135	0.0146135	0.0146135	0.0146135	0.0146135	0.0146135	0.0146135	0.0146135
0.0141249	0.0141249	0.0141249	0.0141249	0.0141249	0.0141249	0.0141249	0.0141249	0.0141249	0.0141249	0.0141249	0.0141249	0.0141249	0.0141249	0.0141249	0.0141249	0.0141249	0.0141249	0.0141249	0.0141249	0.0141249	0.0141249	0.0141249	0.0141249	0.0141249	0.0141249	0.0141249	0.0141249	0.0141249	0.0141249	0.0141249	0.0141249	0.0141249	0.0141249	0.0141249	0.0141249	0.0141249	0.0141249	0.0141249	0.0141249	0.0141249	0.0141249	0.0141249	0.0141249	0.0141249	0.0141249	0.0141249	0.0141249	0.0141249	0.0141249
0.0332364	0.0332364	0.0332364	0.0332364	0.0332364	0.0332364	0.0332364	0.0332364	0.0332364	0.0332364	0.0332364	0.0332364	0.0332364	0.0332364	0.0332364	0.0332364	0.0332364	0.0332364	0.0332364	0.0332364	0.0332364	0.0332364	0.0332364	0.0332364	0.0332364	0.0332364	0.0332364	0.0332364	0.0332364	0.0332364	0.0332364	0.0332364	0.0332364	0.0332364	0.0332364	0.0332364	0.0332364	0.0332364	0.0332364	0.0332364	0.0332364	0.0332364	0.0332364	0.0332364	0.0332364	0.0332364	0.0332364	0.0332364	0.0332364	0.0332364
0.0138771	0.0138771	0.0138771	0.0138771	0.0138771	0.0138771	0.0138771	0.0138771	0.0138771	0.0138771	0.0138771	0.0138771	0.0138771	0.0138771	0.0138771	0.0138771	0.0138771	0.0138771	0.0138771	0.0138771	0.0138771	0.0138771	0.0138771	0.0138771	0.0138771	0.0138771	0.0138771	0.0138771	0.0138771	0.0138771	0.0138771	0.0138771	0.0138771	0.0138771	0.0138771	0.0138771	0.0138771	0.0138771	0.0138771	0.0138771	0.0138771	0.0138771	0.0138771	0.0138771	0.0138771	0.0138771	0.0138771	0.0138771	0.0138771	0.0138771
0.0394692	0.0394692	0.0394692	0.0394692	0.0394692	0.0394692	0.0394692	0.0394692	0.0394692	0.0394692	0.0394692	0.0394692	0.0394692	0.0394692	0.0394692	0.0394692	0.0394692	0.0394692	0.0394692	0.0394692	0.0394692	0.0394692	0.0394692	0.0394692	0.0394692	0.0394692	0.0394692	0.0394692	0.0394692	0.0394692	0.0394692	0.0394692	0.0394692	0.0394692	0.0394692	0.0394692	0.0394692	0.0394692	0.0394692	0.0394692	0.0394692	0.0394692	0.0394692	0.0394692	0.0394692	0.0394692	0.0394692	0.0394692	0.0394692	0.0394692
0.0135786	0.0135786	0.0135786	0.0135786	0.0135786	0.0135786	0.0135786	0.0135786	0.0135786	0.0135786	0.0135786	0.0135786	0.0135786	0.0135786	0.0135786	0.0135786	0.0135786	0.0135786	0.0135786	0.0135786	0.0135786	0.0135786	0.0135786	0.0135786	0.0135786	0.0135786	0.0135786	0.0135786	0.0135786	0.0135786	0.0135786	0.0135786	0.0135786	0.0135786	0.0135786	0.0135786	0.0135786	0.0135786	0.0135786	0.0135786	0.0135786	0.0135786	0.0135786	0.0135786	0.0135786	0.0135786	0.0135786	0.0135786	0.0135786	0.0135786
0.0114248	0.0114248	0.0114248	0.0114248	0.0114248	0.0114248	0.0114248	0.0114248	0.0114248	0.0114248	0.0114248	0.0114248	0.0114248	0.0114248	0.0114248	0.0114248	0.0114248	0.0114248	0.0114248	0.0114248	0.0114248	0.0114248	0.0114248	0.0114248	0.0114248	0.0114248	0.0114248	0.0114248	0.0114248	0.0114248	0.0114248	0.0114248	0.0114248	0.0114248	0.0114248	0.0114248	0.0114248	0.0114248	0.0114248	0.0114248	0.0114248	0.0114248	0.0114248	0.0114248	0.0114248	0.0114248	0.0114248	0.0114248	0.0114248	0.0114248
0.00614812	0.00614812	0.00614812	0.00614812	0.00614812	0.00614812	0.00614812	0.00614812	0.00614812	0.00614812	0.00614812	0.00614812	0.00614813	0.00614813	0.00614813	0.00614813	0.00614813	0.00614814	0.00614814	0.00614814	0.00614815	0.00614815	0.00614816	0.00614816	0.00614816	0.00614817	0.00614817	0.00614818	0.00614818	0.00614818	0.00614818	0.00614818	0.00614818	0.00614818	0.00614818	0.00614818	0.00614818	0.00614818	0.00614818	0.00614818	0.00614817	0.00614817	0.00614817	0.00614816	0.00614816	0.00614816	0.00614816	0.00614816	0.00614816	0.00614815
0.0116935	0.0116935	0.0116935	0.0116935	0.0116935	0.0116935	0.0116935	0.0116935	0.0116935	0.0116935	0.0116935	0.0116935	0.0116935	0.0116935	0.0116935	0.0116935	0.0116935	0.0116935	0.0116935	0.0116935	0.0116935	0.0116935	0.0116935	0.0116935	0.0116935	0.0116935	0.0116935	0.0116935	0.0116935	0.0116936	0.0116936	0.0116936	0.0116936	0.0116936	0.0116936	0.0116936	0.0116936	0.0116936	0.0116936	0.0116936	0.0116936	0.0116936	0.0116936	0.0116936	0.0116936	0.0116936	0.0116936	0.0116936	0.0116936	0.0116936
0.00976137	0.00976137	0.00976137	0.00976137	0.00976137	0.00976137	0.00976137	0.00976137	0.00976138	0.00976138	0.00976139	0.0097614	0.00976142	0.00976145	0.00976148	0.00976151	0.00976156	0.0097616	0.00976165	0.00976171	0.00976176	0.00976181	0.00976187	0.00976191	0.00976196	0.00976199	0.00976202	0.00976204	0.00976206	0.00976206	0.00976206	0.00976206	0.00976205	0.00976203	0.00976202	0.00976199	0.00976197	0.00976195	0.00976193	0.00976192	0.0097619	0.00976189	0.00976189	0.00976188	0.00976189	0.00976189	0.00976189	0.0097619	0.00976191	0.00976192
0.0166927	0.0166927	0.0166927	0.0166927	0.0166927	0.0166927	0.0166927	0.0166927	0.0166927	0.0166927	0.0166927	0.0166927	0.0166927	0.0166927	0.0166927	0.0166927	0.0166927	0.0166927	0.0166927	0.0166927	0.0166927	0.0166927	0.0166927	0.0166927	0.0166927	0.0166927	0.0166927	0.0166927	0.0166927	0.0166927	0.0166927	0.0166927	0.0166927	0.0166927	0.0166927	0.0166927	0.0166927	0.0166927	0.0166927	0.0166927	0.0166927	0.0166927	0.0166927	0.0166927	0.0166927	0.0166927	0.0166927	0.0166927	0.0166927	0.0166927
0.0127751	0.0127751	0.0127751	0.0127751	0.0127751	0.0127751	0.0127751	0.0127751	0.0127751	0.0127751	0.0127751	0.0127751	0.0127751	0.0127751	0.0127751	0.0127751	0.0127751	0.0127751	0.0127751	0.0127751	0.0127751	0.0127751	0.0127751	0.0127751	0.0127751	0.0127751	0.0127751	0.0127751	0.0127751	0.0127751	0.0127751	0.0127751	0.0127751	0.0127751	0.0127751	0.0127751	0.0127751	0.0127751	0.0127751	0.0127751	0.0127751	0.0127751	0.0127751	0.0127751	0.0127751	0.0127751	0.0127751	0.0127751	0.0127751	0.0127751
0.0254515	0.0254515	0.0254515	0.0254515	0.0254515	0.0254515	0.0254515	0.0254515	0.0254515	0.0254515	0.0254515	0.0254515	0.0254515	0.0254515	0.0254515	0.0254515	0.0254515	0.0254515	0.0254515	0.0254515	0.0254515	0.0254515	0.0254515	0.0254515	0.0254515	0.0254515	0.0254515	0.0254515	0.0254515	0.0254515	0.0254515	0.0254515	0.0254515	0.0254515	0.0254515	0.0254515	0.0254515	0.0254515	0.0254515	0.0254515	0.0254515	0.0254515	0.0254515	0.0254515	0.0254515	0.0254515	0.0254515	0.0254515	0.0254515	0.0254515
0.0202157	0.0202157	0.0202157	0.0202157	0.0202157	0.0202157	0.0202157	0.0202157	0.0202157	0.0202157	0.0202157	0.0202157	0.0202157	0.0202157	0.0202157	0.0202157	0.0202157	0.0202157	0.0202157	0.0202157	0.0202157	0.0202157	0.0202157	0.0202157	0.0202157	0.0202157	0.0202157	0.0202157	0.0202157	0.0202157	0.0202157	0.0202157	0.0202157	0.0202157	0.0202157	0.0202157	0.0202157	0.0202157	0.0202157	0.0202157	0.0202157	0.0202157	0.0202157	0.0202157	0.0202157	0.0202157	0.0202157	0.0202157	0.0202157	0.0202157
0.0155311	0.0155311	0.0155311	0.0155311	0.0155311	0.0155311	0.0155311	0.0155311	0.0155311	0.0155311	0.0155311	0.0155311	0.0155311	0.0155311	0.0155311	0.0155311	0.0155311	0.0155311	0.0155311	0.0155311	0.0155311	0.0155311	0.0155311	0.0155311	0.0155311	0.0155311	0.0155311	0.0155311	0.0155311	0.0155311	0.0155311	0.0155311	0.0155311	0.0155311	0.0155311	0.0155311	0.0155311	0.0155311	0.0155311	0.0155311	0.0155311	0.0155311	0.0155311	0.0155311	0.0155311	0.0155311	0.0155311	0.0155311	0.0155311	0.0155311
0.0185315	0.0185315	0.0185315	0.0185315	0.0185315	0.0185315	0.0185315	0.0185315	0.0185315	0.0185315	0.0185315	0.0185315	0.0185315	0.0185315	0.0185315	0.0185315	0.0185315	0.0185315	0.0185315	0.0185315	0.0185315	0.0185315	0.0185315	0.0185315	0.0185315	0.0185315	0.0185315	0.0185315	0.0185315	0.0185315	0.0185315	0.0185315	0.0185315	0.0185315	0.0185315	0.0185315	0.0185315	0.0185315	0.0185315	0.0185315	0.0185315	0.0185315	0.0185315	0.0185315	0.0185315	0.0185315	0.0185315	0.0185315	0.0185315	0.0185315
0.0240533	0.0240533	0.0240533	0.0240533	0.0240533	0.0240533	0.0240533	0.0240533	0.0240533	0.0240533	0.0240533	0.0240533	0.0240533	0.0240533	0.0240533	0.0240533	0.0240533	0.0240533	0.0240533	0.0240533	0.0240533	0.0240533	0.0240533	0.0240533	0.0240533	0.0240533	0.0240533	0.0240533	0.0240533	0.0240533	0.0240533	0.0240533	0.0240533	0.0240533	0.0240533	0.0240533	0.0240533	0.0240533	0.0240533	0.0240533	0.0240533	0.0240533	0.0240533	0.0240533	0.0240533	0.0240533	0.0240534	0.0240534	0.0240534	0.0240534
0.00849754	0.00849754	0.00849754	0.00849754	0.00849754	0.00849754	0.00849754	0.00849754	0.00849754	0.00849754	0.00849754	0.00849754	0.00849754	0.00849754	0.00849754	0.00849755	0.00849755	0.00849755	0.00849756	0.00849756	0.00849757	0.00849757	0.00849758	0.00849758	0.00849759	0.00849759	0.0084976	0.0084976	0.0084976	0.00849761	0.00849761	0.00849761	0.00849761	0.00849762	0.00849762	0.00849762	0.00849762	0.00849762	0.00849762	0.00849762	0.00849762	0.00849762	0.00849762	0.00849761	0.00849761	0.00849761	0.00849761	0.00849761	0.00849761	0.00849761
0.0263915	0.0263915	0.0263915	0.0263915	0.0263915	0.0263915	0.0263915	0.0263915	0.0263915	0.0263915	0.0263915	0.0263915	0.0263915	0.0263915	0.0263915	0.0263915	0.0263915	0.0263915	0.0263915	0.0263915	0.0263915	0.0263915	0.0263915	0.0263915	0.0263915	0.0263915	0.0263915	0.0263915	0.0263915	0.0263915	0.0263915	0.0263915	0.0263915	0.0263915	0.0263915	0.0263915	0.0263915	0.0263915	0.0263915	0.0263915	0.0263915	0.0263915	0.0263915	0.0263915	0.0263915	0.0263915	0.0263915	0.0263915	0.0263915	0.0263915
0.00677929	0.00677929	0.00677929	0.00677929	0.00677929	0.00677929	0.00677929	0.00677929	0.00677929	0.00677929	0.00677929	0.00677929	0.00677929	0.00677929	0.0067793	0.0067793	0.0067793	0.0067793	0.0067793	0.0067793	0.0067793	0.0067793	0.00677931	0.00677931	0.00677931	0.00677931	0.00677931	0.00677931	0.00677931	0.00677932	0.00677932	0.00677932	0.00677932	0.00677932	0.00677932	0.00677932	0.00677932	0.00677932	0.00677932	0.00677932	0.00677932	0.00677932	0.00677932	0.00677932	0.00677932	0.00677932	0.00677932	0.00677932	0.00677932	0.00677932
0.00766705	0.00766705	0.00766705	0.00766705	0.00766705	0.00766705	0.00766705	0.00766705	0.00766705	0.00766705	0.00766705	0.00766705	0.00766705	0.00766706	0.00766706	0.00766706	0.00766707	0.00766708	0.00766708	0.00766709	0.0076671	0.00766711	0.00766712	0.00766713	0.00766714	0.00766715	0.00766716	0.00766717	0.00766718	0.00766719	0.0076672	0.0076672	0.00766721	0.00766722	0.00766722	0.00766722	0.00766722	0.00766723	0.00766723	0.00766723	0.00766723	0.00766723	0.00766723	0.00766723	0.00766723	0.00766723	0.00766723	0.00766723	0.00766723	0.00766723
0.00888549	0.00888549	0.00888549	0.00888549	0.00888549	0.00888549	0.00888549	0.00888549	0.00888549	0.00888549	0.00888549	0.0088855	0.0088855	0.0088855	0.0088855	0.0088855	0.0088855	0.0088855	0.0088855	0.00888551	0.00888551	0.00888551	0.00888551	0.00888552	0.00888552	0.00888552	0.00888552	0.00888552	0.00888553	0.00888553	0.00888553	0.00888553	0.00888553	0.00888553	0.00888554	0.00888554	0.00888554	0.00888554	0.00888554	0.00888554	0.00888554	0.00888554	0.00888554	0.00888554	0.00888554	0.00888554	0.00888554	0.00888554	0.00888554	0.00888554
0.0141368	0.0141368	0.0141368	0.0141368	0.0141368	0.0141368	0.0141368	0.0141368	0.0141368	0.0141368	0.0141368	0.0141368	0.0141368	0.0141368	0.0141368	0.0141368	0.0141368	0.0141368	0.0141368	0.0141368	0.0141368	0.0141368	0.0141368	0.0141368	0.0141368	0.0141368	0.0141368	0.0141368	0.0141368	0.0141368	0.0141368	0.0141368	0.0141368	0.0141368	0.0141368	0.0141368	0.0141368	0.0141368	0.0141368	0.0141368	0.0141368	0.0141368	0.0141368	0.0141368	0.0141368	0.0141368	0.0141368	0.0141368	0.0141368	0.0141368
0.0127323	0.0127323	0.0127323	0.0127323	0.0127323	0.0127323	0.0127323	0.0127323	0.0127323	0.0127323	0.0127323	0.0127323	0.0127323	0.0127323	0.0127323	0.0127323	0.0127323	0.0127323	0.0127323	0.0127323	0.0127323	0.0127323	0.0127323	0.0127323	0.0127323	0.0127323	0.0127323	0.0127323	0.0127323	0.0127323	0.0127323	0.0127323	0.0127323	0.0127323	0.0127323	0.0127323	0.0127323	0.0127323	0.0127323	0.0127323	0.0127323	0.0127323	0.0127323	0.0127323	0.0127323	0.0127323	0.0127323	0.0127323	0.0127323	0.0127323
0.0111496	0.0111496	0.0111496	0.0111496	0.0111496	0.0111496	0.0111496	0.0111496	0.0111496	0.0111496	0.0111496	0.0111496	0.0111496	0.0111496	0.0111496	0.0111496	0.0111496	0.0111496	0.0111496	0.0111496	0.0111496	0.0111496	0.0111496	0.0111496	0.0111496	0.0111496	0.0111496	0.0111496	0.0111496	0.0111496	0.0111496	0.0111496	0.0111496	0.0111496	0.0111496	0.0111496	0.0111496	0.0111496	0.0111496	0.0111496	0.0111496	0.0111496	0.0111496	0.0111496	0.0111496	0.0111496	0.0111496	0.0111496	0.0111496	0.0111496
0.0094025	0.0094025	0.0094025	0.0094025	0.0094025	0.0094025	0.0094025	0.0094025	0.0094025	0.0094025	0.0094025	0.0094025	0.0094025	0.0094025	0.0094025	0.0094025	0.0094025	0.0094025	0.0094025	0.0094025	0.0094025	0.00940251	0.00940251	0.00940251	0.00940251	0.00940251	0.00940251	0.00940251	0.00940251	0.00940251	0.00940251	0.00940251	0.00940251	0.00940251	0.00940251	0.00940251	0.00940251	0.00940251	0.00940251	0.00940251	0.00940251	0.00940251	0.00940251	0.00940251	0.00940251	0.00940251	0.00940251	0.00940251	0.00940251	0.00940251
0.0148436	0.0148436	0.0148436	0.0148436	0.0148436	0.0148436	0.0148436	0.0148436	0.0148436	0.0148436	0.0148436	0.0148436	0.0148436	0.0148436	0.0148436	0.0148436	0.0148436	0.0148436	0.0148436	0.0148436	0.0148436	0.0148436	0.0148436	0.0148436	0.0148436	0.0148436	0.0148436	0.0148436	0.0148436	0.0148436	0.0148436	0.0148436	0.0148436	0.0148436	0.0148436	0.0148436	0.0148436	0.0148436	0.0148436	0.0148436	0.0148436	0.0148436	0.0148436	0.0148436	0.0148436	0.0148436	0.0148436	0.0148436	0.0148436	0.0148436
0.100746	0.100746	0.100746	0.100746	0.100746	0.100746	0.100746	0.100746	0.100746	0.100746	0.100746	0.100746	0.100746	0.100746	0.100746	0.100746	0.100746	0.100746	0.100746	0.100746	0.100746	0.100746	0.100746	0.100746	0.100746	0.100746	0.100746	0.100746	0.100746	0.100746	0.100746	0.100746	0.100746	0.100746	0.100746	0.100746	0.100746	0.100746	0.100746	0.100746	0.100746	0.100746	0.100746	0.100746	0.100746	0.100746	0.100746	0.100746	0.100746	0.100746
0.0157833	0.0157833	0.0157833	0.0157833	0.0157833	0.0157833	0.0157833	0.0157833	0.0157833	0.0157833	0.0157833	0.0157833	0.0157833	0.0157833	0.0157833	0.0157833	0.0157833	0.0157833	0.0157833	0.0157833	0.0157833	0.0157833	0.0157833	0.0157833	0.0157833	0.0157833	0.0157833	0.0157833	0.0157833	0.0157833	0.0157833	0.0157833	0.0157833	0.0157833	0.0157833	0.0157833	0.0157833	0.0157833	0.0157833	0.0157833	0.0157833	0.0157833	0.0157833	0.0157833	0.0157833	0.0157833	0.0157833	0.0157833	0.0157833	0.0157833
0.0364138	0.0364138	0.0364138	0.0364138	0.0364138	0.0364138	0.0364138	0.0364138	0.0364138	0.0364138	0.0364138	0.0364138	0.0364138	0.0364138	0.0364138	0.0364138	0.0364138	0.0364138	0.0364138	0.0364138	0.0364138	0.0364138	0.0364138	0.0364138	0.0364138	0.0364138	0.0364138	0.0364138	0.0364138	0.0364138	0.0364138	0.0364138	0.0364138	0.0364138	0.0364138	0.0364138	0.0364138	0.0364138	0.0364138	0.0364138	0.0364138	0.0364138	0.0364138	0.0364138	0.0364138	0.0364138	0.0364138	0.0364138	0.0364138	0.0364138
0.0691846	0.0691846	0.0691846	0.0691846	0.0691846	0.0691846	0.0691846	0.0691846	0.0691846	0.0691846	0.0691846	0.0691846	0.0691846	0.0691846	0.0691846	0.0691846	0.0691846	0.0691846	0.0691846	0.0691846	0.0691846	0.0691846	0.0691846	0.0691846	0.0691846	0.0691846	0.0691846	0.0691846	0.0691846	0.0691846	0.0691846	0.0691846	0.0691846	0.0691846	0.0691846	0.0691846	0.0691846	0.0691846	0.0691846	0.0691846	0.0691846	0.0691846	0.0691846	0.0691846	0.0691846	0.0691846	0.0691846	0.0691846	0.0691846	0.0691846
0.0664251	0.0664251	0.0664251	0.0664251	0.0664251	0.0664251	0.0664251	0.0664251	0.0664251	0.0664251	0.0664251	0.0664251	0.0664251	0.0664251	0.0664251	0.0664251	0.0664251	0.0664251	0.0664251	0.0664251	0.0664251	0.0664251	0.0664251	0.0664251	0.0664251	0.0664251	0.0664251	0.0664251	0.0664251	0.0664251	0.0664251	0.0664251	0.0664251	0.0664251	0.0664251	0.0664251	0.0664251	0.0664251	0.0664251	0.0664251	0.0664251	0.0664251	0.0664251	0.0664251	0.0664251	0.0664251	0.0664251	0.0664251	0.0664251	0.0664251
0.041351	0.041351	0.041351	0.041351	0.041351	0.041351	0.041351	0.041351	0.041351	0.041351	0.041351	0.041351	0.041351	0.041351	0.041351	0.041351	0.041351	0.041351	0.041351	0.041351	0.041351	0.041351	0.041351	0.041351	0.041351	0.041351	0.041351	0.041351	0.041351	0.041351	0.041351	0.041351	0.041351	0.041351	0.041351	0.041351	0.041351	0.041351	0.041351	0.041351	0.041351	0.041351	0.041351	0.041351	0.041351	0.041351	0.041351	0.041351	0.041351	0.041351
0.0134288	0.0134288	0.0134288	0.0134288	0.0134288	0.0134288	0.0134288	0.0134288	0.0134288	0.0134288	0.0134288	0.0134288	0.0134288	0.0134288	0.0134288	0.0134288	0.0134288	0.0134288	0.0134288	0.0134288	0.0134288	0.0134288	0.0134288	0.0134288	0.0134288	0.0134288	0.0134288	0.0134288	0.0134288	0.0134288	0.0134288	0.0134288	0.0134288	0.0134288	0.0134288	0.0134288	0.0134288	0.0134288	0.0134288	0.0134288	0.0134288	0.0134288	0.0134288	0.0134288	0.0134288	0.0134288	0.0134288	0.0134288	0.0134288	0.0134288
0.0299571	0.0299571	0.0299571	0.0299571	0.0299571	0.0299571	0.0299571	0.0299571	0.0299571	0.0299571	0.0299571	0.0299571	0.0299571	0.0299571	0.0299571	0.0299571	0.0299571	0.0299571	0.0299571	0.0299571	0.0299571	0.0299571	0.0299571	0.0299571	0.0299571	0.0299571	0.0299571	0.0299571	0.0299571	0.0299571	0.0299571	0.0299571	0.0299571	0.0299571	0.0299571	0.0299571	0.0299571	0.0299571	0.0299571	0.0299571	0.0299571	0.0299571	0.0299571	0.0299571	0.0299571	0.0299571	0.0299571	0.0299571	0.0299571	0.0299571
0.0236001	0.0236001	0.0236001	0.0236001	0.0236001	0.0236001	0.0236001	0.0236001	0.0236001	0.0236001	0.0236001	0.0236001	0.0236001	0.0236001	0.0236001	0.0236001	0.0236001	0.0236001	0.0236001	0.0236001	0.0236001	0.0236001	0.0236001	0.0236001	0.0236001	0.0236001	0.0236001	0.0236001	0.0236001	0.0236001	0.0236001	0.0236001	0.0236001	0.0236001	0.0236001	0.0236001	0.0236001	0.0236001	0.0236001	0.0236001	0.0236001	0.0236001	0.0236001	0.0236001	0.0236001	0.0236001	0.0236001	0.0236001	0.0236001	0.0236001
0.0207851	0.0207851	0.0207851	0.0207851	0.0207851	0.0207851	0.0207851	0.0207851	0.0207851	0.0207851	0.0207851	0.0207851	0.0207851	0.0207851	0.0207851	0.0207851	0.0207851	0.0207851	0.0207851	0.0207851	0.0207851	0.0207851	0.0207851	0.0207851	0.0207851	0.0207851	0.0207851	0.0207851	0.0207851	0.0207851	0.0207851	0.0207851	0.0207851	0.0207851	0.0207851	0.0207851	0.0207851	0.0207851	0.0207851	0.0207851	0.0207851	0.0207851	0.0207851	0.0207851	0.0207851	0.0207851	0.0207851	0.0207851	0.0207851	0.0207851
0.0199803	0.0199803	0.0199803	0.0199803	0.0199803	0.0199803	0.0199803	0.0199803	0.0199803	0.0199803	0.0199803	0.0199803	0.0199803	0.0199803	0.0199803	0.0199803	0.0199803	0.0199803	0.0199803	0.0199803	0.0199803	0.0199803	0.0199803	0.0199803	0.0199803	0.0199803	0.0199803	0.0199803	0.0199803	0.0199803	0.0199803	0.0199803	0.0199803	0.0199803	0.0199803	0.0199803	0.0199803	0.0199803	0.0199803	0.0199803	0.0199803	0.0199803	0.0199803	0.0199803	0.0199803	0.0199803	0.0199803	0.0199803	0.0199803	0.0199803
0.0153684	0.0153684	0.0153684	0.0153684	0.0153684	0.0153684	0.0153684	0.0153684	0.0153684	0.0153684	0.0153684	0.0153684	0.0153684	0.0153684	0.0153684	0.0153684	0.0153684	0.0153684	0.0153684	0.0153684	0.0153684	0.0153684	0.0153684	0.0153684	0.0153684	0.0153684	0.0153684	0.0153684	0.0153684	0.0153684	0.0153684	0.0153684	0.0153684	0.0153684	0.0153684	0.0153684	0.0153684	0.0153684	0.0153684	0.0153684	0.0153684	0.0153684	0.0153684	0.0153684	0.0153684	0.0153684	0.0153684	0.0153684	0.0153684	0.0153684
0.0175132	0.0175132	0.0175132	0.0175132	0.0175132	0.0175132	0.0175132	0.0175132	0.0175132	0.0175132	0.0175132	0.0175132	0.0175132	0.0175132	0.0175132	0.0175132	0.0175132	0.0175132	0.0175132	0.0175132	0.0175132	0.0175132	0.0175132	0.0175132	0.0175132	0.0175132	0.0175132	0.0175132	0.0175132	0.0175132	0.0175132	0.0175132	0.0175132	0.0175132	0.0175132	0.0175132	0.0175132	0.0175132	0.0175132	0.0175132	0.0175132	0.0175132	0.0175132	0.0175132	0.0175132	0.0175132	0.0175132	0.0175132	0.0175132	0.0175132
0.0152122	0.0152122	0.0152122	0.0152122	0.0152122	0.0152122	0.0152122	0.0152122	0.0152122	0.0152122	0.0152122	0.0152122	0.0152122	0.0152122	0.0152122	0.0152122	0.0152122	0.0152122	0.0152122	0.0152122	0.0152122	0.0152122	0.0152122	0.0152122	0.0152122	0.0152122	0.0152122	0.0152122	0.0152122	0.0152122	0.0152122	0.0152122	0.0152122	0.0152122	0.0152122	0.0152122	0.0152122	0.0152122	0.0152122	0.0152122	0.0152122	0.0152122	0.0152122	0.0152122	0.0152122	0.0152122	0.0152122	0.0152122	0.0152122	0.0152122
0.0197075	0.0197075	0.0197075	0.0197075	0.0197075	0.0197075	0.0197075	0.0197075	0.0197075	0.0197075	0.0197075	0.0197075	0.0197075	0.0197075	0.0197075	0.0197075	0.0197075	0.0197075	0.0197075	0.0197075	0.0197075	0.0197075	0.0197075	0.0197075	0.0197075	0.0197075	0.0197075	0.0197075	0.0197075	0.0197075	0.0197075	0.0197075	0.0197075	0.0197075	0.0197075	0.0197075	0.0197075	0.0197075	0.0197075	0.0197075	0.0197075	0.0197075	0.0197075	0.0197075	0.0197075	0.0197075	0.0197075	0.0197075	0.0197075	0.0197075
0.0250108	0.0250108	0.0250108	0.0250108	0.0250108	0.0250108	0.0250108	0.0250108	0.0250108	0.0250108	0.0250108	0.0250108	0.0250108	0.0250108	0.0250108	0.0250108	0.0250108	0.0250108	0.0250108	0.0250108	0.0250108	0.0250108	0.0250108	0.0250108	0.0250108	0.0250108	0.0250108	0.0250108	0.0250108	0.0250108	0.0250108	0.0250108	0.0250108	0.0250108	0.0250108	0.0250108	0.0250108	0.0250108	0.0250108	0.0250108	0.0250108	0.0250108	0.0250108	0.0250108	0.0250108	0.0250108	0.0250108	0.0250108	0.0250108	0.0250108
0.0448713	0.0448713	0.0448713	0.0448713	0.0448713	0.0448713	0.0448713	0.0448713	0.0448713	0.0448713	0.0448713	0.0448713	0.0448713	0.0448713	0.0448713	0.0448713	0.0448713	0.0448713	0.0448713	0.0448713	0.0448713	0.0448713	0.0448713	0.0448713	0.0448713	0.0448713	0.0448713	0.0448713	0.0448713	0.0448713	0.0448713	0.0448713	0.0448713	0.0448713	0.0448713	0.0448713	0.0448713	0.0448713	0.0448713	0.0448713	0.0448713	0.0448713	0.0448713	0.0448713	0.0448713	0.0448713	0.0448713	0.0448713	0.0448713	0.0448713
0.0143793	0.0143793	0.0143793	0.0143793	0.0143793	0.0143793	0.0143793	0.0143793	0.0143793	0.0143793	0.0143793	0.0143793	0.0143793	0.0143793	0.0143793	0.0143793	0.0143793	0.0143793	0.0143793	0.0143793	0.0143793	0.0143793	0.0143793	0.0143793	0.0143793	0.0143793	0.0143793	0.0143793	0.0143793	0.0143793	0.0143793	0.0143793	0.0143793	0.0143793	0.0143793	0.0143793	0.0143793	0.0143793	0.0143793	0.0143793	0.0143793	0.0143793	0.0143793	0.0143793	0.0143793	0.0143793	0.0143793	0.0143793	0.0143793	0.0143793
0.0118721	0.0118721	0.0118721	0.0118721	0.0118721	0.0118721	0.0118721	0.0118721	0.0118721	0.0118721	0.0118721	0.0118721	0.0118721	0.0118721	0.0118721	0.0118721	0.0118721	0.0118721	0.0118721	0.0118721	0.0118721	0.0118721	0.0118721	0.0118721	0.0118721	0.0118721	0.0118721	0.0118721	0.0118721	0.0118721	0.0118721	0.0118721	0.0118721	0.0118721	0.0118721	0.0118721	0.0118721	0.0118721	0.0118721	0.0118721	0.0118721	0.0118721	0.0118721	0.0118721	0.0118721	0.0118721	0.0118721	0.0118721	0.0118721	0.0118721
0.0397553	0.0397553	0.0397553	0.0397553	0.0397553	0.0397553	0.0397553	0.0397553	0.0397553	0.0397553	0.0397553	0.0397553	0.0397553	0.0397553	0.0397553	0.0397553	0.0397553	0.0397553	0.0397553	0.0397553	0.0397553	0.0397553	0.0397553	0.0397553	0.0397553	0.0397553	0.0397553	0.0397553	0.0397553	0.0397553	0.0397553	0.0397553	0.0397553	0.0397553	0.0397553	0.0397553	0.0397553	0.0397553	0.0397553	0.0397553	0.0397553	0.0397553	0.0397553	0.0397553	0.0397553	0.0397553	0.0397553	0.0397553	0.0397553	0.0397553
0.0154409	0.0154409	0.0154409	0.0154409	0.0154409	0.0154409	0.0154409	0.0154409	0.0154409	0.0154409	0.0154409	0.0154409	0.0154409	0.0154409	0.0154409	0.0154409	0.0154409	0.0154409	0.0154409	0.0154409	0.0154409	0.0154409	0.0154409	0.0154409	0.0154409	0.0154409	0.0154409	0.0154409	0.0154409	0.0154409	0.0154409	0.0154409	0.0154409	0.0154409	0.0154409	0.0154409	0.0154409	0.0154409	0.0154409	0.0154409	0.0154409	0.0154409	0.0154409	0.0154409	0.0154409	0.0154409	0.0154409	0.0154409	0.0154409	0.0154409
0.0155512	0.0155512	0.0155512	0.0155512	0.0155512	0.0155512	0.0155512	0.0155512	0.0155512	0.0155512	0.0155512	0.0155512	0.0155512	0.0155512	0.0155512	0.0155512	0.0155512	0.0155512	0.0155512	0.0155512	0.0155512	0.0155512	0.0155512	0.0155512	0.0155512	0.0155512	0.0155512	0.0155512	0.0155512	0.0155512	0.0155512	0.0155512	0.0155512	0.0155512	0.0155512	0.0155512	0.0155512	0.0155512	0.0155512	0.0155512	0.0155512	0.0155512	0.0155512	0.0155512	0.0155512	0.0155512	0.0155512	0.0155512	0.0155512	0.0155512
0.00937735	0.00937735	0.00937735	0.00937735	0.00937735	0.00937735	0.00937735	0.00937735	0.00937735	0.00937735	0.00937735	0.00937735	0.00937735	0.00937735	0.00937735	0.00937735	0.00937735	0.00937735	0.00937735	0.00937735	0.00937736	0.00937736	0.00937736	0.00937736	0.00937736	0.00937736	0.00937736	0.00937736	0.00937736	0.00937736	0.00937736	0.00937736	0.00937736	0.00937736	0.00937736	0.00937736	0.00937736	0.00937736	0.00937736	0.00937736	0.00937736	0.00937736	0.00937736	0.00937736	0.00937736	0.00937736	0.00937736	0.00937736	0.00937736	0.00937736
0.010844	0.010844	0.010844	0.010844	0.010844	0.010844	0.010844	0.010844	0.010844	0.010844	0.010844	0.010844	0.010844	0.010844	0.010844	0.010844	0.010844	0.010844	0.010844	0.010844	0.010844	0.010844	0.010844	0.010844	0.010844	0.010844	0.010844	0.010844	0.010844	0.010844	0.010844	0.010844	0.010844	0.010844	0.010844	0.010844	0.0108441	0.0108441	0.0108441	0.0108441	0.0108441	0.0108441	0.0108441	0.0108441	0.0108441	0.0108441	0.0108441	0.0108441	0.0108441	0.0108441
0.0136271	0.0136271	0.0136271	0.0136271	0.0136271	0.0136271	0.0136271	0.0136271	0.0136271	0.0136271	0.0136271	0.0136271	0.0136271	0.0136271	0.0136271	0.0136271	0.0136271	0.0136271	0.0136271	0.0136271	0.0136271	0.0136271	0.0136271	0.0136271	0.0136271	0.0136271	0.0136271	0.0136271	0.0136271	0.0136271	0.0136271	0.0136271	0.0136271	0.0136271	0.0136271	0.0136271	0.0136271	0.0136271	0.0136271	0.0136271	0.0136271	0.0136271	0.0136271	0.0136271	0.0136271	0.0136271	0.0136271	0.0136271	0.0136271	0.0136271
0.0408714	0.0408714	0.0408714	0.0408714	0.0408714	0.0408714	0.0408714	0.0408714	0.0408714	0.0408714	0.0408714	0.0408714	0.0408714	0.0408714	0.0408714	0.0408714	0.0408714	0.0408714	0.0408714	0.0408714	0.0408714	0.0408714	0.0408714	0.0408714	0.0408714	0.0408714	0.0408714	0.0408714	0.0408714	0.0408714	0.0408714	0.0408714	0.0408714	0.0408714	0.0408714	0.0408714	0.0408714	0.0408714	0.0408714	0.0408714	0.0408714	0.0408714	0.0408714	0.0408714	0.0408714	0.0408714	0.0408714	0.0408714	0.0408714	0.0408714
0.0162601	0.0162601	0.0162601	0.0162601	0.0162601	0.0162601	0.0162601	0.0162601	0.0162601	0.0162601	0.0162601	0.0162601	0.0162601	0.0162601	0.0162601	0.0162601	0.0162601	0.0162601	0.0162601	0.0162601	0.0162601	0.0162601	0.0162601	0.0162601	0.0162601	0.0162601	0.0162601	0.0162601	0.0162601	0.0162601	0.0162601	0.0162601	0.0162601	0.0162601	0.0162601	0.0162601	0.0162601	0.0162601	0.0162601	0.0162601	0.0162601	0.0162601	0.0162601	0.0162601	0.0162601	0.0162601	0.0162601	0.0162601	0.0162601	0.0162601
0.0310087	0.0310087	0.0310087	0.0310087	0.0310087	0.0310087	0.0310087	0.0310087	0.0310087	0.0310087	0.0310087	0.0310087	0.0310087	0.0310087	0.0310087	0.0310087	0.0310087	0.0310087	0.0310087	0.0310087	0.0310087	0.0310087	0.0310087	0.0310087	0.0310087	0.0310087	0.0310087	0.0310087	0.0310087	0.0310087	0.0310087	0.0310087	0.0310087	0.0310087	0.0310087	0.0310087	0.0310087	0.0310087	0.0310087	0.0310087	0.0310087	0.0310087	0.0310087	0.0310087	0.0310087	0.0310087	0.0310087	0.0310087	0.0310087	0.0310087
0.0141204	0.0141204	0.0141204	0.0141204	0.0141204	0.0141204	0.0141204	0.0141204	0.0141204	0.0141204	0.0141204	0.0141204	0.0141204	0.0141204	0.0141204	0.0141204	0.0141204	0.0141204	0.0141204	0.0141204	0.0141204	0.0141204	0.0141204	0.0141204	0.0141204	0.0141204	0.0141204	0.0141204	0.0141204	0.0141204	0.0141204	0.0141204	0.0141204	0.0141204	0.0141204	0.0141204	0.0141204	0.0141204	0.0141204	0.0141204	0.0141204	0.0141204	0.0141204	0.0141204	0.0141204	0.0141204	0.0141204	0.0141204	0.0141204	0.0141204
0.0136102	0.0136102	0.0136102	0.0136102	0.0136102	0.0136102	0.0136102	0.0136102	0.0136102	0.0136102	0.0136102	0.0136102	0.0136102	0.0136102	0.0136102	0.0136102	0.0136102	0.0136102	0.0136102	0.0136102	0.0136102	0.0136102	0.0136102	0.0136102	0.0136102	0.0136102	0.0136102	0.0136102	0.0136102	0.0136102	0.0136102	0.0136102	0.0136102	0.0136102	0.0136102	0.0136102	0.0136102	0.0136102	0.0136102	0.0136102	0.0136102	0.0136102	0.0136102	0.0136102	0.0136102	0.0136102	0.0136102	0.0136102	0.0136102	0.0136102
0.046184	0.046184	0.046184	0.046184	0.046184	0.046184	0.046184	0.046184	0.046184	0.046184	0.046184	0.046184	0.046184	0.046184	0.046184	0.046184	0.046184	0.046184	0.046184	0.046184	0.046184	0.046184	0.046184	0.046184	0.046184	0.046184	0.046184	0.046184	0.046184	0.046184	0.046184	0.046184	0.046184	0.046184	0.046184	0.046184	0.046184	0.046184	0.046184	0.046184	0.046184	0.046184	0.046184	0.046184	0.046184	0.046184	0.046184	0.046184	0.046184	0.046184
0.0335882	0.0335882	0.0335882	0.0335882	0.0335882	0.0335882	0.0335882	0.0335882	0.0335882	0.0335882	0.0335882	0.0335882	0.0335882	0.0335882	0.0335882	0.0335882	0.0335882	0.0335882	0.0335882	0.0335882	0.0335882	0.0335882	0.0335882	0.0335882	0.0335882	0.0335882	0.0335882	0.0335882	0.0335882	0.0335882	0.0335882	0.0335882	0.0335882	0.0335882	0.0335882	0.0335882	0.0335882	0.0335882	0.0335882	0.0335882	0.0335882	0.0335882	0.0335882	0.0335882	0.0335882	0.0335882	0.0335882	0.0335882	0.0335882	0.0335882
0.0302569	0.0302569	0.0302569	0.0302569	0.0302569	0.0302569	0.0302569	0.0302569	0.0302569	0.0302569	0.0302569	0.0302569	0.0302569	0.0302569	0.0302569	0.0302569	0.0302569	0.0302569	0.0302569	0.0302569	0.0302569	0.0302569	0.0302569	0.0302569	0.0302569	0.0302569	0.0302569	0.0302569	0.0302569	0.0302569	0.0302569	0.0302569	0.0302569	0.0302569	0.0302569	0.0302569	0.0302569	0.0302569	0.0302569	0.0302569	0.0302569	0.0302569	0.0302569	0.0302569	0.0302569	0.0302569	0.0302569	0.0302569	0.0302569	0.0302569
0.0227026	0.0227026	0.0227026	0.0227026	0.0227026	0.0227026	0.0227026	0.0227026	0.0227026	0.0227026	0.0227026	0.0227026	0.0227026	0.0227026	0.0227026	0.0227026	0.0227026	0.0227026	0.0227026	0.0227026	0.0227026	0.0227026	0.0227026	0.0227026	0.0227026	0.0227026	0.0227026	0.0227026	0.0227026	0.0227026	0.0227026	0.0227026	0.0227026	0.0227026	0.0227026	0.0227026	0.0227026	0.0227026	0.0227026	0.0227026	0.0227026	0.0227026	0.0227026	0.0227026	0.0227026	0.0227026	0.0227026	0.0227026	0.0227026	0.0227026
0.01789	0.01789	0.01789	0.01789	0.01789	0.01789	0.01789	0.01789	0.01789	0.01789	0.01789	0.01789	0.01789	0.01789	0.01789	0.01789	0.01789	0.01789	0.01789	0.01789	0.01789	0.01789	0.01789	0.01789	0.01789	0.01789	0.01789	0.01789	0.01789	0.01789	0.01789	0.01789	0.01789	0.01789	0.01789	0.01789	0.01789	0.01789	0.01789	0.01789	0.01789	0.01789	0.01789	0.01789	0.01789	0.01789	0.01789	0.01789	0.01789	0.01789
0.0289921	0.0289921	0.0289921	0.0289921	0.0289921	0.0289921	0.0289921	0.0289921	0.0289921	0.0289921	0.0289921	0.0289921	0.0289921	0.0289921	0.0289921	0.0289921	0.0289921	0.0289921	0.0289921	0.0289921	0.0289921	0.0289921	0.0289921	0.0289921	0.0289921	0.0289921	0.0289921	0.0289921	0.0289921	0.0289921	0.0289921	0.0289921	0.0289921	0.0289921	0.0289921	0.0289921	0.0289921	0.0289921	0.0289921	0.0289921	0.0289921	0.0289921	0.0289921	0.0289921	0.0289921	0.0289921	0.0289921	0.0289921	0.0289921	0.0289921
0.0125827	0.0125827	0.0125827	0.0125827	0.0125827	0.0125827	0.0125827	0.0125827	0.0125827	0.0125827	0.0125827	0.0125827	0.0125827	0.0125827	0.0125827	0.0125827	0.0125827	0.0125827	0.0125827	0.0125827	0.0125827	0.0125827	0.0125827	0.0125827	0.0125827	0.0125827	0.0125827	0.0125827	0.0125827	0.0125827	0.0125827	0.0125827	0.0125827	0.0125827	0.0125827	0.0125827	0.0125827	0.0125827	0.0125827	0.0125827	0.0125827	0.0125827	0.0125827	0.0125827	0.0125827	0.0125827	0.0125827	0.0125827	0.0125827	0.0125827
0.0223698	0.0223698	0.0223698	0.0223698	0.0223698	0.0223698	0.0223698	0.0223698	0.0223699	0.0223699	0.0223699	0.0223699	0.0223699	0.0223699	0.0223699	0.0223699	0.0223699	0.0223699	0.0223699	0.0223699	0.0223699	0.0223699	0.0223699	0.0223699	0.0223699	0.0223699	0.0223699	0.0223699	0.0223699	0.0223699	0.0223699	0.0223699	0.0223699	0.0223699	0.0223699	0.0223699	0.0223699	0.0223699	0.0223699	0.0223699	0.0223699	0.0223699	0.0223699	0.0223699	0.0223699	0.0223699	0.0223699	0.0223699	0.0223699	0.0223699
0.0378455	0.0378455	0.0378455	0.0378455	0.0378455	0.0378455	0.0378455	0.0378455	0.0378455	0.0378455	0.0378455	0.0378455	0.0378455	0.0378455	0.0378455	0.0378455	0.0378455	0.0378455	0.0378455	0.0378455	0.0378455	0.0378455	0.0378455	0.0378455	0.0378455	0.0378455	0.0378455	0.0378455	0.0378455	0.0378455	0.0378455	0.0378455	0.0378455	0.0378455	0.0378455	0.0378455	0.0378455	0.0378455	0.0378455	0.0378455	0.0378455	0.0378455	0.0378455	0.0378455	0.0378455	0.0378455	0.0378455	0.0378455	0.0378455	0.0378455
0.0129792	0.0129792	0.0129792	0.0129792	0.0129792	0.0129792	0.0129792	0.0129792	0.0129792	0.0129792	0.0129792	0.0129792	0.0129792	0.0129792	0.0129792	0.0129792	0.0129792	0.0129792	0.0129792	0.0129792	0.0129792	0.0129792	0.0129792	0.0129792	0.0129792	0.0129792	0.0129792	0.0129792	0.0129792	0.0129792	0.0129792	0.0129792	0.0129792	0.0129792	0.0129792	0.0129792	0.0129792	0.0129792	0.0129792	0.0129792	0.0129792	0.0129792	0.0129792	0.0129792	0.0129792	0.0129792	0.0129792	0.0129792	0.0129792	0.0129792
0.00978924	0.00978924	0.00978924	0.00978924	0.00978924	0.00978924	0.00978924	0.00978924	0.00978924	0.00978924	0.00978924	0.00978924	0.00978924	0.00978924	0.00978924	0.00978924	0.00978924	0.00978924	0.00978924	0.00978924	0.00978924	0.00978924	0.00978924	0.00978924	0.00978924	0.00978924	0.00978924	0.00978924	0.00978924	0.00978924	0.00978924	0.00978924	0.00978924	0.00978924	0.00978924	0.00978924	0.00978924	0.00978924	0.00978924	0.00978924	0.00978924	0.00978925	0.00978925	0.00978925	0.00978925	0.00978925	0.00978925	0.00978925	0.00978925	0.00978925
0.0201166	0.0201166	0.0201166	0.0201166	0.0201166	0.0201166	0.0201166	0.0201166	0.0201166	0.0201166	0.0201166	0.0201166	0.0201166	0.0201166	0.0201166	0.0201166	0.0201166	0.0201166	0.0201166	0.0201166	0.0201166	0.0201166	0.0201166	0.0201166	0.0201166	0.0201166	0.0201166	0.0201166	0.0201166	0.0201166	0.0201166	0.0201166	0.0201166	0.0201166	0.0201166	0.0201166	0.0201166	0.0201166	0.0201166	0.0201166	0.0201166	0.0201166	0.0201166	0.0201166	0.0201166	0.0201166	0.0201166	0.0201166	0.0201166	0.0201166
0.0241	0.0241	0.0241	0.0241	0.0241	0.0241	0.0241	0.0241	0.0241	0.0241	0.0241	0.0241	0.0241	0.0241	0.0241	0.0241	0.0241	0.0241	0.0241	0.0241	0.0241	0.0241	0.0241	0.0241	0.0241	0.0241	0.0241	0.0241	0.0241	0.0241	0.0241	0.0241	0.0241	0.0241	0.0241	0.0241	0.0241	0.0241	0.0241	0.0241	0.0241	0.0241	0.0241	0.0241	0.0241	0.0241	0.0241	0.0241	0.0241	0.0241
0.0162806	0.0162806	0.0162806	0.0162806	0.0162806	0.0162806	0.0162806	0.0162806	0.0162806	0.0162806	0.0162806	0.0162806	0.0162806	0.0162806	0.0162806	0.0162806	0.0162806	0.0162806	0.0162806	0.0162806	0.0162806	0.0162806	0.0162806	0.0162806	0.0162806	0.0162806	0.0162806	0.0162806	0.0162806	0.0162806	0.0162806	0.0162806	0.0162806	0.0162806	0.0162806	0.0162806	0.0162806	0.0162806	0.0162806	0.0162806	0.0162806	0.0162806	0.0162806	0.0162806	0.0162806	0.0162806	0.0162806	0.0162806	0.0162806	0.0162806
0.0127155	0.0127155	0.0127155	0.0127155	0.0127155	0.0127155	0.0127155	0.0127155	0.0127155	0.0127155	0.0127155	0.0127155	0.0127155	0.0127155	0.0127155	0.0127155	0.0127155	0.0127155	0.0127155	0.0127155	0.0127155	0.0127155	0.0127155	0.0127155	0.0127155	0.0127155	0.0127155	0.0127155	0.0127155	0.0127155	0.0127155	0.0127155	0.0127155	0.0127155	0.0127155	0.0127155	0.0127155	0.0127155	0.0127155	0.0127155	0.0127155	0.0127155	0.0127155	0.0127155	0.0127155	0.0127155	0.0127155	0.0127155	0.0127155	0.0127155
0.0288505	0.0288505	0.0288505	0.0288505	0.0288505	0.0288505	0.0288505	0.0288505	0.0288505	0.0288505	0.0288505	0.0288505	0.0288505	0.0288505	0.0288505	0.0288505	0.0288505	0.0288505	0.0288505	0.0288505	0.0288505	0.0288505	0.0288505	0.0288505	0.0288505	0.0288505	0.0288505	0.0288505	0.0288505	0.0288505	0.0288505	0.0288505	0.0288505	0.0288505	0.0288505	0.0288505	0.0288505	0.0288505	0.0288505	0.0288505	0.0288505	0.0288505	0.0288505	0.0288505	0.0288505	0.0288505	0.0288505	0.0288505	0.0288505	0.0288505
0.0167907	0.0167907	0.0167907	0.0167907	0.0167907	0.0167907	0.0167907	0.0167907	0.0167907	0.0167907	0.0167907	0.0167907	0.0167907	0.0167907	0.0167907	0.0167907	0.0167907	0.0167907	0.0167907	0.0167907	0.0167907	0.0167907	0.0167907	0.0167907	0.0167907	0.0167907	0.0167907	0.0167907	0.0167907	0.0167907	0.0167907	0.0167907	0.0167907	0.0167907	0.0167907	0.0167907	0.0167907	0.0167907	0.0167907	0.0167907	0.0167907	0.0167907	0.0167907	0.0167907	0.0167907	0.0167907	0.0167907	0.0167907	0.0167907	0.0167907
0.0155749	0.0155749	0.0155749	0.0155749	0.0155749	0.0155749	0.0155749	0.0155749	0.0155749	0.0155749	0.0155749	0.0155749	0.0155749	0.0155749	0.0155749	0.0155749	0.0155749	0.0155749	0.0155749	0.0155749	0.0155749	0.0155749	0.0155749	0.0155749	0.0155749	0.0155749	0.0155749	0.0155749	0.0155749	0.0155749	0.0155749	0.0155749	0.0155749	0.0155749	0.0155749	0.0155749	0.0155749	0.0155749	0.0155749	0.0155749	0.0155749	0.0155749	0.0155749	0.0155749	0.0155749	0.0155749	0.0155749	0.0155749	0.0155749	0.0155749
0.01564	0.01564	0.01564	0.01564	0.01564	0.01564	0.01564	0.01564	0.01564	0.01564	0.01564	0.01564	0.01564	0.01564	0.01564	0.01564	0.01564	0.01564	0.01564	0.01564	0.01564	0.01564	0.01564	0.01564	0.01564	0.01564	0.01564	0.01564	0.01564	0.01564	0.01564	0.01564	0.01564	0.01564	0.01564	0.01564	0.01564	0.01564	0.01564	0.01564	0.01564	0.01564	0.01564	0.01564	0.01564	0.01564	0.01564	0.01564	0.01564	0.01564
0.0130067	0.0130067	0.0130067	0.0130067	0.0130067	0.0130067	0.0130067	0.0130067	0.0130067	0.0130067	0.0130067	0.0130067	0.0130067	0.0130067	0.0130067	0.0130067	0.0130067	0.0130067	0.0130067	0.0130067	0.0130067	0.0130067	0.0130067	0.0130067	0.0130067	0.0130067	0.0130067	0.0130067	0.0130067	0.0130067	0.0130067	0.0130067	0.0130067	0.0130068	0.0130068	0.0130068	0.0130068	0.0130068	0.0130068	0.0130068	0.0130068	0.0130068	0.0130068	0.0130068	0.0130068	0.0130068	0.0130068	0.0130068	0.0130068	0.0130068
0.00784915	0.00784915	0.00784915	0.00784915	0.00784915	0.00784915	0.00784915	0.00784915	0.00784915	0.00784915	0.00784915	0.00784915	0.00784915	0.00784915	0.00784915	0.00784915	0.00784915	0.00784915	0.00784916	0.00784916	0.00784916	0.00784916	0.00784916	0.00784916	0.00784916	0.00784917	0.00784917	0.00784917	0.00784917	0.00784917	0.00784917	0.00784917	0.00784917	0.00784918	0.00784918	0.00784918	0.00784918	0.00784918	0.00784918	0.00784918	0.00784918	0.00784918	0.00784918	0.00784918	0.00784918	0.00784918	0.00784918	0.00784918	0.00784918	0.00784918
0.00976646	0.00976646	0.00976646	0.00976646	0.00976646	0.00976646	0.00976646	0.00976646	0.00976646	0.00976646	0.00976646	0.00976646	0.00976646	0.00976646	0.00976646	0.00976646	0.00976647	0.00976647	0.00976647	0.00976647	0.00976647	0.00976647	0.00976648	0.00976648	0.00976648	0.00976648	0.00976648	0.00976648	0.00976649	0.00976649	0.00976649	0.00976649	0.00976649	0.00976649	0.00976649	0.00976649	0.00976649	0.0097665	0.0097665	0.0097665	0.0097665	0.0097665	0.0097665	0.0097665	0.0097665	0.0097665	0.0097665	0.0097665	0.0097665	0.0097665
0.0237686	0.0237686	0.0237686	0.0237686	0.0237686	0.0237686	0.0237686	0.0237686	0.0237686	0.0237686	0.0237686	0.0237686	0.0237686	0.0237686	0.0237686	0.0237686	0.0237686	0.0237686	0.0237686	0.0237686	0.0237686	0.0237686	0.0237686	0.0237686	0.0237686	0.0237686	0.0237686	0.0237686	0.0237686	0.0237686	0.0237686	0.0237686	0.0237686	0.0237686	0.0237686	0.0237686	0.0237686	0.0237686	0.0237686	0.0237686	0.0237686	0.0237686	0.0237686	0.0237686	0.0237686	0.0237686	0.0237686	0.0237686	0.0237686	0.0237686
0.0167085	0.0167085	0.0167085	0.0167085	0.0167085	0.0167085	0.0167085	0.0167085	0.0167085	0.0167085	0.0167085	0.0167085	0.0167085	0.0167085	0.0167085	0.0167085	0.0167085	0.0167085	0.0167085	0.0167085	0.0167085	0.0167085	0.0167085	0.0167085	0.0167085	0.0167085	0.0167085	0.0167085	0.0167085	0.0167085	0.0167085	0.0167085	0.0167085	0.0167085	0.0167085	0.0167085	0.0167085	0.0167085	0.0167085	0.0167085	0.0167085	0.0167085	0.0167085	0.0167085	0.0167085	0.0167085	0.0167085	0.0167085	0.0167085	0.0167085
0.0117794	0.0117794	0.0117794	0.0117794	0.0117794	0.0117794	0.0117794	0.0117794	0.0117794	0.0117794	0.0117794	0.0117794	0.0117794	0.0117794	0.0117794	0.0117794	0.0117794	0.0117794	0.0117794	0.0117794	0.0117794	0.0117794	0.0117794	0.0117794	0.0117794	0.0117794	0.0117794	0.0117794	0.0117794	0.0117794	0.0117794	0.0117794	0.0117794	0.0117794	0.0117794	0.0117794	0.0117794	0.0117794	0.0117794	0.0117794	0.0117794	0.0117794	0.0117794	0.0117794	0.0117794	0.0117794	0.0117794	0.0117794	0.0117794	0.0117794
0.0182884	0.0182884	0.0182884	0.0182884	0.0182884	0.0182884	0.0182884	0.0182884	0.0182884	0.0182884	0.0182884	0.0182884	0.0182884	0.0182884	0.0182884	0.0182884	0.0182884	0.0182884	0.0182884	0.0182884	0.0182884	0.0182884	0.0182884	0.0182884	0.0182884	0.0182884	0.0182884	0.0182884	0.0182884	0.0182884	0.0182884	0.0182884	0.0182884	0.0182884	0.0182884	0.0182884	0.0182884	0.0182884	0.0182884	0.0182884	0.0182884	0.0182884	0.0182884	0.0182884	0.0182884	0.0182884	0.0182884	0.0182884	0.0182884	0.0182884
0.0212217	0.0212217	0.0212217	0.0212217	0.0212217	0.0212217	0.0212217	0.0212217	0.0212217	0.0212217	0.0212217	0.0212217	0.0212217	0.0212217	0.0212217	0.0212217	0.0212217	0.0212217	0.0212217	0.0212217	0.0212217	0.0212217	0.0212217	0.0212217	0.0212217	0.0212217	0.0212217	0.0212217	0.0212217	0.0212217	0.0212217	0.0212217	0.0212217	0.0212217	0.0212217	0.0212217	0.0212217	0.0212217	0.0212217	0.0212217	0.0212217	0.0212217	0.0212217	0.0212217	0.0212217	0.0212217	0.0212217	0.0212217	0.0212217	0.0212217
0.0121528	0.0121528	0.0121528	0.0121528	0.0121528	0.0121528	0.0121528	0.0121528	0.0121528	0.0121528	0.0121528	0.0121528	0.0121528	0.0121528	0.0121528	0.0121528	0.0121528	0.0121528	0.0121528	0.0121528	0.0121528	0.0121528	0.0121528	0.0121528	0.0121528	0.0121528	0.0121528	0.0121528	0.0121528	0.0121528	0.0121528	0.0121528	0.0121528	0.0121528	0.0121528	0.0121528	0.0121528	0.0121528	0.0121528	0.0121528	0.0121528	0.0121528	0.0121528	0.0121528	0.0121528	0.0121528	0.0121528	0.0121528	0.0121528	0.0121528
0.0128173	0.0128173	0.0128173	0.0128173	0.0128173	0.0128173	0.0128173	0.0128173	0.0128173	0.0128173	0.0128173	0.0128173	0.0128173	0.0128173	0.0128173	0.0128173	0.0128173	0.0128173	0.0128173	0.0128173	0.0128173	0.0128173	0.0128173	0.0128173	0.0128173	0.0128173	0.0128173	0.0128173	0.0128173	0.0128173	0.0128173	0.0128173	0.0128173	0.0128173	0.0128173	0.0128173	0.0128173	0.0128173	0.0128173	0.0128173	0.0128173	0.0128173	0.0128173	0.0128173	0.0128173	0.0128173	0.0128173	0.0128173	0.0128173	0.0128173
0.0114258	0.0114258	0.0114258	0.0114258	0.0114258	0.0114258	0.0114258	0.0114258	0.0114258	0.0114258	0.0114258	0.0114258	0.0114258	0.0114258	0.0114258	0.0114258	0.0114258	0.0114258	0.0114258	0.0114258	0.0114259	0.0114259	0.0114259	0.0114259	0.0114259	0.0114259	0.0114259	0.0114259	0.0114259	0.0114259	0.0114259	0.0114259	0.0114259	0.0114259	0.0114259	0.0114259	0.0114259	0.0114259	0.0114259	0.0114259	0.011426	0.011426	0.011426	0.011426	0.011426	0.011426	0.011426	0.011426	0.011426	0.011426
0.0142049	0.0142049	0.0142049	0.0142049	0.0142049	0.0142049	0.0142049	0.0142049	0.0142049	0.0142049	0.0142049	0.0142049	0.0142049	0.0142049	0.0142049	0.0142049	0.0142049	0.0142049	0.0142049	0.0142049	0.0142049	0.0142049	0.0142049	0.0142049	0.0142049	0.0142049	0.0142049	0.0142049	0.0142049	0.0142049	0.0142049	0.0142049	0.0142049	0.0142049	0.0142049	0.0142049	0.0142049	0.0142049	0.0142049	0.0142049	0.0142049	0.0142049	0.0142049	0.0142049	0.0142049	0.0142049	0.0142049	0.0142049	0.0142049	0.0142049
0.0103025	0.0103025	0.0103025	0.0103025	0.0103025	0.0103025	0.0103025	0.0103025	0.0103025	0.0103025	0.0103025	0.0103025	0.0103025	0.0103025	0.0103025	0.0103025	0.0103025	0.0103025	0.0103025	0.0103025	0.0103025	0.0103025	0.0103025	0.0103025	0.0103025	0.0103025	0.0103025	0.0103025	0.0103025	0.0103025	0.0103025	0.0103025	0.0103025	0.0103025	0.0103025	0.0103025	0.0103025	0.0103025	0.0103025	0.0103025	0.0103025	0.0103025	0.0103025	0.0103025	0.0103025	0.0103025	0.0103025	0.0103025	0.0103025	0.0103025
0.0190566	0.0190566	0.0190566	0.0190566	0.0190566	0.0190566	0.0190566	0.0190566	0.0190566	0.0190566	0.0190566	0.0190566	0.0190566	0.0190566	0.0190566	0.0190566	0.0190566	0.0190566	0.0190566	0.0190566	0.0190566	0.0190566	0.0190566	0.0190566	0.0190566	0.0190566	0.0190566	0.0190566	0.0190566	0.0190566	0.0190566	0.0190566	0.0190566	0.0190566	0.0190566	0.0190566	0.0190566	0.0190566	0.0190566	0.0190566	0.0190566	0.0190566	0.0190566	0.0190566	0.0190566	0.0190566	0.0190566	0.0190566	0.0190566	0.0190566
0.0119543	0.0119543	0.0119543	0.0119543	0.0119543	0.0119543	0.0119543	0.0119543	0.0119543	0.0119543	0.0119543	0.0119543	0.0119543	0.0119543	0.0119543	0.0119543	0.0119543	0.0119543	0.0119543	0.0119543	0.0119543	0.0119543	0.0119543	0.0119543	0.0119543	0.0119543	0.0119543	0.0119543	0.0119543	0.0119543	0.0119543	0.0119543	0.0119543	0.0119543	0.0119543	0.0119543	0.0119543	0.0119543	0.0119543	0.0119543	0.0119543	0.0119543	0.0119543	0.0119543	0.0119543	0.0119543	0.0119543	0.0119543	0.0119543	0.0119543
0.0159969	0.0159969	0.0159969	0.0159969	0.0159969	0.0159969	0.0159969	0.0159969	0.0159969	0.0159969	0.0159969	0.0159969	0.0159969	0.0159969	0.0159969	0.0159969	0.0159969	0.0159969	0.0159969	0.0159969	0.0159969	0.0159969	0.0159969	0.0159969	0.0159969	0.0159969	0.0159969	0.0159969	0.0159969	0.0159969	0.0159969	0.0159969	0.0159969	0.0159969	0.0159969	0.0159969	0.0159969	0.0159969	0.0159969	0.0159969	0.0159969	0.0159969	0.0159969	0.0159969	0.0159969	0.0159969	0.0159969	0.0159969	0.0159969	0.0159969
0.0189847	0.0189847	0.0189847	0.0189847	0.0189847	0.0189847	0.0189847	0.0189847	0.0189847	0.0189847	0.0189847	0.0189847	0.0189847	0.0189847	0.0189847	0.0189847	0.0189847	0.0189847	0.0189847	0.0189847	0.0189847	0.0189847	0.0189847	0.0189847	0.0189847	0.0189847	0.0189847	0.0189847	0.0189847	0.0189847	0.0189847	0.0189847	0.0189847	0.0189847	0.0189847	0.0189847	0.0189847	0.0189847	0.0189847	0.0189847	0.0189847	0.0189847	0.0189847	0.0189847	0.0189847	0.0189847	0.0189847	0.0189847	0.0189847	0.0189847
0.0389824	0.0389824	0.0389824	0.0389824	0.0389824	0.0389824	0.0389824	0.0389824	0.0389824	0.0389824	0.0389824	0.0389824	0.0389824	0.0389824	0.0389824	0.0389824	0.0389824	0.0389824	0.0389824	0.0389824	0.0389824	0.0389824	0.0389824	0.0389824	0.0389824	0.0389824	0.0389824	0.0389824	0.0389824	0.0389824	0.0389824	0.0389824	0.0389824	0.0389824	0.0389824	0.0389824	0.0389824	0.0389824	0.0389824	0.0389824	0.0389824	0.0389825	0.0389825	0.0389825	0.0389825	0.0389825	0.0389825	0.0389825	0.0389825	0.0389825
0.0121158	0.0121158	0.0121158	0.0121158	0.0121158	0.0121158	0.0121158	0.0121158	0.0121158	0.0121158	0.0121158	0.0121158	0.0121158	0.0121158	0.0121158	0.0121158	0.0121158	0.0121158	0.0121158	0.0121158	0.0121158	0.0121158	0.0121158	0.0121158	0.0121158	0.0121158	0.0121158	0.0121158	0.0121158	0.0121158	0.0121158	0.0121158	0.0121158	0.0121158	0.0121158	0.0121158	0.0121158	0.0121158	0.0121158	0.0121158	0.0121158	0.0121158	0.0121158	0.0121158	0.0121158	0.0121158	0.0121158	0.0121158	0.0121158	0.0121158
0.0153021	0.0153021	0.0153021	0.0153021	0.0153021	0.0153021	0.0153021	0.0153021	0.0153021	0.0153021	0.0153021	0.0153021	0.0153021	0.0153021	0.0153021	0.0153021	0.0153021	0.0153021	0.0153021	0.0153021	0.0153021	0.0153021	0.0153021	0.0153021	0.0153021	0.0153021	0.0153021	0.0153021	0.0153021	0.0153021	0.0153021	0.0153021	0.0153021	0.0153021	0.0153021	0.0153021	0.0153021	0.0153021	0.0153021	0.0153021	0.0153021	0.0153021	0.0153021	0.0153021	0.0153021	0.0153021	0.0153021	0.0153021	0.0153021	0.0153021
0.0126279	0.0126279	0.0126279	0.0126279	0.0126279	0.0126279	0.0126279	0.0126279	0.0126279	0.0126279	0.0126279	0.0126279	0.0126279	0.0126279	0.0126279	0.0126279	0.0126279	0.0126279	0.0126279	0.0126279	0.0126279	0.0126279	0.0126279	0.0126279	0.0126279	0.0126279	0.0126279	0.0126279	0.0126279	0.0126279	0.0126279	0.0126279	0.0126279	0.0126279	0.0126279	0.0126279	0.0126279	0.0126279	0.0126279	0.0126279	0.0126279	0.0126279	0.0126279	0.0126279	0.0126279	0.0126279	0.0126279	0.0126279	0.0126279	0.0126279
0.0503599	0.0503599	0.0503599	0.0503599	0.0503599	0.0503599	0.0503599	0.0503599	0.0503599	0.0503599	0.0503599	0.0503599	0.0503599	0.0503599	0.0503599	0.0503599	0.0503599	0.0503599	0.0503599	0.0503599	0.0503599	0.0503599	0.0503599	0.0503599	0.0503599	0.0503599	0.0503599	0.0503599	0.0503599	0.0503599	0.0503599	0.0503599	0.0503599	0.0503599	0.0503599	0.0503599	0.0503599	0.0503599	0.0503599	0.0503599	0.0503599	0.0503599	0.0503599	0.0503599	0.0503599	0.0503599	0.0503599	0.0503599	0.0503599	0.0503599
0.0175214	0.0175214	0.0175214	0.0175214	0.0175214	0.0175214	0.0175214	0.0175214	0.0175214	0.0175214	0.0175214	0.0175214	0.0175214	0.0175214	0.0175214	0.0175214	0.0175214	0.0175214	0.0175214	0.0175214	0.0175214	0.0175214	0.0175214	0.0175214	0.0175214	0.0175214	0.0175214	0.0175214	0.0175214	0.0175214	0.0175214	0.0175214	0.0175214	0.0175214	0.0175214	0.0175214	0.0175214	0.0175214	0.0175214	0.0175214	0.0175214	0.0175214	0.0175214	0.0175214	0.0175214	0.0175214	0.0175214	0.0175214	0.0175214	0.0175214
0.0309051	0.0309051	0.0309051	0.0309051	0.0309051	0.0309051	0.0309051	0.0309051	0.0309051	0.0309051	0.0309051	0.0309051	0.0309051	0.0309051	0.0309051	0.0309051	0.0309051	0.0309051	0.0309051	0.0309051	0.0309051	0.0309051	0.0309051	0.0309051	0.0309051	0.0309051	0.0309051	0.0309051	0.0309051	0.0309051	0.0309051	0.0309051	0.0309051	0.0309051	0.0309051	0.0309051	0.0309051	0.0309051	0.0309051	0.0309051	0.0309051	0.0309051	0.0309051	0.0309051	0.0309051	0.0309051	0.0309051	0.0309051	0.0309051	0.0309051
0.0152338	0.0152338	0.0152338	0.0152338	0.0152338	0.0152338	0.0152338	0.0152338	0.0152338	0.0152338	0.0152338	0.0152338	0.0152338	0.0152338	0.0152338	0.0152338	0.0152338	0.0152338	0.0152338	0.0152338	0.0152338	0.0152338	0.0152338	0.0152338	0.0152338	0.0152338	0.0152338	0.0152338	0.0152338	0.0152338	0.0152338	0.0152338	0.0152338	0.0152338	0.0152338	0.0152338	0.0152338	0.0152338	0.0152338	0.0152338	0.0152338	0.0152338	0.0152338	0.0152338	0.0152338	0.0152338	0.0152338	0.0152338	0.0152338	0.0152338
0.0129589	0.0129589	0.0129589	0.0129589	0.0129589	0.0129589	0.0129589	0.0129589	0.0129589	0.0129589	0.0129589	0.0129589	0.0129589	0.0129589	0.0129589	0.0129589	0.0129589	0.0129589	0.0129589	0.0129589	0.0129589	0.0129589	0.0129589	0.0129589	0.0129589	0.0129589	0.0129589	0.0129589	0.0129589	0.0129589	0.0129589	0.0129589	0.0129589	0.0129589	0.0129589	0.0129589	0.0129589	0.0129589	0.0129589	0.0129589	0.0129589	0.0129589	0.0129589	0.0129589	0.0129589	0.0129589	0.0129589	0.0129589	0.0129589	0.0129589
0.0212389	0.0212389	0.0212389	0.0212389	0.0212389	0.0212389	0.0212389	0.0212389	0.0212389	0.0212389	0.0212389	0.0212389	0.0212389	0.0212389	0.0212389	0.0212389	0.0212389	0.0212389	0.0212389	0.0212389	0.0212389	0.0212389	0.0212389	0.0212389	0.0212389	0.0212389	0.0212389	0.0212389	0.0212389	0.0212389	0.0212389	0.0212389	0.0212389	0.0212389	0.0212389	0.0212389	0.0212389	0.0212389	0.0212389	0.0212389	0.0212389	0.0212389	0.0212389	0.0212389	0.0212389	0.0212389	0.0212389	0.0212389	0.0212389	0.0212389
0.011139	0.011139	0.011139	0.011139	0.011139	0.011139	0.011139	0.011139	0.011139	0.011139	0.011139	0.011139	0.011139	0.011139	0.011139	0.011139	0.011139	0.011139	0.011139	0.011139	0.011139	0.011139	0.011139	0.011139	0.011139	0.011139	0.011139	0.011139	0.011139	0.011139	0.011139	0.011139	0.011139	0.011139	0.011139	0.011139	0.011139	0.011139	0.011139	0.011139	0.011139	0.011139	0.011139	0.011139	0.011139	0.011139	0.011139	0.011139	0.011139	0.011139
0.0341536	0.0341536	0.0341536	0.0341536	0.0341536	0.0341536	0.0341536	0.0341536	0.0341536	0.0341536	0.0341536	0.0341536	0.0341536	0.0341536	0.0341536	0.0341536	0.0341536	0.0341536	0.0341536	0.0341536	0.0341536	0.0341536	0.0341536	0.0341536	0.0341536	0.0341536	0.0341536	0.0341536	0.0341536	0.0341536	0.0341536	0.0341536	0.0341536	0.0341536	0.0341536	0.0341536	0.0341536	0.0341536	0.0341536	0.0341536	0.0341536	0.0341536	0.0341536	0.0341536	0.0341536	0.0341536	0.0341536	0.0341536	0.0341536	0.0341536
0.0393611	0.0393611	0.0393611	0.0393611	0.0393611	0.0393611	0.0393611	0.0393611	0.0393611	0.0393611	0.0393611	0.0393611	0.0393611	0.0393611	0.0393611	0.0393611	0.0393611	0.0393611	0.0393611	0.0393611	0.0393611	0.0393611	0.0393611	0.0393611	0.0393611	0.0393611	0.0393611	0.0393611	0.0393611	0.0393611	0.0393611	0.0393611	0.0393611	0.0393611	0.0393611	0.0393611	0.0393611	0.0393611	0.0393611	0.0393611	0.0393611	0.0393611	0.0393611	0.0393611	0.0393611	0.0393611	0.0393611	0.0393611	0.0393611	0.0393611
0.0117022	0.0117022	0.0117022	0.0117022	0.0117022	0.0117022	0.0117022	0.0117022	0.0117022	0.0117022	0.0117022	0.0117022	0.0117022	0.0117022	0.0117022	0.0117022	0.0117022	0.0117022	0.0117022	0.0117022	0.0117022	0.0117022	0.0117022	0.0117022	0.0117022	0.0117022	0.0117022	0.0117022	0.0117022	0.0117022	0.0117022	0.0117022	0.0117022	0.0117022	0.0117022	0.0117022	0.0117022	0.0117022	0.0117022	0.0117022	0.0117022	0.0117022	0.0117022	0.0117022	0.0117022	0.0117022	0.0117022	0.0117022	0.0117022	0.0117022
0.0170146	0.0170146	0.0170146	0.0170146	0.0170146	0.0170146	0.0170146	0.0170146	0.0170146	0.0170146	0.0170146	0.0170146	0.0170146	0.0170146	0.0170146	0.0170146	0.0170146	0.0170146	0.0170146	0.0170146	0.0170146	0.0170146	0.0170146	0.0170146	0.0170146	0.0170146	0.0170146	0.0170146	0.0170146	0.0170146	0.0170146	0.0170146	0.0170146	0.0170146	0.0170146	0.0170146	0.0170146	0.0170146	0.0170146	0.0170146	0.0170146	0.0170146	0.0170146	0.0170146	0.0170146	0.0170146	0.0170146	0.0170146	0.0170146	0.0170146
0.0122483	0.0122483	0.0122483	0.0122483	0.0122483	0.0122483	0.0122483	0.0122483	0.0122483	0.0122483	0.0122483	0.0122483	0.0122483	0.0122483	0.0122483	0.0122483	0.0122483	0.0122483	0.0122483	0.0122483	0.0122483	0.0122483	0.0122483	0.0122483	0.0122483	0.0122483	0.0122483	0.0122483	0.0122483	0.0122483	0.0122483	0.0122483	0.0122483	0.0122483	0.0122483	0.0122483	0.0122483	0.0122483	0.0122483	0.0122483	0.0122483	0.0122483	0.0122483	0.0122483	0.0122483	0.0122483	0.0122483	0.0122483	0.0122483	0.0122483
0.0142366	0.0142366	0.0142366	0.0142366	0.0142366	0.0142366	0.0142366	0.0142366	0.0142366	0.0142366	0.0142366	0.0142366	0.0142366	0.0142366	0.0142366	0.0142366	0.0142366	0.0142366	0.0142366	0.0142366	0.0142366	0.0142366	0.0142366	0.0142366	0.0142366	0.0142366	0.0142366	0.0142366	0.0142366	0.0142366	0.0142366	0.0142366	0.0142366	0.0142366	0.0142366	0.0142366	0.0142366	0.0142366	0.0142366	0.0142366	0.0142366	0.0142366	0.0142366	0.0142366	0.0142366	0.0142366	0.0142366	0.0142366	0.0142366	0.0142366
0.0168775	0.0168775	0.0168775	0.0168775	0.0168775	0.0168775	0.0168775	0.0168775	0.0168775	0.0168775	0.0168775	0.0168775	0.0168775	0.0168775	0.0168775	0.0168775	0.0168775	0.0168775	0.0168775	0.0168775	0.0168775	0.0168775	0.0168775	0.0168775	0.0168775	0.0168775	0.0168775	0.0168775	0.0168775	0.0168775	0.0168775	0.0168775	0.0168775	0.0168775	0.0168775	0.0168775	0.0168775	0.0168775	0.0168775	0.0168775	0.0168775	0.0168775	0.0168775	0.0168775	0.0168775	0.0168775	0.0168775	0.0168775	0.0168775	0.0168775
0.0447455	0.0447455	0.0447455	0.0447455	0.0447455	0.0447455	0.0447455	0.0447455	0.0447455	0.0447455	0.0447455	0.0447455	0.0447455	0.0447455	0.0447455	0.0447455	0.0447455	0.0447455	0.0447455	0.0447455	0.0447455	0.0447455	0.0447455	0.0447455	0.0447455	0.0447455	0.0447455	0.0447455	0.0447455	0.0447455	0.0447455	0.0447455	0.0447455	0.0447455	0.0447455	0.0447455	0.0447455	0.0447455	0.0447455	0.0447455	0.0447455	0.0447455	0.0447455	0.0447455	0.0447455	0.0447455	0.0447455	0.0447455	0.0447455	0.0447455
0.00628467	0.00628467	0.00628467	0.00628467	0.00628467	0.00628467	0.00628467	0.00628467	0.00628467	0.00628467	0.00628467	0.00628467	0.00628468	0.00628468	0.00628468	0.00628468	0.00628468	0.00628468	0.00628469	0.00628469	0.00628469	0.0062847	0.0062847	0.0062847	0.0062847	0.00628471	0.00628471	0.00628471	0.00628471	0.00628471	0.00628471	0.00628471	0.00628471	0.00628471	0.00628471	0.00628471	0.00628471	0.00628471	0.00628471	0.00628471	0.00628471	0.00628471	0.00628471	0.00628471	0.00628471	0.00628471	0.00628471	0.00628471	0.00628471	0.00628471
0.0183057	0.0183057	0.0183057	0.0183057	0.0183057	0.0183057	0.0183057	0.0183057	0.0183057	0.0183057	0.0183057	0.0183057	0.0183057	0.0183057	0.0183057	0.0183057	0.0183057	0.0183057	0.0183057	0.0183057	0.0183057	0.0183057	0.0183057	0.0183057	0.0183057	0.0183057	0.0183057	0.0183057	0.0183057	0.0183057	0.0183057	0.0183057	0.0183057	0.0183057	0.0183057	0.0183057	0.0183057	0.0183057	0.0183057	0.0183057	0.0183057	0.0183057	0.0183057	0.0183057	0.0183057	0.0183057	0.0183057	0.0183057	0.0183057	0.0183057
0.0186257	0.0186257	0.0186257	0.0186257	0.0186257	0.0186257	0.0186257	0.0186257	0.0186257	0.0186257	0.0186257	0.0186257	0.0186257	0.0186257	0.0186257	0.0186257	0.0186257	0.0186257	0.0186257	0.0186257	0.0186257	0.0186257	0.0186257	0.0186257	0.0186257	0.0186257	0.0186257	0.0186257	0.0186257	0.0186257	0.0186257	0.0186257	0.0186257	0.0186257	0.0186257	0.0186257	0.0186257	0.0186257	0.0186257	0.0186257	0.0186257	0.0186257	0.0186257	0.0186257	0.0186257	0.0186257	0.0186257	0.0186257	0.0186257	0.0186257
0.0165871	0.0165871	0.0165871	0.0165871	0.0165871	0.0165871	0.0165871	0.0165871	0.0165871	0.0165871	0.0165871	0.0165871	0.0165871	0.0165871	0.0165871	0.0165871	0.0165871	0.0165871	0.0165871	0.0165871	0.0165871	0.0165871	0.0165871	0.0165871	0.0165871	0.0165871	0.0165871	0.0165871	0.0165871	0.0165871	0.0165871	0.0165871	0.0165871	0.0165871	0.0165871	0.0165871	0.0165871	0.0165871	0.0165871	0.0165871	0.0165871	0.0165871	0.0165871	0.0165871	0.0165871	0.0165871	0.0165871	0.0165871	0.0165871	0.0165871
0.0172196	0.0172196	0.0172196	0.0172196	0.0172196	0.0172196	0.0172196	0.0172196	0.0172196	0.0172196	0.0172196	0.0172196	0.0172196	0.0172196	0.0172196	0.0172196	0.0172196	0.0172196	0.0172196	0.0172196	0.0172196	0.0172196	0.0172196	0.0172196	0.0172196	0.0172196	0.0172196	0.0172196	0.0172196	0.0172196	0.0172196	0.0172196	0.0172196	0.0172196	0.0172196	0.0172196	0.0172196	0.0172196	0.0172196	0.0172196	0.0172196	0.0172196	0.0172196	0.0172196	0.0172196	0.0172196	0.0172196	0.0172196	0.0172196	0.0172196
0.0217848	0.0217848	0.0217848	0.0217848	0.0217848	0.0217848	0.0217848	0.0217848	0.0217848	0.0217848	0.0217848	0.0217848	0.0217848	0.0217848	0.0217848	0.0217848	0.0217848	0.0217848	0.0217848	0.0217848	0.0217848	0.0217848	0.0217848	0.0217848	0.0217848	0.0217848	0.0217848	0.0217848	0.0217848	0.0217848	0.0217848	0.0217848	0.0217848	0.0217848	0.0217848	0.0217848	0.0217848	0.0217848	0.0217848	0.0217848	0.0217848	0.0217848	0.0217848	0.0217848	0.0217848	0.0217848	0.0217848	0.0217848	0.0217848	0.0217848
0.0119603	0.0119603	0.0119603	0.0119603	0.0119603	0.0119603	0.0119603	0.0119603	0.0119603	0.0119603	0.0119603	0.0119603	0.0119603	0.0119603	0.0119603	0.0119603	0.0119603	0.0119603	0.0119603	0.0119603	0.0119603	0.0119603	0.0119603	0.0119603	0.0119603	0.0119603	0.0119603	0.0119603	0.0119603	0.0119603	0.0119603	0.0119603	0.0119603	0.0119603	0.0119603	0.0119603	0.0119603	0.0119603	0.0119603	0.0119603	0.0119603	0.0119603	0.0119603	0.0119603	0.0119603	0.0119603	0.0119603	0.0119603	0.0119603	0.0119603
0.0116952	0.0116952	0.0116952	0.0116952	0.0116952	0.0116952	0.0116952	0.0116952	0.0116952	0.0116952	0.0116952	0.0116952	0.0116952	0.0116952	0.0116952	0.0116952	0.0116952	0.0116952	0.0116952	0.0116952	0.0116952	0.0116952	0.0116952	0.0116952	0.0116952	0.0116952	0.0116952	0.0116952	0.0116952	0.0116952	0.0116952	0.0116952	0.0116952	0.0116952	0.0116952	0.0116952	0.0116952	0.0116952	0.0116952	0.0116952	0.0116952	0.0116952	0.0116952	0.0116952	0.0116952	0.0116952	0.0116952	0.0116952	0.0116952	0.0116952
0.0394786	0.0394786	0.0394786	0.0394786	0.0394786	0.0394786	0.0394786	0.0394786	0.0394786	0.0394786	0.0394786	0.0394786	0.0394786	0.0394786	0.0394786	0.0394786	0.0394786	0.0394786	0.0394786	0.0394786	0.0394786	0.0394786	0.0394786	0.0394786	0.0394786	0.0394786	0.0394786	0.0394786	0.0394786	0.0394786	0.0394786	0.0394786	0.0394786	0.0394786	0.0394786	0.0394786	0.0394786	0.0394786	0.0394786	0.0394786	0.0394786	0.0394786	0.0394786	0.0394786	0.0394786	0.0394786	0.0394786	0.0394786	0.0394786	0.0394786
0.0159003	0.0159003	0.0159003	0.0159003	0.0159003	0.0159003	0.0159003	0.0159003	0.0159003	0.0159003	0.0159003	0.0159003	0.0159003	0.0159003	0.0159003	0.0159003	0.0159003	0.0159003	0.0159003	0.0159003	0.0159003	0.0159003	0.0159003	0.0159003	0.0159003	0.0159003	0.0159003	0.0159003	0.0159003	0.0159003	0.0159003	0.0159003	0.0159003	0.0159003	0.0159003	0.0159003	0.0159003	0.0159003	0.0159003	0.0159003	0.0159003	0.0159003	0.0159003	0.0159003	0.0159003	0.0159003	0.0159003	0.0159003	0.0159003	0.0159003
0.0181735	0.0181735	0.0181735	0.0181735	0.0181735	0.0181735	0.0181735	0.0181735	0.0181735	0.0181735	0.0181735	0.0181735	0.0181735	0.0181735	0.0181735	0.0181735	0.0181735	0.0181735	0.0181735	0.0181735	0.0181735	0.0181735	0.0181735	0.0181735	0.0181735	0.0181735	0.0181735	0.0181735	0.0181735	0.0181735	0.0181735	0.0181735	0.0181735	0.0181735	0.0181735	0.0181735	0.0181735	0.0181735	0.0181735	0.0181735	0.0181735	0.0181735	0.0181735	0.0181735	0.0181735	0.0181735	0.0181735	0.0181735	0.0181735	0.0181735
0.0208194	0.0208194	0.0208194	0.0208194	0.0208194	0.0208194	0.0208194	0.0208194	0.0208194	0.0208194	0.0208194	0.0208194	0.0208194	0.0208194	0.0208194	0.0208194	0.0208194	0.0208194	0.0208194	0.0208194	0.0208194	0.0208194	0.0208194	0.0208194	0.0208194	0.0208194	0.0208194	0.0208194	0.0208194	0.0208194	0.0208194	0.0208194	0.0208194	0.0208194	0.0208194	0.0208194	0.0208194	0.0208194	0.0208194	0.0208194	0.0208194	0.0208194	0.0208194	0.0208194	0.0208194	0.0208194	0.0208194	0.0208194	0.0208194	0.0208194
0.0290473	0.0290473	0.0290473	0.0290473	0.0290473	0.0290473	0.0290473	0.0290473	0.0290473	0.0290473	0.0290473	0.0290473	0.0290473	0.0290473	0.0290473	0.0290473	0.0290473	0.0290473	0.0290473	0.0290473	0.0290473	0.0290473	0.0290473	0.0290473	0.0290473	0.0290473	0.0290473	0.0290473	0.0290473	0.0290473	0.0290473	0.0290473	0.0290473	0.0290473	0.0290473	0.0290473	0.0290473	0.0290473	0.0290473	0.0290473	0.0290473	0.0290473	0.0290473	0.0290473	0.0290473	0.0290473	0.0290473	0.0290473	0.0290473	0.0290473
0.0249029	0.0249029	0.0249029	0.0249029	0.0249029	0.0249029	0.0249029	0.0249029	0.0249029	0.0249029	0.0249029	0.0249029	0.0249029	0.0249029	0.0249029	0.0249029	0.0249029	0.0249029	0.0249029	0.0249029	0.0249029	0.0249029	0.0249029	0.0249029	0.0249029	0.0249029	0.0249029	0.0249029	0.0249029	0.0249029	0.0249029	0.0249029	0.0249029	0.0249029	0.0249029	0.0249029	0.0249029	0.0249029	0.0249029	0.0249029	0.0249029	0.0249029	0.0249029	0.0249029	0.0249029	0.0249029	0.0249029	0.0249029	0.0249029	0.0249029
0.0182371	0.0182371	0.0182371	0.0182371	0.0182372	0.0182372	0.0182373	0.0182374	0.0182375	0.0182375	0.0182376	0.0182376	0.0182376	0.0182376	0.0182376	0.0182376	0.0182375	0.0182375	0.0182374	0.0182374	0.0182373	0.0182373	0.0182372	0.0182372	0.0182372	0.0182372	0.0182372	0.0182372	0.0182373	0.0182373	0.0182374	0.0182374	0.0182374	0.0182375	0.0182375	0.0182375	0.0182376	0.0182375	0.0182375	0.0182375	0.0182375	0.0182374	0.0182374	0.0182374	0.0182373	0.0182373	0.0182372	0.0182372	0.0182372	0.0182372
0.039663	0.039663	0.039663	0.039663	0.039663	0.039663	0.039663	0.039663	0.039663	0.039663	0.039663	0.039663	0.039663	0.039663	0.039663	0.039663	0.039663	0.039663	0.039663	0.039663	0.039663	0.039663	0.039663	0.039663	0.039663	0.039663	0.039663	0.039663	0.039663	0.039663	0.039663	0.039663	0.039663	0.039663	0.039663	0.039663	0.039663	0.039663	0.039663	0.039663	0.039663	0.039663	0.039663	0.039663	0.039663	0.039663	0.039663	0.039663	0.039663	0.039663
0.031246	0.031246	0.031246	0.031246	0.031246	0.031246	0.031246	0.031246	0.031246	0.031246	0.031246	0.031246	0.031246	0.031246	0.031246	0.031246	0.031246	0.031246	0.031246	0.031246	0.031246	0.031246	0.031246	0.031246	0.031246	0.031246	0.031246	0.031246	0.031246	0.031246	0.031246	0.031246	0.031246	0.031246	0.031246	0.031246	0.031246	0.031246	0.031246	0.031246	0.031246	0.031246	0.031246	0.031246	0.031246	0.031246	0.031246	0.031246	0.031246	0.031246
0.0127753	0.0127753	0.0127753	0.0127753	0.0127753	0.0127753	0.0127753	0.0127753	0.0127753	0.0127753	0.0127753	0.0127753	0.0127753	0.0127753	0.0127753	0.0127753	0.0127753	0.0127753	0.0127753	0.0127753	0.0127753	0.0127753	0.0127753	0.0127753	0.0127753	0.0127753	0.0127753	0.0127753	0.0127753	0.0127753	0.0127753	0.0127753	0.0127753	0.0127753	0.0127753	0.0127753	0.0127753	0.0127753	0.0127753	0.0127753	0.0127753	0.0127753	0.0127753	0.0127753	0.0127753	0.0127753	0.0127753	0.0127753	0.0127753	0.0127753
0.0166927	0.0166927	0.0166927	0.0166927	0.0166927	0.0166927	0.0166927	0.0166927	0.0166927	0.0166927	0.0166927	0.0166927	0.0166927	0.0166927	0.0166927	0.0166927	0.0166927	0.0166927	0.0166927	0.0166927	0.0166927	0.0166927	0.0166927	0.0166927	0.0166927	0.0166927	0.0166927	0.0166927	0.0166927	0.0166927	0.0166927	0.0166927	0.0166927	0.0166927	0.0166927	0.0166927	0.0166927	0.0166927	0.0166927	0.0166927	0.0166927	0.0166927	0.0166927	0.0166927	0.0166927	0.0166927	0.0166927	0.0166927	0.0166927	0.0166927
0.0120767	0.0120767	0.0120767	0.0120767	0.0120767	0.0120767	0.0120767	0.0120767	0.0120767	0.0120767	0.0120767	0.0120767	0.0120767	0.0120767	0.0120767	0.0120767	0.0120767	0.0120767	0.0120767	0.0120767	0.0120767	0.0120767	0.0120767	0.0120767	0.0120767	0.0120767	0.0120767	0.0120767	0.0120767	0.0120767	0.0120767	0.0120767	0.0120767	0.0120767	0.0120767	0.0120767	0.0120767	0.0120767	0.0120767	0.0120767	0.0120767	0.0120767	0.0120767	0.0120767	0.0120767	0.0120767	0.0120767	0.0120767	0.0120767	0.0120767
0.0129521	0.0129521	0.0129521	0.0129521	0.0129521	0.0129521	0.0129521	0.0129521	0.0129521	0.0129521	0.0129521	0.0129521	0.0129521	0.0129521	0.0129521	0.0129521	0.0129521	0.0129521	0.0129521	0.0129521	0.0129521	0.0129521	0.0129521	0.0129521	0.0129521	0.0129521	0.0129521	0.0129521	0.0129521	0.0129521	0.0129521	0.0129521	0.0129521	0.0129521	0.0129521	0.0129521	0.0129521	0.0129521	0.0129521	0.0129521	0.0129521	0.0129521	0.0129521	0.0129521	0.0129521	0.0129521	0.0129521	0.0129521	0.0129521	0.0129521
0.0163881	0.0163881	0.0163881	0.0163881	0.0163881	0.0163881	0.0163881	0.0163881	0.0163881	0.0163881	0.0163881	0.0163881	0.0163881	0.0163881	0.0163881	0.0163881	0.0163881	0.0163881	0.0163881	0.0163881	0.0163881	0.0163881	0.0163881	0.0163881	0.0163881	0.0163881	0.0163881	0.0163881	0.0163881	0.0163881	0.0163881	0.0163881	0.0163881	0.0163881	0.0163881	0.0163881	0.0163881	0.0163881	0.0163881	0.0163881	0.0163881	0.0163881	0.0163881	0.0163881	0.0163881	0.0163881	0.0163881	0.0163881	0.0163881	0.0163881
0.013353	0.013353	0.013353	0.013353	0.013353	0.013353	0.013353	0.013353	0.013353	0.013353	0.013353	0.013353	0.013353	0.013353	0.013353	0.013353	0.013353	0.013353	0.013353	0.013353	0.013353	0.013353	0.013353	0.013353	0.013353	0.013353	0.013353	0.013353	0.013353	0.013353	0.013353	0.013353	0.013353	0.013353	0.013353	0.013353	0.013353	0.013353	0.013353	0.013353	0.013353	0.013353	0.013353	0.013353	0.013353	0.013353	0.013353	0.013353	0.013353	0.013353
0.0344138	0.0344138	0.0344138	0.0344138	0.0344138	0.0344138	0.0344138	0.0344138	0.0344138	0.0344138	0.0344138	0.0344138	0.0344138	0.0344138	0.0344138	0.0344138	0.0344138	0.0344138	0.0344138	0.0344138	0.0344138	0.0344138	0.0344138	0.0344138	0.0344138	0.0344138	0.0344138	0.0344138	0.0344138	0.0344138	0.0344138	0.0344138	0.0344138	0.0344138	0.0344138	0.0344138	0.0344138	0.0344138	0.0344138	0.0344138	0.0344138	0.0344138	0.0344138	0.0344138	0.0344138	0.0344138	0.0344138	0.0344138	0.0344138	0.0344138
0.027017	0.027017	0.027017	0.027017	0.027017	0.027017	0.027017	0.027017	0.027017	0.027017	0.027017	0.027017	0.027017	0.027017	0.027017	0.027017	0.027017	0.027017	0.027017	0.027017	0.027017	0.027017	0.027017	0.027017	0.027017	0.027017	0.027017	0.027017	0.027017	0.027017	0.027017	0.027017	0.027017	0.027017	0.027017	0.027017	0.027017	0.027017	0.027017	0.027017	0.027017	0.027017	0.027017	0.027017	0.027017	0.027017	0.027017	0.027017	0.027017	0.027017
0.0267099	0.0267099	0.0267099	0.0267099	0.0267099	0.0267099	0.0267099	0.0267099	0.0267099	0.0267099	0.0267099	0.0267099	0.0267099	0.0267099	0.0267099	0.0267099	0.0267099	0.0267099	0.0267099	0.0267099	0.0267099	0.0267099	0.0267099	0.0267099	0.0267099	0.0267099	0.0267099	0.0267099	0.0267099	0.0267099	0.0267099	0.0267099	0.0267099	0.0267099	0.0267099	0.0267099	0.0267099	0.0267099	0.0267099	0.0267099	0.0267099	0.0267099	0.0267099	0.0267099	0.0267099	0.0267099	0.0267099	0.0267099	0.0267099	0.0267099
0.0241445	0.0241445	0.0241445	0.0241445	0.0241445	0.0241445	0.0241445	0.0241445	0.0241445	0.0241445	0.0241445	0.0241445	0.0241445	0.0241445	0.0241445	0.0241445	0.0241445	0.0241445	0.0241445	0.0241445	0.0241445	0.0241445	0.0241445	0.0241445	0.0241445	0.0241445	0.0241445	0.0241445	0.0241445	0.0241445	0.0241445	0.0241445	0.0241445	0.0241445	0.0241445	0.0241445	0.0241445	0.0241445	0.0241445	0.0241445	0.0241445	0.0241445	0.0241445	0.0241445	0.0241445	0.0241445	0.0241445	0.0241445	0.0241445	0.0241445
0.0272731	0.0272731	0.0272731	0.0272731	0.0272731	0.0272731	0.0272731	0.0272731	0.0272731	0.0272731	0.0272731	0.0272731	0.0272731	0.0272731	0.0272731	0.0272731	0.0272731	0.0272731	0.0272731	0.0272731	0.0272731	0.0272731	0.0272731	0.0272731	0.0272731	0.0272731	0.0272731	0.0272731	0.0272731	0.0272731	0.0272731	0.0272731	0.0272731	0.0272731	0.0272731	0.0272731	0.0272731	0.0272731	0.0272731	0.0272731	0.0272731	0.0272731	0.0272731	0.0272731	0.0272731	0.0272731	0.0272731	0.0272731	0.0272731	0.0272731
0.0193516	0.0193516	0.0193516	0.0193516	0.0193516	0.0193516	0.0193516	0.0193516	0.0193516	0.0193516	0.0193516	0.0193516	0.0193516	0.0193516	0.0193517	0.0193517	0.0193517	0.0193517	0.0193517	0.0193517	0.0193517	0.0193517	0.0193517	0.0193517	0.0193517	0.0193517	0.0193517	0.0193517	0.0193517	0.0193517	0.0193517	0.0193517	0.0193517	0.0193517	0.0193517	0.0193517	0.0193517	0.0193517	0.0193517	0.0193517	0.0193517	0.0193517	0.0193517	0.0193517	0.0193517	0.0193517	0.0193517	0.0193517	0.0193517	0.0193517
0.0155311	0.0155311	0.0155311	0.0155311	0.0155311	0.0155311	0.0155311	0.0155311	0.0155311	0.0155311	0.0155311	0.0155311	0.0155311	0.0155311	0.0155311	0.0155311	0.0155311	0.0155311	0.0155311	0.0155311	0.0155311	0.0155311	0.0155311	0.0155311	0.0155311	0.0155311	0.0155311	0.0155311	0.0155311	0.0155311	0.0155311	0.0155311	0.0155311	0.0155311	0.0155311	0.0155311	0.0155311	0.0155311	0.0155311	0.0155311	0.0155311	0.0155311	0.0155311	0.0155311	0.0155311	0.0155311	0.0155311	0.0155311	0.0155311	0.0155311
0.0279341	0.0279341	0.0279341	0.0279341	0.0279341	0.0279341	0.0279341	0.0279341	0.0279341	0.0279341	0.0279341	0.0279341	0.0279341	0.0279341	0.0279341	0.0279341	0.0279341	0.0279341	0.0279341	0.0279341	0.0279341	0.0279341	0.0279341	0.0279341	0.0279341	0.0279341	0.0279341	0.0279341	0.0279341	0.0279341	0.0279341	0.0279341	0.0279341	0.0279341	0.0279341	0.0279341	0.0279341	0.0279341	0.0279341	0.0279341	0.0279341	0.0279341	0.0279341	0.0279341	0.0279341	0.0279341	0.0279341	0.0279341	0.0279341	0.0279341
0.0113956	0.0113956	0.0113956	0.0113956	0.0113956	0.0113956	0.0113956	0.0113956	0.0113956	0.0113956	0.0113956	0.0113956	0.0113956	0.0113956	0.0113956	0.0113956	0.0113956	0.0113956	0.0113956	0.0113956	0.0113956	0.0113956	0.0113956	0.0113956	0.0113956	0.0113956	0.0113956	0.0113956	0.0113956	0.0113956	0.0113956	0.0113956	0.0113956	0.0113956	0.0113956	0.0113956	0.0113956	0.0113956	0.0113956	0.0113956	0.0113956	0.0113956	0.0113956	0.0113956	0.0113956	0.0113956	0.0113956	0.0113956	0.0113956	0.0113956
0.0262268	0.0262268	0.0262268	0.0262268	0.0262268	0.0262268	0.0262268	0.0262268	0.0262268	0.0262268	0.0262268	0.0262268	0.0262268	0.0262268	0.0262268	0.0262268	0.0262268	0.0262268	0.0262268	0.0262268	0.0262268	0.0262268	0.0262268	0.0262268	0.0262268	0.0262268	0.0262268	0.0262268	0.0262268	0.0262268	0.0262268	0.0262268	0.0262268	0.0262268	0.0262268	0.0262268	0.0262268	0.0262268	0.0262268	0.0262268	0.0262268	0.0262268	0.0262268	0.0262268	0.0262268	0.0262268	0.0262268	0.0262268	0.0262268	0.0262268
0.0439305	0.0439305	0.0439305	0.0439305	0.0439305	0.0439305	0.0439305	0.0439305	0.0439305	0.0439305	0.0439305	0.0439305	0.0439305	0.0439305	0.0439305	0.0439305	0.0439305	0.0439305	0.0439305	0.0439305	0.0439305	0.0439305	0.0439305	0.0439305	0.0439305	0.0439305	0.0439305	0.0439305	0.0439305	0.0439305	0.0439305	0.0439305	0.0439305	0.0439305	0.0439305	0.0439305	0.0439305	0.0439305	0.0439305	0.0439305	0.0439305	0.0439305	0.0439305	0.0439305	0.0439305	0.0439305	0.0439305	0.0439305	0.0439305	0.0439305
0.0343592	0.0343592	0.0343592	0.0343592	0.0343592	0.0343592	0.0343592	0.0343592	0.0343592	0.0343592	0.0343592	0.0343592	0.0343592	0.0343592	0.0343592	0.0343592	0.0343592	0.0343592	0.0343592	0.0343592	0.0343592	0.0343592	0.0343592	0.0343592	0.0343592	0.0343592	0.0343592	0.0343592	0.0343592	0.0343592	0.0343592	0.0343592	0.0343592	0.0343592	0.0343592	0.0343592	0.0343592	0.0343592	0.0343592	0.0343592	0.0343592	0.0343592	0.0343592	0.0343592	0.0343592	0.0343592	0.0343592	0.0343592	0.0343592	0.0343592
0.0456205	0.0456205	0.0456205	0.0456205	0.0456205	0.0456205	0.0456205	0.0456205	0.0456205	0.0456205	0.0456205	0.0456205	0.0456205	0.0456205	0.0456205	0.0456205	0.0456205	0.0456205	0.0456205	0.0456205	0.0456205	0.0456205	0.0456205	0.0456205	0.0456205	0.0456205	0.0456205	0.0456205	0.0456205	0.0456205	0.0456205	0.0456205	0.0456205	0.0456205	0.0456205	0.0456205	0.0456205	0.0456205	0.0456205	0.0456205	0.0456205	0.0456205	0.0456205	0.0456205	0.0456205	0.0456205	0.0456205	0.0456205	0.0456205	0.0456205
0.0305489	0.0305489	0.0305489	0.0305489	0.0305489	0.0305489	0.0305489	0.0305489	0.0305489	0.0305489	0.0305489	0.0305489	0.0305489	0.0305489	0.0305489	0.0305489	0.0305489	0.0305489	0.0305489	0.0305489	0.0305489	0.0305489	0.0305489	0.0305489	0.0305489	0.0305489	0.0305489	0.0305489	0.0305489	0.0305489	0.0305489	0.0305489	0.0305489	0.0305489	0.0305489	0.0305489	0.0305489	0.0305489	0.0305489	0.0305489	0.0305489	0.0305489	0.0305489	0.0305489	0.0305489	0.0305489	0.0305489	0.0305489	0.0305489	0.0305489
0.0282936	0.0282936	0.0282936	0.0282936	0.0282936	0.0282936	0.0282936	0.0282936	0.0282936	0.0282936	0.0282936	0.0282936	0.0282936	0.0282936	0.0282936	0.0282936	0.0282936	0.0282936	0.0282936	0.0282936	0.0282936	0.0282936	0.0282936	0.0282936	0.0282936	0.0282936	0.0282936	0.0282936	0.0282936	0.0282936	0.0282936	0.0282936	0.0282936	0.0282936	0.0282936	0.0282936	0.0282936	0.0282936	0.0282936	0.0282936	0.0282936	0.0282936	0.0282936	0.0282936	0.0282936	0.0282936	0.0282936	0.0282936	0.0282936	0.0282936
0.0228246	0.0228246	0.0228246	0.0228246	0.0228246	0.0228246	0.0228246	0.0228246	0.0228246	0.0228246	0.0228246	0.0228246	0.0228246	0.0228246	0.0228246	0.0228246	0.0228246	0.0228246	0.0228246	0.0228246	0.0228246	0.0228246	0.0228246	0.0228246	0.0228246	0.0228246	0.0228246	0.0228246	0.0228246	0.0228246	0.0228246	0.0228246	0.0228246	0.0228246	0.0228246	0.0228246	0.0228246	0.0228246	0.0228246	0.0228246	0.0228246	0.0228246	0.0228246	0.0228246	0.0228246	0.0228246	0.0228246	0.0228246	0.0228246	0.0228246
0.0527234	0.0527234	0.0527234	0.0527234	0.0527234	0.0527234	0.0527234	0.0527234	0.0527234	0.0527234	0.0527234	0.0527234	0.0527234	0.0527234	0.0527234	0.0527234	0.0527234	0.0527234	0.0527234	0.0527234	0.0527234	0.0527234	0.0527234	0.0527234	0.0527234	0.0527234	0.0527234	0.0527234	0.0527234	0.0527234	0.0527234	0.0527234	0.0527234	0.0527234	0.0527234	0.0527234	0.0527234	0.0527234	0.0527234	0.0527234	0.0527234	0.0527234	0.0527234	0.0527234	0.0527234	0.0527234	0.0527234	0.0527234	0.0527234	0.0527234
0.0589116	0.0589116	0.0589116	0.0589116	0.0589116	0.0589116	0.0589116	0.0589116	0.0589116	0.0589116	0.0589116	0.0589116	0.0589116	0.0589116	0.0589116	0.0589116	0.0589116	0.0589116	0.0589116	0.0589116	0.0589116	0.0589116	0.0589116	0.0589116	0.0589116	0.0589116	0.0589116	0.0589116	0.0589116	0.0589116	0.0589116	0.0589116	0.0589116	0.0589116	0.0589116	0.0589116	0.0589116	0.0589116	0.0589116	0.0589116	0.0589116	0.0589116	0.0589116	0.0589116	0.0589116	0.0589116	0.0589116	0.0589116	0.0589116	0.0589116
0.0177095	0.0177095	0.0177095	0.0177095	0.0177095	0.0177095	0.0177095	0.0177095	0.0177095	0.0177095	0.0177095	0.0177095	0.0177095	0.0177095	0.0177095	0.0177095	0.0177095	0.0177095	0.0177095	0.0177095	0.0177095	0.0177095	0.0177095	0.0177095	0.0177095	0.0177095	0.0177095	0.0177095	0.0177095	0.0177095	0.0177095	0.0177095	0.0177095	0.0177095	0.0177095	0.0177095	0.0177095	0.0177095	0.0177095	0.0177095	0.0177095	0.0177095	0.0177095	0.0177095	0.0177095	0.0177095	0.0177095	0.0177095	0.0177095	0.0177095
0.0347672	0.0347672	0.0347672	0.0347672	0.0347672	0.0347672	0.0347672	0.0347672	0.0347672	0.0347672	0.0347672	0.0347672	0.0347672	0.0347672	0.0347672	0.0347672	0.0347672	0.0347672	0.0347672	0.0347672	0.0347672	0.0347672	0.0347672	0.0347672	0.0347672	0.0347672	0.0347672	0.0347672	0.0347672	0.0347672	0.0347672	0.0347672	0.0347672	0.0347672	0.0347672	0.0347672	0.0347672	0.0347672	0.0347672	0.0347672	0.0347672	0.0347672	0.0347672	0.0347672	0.0347672	0.0347672	0.0347672	0.0347672	0.0347672	0.0347672
0.00500505	0.00500505	0.00500505	0.00500505	0.00500505	0.00500505	0.00500505	0.00500505	0.00500505	0.00500505	0.00500505	0.00500505	0.00500505	0.00500505	0.00500505	0.00500506	0.00500506	0.00500506	0.00500506	0.00500506	0.00500506	0.00500506	0.00500507	0.00500507	0.00500507	0.00500507	0.00500507	0.00500507	0.00500507	0.00500507	0.00500507	0.00500507	0.00500507	0.00500507	0.00500507	0.00500507	0.00500507	0.00500507	0.00500507	0.00500507	0.00500507	0.00500507	0.00500507	0.00500507	0.00500507	0.00500507	0.00500507	0.00500507	0.00500507	0.00500507
0.0156981	0.0156981	0.0156981	0.0156981	0.0156981	0.0156981	0.0156981	0.0156981	0.0156981	0.0156981	0.0156981	0.0156981	0.0156981	0.0156981	0.0156981	0.0156981	0.0156981	0.0156981	0.0156981	0.0156981	0.0156981	0.0156981	0.0156981	0.0156981	0.0156981	0.0156981	0.0156981	0.0156981	0.0156981	0.0156981	0.0156981	0.0156981	0.0156981	0.0156981	0.0156981	0.0156981	0.0156981	0.0156981	0.0156981	0.0156981	0.0156981	0.0156981	0.0156981	0.0156981	0.0156981	0.0156981	0.0156981	0.0156981	0.0156981	0.0156981
0.0867501	0.0867501	0.0867501	0.0867501	0.0867501	0.0867501	0.0867501	0.0867501	0.0867501	0.0867501	0.0867501	0.0867501	0.0867501	0.0867501	0.0867501	0.0867501	0.0867501	0.0867501	0.0867501	0.0867501	0.0867501	0.0867501	0.0867501	0.0867501	0.0867501	0.0867501	0.0867501	0.0867501	0.0867501	0.0867501	0.0867501	0.0867501	0.0867501	0.0867501	0.0867501	0.0867501	0.0867501	0.0867501	0.0867501	0.0867501	0.0867501	0.0867501	0.0867501	0.0867501	0.0867501	0.0867501	0.0867501	0.0867501	0.0867501	0.0867501
0.0205763	0.0205763	0.0205763	0.0205763	0.0205763	0.0205763	0.0205763	0.0205763	0.0205763	0.0205763	0.0205763	0.0205763	0.0205763	0.0205763	0.0205763	0.0205763	0.0205763	0.0205763	0.0205763	0.0205763	0.0205763	0.0205763	0.0205763	0.0205763	0.0205763	0.0205763	0.0205763	0.0205763	0.0205763	0.0205763	0.0205763	0.0205763	0.0205763	0.0205763	0.0205763	0.0205763	0.0205763	0.0205763	0.0205763	0.0205763	0.0205763	0.0205763	0.0205763	0.0205763	0.0205763	0.0205763	0.0205763	0.0205763	0.0205763	0.0205763
0.0150078	0.0150078	0.0150078	0.0150078	0.0150078	0.0150078	0.0150078	0.0150078	0.0150078	0.0150078	0.0150078	0.0150078	0.0150078	0.0150078	0.0150078	0.0150078	0.0150078	0.0150078	0.0150078	0.0150078	0.0150078	0.0150078	0.0150078	0.0150078	0.0150078	0.0150078	0.0150078	0.0150078	0.0150078	0.0150078	0.0150078	0.0150078	0.0150078	0.0150078	0.0150078	0.0150078	0.0150078	0.0150078	0.0150078	0.0150078	0.0150078	0.0150078	0.0150078	0.0150078	0.0150078	0.0150078	0.0150078	0.0150078	0.0150078	0.0150078
0.0220542	0.0220542	0.0220542	0.0220542	0.0220542	0.0220542	0.0220542	0.0220542	0.0220542	0.0220542	0.0220542	0.0220542	0.0220542	0.0220542	0.0220542	0.0220542	0.0220542	0.0220542	0.0220542	0.0220542	0.0220542	0.0220542	0.0220542	0.0220542	0.0220542	0.0220542	0.0220542	0.0220542	0.0220542	0.0220542	0.0220542	0.0220542	0.0220542	0.0220542	0.0220542	0.0220542	0.0220542	0.0220542	0.0220542	0.0220542	0.0220542	0.0220542	0.0220542	0.0220542	0.0220542	0.0220542	0.0220542	0.0220542	0.0220542	0.0220542
0.00878572	0.00878572	0.00878572	0.00878572	0.00878572	0.00878572	0.00878572	0.00878572	0.00878573	0.00878574	0.00878575	0.00878578	0.00878581	0.00878586	0.00878592	0.00878599	0.00878606	0.00878615	0.00878624	0.00878633	0.00878643	0.00878652	0.00878661	0.00878669	0.00878676	0.00878682	0.00878687	0.00878691	0.00878693	0.00878694	0.00878694	0.00878692	0.0087869	0.00878687	0.00878683	0.00878679	0.00878674	0.00878669	0.00878664	0.0087866	0.00878655	0.00878652	0.00878649	0.00878647	0.00878645	0.00878644	0.00878644	0.00878644	0.00878645	0.00878647
0.0212812	0.0212812	0.0212812	0.0212812	0.0212812	0.0212812	0.0212812	0.0212812	0.0212812	0.0212812	0.0212812	0.0212812	0.0212812	0.0212812	0.0212812	0.0212812	0.0212812	0.0212812	0.0212812	0.0212812	0.0212812	0.0212812	0.0212812	0.0212812	0.0212812	0.0212812	0.0212812	0.0212812	0.0212812	0.0212812	0.0212812	0.0212812	0.0212812	0.0212812	0.0212812	0.0212812	0.0212812	0.0212812	0.0212812	0.0212812	0.0212812	0.0212812	0.0212812	0.0212812	0.0212812	0.0212812	0.0212812	0.0212812	0.0212812	0.0212812
0.00673815	0.00673815	0.00673815	0.00673815	0.00673815	0.00673815	0.00673815	0.00673815	0.00673815	0.00673815	0.00673815	0.00673815	0.00673815	0.00673815	0.00673815	0.00673815	0.00673815	0.00673815	0.00673815	0.00673815	0.00673815	0.00673816	0.00673816	0.00673816	0.00673816	0.00673816	0.00673816	0.00673816	0.00673816	0.00673816	0.00673817	0.00673817	0.00673817	0.00673817	0.00673817	0.00673817	0.00673817	0.00673817	0.00673817	0.00673817	0.00673817	0.00673816	0.00673816	0.00673816	0.00673816	0.00673816	0.00673816	0.00673816	0.00673816	0.00673816
0.0292034	0.0292034	0.0292034	0.0292034	0.0292034	0.0292034	0.0292034	0.0292034	0.0292034	0.0292034	0.0292034	0.0292034	0.0292034	0.0292034	0.0292034	0.0292034	0.0292034	0.0292034	0.0292034	0.0292034	0.0292034	0.0292034	0.0292034	0.0292034	0.0292034	0.0292034	0.0292034	0.0292034	0.0292034	0.0292034	0.0292034	0.0292034	0.0292034	0.0292034	0.0292034	0.0292034	0.0292034	0.0292034	0.0292034	0.0292034	0.0292034	0.0292034	0.0292034	0.0292034	0.0292034	0.0292034	0.0292034	0.0292034	0.0292034	0.0292034
0.00617005	0.00617005	0.00617005	0.00617005	0.00617005	0.00617005	0.00617005	0.00617006	0.00617006	0.00617006	0.00617007	0.00617008	0.00617009	0.00617011	0.00617013	0.00617016	0.00617019	0.00617022	0.00617026	0.0061703	0.00617033	0.00617037	0.00617041	0.00617044	0.00617047	0.00617049	0.00617051	0.00617052	0.00617053	0.00617054	0.00617054	0.00617053	0.00617052	0.00617051	0.0061705	0.00617049	0.00617048	0.00617047	0.00617046	0.00617045	0.00617045	0.00617044	0.00617044	0.00617044	0.00617045	0.00617045	0.00617046	0.00617046	0.00617047	0.00617048
0.0555066	0.0555066	0.0555066	0.0555066	0.0555066	0.0555066	0.0555066	0.0555066	0.0555066	0.0555066	0.0555066	0.0555066	0.0555066	0.0555066	0.0555066	0.0555066	0.0555066	0.0555066	0.0555066	0.0555066	0.0555066	0.0555066	0.0555066	0.0555066	0.0555066	0.0555066	0.0555066	0.0555066	0.0555066	0.0555066	0.0555066	0.0555066	0.0555066	0.0555066	0.0555066	0.0555066	0.0555066	0.0555066	0.0555066	0.0555066	0.0555066	0.0555066	0.0555066	0.0555066	0.0555066	0.0555066	0.0555066	0.0555066	0.0555066	0.0555066
0.0127886	0.0127886	0.0127886	0.0127886	0.0127886	0.0127886	0.0127886	0.0127886	0.0127886	0.0127886	0.0127886	0.0127886	0.0127886	0.0127886	0.0127886	0.0127886	0.0127886	0.0127886	0.0127886	0.0127886	0.0127886	0.0127886	0.0127886	0.0127886	0.0127886	0.0127886	0.0127886	0.0127886	0.0127886	0.0127886	0.0127886	0.0127886	0.0127886	0.0127886	0.0127886	0.0127886	0.0127886	0.0127886	0.0127886	0.0127886	0.0127886	0.0127886	0.0127886	0.0127886	0.0127886	0.0127886	0.0127886	0.0127886	0.0127886	0.0127886
0.0350127	0.0350127	0.0350127	0.0350127	0.0350127	0.0350127	0.0350127	0.0350127	0.0350127	0.0350127	0.0350127	0.0350127	0.0350127	0.0350127	0.0350127	0.0350127	0.0350127	0.0350127	0.0350127	0.0350127	0.0350127	0.0350127	0.0350127	0.0350127	0.0350127	0.0350127	0.0350127	0.0350127	0.0350127	0.0350127	0.0350127	0.0350127	0.0350127	0.0350127	0.0350127	0.0350127	0.0350127	0.0350127	0.0350127	0.0350127	0.0350127	0.0350127	0.0350127	0.0350127	0.0350127	0.0350127	0.0350127	0.0350127	0.0350127	0.0350127
0.00695355	0.00695355	0.00695355	0.00695355	0.00695355	0.00695355	0.00695355	0.00695355	0.00695355	0.00695355	0.00695355	0.00695355	0.00695355	0.00695355	0.00695356	0.00695356	0.00695356	0.00695357	0.00695357	0.00695358	0.00695358	0.00695359	0.0069536	0.0069536	0.00695361	0.00695361	0.00695362	0.00695362	0.00695363	0.00695363	0.00695363	0.00695363	0.00695363	0.00695363	0.00695363	0.00695363	0.00695363	0.00695363	0.00695363	0.00695363	0.00695363	0.00695362	0.00695362	0.00695362	0.00695362	0.00695362	0.00695362	0.00695362	0.00695362	0.00695363
[truncated: 47 more columns]

## Sheet: Sim_d2
0.0132313	0.0132313	0.0132313	0.0132313	0.0132313	0.0132313	0.0132313	0.0132313	0.0132313	0.0132313	0.0132313	0.0132313	0.0132313	0.0132313	0.0132313	0.0132313	0.0132313	0.0132313	0.0132313	0.0132313	0.0132313	0.0132313	0.0132313	0.0132313	0.0132313	0.0132313	0.0132313	0.0132313	0.0132313	0.0132313	0.0132313	0.0132313	0.0132313	0.0132313	0.0132313	0.0132313	0.0132313	0.0132313	0.0132313	0.0132313	0.0132313	0.0132313	0.0132313	0.0132313	0.0132313	0.0132313	0.0132313	0.0132313	0.0132313	0.0132313
0.0274027	0.0274027	0.0274027	0.0274027	0.0274027	0.0274027	0.0274027	0.0274027	0.0274027	0.0274027	0.0274027	0.0274027	0.0274027	0.0274027	0.0274027	0.0274027	0.0274027	0.0274027	0.0274027	0.0274027	0.0274027	0.0274027	0.0274027	0.0274027	0.0274027	0.0274027	0.0274027	0.0274027	0.0274027	0.0274027	0.0274027	0.0274027	0.0274027	0.0274027	0.0274027	0.0274027	0.0274027	0.0274027	0.0274027	0.0274027	0.0274027	0.0274027	0.0274027	0.0274027	0.0274027	0.0274027	0.0274027	0.0274027	0.0274027	0.0274027
0.068011	0.068011	0.068011	0.068011	0.068011	0.068011	0.068011	0.068011	0.068011	0.068011	0.068011	0.068011	0.068011	0.068011	0.068011	0.068011	0.068011	0.068011	0.068011	0.068011	0.068011	0.068011	0.068011	0.068011	0.068011	0.068011	0.068011	0.068011	0.068011	0.068011	0.068011	0.068011	0.068011	0.068011	0.068011	0.068011	0.068011	0.068011	0.068011	0.068011	0.068011	0.068011	0.068011	0.068011	0.068011	0.068011	0.068011	0.068011	0.068011	0.068011
0.0368043	0.0368043	0.0368043	0.0368043	0.0368043	0.0368043	0.0368043	0.0368043	0.0368043	0.0368043	0.0368043	0.0368043	0.0368043	0.0368043	0.0368043	0.0368043	0.0368043	0.0368043	0.0368043	0.0368043	0.0368043	0.0368043	0.0368043	0.0368043	0.0368043	0.0368043	0.0368043	0.0368043	0.0368043	0.0368043	0.0368043	0.0368043	0.0368043	0.0368043	0.0368043	0.0368043	0.0368043	0.0368043	0.0368043	0.0368043	0.0368043	0.0368043	0.0368043	0.0368043	0.0368043	0.0368043	0.0368043	0.0368043	0.0368043	0.0368043
0.029244	0.029244	0.029244	0.029244	0.029244	0.029244	0.029244	0.029244	0.029244	0.029244	0.029244	0.029244	0.029244	0.029244	0.029244	0.029244	0.029244	0.029244	0.029244	0.029244	0.029244	0.029244	0.029244	0.029244	0.029244	0.029244	0.029244	0.029244	0.029244	0.029244	0.029244	0.029244	0.029244	0.029244	0.029244	0.029244	0.029244	0.029244	0.029244	0.029244	0.029244	0.029244	0.029244	0.029244	0.029244	0.029244	0.029244	0.029244	0.029244	0.029244
0.0309051	0.0309051	0.0309051	0.0309051	0.0309051	0.0309051	0.0309051	0.0309051	0.0309051	0.0309051	0.0309051	0.0309051	0.0309051	0.0309051	0.0309051	0.0309051	0.0309051	0.0309051	0.0309051	0.0309051	0.0309051	0.0309051	0.0309051	0.0309051	0.0309051	0.0309051	0.0309051	0.0309051	0.0309051	0.0309051	0.0309051	0.0309051	0.0309051	0.0309051	0.0309051	0.0309051	0.0309051	0.0309051	0.0309051	0.0309051	0.0309051	0.0309051	0.0309051	0.0309051	0.0309051	0.0309051	0.0309051	0.0309051	0.0309051	0.0309051
0.0291204	0.0291204	0.0291204	0.0291204	0.0291204	0.0291204	0.0291204	0.0291204	0.0291204	0.0291204	0.0291204	0.0291204	0.0291204	0.0291204	0.0291204	0.0291204	0.0291204	0.0291204	0.0291204	0.0291204	0.0291204	0.0291204	0.0291204	0.0291204	0.0291204	0.0291204	0.0291204	0.0291204	0.0291204	0.0291204	0.0291204	0.0291204	0.0291204	0.0291204	0.0291204	0.0291204	0.0291204	0.0291204	0.0291204	0.0291204	0.0291204	0.0291204	0.0291204	0.0291204	0.0291204	0.0291204	0.0291204	0.0291204	0.0291204	0.0291204
0.0212375	0.0212375	0.0212375	0.0212375	0.0212375	0.0212375	0.0212375	0.0212375	0.0212375	0.0212375	0.0212375	0.0212375	0.0212375	0.0212375	0.0212375	0.0212375	0.0212375	0.0212375	0.0212375	0.0212375	0.0212375	0.0212375	0.0212375	0.0212375	0.0212375	0.0212375	0.0212375	0.0212375	0.0212375	0.0212375	0.0212375	0.0212375	0.0212375	0.0212375	0.0212375	0.0212375	0.0212375	0.0212375	0.0212375	0.0212375	0.0212375	0.0212375	0.0212375	0.0212375	0.0212375	0.0212375	0.0212375	0.0212375	0.0212375	0.0212375
0.0134108	0.0134108	0.0134108	0.0134108	0.0134108	0.0134108	0.0134108	0.0134108	0.0134108	0.0134108	0.0134108	0.0134108	0.0134108	0.0134108	0.0134108	0.0134108	0.0134108	0.0134108	0.0134108	0.0134108	0.0134108	0.0134108	0.0134108	0.0134108	0.0134108	0.0134108	0.0134108	0.0134108	0.0134108	0.0134108	0.0134108	0.0134108	0.0134108	0.0134108	0.0134108	0.0134108	0.0134108	0.0134108	0.0134108	0.0134108	0.0134108	0.0134108	0.0134108	0.0134108	0.0134108	0.0134108	0.0134108	0.0134108	0.0134108	0.0134108
0.0139683	0.0139683	0.0139683	0.0139683	0.0139683	0.0139683	0.0139683	0.0139683	0.0139683	0.0139683	0.0139683	0.0139683	0.0139683	0.0139683	0.0139683	0.0139683	0.0139683	0.0139683	0.0139683	0.0139683	0.0139683	0.0139683	0.0139683	0.0139683	0.0139683	0.0139683	0.0139683	0.0139683	0.0139683	0.0139683	0.0139684	0.0139684	0.0139684	0.0139684	0.0139684	0.0139684	0.0139684	0.0139684	0.0139684	0.0139684	0.0139684	0.0139684	0.0139684	0.0139684	0.0139684	0.0139684	0.0139684	0.0139684	0.0139684	0.0139684
0.0329973	0.0329973	0.0329973	0.0329973	0.0329973	0.0329973	0.0329973	0.0329973	0.0329973	0.0329973	0.0329973	0.0329973	0.0329973	0.0329973	0.0329973	0.0329973	0.0329973	0.0329973	0.0329973	0.0329973	0.0329973	0.0329973	0.0329973	0.0329973	0.0329973	0.0329973	0.0329973	0.0329973	0.0329973	0.0329973	0.0329973	0.0329973	0.0329973	0.0329973	0.0329973	0.0329973	0.0329973	0.0329973	0.0329973	0.0329973	0.0329973	0.0329973	0.0329973	0.0329973	0.0329973	0.0329973	0.0329973	0.0329973	0.0329973	0.0329973
0.00677929	0.00677929	0.00677929	0.00677929	0.00677929	0.00677929	0.00677929	0.00677929	0.0067793	0.0067793	0.0067793	0.00677931	0.00677933	0.00677934	0.00677936	0.00677939	0.00677942	0.00677945	0.00677949	0.00677954	0.00677958	0.00677963	0.00677967	0.00677972	0.00677976	0.0067798	0.00677983	0.00677986	0.00677989	0.00677991	0.00677993	0.00677993	0.00677994	0.00677995	0.00677994	0.00677994	0.00677993	0.00677993	0.00677992	0.00677991	0.0067799	0.0067799	0.00677989	0.00677989	0.00677988	0.00677988	0.00677988	0.00677989	0.00677989	0.00677989
0.0137792	0.0137792	0.0137792	0.0137792	0.0137792	0.0137792	0.0137792	0.0137792	0.0137792	0.0137792	0.0137792	0.0137792	0.0137792	0.0137792	0.0137792	0.0137792	0.0137792	0.0137792	0.0137792	0.0137792	0.0137792	0.0137792	0.0137792	0.0137792	0.0137792	0.0137792	0.0137792	0.0137792	0.0137792	0.0137792	0.0137792	0.0137792	0.0137792	0.0137792	0.0137792	0.0137792	0.0137792	0.0137792	0.0137792	0.0137792	0.0137792	0.0137792	0.0137792	0.0137792	0.0137792	0.0137792	0.0137792	0.0137792	0.0137792	0.0137792
0.018965	0.018965	0.018965	0.018965	0.018965	0.018965	0.018965	0.018965	0.018965	0.018965	0.018965	0.018965	0.018965	0.018965	0.018965	0.018965	0.018965	0.018965	0.018965	0.018965	0.018965	0.018965	0.018965	0.018965	0.018965	0.018965	0.018965	0.018965	0.018965	0.018965	0.018965	0.018965	0.018965	0.018965	0.018965	0.018965	0.018965	0.018965	0.018965	0.018965	0.018965	0.018965	0.018965	0.018965	0.018965	0.018965	0.018965	0.018965	0.018965	0.018965
0.0124989	0.0124989	0.0124989	0.0124989	0.0124989	0.0124989	0.0124989	0.0124989	0.0124989	0.0124989	0.0124989	0.0124989	0.0124989	0.0124989	0.0124989	0.0124989	0.0124989	0.0124989	0.0124989	0.0124989	0.0124989	0.0124989	0.0124989	0.0124989	0.0124989	0.0124989	0.0124989	0.0124989	0.0124989	0.0124989	0.0124989	0.0124989	0.0124989	0.0124989	0.0124989	0.0124989	0.0124989	0.0124989	0.0124989	0.0124989	0.0124989	0.0124989	0.0124989	0.0124989	0.0124989	0.0124989	0.0124989	0.0124989	0.0124989	0.0124989
0.00799617	0.00799617	0.00799617	0.00799617	0.00799617	0.00799617	0.00799617	0.0079962	0.00799624	0.00799632	0.00799647	0.00799669	0.00799699	0.00799739	0.00799794	0.00799856	0.00799929	0.00800013	0.00800101	0.00800195	0.00800289	0.0080038	0.00800467	0.00800542	0.0080061	0.0080066	0.00800697	0.00800723	0.00800725	0.00800719	0.00800701	0.00800669	0.00800634	0.00800595	0.00800553	0.00800515	0.0080048	0.00800454	0.00800432	0.00800426	0.00800424	0.00800435	0.00800453	0.00800477	0.00800508	0.0080054	0.00800573	0.00800606	0.00800632	0.00800657
0.0339605	0.0339605	0.0339605	0.0339605	0.0339605	0.0339605	0.0339605	0.0339605	0.0339605	0.0339605	0.0339605	0.0339605	0.0339605	0.0339605	0.0339605	0.0339605	0.0339605	0.0339605	0.0339605	0.0339605	0.0339605	0.0339605	0.0339605	0.0339605	0.0339605	0.0339605	0.0339605	0.0339605	0.0339605	0.0339605	0.0339605	0.0339605	0.0339605	0.0339605	0.0339605	0.0339605	0.0339605	0.0339605	0.0339605	0.0339605	0.0339605	0.0339605	0.0339605	0.0339605	0.0339605	0.0339605	0.0339605	0.0339605	0.0339605	0.0339605
0.00879975	0.00879975	0.00879975	0.00879975	0.00879975	0.00879975	0.00879975	0.00879975	0.00879975	0.00879976	0.00879976	0.00879976	0.00879977	0.00879977	0.00879978	0.00879979	0.00879981	0.00879982	0.00879984	0.00879986	0.00879988	0.0087999	0.00879992	0.00879994	0.00879996	0.00879998	0.0088	0.00880002	0.00880004	0.00880006	0.00880007	0.00880008	0.0088001	0.00880011	0.00880011	0.00880012	0.00880013	0.00880013	0.00880013	0.00880014	0.00880014	0.00880014	0.00880014	0.00880014	0.00880014	0.00880013	0.00880013	0.00880013	0.00880013	0.00880013
0.0144056	0.0144056	0.0144056	0.0144056	0.0144056	0.0144056	0.0144056	0.0144056	0.0144056	0.0144056	0.0144056	0.0144056	0.0144056	0.0144056	0.0144056	0.0144056	0.0144056	0.0144056	0.0144056	0.0144056	0.0144056	0.0144056	0.0144056	0.0144056	0.0144056	0.0144056	0.0144056	0.0144056	0.0144056	0.0144056	0.0144056	0.0144056	0.0144056	0.0144056	0.0144056	0.0144056	0.0144056	0.0144056	0.0144056	0.0144056	0.0144056	0.0144056	0.0144056	0.0144056	0.0144056	0.0144056	0.0144056	0.0144056	0.0144056	0.0144056
0.01264	0.01264	0.01264	0.01264	0.01264	0.01264	0.01264	0.01264	0.01264	0.01264	0.01264	0.01264	0.01264	0.01264	0.01264	0.01264	0.01264	0.01264	0.01264	0.01264	0.0126401	0.0126401	0.0126401	0.0126401	0.0126401	0.0126402	0.0126402	0.0126402	0.0126402	0.0126402	0.0126402	0.0126403	0.0126403	0.0126403	0.0126403	0.0126403	0.0126403	0.0126403	0.0126404	0.0126404	0.0126404	0.0126404	0.0126404	0.0126404	0.0126404	0.0126404	0.0126404	0.0126404	0.0126404	0.0126404
0.0335995	0.0335995	0.0335995	0.0335995	0.0335995	0.0335995	0.0335995	0.0335995	0.0335995	0.0335995	0.0335995	0.0335995	0.0335995	0.0335995	0.0335995	0.0335995	0.0335995	0.0335995	0.0335995	0.0335995	0.0335995	0.0335995	0.0335995	0.0335995	0.0335995	0.0335995	0.0335995	0.0335995	0.0335995	0.0335995	0.0335995	0.0335995	0.0335995	0.0335995	0.0335995	0.0335995	0.0335995	0.0335995	0.0335995	0.0335995	0.0335995	0.0335995	0.0335995	0.0335995	0.0335995	0.0335995	0.0335995	0.0335995	0.0335995	0.0335995
0.0565673	0.0565673	0.0565673	0.0565673	0.0565673	0.0565673	0.0565673	0.0565673	0.0565673	0.0565673	0.0565673	0.0565673	0.0565673	0.0565673	0.0565673	0.0565673	0.0565673	0.0565673	0.0565673	0.0565673	0.0565673	0.0565673	0.0565673	0.0565673	0.0565673	0.0565673	0.0565673	0.0565673	0.0565673	0.0565673	0.0565673	0.0565673	0.0565673	0.0565673	0.0565673	0.0565673	0.0565673	0.0565673	0.0565673	0.0565673	0.0565673	0.0565673	0.0565673	0.0565673	0.0565673	0.0565673	0.0565673	0.0565673	0.0565673	0.0565673
0.0260025	0.0260025	0.0260025	0.0260025	0.0260025	0.0260025	0.0260025	0.0260025	0.0260025	0.0260025	0.0260025	0.0260025	0.0260025	0.0260025	0.0260025	0.0260025	0.0260025	0.0260025	0.0260025	0.0260025	0.0260025	0.0260025	0.0260025	0.0260025	0.0260025	0.0260025	0.0260025	0.0260025	0.0260025	0.0260025	0.0260025	0.0260025	0.0260025	0.0260025	0.0260025	0.0260025	0.0260025	0.0260025	0.0260025	0.0260025	0.0260025	0.0260025	0.0260025	0.0260025	0.0260025	0.0260025	0.0260025	0.0260025	0.0260025	0.0260025
0.0340968	0.0340968	0.0340968	0.0340968	0.0340968	0.0340968	0.0340968	0.0340968	0.0340968	0.0340968	0.0340968	0.0340968	0.0340968	0.0340968	0.0340968	0.0340968	0.0340968	0.0340968	0.0340968	0.0340969	0.0340969	0.0340969	0.0340969	0.0340969	0.0340969	0.0340969	0.034097	0.034097	0.034097	0.034097	0.034097	0.034097	0.034097	0.0340971	0.0340971	0.0340971	0.0340971	0.0340971	0.0340971	0.0340971	0.0340971	0.0340971	0.0340971	0.0340972	0.0340972	0.0340972	0.0340972	0.0340972	0.0340972	0.0340972
0.0123307	0.0123307	0.0123307	0.0123307	0.0123307	0.0123307	0.0123307	0.0123307	0.0123307	0.0123307	0.0123307	0.0123308	0.0123308	0.0123309	0.0123309	0.012331	0.0123311	0.0123313	0.0123314	0.0123316	0.0123317	0.0123319	0.012332	0.0123322	0.0123324	0.0123326	0.0123327	0.0123329	0.0123331	0.0123332	0.0123334	0.0123335	0.0123336	0.0123338	0.0123339	0.012334	0.0123341	0.0123342	0.0123342	0.0123343	0.0123344	0.0123344	0.0123345	0.0123345	0.0123346	0.0123346	0.0123346	0.0123346	0.0123346	0.0123347
0.0324936	0.0324936	0.0324936	0.0324936	0.0324936	0.0324936	0.0324936	0.0324936	0.0324936	0.0324936	0.0324936	0.0324936	0.0324936	0.0324936	0.0324936	0.0324936	0.0324936	0.0324936	0.0324936	0.0324936	0.0324936	0.0324936	0.0324936	0.0324937	0.0324937	0.0324937	0.0324937	0.0324937	0.0324937	0.0324937	0.0324938	0.0324938	0.0324938	0.0324938	0.0324938	0.0324938	0.0324938	0.0324938	0.0324938	0.0324938	0.0324938	0.0324939	0.0324939	0.0324939	0.0324939	0.0324939	0.0324939	0.0324939	0.0324939	0.0324939
0.0214503	0.0214503	0.0214503	0.0214503	0.0214503	0.0214503	0.0214503	0.0214503	0.0214503	0.0214503	0.0214503	0.0214503	0.0214503	0.0214503	0.0214503	0.0214503	0.0214503	0.0214503	0.0214503	0.0214503	0.0214503	0.0214503	0.0214503	0.0214503	0.0214503	0.0214503	0.0214503	0.0214503	0.0214503	0.0214503	0.0214503	0.0214503	0.0214503	0.0214503	0.0214503	0.0214503	0.0214503	0.0214503	0.0214503	0.0214503	0.0214503	0.0214503	0.0214503	0.0214503	0.0214503	0.0214503	0.0214503	0.0214503	0.0214503	0.0214503
0.00871785	0.00871785	0.00871785	0.00871785	0.00871785	0.00871785	0.00871785	0.00871785	0.00871785	0.00871787	0.00871789	0.00871791	0.00871796	0.00871801	0.00871808	0.00871817	0.00871827	0.00871839	0.00871852	0.00871866	0.00871882	0.00871897	0.00871914	0.0087193	0.00871946	0.00871962	0.00871977	0.00871992	0.00872005	0.00872017	0.00872029	0.00872038	0.00872047	0.00872055	0.00872061	0.00872066	0.00872071	0.00872073	0.00872076	0.00872078	0.00872078	0.00872078	0.00872078	0.00872077	0.00872076	0.00872075	0.00872074	0.00872072	0.0087207	0.00872068
0.0126054	0.0126054	0.0126054	0.0126054	0.0126054	0.0126054	0.0126054	0.0126054	0.0126054	0.0126054	0.0126054	0.0126054	0.0126054	0.0126054	0.0126054	0.0126054	0.0126054	0.0126054	0.0126054	0.0126054	0.0126054	0.0126054	0.0126054	0.0126054	0.0126054	0.0126054	0.0126054	0.0126054	0.0126054	0.0126054	0.0126054	0.0126054	0.0126054	0.0126054	0.0126054	0.0126054	0.0126054	0.0126054	0.0126054	0.0126054	0.0126054	0.0126054	0.0126054	0.0126054	0.0126054	0.0126054	0.0126054	0.0126054	0.0126054	0.0126054
0.0202604	0.0202604	0.0202604	0.0202604	0.0202604	0.0202604	0.0202604	0.0202604	0.0202604	0.0202604	0.0202604	0.0202604	0.0202604	0.0202604	0.0202604	0.0202604	0.0202604	0.0202604	0.0202604	0.0202604	0.0202604	0.0202604	0.0202604	0.0202604	0.0202604	0.0202604	0.0202604	0.0202604	0.0202604	0.0202604	0.0202604	0.0202604	0.0202604	0.0202604	0.0202604	0.0202604	0.0202604	0.0202604	0.0202604	0.0202604	0.0202604	0.0202604	0.0202604	0.0202604	0.0202604	0.0202604	0.0202604	0.0202604	0.0202604	0.0202604
0.0166381	0.0166381	0.0166381	0.0166381	0.0166381	0.0166381	0.0166381	0.0166381	0.0166381	0.0166381	0.0166381	0.0166381	0.0166381	0.0166381	0.0166381	0.0166381	0.0166381	0.0166381	0.0166381	0.0166381	0.0166381	0.0166381	0.0166381	0.0166381	0.0166381	0.0166381	0.0166381	0.0166381	0.0166381	0.0166381	0.0166381	0.0166381	0.0166381	0.0166381	0.0166381	0.0166381	0.0166381	0.0166381	0.0166381	0.0166381	0.0166381	0.0166381	0.0166381	0.0166381	0.0166381	0.0166381	0.0166381	0.0166381	0.0166381	0.0166381
0.0136081	0.0136081	0.0136081	0.0136081	0.0136081	0.0136081	0.0136081	0.0136081	0.0136081	0.0136081	0.0136081	0.0136081	0.0136081	0.0136081	0.0136081	0.0136081	0.0136081	0.0136081	0.0136081	0.0136081	0.0136081	0.0136081	0.0136082	0.0136082	0.0136082	0.0136082	0.0136082	0.0136082	0.0136082	0.0136082	0.0136082	0.0136082	0.0136082	0.0136082	0.0136082	0.0136082	0.0136082	0.0136082	0.0136082	0.0136082	0.0136082	0.0136082	0.0136082	0.0136082	0.0136082	0.0136082	0.0136082	0.0136082	0.0136082	0.0136082
0.01264	0.01264	0.01264	0.01264	0.01264	0.01264	0.01264	0.01264	0.01264	0.01264	0.01264	0.01264	0.01264	0.01264	0.01264	0.01264	0.01264	0.01264	0.01264	0.01264	0.0126401	0.0126401	0.0126401	0.0126401	0.0126401	0.0126402	0.0126402	0.0126402	0.0126402	0.0126402	0.0126402	0.0126403	0.0126403	0.0126403	0.0126403	0.0126403	0.0126403	0.0126403	0.0126404	0.0126404	0.0126404	0.0126404	0.0126404	0.0126404	0.0126404	0.0126404	0.0126404	0.0126404	0.0126404	0.0126404
0.0570421	0.0570421	0.0570421	0.0570421	0.0570421	0.0570421	0.0570421	0.0570421	0.0570421	0.0570421	0.0570421	0.0570421	0.0570421	0.0570421	0.0570421	0.0570421	0.0570421	0.0570421	0.0570421	0.0570421	0.0570421	0.0570421	0.0570421	0.0570421	0.0570421	0.0570421	0.0570421	0.0570421	0.0570421	0.0570421	0.0570421	0.0570421	0.0570421	0.0570421	0.0570421	0.0570421	0.0570421	0.0570421	0.0570421	0.0570421	0.0570421	0.0570421	0.0570421	0.0570421	0.0570421	0.0570421	0.0570421	0.0570421	0.0570421	0.0570421
0.0328277	0.0328277	0.0328277	0.0328277	0.0328277	0.0328277	0.0328277	0.0328277	0.0328277	0.0328277	0.0328277	0.0328277	0.0328277	0.0328277	0.0328277	0.0328277	0.0328277	0.0328277	0.0328277	0.0328277	0.0328277	0.0328277	0.0328277	0.0328277	0.0328277	0.0328277	0.0328277	0.0328277	0.0328277	0.0328277	0.0328277	0.0328277	0.0328277	0.0328277	0.0328277	0.0328277	0.0328277	0.0328277	0.0328277	0.0328277	0.0328277	0.0328277	0.0328277	0.0328277	0.0328277	0.0328277	0.0328277	0.0328277	0.0328277	0.0328277
0.0428758	0.0428758	0.0428758	0.0428758	0.0428758	0.0428758	0.0428758	0.0428758	0.0428758	0.0428758	0.0428758	0.0428758	0.0428758	0.0428758	0.0428758	0.0428758	0.0428758	0.0428758	0.0428758	0.0428758	0.0428758	0.0428758	0.0428758	0.0428758	0.0428758	0.0428758	0.0428758	0.0428758	0.0428758	0.0428758	0.0428758	0.0428758	0.0428758	0.0428758	0.0428758	0.0428758	0.0428758	0.0428758	0.0428758	0.0428758	0.0428758	0.0428758	0.0428758	0.0428758	0.0428758	0.0428758	0.0428758	0.0428758	0.0428758	0.0428758
0.0174744	0.0174744	0.0174744	0.0174744	0.0174744	0.0174744	0.0174744	0.0174744	0.0174744	0.0174744	0.0174744	0.0174744	0.0174744	0.0174744	0.0174745	0.0174745	0.0174745	0.0174745	0.0174746	0.0174746	0.0174746	0.0174747	0.0174747	0.0174748	0.0174748	0.0174749	0.0174749	0.0174749	0.017475	0.017475	0.0174751	0.0174751	0.0174751	0.0174752	0.0174752	0.0174752	0.0174753	0.0174753	0.0174753	0.0174753	0.0174753	0.0174754	0.0174754	0.0174754	0.0174754	0.0174754	0.0174754	0.0174754	0.0174754	0.0174754
0.0126106	0.0126106	0.0126106	0.0126106	0.0126106	0.0126106	0.0126106	0.0126106	0.0126106	0.0126106	0.0126106	0.0126106	0.0126106	0.0126106	0.0126106	0.0126106	0.0126106	0.0126106	0.0126106	0.0126106	0.0126106	0.0126106	0.0126106	0.0126106	0.0126106	0.0126106	0.0126106	0.0126106	0.0126106	0.0126106	0.0126106	0.0126106	0.0126106	0.0126106	0.0126106	0.0126106	0.0126106	0.0126106	0.0126106	0.0126106	0.0126106	0.0126106	0.0126106	0.0126106	0.0126106	0.0126106	0.0126106	0.0126106	0.0126106	0.0126106
0.0173939	0.0173939	0.0173939	0.0173939	0.0173939	0.0173939	0.0173939	0.0173939	0.0173939	0.0173939	0.0173939	0.0173939	0.0173939	0.0173939	0.0173939	0.0173939	0.0173939	0.0173939	0.0173939	0.0173939	0.0173939	0.0173939	0.0173939	0.0173939	0.0173939	0.0173939	0.0173939	0.0173939	0.0173939	0.0173939	0.0173939	0.0173939	0.017394	0.017394	0.017394	0.017394	0.017394	0.017394	0.017394	0.017394	0.017394	0.017394	0.017394	0.017394	0.017394	0.017394	0.017394	0.017394	0.017394	0.017394
0.00997229	0.00997229	0.00997229	0.00997229	0.00997229	0.00997229	0.00997229	0.00997229	0.0099723	0.0099723	0.0099723	0.0099723	0.00997231	0.00997232	0.00997233	0.00997234	0.00997236	0.00997237	0.00997239	0.00997241	0.00997244	0.00997246	0.00997249	0.00997251	0.00997254	0.00997256	0.00997259	0.00997261	0.00997263	0.00997265	0.00997267	0.00997269	0.0099727	0.00997272	0.00997273	0.00997274	0.00997275	0.00997276	0.00997276	0.00997277	0.00997277	0.00997277	0.00997278	0.00997278	0.00997278	0.00997278	0.00997277	0.00997277	0.00997277	0.00997277
0.0145746	0.0145746	0.0145746	0.0145746	0.0145746	0.0145746	0.0145746	0.0145746	0.0145746	0.0145746	0.0145746	0.0145746	0.0145746	0.0145746	0.0145746	0.0145746	0.0145746	0.0145746	0.0145746	0.0145746	0.0145746	0.0145746	0.0145746	0.0145746	0.0145746	0.0145746	0.0145746	0.0145746	0.0145746	0.0145746	0.0145746	0.0145746	0.0145746	0.0145746	0.0145746	0.0145746	0.0145746	0.0145746	0.0145746	0.0145746	0.0145746	0.0145746	0.0145746	0.0145746	0.0145746	0.0145746	0.0145746	0.0145746	0.0145746	0.0145747
0.0664251	0.0664251	0.0664251	0.0664251	0.0664251	0.0664251	0.0664251	0.0664251	0.0664251	0.0664251	0.0664251	0.0664251	0.0664251	0.0664251	0.0664251	0.0664251	0.0664251	0.0664251	0.0664251	0.0664251	0.0664251	0.0664251	0.0664251	0.0664251	0.0664251	0.0664251	0.0664251	0.0664251	0.0664251	0.0664251	0.0664251	0.0664251	0.0664251	0.0664251	0.0664251	0.0664251	0.0664251	0.0664251	0.0664251	0.0664251	0.0664251	0.0664251	0.0664251	0.0664251	0.0664251	0.0664251	0.0664251	0.0664251	0.0664251	0.0664251
0.0447455	0.0447455	0.0447455	0.0447455	0.0447455	0.0447455	0.0447455	0.0447455	0.0447455	0.0447455	0.0447455	0.0447455	0.0447455	0.0447455	0.0447455	0.0447455	0.0447455	0.0447455	0.0447455	0.0447455	0.0447455	0.0447455	0.0447455	0.0447455	0.0447455	0.0447455	0.0447455	0.0447455	0.0447455	0.0447455	0.0447455	0.0447455	0.0447455	0.0447455	0.0447455	0.0447455	0.0447455	0.0447455	0.0447455	0.0447455	0.0447455	0.0447455	0.0447455	0.0447455	0.0447455	0.0447455	0.0447455	0.0447455	0.0447455	0.0447455
0.0134325	0.0134325	0.0134325	0.0134325	0.0134325	0.0134325	0.0134325	0.0134325	0.0134325	0.0134325	0.0134325	0.0134325	0.0134325	0.0134325	0.0134325	0.0134325	0.0134325	0.0134325	0.0134325	0.0134325	0.0134325	0.0134325	0.0134325	0.0134325	0.0134325	0.0134325	0.0134325	0.0134325	0.0134325	0.0134325	0.0134325	0.0134325	0.0134325	0.0134325	0.0134325	0.0134325	0.0134325	0.0134325	0.0134325	0.0134325	0.0134325	0.0134325	0.0134325	0.0134325	0.0134325	0.0134325	0.0134325	0.0134325	0.0134325	0.0134325
0.023184	0.023184	0.023184	0.023184	0.023184	0.023184	0.023184	0.023184	0.023184	0.023184	0.023184	0.023184	0.023184	0.023184	0.023184	0.023184	0.023184	0.023184	0.023184	0.023184	0.023184	0.023184	0.023184	0.023184	0.0231841	0.0231841	0.0231841	0.0231841	0.0231841	0.0231841	0.0231841	0.0231841	0.0231841	0.0231842	0.0231842	0.0231842	0.0231842	0.0231842	0.0231842	0.0231842	0.0231842	0.0231842	0.0231842	0.0231842	0.0231843	0.0231843	0.0231843	0.0231843	0.0231843	0.0231843
0.0189986	0.0189986	0.0189986	0.0189986	0.0189986	0.0189986	0.0189986	0.0189986	0.0189986	0.0189986	0.0189986	0.0189986	0.0189986	0.0189986	0.0189986	0.0189987	0.0189987	0.0189987	0.0189987	0.0189987	0.0189987	0.0189987	0.0189987	0.0189987	0.0189987	0.0189987	0.0189987	0.0189987	0.0189987	0.0189987	0.0189987	0.0189987	0.0189987	0.0189987	0.0189987	0.0189987	0.0189987	0.0189987	0.0189987	0.0189987	0.0189987	0.0189987	0.0189987	0.0189987	0.0189987	0.0189987	0.0189987	0.0189987	0.0189987	0.0189987
0.0125756	0.0125756	0.0125756	0.0125756	0.0125756	0.0125756	0.0125756	0.0125756	0.0125756	0.0125756	0.0125756	0.0125756	0.0125756	0.0125756	0.0125756	0.0125756	0.0125756	0.0125756	0.0125756	0.0125756	0.0125756	0.0125756	0.0125756	0.0125757	0.0125757	0.0125757	0.0125757	0.0125757	0.0125757	0.0125757	0.0125757	0.0125757	0.0125757	0.0125757	0.0125757	0.0125757	0.0125757	0.0125757	0.0125757	0.0125757	0.0125757	0.0125757	0.0125757	0.0125757	0.0125757	0.0125757	0.0125757	0.0125757	0.0125757	0.0125757
0.0124063	0.0124063	0.0124063	0.0124063	0.0124063	0.0124063	0.0124063	0.0124063	0.0124063	0.0124063	0.0124063	0.0124063	0.0124063	0.0124063	0.0124063	0.0124063	0.0124063	0.0124063	0.0124063	0.0124063	0.0124063	0.0124063	0.0124063	0.0124063	0.0124063	0.0124063	0.0124063	0.0124063	0.0124063	0.0124063	0.0124063	0.0124063	0.0124063	0.0124063	0.0124064	0.0124064	0.0124064	0.0124064	0.0124064	0.0124064	0.0124064	0.0124064	0.0124064	0.0124064	0.0124064	0.0124064	0.0124064	0.0124064	0.0124064	0.0124064
0.0200702	0.0200702	0.0200702	0.0200702	0.0200702	0.0200702	0.0200702	0.0200702	0.0200702	0.0200702	0.0200702	0.0200702	0.0200702	0.0200702	0.0200702	0.0200702	0.0200702	0.0200702	0.0200702	0.0200702	0.0200702	0.0200702	0.0200702	0.0200702	0.0200702	0.0200702	0.0200703	0.0200703	0.0200703	0.0200703	0.0200703	0.0200703	0.0200703	0.0200703	0.0200703	0.0200703	0.0200703	0.0200703	0.0200703	0.0200703	0.0200703	0.0200703	0.0200703	0.0200703	0.0200703	0.0200703	0.0200703	0.0200703	0.0200703	0.0200703
0.00976646	0.00976646	0.00976646	0.00976646	0.00976646	0.00976646	0.00976646	0.00976646	0.00976646	0.00976647	0.00976647	0.00976648	0.00976649	0.00976651	0.00976653	0.00976656	0.00976659	0.00976662	0.00976666	0.0097667	0.00976675	0.0097668	0.00976685	0.0097669	0.00976695	0.009767	0.00976705	0.00976709	0.00976713	0.00976717	0.00976721	0.00976724	0.00976727	0.00976729	0.00976731	0.00976733	0.00976734	0.00976735	0.00976736	0.00976736	0.00976737	0.00976737	0.00976737	0.00976737	0.00976737	0.00976736	0.00976736	0.00976736	0.00976735	0.00976735
0.0140141	0.0140141	0.0140141	0.0140141	0.0140141	0.0140141	0.0140141	0.0140141	0.0140141	0.0140141	0.0140141	0.0140141	0.0140141	0.0140141	0.0140141	0.0140141	0.0140141	0.0140141	0.0140141	0.0140141	0.0140141	0.0140141	0.0140141	0.0140141	0.0140141	0.0140141	0.0140141	0.0140141	0.0140141	0.0140141	0.0140141	0.0140141	0.0140141	0.0140141	0.0140141	0.0140141	0.0140141	0.0140141	0.0140141	0.0140141	0.0140141	0.0140141	0.0140141	0.0140141	0.0140141	0.0140141	0.0140141	0.0140141	0.0140141	0.0140141
0.0130895	0.0130895	0.0130895	0.0130895	0.0130895	0.0130895	0.0130895	0.0130895	0.0130895	0.0130895	0.0130895	0.0130895	0.0130895	0.0130895	0.0130895	0.0130895	0.0130895	0.0130895	0.0130895	0.0130895	0.0130895	0.0130895	0.0130896	0.0130896	0.0130896	0.0130896	0.0130896	0.0130896	0.0130896	0.0130896	0.0130896	0.0130897	0.0130897	0.0130897	0.0130897	0.0130897	0.0130897	0.0130897	0.0130897	0.0130897	0.0130897	0.0130897	0.0130897	0.0130897	0.0130898	0.0130898	0.0130898	0.0130898	0.0130898	0.0130898
0.0228324	0.0228324	0.0228324	0.0228324	0.0228324	0.0228324	0.0228324	0.0228324	0.0228324	0.0228324	0.0228324	0.0228324	0.0228324	0.0228324	0.0228324	0.0228324	0.0228324	0.0228324	0.0228324	0.0228324	0.0228325	0.0228325	0.0228325	0.0228325	0.0228325	0.0228325	0.0228325	0.0228325	0.0228325	0.0228325	0.0228325	0.0228326	0.0228326	0.0228326	0.0228326	0.0228326	0.0228326	0.0228326	0.0228326	0.0228326	0.0228326	0.0228326	0.0228326	0.0228326	0.0228326	0.0228326	0.0228326	0.0228326	0.0228326	0.0228326
0.0048029	0.0048029	0.0048029	0.0048029	0.0048029	0.0048029	0.0048029	0.0048029	0.0048029	0.0048029	0.00480291	0.00480291	0.00480292	0.00480293	0.00480294	0.00480295	0.00480297	0.00480299	0.00480302	0.00480304	0.00480306	0.00480309	0.00480311	0.00480313	0.00480315	0.00480317	0.00480318	0.00480319	0.0048032	0.0048032	0.0048032	0.0048032	0.00480319	0.00480319	0.00480318	0.00480317	0.00480316	0.00480316	0.00480315	0.00480315	0.00480314	0.00480315	0.00480315	0.00480316	0.00480316	0.00480317	0.00480318	0.00480319	0.0048032	0.0048032
0.0148436	0.0148436	0.0148436	0.0148436	0.0148436	0.0148436	0.0148436	0.0148436	0.0148436	0.0148436	0.0148436	0.0148436	0.0148436	0.0148436	0.0148436	0.0148436	0.0148436	0.0148436	0.0148436	0.0148436	0.0148436	0.0148436	0.0148436	0.0148436	0.0148437	0.0148437	0.0148437	0.0148437	0.0148437	0.0148437	0.0148437	0.0148437	0.0148437	0.0148437	0.0148437	0.0148437	0.0148437	0.0148437	0.0148437	0.0148437	0.0148437	0.0148437	0.0148437	0.0148437	0.0148437	0.0148437	0.0148437	0.0148437	0.0148437	0.0148437
0.0176857	0.0176857	0.0176857	0.0176857	0.0176857	0.0176857	0.0176857	0.0176857	0.0176857	0.0176857	0.0176858	0.0176858	0.0176858	0.0176858	0.0176859	0.0176859	0.017686	0.0176861	0.0176861	0.0176862	0.0176863	0.0176864	0.0176865	0.0176866	0.0176868	0.0176869	0.017687	0.0176871	0.0176872	0.0176873	0.0176874	0.0176875	0.0176876	0.0176877	0.0176878	0.0176879	0.017688	0.0176881	0.0176881	0.0176882	0.0176883	0.0176883	0.0176884	0.0176884	0.0176885	0.0176885	0.0176885	0.0176886	0.0176886	0.0176886
0.0228923	0.0228923	0.0228923	0.0228923	0.0228923	0.0228923	0.0228923	0.0228923	0.0228923	0.0228924	0.0228924	0.0228924	0.0228924	0.0228924	0.0228924	0.0228924	0.0228924	0.0228924	0.0228924	0.0228924	0.0228924	0.0228924	0.0228924	0.0228924	0.0228925	0.0228925	0.0228925	0.0228925	0.0228925	0.0228925	0.0228925	0.0228925	0.0228925	0.0228926	0.0228926	0.0228926	0.0228926	0.0228926	0.0228926	0.0228926	0.0228926	0.0228926	0.0228926	0.0228926	0.0228926	0.0228926	0.0228926	0.0228926	0.0228926	0.0228926
0.0166927	0.0166927	0.0166927	0.0166927	0.0166927	0.0166927	0.0166927	0.0166927	0.0166927	0.0166927	0.0166927	0.0166927	0.0166927	0.0166927	0.0166927	0.0166927	0.0166927	0.0166927	0.0166927	0.0166927	0.0166927	0.0166927	0.0166927	0.0166927	0.0166927	0.0166927	0.0166927	0.0166927	0.0166927	0.0166927	0.0166927	0.0166927	0.0166927	0.0166927	0.0166927	0.0166927	0.0166927	0.0166927	0.0166927	0.0166927	0.0166928	0.0166928	0.0166928	0.0166928	0.0166928	0.0166928	0.0166928	0.0166928	0.0166928	0.0166928
0.0135508	0.0135508	0.0135508	0.0135508	0.0135508	0.0135508	0.0135508	0.0135508	0.0135508	0.0135508	0.0135508	0.0135508	0.0135508	0.0135508	0.0135508	0.0135508	0.0135509	0.0135509	0.0135509	0.0135509	0.0135509	0.0135509	0.0135509	0.013551	0.013551	0.013551	0.013551	0.013551	0.013551	0.0135511	0.0135511	0.0135511	0.0135511	0.0135511	0.0135511	0.0135511	0.0135512	0.0135512	0.0135512	0.0135512	0.0135512	0.0135512	0.0135512	0.0135512	0.0135512	0.0135512	0.0135512	0.0135512	0.0135513	0.0135513
0.0081394	0.0081394	0.0081394	0.0081394	0.0081394	0.0081394	0.0081394	0.0081394	0.0081394	0.0081394	0.0081394	0.0081394	0.00813941	0.00813942	0.00813943	0.00813944	0.00813945	0.00813947	0.00813949	0.00813951	0.00813953	0.00813955	0.00813957	0.0081396	0.00813962	0.00813964	0.00813966	0.00813968	0.0081397	0.00813972	0.00813973	0.00813975	0.00813976	0.00813977	0.00813977	0.00813978	0.00813978	0.00813979	0.00813979	0.00813979	0.00813979	0.00813979	0.00813978	0.00813978	0.00813978	0.00813978	0.00813978	0.00813977	0.00813977	0.00813977
0.0140677	0.0140677	0.0140677	0.0140677	0.0140677	0.0140677	0.0140677	0.0140677	0.0140677	0.0140677	0.0140677	0.0140677	0.0140677	0.0140677	0.0140677	0.0140677	0.0140677	0.0140677	0.0140677	0.0140677	0.0140677	0.0140677	0.0140677	0.0140677	0.0140677	0.0140677	0.0140677	0.0140677	0.0140677	0.0140677	0.0140677	0.0140677	0.0140677	0.0140677	0.0140677	0.0140677	0.0140677	0.0140677	0.0140677	0.0140677	0.0140677	0.0140677	0.0140677	0.0140677	0.0140677	0.0140677	0.0140677	0.0140677	0.0140677	0.0140677
0.0185994	0.0185994	0.0185994	0.0185994	0.0185994	0.0185994	0.0185994	0.0185994	0.0185994	0.0185994	0.0185994	0.0185994	0.0185994	0.0185994	0.0185994	0.0185994	0.0185994	0.0185994	0.0185994	0.0185994	0.0185994	0.0185995	0.0185995	0.0185995	0.0185995	0.0185995	0.0185995	0.0185995	0.0185995	0.0185995	0.0185996	0.0185996	0.0185996	0.0185996	0.0185996	0.0185996	0.0185996	0.0185996	0.0185996	0.0185996	0.0185996	0.0185997	0.0185997	0.0185997	0.0185997	0.0185997	0.0185997	0.0185997	0.0185997	0.0185997
0.0199803	0.0199803	0.0199803	0.0199803	0.0199803	0.0199803	0.0199803	0.0199803	0.0199803	0.0199803	0.0199803	0.0199803	0.0199803	0.0199803	0.0199803	0.0199803	0.0199803	0.0199803	0.0199803	0.0199803	0.0199803	0.0199803	0.0199803	0.0199803	0.0199803	0.0199803	0.0199803	0.0199803	0.0199803	0.0199803	0.0199803	0.0199803	0.0199803	0.0199803	0.0199803	0.0199803	0.0199803	0.0199803	0.0199804	0.0199804	0.0199804	0.0199804	0.0199804	0.0199804	0.0199804	0.0199804	0.0199804	0.0199804	0.0199804	0.0199804
0.0141204	0.0141204	0.0141204	0.0141204	0.0141204	0.0141204	0.0141204	0.0141204	0.0141204	0.0141204	0.0141204	0.0141204	0.0141204	0.0141204	0.0141204	0.0141204	0.0141204	0.0141204	0.0141204	0.0141204	0.0141204	0.0141204	0.0141204	0.0141204	0.0141204	0.0141204	0.0141204	0.0141204	0.0141204	0.0141204	0.0141204	0.0141204	0.0141204	0.0141204	0.0141204	0.0141204	0.0141204	0.0141204	0.0141204	0.0141204	0.0141204	0.0141204	0.0141204	0.0141204	0.0141204	0.0141204	0.0141204	0.0141204	0.0141204	0.0141204
0.0329644	0.0329644	0.0329644	0.0329644	0.0329644	0.0329644	0.0329644	0.0329644	0.0329644	0.0329644	0.0329644	0.0329644	0.0329644	0.0329644	0.0329644	0.0329644	0.0329644	0.0329644	0.0329644	0.0329644	0.0329644	0.0329644	0.0329644	0.0329644	0.0329644	0.0329644	0.0329644	0.0329644	0.0329644	0.0329644	0.0329644	0.0329644	0.0329644	0.0329644	0.0329644	0.0329644	0.0329644	0.0329644	0.0329644	0.0329644	0.0329644	0.0329644	0.0329644	0.0329644	0.0329644	0.0329644	0.0329644	0.0329644	0.0329644	0.0329644
0.0157741	0.0157741	0.0157741	0.0157741	0.0157741	0.0157741	0.0157741	0.0157741	0.0157741	0.0157741	0.0157741	0.0157741	0.0157741	0.0157741	0.0157741	0.0157741	0.0157741	0.0157741	0.0157741	0.0157741	0.0157741	0.0157741	0.0157741	0.0157741	0.0157741	0.0157741	0.0157741	0.0157741	0.0157741	0.0157741	0.0157741	0.0157741	0.0157741	0.0157741	0.0157741	0.0157741	0.0157741	0.0157741	0.0157741	0.0157741	0.0157741	0.0157741	0.0157741	0.0157741	0.0157741	0.0157741	0.0157741	0.0157741	0.0157741	0.0157741
0.0350127	0.0350127	0.0350127	0.0350127	0.0350127	0.0350127	0.0350127	0.0350127	0.0350127	0.0350127	0.0350127	0.0350127	0.0350127	0.0350127	0.0350127	0.0350127	0.0350127	0.0350127	0.0350127	0.0350127	0.0350127	0.0350127	0.0350127	0.0350127	0.0350127	0.0350127	0.0350127	0.0350127	0.0350127	0.0350127	0.0350127	0.0350127	0.0350127	0.0350127	0.0350127	0.0350127	0.0350127	0.0350127	0.0350127	0.0350127	0.0350127	0.0350127	0.0350127	0.0350127	0.0350127	0.0350127	0.0350127	0.0350127	0.0350127	0.0350127
0.014033	0.014033	0.014033	0.014033	0.014033	0.014033	0.014033	0.014033	0.014033	0.014033	0.014033	0.014033	0.014033	0.014033	0.014033	0.014033	0.014033	0.014033	0.014033	0.014033	0.014033	0.014033	0.014033	0.014033	0.014033	0.014033	0.014033	0.014033	0.014033	0.014033	0.014033	0.014033	0.014033	0.014033	0.014033	0.014033	0.014033	0.014033	0.014033	0.014033	0.014033	0.014033	0.014033	0.014033	0.014033	0.014033	0.014033	0.014033	0.014033	0.014033
0.0214937	0.0214937	0.0214937	0.0214937	0.0214937	0.0214937	0.0214937	0.0214937	0.0214937	0.0214937	0.0214937	0.0214937	0.0214937	0.0214937	0.0214937	0.0214937	0.0214937	0.0214937	0.0214937	0.0214937	0.0214937	0.0214937	0.0214937	0.0214937	0.0214937	0.0214937	0.0214937	0.0214937	0.0214937	0.0214937	0.0214937	0.0214937	0.0214937	0.0214937	0.0214937	0.0214937	0.0214937	0.0214937	0.0214937	0.0214937	0.0214937	0.0214937	0.0214937	0.0214937	0.0214937	0.0214937	0.0214937	0.0214937	0.0214937	0.0214937
0.0118044	0.0118044	0.0118044	0.0118044	0.0118044	0.0118044	0.0118044	0.0118044	0.0118044	0.0118044	0.0118044	0.0118044	0.0118044	0.0118044	0.0118044	0.0118044	0.0118044	0.0118044	0.0118044	0.0118044	0.0118044	0.0118044	0.0118044	0.0118045	0.0118045	0.0118045	0.0118045	0.0118045	0.0118045	0.0118045	0.0118045	0.0118045	0.0118045	0.0118045	0.0118045	0.0118045	0.0118045	0.0118045	0.0118045	0.0118045	0.0118045	0.0118045	0.0118045	0.0118045	0.0118045	0.0118045	0.0118045	0.0118045	0.0118045	0.0118045
0.011139	0.011139	0.011139	0.011139	0.011139	0.011139	0.011139	0.011139	0.011139	0.011139	0.011139	0.011139	0.011139	0.011139	0.011139	0.011139	0.011139	0.011139	0.011139	0.011139	0.011139	0.011139	0.011139	0.011139	0.011139	0.011139	0.011139	0.011139	0.011139	0.011139	0.0111391	0.0111391	0.0111391	0.0111391	0.0111391	0.0111391	0.0111391	0.0111391	0.0111391	0.0111391	0.0111391	0.0111391	0.0111391	0.0111391	0.0111391	0.0111391	0.0111391	0.0111391	0.0111391	0.0111391
0.0452639	0.0452639	0.0452639	0.0452639	0.0452639	0.0452639	0.0452639	0.0452639	0.0452639	0.0452639	0.0452639	0.0452639	0.0452639	0.0452639	0.0452639	0.0452639	0.0452639	0.0452639	0.0452639	0.0452639	0.0452639	0.0452639	0.0452639	0.0452639	0.0452639	0.0452639	0.0452639	0.0452639	0.0452639	0.0452639	0.0452639	0.0452639	0.0452639	0.0452639	0.0452639	0.0452639	0.0452639	0.0452639	0.0452639	0.0452639	0.0452639	0.0452639	0.0452639	0.0452639	0.0452639	0.0452639	0.0452639	0.0452639	0.0452639	0.0452639
0.00586344	0.00586344	0.00586344	0.00586344	0.00586344	0.00586344	0.00586344	0.00586344	0.00586344	0.00586345	0.00586345	0.00586346	0.00586348	0.0058635	0.00586352	0.00586355	0.00586359	0.00586363	0.00586367	0.00586372	0.00586377	0.00586382	0.00586387	0.00586392	0.00586397	0.00586401	0.00586405	0.00586407	0.0058641	0.00586412	0.00586413	0.00586413	0.00586413	0.00586413	0.00586412	0.00586411	0.00586409	0.00586407	0.00586406	0.00586404	0.00586403	0.00586402	0.005864	0.005864	0.005864	0.00586399	0.005864	0.00586401	0.00586401	0.00586402
0.0135017	0.0135017	0.0135017	0.0135017	0.0135017	0.0135017	0.0135017	0.0135017	0.0135017	0.0135017	0.0135017	0.0135017	0.0135017	0.0135017	0.0135017	0.0135017	0.0135017	0.0135017	0.0135017	0.0135017	0.0135017	0.0135017	0.0135017	0.0135017	0.0135017	0.0135017	0.0135017	0.0135017	0.0135017	0.0135017	0.0135017	0.0135017	0.0135017	0.0135017	0.0135017	0.0135017	0.0135017	0.0135017	0.0135017	0.0135017	0.0135017	0.0135017	0.0135017	0.0135017	0.0135017	0.0135017	0.0135017	0.0135017	0.0135017	0.0135017
0.0385008	0.0385008	0.0385008	0.0385008	0.0385008	0.0385008	0.0385008	0.0385008	0.0385008	0.0385008	0.0385008	0.0385008	0.0385008	0.0385008	0.0385008	0.0385008	0.0385008	0.0385008	0.0385008	0.0385008	0.0385008	0.0385009	0.0385009	0.0385009	0.0385009	0.0385009	0.0385009	0.0385009	0.0385009	0.0385009	0.038501	0.038501	0.038501	0.038501	0.038501	0.038501	0.038501	0.038501	0.038501	0.038501	0.038501	0.038501	0.038501	0.038501	0.038501	0.038501	0.038501	0.038501	0.038501	0.038501
0.0131357	0.0131357	0.0131357	0.0131357	0.0131357	0.0131357	0.0131357	0.0131357	0.0131357	0.0131357	0.0131357	0.0131357	0.0131357	0.0131357	0.0131357	0.0131357	0.0131357	0.0131357	0.0131357	0.0131357	0.0131357	0.0131357	0.0131357	0.0131357	0.0131357	0.0131357	0.0131357	0.0131357	0.0131357	0.0131357	0.0131357	0.0131357	0.0131357	0.0131357	0.0131357	0.0131357	0.0131357	0.0131357	0.0131357	0.0131357	0.0131357	0.0131357	0.0131357	0.0131357	0.0131357	0.0131357	0.0131357	0.0131357	0.0131357	0.0131357
0.0416535	0.0416535	0.0416535	0.0416535	0.0416535	0.0416535	0.0416535	0.0416535	0.0416535	0.0416535	0.0416535	0.0416535	0.0416535	0.0416535	0.0416535	0.0416535	0.0416535	0.0416535	0.0416535	0.0416535	0.0416535	0.0416535	0.0416535	0.0416535	0.0416535	0.0416535	0.0416535	0.0416535	0.0416535	0.0416535	0.0416535	0.0416535	0.0416535	0.0416535	0.0416535	0.0416535	0.0416535	0.0416535	0.0416535	0.0416535	0.0416535	0.0416535	0.0416535	0.0416535	0.0416535	0.0416535	0.0416535	0.0416535	0.0416535	0.0416535
0.0199919	0.0199919	0.0199919	0.0199919	0.0199919	0.0199919	0.0199919	0.0199919	0.0199919	0.0199919	0.0199919	0.0199919	0.0199919	0.0199919	0.0199919	0.0199919	0.0199919	0.0199919	0.0199919	0.0199919	0.0199919	0.0199919	0.0199919	0.0199919	0.0199919	0.0199919	0.0199919	0.0199919	0.0199919	0.0199919	0.0199919	0.0199919	0.0199919	0.0199919	0.0199919	0.019992	0.019992	0.019992	0.019992	0.019992	0.019992	0.019992	0.019992	0.019992	0.019992	0.019992	0.019992	0.019992	0.019992	0.019992
0.0656739	0.0656739	0.0656739	0.0656739	0.0656739	0.0656739	0.0656739	0.0656739	0.0656739	0.0656739	0.0656739	0.0656739	0.0656739	0.0656739	0.0656739	0.0656739	0.0656739	0.0656739	0.0656739	0.0656739	0.0656739	0.0656739	0.0656739	0.0656739	0.0656739	0.0656739	0.0656739	0.0656739	0.0656739	0.0656739	0.0656739	0.0656739	0.0656739	0.0656739	0.0656739	0.0656739	0.0656739	0.0656739	0.0656739	0.0656739	0.0656739	0.0656739	0.0656739	0.0656739	0.0656739	0.0656739	0.0656739	0.0656739	0.0656739	0.0656739
0.013093	0.013093	0.013093	0.013093	0.013093	0.013093	0.013093	0.013093	0.013093	0.013093	0.013093	0.013093	0.013093	0.013093	0.013093	0.013093	0.013093	0.013093	0.013093	0.013093	0.013093	0.013093	0.013093	0.0130931	0.0130931	0.0130931	0.0130931	0.0130931	0.0130931	0.0130931	0.0130931	0.0130931	0.0130931	0.0130931	0.0130931	0.0130931	0.0130931	0.0130931	0.0130931	0.0130931	0.0130931	0.0130931	0.0130931	0.0130931	0.0130931	0.0130931	0.0130931	0.0130931	0.0130931	0.0130931
0.0666282	0.0666282	0.0666282	0.0666282	0.0666282	0.0666282	0.0666282	0.0666282	0.0666282	0.0666282	0.0666282	0.0666282	0.0666282	0.0666282	0.0666282	0.0666282	0.0666282	0.0666282	0.0666282	0.0666282	0.0666282	0.0666282	0.0666282	0.0666282	0.0666282	0.0666282	0.0666282	0.0666282	0.0666282	0.0666282	0.0666282	0.0666282	0.0666282	0.0666282	0.0666282	0.0666282	0.0666282	0.0666282	0.0666282	0.0666282	0.0666282	0.0666282	0.0666282	0.0666282	0.0666282	0.0666282	0.0666282	0.0666282	0.0666282	0.0666282
0.0139683	0.0139683	0.0139683	0.0139683	0.0139683	0.0139683	0.0139683	0.0139683	0.0139683	0.0139683	0.0139683	0.0139683	0.0139683	0.0139683	0.0139683	0.0139683	0.0139683	0.0139683	0.0139683	0.0139683	0.0139683	0.0139683	0.0139683	0.0139683	0.0139683	0.0139683	0.0139683	0.0139683	0.0139683	0.0139683	0.0139684	0.0139684	0.0139684	0.0139684	0.0139684	0.0139684	0.0139684	0.0139684	0.0139684	0.0139684	0.0139684	0.0139684	0.0139684	0.0139684	0.0139684	0.0139684	0.0139684	0.0139684	0.0139684	0.0139684
0.0271565	0.0271565	0.0271565	0.0271565	0.0271565	0.0271565	0.0271565	0.0271565	0.0271565	0.0271565	0.0271565	0.0271565	0.0271565	0.0271565	0.0271565	0.0271565	0.0271565	0.0271565	0.0271565	0.0271565	0.0271565	0.0271565	0.0271565	0.0271565	0.0271565	0.0271565	0.0271565	0.0271565	0.0271565	0.0271565	0.0271565	0.0271565	0.0271565	0.0271565	0.0271565	0.0271565	0.0271565	0.0271565	0.0271565	0.0271565	0.0271565	0.0271565	0.0271565	0.0271565	0.0271565	0.0271565	0.0271565	0.0271565	0.0271565	0.0271565
0.0270384	0.0270384	0.0270384	0.0270384	0.0270384	0.0270384	0.0270384	0.0270384	0.0270384	0.0270384	0.0270384	0.0270384	0.0270384	0.0270384	0.0270384	0.0270384	0.0270384	0.0270384	0.0270384	0.0270384	0.0270384	0.0270384	0.0270384	0.0270384	0.0270384	0.0270384	0.0270384	0.0270384	0.0270384	0.0270384	0.0270384	0.0270384	0.0270384	0.0270384	0.0270384	0.0270384	0.0270384	0.0270384	0.0270384	0.0270384	0.0270384	0.0270384	0.0270384	0.0270384	0.0270384	0.0270384	0.0270384	0.0270384	0.0270384	0.0270384
0.0113079	0.0113079	0.0113079	0.0113079	0.0113079	0.0113079	0.0113079	0.0113079	0.0113079	0.0113079	0.0113079	0.0113079	0.0113079	0.0113079	0.0113079	0.0113079	0.0113079	0.0113079	0.0113079	0.0113079	0.011308	0.011308	0.011308	0.011308	0.011308	0.0113081	0.0113081	0.0113081	0.0113081	0.0113081	0.0113081	0.0113082	0.0113082	0.0113082	0.0113082	0.0113082	0.0113082	0.0113082	0.0113082	0.0113082	0.0113082	0.0113082	0.0113082	0.0113082	0.0113082	0.0113082	0.0113082	0.0113082	0.0113082	0.0113082
0.0176382	0.0176382	0.0176382	0.0176382	0.0176382	0.0176382	0.0176382	0.0176382	0.0176382	0.0176382	0.0176382	0.0176382	0.0176382	0.0176382	0.0176382	0.0176382	0.0176382	0.0176382	0.0176382	0.0176382	0.0176382	0.0176382	0.0176382	0.0176382	0.0176382	0.0176382	0.0176382	0.0176383	0.0176383	0.0176383	0.0176383	0.0176383	0.0176383	0.0176383	0.0176383	0.0176383	0.0176383	0.0176383	0.0176383	0.0176383	0.0176383	0.0176383	0.0176383	0.0176383	0.0176383	0.0176383	0.0176383	0.0176383	0.0176383	0.0176383
0.0272645	0.0272645	0.0272645	0.0272645	0.0272645	0.0272645	0.0272645	0.0272645	0.0272645	0.0272645	0.0272645	0.0272645	0.0272645	0.0272645	0.0272645	0.0272645	0.0272645	0.0272645	0.0272645	0.0272645	0.0272645	0.0272645	0.0272645	0.0272645	0.0272645	0.0272645	0.0272645	0.0272645	0.0272645	0.0272645	0.0272645	0.0272645	0.0272645	0.0272645	0.0272645	0.0272645	0.0272645	0.0272645	0.0272645	0.0272645	0.0272645	0.0272645	0.0272645	0.0272645	0.0272645	0.0272645	0.0272645	0.0272645	0.0272645	0.0272645
0.0130134	0.0130134	0.0130134	0.0130134	0.0130134	0.0130134	0.0130134	0.0130134	0.0130134	0.0130134	0.0130134	0.0130134	0.0130134	0.0130134	0.0130134	0.0130134	0.0130134	0.0130134	0.0130134	0.0130134	0.0130134	0.0130135	0.0130135	0.0130135	0.0130135	0.0130135	0.0130135	0.0130135	0.0130136	0.0130136	0.0130136	0.0130136	0.0130136	0.0130136	0.0130136	0.0130136	0.0130136	0.0130137	0.0130137	0.0130137	0.0130137	0.0130137	0.0130137	0.0130137	0.0130137	0.0130137	0.0130137	0.0130137	0.0130137	0.0130137
0.0157833	0.0157833	0.0157833	0.0157833	0.0157833	0.0157833	0.0157833	0.0157833	0.0157833	0.0157833	0.0157833	0.0157833	0.0157833	0.0157833	0.0157833	0.0157833	0.0157833	0.0157833	0.0157833	0.0157833	0.0157833	0.0157833	0.0157833	0.0157833	0.0157833	0.0157833	0.0157833	0.0157833	0.0157833	0.0157833	0.0157833	0.0157833	0.0157833	0.0157833	0.0157833	0.0157833	0.0157833	0.0157833	0.0157833	0.0157833	0.0157833	0.0157833	0.0157833	0.0157833	0.0157833	0.0157833	0.0157833	0.0157833	0.0157833	0.0157833
0.0256258	0.0256258	0.0256258	0.0256258	0.0256258	0.0256258	0.0256258	0.0256258	0.0256258	0.0256258	0.0256258	0.0256258	0.0256258	0.0256258	0.0256258	0.0256258	0.0256258	0.0256258	0.0256258	0.0256258	0.0256258	0.0256258	0.0256258	0.0256258	0.0256258	0.0256258	0.0256258	0.0256258	0.0256258	0.0256258	0.0256258	0.0256258	0.0256258	0.0256258	0.0256258	0.0256258	0.0256258	0.0256258	0.0256258	0.0256258	0.0256258	0.0256258	0.0256258	0.0256258	0.0256258	0.0256258	0.0256258	0.0256258	0.0256258	0.0256258
0.0300417	0.0300417	0.0300417	0.0300417	0.0300417	0.0300417	0.0300417	0.0300417	0.0300417	0.0300417	0.0300417	0.0300417	0.0300417	0.0300417	0.0300417	0.0300417	0.0300417	0.0300417	0.0300417	0.0300417	0.0300417	0.0300417	0.0300417	0.0300417	0.0300417	0.0300417	0.0300417	0.0300417	0.0300417	0.0300417	0.0300417	0.0300417	0.0300417	0.0300417	0.0300417	0.0300417	0.0300417	0.0300417	0.0300417	0.0300417	0.0300417	0.0300417	0.0300417	0.0300417	0.0300417	0.0300417	0.0300417	0.0300417	0.0300417	0.0300417
0.0228923	0.0228923	0.0228923	0.0228923	0.0228923	0.0228923	0.0228923	0.0228923	0.0228923	0.0228924	0.0228924	0.0228924	0.0228924	0.0228924	0.0228924	0.0228924	0.0228924	0.0228924	0.0228924	0.0228924	0.0228924	0.0228924	0.0228924	0.0228924	0.0228925	0.0228925	0.0228925	0.0228925	0.0228925	0.0228925	0.0228925	0.0228925	0.0228925	0.0228926	0.0228926	0.0228926	0.0228926	0.0228926	0.0228926	0.0228926	0.0228926	0.0228926	0.0228926	0.0228926	0.0228926	0.0228926	0.0228926	0.0228926	0.0228926	0.0228926
0.0145785	0.0145785	0.0145785	0.0145785	0.0145785	0.0145785	0.0145785	0.0145785	0.0145785	0.0145785	0.0145785	0.0145786	0.0145787	0.0145788	0.014579	0.0145792	0.0145794	0.0145797	0.01458	0.0145803	0.0145806	0.014581	0.0145813	0.0145817	0.014582	0.0145824	0.0145827	0.014583	0.0145833	0.0145835	0.0145838	0.014584	0.0145842	0.0145843	0.0145845	0.0145846	0.0145847	0.0145847	0.0145848	0.0145848	0.0145848	0.0145849	0.0145848	0.0145848	0.0145848	0.0145848	0.0145847	0.0145847	0.0145847	0.0145846
0.012246	0.012246	0.012246	0.012246	0.012246	0.012246	0.012246	0.012246	0.012246	0.012246	0.012246	0.012246	0.012246	0.012246	0.012246	0.012246	0.012246	0.012246	0.012246	0.012246	0.012246	0.012246	0.012246	0.012246	0.012246	0.012246	0.012246	0.012246	0.012246	0.012246	0.012246	0.012246	0.012246	0.012246	0.012246	0.012246	0.012246	0.012246	0.012246	0.012246	0.012246	0.012246	0.012246	0.012246	0.012246	0.012246	0.012246	0.012246	0.012246	0.012246
0.039284	0.039284	0.039284	0.039284	0.039284	0.039284	0.039284	0.039284	0.039284	0.039284	0.039284	0.039284	0.039284	0.039284	0.039284	0.039284	0.039284	0.039284	0.039284	0.039284	0.039284	0.039284	0.039284	0.039284	0.039284	0.039284	0.039284	0.039284	0.039284	0.039284	0.039284	0.039284	0.039284	0.039284	0.039284	0.039284	0.0392841	0.0392841	0.0392841	0.0392841	0.0392841	0.0392841	0.0392841	0.0392841	0.0392841	0.0392841	0.0392841	0.0392841	0.0392841	0.0392841
0.0128086	0.0128086	0.0128086	0.0128086	0.0128086	0.0128086	0.0128086	0.0128086	0.0128086	0.0128086	0.0128086	0.0128086	0.0128086	0.0128086	0.0128087	0.0128087	0.0128087	0.0128087	0.0128087	0.0128087	0.0128087	0.0128087	0.0128087	0.0128088	0.0128088	0.0128088	0.0128088	0.0128088	0.0128088	0.0128088	0.0128089	0.0128089	0.0128089	0.0128089	0.0128089	0.0128089	0.0128089	0.0128089	0.0128089	0.0128089	0.0128089	0.0128089	0.0128089	0.0128089	0.0128089	0.0128089	0.0128089	0.0128089	0.0128089	0.0128089
0.0120611	0.0120611	0.0120611	0.0120611	0.0120611	0.0120611	0.0120611	0.0120611	0.0120611	0.0120611	0.0120611	0.0120611	0.0120611	0.0120611	0.0120611	0.0120611	0.0120611	0.0120611	0.0120611	0.0120611	0.0120611	0.0120611	0.0120611	0.0120611	0.0120611	0.0120611	0.0120611	0.0120611	0.0120611	0.0120611	0.0120611	0.0120611	0.0120611	0.0120611	0.0120611	0.0120611	0.0120611	0.0120611	0.0120611	0.0120611	0.0120611	0.0120611	0.0120611	0.0120611	0.0120611	0.0120611	0.0120611	0.0120611	0.0120611	0.0120611
0.00826843	0.00826843	0.00826843	0.00826843	0.00826843	0.00826843	0.00826843	0.00826844	0.00826844	0.00826845	0.00826847	0.0082685	0.00826854	0.0082686	0.00826867	0.00826875	0.00826885	0.00826895	0.00826907	0.00826919	0.00826932	0.00826945	0.00826958	0.00826971	0.00826982	0.00826993	0.00827003	0.00827012	0.0082702	0.00827027	0.00827032	0.00827036	0.0082704	0.00827041	0.00827042	0.00827043	0.00827042	0.00827042	0.0082704	0.00827038	0.00827036	0.00827034	0.00827032	0.0082703	0.00827027	0.00827025	0.00827023	0.00827021	0.00827019	0.00827018
0.0121128	0.0121128	0.0121128	0.0121128	0.0121128	0.0121128	0.0121128	0.0121128	0.0121128	0.0121128	0.0121128	0.0121128	0.0121128	0.0121128	0.0121128	0.0121128	0.0121129	0.0121129	0.0121129	0.0121129	0.012113	0.012113	0.0121131	0.0121131	0.0121131	0.0121132	0.0121132	0.0121132	0.0121132	0.0121133	0.0121133	0.0121133	0.0121133	0.0121134	0.0121134	0.0121134	0.0121134	0.0121134	0.0121134	0.0121134	0.0121134	0.0121134	0.0121134	0.0121134	0.0121134	0.0121135	0.0121135	0.0121134	0.0121134	0.0121134
0.0151771	0.0151771	0.0151771	0.0151771	0.0151771	0.0151771	0.0151771	0.0151771	0.0151771	0.0151771	0.0151771	0.0151771	0.0151771	0.0151771	0.0151771	0.0151771	0.0151771	0.0151771	0.0151771	0.0151771	0.0151771	0.0151771	0.0151771	0.0151771	0.0151771	0.0151771	0.0151771	0.0151771	0.0151771	0.0151771	0.0151771	0.0151771	0.0151771	0.0151771	0.0151771	0.0151771	0.0151771	0.0151771	0.0151771	0.0151771	0.0151771	0.0151771	0.0151771	0.0151771	0.0151771	0.0151771	0.0151771	0.0151771	0.0151771	0.0151771
0.0110228	0.0110228	0.0110228	0.0110228	0.0110228	0.0110228	0.0110228	0.0110228	0.0110228	0.0110228	0.0110228	0.0110228	0.0110228	0.0110228	0.0110228	0.0110228	0.0110228	0.0110228	0.0110228	0.0110228	0.0110228	0.0110228	0.0110228	0.0110229	0.0110229	0.0110229	0.0110229	0.0110229	0.0110229	0.0110229	0.0110229	0.0110229	0.0110229	0.0110229	0.0110229	0.0110229	0.0110229	0.0110229	0.011023	0.011023	0.011023	0.011023	0.011023	0.011023	0.011023	0.011023	0.011023	0.011023	0.011023	0.011023
0.0111496	0.0111496	0.0111496	0.0111496	0.0111496	0.0111496	0.0111496	0.0111496	0.0111496	0.0111496	0.0111496	0.0111496	0.0111496	0.0111496	0.0111496	0.0111496	0.0111496	0.0111496	0.0111496	0.0111497	0.0111497	0.0111497	0.0111497	0.0111497	0.0111497	0.0111497	0.0111497	0.0111497	0.0111497	0.0111497	0.0111497	0.0111497	0.0111497	0.0111497	0.0111497	0.0111497	0.0111498	0.0111498	0.0111498	0.0111498	0.0111498	0.0111498	0.0111498	0.0111498	0.0111498	0.0111498	0.0111498	0.0111498	0.0111498	0.0111498
0.0125861	0.0125861	0.0125861	0.0125861	0.0125861	0.0125861	0.0125861	0.0125861	0.0125861	0.0125861	0.0125861	0.0125861	0.0125861	0.0125861	0.0125861	0.0125861	0.0125861	0.0125861	0.0125861	0.0125861	0.0125861	0.0125861	0.0125861	0.0125862	0.0125862	0.0125862	0.0125862	0.0125862	0.0125862	0.0125862	0.0125862	0.0125863	0.0125863	0.0125863	0.0125863	0.0125863	0.0125863	0.0125863	0.0125863	0.0125863	0.0125863	0.0125863	0.0125863	0.0125863	0.0125863	0.0125863	0.0125863	0.0125863	0.0125863	0.0125863
0.0127291	0.0127291	0.0127291	0.0127291	0.0127291	0.0127291	0.0127291	0.0127291	0.0127291	0.0127291	0.0127291	0.0127291	0.0127291	0.0127291	0.0127291	0.0127291	0.0127291	0.0127291	0.0127291	0.0127291	0.0127291	0.0127291	0.0127291	0.0127291	0.0127291	0.0127291	0.0127291	0.0127291	0.0127291	0.0127291	0.0127291	0.0127291	0.0127291	0.0127291	0.0127291	0.0127291	0.0127291	0.0127291	0.0127291	0.0127292	0.0127292	0.0127292	0.0127292	0.0127292	0.0127292	0.0127292	0.0127292	0.0127292	0.0127292	0.0127292
0.0131748	0.0131748	0.0131748	0.0131748	0.0131748	0.0131748	0.0131748	0.0131748	0.0131748	0.0131748	0.0131748	0.0131748	0.0131748	0.0131748	0.0131748	0.0131748	0.0131748	0.0131748	0.0131748	0.0131748	0.0131748	0.0131748	0.0131748	0.0131748	0.0131748	0.0131748	0.0131748	0.0131748	0.0131748	0.0131748	0.0131748	0.0131748	0.0131748	0.0131748	0.0131748	0.0131748	0.0131748	0.0131748	0.0131748	0.0131748	0.0131748	0.0131748	0.0131748	0.0131748	0.0131748	0.0131748	0.0131748	0.0131749	0.0131749	0.0131749
0.0159803	0.0159803	0.0159803	0.0159803	0.0159803	0.0159803	0.0159803	0.0159803	0.0159803	0.0159803	0.0159803	0.0159803	0.0159803	0.0159803	0.0159803	0.0159803	0.0159803	0.0159803	0.0159803	0.0159803	0.0159803	0.0159803	0.0159803	0.0159803	0.0159803	0.0159803	0.0159803	0.0159803	0.0159803	0.0159803	0.0159803	0.0159803	0.0159803	0.0159803	0.0159803	0.0159803	0.0159803	0.0159803	0.0159803	0.0159803	0.0159803	0.0159803	0.0159803	0.0159803	0.0159803	0.0159803	0.0159803	0.0159803	0.0159803	0.0159803
0.0130134	0.0130134	0.0130134	0.0130134	0.0130134	0.0130134	0.0130134	0.0130134	0.0130134	0.0130134	0.0130134	0.0130134	0.0130134	0.0130134	0.0130134	0.0130134	0.0130134	0.0130134	0.0130134	0.0130134	0.0130134	0.0130135	0.0130135	0.0130135	0.0130135	0.0130135	0.0130135	0.0130135	0.0130136	0.0130136	0.0130136	0.0130136	0.0130136	0.0130136	0.0130136	0.0130136	0.0130136	0.0130137	0.0130137	0.0130137	0.0130137	0.0130137	0.0130137	0.0130137	0.0130137	0.0130137	0.0130137	0.0130137	0.0130137	0.0130137
0.008081	0.008081	0.008081	0.008081	0.008081	0.008081	0.008081	0.00808101	0.00808101	0.00808101	0.00808101	0.00808102	0.00808103	0.00808104	0.00808106	0.00808108	0.0080811	0.00808113	0.00808116	0.00808119	0.00808123	0.00808126	0.0080813	0.00808134	0.00808138	0.00808142	0.00808145	0.00808148	0.00808151	0.00808154	0.00808157	0.00808159	0.00808161	0.00808162	0.00808163	0.00808164	0.00808165	0.00808166	0.00808166	0.00808166	0.00808166	0.00808166	0.00808166	0.00808166	0.00808166	0.00808166	0.00808166	0.00808165	0.00808165	0.00808165
0.025373	0.025373	0.025373	0.025373	0.025373	0.025373	0.025373	0.025373	0.025373	0.025373	0.025373	0.025373	0.025373	0.025373	0.025373	0.025373	0.025373	0.025373	0.025373	0.025373	0.025373	0.025373	0.025373	0.025373	0.025373	0.025373	0.025373	0.025373	0.025373	0.025373	0.025373	0.0253731	0.0253731	0.0253731	0.0253731	0.0253731	0.0253731	0.0253731	0.0253731	0.0253731	0.0253731	0.0253731	0.0253731	0.0253731	0.0253731	0.0253731	0.0253731	0.0253731	0.0253731	0.0253731
0.0242644	0.0242644	0.0242644	0.0242644	0.0242644	0.0242644	0.0242644	0.0242644	0.0242644	0.0242644	0.0242644	0.0242644	0.0242644	0.0242644	0.0242644	0.0242644	0.0242644	0.0242645	0.0242645	0.0242645	0.0242645	0.0242645	0.0242645	0.0242645	0.0242645	0.0242645	0.0242645	0.0242645	0.0242645	0.0242645	0.0242645	0.0242645	0.0242645	0.0242645	0.0242645	0.0242645	0.0242645	0.0242645	0.0242645	0.0242645	0.0242645	0.0242645	0.0242645	0.0242645	0.0242644	0.0242644	0.0242644	0.0242644	0.0242644	0.0242644
0.0327633	0.0327633	0.0327633	0.0327633	0.0327633	0.0327633	0.0327633	0.0327633	0.0327633	0.0327633	0.0327633	0.0327633	0.0327633	0.0327633	0.0327633	0.0327633	0.0327633	0.0327633	0.0327633	0.0327633	0.0327633	0.0327633	0.0327633	0.0327633	0.0327633	0.0327633	0.0327633	0.0327633	0.0327633	0.0327633	0.0327633	0.0327633	0.0327633	0.0327633	0.0327633	0.0327633	0.0327633	0.0327633	0.0327633	0.0327633	0.0327633	0.0327633	0.0327633	0.0327633	0.0327633	0.0327633	0.0327633	0.0327633	0.0327633	0.0327633
0.0664251	0.0664251	0.0664251	0.0664251	0.0664251	0.0664251	0.0664251	0.0664251	0.0664251	0.0664251	0.0664251	0.0664251	0.0664251	0.0664251	0.0664251	0.0664251	0.0664251	0.0664251	0.0664251	0.0664251	0.0664251	0.0664251	0.0664251	0.0664251	0.0664251	0.0664251	0.0664251	0.0664251	0.0664251	0.0664251	0.0664251	0.0664251	0.0664251	0.0664251	0.0664251	0.0664251	0.0664251	0.0664251	0.0664251	0.0664251	0.0664251	0.0664251	0.0664251	0.0664251	0.0664251	0.0664251	0.0664251	0.0664251	0.0664251	0.0664251
0.0130433	0.0130433	0.0130433	0.0130433	0.0130433	0.0130433	0.0130433	0.0130433	0.0130433	0.0130433	0.0130433	0.0130433	0.0130433	0.0130433	0.0130433	0.0130433	0.0130433	0.0130433	0.0130433	0.0130433	0.0130433	0.0130433	0.0130433	0.0130433	0.0130433	0.0130433	0.0130433	0.0130433	0.0130433	0.0130433	0.0130433	0.0130433	0.0130433	0.0130433	0.0130433	0.0130433	0.0130433	0.0130433	0.0130433	0.0130433	0.0130433	0.0130433	0.0130433	0.0130433	0.0130433	0.0130433	0.0130433	0.0130433	0.0130433	0.0130433
0.0288505	0.0288505	0.0288505	0.0288505	0.0288505	0.0288505	0.0288505	0.0288505	0.0288505	0.0288505	0.0288505	0.0288505	0.0288505	0.0288505	0.0288505	0.0288505	0.0288505	0.0288505	0.0288505	0.0288505	0.0288506	0.0288506	0.0288506	0.0288506	0.0288506	0.0288506	0.0288506	0.0288506	0.0288506	0.0288506	0.0288506	0.0288507	0.0288507	0.0288507	0.0288507	0.0288507	0.0288507	0.0288507	0.0288507	0.0288507	0.0288507	0.0288507	0.0288507	0.0288507	0.0288507	0.0288507	0.0288507	0.0288507	0.0288507	0.0288507
0.0124308	0.0124308	0.0124308	0.0124308	0.0124308	0.0124308	0.0124308	0.0124308	0.0124308	0.0124308	0.0124308	0.0124308	0.0124308	0.0124308	0.0124308	0.0124308	0.0124308	0.0124308	0.0124308	0.0124308	0.0124308	0.0124308	0.0124308	0.0124308	0.0124308	0.0124308	0.0124308	0.0124308	0.0124308	0.0124308	0.0124308	0.0124308	0.0124308	0.0124308	0.0124308	0.0124308	0.0124308	0.0124308	0.0124308	0.0124308	0.0124308	0.0124308	0.0124308	0.0124308	0.0124308	0.0124308	0.0124308	0.0124308	0.0124308	0.0124308
0.0129589	0.0129589	0.0129589	0.0129589	0.0129589	0.0129589	0.0129589	0.0129589	0.0129589	0.0129589	0.0129589	0.0129589	0.0129589	0.0129589	0.0129589	0.0129589	0.0129589	0.0129589	0.0129589	0.0129589	0.0129589	0.0129589	0.0129589	0.0129589	0.0129589	0.0129589	0.0129589	0.0129589	0.0129589	0.0129589	0.0129589	0.0129589	0.0129589	0.0129589	0.0129589	0.0129589	0.0129589	0.0129589	0.0129589	0.0129589	0.0129589	0.0129589	0.0129589	0.0129589	0.0129589	0.0129589	0.0129589	0.0129589	0.0129589	0.0129589
0.020871	0.020871	0.020871	0.020871	0.020871	0.020871	0.020871	0.020871	0.020871	0.020871	0.020871	0.020871	0.020871	0.020871	0.020871	0.020871	0.020871	0.020871	0.020871	0.020871	0.020871	0.020871	0.020871	0.020871	0.020871	0.020871	0.020871	0.020871	0.020871	0.020871	0.020871	0.020871	0.020871	0.020871	0.020871	0.020871	0.020871	0.020871	0.020871	0.020871	0.020871	0.020871	0.020871	0.020871	0.020871	0.020871	0.020871	0.020871	0.020871	0.020871
0.0299589	0.0299589	0.0299589	0.0299589	0.0299589	0.0299589	0.0299589	0.0299589	0.0299589	0.0299589	0.0299589	0.0299589	0.0299589	0.0299589	0.0299589	0.0299589	0.0299589	0.0299589	0.0299589	0.0299589	0.0299589	0.0299589	0.0299589	0.0299589	0.0299589	0.0299589	0.0299589	0.0299589	0.0299589	0.0299589	0.0299589	0.0299589	0.0299589	0.0299589	0.0299589	0.0299589	0.0299589	0.0299589	0.0299589	0.0299589	0.0299589	0.0299589	0.0299589	0.0299589	0.0299589	0.0299589	0.0299589	0.0299589	0.0299589	0.0299589
0.0122503	0.0122503	0.0122503	0.0122503	0.0122503	0.0122503	0.0122503	0.0122503	0.0122503	0.0122503	0.0122503	0.0122503	0.0122503	0.0122503	0.0122503	0.0122503	0.0122503	0.0122503	0.0122503	0.0122503	0.0122503	0.0122503	0.0122503	0.0122503	0.0122503	0.0122503	0.0122503	0.0122503	0.0122503	0.0122503	0.0122503	0.0122503	0.0122503	0.0122503	0.0122503	0.0122503	0.0122504	0.0122504	0.0122504	0.0122504	0.0122504	0.0122504	0.0122504	0.0122504	0.0122504	0.0122504	0.0122504	0.0122504	0.0122504	0.0122504
0.0201351	0.0201351	0.0201351	0.0201351	0.0201351	0.0201351	0.0201351	0.0201351	0.0201351	0.0201351	0.0201351	0.0201351	0.0201351	0.0201351	0.0201351	0.0201351	0.0201351	0.0201351	0.0201351	0.0201351	0.0201351	0.0201351	0.0201351	0.0201351	0.0201351	0.0201351	0.0201351	0.0201351	0.0201351	0.0201351	0.0201351	0.0201351	0.0201351	0.0201351	0.0201351	0.0201351	0.0201351	0.0201351	0.0201351	0.0201351	0.0201351	0.0201351	0.0201351	0.0201351	0.0201351	0.0201351	0.0201351	0.0201351	0.0201351	0.0201351
0.0126105	0.0126105	0.0126105	0.0126105	0.0126105	0.0126105	0.0126105	0.0126105	0.0126106	0.0126107	0.012611	0.0126114	0.0126119	0.0126125	0.0126134	0.0126144	0.0126156	0.012617	0.0126185	0.0126202	0.0126219	0.0126237	0.0126256	0.0126275	0.0126294	0.0126312	0.012633	0.0126348	0.0126364	0.012638	0.0126394	0.0126408	0.012642	0.0126432	0.0126442	0.0126452	0.0126459	0.0126467	0.0126473	0.0126478	0.0126482	0.0126485	0.0126489	0.012649	0.0126492	0.0126493	0.0126493	0.0126493	0.0126492	0.0126492
0.010387	0.010387	0.010387	0.010387	0.010387	0.010387	0.010387	0.010387	0.010387	0.010387	0.010387	0.010387	0.0103871	0.0103871	0.0103871	0.0103872	0.0103872	0.0103873	0.0103873	0.0103874	0.0103875	0.0103875	0.0103876	0.0103877	0.0103878	0.0103879	0.010388	0.010388	0.0103881	0.0103882	0.0103883	0.0103883	0.0103884	0.0103884	0.0103885	0.0103885	0.0103885	0.0103886	0.0103886	0.0103886	0.0103886	0.0103886	0.0103886	0.0103887	0.0103887	0.0103887	0.0103887	0.0103887	0.0103887	0.0103887
0.0234547	0.0234547	0.0234547	0.0234547	0.0234547	0.0234547	0.0234547	0.0234547	0.0234547	0.0234547	0.0234547	0.0234547	0.0234547	0.0234547	0.0234547	0.0234547	0.0234547	0.0234547	0.0234547	0.0234547	0.0234547	0.0234547	0.0234547	0.0234547	0.0234547	0.0234547	0.0234547	0.0234547	0.0234547	0.0234547	0.0234547	0.0234547	0.0234547	0.0234547	0.0234547	0.0234547	0.0234547	0.0234547	0.0234547	0.0234547	0.0234547	0.0234547	0.0234547	0.0234547	0.0234547	0.0234547	0.0234547	0.0234547	0.0234547	0.0234547
0.00876759	0.00876759	0.00876759	0.00876759	0.00876759	0.00876759	0.00876759	0.00876759	0.00876759	0.00876759	0.00876759	0.00876759	0.00876759	0.00876759	0.00876759	0.00876759	0.00876759	0.00876759	0.0087676	0.0087676	0.0087676	0.0087676	0.0087676	0.0087676	0.0087676	0.00876761	0.00876761	0.00876761	0.00876761	0.00876761	0.00876761	0.00876761	0.00876761	0.00876761	0.00876761	0.00876761	0.00876761	0.00876761	0.00876761	0.00876761	0.00876761	0.0087676	0.0087676	0.0087676	0.0087676	0.0087676	0.0087676	0.0087676	0.0087676	0.0087676
0.0700941	0.0700941	0.0700941	0.0700941	0.0700941	0.0700941	0.0700941	0.0700941	0.0700941	0.0700941	0.0700941	0.0700941	0.0700941	0.0700941	0.0700941	0.0700941	0.0700941	0.0700941	0.0700941	0.0700941	0.0700941	0.0700941	0.0700941	0.0700941	0.0700941	0.0700941	0.0700941	0.0700941	0.0700941	0.0700941	0.0700941	0.0700941	0.0700941	0.0700941	0.0700941	0.0700941	0.0700941	0.0700941	0.0700941	0.0700941	0.0700941	0.0700941	0.0700941	0.0700941	0.0700941	0.0700941	0.0700941	0.0700941	0.0700941	0.0700941
0.0116689	0.0116689	0.0116689	0.0116689	0.0116689	0.0116689	0.0116689	0.0116689	0.0116689	0.0116689	0.0116689	0.0116689	0.0116689	0.0116689	0.0116689	0.0116689	0.0116689	0.0116689	0.0116689	0.0116689	0.0116689	0.0116689	0.0116689	0.0116689	0.0116689	0.0116689	0.0116689	0.0116689	0.0116689	0.0116689	0.011669	0.011669	0.011669	0.011669	0.011669	0.011669	0.011669	0.011669	0.011669	0.011669	0.011669	0.011669	0.011669	0.011669	0.011669	0.011669	0.011669	0.011669	0.011669	0.011669
0.00873842	0.00873842	0.00873842	0.00873842	0.00873842	0.00873842	0.00873842	0.00873842	0.00873843	0.00873845	0.00873847	0.00873851	0.00873856	0.00873864	0.00873873	0.00873884	0.00873897	0.00873912	0.00873929	0.00873947	0.00873967	0.00873987	0.00874008	0.00874028	0.00874048	0.00874067	0.00874085	0.00874103	0.00874117	0.00874131	0.00874145	0.00874154	0.00874164	0.00874172	0.00874178	0.00874184	0.00874187	0.00874189	0.00874191	0.00874191	0.00874192	0.00874191	0.0087419	0.00874188	0.00874187	0.00874185	0.00874183	0.00874181	0.00874178	0.00874176
0.0120254	0.0120254	0.0120254	0.0120254	0.0120254	0.0120254	0.0120254	0.0120254	0.0120254	0.0120254	0.0120254	0.0120254	0.0120254	0.0120254	0.0120254	0.0120254	0.0120254	0.0120254	0.0120254	0.0120254	0.0120254	0.0120254	0.0120254	0.0120254	0.0120254	0.0120254	0.0120254	0.0120254	0.0120254	0.0120254	0.0120254	0.0120254	0.0120254	0.0120254	0.0120254	0.0120254	0.0120254	0.0120254	0.0120254	0.0120254	0.0120254	0.0120254	0.0120254	0.0120254	0.0120254	0.0120254	0.0120254	0.0120254	0.0120254	0.0120254
0.0118862	0.0118862	0.0118862	0.0118862	0.0118862	0.0118862	0.0118862	0.0118862	0.0118862	0.0118862	0.0118862	0.0118862	0.0118862	0.0118862	0.0118862	0.0118862	0.0118862	0.0118862	0.0118862	0.0118862	0.0118862	0.0118862	0.0118862	0.0118862	0.0118863	0.0118863	0.0118863	0.0118863	0.0118863	0.0118863	0.0118863	0.0118863	0.0118863	0.0118863	0.0118863	0.0118863	0.0118863	0.0118863	0.0118863	0.0118863	0.0118863	0.0118863	0.0118863	0.0118863	0.0118863	0.0118863	0.0118863	0.0118863	0.0118863	0.0118863
0.0158431	0.0158431	0.0158431	0.0158431	0.0158431	0.0158431	0.0158431	0.0158431	0.0158431	0.0158431	0.0158431	0.0158431	0.0158431	0.0158431	0.0158431	0.0158431	0.0158431	0.0158431	0.0158431	0.0158431	0.0158431	0.0158431	0.0158431	0.0158431	0.0158431	0.0158431	0.0158431	0.0158431	0.0158431	0.0158431	0.0158431	0.0158431	0.0158431	0.0158431	0.0158431	0.0158431	0.0158431	0.0158431	0.0158431	0.0158431	0.0158431	0.0158431	0.0158431	0.0158431	0.0158431	0.0158431	0.0158431	0.0158431	0.0158431	0.0158431
0.0139042	0.0139042	0.0139042	0.0139042	0.0139042	0.0139042	0.0139042	0.0139042	0.0139042	0.0139042	0.0139042	0.0139042	0.0139042	0.0139042	0.0139043	0.0139043	0.0139043	0.0139043	0.0139043	0.0139043	0.0139043	0.0139043	0.0139043	0.0139043	0.0139043	0.0139043	0.0139043	0.0139043	0.0139043	0.0139043	0.0139043	0.0139043	0.0139043	0.0139043	0.0139043	0.0139044	0.0139044	0.0139044	0.0139044	0.0139044	0.0139044	0.0139044	0.0139044	0.0139044	0.0139044	0.0139044	0.0139044	0.0139044	0.0139044	0.0139044
0.0186341	0.0186341	0.0186341	0.0186341	0.0186341	0.0186341	0.0186341	0.0186341	0.0186341	0.0186341	0.0186341	0.0186341	0.0186341	0.0186341	0.0186341	0.0186341	0.0186341	0.0186341	0.0186341	0.0186341	0.0186341	0.0186341	0.0186341	0.0186341	0.0186341	0.0186341	0.0186341	0.0186341	0.0186341	0.0186341	0.0186341	0.0186341	0.0186341	0.0186341	0.0186341	0.0186341	0.0186341	0.0186341	0.0186341	0.0186341	0.0186342	0.0186342	0.0186342	0.0186342	0.0186342	0.0186342	0.0186342	0.0186342	0.0186342	0.0186342
0.0139687	0.0139687	0.0139687	0.0139687	0.0139687	0.0139687	0.0139687	0.0139687	0.0139687	0.0139687	0.0139687	0.0139687	0.0139687	0.0139687	0.0139687	0.0139687	0.0139687	0.0139687	0.0139687	0.0139687	0.0139687	0.0139687	0.0139687	0.0139688	0.0139688	0.0139688	0.0139688	0.0139688	0.0139688	0.0139688	0.0139688	0.0139688	0.0139688	0.0139688	0.0139688	0.0139688	0.0139688	0.0139688	0.0139688	0.0139688	0.0139688	0.0139688	0.0139688	0.0139688	0.0139688	0.0139688	0.0139688	0.0139688	0.0139688	0.0139688
0.0111126	0.0111126	0.0111126	0.0111126	0.0111126	0.0111126	0.0111126	0.0111126	0.0111126	0.0111126	0.0111126	0.0111126	0.0111126	0.0111126	0.0111126	0.0111126	0.0111126	0.0111126	0.0111126	0.0111126	0.0111126	0.0111127	0.0111127	0.0111127	0.0111127	0.0111127	0.0111127	0.0111127	0.0111127	0.0111127	0.0111127	0.0111127	0.0111127	0.0111127	0.0111127	0.0111127	0.0111127	0.0111127	0.0111127	0.0111127	0.0111127	0.0111127	0.0111127	0.0111127	0.0111127	0.0111127	0.0111127	0.0111127	0.0111127	0.0111127
0.0114531	0.0114531	0.0114531	0.0114531	0.0114531	0.0114531	0.0114531	0.0114531	0.0114531	0.0114531	0.0114531	0.0114531	0.0114532	0.0114532	0.0114532	0.0114532	0.0114532	0.0114532	0.0114532	0.0114532	0.0114532	0.0114532	0.0114532	0.0114532	0.0114532	0.0114532	0.0114532	0.0114532	0.0114532	0.0114532	0.0114532	0.0114532	0.0114532	0.0114532	0.0114532	0.0114532	0.0114532	0.0114532	0.0114532	0.0114532	0.0114532	0.0114532	0.0114532	0.0114532	0.0114532	0.0114532	0.0114532	0.0114532	0.0114532	0.0114532
0.0103025	0.0103025	0.0103025	0.0103025	0.0103025	0.0103025	0.0103025	0.0103025	0.0103025	0.0103025	0.0103025	0.0103025	0.0103026	0.0103026	0.0103026	0.0103026	0.0103027	0.0103027	0.0103028	0.0103029	0.0103029	0.010303	0.0103031	0.0103031	0.0103032	0.0103033	0.0103033	0.0103034	0.0103035	0.0103035	0.0103036	0.0103036	0.0103036	0.0103036	0.0103037	0.0103037	0.0103037	0.0103037	0.0103037	0.0103037	0.0103037	0.0103037	0.0103037	0.0103036	0.0103036	0.0103036	0.0103036	0.0103036	0.0103036	0.0103035
0.00849754	0.00849754	0.00849754	0.00849754	0.00849754	0.00849754	0.00849754	0.00849754	0.00849754	0.00849756	0.00849757	0.0084976	0.00849763	0.00849768	0.00849774	0.00849782	0.00849791	0.00849802	0.00849813	0.00849826	0.00849839	0.00849853	0.00849867	0.00849881	0.00849894	0.00849907	0.00849919	0.0084993	0.0084994	0.00849948	0.00849955	0.00849961	0.00849965	0.00849969	0.0084997	0.00849971	0.00849971	0.0084997	0.00849968	0.00849966	0.00849963	0.0084996	0.00849957	0.00849954	0.00849951	0.00849949	0.00849946	0.00849944	0.00849942	0.0084994
0.0541125	0.0541125	0.0541125	0.0541125	0.0541125	0.0541125	0.0541125	0.0541125	0.0541125	0.0541125	0.0541125	0.0541125	0.0541125	0.0541125	0.0541125	0.0541125	0.0541125	0.0541125	0.0541125	0.0541125	0.0541125	0.0541125	0.0541125	0.0541125	0.0541125	0.0541125	0.0541125	0.0541125	0.0541125	0.0541125	0.0541125	0.0541125	0.0541125	0.0541125	0.0541125	0.0541125	0.0541125	0.0541125	0.0541125	0.0541125	0.0541125	0.0541125	0.0541125	0.0541125	0.0541125	0.0541125	0.0541125	0.0541125	0.0541125	0.0541125
0.00928195	0.00928195	0.00928195	0.00928195	0.00928195	0.00928195	0.00928195	0.00928195	0.00928195	0.00928195	0.00928195	0.00928196	0.00928197	0.00928197	0.00928199	0.009282	0.00928202	0.00928204	0.00928207	0.0092821	0.00928213	0.00928217	0.0092822	0.00928224	0.00928228	0.00928232	0.00928236	0.0092824	0.00928243	0.00928247	0.0092825	0.00928254	0.00928256	0.00928259	0.00928262	0.00928264	0.00928266	0.00928268	0.00928269	0.00928269	0.0092827	0.00928271	0.00928271	0.00928271	0.00928271	0.0092827	0.0092827	0.00928269	0.00928268	0.00928267
0.0430269	0.0430269	0.0430269	0.0430269	0.0430269	0.0430269	0.0430269	0.0430269	0.0430269	0.0430269	0.0430269	0.0430269	0.0430269	0.0430269	0.0430269	0.0430269	0.0430269	0.0430269	0.0430269	0.0430269	0.0430269	0.0430269	0.0430269	0.0430269	0.0430269	0.0430269	0.0430269	0.0430269	0.0430269	0.0430269	0.0430269	0.0430269	0.0430269	0.0430269	0.0430269	0.0430269	0.0430269	0.0430269	0.0430269	0.0430269	0.0430269	0.0430269	0.0430269	0.0430269	0.0430269	0.0430269	0.0430269	0.0430269	0.0430269	0.0430269
0.0265066	0.0265066	0.0265066	0.0265066	0.0265066	0.0265066	0.0265066	0.0265066	0.0265066	0.0265066	0.0265066	0.0265066	0.0265066	0.0265066	0.0265066	0.0265066	0.0265066	0.0265066	0.0265066	0.0265066	0.0265066	0.0265066	0.0265066	0.0265066	0.0265066	0.0265066	0.0265067	0.0265067	0.0265067	0.0265067	0.0265067	0.0265067	0.0265067	0.0265067	0.0265067	0.0265067	0.0265067	0.0265067	0.0265067	0.0265067	0.0265067	0.0265067	0.0265067	0.0265067	0.0265067	0.0265067	0.0265067	0.0265067	0.0265067	0.0265067
0.0178772	0.0178772	0.0178772	0.0178772	0.0178772	0.0178772	0.0178772	0.0178772	0.0178772	0.0178772	0.0178772	0.0178772	0.0178772	0.0178772	0.0178772	0.0178772	0.0178772	0.0178772	0.0178772	0.0178772	0.0178772	0.0178772	0.0178772	0.0178772	0.0178772	0.0178773	0.0178773	0.0178773	0.0178773	0.0178773	0.0178773	0.0178773	0.0178773	0.0178773	0.0178773	0.0178773	0.0178773	0.0178773	0.0178773	0.0178773	0.0178773	0.0178773	0.0178773	0.0178773	0.0178773	0.0178773	0.0178773	0.0178773	0.0178773	0.0178773
0.00618615	0.00618615	0.00618615	0.00618615	0.00618615	0.00618615	0.00618615	0.00618617	0.00618619	0.00618625	0.00618634	0.00618647	0.00618664	0.00618689	0.00618721	0.00618756	0.006188	0.00618847	0.00618897	0.00618951	0.00619004	0.00619057	0.00619105	0.00619152	0.0061919	0.00619226	0.0061925	0.00619271	0.00619282	0.00619287	0.00619286	0.00619278	0.00619267	0.00619253	0.00619237	0.00619221	0.00619205	0.00619191	0.00619178	0.00619168	0.00619162	0.00619158	0.00619158	0.00619159	0.00619164	0.00619169	0.00619176	0.00619184	0.00619191	0.00619197
0.0348254	0.0348254	0.0348254	0.0348254	0.0348254	0.0348254	0.0348254	0.0348254	0.0348254	0.0348254	0.0348254	0.0348254	0.0348254	0.0348254	0.0348254	0.0348254	0.0348254	0.0348254	0.0348254	0.0348254	0.0348254	0.0348254	0.0348254	0.0348254	0.0348254	0.0348254	0.0348254	0.0348254	0.0348254	0.0348254	0.0348254	0.0348254	0.0348254	0.0348254	0.0348254	0.0348254	0.0348254	0.0348254	0.0348254	0.0348254	0.0348254	0.0348254	0.0348254	0.0348254	0.0348254	0.0348254	0.0348254	0.0348254	0.0348254	0.0348254
0.027017	0.027017	0.027017	0.027017	0.027017	0.027017	0.027017	0.027017	0.027017	0.027017	0.027017	0.027017	0.027017	0.027017	0.027017	0.027017	0.027017	0.027017	0.027017	0.027017	0.027017	0.027017	0.027017	0.027017	0.027017	0.027017	0.027017	0.0270171	0.0270171	0.0270171	0.0270171	0.0270171	0.0270171	0.0270171	0.0270171	0.0270171	0.0270171	0.0270171	0.0270171	0.0270171	0.0270171	0.0270171	0.0270171	0.0270171	0.0270171	0.0270171	0.0270171	0.0270171	0.0270171	0.0270171
0.0428758	0.0428758	0.0428758	0.0428758	0.0428758	0.0428758	0.0428758	0.0428758	0.0428758	0.0428758	0.0428758	0.0428758	0.0428758	0.0428758	0.0428758	0.0428758	0.0428758	0.0428758	0.0428758	0.0428758	0.0428758	0.0428758	0.0428758	0.0428758	0.0428758	0.0428758	0.0428758	0.0428758	0.0428758	0.0428758	0.0428758	0.0428758	0.0428758	0.0428758	0.0428758	0.0428758	0.0428758	0.0428758	0.0428758	0.0428758	0.0428758	0.0428758	0.0428758	0.0428758	0.0428758	0.0428758	0.0428758	0.0428758	0.0428758	0.0428758
0.0227026	0.0227026	0.0227026	0.0227026	0.0227026	0.0227026	0.0227026	0.0227026	0.0227026	0.0227026	0.0227026	0.0227026	0.0227026	0.0227026	0.0227026	0.0227026	0.0227026	0.0227026	0.0227026	0.0227026	0.0227026	0.0227026	0.0227026	0.0227026	0.0227026	0.0227026	0.0227026	0.0227026	0.0227026	0.0227026	0.0227026	0.0227026	0.0227026	0.0227026	0.0227026	0.0227026	0.0227026	0.0227026	0.0227026	0.0227026	0.0227026	0.0227026	0.0227026	0.0227026	0.0227026	0.0227026	0.0227026	0.0227026	0.0227026	0.0227026
0.0126687	0.0126687	0.0126687	0.0126687	0.0126687	0.0126687	0.0126687	0.0126687	0.0126687	0.0126687	0.0126687	0.0126687	0.0126687	0.0126687	0.0126687	0.0126687	0.0126687	0.0126687	0.0126687	0.0126687	0.0126687	0.0126687	0.0126687	0.0126687	0.0126687	0.0126687	0.0126687	0.0126687	0.0126687	0.0126687	0.0126687	0.0126687	0.0126687	0.0126687	0.0126688	0.0126688	0.0126688	0.0126688	0.0126688	0.0126688	0.0126688	0.0126688	0.0126688	0.0126688	0.0126688	0.0126688	0.0126688	0.0126688	0.0126688	0.0126688
0.0145987	0.0145987	0.0145987	0.0145987	0.0145987	0.0145987	0.0145987	0.0145987	0.0145987	0.0145987	0.0145988	0.0145988	0.0145988	0.0145988	0.0145989	0.0145989	0.014599	0.014599	0.0145991	0.0145992	0.0145993	0.0145994	0.0145995	0.0145996	0.0145997	0.0145998	0.0145999	0.0146	0.0146001	0.0146002	0.0146003	0.0146003	0.0146004	0.0146005	0.0146006	0.0146007	0.0146007	0.0146008	0.0146009	0.0146009	0.014601	0.014601	0.0146011	0.0146011	0.0146011	0.0146012	0.0146012	0.0146012	0.0146012	0.0146013
0.0177095	0.0177095	0.0177095	0.0177095	0.0177095	0.0177095	0.0177095	0.0177095	0.0177095	0.0177095	0.0177095	0.0177095	0.0177095	0.0177095	0.0177095	0.0177095	0.0177095	0.0177095	0.0177095	0.0177095	0.0177095	0.0177095	0.0177095	0.0177095	0.0177095	0.0177095	0.0177095	0.0177095	0.0177095	0.0177095	0.0177095	0.0177095	0.0177095	0.0177095	0.0177095	0.0177095	0.0177095	0.0177095	0.0177095	0.0177095	0.0177095	0.0177095	0.0177095	0.0177095	0.0177095	0.0177095	0.0177095	0.0177095	0.0177095	0.0177095
0.0140724	0.0140724	0.0140724	0.0140724	0.0140724	0.0140724	0.0140724	0.0140724	0.0140724	0.0140724	0.0140724	0.0140724	0.0140724	0.0140724	0.0140724	0.0140725	0.0140725	0.0140725	0.0140725	0.0140725	0.0140725	0.0140725	0.0140725	0.0140725	0.0140725	0.0140726	0.0140726	0.0140726	0.0140726	0.0140726	0.0140726	0.0140726	0.0140726	0.0140727	0.0140727	0.0140727	0.0140727	0.0140727	0.0140727	0.0140727	0.0140727	0.0140727	0.0140727	0.0140727	0.0140728	0.0140728	0.0140728	0.0140728	0.0140728	0.0140728
0.0219571	0.0219571	0.0219571	0.0219571	0.0219571	0.0219571	0.0219571	0.0219571	0.0219571	0.0219571	0.0219571	0.0219571	0.0219571	0.0219571	0.0219571	0.0219571	0.0219571	0.0219571	0.0219571	0.0219571	0.0219571	0.0219571	0.0219571	0.0219571	0.0219571	0.0219571	0.0219571	0.0219571	0.0219571	0.0219571	0.0219571	0.0219571	0.0219571	0.0219571	0.0219571	0.0219571	0.0219571	0.0219571	0.0219571	0.0219571	0.0219571	0.0219571	0.0219571	0.0219571	0.0219571	0.0219571	0.0219571	0.0219571	0.0219571	0.0219571
0.0231895	0.0231895	0.0231895	0.0231895	0.0231895	0.0231895	0.0231895	0.0231895	0.0231895	0.0231895	0.0231895	0.0231895	0.0231895	0.0231895	0.0231895	0.0231895	0.0231895	0.0231895	0.0231895	0.0231895	0.0231895	0.0231895	0.0231895	0.0231895	0.0231895	0.0231895	0.0231895	0.0231895	0.0231895	0.0231896	0.0231896	0.0231896	0.0231896	0.0231896	0.0231896	0.0231896	0.0231896	0.0231896	0.0231896	0.0231896	0.0231896	0.0231896	0.0231896	0.0231896	0.0231896	0.0231896	0.0231896	0.0231896	0.0231896	0.0231896
0.0120254	0.0120254	0.0120254	0.0120254	0.0120254	0.0120254	0.0120254	0.0120254	0.0120254	0.0120254	0.0120254	0.0120254	0.0120254	0.0120254	0.0120254	0.0120254	0.0120254	0.0120254	0.0120254	0.0120254	0.0120254	0.0120254	0.0120254	0.0120254	0.0120254	0.0120254	0.0120254	0.0120254	0.0120254	0.0120254	0.0120254	0.0120254	0.0120254	0.0120254	0.0120254	0.0120254	0.0120254	0.0120254	0.0120254	0.0120254	0.0120254	0.0120254	0.0120254	0.0120254	0.0120254	0.0120254	0.0120254	0.0120254	0.0120254	0.0120254
0.012917	0.012917	0.012917	0.012917	0.012917	0.012917	0.012917	0.012917	0.012917	0.012917	0.012917	0.012917	0.012917	0.012917	0.012917	0.012917	0.012917	0.012917	0.012917	0.012917	0.012917	0.012917	0.012917	0.012917	0.012917	0.0129171	0.0129171	0.0129171	0.0129171	0.0129171	0.0129171	0.0129171	0.0129171	0.0129171	0.0129171	0.0129171	0.0129171	0.0129171	0.0129171	0.0129171	0.0129171	0.0129171	0.0129171	0.0129171	0.0129171	0.0129172	0.0129172	0.0129172	0.0129172	0.0129172
0.020445	0.020445	0.020445	0.020445	0.020445	0.020445	0.020445	0.020445	0.020445	0.020445	0.020445	0.020445	0.020445	0.020445	0.020445	0.020445	0.020445	0.020445	0.0204451	0.0204451	0.0204451	0.0204451	0.0204451	0.0204451	0.0204451	0.0204451	0.0204451	0.0204451	0.0204451	0.0204451	0.0204451	0.0204451	0.0204451	0.0204451	0.0204451	0.0204452	0.0204452	0.0204452	0.0204452	0.0204452	0.0204452	0.0204452	0.0204452	0.0204452	0.0204452	0.0204452	0.0204452	0.0204452	0.0204452	0.0204452
0.0153622	0.0153622	0.0153622	0.0153622	0.0153622	0.0153622	0.0153622	0.0153622	0.0153622	0.0153622	0.0153622	0.0153622	0.0153622	0.0153622	0.0153622	0.0153622	0.0153622	0.0153622	0.0153622	0.0153622	0.0153622	0.0153622	0.0153622	0.0153622	0.0153622	0.0153622	0.0153622	0.0153622	0.0153622	0.0153622	0.0153622	0.0153622	0.0153622	0.0153622	0.0153622	0.0153622	0.0153622	0.0153622	0.0153622	0.0153623	0.0153623	0.0153623	0.0153623	0.0153623	0.0153623	0.0153623	0.0153623	0.0153623	0.0153623	0.0153623
0.0152122	0.0152122	0.0152122	0.0152122	0.0152122	0.0152122	0.0152122	0.0152122	0.0152122	0.0152122	0.0152122	0.0152122	0.0152122	0.0152122	0.0152122	0.0152122	0.0152122	0.0152122	0.0152122	0.0152122	0.0152122	0.0152122	0.0152122	0.0152122	0.0152122	0.0152122	0.0152123	0.0152123	0.0152123	0.0152123	0.0152123	0.0152123	0.0152123	0.0152123	0.0152123	0.0152123	0.0152123	0.0152123	0.0152123	0.0152123	0.0152123	0.0152123	0.0152123	0.0152123	0.0152123	0.0152123	0.0152123	0.0152123	0.0152123	0.0152123
0.0200702	0.0200702	0.0200702	0.0200702	0.0200702	0.0200702	0.0200702	0.0200702	0.0200702	0.0200702	0.0200702	0.0200702	0.0200702	0.0200702	0.0200702	0.0200702	0.0200702	0.0200702	0.0200702	0.0200702	0.0200702	0.0200702	0.0200702	0.0200702	0.0200702	0.0200702	0.0200703	0.0200703	0.0200703	0.0200703	0.0200703	0.0200703	0.0200703	0.0200703	0.0200703	0.0200703	0.0200703	0.0200703	0.0200703	0.0200703	0.0200703	0.0200703	0.0200703	0.0200703	0.0200703	0.0200703	0.0200703	0.0200703	0.0200703	0.0200703
0.0128181	0.0128181	0.0128181	0.0128181	0.0128181	0.0128181	0.0128181	0.0128181	0.0128181	0.0128181	0.0128181	0.0128181	0.0128181	0.0128181	0.0128181	0.0128181	0.0128181	0.0128181	0.0128181	0.0128181	0.0128181	0.0128181	0.0128181	0.0128181	0.0128181	0.0128181	0.0128181	0.0128181	0.0128181	0.0128181	0.0128181	0.0128181	0.0128182	0.0128182	0.0128182	0.0128182	0.0128182	0.0128182	0.0128182	0.0128182	0.0128182	0.0128182	0.0128182	0.0128182	0.0128182	0.0128182	0.0128182	0.0128182	0.0128182	0.0128182
0.0203146	0.0203146	0.0203146	0.0203146	0.0203146	0.0203146	0.0203146	0.0203146	0.0203146	0.0203146	0.0203146	0.0203146	0.0203146	0.0203146	0.0203146	0.0203146	0.0203146	0.0203146	0.0203146	0.0203146	0.0203146	0.0203146	0.0203146	0.0203146	0.0203146	0.0203146	0.0203146	0.0203146	0.0203146	0.0203146	0.0203146	0.0203146	0.0203146	0.0203146	0.0203147	0.0203147	0.0203147	0.0203147	0.0203147	0.0203147	0.0203147	0.0203147	0.0203147	0.0203147	0.0203147	0.0203147	0.0203147	0.0203147	0.0203147	0.0203147
0.0223207	0.0223207	0.0223207	0.0223207	0.0223207	0.0223207	0.0223207	0.0223207	0.0223207	0.0223207	0.0223207	0.0223207	0.0223207	0.0223207	0.0223207	0.0223207	0.0223207	0.0223207	0.0223207	0.0223207	0.0223208	0.0223208	0.0223208	0.0223208	0.0223208	0.0223208	0.0223208	0.0223208	0.0223208	0.0223208	0.0223208	0.0223208	0.0223208	0.0223208	0.0223208	0.0223208	0.0223208	0.0223208	0.0223208	0.0223208	0.0223208	0.0223208	0.0223208	0.0223208	0.0223208	0.0223208	0.0223208	0.0223208	0.0223208	0.0223208
0.0129589	0.0129589	0.0129589	0.0129589	0.0129589	0.0129589	0.0129589	0.0129589	0.0129589	0.0129589	0.0129589	0.0129589	0.0129589	0.0129589	0.0129589	0.0129589	0.0129589	0.0129589	0.0129589	0.0129589	0.0129589	0.0129589	0.0129589	0.0129589	0.0129589	0.0129589	0.0129589	0.0129589	0.0129589	0.0129589	0.0129589	0.0129589	0.0129589	0.0129589	0.0129589	0.0129589	0.0129589	0.0129589	0.0129589	0.0129589	0.0129589	0.0129589	0.0129589	0.0129589	0.0129589	0.0129589	0.0129589	0.0129589	0.0129589	0.0129589
0.00879975	0.00879975	0.00879975	0.00879975	0.00879975	0.00879975	0.00879975	0.00879975	0.00879975	0.00879976	0.00879976	0.00879976	0.00879977	0.00879977	0.00879978	0.00879979	0.00879981	0.00879982	0.00879984	0.00879986	0.00879988	0.0087999	0.00879992	0.00879994	0.00879996	0.00879998	0.0088	0.00880002	0.00880004	0.00880006	0.00880007	0.00880008	0.0088001	0.00880011	0.00880011	0.00880012	0.00880013	0.00880013	0.00880013	0.00880014	0.00880014	0.00880014	0.00880014	0.00880014	0.00880014	0.00880013	0.00880013	0.00880013	0.00880013	0.00880013
0.0240659	0.0240659	0.0240659	0.0240659	0.0240659	0.0240659	0.0240659	0.0240659	0.0240659	0.0240659	0.0240659	0.0240659	0.0240659	0.0240659	0.0240659	0.0240659	0.0240659	0.0240659	0.0240659	0.0240659	0.0240659	0.0240659	0.0240659	0.0240659	0.0240659	0.0240659	0.0240659	0.0240659	0.0240659	0.0240659	0.0240659	0.0240659	0.0240659	0.0240659	0.0240659	0.0240659	0.0240659	0.0240659	0.0240659	0.0240659	0.0240659	0.0240659	0.0240659	0.0240659	0.0240659	0.0240659	0.0240659	0.0240659	0.0240659	0.0240659
0.0218858	0.0218858	0.0218858	0.0218858	0.0218858	0.0218858	0.0218858	0.0218858	0.0218858	0.0218858	0.0218858	0.0218858	0.0218858	0.0218858	0.0218858	0.0218858	0.0218858	0.0218858	0.0218858	0.0218858	0.0218858	0.0218858	0.0218858	0.0218858	0.0218858	0.0218858	0.0218858	0.0218858	0.0218858	0.0218858	0.0218858	0.0218858	0.0218858	0.0218858	0.0218858	0.0218858	0.0218858	0.0218858	0.0218858	0.0218858	0.0218858	0.0218858	0.0218858	0.0218858	0.0218858	0.0218858	0.0218858	0.0218858	0.0218858	0.0218858
0.0132184	0.0132184	0.0132184	0.0132184	0.0132184	0.0132184	0.0132184	0.0132184	0.0132184	0.0132184	0.0132184	0.0132184	0.0132184	0.0132184	0.0132184	0.0132184	0.0132184	0.0132184	0.0132184	0.0132184	0.0132184	0.0132184	0.0132184	0.0132184	0.0132184	0.0132184	0.0132184	0.0132184	0.0132184	0.0132184	0.0132184	0.0132184	0.0132184	0.0132184	0.0132184	0.0132184	0.0132184	0.0132184	0.0132184	0.0132184	0.0132184	0.0132184	0.0132184	0.0132184	0.0132184	0.0132184	0.0132184	0.0132184	0.0132184	0.0132185
0.0184254	0.0184254	0.0184254	0.0184254	0.0184254	0.0184254	0.0184254	0.0184254	0.0184254	0.0184254	0.0184254	0.0184254	0.0184254	0.0184254	0.0184254	0.0184254	0.0184254	0.0184254	0.0184254	0.0184254	0.0184254	0.0184254	0.0184254	0.0184254	0.0184254	0.0184254	0.0184254	0.0184254	0.0184254	0.0184254	0.0184254	0.0184254	0.0184254	0.0184254	0.0184254	0.0184254	0.0184254	0.0184254	0.0184254	0.0184254	0.0184254	0.0184254	0.0184254	0.0184254	0.0184254	0.0184254	0.0184254	0.0184254	0.0184254	0.0184254
0.0245625	0.0245625	0.0245625	0.0245625	0.0245625	0.0245625	0.0245625	0.0245625	0.0245625	0.0245625	0.0245625	0.0245625	0.0245625	0.0245625	0.0245625	0.0245625	0.0245625	0.0245626	0.0245626	0.0245626	0.0245626	0.0245627	0.0245627	0.0245627	0.0245628	0.0245628	0.0245628	0.0245628	0.0245629	0.0245629	0.0245629	0.0245629	0.0245629	0.024563	0.024563	0.024563	0.024563	0.024563	0.024563	0.024563	0.024563	0.024563	0.024563	0.024563	0.024563	0.024563	0.024563	0.024563	0.024563	0.024563
0.0118917	0.0118917	0.0118917	0.0118917	0.0118917	0.0118917	0.0118917	0.0118917	0.0118917	0.0118917	0.0118917	0.0118917	0.0118917	0.0118917	0.0118917	0.0118917	0.0118917	0.0118917	0.0118917	0.0118917	0.0118917	0.0118917	0.0118917	0.0118917	0.0118917	0.0118917	0.0118917	0.0118917	0.0118917	0.0118917	0.0118917	0.0118917	0.0118917	0.0118917	0.0118917	0.0118917	0.0118917	0.0118917	0.0118917	0.0118917	0.0118917	0.0118917	0.0118917	0.0118917	0.0118917	0.0118917	0.0118917	0.0118917	0.0118918	0.0118918
0.0317159	0.0317159	0.0317159	0.0317159	0.0317159	0.0317159	0.0317159	0.0317159	0.0317159	0.0317159	0.0317159	0.0317159	0.0317159	0.0317159	0.0317159	0.0317159	0.0317159	0.0317159	0.0317159	0.0317159	0.0317159	0.0317159	0.0317159	0.0317159	0.0317159	0.0317159	0.0317159	0.0317159	0.0317159	0.0317159	0.0317159	0.0317159	0.0317159	0.0317159	0.0317159	0.0317159	0.0317159	0.0317159	0.0317159	0.0317159	0.0317159	0.0317159	0.0317159	0.0317159	0.0317159	0.0317159	0.0317159	0.0317159	0.0317159	0.0317159
0.0732295	0.0732295	0.0732295	0.0732295	0.0732295	0.0732295	0.0732295	0.0732295	0.0732295	0.0732295	0.0732295	0.0732295	0.0732295	0.0732295	0.0732295	0.0732295	0.0732295	0.0732295	0.0732295	0.0732295	0.0732295	0.0732295	0.0732295	0.0732295	0.0732295	0.0732295	0.0732295	0.0732295	0.0732295	0.0732295	0.0732295	0.0732295	0.0732295	0.0732295	0.0732295	0.0732295	0.0732295	0.0732295	0.0732295	0.0732295	0.0732295	0.0732295	0.0732295	0.0732295	0.0732295	0.0732295	0.0732295	0.0732295	0.0732295	0.0732295
0.010844	0.010844	0.010844	0.010844	0.010844	0.010844	0.010844	0.010844	0.010844	0.010844	0.010844	0.010844	0.010844	0.0108441	0.0108441	0.0108441	0.0108441	0.0108442	0.0108442	0.0108442	0.0108443	0.0108443	0.0108444	0.0108444	0.0108444	0.0108445	0.0108445	0.0108446	0.0108446	0.0108447	0.0108447	0.0108447	0.0108448	0.0108448	0.0108448	0.0108449	0.0108449	0.0108449	0.0108449	0.010845	0.010845	0.010845	0.010845	0.010845	0.010845	0.010845	0.010845	0.010845	0.010845	0.010845
0.0232944	0.0232944	0.0232944	0.0232944	0.0232944	0.0232944	0.0232944	0.0232944	0.0232944	0.0232944	0.0232944	0.0232944	0.0232945	0.0232945	0.0232945	0.0232945	0.0232945	0.0232945	0.0232945	0.0232946	0.0232946	0.0232946	0.0232947	0.0232947	0.0232947	0.0232948	0.0232948	0.0232948	0.0232949	0.0232949	0.023295	0.023295	0.023295	0.0232951	0.0232951	0.0232951	0.0232952	0.0232952	0.0232952	0.0232953	0.0232953	0.0232953	0.0232954	0.0232954	0.0232954	0.0232954	0.0232955	0.0232955	0.0232955	0.0232955
0.0339813	0.0339813	0.0339813	0.0339813	0.0339813	0.0339813	0.0339813	0.0339813	0.0339813	0.0339813	0.0339813	0.0339813	0.0339813	0.0339813	0.0339813	0.0339813	0.0339813	0.0339813	0.0339813	0.0339813	0.0339813	0.0339813	0.0339813	0.0339813	0.0339813	0.0339813	0.0339813	0.0339813	0.0339813	0.0339813	0.0339813	0.0339813	0.0339813	0.0339813	0.0339813	0.0339813	0.0339813	0.0339813	0.0339813	0.0339813	0.0339813	0.0339813	0.0339813	0.0339813	0.0339813	0.0339813	0.0339813	0.0339813	0.0339813	0.0339813
0.0214646	0.0214646	0.0214646	0.0214646	0.0214646	0.0214646	0.0214646	0.0214646	0.0214646	0.0214646	0.0214646	0.0214646	0.0214646	0.0214646	0.0214646	0.0214646	0.0214646	0.0214646	0.0214646	0.0214646	0.0214646	0.0214646	0.0214646	0.0214646	0.0214646	0.0214646	0.0214646	0.0214646	0.0214646	0.0214646	0.0214646	0.0214646	0.0214646	0.0214646	0.0214646	0.0214646	0.0214646	0.0214646	0.0214646	0.0214646	0.0214646	0.0214646	0.0214646	0.0214646	0.0214646	0.0214646	0.0214646	0.0214646	0.0214646	0.0214646
0.0345064	0.0345064	0.0345064	0.0345064	0.0345064	0.0345064	0.0345064	0.0345064	0.0345064	0.0345064	0.0345064	0.0345064	0.0345064	0.0345064	0.0345064	0.0345064	0.0345064	0.0345064	0.0345064	0.0345064	0.0345064	0.0345064	0.0345064	0.0345064	0.0345064	0.0345064	0.0345064	0.0345064	0.0345064	0.0345064	0.0345064	0.0345064	0.0345064	0.0345064	0.0345064	0.0345064	0.0345064	0.0345064	0.0345064	0.0345064	0.0345064	0.0345064	0.0345064	0.0345064	0.0345064	0.0345064	0.0345064	0.0345064	0.0345064	0.0345064
0.011497	0.011497	0.011497	0.011497	0.011497	0.011497	0.011497	0.011497	0.011497	0.011497	0.011497	0.011497	0.011497	0.011497	0.011497	0.011497	0.011497	0.011497	0.011497	0.011497	0.011497	0.011497	0.011497	0.011497	0.011497	0.0114971	0.0114971	0.0114971	0.0114971	0.0114971	0.0114971	0.0114971	0.0114971	0.0114971	0.0114971	0.0114971	0.0114971	0.0114971	0.0114971	0.0114971	0.0114971	0.0114971	0.0114971	0.0114971	0.0114971	0.0114971	0.0114971	0.0114971	0.0114971	0.0114971
0.0262235	0.0262235	0.0262235	0.0262235	0.0262235	0.0262235	0.0262235	0.0262235	0.0262235	0.0262235	0.0262235	0.0262235	0.0262235	0.0262235	0.0262235	0.0262235	0.0262235	0.0262235	0.0262235	0.0262235	0.0262235	0.0262235	0.0262235	0.0262235	0.0262235	0.0262235	0.0262235	0.0262235	0.0262235	0.0262235	0.0262235	0.0262235	0.0262235	0.0262235	0.0262235	0.0262235	0.0262235	0.0262235	0.0262235	0.0262235	0.0262235	0.0262235	0.0262235	0.0262235	0.0262235	0.0262235	0.0262235	0.0262235	0.0262235	0.0262235
0.0169876	0.0169876	0.0169876	0.0169876	0.0169876	0.0169876	0.0169876	0.0169876	0.0169876	0.0169876	0.0169876	0.0169876	0.0169876	0.0169876	0.0169876	0.0169876	0.0169876	0.0169876	0.0169876	0.0169876	0.0169876	0.0169876	0.0169876	0.0169876	0.0169876	0.0169876	0.0169876	0.0169876	0.0169876	0.0169876	0.0169876	0.0169876	0.0169876	0.0169876	0.0169876	0.0169876	0.0169877	0.0169877	0.0169877	0.0169877	0.0169877	0.0169877	0.0169877	0.0169877	0.0169877	0.0169877	0.0169877	0.0169877	0.0169877	0.0169877
0.0394692	0.0394692	0.0394692	0.0394692	0.0394692	0.0394692	0.0394692	0.0394692	0.0394692	0.0394692	0.0394692	0.0394692	0.0394692	0.0394692	0.0394692	0.0394692	0.0394692	0.0394692	0.0394692	0.0394692	0.0394692	0.0394692	0.0394692	0.0394692	0.0394692	0.0394692	0.0394692	0.0394692	0.0394692	0.0394692	0.0394692	0.0394692	0.0394692	0.0394692	0.0394692	0.0394692	0.0394692	0.0394692	0.0394693	0.0394693	0.0394693	0.0394693	0.0394693	0.0394693	0.0394693	0.0394693	0.0394693	0.0394693	0.0394693	0.0394693
0.0226066	0.0226066	0.0226066	0.0226066	0.0226066	0.0226066	0.0226066	0.0226066	0.0226066	0.0226066	0.0226066	0.0226066	0.0226066	0.0226066	0.0226066	0.0226066	0.0226066	0.0226066	0.0226066	0.0226066	0.0226066	0.0226066	0.0226066	0.0226066	0.0226066	0.0226066	0.0226066	0.0226066	0.0226066	0.0226066	0.0226066	0.0226066	0.0226066	0.0226066	0.0226066	0.0226066	0.0226066	0.0226066	0.0226066	0.0226066	0.0226066	0.0226066	0.0226066	0.0226066	0.0226066	0.0226066	0.0226066	0.0226066	0.0226066	0.0226066
0.0158566	0.0158566	0.0158566	0.0158566	0.0158566	0.0158566	0.0158566	0.0158566	0.0158566	0.0158566	0.0158566	0.0158566	0.0158566	0.0158566	0.0158566	0.0158566	0.0158566	0.0158566	0.0158567	0.0158567	0.0158567	0.0158567	0.0158567	0.0158567	0.0158567	0.0158567	0.0158567	0.0158568	0.0158568	0.0158568	0.0158568	0.0158568	0.0158568	0.0158568	0.0158568	0.0158568	0.0158568	0.0158568	0.0158569	0.0158569	0.0158569	0.0158569	0.0158569	0.0158569	0.0158569	0.0158569	0.0158569	0.0158569	0.0158569	0.0158569
0.0120748	0.0120748	0.0120748	0.0120748	0.0120748	0.0120748	0.0120748	0.0120748	0.0120748	0.0120748	0.0120748	0.0120748	0.0120748	0.0120748	0.0120748	0.0120748	0.0120748	0.0120748	0.0120748	0.0120748	0.0120748	0.0120748	0.0120748	0.0120748	0.0120748	0.0120748	0.0120748	0.0120748	0.0120748	0.0120748	0.0120748	0.0120748	0.0120748	0.0120748	0.0120748	0.0120748	0.0120748	0.0120748	0.0120748	0.0120748	0.0120748	0.0120748	0.0120748	0.0120748	0.0120748	0.0120748	0.0120748	0.0120748	0.0120748	0.0120748
0.0237082	0.0237082	0.0237082	0.0237082	0.0237082	0.0237082	0.0237082	0.0237082	0.0237082	0.0237082	0.0237082	0.0237082	0.0237082	0.0237082	0.0237082	0.0237082	0.0237082	0.0237082	0.0237082	0.0237082	0.0237082	0.0237082	0.0237082	0.0237082	0.0237082	0.0237082	0.0237082	0.0237082	0.0237083	0.0237083	0.0237083	0.0237083	0.0237083	0.0237083	0.0237083	0.0237083	0.0237083	0.0237083	0.0237083	0.0237083	0.0237083	0.0237083	0.0237083	0.0237083	0.0237083	0.0237083	0.0237083	0.0237083	0.0237083	0.0237083
0.0194801	0.0194801	0.0194801	0.0194801	0.0194801	0.0194801	0.0194801	0.0194801	0.0194801	0.0194801	0.0194801	0.0194801	0.0194801	0.0194801	0.0194801	0.0194801	0.0194801	0.0194801	0.0194801	0.0194801	0.0194801	0.0194801	0.0194802	0.0194802	0.0194802	0.0194802	0.0194802	0.0194802	0.0194802	0.0194802	0.0194802	0.0194802	0.0194802	0.0194802	0.0194802	0.0194802	0.0194802	0.0194802	0.0194802	0.0194802	0.0194803	0.0194803	0.0194803	0.0194803	0.0194803	0.0194803	0.0194803	0.0194803	0.0194803	0.0194803
0.0175214	0.0175214	0.0175214	0.0175214	0.0175214	0.0175214	0.0175214	0.0175214	0.0175214	0.0175214	0.0175214	0.0175214	0.0175214	0.0175214	0.0175214	0.0175214	0.0175214	0.0175214	0.0175214	0.0175214	0.0175214	0.0175214	0.0175214	0.0175214	0.0175214	0.0175214	0.0175214	0.0175214	0.0175214	0.0175214	0.0175214	0.0175214	0.0175214	0.0175214	0.0175214	0.0175214	0.0175214	0.0175214	0.0175214	0.0175214	0.0175214	0.0175214	0.0175214	0.0175214	0.0175214	0.0175214	0.0175214	0.0175214	0.0175214	0.0175214
0.0289172	0.0289172	0.0289172	0.0289172	0.0289172	0.0289172	0.0289172	0.0289172	0.0289172	0.0289172	0.0289172	0.0289172	0.0289172	0.0289172	0.0289172	0.0289172	0.0289172	0.0289172	0.0289172	0.0289172	0.0289172	0.0289172	0.0289172	0.0289172	0.0289172	0.0289172	0.0289172	0.0289172	0.0289172	0.0289172	0.0289172	0.0289172	0.0289172	0.0289172	0.0289172	0.0289172	0.0289172	0.0289172	0.0289172	0.0289172	0.0289172	0.0289172	0.0289172	0.0289172	0.0289172	0.0289172	0.0289172	0.0289172	0.0289172	0.0289172
0.0285174	0.0285174	0.0285174	0.0285174	0.0285174	0.0285174	0.0285174	0.0285174	0.0285174	0.0285174	0.0285174	0.0285174	0.0285174	0.0285174	0.0285174	0.0285174	0.0285174	0.0285174	0.0285174	0.0285174	0.0285174	0.0285174	0.0285174	0.0285174	0.0285174	0.0285174	0.0285174	0.0285174	0.0285174	0.0285174	0.0285174	0.0285174	0.0285174	0.0285174	0.0285174	0.0285174	0.0285174	0.0285174	0.0285174	0.0285174	0.0285174	0.0285174	0.0285174	0.0285174	0.0285174	0.0285174	0.0285174	0.0285174	0.0285174	0.0285174
0.0196881	0.0196881	0.0196881	0.0196881	0.0196881	0.0196881	0.0196881	0.0196881	0.0196881	0.0196881	0.0196881	0.0196881	0.0196881	0.0196881	0.0196881	0.0196881	0.0196881	0.0196881	0.0196881	0.0196881	0.0196881	0.0196881	0.0196881	0.0196881	0.0196881	0.0196881	0.0196881	0.0196881	0.0196881	0.0196881	0.0196881	0.0196881	0.0196881	0.0196881	0.0196881	0.0196881	0.0196881	0.0196881	0.0196881	0.0196881	0.0196881	0.0196881	0.0196881	0.0196881	0.0196881	0.0196881	0.0196881	0.0196881	0.0196881	0.0196881
0.0130121	0.0130121	0.0130121	0.0130121	0.0130121	0.0130121	0.0130121	0.0130121	0.0130121	0.0130121	0.0130121	0.0130121	0.0130121	0.0130121	0.0130121	0.0130121	0.0130121	0.0130121	0.0130121	0.0130121	0.0130121	0.0130121	0.0130121	0.0130121	0.0130121	0.0130121	0.0130122	0.0130122	0.0130122	0.0130122	0.0130122	0.0130122	0.0130122	0.0130122	0.0130122	0.0130122	0.0130122	0.0130122	0.0130122	0.0130122	0.0130122	0.0130122	0.0130122	0.0130122	0.0130122	0.0130122	0.0130122	0.0130122	0.0130122	0.0130122
0.016458	0.016458	0.016458	0.016458	0.016458	0.016458	0.016458	0.016458	0.016458	0.016458	0.016458	0.016458	0.016458	0.016458	0.016458	0.016458	0.016458	0.016458	0.016458	0.016458	0.016458	0.016458	0.016458	0.016458	0.016458	0.016458	0.016458	0.016458	0.016458	0.016458	0.0164581	0.0164581	0.0164581	0.0164581	0.0164581	0.0164581	0.0164581	0.0164581	0.0164581	0.0164581	0.0164581	0.0164581	0.0164581	0.0164581	0.0164581	0.0164581	0.0164581	0.0164581	0.0164581	0.0164581
[truncated: 408 more rows]
[truncated: 47 more columns]

## Sheet: Sim_d3
0.0160647	0.0160647	0.0160647	0.0160647	0.0160647	0.0160647	0.0160647	0.0160647	0.0160647	0.0160647	0.0160647	0.0160647	0.0160647	0.0160647	0.0160647	0.0160647	0.0160647	0.0160647	0.0160648	0.0160648	0.0160648	0.0160648	0.0160648	0.0160648	0.0160648	0.0160648	0.0160648	0.0160648	0.0160648	0.0160649	0.0160649	0.0160649	0.0160649	0.0160649	0.0160649	0.0160649	0.0160649	0.0160649	0.0160649	0.0160649	0.0160649	0.0160649	0.0160649	0.016065	0.016065	0.016065	0.016065	0.016065	0.016065	0.016065
[truncated: 599 more rows]
[truncated: 47 more columns]

[truncated: 18 more sheets: Sim_d4, Sim_d5, Sim_d6, Sim_d7, Sim_d8, Sim_d9, Sim_d10, Sim_d11, Sim_d12, Sim_d13, Sim_d14, Sim_d15, Sim_d16, Sim_d17, Sim_d18, Sim_d19, Sim_d20, Sim_d21]
