# Supplementary material for: Modeling heterogeneous signaling dynamics of macrophages reveals principles of information transmission in stimulus responses
Source: Nat Commun. 2025 Jul 1;16:5986. doi: 10.1038/s41467-025-60901-3 (PMC12218168; doi:10.1038/s41467-025-60901-3)
Supplement: Supplementary file 6 — Source Data [file 41467_2025_60901_MOESM6_ESM.zip › source_data/Figure4_parameter_cv.xlsx]

## Sheet: TNF-syn
1.5793	1.55583	1.48603	1.45263	1.50377	1.46982	1.51143	1.46304	1.51603	1.50353

## Sheet: TNF-deg
1.2469	1.27084	1.18725	1.16947	1.15473	1.18557	1.21072	1.15724	1.2066	1.21518

## Sheet: Pam3CSK-syn
0.497384	0.488495	0.457085	0.510706	0.451956	0.504623	0.469968	0.48188	0.459242	0.449998

## Sheet: Pam3CSK-deg
1.4879	1.49083	1.5277	1.51414	1.45779	1.49454	1.51365	1.44537	1.45694	1.50529

## Sheet: CpG-syn
1.4693	1.43742	1.44749	1.46908	1.3644	1.36131	1.37523	1.38639	1.44314	1.33528

## Sheet: CpG-deg
1.19847	1.22032	1.20724	1.20852	1.23159	1.22923	1.24047	1.14908	1.26582	1.21873

## Sheet: CpG-endo
0.760323	0.743687	0.713995	0.737174	0.738073	0.715248	0.73131	0.746439	0.760591	0.744098

## Sheet: LPS-syn
0.90362	0.864396	0.849528	0.852434	0.854031	0.829303	0.872462	0.856508	0.860664	0.850552

## Sheet: LPS-deg
0.759407	0.697709	0.728046	0.738771	0.718922	0.692851	0.739736	0.733087	0.737172	0.719995

## Sheet: LPS-endo
0.921674	0.94986	0.914314	0.912532	0.924002	0.940702	0.943515	0.92917	0.938297	0.934471

[truncated: 7 more sheets: PolyIC-syn, PolyIC-deg, PolyIC-endo, adp, core-timed1, core-timed2, core-NFkBtot]
