# Supplementary material for: Modeling heterogeneous signaling dynamics of macrophages reveals principles of information transmission in stimulus responses
Source: Nat Commun. 2025 Jul 1;16:5986. doi: 10.1038/s41467-025-60901-3 (PMC12218168; doi:10.1038/s41467-025-60901-3)
Supplement: Supplementary file 6 — Source Data [file 41467_2025_60901_MOESM6_ESM.zip › source_data/Figure2.xlsx]

## Sheet: Exp_TNF_100pg_mL
0.014856	0.010406	0.018659	0.011289	0.015906	0.0099338	0.017172	0.022082	0.026948	0.030065	0.031384	0.047554	0.054281	0.061335	0.056786	0.058541	0.058837	0.048003	0.050739	0.044565	0.04977	0.044442	0.038228	0.046144	0.041893	0.035021	0.028826	0.029743	0.022215	0.019251	0.019685	0.014394	0.016238	0.025974	0.029007	0.030613	0.023816	0.029861	0.029584	0.036605	0.036634	0.032568	0.031035	0.021201	0.019237	0.015236	0.011919	0.0085027	0.0086615	0.010492
0.016389	0.018833	0.020759	0.01319	0.020156	0.011319	-0.0018834	0.02647	0.023171	0.015118	0.016978	0.020612	0.027727	0.03169	0.028277	0.038453	0.046666	0.029808	0.028839	0.055918	0.033268	0.025805	0.013036	0.089074	0.097323	0.083857	0.097135	0.065662	0.060346	0.067046	0.066905	0.081033	0.077577	0.09716	0.11324	0.09672	0.1128	0.099578	0.072656	0.05974	0.065162	0.066838	0.066916	0.066194	0.066577	0.047554	0.069925	0.099002	0.081255	0.08288
0.019227	0.024945	0.020992	0.022291	0.031323	0.029687	0.038525	0.04082	0.03821	0.02881	0.049139	0.045838	0.049272	0.055817	0.065306	0.061722	0.069931	0.059009	0.053979	0.046758	0.049362	0.046136	0.03332	0.015988	0.010254	0.0073363	0.0037901	0.0070842	0.0085659	0.0067036	0.0017501	0.0038538	0.0090685	0.0034659	0.0072216	0.0079788	0.010501	0.0033903	0.0016783	0.0043389	-0.001014	0.0018437	0.0018098	0.0071437	0.0022587	-0.0014823	0.0011734	0.002128	0.0051113	0.0055093
0.0040182	0.010182	0.012689	0.012454	0.014266	0.01438	0.017014	0.022658	0.015827	0.010315	0.014751	0.011986	0.014677	0.021829	0.029773	0.026977	0.023289	0.024639	0.02275	0.019402	0.01524	0.011912	0.010267	0.0084699	0.0069607	0.015381	0.008101	0.0089013	-0.0020616	0	0.0027009	-0.0014574	-0.00081812	-4.3649e-05	0.0074565	0.0043668	0.0013186	0.0051309	0.0035286	0.0050372	0.005935	0.0081962	0.0075823	0.011419	0.01055	0.0099433	0.010939	0.012024	0.01329	0.014105
0.0019555	0.0045763	0.0041406	0.0033242	0.0016686	0.00041184	0.01146	0.010623	0.01779	0.032066	0.0397	0.044353	0.045848	0.04666	0.041893	0.043221	0.032591	0.02728	0.016337	0.011638	0.0063141	0.0072953	0.0093863	0.017077	0.017732	0.017182	0.014857	0.017298	0.018718	0.014106	0.017073	0.014927	0.011999	0.019283	0.015273	0.0080799	0.0088698	0.0041526	0.0027043	0.0045747	0.00092237	0.0025453	0.0039973	0.007267	0.011072	0.0048264	0.009492	0.0043758	0.0062617	0.004947
0	0.0012956	0.0020543	0.0070621	0.0033651	0.0077443	0.010591	0.012373	0.015346	0.01657	0.031272	0.033822	0.039816	0.041803	0.041368	0.044154	0.04063	0.038233	0.036615	0.028825	0.02472	0.028152	0.028946	0.022346	0.016587	0.0083039	0.0070976	0.0065176	0.012142	0.0088593	0.0082244	0.0095446	0.00924	0.016588	0.024546	0.026626	0.02823	0.02934	0.027071	0.025931	0.025054	0.021105	0.022596	0.0152	0.014098	0.012098	0.012627	0.012483	0.011659	0.013056
0.014444	0.015879	0.014067	0.011701	0.010895	0.0097269	0.014967	0.015532	0.017048	0.015777	0.019231	0.026697	0.026504	0.035342	0.030506	0.026742	0.03269	0.029812	0.033499	0.028871	0.029882	0.031579	0.023023	0.025944	0.029638	0.026541	0.027246	0.017397	0.015382	0.014239	0.007765	0.007444	0.0077593	0.0028487	0.0028272	0.0050204	0.0037126	0.004902	0.0021463	-0.0018476	0.0035745	0.00010357	0.0011334	0.002737	0.0036131	-0.00054374	-0.0021409	0.0042854	0.0047586	0.0052809
0.029134	0.028304	0.027604	0.018006	0.020924	0.019041	0.011919	0.016742	0.017969	0.031158	0.061449	0.080878	0.099936	0.091156	0.090343	0.093487	0.088666	0.071092	0.064505	0.048063	0.052131	0.053216	0.053353	0.067552	0.058835	0.054872	0.046952	0.041823	0.033473	0.029854	0.032266	0.032117	0.013964	0.0086394	0.00013739	0.0010135	-0.001134	-0.0039738	-0.0041038	0.00095892	-0.00072131	0.00039725	0.00027769	-0.0018219	0.0017242	0.0070675	0.018462	0.028849	0.039836	0.033206
0.011244	0.0075044	-0.0010384	0.00704	0.010892	0.0084715	0.010343	0.016879	0.027597	0.036634	0.038922	0.046506	0.047402	0.05193	0.044516	0.047291	0.035045	0.024201	0.013181	0.0067554	0.004021	0.0046963	0.004666	-0.0051532	0.002112	0.0046908	0.0034242	0.0035713	0.0077345	0.0078766	0.015169	0.011692	0.013168	0.012584	0.011559	0.010385	0.0077436	0.008057	0.0018567	0.010723	0.012561	0.012058	0.0074713	0.011436	0.0075991	0.0063948	0.010076	0.0057952	0.010222	0.013295
0.01055	0.017952	0.0057141	0.011868	0.012585	0.013626	0.015186	0.016636	0.01969	0.02275	0.021638	0.02345	0.024393	0.020875	0.025273	0.027095	0.022825	0.025304	0.017567	0.022535	0.017821	0.01961	0.017651	0.014186	0.012651	0.010247	0.0095433	0.0099091	0.0040675	0.0089561	0.005733	0.014507	0.011987	0.010512	0.011101	0.010945	0.01261	0.016304	0.0073909	0.01296	0.0085177	0.010066	0.0018078	0.0077915	0.0048829	0.0058438	0.0048348	0.0011329	0.0054119	0.0040789
0.013628	0.013449	0.016065	0.011598	0.014851	0.015434	0.022233	0.0208	0.023033	0.024482	0.036527	0.037975	0.040191	0.050097	0.05274	0.049576	0.048553	0.048801	0.045655	0.039197	0.032716	0.024645	0.021469	0.025357	0.016637	0.020698	0.017748	0.013848	0.012881	0.011545	0.011093	0.011218	0.0086186	0.0080608	0.0099473	0.011189	0.011552	0.011046	0.012758	0.01449	0.010921	0.01082	0.014887	0.0074485	0.0077206	0.0087657	0.013696	0.0097521	0.010765	0.0084929
0.022847	0.026944	0.020639	0.024086	0.020786	0.018934	0.017236	0.017234	0.017395	0.016388	0.022852	0.02467	0.028074	0.030674	0.033954	0.04092	0.038417	0.033116	0.029095	0.023788	0.020247	0.016227	0.013831	0.015812	0.014716	0.014689	0.014834	0.014593	0.018123	0.015865	0.011598	0.014914	0.013126	0.014274	0.012481	0.011877	0.012403	0.0097546	0.011296	0.0095109	0.010008	0.0072792	0.010115	0.0097035	0.009923	0.0082589	0.010246	0.0066005	0.0077842	0.0076917
0.0069695	0.014243	0.021835	0.01678	0.0065947	0.022499	0.034955	0.045312	0.046042	0.049375	0.047399	0.04141	0.054614	0.062785	0.070552	0.065342	0.063856	0.05737	0.04604	0.028135	0.015226	0.0079208	0.011771	0.018556	0.018563	0.027492	0.025107	0.031593	0.032689	0.04445	0.05224	0.060754	0.062495	0.04484	0.021545	0.020035	0.0065208	0.0080067	0.0098044	0.013762	0.010919	0.012944	0.020933	0.022198	0.025584	0.024912	0.029628	0.036395	0.03693	0.045679
0.02059	0.035104	0.032337	0.029667	0.032648	0.038846	0.047039	0.04564	0.040639	0.045052	0.049075	0.062932	0.064705	0.072433	0.075442	0.083417	0.08386	0.078644	0.064924	0.051839	0.044872	0.043567	0.033779	0.03134	0.019582	0.019327	0.011332	0.014587	0.014041	0.019872	0.027522	0.035672	0.03821	0.040769	0.045028	0.053068	0.048625	0.049892	0.040626	0.022307	0.021827	0.019385	0.017758	0.020178	0.028188	0.017104	0.018973	0.014444	0.013971	0.023601
0.038152	0.026241	0.021961	0.01584	0.00892	0.023611	0.022941	0.021753	0.034851	0.043498	0.054756	0.063089	0.064078	0.070124	0.076367	0.068113	0.06936	0.06036	0.063664	0.062534	0.05415	0.047387	0.037011	0.033141	0.024067	0.018142	0.021517	0.016061	0.018934	0.019525	0.027116	0.023031	0.033297	0.036139	0.034362	0.038167	0.033662	0.029341	0.024545	0.014681	0.011139	0.010003	0.012394	0.01845	0.019385	0.016227	0.025919	0.012318	0.024469	0.023044
0.010114	0.014618	0.018386	0.01576	0.019094	0.023238	0.024381	0.024793	0.028742	0.025184	0.030454	0.041977	0.045669	0.051377	0.053701	0.047951	0.059179	0.050552	0.048731	0.042851	0.035906	0.016912	0.014847	0.012316	0.013478	0.0050431	0.0029989	0.0034811	0.0028819	0.0039163	0.0051992	0.0080435	0.007162	0.0070035	0.0069422	0.0036881	0.0077577	0.006163	0.0057205	0.0045641	0.0096653	0.0070354	0.01298	0.01316	0.008738	0.010914	0.012932	0.010376	0.0090167	0.0091882
0.0089183	0.00023146	0.0026293	0.011521	0.021856	0.018347	0.020257	0.03267	0.034043	0.036809	0.050901	0.062586	0.061121	0.074376	0.078111	0.095339	0.090319	0.074307	0.06912	0.064244	0.067807	0.068223	0.07399	0.079376	0.0845	0.073063	0.076722	0.079966	0.078556	0.061978	0.064293	0.056617	0.05989	0.050983	0.040064	0.030985	0.021087	0.018694	0.017681	0.017364	0.017297	0.012719	0.015902	0.012971	0.0094443	0.018684	0.020132	0.023776	0.019572	0.023168
0.047775	0.042253	0.039523	0.042726	0.043884	0.041784	0.040569	0.042421	0.042179	0.041533	0.038901	0.036879	0.037266	0.041378	0.03889	0.030598	0.030818	0.031096	0.026815	0.02099	0.018673	0.021026	0.020353	0.018012	0.019308	0.018655	0.024123	0.013638	0.017776	0.015834	0.017881	0.016113	0.014556	0.019411	0.018868	0.019182	0.020336	0.017995	0.015304	0.019285	0.01934	0.017382	0.019244	0.015708	0.014095	0.016879	0.014719	0.015369	0.011853	0.016191
0.013287	0.020502	0.020941	0.016456	0.028549	0.035451	0.030886	0.033691	0.041062	0.051955	0.07182	0.076146	0.073342	0.079917	0.09275	0.09051	0.087913	0.078073	0.060848	0.052487	0.042993	0.038926	0.031135	0.029834	0.033094	0.038273	0.03571	0.02646	0.026534	0.027769	0.01728	0.022171	0.020378	0.013832	0.0068472	0.0037388	0.0077361	0.0062237	0.0051729	0.0039614	0.0098333	0.0096982	0.014833	0.022647	0.034098	0.02571	0.035975	0.033099	0.03218	0.024693
0.026896	0.019708	0.025525	0.027882	0.024236	0.01575	0.0086621	0.0064654	0.010174	0.014114	0.019868	0.02009	0.020426	0.016349	0.010476	0.016133	0.011518	0.010466	0.010491	0.012005	0.010998	0.012055	0.0099594	0.010272	0.008116	0.0053959	0.0031242	0.0020831	0.0011993	-0.0007141	0.0032884	0.002103	0.00066122	0.0019507	0.0082793	0.0053457	0.006026	0.0075772	0.0091854	0.009083	0.0078715	0.011385	0.0080247	0.0075475	0.0072724	0.0092996	0.0069927	0.0083758	0.0051801	0.0081745
0	0.0024485	-0.0026439	0.0031473	-0.00023569	-0.0011623	0.0058893	0.0034904	-0.008393	0.0011954	0.012399	0.0036809	0.0089132	0.013145	0.012103	0.011911	0.0057215	0.0045487	0.01742	0.032682	0.014136	0.015056	0.015296	0.024073	0.019557	0.018612	0.0041266	-0.0011108	0.01031	0.0002186	-0.00060117	0.0068349	0.014635	0.021456	0.016481	0.0098107	0.00042364	0.0031341	0.00066761	0.0043673	0.0080003	0.0080827	0.028313	0.030269	0.013616	0.012481	0.011402	0.0096464	0.0082267	0.014204
0.0044984	0.00065418	0.00054834	-0.00015466	-0.0058024	0.00088671	0.0046634	0.013639	0.013552	0.030672	0.030362	0.038005	0.045974	0.064028	0.069758	0.051772	0.046684	0.025645	0.0085984	0.01284	0.00686	0.0032584	-0.0042245	-0.0044479	0.00094408	0.0094901	0.016549	0.023779	0.033173	0.034268	0.040048	0.063008	0.057727	0.059393	0.047257	0.027148	0.013706	0.0073852	0.0062891	0.0048905	-0.00010155	0.0038677	0.0058895	0.0046867	0.013921	0.026415	0.012736	0.028963	0.033851	0.031485
4.9636e-05	0.00046363	-0.0028872	0.0056902	0.0072076	0.0081102	0.0060816	0.0036716	0.0036364	0.0067327	0.013277	0.016822	0.016413	0.011543	0.018711	0.012394	0.01929	0.015771	0.010886	0.013841	0.0044485	0.019207	0.015197	0.015574	0.0051808	-0.0012751	0.0077538	0.0043207	0.0013967	-0.0033876	0.010246	0.0047385	0.0014994	0.00498	0.0073685	0.016709	0.013255	0.013073	0.015247	0.012041	0.016708	0.028354	0.023029	0.017241	0.021199	0.012698	0.009269	0.0067169	0.0074167	0.0014167
0.022703	0.035967	0.030349	0.031618	0.028765	0.06362	0.064677	0.070749	0.05926	0.094425	0.11719	0.12432	0.17241	0.18293	0.19113	0.18575	0.17457	0.20134	0.18831	0.17431	0.13578	0.10815	0.08845	0.055659	0.052742	0.032128	0.024609	0.023985	0.024742	0.034626	0.018952	0.0071475	-0.0043067	0.0054788	0.0068141	0.016616	0.01326	0.030902	0.037703	0.020539	0.024623	0.029459	0.035774	0.024709	0.014369	0.028929	0.017034	0.026711	0.021689	0.017526
0.021425	0.012068	0.015126	0.0071027	0.015442	0.0091786	0.015778	0.018226	0.018169	0.017629	0.025804	0.030361	0.036258	0.041773	0.042487	0.046249	0.049882	0.054592	0.044746	0.035972	0.049105	0.062718	0.05363	0.041722	0.035257	0.020858	0.015393	0.018365	0.011028	0.010085	0.01332	0.014491	0.012621	0.015128	0.0068643	0.0077127	0.0018771	0.0001367	0.0036067	0.010252	0.018476	0.022867	0.022277	0.01782	0.013988	0.021019	0.015319	0.012169	0.014315	0.0070672
0.010186	0.012394	0.022744	0.0083844	0.0134	0.022332	0.03021	0.031883	0.029536	0.028004	0.024832	0.021866	0.020637	0.017789	0.013868	0.025171	0.031825	0.030288	0.034559	0.021563	0.020115	0.02858	0.025052	0.027913	0.025987	0.041416	0.038249	0.044125	0.036817	0.034269	0.028339	0.027171	0.026418	0.01873	0.018307	0.011966	0.010638	0.0064466	0.012276	-0.0010548	0.010116	0.016086	0.020656	0.036412	0.049309	0.032165	0.040429	0.03351	0.023345	0.010518
0.0059241	0.001914	0.0033504	0.006438	0.0079554	0.0072832	0.0082054	0.012314	0.0052994	0.0079239	0.0095912	0.011719	0.014716	0.021094	0.022151	0.024761	0.017869	0.024916	0.024642	0.022306	0.013208	0.0099715	0.0088708	0.002206	0.0069392	0.0050432	0.0027776	0.00063874	-0.0007935	0.00095684	0.0027777	-0.0017266	0.00063335	0.0027231	0.0077988	0.0073042	0.0028185	0.00076654	0.003285	0.0029217	0.0046481	0.0033082	0.011368	0.0086706	0.00074606	0.0047162	0.0014642	0.0019947	0.0030072	0.0024873
0.0027166	0.0063895	0.015574	0.018208	0.01944	0.028169	0.0352	0.036322	0.037815	0.025295	0.03019	0.047793	0.049712	0.041406	0.042546	0.034788	0.032745	0.017344	0.0082547	0.0039988	0.037043	0.033262	0.050958	0.039795	0.026957	0.027703	0.019224	0.02338	0.022209	0.012016	0.016223	0.014022	0.012262	0.0083059	0.00029599	0.00074549	-0.0028723	-0.00038719	0.015823	0.0064973	0.018334	0.024302	0.022658	0.021585	0.014099	0.015259	0.023666	0.022379	0.015122	0.022132
0.018806	0.039642	0.023904	0.0012534	0.0030006	0.0062252	-0.00096749	0.0020837	0.0033064	0.0041024	0.0085572	0.0010215	0.0099578	0.044234	0.059919	0.007514	0.023646	0.032172	0.027482	0.044884	0.030689	0.045781	0.047491	0.04451	0.041125	0.055426	0.062578	0.044439	0.052456	0.045659	0.044515	0.051831	0.044747	0.040659	0.04938	0.048583	0.04288	0.041498	0.033197	0.028413	0.0096832	0.035899	0.038247	0.031534	0.02276	0.027222	0.024483	0.034849	0.028638	0.033021
0.023028	0.025668	0.024538	0.02293	0.020796	0.027501	0.038709	0.054877	0.053978	0.053786	0.056725	0.060371	0.050212	0.044472	0.038676	0.030016	0.03389	0.030522	0.026825	0.019726	0.01441	0.023433	0.022541	0.019634	0.030731	0.028069	0.023365	0.032354	0.047634	0.046375	0.047798	0.045839	0.043491	0.037292	0.039172	0.030819	0.026292	0.023863	0.025709	0.020514	0.021356	0.020306	0.023079	0.015908	0.017838	0.027832	0.025859	0.021499	0.019626	0.026576
0.011393	0.010425	0.019932	0.010734	-0.0054939	4.782e-05	-0.0012905	-0.00025106	0.009519	0.012433	0.0061972	0.006651	-0.001991	0.014354	0.0098865	0.0084475	0.026689	0.03215	0.034638	0.024647	0.022407	0.011028	0.014013	0.017143	0.02791	0.0059765	0.011737	0.0053138	0.0064254	0.011506	0.024511	0.011711	0.0094568	0.012532	0.009431	0.012049	0.011933	-0.0012817	0.0067404	-0.0086996	0.0113	0.0048258	0.0058356	0.012351	0.017677	0.026601	0.016718	0.011173	0.010219	0.017021
0.051376	0.043357	0.041327	0.046816	0.056481	0.039623	0.045665	0.063168	0.051387	0.034187	0.057281	0.064285	0.078238	0.077982	0.083077	0.064276	0.063915	0.050603	0.03236	0.039309	0.04664	0.041072	0.04569	0.048373	0.032813	0.043775	0.047917	0.04677	0.047329	0.047508	0.040277	0.06256	0.063434	0.060247	0.053336	0.033519	0.05242	0.050786	0.050458	0.039937	0.027415	0.041771	0.040964	0.048503	0.053527	0.072064	0.053677	0.063366	0.063496	0.05847
0.014851	0.019109	0.021025	0.0038042	0.024717	0.03546	0.029024	0.017652	0.032532	0.040901	0.034775	0.027174	0.050498	0.053221	0.047169	0.045983	0.03719	0.033402	0.025028	0.044801	0.013754	0.017456	0.033816	0.028924	0.015834	0.032635	0.043841	0.041733	0.02854	0.027495	0.037567	0.03445	0.04668	0.035726	0.040365	0.037954	0.037059	0.032793	0.039042	0.031256	0.04271	0.042193	0.027699	0.014471	0.024659	0.010304	0.019898	0.016743	0.0074923	0.025978
0.0092467	0.01472	0.0084739	0.0055559	0.0085815	0.023488	0.026827	0.031576	0.03677	0.042482	0.052287	0.0561	0.062827	0.049744	0.043536	0.04056	0.039386	0.036512	0.030596	0.032414	0.029616	0.027824	0.026092	0.025527	0.024366	0.018636	0.035804	0.040313	0.038136	0.043325	0.043781	0.043178	0.053073	0.051059	0.055172	0.047975	0.05012	0.054171	0.052473	0.060835	0.05388	0.049717	0.045024	0.034697	0.028228	0.032884	0.04434	0.032375	0.035245	0.049326
0.014766	0.010244	0.017856	0.017681	0.018221	0.022	0.014284	0.014007	0.021428	0.036647	0.048862	0.040564	0.052624	0.057956	0.064662	0.067271	0.048315	0.039026	0.030798	0.021863	0.023688	0.016537	0.010624	0.01299	0.014525	0.023068	0.021874	0.02725	0.034354	0.037999	0.035512	0.033899	0.028433	0.025392	0.025595	0.029402	0.035633	0.029427	0.026412	0.034907	0.028026	0.018952	0.012022	0.018691	0.016789	0.015964	0.018405	0.014295	0.0089115	0.0066276
0.028783	0.029906	0.029522	0.028321	0.021756	0.021991	0.029924	0.044461	0.04221	0.061165	0.071518	0.067767	0.070152	0.063252	0.068349	0.050937	0.040051	0.021547	0.013162	0.010443	0.011322	0.0049535	0.0031243	0.0034308	0.0038646	0.011539	0.012434	0.02157	0.035427	0.035518	0.038203	0.035954	0.040955	0.040795	0.046745	0.040777	0.046463	0.049491	0.045671	0.053042	0.057314	0.048258	0.055633	0.058816	0.058682	0.056982	0.065459	0.056601	0.045879	0.043922
0.012329	0.010564	0.019736	0.025359	0.033011	0.044824	0.053559	0.056503	0.080861	0.093253	0.086199	0.094114	0.085843	0.073948	0.074787	0.06492	0.045173	0.06448	0.049363	0.04179	0.04528	0.031855	0.024017	0.040783	0.029862	0.052951	0.068668	0.074503	0.09112	0.093736	0.089606	0.087558	0.075636	0.061684	0.063207	0.037178	0.035759	0.031416	0.017591	0.012021	0.0049375	0.0066336	0.0082856	-0.00045369	0.013487	0.0025645	0.0078773	0.012262	0.030006	0.024246
0.016296	0.019208	0.028257	0.032397	0.021111	0.01962	0.021991	0.037441	0.059032	0.073291	0.085103	0.082728	0.094369	0.082732	0.090193	0.078031	0.067071	0.070822	0.067802	0.043601	0.031338	0.027847	0.032353	0.040761	0.040959	0.050593	0.053171	0.049327	0.041944	0.055215	0.064833	0.076919	0.058559	0.056414	0.05314	0.047314	0.054509	0.051842	0.055626	0.047693	0.051012	0.040643	0.05097	0.049969	0.045545	0.050875	0.028918	0.03327	0.047969	0.027299
0.058969	0.044762	0.050157	0.048188	0.046836	0.054898	0.05065	0.047041	0.056216	0.073283	0.078881	0.078777	0.090851	0.10241	0.094594	0.098254	0.087071	0.076228	0.05958	0.055855	0.055075	0.049627	0.04806	0.058472	0.054035	0.052155	0.077709	0.091552	0.099046	0.089418	0.086878	0.071475	0.065202	0.045797	0.046554	0.045863	0.042228	0.035805	0.038328	0.039624	0.043773	0.041356	0.038341	0.03589	0.029795	0.027005	0.035957	0.041915	0.052801	0.059697
0.017268	0.018864	0.015544	0.01752	0.03604	0.04326	0.043523	0.050477	0.060459	0.067221	0.068508	0.074366	0.081967	0.075593	0.082318	0.09203	0.08041	0.070511	0.079771	0.082603	0.079715	0.064673	0.054902	0.054241	0.069191	0.068743	0.068603	0.0611	0.075544	0.068229	0.06853	0.069439	0.088465	0.080272	0.074223	0.062802	0.045315	0.050339	0.053156	0.042675	0.029173	0.041771	0.022344	0.021641	0.041186	0.044455	0.028004	0.047061	0.041586	0.034099
0.07934	0.061694	0.05644	0.08479	0.06473	0.059126	0.037145	0.055821	0.079385	0.045921	0.020892	0.033877	0.034891	0.035947	0.045925	0.040293	0.03982	0.048779	0.10385	0.09499	0.053585	0.050249	0.034751	0.028579	0.07607	0.060057	0.03077	0.061081	0.051924	0.062898	0.06249	0.065861	0.061913	0.043412	0.046183	0.035365	0.030988	0.054941	0.061546	0.074285	0.068901	0.069271	0.05879	0.058625	0.060326	0.068194	0.06906	0.069827	0.059011	0.048805
0.02105	0.017464	0.017687	0.017624	0.023785	0.020897	0.033995	0.037155	0.046348	0.039435	0.051681	0.065092	0.07906	0.085806	0.087489	0.068141	0.064452	0.059532	0.067375	0.066337	0.065935	0.065178	0.057698	0.034658	0.038378	0.043075	0.039258	0.059472	0.050931	0.050536	0.05158	0.045407	0.028952	0.026371	0.031043	0.03018	0.035018	0.038172	0.029795	0.038955	0.035273	0.044611	0.039399	0.02841	0.029075	0.020179	0.01781	0.021298	0.021161	0.023628
0.03309	0.029248	0.02595	0.037326	0.031373	0.030491	0.017232	0.0268	0.04182	0.035166	0.033747	0.033894	0.023499	0.022187	0.025779	0.02285	0.029429	0.024314	0.024123	0.024683	0.027382	0.034039	0.035352	0.023393	0.03012	0.021639	0.021066	0.015159	0.01706	0.014897	0.016837	0.023423	0.016334	0.017927	0.019306	0.020122	0.016967	0.020646	0.014952	0.011729	0.012562	0.0099349	0.014114	0.0060898	0.02145	0.012649	0.01282	0.01668	0.018682	0.017586
0.039626	0.041685	0.043584	0.048358	0.045762	0.044491	0.056857	0.055271	0.056907	0.07952	0.080262	0.094257	0.094482	0.087656	0.077209	0.093248	0.070266	0.065903	0.060261	0.048971	0.046301	0.040117	0.038881	0.037025	0.030416	0.026441	0.02605	0.033311	0.019328	0.023564	0.033702	0.03601	0.035005	0.036997	0.045061	0.040572	0.038742	0.044069	0.051473	0.050172	0.051864	0.064327	0.051167	0.063918	0.04348	0.046027	0.042597	0.042738	0.042728	0.046412
0.030531	0.034859	0.031947	0.01905	0.0079964	0.01522	0.020397	0.032757	0.040736	0.021436	0.048959	0.040408	0.020728	0.038445	0.029556	0.010348	0.020708	0.013154	0.01699	0.0065064	0.02742	0.008652	0.011058	0.017143	0.0064519	0.028723	0.0067602	0.01343	0.017318	0.021391	0.020576	0.0083404	0.025113	0.0094017	0.018158	0.0092828	0.0033207	0.017274	0.0024064	0.01263	0.0078142	0.027265	-0.0051185	0.028461	0.00024791	0.0041211	0.026208	0.0017284	0.027157	0.023314
0.036211	0.042302	0.045937	0.049002	0.056915	0.056186	0.053265	0.051142	0.046975	0.052497	0.052203	0.046106	0.054954	0.047423	0.048386	0.042417	0.041613	0.03378	0.030038	0.039688	0.034522	0.03668	0.037702	0.046963	0.048876	0.045111	0.039301	0.030777	0.022738	0.026349	0.016269	0.014847	0.020952	0.016727	0.022886	0.030458	0.028218	0.028115	0.019053	0.014892	0.01852	0.013764	0.014323	0.010687	0.015802	0.014154	0.016354	0.018237	0.0057022	0.0024714
0.0013267	0.0038211	0.012143	0.006189	0.0041501	0.0060382	0.011162	0.023747	0.021492	0.022364	0.029628	0.03694	0.014576	0.018763	0.026259	0.021961	0.019798	0.029086	0.028912	0.023771	0.02409	0.032307	0.023733	0.029417	0.024665	0.025055	0.031341	0.021506	0.031173	0.031551	0.029577	0.015811	-0.0018127	0.0038881	0.011178	0.011563	0.025315	0.029993	0.01479	0.020286	0.022645	0.03677	0.044427	0.032493	0.031524	0.025849	0.026021	0.013109	0.0084497	0.0082183
0.006644	0.0067191	0.0068242	0.021251	0.023033	0.01265	0.010901	0.0080241	0.01263	0.018724	0.023412	0.023934	0.02615	0.032727	0.032004	0.045256	0.035771	0.033846	0.033384	0.029307	0.019877	0.017642	0.0093808	0.010459	0.010343	0.004324	-0.0011735	0.00053753	-0.003042	-0.0011364	0.00026817	0.00071392	0.0018237	0.0074496	0.0034383	0.0053958	0.0069369	0.003118	0.0066784	0.0033226	0.0026298	0.0017056	0.0014731	0.00294	0.00043966	0.002234	0.00047251	0.00076411	0.00010943	0.0037231
0.0082852	0.0089907	0.01915	0.020756	0.019358	0.012609	0.0095295	0.021808	0.019661	0.02059	0.02373	0.022538	0.029708	0.033176	0.027996	0.021735	0.030819	0.021917	0.022855	0.028324	0.035343	0.031647	0.039351	0.046721	0.037985	0.039647	0.039059	0.047006	0.039199	0.038285	0.048181	0.045484	0.051603	0.054059	0.063274	0.068618	0.060057	0.056738	0.059163	0.067549	0.075073	0.077385	0.058741	0.057871	0.058347	0.048762	0.044663	0.038055	0.075689	0.022108
0.019007	0.018497	0.022503	0.027678	0.027191	0.026991	0.033142	0.039967	0.041471	0.050444	0.055165	0.063245	0.068815	0.0774	0.091912	0.097849	0.083675	0.068551	0.07071	0.061263	0.056577	0.054889	0.05715	0.048557	0.043121	0.053754	0.051158	0.060253	0.050641	0.063142	0.053639	0.044068	0.04125	0.042619	0.020583	0.038972	0.033041	0.042209	0.039398	0.047944	0.026383	0.026592	0.039963	0.03644	0.027973	0.034924	0.032191	0.040464	0.042918	0.053383
0.015534	0.0070289	0.006986	0.018017	0.016098	0.015758	0.0058251	0.0062622	0.0073253	0.022895	0.023318	0.017115	0.029681	0.027042	0.019741	0.026149	0.030357	0.031741	0.054068	0.034764	0.034984	0.035566	0.037183	0.03603	0.024402	0.034935	0.027798	0.019326	0.018445	0.018689	0.013202	0.014019	0.021784	0.017155	0.017393	0.019877	0.020506	0.013197	0.017594	0.020545	0.028451	0.03257	0.050853	0.051157	0.060647	0.056222	0.059713	0.056878	0.060466	0.047286
0.016707	0.025212	0.012069	0.023548	0.011763	0.021087	0.033196	0.050994	0.047271	0.056702	0.052868	0.044858	0.044703	0.036184	0.045942	0.054593	0.049531	0.044381	0.053274	0.05106	0.038832	0.057743	0.046731	0.045717	0.049698	0.034937	0.036482	0.012926	0.02184	0.012249	0.0047275	0.0028357	-0.0064986	0.0023055	0.0061696	0.013906	0.010113	0.0023842	0.0041432	0.02006	0.021757	0.036172	0.030218	0.047824	0.047444	0.028211	0.022565	0.01519	0.020468	0.033898
0.015391	0.010721	0.016089	0.017238	0.020852	0.014602	0.038571	0.062473	0.055688	0.057671	0.083321	0.085348	0.08419	0.092155	0.082289	0.069363	0.070339	0.051844	0.044953	0.040525	0.035213	0.043893	0.054387	0.089342	0.089305	0.12017	0.11322	0.11375	0.088469	0.087073	0.080056	0.060499	0.041912	0.031915	0.017435	0.011298	0.01253	0.0097324	0.01306	0.010591	0.017439	0.015522	0.011508	0.00587	0.0045207	0.0067861	0.014542	0.0033841	0.0038881	0.0012987
0.059403	0.049358	0.053494	0.04292	0.018271	0.016772	0.018211	0.014115	0.030259	0.017995	0.014079	0.019646	0.0081784	0.023306	0.023283	0.022226	0.019414	0.026934	0.015369	0.019279	0.0043263	-0.00013615	0.0026643	0.013537	0.0058823	0.0063761	0.00059043	0.0030778	0.016255	0.0091309	0.0083201	0.0076204	0.0018386	0.0072158	0.0045286	0.0087613	0.0075351	-0.0039524	-0.011317	0.0031249	0.0052143	0.012101	0.0096608	0.022694	0.02195	0.0094759	0.010175	0.0068897	-0.0012441	-0.0022984
0.031209	0.06188	0.075644	0.045635	0.021506	0.03285	0.055111	0.057194	0.057306	0.055626	0.063152	0.081514	0.096945	0.094886	0.10914	0.11398	0.11338	0.13408	0.12269	0.12274	0.11231	0.10933	0.097729	0.089739	0.096644	0.067274	0.057626	0.07088	0.062173	0.058419	0.044513	0.060563	0.058433	0.061046	0.054282	0.044961	0.033671	0.047742	0.062475	0.06577	0.061805	0.062692	0.071688	0.061124	0.043897	0.043627	0.043325	0.045238	0.051883	0.040921
0.035057	0.036737	0.028414	0.025585	0.03595	0.025571	0.018569	0.025732	0.02811	0.03324	0.027444	0.038149	0.033498	0.036813	0.033808	0.047448	0.042107	0.033656	0.040323	0.042046	0.039852	0.041103	0.043626	0.038617	0.040186	0.044807	0.040916	0.040675	0.044355	0.043513	0.039849	0.03428	0.061271	0.061655	0.066139	0.06299	0.061745	0.068685	0.058487	0.061287	0.055787	0.057315	0.056651	0.070294	0.067556	0.065376	0.075408	0.06543	0.073827	0.068845
0.037868	0.036116	0.018995	0.027491	0.028454	0.029043	0.045943	0.06254	0.08659	0.080645	0.087341	0.091529	0.10946	0.087788	0.074004	0.070308	0.061256	0.068143	0.061413	0.066601	0.051101	0.044208	0.040128	0.040204	0.036954	0.059359	0.051874	0.055672	0.050072	0.057816	0.050047	0.045479	0.049602	0.046428	0.037785	0.033096	0.031488	0.027856	0.01874	0.015948	0.026895	0.023908	0.033493	0.020956	0.030956	0.030068	0.020566	0.020619	0.016545	0.01773
0.0077042	0.013874	0.0090042	0.019131	0.013032	0.0088276	0.019956	0.023636	0.022523	0.02363	0.021519	0.010687	0.019097	0.022654	0.034319	0.045758	0.063079	0.072963	0.062499	0.056229	0.051006	0.030927	0.028137	0.023548	0.029026	0.024905	0.016038	0.016707	0.014595	0.02686	0.023925	0.035246	0.032292	0.030759	0.023384	0.018342	0.029448	0.025392	0.017298	0.031658	0.016431	0.018298	0.020415	0.013642	0.035194	0.036195	0.034804	0.030884	0.030461	0.022571
0.031951	0.034745	0.039208	0.042161	0.045417	0.049869	0.060486	0.06163	0.068642	0.073011	0.097871	0.10202	0.10979	0.11637	0.12336	0.12316	0.10949	0.097575	0.10396	0.078979	0.067881	0.058336	0.05336	0.051549	0.047968	0.04493	0.042568	0.032328	0.029984	0.026162	0.024963	0.027757	0.025008	0.021152	0.018497	0.023815	0.032624	0.026927	0.02493	0.01265	0.015001	0.011857	-0.0010577	0.012591	0.0069068	0.01155	0.013166	0.013262	0.008449	0.014357
0.016075	0.016684	0.011168	0.0035106	0.020077	0.027675	0.040008	0.018104	0.025493	0.033471	0.025547	0.029113	0.036408	0.0439	0.028104	0.037916	0.042373	0.040939	0.028902	0.03336	0.021962	0.014701	0.01574	0.027945	0.025238	0.01566	0.024953	0.018815	0.013934	-0.0011386	0.0093819	-0.00040728	0.015715	0.012098	0.0062505	0.0017817	0.012107	0.010393	0.0022131	0.01429	0.0078387	0.0099272	-0.0019761	0.0046104	-0.0058184	0.0034915	-9.4138e-05	0.00010198	0.0097969	0.015701
0.033584	0.027844	0.034158	0.035212	0.033775	0.03954	0.048485	0.061564	0.072153	0.083835	0.09898	0.098948	0.099446	0.10238	0.10059	0.097426	0.082749	0.073385	0.073919	0.064451	0.059876	0.051475	0.055457	0.041453	0.041479	0.039274	0.041579	0.050158	0.050523	0.04396	0.049427	0.045225	0.045725	0.034497	0.03518	0.038267	0.052235	0.045864	0.04697	0.04043	0.040323	0.023815	0.029648	0.023864	0.017944	0.017606	0.024984	0.018618	0.015207	0.012964
0.034281	0.051431	0.042501	0.036239	0.051216	0.040803	0.035614	0.029782	0.053455	0.069239	0.056218	0.069964	0.079777	0.085573	0.079782	0.072405	0.061467	0.035014	0.041187	0.045725	0.066387	0.05832	0.058118	0.050124	0.056196	0.053237	0.033902	0.076059	0.072678	0.079533	0.063603	0.058513	0.06583	0.022699	0.054769	0.052505	0.074348	0.074627	0.076564	0.067777	0.070223	0.061769	0.10075	0.069438	0.041818	0.062216	0.058975	0.060468	0.020107	0.0077307
0.036039	0.026957	0.032772	0.025265	0.031694	0.028045	0.04159	0.029819	0.033405	0.043216	0.063198	0.062589	0.053385	0.047763	0.047753	0.055736	0.061965	0.077401	0.05864	0.060746	0.063075	0.061397	0.063038	0.059674	0.053583	0.049057	0.049092	0.04965	0.036095	0.042521	0.025566	0.020985	0.017912	0.0072202	0.010086	0.005517	0.005594	0.0042327	0.020569	0.034393	0.04091	0.04505	0.010503	-0.00046389	0.0006724	0.020967	0.017412	0.006218	0.011413	0.0065197
0.03308	0.023586	0.028468	0.040852	0.045557	0.044035	0.052311	0.046464	0.063749	0.065338	0.068742	0.067766	0.054538	0.034632	0.028631	0.0096015	0.023294	0.015131	0.019491	0.020282	0.0088868	0.026298	0.015188	0.0241	0.045303	0.04032	0.046737	0.044316	0.031385	0.02549	0.030088	0.030193	0.042554	0.031374	0.040117	0.045747	0.047725	0.047669	0.048958	0.050629	0.03848	0.045458	0.047552	0.026845	0.038372	0.052767	0.0385	0.068713	0.06229	0.069244
0.099037	0.041769	0.037758	0.071754	0.043578	0.055408	0.079785	0.057013	0.058217	0.046348	0.036669	0.050506	0.058786	0.047091	0.059753	0.062787	0.059254	0.028163	0.057997	0.048776	0.057232	0.038085	0.033993	0.023449	0.00907	0.011804	0.030266	0.025789	0.031578	0.012442	0.059077	0.067594	0.036763	0.027182	0.074691	0.0514	0.072941	0.077405	0.062828	0.063969	0.067497	0.031861	0.059713	0.064365	0.036853	0.054778	0.025887	0.04029	0.012398	0.050277
0.0042169	0.0098559	-0.00095331	0.0083955	0.016467	0.013035	0.0093116	0.006451	-0.0075401	0.0014272	0.0098185	0.015609	0.036407	0.063399	0.065114	0.057992	0.047438	0.05968	0.04809	0.058036	0.061677	0.045323	0.027643	0.0097978	0.0012841	0.0028792	3.8348e-06	0.028401	0.061509	0.060602	0.029876	0.022346	0.0276	0.03212	0.021649	0.037655	0.041957	0.052829	0.057614	0.046861	0.046769	0.043332	0.021225	0.013069	0.022972	0.023053	0.02453	0.021972	0.023206	0.01442
0.018141	0.0064748	-0.00089439	-0.002688	0.008194	0.00056027	0.0059327	-0.0035195	0.017625	0.010269	0.029872	0.019977	0.016088	0.038745	0.031613	0.027798	0.028375	0.017283	0.015452	0.03626	0.0076025	-0.00019685	0.0019418	-0.002778	0.0044762	0.01453	0.015853	0.019628	0.013233	0.013461	0.030024	0.025307	0.036238	0.014011	0.020714	0.034518	0.029427	0.030178	0.024594	0.02573	0.013916	0.021571	0.018836	0.021286	0.0092537	0.0030138	0.0088858	0.014679	0.029617	0.023262
0.0080301	0	0.0039873	0.01308	0.013577	0.016996	0.010058	0.014879	0.027775	0.023385	0.034458	0.035702	0.022869	0.026683	0.011861	0.086768	0.071373	0.0073607	0.090785	0.0824	0.086289	0.1104	0.07709	0.090261	-0.013512	0.090978	0.031379	0.022008	0.061657	0.034287	0.022931	0.01587	0.010353	0.0066707	0.012198	0.014885	0.025299	0.015682	0.017973	0.014902	0.014555	0.006842	0.006743	0.020685	0.012137	0.012454	0.026915	0.0082176	0.0094745	0.010712
0.01571	0.016181	0.014987	0.026841	0.020245	0.019135	0.017805	0.028579	0.030624	0.028349	0.024772	0.013659	0.021179	0.028843	0.039844	0.025041	0.024349	0.019463	0.020085	0.013975	0.011739	0.0049052	0.013214	0.016735	0.017226	0.024576	0.019325	0.030107	0.022676	0.024529	0.022824	0.015039	0.012831	0.022969	0.030869	0.023276	0.02274	0.025169	0.014842	0.013118	0.0096425	0.0098762	0.01082	0.0058432	0.0096803	0.011945	0.018146	0.014814	0.018396	0.022373
0	0.0036137	0.010671	0.014634	0.016215	0.022923	0.024918	0.04102	0.049317	0.071636	0.076201	0.08594	0.094812	0.090374	0.088407	0.08863	0.077736	0.070686	0.065301	0.053311	0.048016	0.036692	0.02591	0.022113	0.015094	0.019384	0.014777	0.015089	0.020455	0.033691	0.040977	0.041239	0.038306	0.048326	0.043012	0.045723	0.036429	0.035306	0.022193	0.030479	0.019325	0.014302	0.020618	0.028052	0.029388	0.030315	0.030204	0.026294	0.024508	0.017861
0.0087989	0.017325	0.0095247	0.0040811	0.0069134	0.013292	0.0039074	0.0093103	0.0047523	0.016788	0.013609	0.018893	0.019824	0.018067	0.0098975	0.016917	0.017134	0.0099176	0.0090844	0.015755	0.021096	0.026822	0.027922	0.01575	0.023507	0.028904	0.030082	0.027524	0.033998	0.033777	0.018554	0.0082855	0.012888	0.012106	0.0031473	0.003265	0.0021339	0.0095831	0.0070233	0.0039283	0.0035089	0.0035356	-0.00065475	0.0035909	0.0034043	0.0037208	0.0027411	0.0065024	0.002838	0.0091668
0.05943	0.050446	0.038188	0.048298	0.050518	0.047499	0.057895	0.054672	0.04618	0.05079	0.047484	0.050425	0.061864	0.059118	0.055894	0.044835	0.051748	0.060565	0.055292	0.064138	0.058643	0.062099	0.06947	0.062835	0.060472	0.070665	0.078757	0.062066	0.069286	0.065422	0.068019	0.071375	0.057395	0.072185	0.080906	0.068679	0.067907	0.063378	0.05674	0.065691	0.056543	0.054331	0.045614	0.049454	0.052875	0.046955	0.050552	0.050052	0.044249	0.05763
0.034113	0.054303	0.092144	0.079119	0.069366	0.045533	0.053624	0.054138	0.050901	0.057411	0.079068	0.075332	0.067122	0.064946	0.049826	0.046809	0.054681	0.053856	0.04749	0.048829	0.062401	0.051694	0.060946	0.063874	0.064929	0.056074	0.03263	0.045289	0.026947	0.0059903	0.0058269	0.005584	0.011841	0.0059139	0.0090141	0.031183	0.0185	0.034923	0.028876	0.026386	0.010265	0.021754	0.014901	0.017257	0.012932	0.031891	0.031433	0.044538	0.033975	0.055283
0.0091817	0.012399	0.017202	0.020694	0.030797	0.017036	0.0036524	0.03244	0.041851	0.028262	0.044979	0.043364	0.046361	0.041306	0.038496	0.02421	0.022314	0.013164	0.035327	0.035215	0.038041	0.037322	0.032769	0.035691	0.03135	0.026096	0.024122	0.023201	0.013637	0.031621	0.023623	0.02538	0.015928	0.029975	0.0071991	0.024558	0.027874	0.030164	0.020494	0.018105	0.014442	0.010112	0.015617	0.02061	0.033664	0.039433	0.023021	0.026789	0.030778	0.036175
0	0.015122	0.0036408	0.013039	0.015241	0.010419	0.017929	0.019097	0.021957	0.024987	0.014828	0.021263	0.037055	0.039582	0.036873	0.03957	0.040229	0.022893	0.027503	0.023108	0.025965	0.029817	0.029987	0.032775	0.039683	0.045842	0.056036	0.050631	0.0422	0.036396	0.032427	0.035447	0.027399	0.029333	0.038748	0.035623	0.035868	0.044126	0.056615	0.059609	0.060639	0.049665	0.043496	0.038254	0.028678	0.033316	0.029492	0.031441	0.023902	0.034285
0.029022	0.036728	0.038508	0.028539	0.040923	0.046086	0.047002	0.04366	0.030178	0.027005	0.026306	0.039735	0.048393	0.045875	0.043516	0.034955	0.039578	0.038893	0.043024	0.037716	0.017421	0.010985	0.01112	0.021483	0.022745	0.044137	0.037619	0.037314	0.039048	0.035094	0.026528	0.024826	0.039921	0.043382	0.034542	0.036908	0.030136	0.019412	0.0062305	0.0095685	0.010155	0.014978	0.018031	0.040911	0.012826	0.016251	0.011157	0.019183	0.01571	0.02051
0.033336	0.020794	0.0063889	-0.013704	0.071461	0.019943	0.024136	0.023171	0.05724	0.019941	0.017692	0.026754	0.019244	0.020708	0.0079666	0.019138	0.019642	0.022941	0.019642	0.019804	0.030408	0.029221	0.02139	0.024413	0.018945	0.024361	0.02102	0.026735	0.025714	0.027897	0.022588	0.024862	0.021671	0.031018	0.022408	0.029545	0.017968	0.030642	0.03732	0.020205	0.030769	0.026325	0.026568	0.019185	0.02333	0.02505	0.020587	0.022109	0.0058126	0.086031
0.04062	0.034104	0.035807	0.020913	0.012911	0.027708	0.023192	0.032748	0.041349	0.036181	0.045393	0.051802	0.059282	0.070937	0.064767	0.073697	0.058992	0.057001	0.061551	0.052094	0.054544	0.042167	0.057342	0.07277	0.060481	0.060259	0.066037	0.044303	0.049	0.034828	0.030064	0.030607	0.015577	0.029984	0.030534	0.024523	0.023498	0.034362	0.021831	0.015071	0.01593	0.021426	0.017888	0.021298	0.0479	0.044134	0.047177	0.047547	0.031743	0.032952
0.013417	0.017197	0.0054868	0.016182	0.030746	0.030031	0.040066	0.012767	0.028909	0.027301	0.028245	0.045012	0.051075	0.049064	0.065091	0.045068	0.048902	0.020468	0.0047955	0.028904	0.012117	0.014706	0.009836	0.0054699	0.013999	0.060224	0.022218	0.025254	0.032609	0.026168	0.032209	0.01801	0.0059288	-0.0020468	-0.0042283	-0.0013299	0.021605	0.0057333	-0.0035738	0.045966	0.027661	0.031286	0.045263	0.031051	0.011274	0.010837	0.022107	-0.0042364	0.0101	0.0019622
0.053601	0.037484	0.032428	0.030167	0.029124	0.032547	0.038223	0.039821	0.041324	0.055695	0.051708	0.060068	0.059533	0.061182	0.061541	0.062055	0.067079	0.068001	0.051374	0.047683	0.03904	0.03566	0.026332	0.02345	0.023628	0.030229	0.037453	0.039574	0.040682	0.043369	0.042954	0.03378	0.036171	0.036003	0.0381	0.035996	0.041691	0.043932	0.038857	0.038769	0.029409	0.023813	0.019276	0.009984	0.010411	0.014106	0.018271	0.017953	0.016428	0.015278
0.02013	0.024838	0.02044	0.026575	0.02383	0.023186	0.029791	0.031972	0.048178	0.046388	0.068319	0.074242	0.077397	0.074072	0.051528	0.049254	0.04279	0.038996	0.024981	0.030842	0.027456	0.023471	0.019682	0.029967	0.037556	0.052759	0.052768	0.057364	0.054726	0.050688	0.033955	0.032783	0.030908	0.030658	0.026427	0.022823	0.026264	0.026711	0.027693	0.022752	0.021822	0.02244	0.013048	0.014454	0.011902	0.0087822	0.008454	0.0073121	0.0067983	0.0079936
0.0073425	0.0076115	-0.00094303	0.011363	0.0098159	0.011432	0.0049541	0.011892	0.013774	-0.0089889	0.014787	0.0038513	0.0095565	0.0076316	0.012804	0.019458	0.0085959	0.0042739	0.018369	0.026399	0.017335	0.0069738	0.012112	0.013647	0.01952	0.012662	0.016134	0.007709	0.012274	0.01694	0.0035107	0.0090343	0.0061409	0.015067	0.018629	0.019965	0.0292	0.022534	0.021944	0.024619	0.033538	0.013561	0.017874	0.01381	0.0067705	0.020148	0.021938	-0.0008075	0.004631	0.0044906
0.0093905	0.0092945	0.0086357	0.0064655	0.0022952	0.0059584	0.0098135	0.010458	0.0094252	0.012598	0.0078199	0.011194	0.013286	0.016838	0.016675	0.014984	0.014983	0.021998	0.018	0.015209	0.01689	0.015892	0.013832	0.017458	0.016626	0.018655	0.01166	0.012441	0.0080903	0.01197	0.014	0.01259	0.014095	0.012644	0.012652	0.0074934	0.012835	0.01063	0.010769	0.0077491	0.0071752	0.0072952	0.013391	0.0084321	0.00782	0.0060849	0.0093277	0.01028	0.0074908	0.0092776
0.0026212	0	0.0038604	0.0047251	0.0066688	0.005121	0.001678	-0.00048344	0.012885	0.015638	0.012083	0.0081685	0.0086202	0.0093268	0.011769	0.017703	0.010956	0.0072094	0.0095355	0.010214	0.0060624	0.00848	0.008925	0.0063556	0.0084866	0.010128	0.006304	0.0073716	0.0080508	0.0064556	0.0037988	0.0015773	0.0018747	0.0022093	0.0045256	-0.00047688	3.0216e-05	0.0021311	0.0049323	0.0046971	0.0060179	0.0057077	0.0058532	0.0029895	0.0047957	0.0081877	0.0059012	0.010031	0.0038954	0.0086974
0.030559	0.030349	0.028789	0.030928	0.028347	0.026818	0.022795	0.02948	0.031615	0.032452	0.035765	0.045282	0.054898	0.052743	0.053615	0.050371	0.055345	0.054031	0.050373	0.040937	0.038233	0.039944	0.043315	0.041726	0.032028	0.046985	0.040804	0.040063	0.033674	0.037822	0.037203	0.028362	0.028836	0.022939	0.023633	0.023282	0.026121	0.023173	0.0203	0.015257	0.017801	0.009823	0.013667	0.010679	0.011682	0.0064778	0.0096261	0.0079179	0.0068228	0.008575
0.023933	0.027994	0.031272	0.030139	0.031722	0.033465	0.043644	0.056656	0.068682	0.091101	0.11064	0.11486	0.11722	0.10671	0.1057	0.09839	0.075529	0.056904	0.037902	0.028615	0.015883	0.013199	0.0070084	0.010458	0.0019479	0.0096409	0.0011478	0.0068675	0.003184	0.0087358	0.015254	0.020542	0.023433	0.021344	0.021524	0.025122	0.033052	0.036376	0.025613	0.021469	0.021137	0.014549	0.011696	0.01469	0.0098312	0.01087	0.0094685	0.0075705	0.0092452	0.0071645
0.029567	0.026368	0.031138	0.019584	0.01729	0.025184	0.032559	0.037187	0.035723	0.057529	0.058215	0.053504	0.047676	0.041319	0.030218	0.016311	0.015113	0.019794	0.0050591	0.010442	0.0089431	0.0073756	0.014115	0.0060051	0.0036913	0.0061817	0.0065751	0.017596	0.013364	0.021707	0.029323	0.029942	0.040483	0.039779	0.029306	0.03258	0.038432	0.036789	0.039977	0.032671	0.029341	0.032118	0.028351	0.030232	0.032724	0.036891	0.044586	0.036049	0.033853	0.039691
0.021074	0.019328	0.026713	0.026601	0.023541	0.020181	0.018559	0.024248	0.034913	0.0498	0.053478	0.056484	0.071412	0.077032	0.067974	0.054221	0.056402	0.032493	0.018284	0.006519	0.0083466	0.0041258	-0.0010652	0.0029277	0.0023974	-0.0026432	0.0035276	0.0025099	0.0026395	0.0045985	-0.00030228	0.00025656	0.00024102	0.0051843	1.4243e-05	-0.0014855	0.00039762	0.0044125	0.0083575	-0.0025983	0.001449	0.0015866	0.0018435	0.00084781	-0.0015816	0.0025077	0.0015451	-0.0015938	-0.00086486	0.004343
0.0095423	0.011595	0.011162	0.0079427	0.019511	0.027113	0.040102	0.039969	0.046357	0.051488	0.054779	0.042763	0.024183	0.012331	0.0069343	0.003317	-0.0014364	0.0056328	0.0065036	0.0038708	0.0048071	0.0096699	0.0012033	9.9983e-06	0.0065479	0.0050549	0.0083386	-0.0021292	0.0010629	0.00046125	0.0013431	-0.0033457	0.0028378	0.0013563	0.0001957	0.00078572	0.00756	0.013233	0.010311	0.012191	0.0045599	0.00068291	-0.0014188	-0.0038647	0.0014229	-0.0014622	0.0015297	1.9379e-05	0.0050888	-0.00010174
0.0088854	0.011575	0.014277	0.015164	0.01129	0.0094538	0.015266	0.026077	0.025818	0.029697	0.036255	0.021939	0.034476	0.033686	0.032962	0.031721	0.036184	0.042583	0.054097	0.0674	0.058576	0.056954	0.042358	0.03291	0.036248	0.029997	0.027628	0.028154	0.022301	0.03629	0.032263	0.043494	0.046906	0.039842	0.028365	0.023645	0.013495	0.010398	0.016231	0.006511	0.0024455	0.013452	0.013459	0.025726	0.013957	0.013017	0.015532	0.010171	0.0083378	-0.00013882
0.013614	0.016397	0.016515	0.020144	0.025845	0.029806	0.025357	0.029536	0.037511	0.051631	0.088889	0.093894	0.098733	0.10382	0.097929	0.099267	0.069382	0.058131	0.027511	0.014963	0.015858	0.0080164	0.0077625	0.008819	0.0070693	0.009118	0.0091658	0.0058394	0.009375	0.011466	0.02661	0.035932	0.042575	0.050528	0.054953	0.058874	0.040838	0.034799	0.030666	0.017177	0.021722	0.016484	0.011526	0.0075459	0.0091391	0.0078105	0.0094961	0.010655	0.007976	0.014129
0.0093457	0.0088365	0.0063055	0.007238	0.011076	0.0070339	0.0060966	0.0083659	0.0080332	0.019019	0.023505	0.023103	0.020297	0.025999	0.022451	0.021885	0.015196	0.014495	0.0094756	0.0077505	0.0075961	0.0016354	0.0036528	0.00078312	0.004697	-0.00093507	0.0051402	0.0022809	0.0032514	0.0040926	0.0054427	0.0052815	0.003397	-0.00061095	0.0060415	0.0007094	0.0011741	0.0015565	0.0032308	-0.00052872	0.0020728	0.004234	0.0081427	0.0032309	0.0093763	0.0063744	0.015464	0.0092831	0.0070354	0.0070993
0.019779	0.021229	0.014938	0.012838	0.017358	0.011816	0.014426	0.0083463	0.0061503	0.0077837	0.023961	0.019565	0.013379	0.011017	0.014891	0.018961	0.02244	0.013412	0.025539	0.020849	0.018524	0.022898	0.024972	0.029508	0.022848	0.022414	0.025733	0.020435	0.021834	0.027451	0.025616	0.016096	0.011153	0.015004	0.01763	0.014572	0.019783	0.018594	0.024089	0.017011	0.02232	0.030143	0.028603	0.022049	0.021317	0.020658	0.027747	0.019967	0.017763	0.028651
0.015399	0.0058546	0.012514	0.015179	0.01872	0.021043	0.02287	0.024187	0.037636	0.047441	0.065784	0.068652	0.077623	0.084939	0.087877	0.078182	0.074662	0.066969	0.049497	0.052457	0.05142	0.041643	0.028888	0.024844	0.018269	0.016872	0.016248	0.017229	0.014327	0.01372	0.010397	0.014815	0.014493	0.014745	0.014159	0.015723	0.015251	0.017995	0.019429	0.01726	0.018447	0.022982	0.017072	0.013396	0.013219	0.019323	0.018433	0.010996	0.014964	0.016765
0	0.021001	0.0096689	0.014187	0.019823	0.021961	0.026453	0.034856	0.054056	0.055788	0.071221	0.069307	0.067374	0.072179	0.064267	0.046145	0.053536	0.048071	0.054364	0.067336	0.060315	0.051272	0.063961	0.060947	0.049414	0.05879	0.05935	0.053043	0.061095	0.05616	0.04891	0.038234	0.035789	0.029759	0.035059	0.029525	0.029404	0.044305	0.058831	0.057154	0.044658	0.043951	0.029839	0.025365	0.018128	0.011701	0.012723	0.021412	0.016139	0.018144
0.021491	0.022222	0.002432	0.0032342	0.011836	0.025048	0.020159	0.01714	0.027941	0.020249	0.034011	0.023516	0.023096	0.011885	0.014219	0.016984	0.019869	0.016193	0.014495	0.020989	0.027655	0.03748	0.030717	0.04085	0.042431	0.038669	0.039714	0.041075	0.039825	0.039233	0.037722	0.042489	0.028825	0.025893	0.026224	0.026346	0.020953	0.028781	0.0082835	0.0057575	0.016409	0.017175	0.025292	0.027482	0.030612	0.024113	0.037279	0.043653	0.03915	0.036068
0.032097	0.027176	0.030425	0.030438	0.028899	0.027352	0.031378	0.045549	0.048477	0.062532	0.068587	0.073346	0.080501	0.066797	0.072776	0.06139	0.049128	0.040728	0.033271	0.029393	0.024205	0.020114	0.023181	0.030865	0.034808	0.047938	0.055258	0.050708	0.053579	0.061444	0.063356	0.047436	0.049841	0.028382	0.025937	0.023821	0.0073414	0.0016753	0.0092275	0.011517	0.017448	0.015077	0.018074	0.010782	0.015019	0.023489	0.010839	0.00805	0.012252	0.017202
0.073701	0.060014	0.043611	0.049304	0.03753	0.034513	0.027201	0.040264	0.029785	0.046008	0.048579	0.063966	0.07636	0.083705	0.091426	0.08664	0.08781	0.091676	0.10885	0.088416	0.083747	0.08431	0.061911	0.041176	0.028782	0.019966	0.0058219	0.0021917	0.0011236	0.001434	0.0017217	-0.0021977	0.00060776	0.0012158	0.010844	0.01201	0.021069	0.021151	0.02504	0.027894	0.035687	0.031801	0.02573	0.022337	0.010504	0.010872	0.0060899	0.0065992	0.0049436	0.0072345
0.027732	0.029709	0.025499	0.028096	0.038189	0.03229	0.049695	0.041821	0.040514	0.042276	0.041849	0.037379	0.039014	0.045644	0.042083	0.039598	0.031739	0.048972	0.028897	0.050844	0.055548	0.048305	0.044095	0.041453	0.053689	0.04667	0.042008	0.052101	0.037769	0.052043	0.030932	0.045505	0.026862	0.037108	0.046408	0.049439	0.058802	0.045987	0.05559	0.044948	0.042742	0.038715	0.042079	0.04657	0.037624	0.045931	0.025518	0.035515	0.027823	0.0080974
0.015474	0.01475	0.021573	0.019498	0.016356	0.026258	0.035317	0.047538	0.050422	0.056527	0.053888	0.061052	0.041965	0.03734	0.01925	0.018291	0.010235	0.012804	0.007392	0.017039	0.025884	0.033225	0.029378	0.03448	0.026089	0.031543	0.032238	0.01118	0.0095174	0.0066986	0.020041	0.0070557	0.0080654	0.018465	0.026581	0.034638	0.040335	0.036728	0.022546	0.011642	0.010023	0.012427	-0.0021591	-0.0058435	-0.0032722	0.00028566	0.00017306	0	-0.0019553	0.00097657
0.011231	0.012199	0.014036	0.011587	0.014097	0.013279	0.018833	0.034206	0.039079	0.049362	0.052558	0.058506	0.046498	0.048619	0.041317	0.039038	0.035342	0.0322	0.034207	0.027192	0.024475	0.027078	0.021818	0.023451	0.021425	0.018429	0.018568	0.013984	0.01252	0.015782	0.014018	0.013744	0.010244	0.010835	0.011235	0.0094934	0.0055951	0.0072363	0.0018501	0.0053347	0.0011795	0.0053412	0.0058203	0.0060395	-0.00094009	-1.7403e-05	-0.0026224	0.00088988	-2.4032e-05	3.3149e-06
0.0099637	0.006982	0.0086915	0.0056868	0.0077737	0.014672	0.013448	0.012201	0.013203	0.012673	0.022484	0.017571	0.021645	0.026807	0.028838	0.027412	0.028305	0.02755	0.02317	0.020374	0.024045	0.023005	0.016607	0.020305	0.020304	0.020351	0.013758	0.0096445	0.017782	0.022559	0.025063	0.026712	0.018079	0.020335	0.019047	0.014856	0.019203	0.016598	0.015454	0.018397	0.01302	0.017832	0.017202	0.015636	0.020351	0.01909	0.019743	0.019546	0.017863	0.0099295
0.034763	0.049426	0.042348	0.044396	0.032385	0.040992	0.036662	0.035083	0.044938	0.047284	0.061397	0.066363	0.063071	0.075421	0.083748	0.07953	0.08866	0.076905	0.075376	0.068571	0.057237	0.053319	0.054916	0.038317	0.037053	0.050056	0.051609	0.055152	0.05214	0.040908	0.047153	0.040479	0.038676	0.036904	0.034606	0.036606	0.047669	0.028367	0.03617	0.036238	0.032866	0.042517	0.037787	0.028465	0.033359	0.043696	0.034117	0.029636	0.03313	0.045577
0.012496	0.013136	0.014665	0.016952	0.021144	0.016107	0.012277	0.0048783	0.010226	0.013336	0.0086479	0.0071024	0.0074802	0.008471	0.0027986	0.0065686	-0.0013391	0	0.0061596	0.0022916	-0.0054636	0.0037984	0.0074649	0.0070081	0.0076665	0.0019498	0.013567	0.0032687	0.0096842	0.0066531	-0.0016721	0.010341	0.00084455	0.00064887	0.0017012	0.0086204	0.0048871	-0.011217	0.00069985	0.0055954	0.01126	0.0065068	0.00065975	0.017396	0.013308	0.015318	0.011774	0.0099559	0.0010757	0.0071101
0.030634	0.023357	0.028365	0.039683	0.039829	0.042078	0.054632	0.076382	0.05419	0.062896	0.064861	0.065697	0.061984	0.065818	0.068044	0.074007	0.079958	0.074123	0.064251	0.072673	0.053136	0.047016	0.039485	0.050219	0.043302	0.038529	0.038559	0.041988	0.039633	0.030424	0.034474	0.030981	0.028193	0.040832	0.051996	0.046575	0.033185	0.034416	0.040386	0.04122	0.041591	0.039709	0.021796	0.013702	0.012056	0.014449	0.0084872	0.0080314	-0.0004212	0.0073309
0.021031	0.019305	0.030733	0.026803	0.031507	0.026423	0.030684	0.052748	0.064223	0.086599	0.079028	0.074622	0.077528	0.076012	0.075116	0.068393	0.068583	0.061024	0.069005	0.068485	0.077818	0.050141	0.056793	0.050846	0.055723	0.052604	0.047911	0.056271	0.044519	0.056424	0.05168	0.050796	0.041217	0.028331	0.019727	0.02318	0.017192	0.019152	0.027494	0.024565	0.029343	0.021856	0.02885	0.026975	0.037506	0.03928	0.036905	0.035983	0.025544	0.020492
0.014971	0.019763	0.011743	0.0063261	0.0055504	0.015911	0.013273	0.020653	0.027972	0.049071	0.059241	0.0558	0.062296	0.062181	0.06037	0.055586	0.061627	0.050314	0.03624	0.027375	0.019268	0.014969	0.010021	0.0053666	0.0076422	0.014178	0.01834	0.023406	0.022841	0.027201	0.027247	0.022996	0.0099564	0.019667	0.0099493	0.016517	0.01717	0.018771	0.017277	0.011572	0.017774	0.012052	0.0034968	0.013309	0.0067107	0.0088959	0.0070197	0.0027188	0.0070576	0.0088295
0.028922	0.025429	0.029458	0.03012	0.035359	0.044035	0.040548	0.044978	0.058368	0.069205	0.072995	0.077347	0.072745	0.073097	0.074136	0.071115	0.068651	0.054706	0.053256	0.051342	0.046134	0.040872	0.027519	0.017113	0.024068	0.020615	0.018359	0.020766	0.024618	0.016801	0.015302	0.019443	0.018181	0.012434	0.012833	0.011404	0.011359	0.0097279	0.0081812	0.0080065	0.0079541	0.0091164	0.0091581	0.010389	0.0080222	0.018322	0.020654	0.021863	0.01489	0.0083454
0.018443	0.026357	0.026521	0.023055	0.019149	0.021208	0.018913	0.017237	0.026676	0.03084	0.038791	0.037372	0.035463	0.034942	0.033367	0.024979	0.025743	0.031255	0.027137	0.022647	0.018086	0.020704	0.020695	0.023801	0.02904	0.023703	0.020573	0.0090699	0.010772	0.0083604	0.0093285	0.0092538	0.0050914	0.010267	0.021613	0.026406	0.017982	0.021672	0.0079389	0.011887	0.019116	0.018395	0.01767	0.014645	0.017113	0.012011	0.023639	0.018479	0.020807	0.023128
0.047518	0.020502	0.033668	0.029868	0.022028	0.033039	0.029426	0.030302	0.044463	0.060451	0.047552	0.069004	0.057001	0.057005	0.072962	0.072184	0.058979	0.046721	0.05223	0.063858	0.047158	0.043223	0.042789	0.048433	0.054013	0.044411	0.046919	0.039381	0.039115	0.037435	0.028902	0.023558	0.031092	0.018341	0.03263	0.026939	0.022582	0.025866	0.031024	0.037926	0.035663	0.024482	0.023014	0.022955	0.027795	0.025502	0.026533	0.022876	0.025218	0.025074
0.021941	0.029561	0.032862	0.040089	0.034464	0.030591	0.029398	0.024225	0.03417	0.068754	0.089628	0.095841	0.083354	0.090482	0.061588	0.046124	0.040266	0.031392	0.03909	0.038946	0.031631	0.023411	0.026102	0.029356	0.019262	0.02313	0.043144	0.032334	0.033614	0.030605	0.019911	0.026894	0.028665	0.032289	0.024555	0.024165	0.023251	0.024396	0.019017	0.023324	0.014103	0.009918	0.01292	0.0068339	0.0084036	0.0098726	0.013555	0.013813	0.013683	0.013894
0.02556	0.029399	0.024352	0.029297	0.031331	0.032391	0.037408	0.044796	0.043792	0.046743	0.054214	0.057171	0.060125	0.056415	0.062795	0.053781	0.053788	0.05386	0.067203	0.066315	0.05628	0.046645	0.042318	0.041955	0.040041	0.039203	0.039351	0.032688	0.036905	0.028419	0.02319	0.024687	0.017164	0.025556	0.018436	0.026946	0.026034	0.02894	0.024621	0.021689	0.019853	0.015608	0.0091388	0.010372	0.010163	0.013277	0.01076	0.0091177	0.01182	0.0079269
0.017138	0.020808	0.023048	0.025916	0.028976	0.024516	0.019661	0.019621	0.024068	0.036092	0.046942	0.06281	0.061865	0.054907	0.05488	0.045411	0.052968	0.047281	0.034798	0.038167	0.031207	0.023993	0.00064784	0.0013785	-0.00012691	0.017043	0.023757	0.019769	0.00087722	0.0071087	0.01386	0.013414	0.0050227	0.011449	0.014816	0.00341	0.001444	0.0043271	0.0058555	-0.0023424	0.0001531	-0.00097223	0.0033971	0.001203	0.00011862	0.0057904	0.0066393	0.0027249	0.002784	-0.001544
0.023094	0.034458	0.032543	0.014249	0.025906	0.03259	0.035757	0.064463	0.065756	0.09151	0.02337	0.019981	0.09207	0.068101	0.069526	0.033237	0.031	0.029617	0.053961	0.057862	0.083977	0.074228	0.076439	0.071156	0.058648	0.042828	0.016758	0.017651	0.01622	0.019581	0.022105	0.021327	0.025892	0.032457	0.047244	0.043435	0.029563	0.023348	0.023242	0.017529	0.016912	0.013172	0.017272	0.015499	0.016687	0.014776	0.023767	0.030128	0.020388	0.034092
0.02683	0.027827	0.039748	0.05314	0.067339	0.07109	0.055924	0.061224	0.053046	0.052688	0.063036	0.051738	0.040577	0.034458	0.035065	0.024646	0.019173	0.015705	0.0050694	0.0084168	0.0076363	0.012367	0.017756	0.0053219	0.0085495	0.01452	0.014974	0.0068791	0.020586	0.014619	0.012543	0.0090966	0.013333	0.0028864	0.0050858	0.01037	0.010626	0.0096611	0.015076	0.01446	0.0080888	0.0052386	0.011753	0.014972	0.01428	0.0084395	0.0095277	0.025411	0.014864	0.00686
0.021732	0.0057068	0.014483	0.018194	0.028021	0.019876	0.018372	0.01461	0.034678	0.039149	0.049374	0.055434	0.059335	0.054685	0.036417	0.018626	0.01395	0.0083818	0.0063247	0.010781	0.019118	0.0094521	0.011909	0.016505	0.010249	0.0084122	0.01988	0.018928	0.030478	0.032541	0.035148	0.035203	0.037956	0.022321	0.021388	0.018418	0.019881	0.014783	0.0076081	0.0077404	0.012131	0.012083	0.011546	0.0076978	0.010471	0.0093871	0.0082456	0.00778	0.014457	0.012588
0.011242	0.0044887	0.011536	0.014219	0.010605	0.015787	0.021194	0.023293	0.037939	0.045289	0.043088	0.042545	0.040015	0.024172	0.015043	0.0092847	0.010988	0.011366	0.0083576	0.0050814	0.009686	0.022349	0.027667	0.022076	0.029203	0.030175	0.02397	0.042137	0.03964	0.03526	0.023693	0.01631	0.008232	0.0011367	-0.00053354	-4.6702e-05	8.8955e-06	0.0078395	0.0082085	0.0093141	0.0040728	0.0035021	0.010885	0.0056546	-0.0017976	0.0048898	0.0043534	0.014554	0.021381	0.027297
0.066942	0.054231	0.033073	0.016645	0.0077581	0.0075368	0.0087011	0.027581	0.049789	0.059621	0.060999	0.05793	0.054238	0.050629	0.041851	0.039314	0.028777	0.038196	0.023238	0.014963	0.0073396	0.0084984	0.0028048	6.1332e-05	-0.00083318	0.00011589	-0.001355	0.0025535	0.0054262	0.014641	0.021264	0.018604	0.021368	0.0095177	0.016452	0.0098645	0.0070292	0.0024798	-7.1999e-05	-0.0023628	0.0034278	0.0051632	0.0035418	0.0053629	0.00058748	0.0043144	0.0031311	-0.0032435	0.0073887	0.0085221
0.011061	0.013906	0.015099	0.0078155	0.015401	0.012846	0.011148	0.015383	0.020198	0.027111	0.030926	0.036109	0.032136	0.036302	0.038957	0.027699	0.020798	0.023654	0.014623	0.013358	0.015723	0.01483	0.018493	0.018987	0.026556	0.0155	0.026439	0.026646	0.02957	0.027588	0.031291	0.032862	0.025575	0.026821	0.022999	0.017189	0.013824	0.017444	0.014981	0.013311	0.010335	0.010843	0.010625	0.010181	0.0076836	0.0087387	0.004796	0.0071787	0.0043955	0.0095777
0.0050675	0.0021909	0.00029732	0.0053235	0.0031065	0.0054153	0.0057214	0.018683	0.028509	0.038933	0.037867	0.054428	0.066893	0.065624	0.053239	0.053729	0.0319	0.023275	0.015923	0.0087245	0.0066526	0.0059267	0.0058044	0.0091487	0.014282	0.025714	0.027732	0.031125	0.027933	0.03155	0.036695	0.03735	0.03562	0.03327	0.020867	0.020208	0.019233	0.024656	0.025522	0.019051	0.016793	0.020542	0.014654	0.0083823	0.0080753	0.0069741	0.0031463	0.0043166	0.0078724	0.008104
0.041941	0.044148	0.02423	0.036661	0.042453	0.034315	0.052285	0.052076	0.07598	0.077776	0.077989	0.08573	0.080313	0.071439	0.056592	0.06027	0.045052	0.040051	0.041498	0.035749	0.032392	0.033771	0.031485	0.037925	0.053773	0.045226	0.041921	0.038168	0.033403	0.03655	0.03678	0.023535	0.017814	0.023903	0.019245	0.013248	0.011467	0.012482	0.015138	0.019685	0.027448	0.022027	0.020553	0.016971	0.017843	0.01476	0.0083773	0.0099686	0.0071704	0.0046622
0.019324	0.019963	0.017855	0.010702	0.010591	0.018528	0.021117	0.024119	0.032306	0.028272	0.02578	0.026984	0.023002	0.019019	0.030552	0.034084	0.041768	0.046459	0.039851	0.039077	0.035503	0.038628	0.038465	0.027004	0.044768	0.048981	0.048233	0.047762	0.044669	0.052938	0.040479	0.047549	0.057257	0.046091	0.036596	0.032424	0.042856	0.038981	0.031486	0.025569	0.02557	0.038141	0.034876	0.036344	0.038675	0.039292	0.040292	0.039435	0.040681	0.026476
0.017539	0.011309	0.0081309	0.022715	0.018477	0.034083	0.01857	0.033016	0.033467	0.044925	0.038552	0.053068	0.055747	0.052205	0.042411	0.035364	0.038146	0.042327	0.037903	0.041866	0.021303	0.032588	0.024358	0.026415	0.015129	0.015401	0.026817	0.013514	0.019965	0.011685	0.018351	0.018102	0.020636	0.018476	0.013835	0.019896	0.007974	0.018254	0.020394	0.024009	0.022038	0.01699	0.020497	0.02493	0.030506	0.032161	0.016526	0.024803	0.03088	0.015763
0.030267	0.032626	0.025013	0.023138	0.025208	0.019676	0.010283	0.02169	0.033721	0.023186	0.024298	0.040933	0.034557	0.013834	0.0082453	0.019781	0.019127	0.025738	0.028105	0.02255	0.023885	0.018696	0.011061	0.021672	0.0085646	0.0063448	0.022473	0.014972	0.018898	0.015356	0.010861	0.0017493	0.0097043	0.024397	0.021588	0.0080855	0.01545	0.014489	0.020993	0.0074091	0.015265	0.026144	0.014028	0.022857	0.02396	0.020118	0.033004	0.020232	0.030356	0.032553
0.0024686	0.0040298	0.0026696	0.0086239	0.0075187	0.0066224	0.0097679	0.0072328	0.025121	0.048315	0.05327	0.059328	0.055807	0.044491	0.046109	0.035037	0.013891	0.011027	0.0018874	0.0058953	-0.0002787	0.0018309	0.0042075	0.0088558	0.0088276	0.014361	0.019617	0.028843	0.020799	0.026922	0.026562	0.029882	0.026428	0.034981	0.02423	0.013193	0.0099407	0.011236	0.019956	0.017139	0.010004	0.018504	0.020663	0.017763	0.024695	0.019266	0.021722	0.056864	0.085194	0.065856
0.018469	0.015355	0.020289	0.024573	0.019369	0.025319	0.031746	0.053456	0.067604	0.088713	0.10252	0.11569	0.13336	0.13759	0.12113	0.095333	0.087215	0.069604	0.05061	0.047429	0.032389	0.022817	0.017963	0.023807	0.023681	0.030802	0.035548	0.042726	0.10241	0.066276	0.067016	0.05183	0.050211	0.04646	0.041518	0.038118	0.034935	0.029452	0.024253	0.025552	0.027266	0.019191	0.020102	0.019481	0.015349	0.015642	0.013954	0.015565	0.01497	0.012824
0.0074032	0.0066319	0.003707	0.01318	0.007202	0.0084222	0.014303	0.017114	0.036966	0.048344	0.057416	0.059917	0.061873	0.068085	0.060147	0.047217	0.043499	0.033341	0.031837	0.024264	0.016925	0.014786	0.013034	0.026461	0.04149	0.035148	0.028743	0.030176	0.014251	0.0152	0.0091022	0.0082973	0.0063141	0.0090238	0.0077627	0.0051074	0.0088243	0.0096876	0.0079562	0.0065885	0.0079308	0.010273	0.013154	0.019375	0.018199	0.018686	0.022259	0.015602	0.019648	0.023796
0.039133	0.021117	0.029591	0.030418	0.039049	0.0352	0.024778	0.04044	0.029343	0.03142	0.039431	0.03545	0.033654	0.023676	0.036927	0.031987	0.045917	0.039888	0.026752	0.036003	0.021164	0.024793	0.027909	0.036183	0.029664	0.029014	0.019337	0.010303	0.006127	0.023522	0.019953	0.034766	0.038322	0.036002	0.027985	0.020617	0.028741	0.016878	0.022342	0.0211	0.0096763	0.018559	0.016451	0.009096	0.0062221	0.0083549	0.0040704	0.027117	0.027695	0.032769
0.0050977	0.0044451	0.0050171	0.0054193	0.013045	0.0098921	0.010488	0.017564	0.032383	0.024779	0.034379	0.02872	0.020983	0.031627	0.02097	0.033729	0.030788	0.02005	0.014655	0.01091	0.01759	0.021709	0.02895	0.02707	0.031206	0.028047	0.036438	0.028187	0.028231	0.026464	0.02388	0.016268	0.012611	0.0099638	0.0028005	0.019346	0.0052531	0.00053892	-0.0047551	0.002034	0.004538	0.001309	0.0080091	0.0043769	0.011059	0.011567	0.010408	0.017209	0.014933	0.01194
0.0064093	0.005862	0.0091472	0.010653	0.016139	0.0082372	0.018659	0.029734	0.025139	0.037915	0.054909	0.058601	0.067854	0.078497	0.074625	0.079593	0.090327	0.0824	0.060155	0.06561	0.05205	0.060704	0.037862	0.047125	0.040656	0.057718	0.03529	0.043038	0.028526	0.011862	0.01144	0.020861	0.016744	0.016278	0.021395	0.010467	0.0096347	0.01188	0.025824	0.015909	0.023441	0.019996	0.021431	0.0088304	0.011209	0.0099505	0.0035533	0.01098	0.0033242	0.0070967
0.0044837	0.016012	0.018198	0.0095701	0.019156	0.015374	0.015542	0.014364	0.016914	0.013381	0.023175	0.014362	0.012013	0.00062275	0.0057344	0.0081268	0.0078594	0.0054493	0.0072401	-0.0022528	-0.0024404	0.00085439	0.033734	0.038693	0.0429	0.042591	0.045943	0.026808	0.025173	0.015079	0.017611	0.024274	0.018744	0.015766	0.028417	0.033339	0.026294	0.024752	0.022188	0.022751	0.018919	0.0078705	0.003565	0.016732	0.00682	0.00595	0.0154	0.0099206	0.011938	0.010715
0.012938	0.009035	0.016346	0.0017243	0.021335	0.021004	0.014692	0.0080372	0.016595	0.01532	0.02678	0.037887	0.038559	0.041885	0.034291	0.035396	0.014812	0.0069762	0.012443	0.014622	0.017445	0.0096566	0.0053121	0.007977	0.010471	0.0066191	0.0078974	0.00086212	0.0095148	0.0075195	0.0037291	0.0092901	0.017315	0.024347	0.029117	0.025971	0.019217	0.013806	0.0019972	0.007028	0.0015021	0.0011325	0.011181	-0.0046532	-0.0098153	-7.2556e-05	0.0020959	0.0013547	0.0050635	0.0132
0	0.0060042	0.0098001	0.025502	0.0044204	0.011439	0.0062816	0.0088452	0.011889	0.025245	0.036522	0.051341	0.054787	0.061501	0.054143	0.050564	0.039676	0.034594	0.030431	0.016673	0.017535	0.013319	0.0075626	0.012812	0.011044	0.019549	0.024982	0.023776	0.01481	0.016486	0.017099	0.018361	0.01228	0.014738	0.018481	0.016404	0.023278	0.015677	0.026449	0.020856	0.021027	0.023461	0.021788	0.015596	0.019865	0.022348	0.024012	0.035153	0.029108	0.027665
0.028407	0.0056473	0.015417	0.019531	0.020838	0.022649	0.0056873	0.019727	0.028102	0.024255	0.025186	0.027363	0.02842	0.027396	0.03806	0.022086	0.032013	0.015786	0.0066327	0.0058898	0.0075582	0.01696	0.0061078	0.019421	0.027406	0.010226	0.0089458	0.0044799	0.013142	0.020793	0.013619	0.0048681	-0.00069464	0.006829	0.012667	0.011325	0.025949	0.019941	0.020066	0.02576	0.025487	0.027981	0.016924	0.013578	0.016735	0.024078	0.0085719	0.01911	0.013598	0.015891
0.019109	0.020589	0.016971	0.022764	0.029091	0.019299	0.021948	0.026497	0.036134	0.03777	0.033519	0.031835	0.034036	0.038739	0.045054	0.044878	0.03476	0.037843	0.038729	0.0322	0.030414	0.032201	0.025052	0.021682	0.031233	0.026288	0.014886	0.011193	0.019613	0.011413	0.0019023	0.006331	0.0015055	0.0066009	0.010123	0.012601	0.011247	0.012729	0.016964	0.023333	0.016828	0.022236	0.015761	0.014391	0.018073	0.022177	0.011388	0.017018	0.017999	0.016254
0.088028	0.079707	0.074716	0.072474	0.057493	0.046639	0.035604	0.056611	0.061034	0.040949	0.045118	0.040075	0.026617	0.034585	0.036031	0.04916	0.059455	0.064509	0.065833	0.060776	0.05181	0.051946	0.072	0.056779	0.056252	0.037981	0.036806	0.044755	0.032225	0.042524	0.029365	0.062126	0.043405	0.046934	0.036201	0.039119	0.050306	0.051284	0.043038	0.048079	0.041056	0.046093	0.04171	0.046525	0.04511	0.035082	0.032226	0.021269	0.034714	0.02496
0.043539	0.018043	0.040697	0.045961	0.032481	0.008744	0.047288	0.033631	0.028775	0.016266	0.027818	0.016576	0.028361	0.04624	0.031596	0.038571	0.031223	0.0073479	0.016663	0.015182	0.01255	0.020628	0.017473	0.0031901	0.025556	-0.0010999	0.026778	0.034157	0.020549	0.037473	0.011021	0.038909	0.030433	0.039992	0.042357	0.038729	0.019533	0.011522	0.021373	0.012599	0.010164	0.0086251	0.0071898	0.010536	0.011549	0.024813	0.037442	0.0062235	0.0003722	-0.0068222
0.041498	0.041828	0.058386	0.061096	0.060335	0.062568	0.068085	0.064741	0.056264	0.066277	0.063318	0.06388	0.051176	0.067955	0.060951	0.062303	0.069144	0.068273	0.064792	0.052887	0.046255	0.036719	0.035292	0.036687	0.040468	0.030416	0.017564	0.020824	0.031246	0.030833	0.030243	0.02799	0.028199	0.028475	0.040564	0.02887	0.035152	0.042007	0.035824	0.033	0.028696	0.025718	0.022548	0.022739	0.028596	0.024825	0.023783	0.01638	0.012587	0.013684
0.0075989	0.0090569	0.010623	0.0074344	0.011904	0.0063701	0.0092136	0.017705	0.02497	0.018833	0.027351	0.023379	0.017323	0.0097401	0.012843	0.0081947	0.0054346	0.0063175	0.0045339	-0.0034531	-0.00033844	0.0017538	0.0037364	0.00042316	0.0039749	0.0040259	0.001539	0.0078275	0.0096581	0.010081	-0.0015752	0.0039292	0.00051795	0.0023272	0.0086349	0.015407	0.0056599	0.011302	-0.00090508	0.0014085	0.0055958	0.011225	0.0070434	0.0081448	0.020442	0.0022698	-0.0011757	0.0040131	0.0059279	0.0056602
0.069867	0.064082	0.071738	0.044329	0.058093	0.06119	0.062721	0.063108	0.06303	0.057727	0.063463	0.064181	0.055981	0.064914	0.060944	0.059374	0.056481	0.062733	0.050381	0.047193	0.05459	0.056509	0.038236	0.046109	0.055199	0.050282	0.054569	0.051093	0.051722	0.050751	0.071893	0.055867	0.051105	0.071031	0.081337	0.079314	0.089354	0.072648	0.075743	0.057337	0.069691	0.069307	0.050295	0.061871	0.061387	0.068221	0.068519	0.019629	0.020404	0.01559
0.011544	0.0081177	0.018167	0.015635	0.012319	0.016157	0.012351	0.010917	0.022808	0.046365	0.054732	0.069482	0.071148	0.072601	0.068515	0.052817	0.028624	0.020936	0.026876	0.033814	0.031934	0.035528	0.022453	0.039071	0.024599	0.025396	0.016271	0.023585	0.020656	0.03893	0.026118	0.03425	0.038631	0.021687	0.034109	0.025034	0.026048	0.018466	0.023396	0.021196	0.021941	0.026934	0.023823	0.026933	0.030616	0.022769	0.017026	0.021007	0.014747	0.017073
0.0033668	0.010734	0.010285	0.012136	0.0073334	0.0091559	0.010917	0.008546	0.014876	0.015214	0.006422	0.0065562	0.0074892	0.012671	0.01475	0.014365	0.019031	0.0083035	0.019636	0.019522	0.013037	0.01658	0.014283	0.018804	0.025006	0.013812	0.03034	0.030881	0.025438	0.022288	0.028093	0.034782	0.027147	0.032729	0.034565	0.036418	0.043008	0.037508	0.034298	0.04846	0.044146	0.050819	0.043777	0.034663	0.032078	0.027794	0.027355	0.012402	0.017853	0.01465
0.0049871	0.0086212	0.0091654	0.011242	0.015761	0.0088975	0.0041988	0.0080716	0.015478	0.017811	0.013971	0.016602	0.025874	0.014109	0.021783	0.026706	0.033465	0.029157	0.032478	0.021635	0.015029	0.012733	0.0037874	0.0094863	0.012035	0.014619	0.017162	0.023661	0.017715	0.01922	0.025382	0.023323	0.018242	0.021419	0.029434	0.027591	0.014734	0.016902	0.014551	0.018639	0.014882	0.015502	0.027902	0.024467	0.016379	0.020944	0.01961	0.0057497	0.020255	0.019918
0.024885	0.026797	0.028876	0.0201	0.027782	0.040608	0.067058	0.072381	0.091215	0.10656	0.10855	0.1026	0.11242	0.10983	0.10137	0.10069	0.085225	0.074016	0.080843	0.091777	0.10591	0.125	0.099899	0.081544	0.06382	0.068881	0.063368	0.054755	0.046026	0.055328	0.050719	0.039352	0.02617	0.021061	0.016636	0.011829	0.015061	0.023785	0.023804	0.027734	0.026396	0.037354	0.040509	0.03197	0.043941	0.04017	0.035738	0.025006	0.022898	0.0227
0	0.027753	0.037349	0.040506	0.05216	0.037938	0.024128	0.031921	0.030851	0.036909	0.060534	0.059234	0.055934	0.045809	0.030959	0.040932	0.052659	0.038463	0.036842	0.025832	0.031209	0.0085792	0.013201	0.013635	0.024439	0.025673	0.03019	0.021714	0.035929	0.028375	0.023646	0.019655	0.020261	0.031938	0.018666	0.027078	0.031513	0.034783	0.04719	0.027623	0.016151	0.023451	0.016514	0.026109	0.030438	0.024306	0.038474	0.022914	0.023456	0.039681
0.034754	0.025859	0.027023	0.018789	0.019458	0.020453	0.01797	0.02082	0.022973	0.046444	0.03667	0.047383	0.04303	0.045916	0.038063	0.045027	0.045696	0.05225	0.039141	0.030883	0.027381	0.024837	0.034311	0.023517	0.031448	0.044882	0.049035	0.041063	0.048408	0.040668	0.052481	0.045048	0.043887	0.040046	0.037778	0.029107	0.024825	0.02112	0.018696	0.016289	0.016079	0.020972	0.011699	0.022264	0.025112	0.033017	0.034089	0.036925	0.040003	0.043301
0.015086	0.028159	0.036957	0.027296	0.015066	0.02987	0.024517	0.026264	0.031513	0.025716	0.034324	0.036234	0.044662	0.052569	0.06146	0.043522	0.043665	0.042149	0.031888	0.037116	0.043978	0.031723	0.037387	0.031399	0.038669	0.034651	0.035509	0.032884	0.040733	0.038231	0.035522	0.039243	0.032868	0.034708	0.030311	0.025225	0.027255	0.031592	0.025489	0.034081	0.027532	0.02295	0.030478	0.033569	0.043742	0.03842	0.032691	0.036721	0.025517	0.034549
0.020392	0.02171	0.020145	0.011149	0.013319	0.013412	0.020156	0.024465	0.041741	0.056768	0.058664	0.058372	0.061669	0.039722	0.034127	0.028291	0.022041	0.013074	0.0070012	0.014081	0.0096817	0.011875	0.014848	0.0055689	0.0053362	0.0031452	0.010783	0.0076491	0.014351	0.017758	0.01863	0.018111	0.018578	0.015133	0.01175	0.016062	0.010533	0.0057118	0.00034389	0.0095504	0.027987	0.026933	0.026134	0.015071	0.023399	0.020921	0.015678	0.0037537	0.0076785	0.009306
0.031289	0.030998	0.051832	0.055891	0.065427	0.056493	0.053752	0.066019	0.06844	0.063686	0.07155	0.078316	0.097933	0.097293	0.10462	0.1	0.099082	0.10194	0.095129	0.10279	0.087331	0.089403	0.079718	0.078324	0.061309	0.05924	0.059635	0.059854	0.042606	0.043795	0.054048	0.051735	0.054958	0.06181	0.072479	0.062059	0.072324	0.075492	0.073473	0.069509	0.066142	0.059104	0.052435	0.044409	0.035367	0.031549	0.024484	0.027158	0.024637	0.027
0.029712	0.038671	0.037117	0.036886	0.034281	0.030364	0.032378	0.036039	0.037022	0.035223	0.040937	0.03201	0.04196	0.051159	0.0441	0.047966	0.0481	0.043584	0.046808	0.050288	0.048833	0.056876	0.04365	0.047764	0.040549	0.037086	0.042891	0.040304	0.042784	0.05223	0.060721	0.062139	0.055015	0.062525	0.063752	0.055464	0.045716	0.051632	0.044591	0.047886	0.052401	0.044655	0.054286	0.053018	0.050682	0.050759	0.045043	0.05014	0.049077	0.058567
0.023421	0.018979	0.0092439	0.014594	0.018848	0.016788	0.021635	0.020435	0.040937	0.049213	0.055824	0.063353	0.06521	0.065256	0.04712	0.041221	0.03656	0.019388	0.017827	0.012286	0.0057843	0.014367	0.0010113	0.0058226	0.015949	0.039725	0.047499	0.047138	0.047434	0.026922	0.023669	0.017008	-0.0015253	0.0093953	0.006448	0.010485	0.017147	0.015878	0.015831	0.028313	0.037579	0.036658	0.017191	0.024474	0.020683	0.019047	0.028273	0.02477	0.016327	0.022011
0.014657	0.018313	0.01458	0.020207	0.019407	0.018403	0.019147	0.012848	0.013207	0.018503	0.021013	0.019123	0.017644	0.018705	0.028543	0.026222	0.025612	0.03185	0.025068	0.032173	0.026267	0.030132	0.022328	0.023894	0.018216	0.017921	0.018066	0.014842	0.02739	0.022813	0.021473	0.022349	0.0257	0.025564	0.026266	0.025812	0.020644	0.025528	0.022394	0.024093	0.026838	0.029044	0.024109	0.0224	0.016824	0.01325	0.017971	0.020989	0.0098301	0.0078358
0.0049322	0.026307	0.0037734	0.066726	0.071913	0.024807	0.056258	0.058989	0.028662	0.038955	0.041604	0.059374	0.045241	0.02936	0.031283	0.042338	0.038961	0.055171	0.031457	0.031302	0.021388	0.013135	0.061705	0.033444	0.045588	0.011739	0.02131	0.023477	0.028165	0.03359	0.0012661	0.0042714	0.0048557	-0.0018141	0.0082585	0.0058517	0.0067764	0.00023196	0.00070172	0.00033306	0.013379	0.0067986	0.010397	0.010041	0.01358	0.005012	0.0013927	-0.0034913	0	0.010106
0	0.0073168	0.021814	0.013188	0.030582	0.018914	0.017952	0.031503	0.033163	0.054617	0.078623	0.08707	0.083427	0.074207	0.062379	0.048435	0.045753	0.036525	0.0098185	0.014933	0.017723	0.020369	0.013906	0.012437	0.0093083	0.010976	0.0081117	0.016062	0.01354	0.020145	0.019851	0.02562	0.03481	0.036256	0.026532	0.028397	0.029945	0.025877	0.028269	0.016516	0.018742	0.012815	0.015089	0.01672	0.024207	0.03082	0.027541	0.02395	0.017893	0.014968
0.040657	0.057367	0.039882	0.04994	0.050941	0.059993	0.061234	0.0549	0.058886	0.057676	0.064035	0.045529	0.045116	0.036955	0.042765	0.052208	0.047644	0.047517	0.042204	0.048754	0.050701	0.035208	0.035381	0.032249	0.033693	0.033738	0.034296	0.024747	0.032991	0.033438	0.026221	0.024418	0.029224	0.026047	0.027439	0.030278	0.03505	0.028852	0.028911	0.031215	0.032707	0.036463	0.034852	0.042853	0.04825	0.05133	0.046497	0.038779	0.036739	0.040368
0.038628	0.052816	0.034501	0.025916	0.031312	0.046314	0.025144	0.025774	0.02622	0.045354	0.036515	0.039898	0.048354	0.048852	0.04232	0.036026	0.042033	0.042647	0.034828	0.043118	0.04398	0.059737	0.049138	0.048598	0.035169	0.054922	0.056545	0.057109	0.056407	0.052748	0.045072	0.045369	0.046102	0.049086	0.047031	0.050159	0.04654	0.054143	0.037658	0.036919	0.040276	0.055097	0.052487	0.04867	0.049419	0.04538	0.056497	0.055981	0.061407	0.067174
0.044188	0.042171	0.058219	0.056849	0.045235	0.051708	0.053699	0.060622	0.069672	0.075175	0.089759	0.087677	0.082669	0.082075	0.068264	0.08095	0.076898	0.068514	0.0555	0.055245	0.054658	0.055911	0.029524	0.028452	0.03481	0.037954	0.03002	0.03206	0.034479	0.029365	0.022172	0.023443	0.021383	0.025207	0.026996	0.022658	0.024729	0.03449	0.037696	0.023346	0.018841	0.020643	0.015968	0.012821	0.0096481	0.016437	0.011706	0.020724	0.019646	0.012025
0.027168	0.041673	0.038714	0.046041	0.050268	0.034599	0.034661	0.047636	0.046031	0.048912	0.059267	0.061451	0.062588	0.066525	0.069656	0.069126	0.079506	0.079866	0.078921	0.080678	0.075924	0.074321	0.058503	0.056681	0.049455	0.040896	0.03585	0.037406	0.04327	0.038892	0.048376	0.05852	0.059426	0.071428	0.05807	0.063445	0.050556	0.053741	0.04735	0.049875	0.028105	0.034378	0.030281	0.025814	0.043793	0.035428	0.042291	0.032504	0.041279	0.043112
0	0.00095545	0.0069012	0.0064259	0.011055	0.010052	0.013835	0.0065433	0.022056	0.017677	0.025594	0.025025	0.020672	0.018848	0.01657	0.021768	0.016555	0.01506	0.0092036	0.0019415	0.0029412	0.0074497	0.0056082	0.0079819	0.0064706	0.0076286	-0.0009464	-0.00021549	0.0024489	0.015115	0.0013505	0.0085588	0.023172	0.025887	0.039959	0.036154	0.0045517	0.037753	0.025745	0.026189	0.01631	0.029008	0.019917	0.024245	0.022686	0.037028	0.01991	0.0071887	0.025785	0.036107
0.038555	0.036469	0.028489	0.032164	0.035815	0.032518	0.03771	0.067084	0.080986	0.10798	0.11585	0.13581	0.10227	0.10114	0.084217	0.068368	0.054155	0.060491	0.04221	0.02732	0.038139	0.027022	0.04663	0.048922	0.066675	0.068608	0.064979	0.06663	0.052482	0.040589	0.040322	0.03042	0.013358	0.0033936	0.0062618	0.0072837	0.0051661	0.0037049	-0.001592	0.0055985	0.0009733	0.0037713	0.015141	0.016148	0.026645	0.030718	0.028648	0.046335	0.059097	0.071583
0.031433	0.037352	0.025943	0.016765	0.020437	0.010403	0.0041685	0.015859	0.0098556	0.033534	0.034279	0.028963	0.047254	0.036594	0.029337	0.03556	0.035767	0.028271	0.012027	0.015657	0.009166	0.0054815	0.0053156	0.025166	0.031779	0.035017	0.034642	0.045742	0.039913	0.053216	0.036813	0.031129	0.016435	0.00083444	-0.00080783	-0.0012921	-0.00032451	0.013996	0.0041187	0.011969	0.00067181	0.027052	0.032546	0.040295	0.030237	0.01176	0.019983	0.0068687	0.0077314	0.014558
0.0017677	0.0097984	0.0076752	0.0089831	0.0062415	0.0047906	0.0074557	0.017957	0.033942	0.039526	0.028879	0.028594	0.028062	0.017812	0.015225	0.016106	0.013518	0.01047	0.012085	0.011365	0.0243	0.01835	0.023556	0.025268	0.034531	0.042914	0.038992	0.03544	0.031158	0.032471	0.040823	0.031782	0.045826	0.041068	0.032565	0.043277	0.029817	0.026407	0.026757	0.029258	0.036646	0.040131	0.046349	0.043926	0.051503	0.039709	0.048758	0.042572	0.04779	0.044239
0	0.019286	0.044317	0.042378	0.050803	0.06827	0.067913	0.076188	0.079565	0.08845	0.095602	0.092056	0.091123	0.084837	0.094187	0.067846	0.058803	0.063793	0.059076	0.073364	0.067396	0.06288	0.0772	0.068435	0.056555	0.067145	0.064384	0.06554	0.06266	0.066507	0.075408	0.076428	0.069618	0.063782	0.065324	0.069747	0.06857	0.065557	0.072903	0.066554	0.067977	0.065413	0.070963	0.069557	0.073635	0.067763	0.071871	0.065641	0.072004	0.070737
0.032163	0.018037	0.013333	0.015911	0.015554	0.030625	0.017994	0.025831	0.050744	0.046514	0.035305	0.023346	0.03958	0.036691	0.024354	0.0035062	0.010198	0.0048072	0.016818	0.019949	0.018419	0.001024	0.0045469	-0.0015887	0.0051442	0.0074897	0.0091313	0.009803	0.00068283	0.0079621	0.0064144	0.0089944	0.017876	0.022386	0.022535	0.012101	0.0073804	0.02241	0.022775	0.016236	0.023036	0.016931	-0.0018226	0.0080636	0.0060193	0.017275	0.0019426	0.0095712	0.028229	0.008055
0.013874	0.019801	0.017647	0.028095	0.023382	0.016775	0.021571	0.027066	0.019293	0.019848	0.030318	0.033014	0.034531	0.035922	0.043911	0.034074	0.033456	0.030826	0.028116	0.021594	0.023591	0.032054	0.038612	0.02899	0.015359	0.021931	0.016223	0.015187	0.0081094	0.016114	0.024324	0.016982	0.014003	0.012457	0.013995	0.01187	0.016135	0.014143	0.013459	0.022242	0.033671	0.015058	0.025428	0.027451	0.026624	0.034304	0.044308	0.049368	0.043302	0.019485
0.013933	0.033441	0.02894	0.036948	0.027318	0.029783	0.029898	0.049404	0.04754	0.063574	0.071187	0.094994	0.089901	0.090572	0.097401	0.097458	0.09824	0.08588	0.079988	0.068448	0.073502	0.06104	0.054448	0.05128	0.030554	0.029267	0.037213	0.044566	0.040222	0.032355	0.015685	0.029685	0.035305	0.037236	0.037567	0.025802	0.022542	0.030479	0.024489	0.040655	0.025345	0.021937	0.038698	0.026081	0.029251	0.035625	0.026617	0.033077	0.035184	0.034793
0.059475	0.057001	0.054547	0.04654	0.05091	0.058022	0.05354	0.054094	0.034766	0.054062	0.053534	0.060637	0.045349	0.046467	0.059983	0.05246	0.051244	0.052588	0.050341	0.040389	0.047227	0.048599	0.04106	0.04745	0.041967	0.035447	0.038303	0.036424	0.036176	0.029796	0.035796	0.030602	0.030843	0.034667	0.029545	0.028602	0.020893	0.021412	0.019634	0.026478	0.021425	0.028414	0.037022	0.032237	0.02473	0.024048	0.017917	0.0099391	0.017058	0.011413
0.023036	0.02044	0.031257	0.030635	0.022081	0.019023	0.020079	0.024895	0.035548	0.0382	0.0409	0.047392	0.035646	0.041858	0.032728	0.03448	0.029401	0.024836	0.016488	0.010927	0.0047554	0.0094325	0.0034477	0.010235	0.0051116	0.01044	0.0053622	0.012048	0.010426	0.01093	0.015516	0.012529	0.01152	0.011043	0.0065958	0.0090466	0.010072	0.010956	0.016134	0.022632	0.023636	0.024867	0.024577	0.013686	0.020026	0.012796	0.003856	0.00091228	0.0097468	0.0062783
0.019278	0.023026	0.014605	0.019604	0.015995	0.025682	0.017753	0.021685	0.017909	0.02525	0.034948	0.041981	0.039682	0.038366	0.038656	0.028992	0.02726	0.019014	0.0057062	0.0091101	0.026781	0.029969	0.028701	0.0047048	0.0083561	0.002012	0.007657	0.022716	0.018107	0.018886	0.017831	0.010438	0.021468	0.015794	0.016503	0.015444	0.00038253	0.00312	0.014047	0.0089768	0.021636	0.0080372	0.0066806	0.00042462	0.0084737	-0.0023422	0.0072096	0.015134	0.018273	0.00011997
0.060369	0.056057	0.056353	0.072172	0.063369	0.081442	0.081782	0.071739	0.081131	0.092403	0.080455	0.091677	0.084001	0.094382	0.089274	0.087075	0.086229	0.082884	0.071209	0.05786	0.058074	0.04653	0.054041	0.045474	0.035663	0.038579	0.038906	0.031379	0.027354	0.029467	0.033508	0.03585	0.043559	0.049032	0.045986	0.042643	0.047925	0.048835	0.037654	0.036641	0.032298	0.029156	0.02399	0.027438	0.032783	0.044197	0.047583	0.040333	0.039728	0.033499
0.016367	0.005611	0.0014368	0.0027757	0.010499	0.0072574	0.00035548	0.016963	0.02618	0.016354	0.0086139	0.0086334	0.016441	0.016973	0.0086099	0.0027224	-0.0034672	0.009595	0.022961	0.020971	0.028731	0.025623	0.04259	0.030284	0.036113	0.039607	0.036117	0.020491	0.016363	0.025284	0.008245	0.016235	0.010734	0.011221	0.0052102	0.0022369	0.012511	0.017949	0.010225	0.024372	0.017764	0.0089243	0.016974	0.011946	0.022013	0.024613	0.041913	0.046762	0.049734	0.03363
0.045727	0.052006	0.045726	0.046884	0.059378	0.062891	0.056018	0.042792	0.048593	0.055513	0.046673	0.050325	0.048458	0.051026	0.035789	0.056286	0.051273	0.056078	0.050332	0.058585	0.052397	0.041251	0.04498	0.036216	0.039777	0.042505	0.056999	0.050529	0.048738	0.046379	0.055109	0.061485	0.05755	0.048373	0.047244	0.050807	0.054622	0.042923	0.0556	0.047832	0.044083	0.041567	0.036505	0.031711	0.039636	0.033509	0.028255	0.034052	0.038889	0.03558
0.020416	0.01727	0.019383	0.023345	0.032953	0.028577	0.019634	0.028077	0.035876	0.040413	0.03952	0.043592	0.046328	0.06092	0.048928	0.052813	0.045963	0.048731	0.038895	0.031495	0.018289	0.017579	0.014918	0.012326	0.011622	0.010976	0.014309	0.022705	0.019007	0.022099	0.013276	0.016725	0.016799	0.010361	0.013151	0.022733	0.016188	0.019255	0.0057944	0.011094	0.014617	0.0085246	0.010345	0.0058839	0.0066826	0.012032	0.0094212	0.015603	0.021762	0.014196
		0.015784	0.019053	0.021079	0.011625	0.023839	0.039276	0.037794	0.043332	0.043569	0.053954	0.049789	0.053075	0.039326	0.033351	0.033672	0.032816	0.032892	0.022027	0.022969	0.016871	0.012371	0.020361	0.032373	0.02792	0.026986	0.026794	0.038608	0.039969	0.033071	0.031448	0.034411	0.046841	0.039044	0.035426	0.039954	0.032083	0.033252	0.035921	0.030959	0.023643	0.026751	0.041636	0.046974	0.043596	0.034549	0.03741	0.028544	0.030974
		0.0052603	0	0.0022711	0.0065455	-0.00061199	0.0050567	0.0033654	0.0071489	0.007362	0.020434	0.025243	0.028528	0.033553	0.024593	0.025567	0.02027	0.016936	0.0076503	0.013527	0.0080946	0.025198	0.11644	0.14031	0.12389	0.081041	0.0903	0.080755	0.065077	0.02522	0.0074136	0.015933	0.018893	0.0081239	0.0053502	0.0034577	-0.0018824	0.012995	0.0045364	0.0033518	0.00034153	0.012396	0.011804	0.0082805	0.021524	0.012856	0.0026682	0.0044446	0.010961
		0.10138	0.064722	0.078264	0.050635	0.06358	0.05918	0.060639	0.071021	0.081684	0.07665	0.081452	0.074855	0.083408	0.056699	0.057525	0.049111	0.040037	0.040733	0.034513	0.02326	0.020365	0.026314	0.015755	0.024208	0.014935	0.022168	0.029411	0.02321	0.029692	0.045001	0.040942	0.05216	0.05545	0.039877	0.056842	0.047004	0.042598	0.029552	0.029278	0.022338	0.011971	0.0082389	0.0064123	0.003347	0.016237	0.015377	0.022306	0.017305
		0.086594	0.071898	0.082148	0.058134	0.054627	0.068993	0.073296	0.076707	0.096905	0.090496	0.074688	0.063675	0.06756	0.059258	0.061242	0.071681	0.054774	0.055631	0.055172	0.045802	0.043986	0.034205	0.027828	0.021044	0.025735	0.025735	0.021409	0.014398	0.02591	0.02404	0.01736	0.020497	0.025325	0.025989	0.026706	0.028684	0.033519	0.038797	0.027873	0.032078	0.027484	0.025473	0.016542	0.020675	0.025807	0.029055	0.029172	0.03416
0.015715	0.006395	0.0075458	0.0022629	0.0062249	0.013125	0.027622	0.018581	0.05834	0.069271	0.095949	0.092977	0.095522	0.098217	0.083038	0.064217	0.056731	0.037706	0.026175	0.0081916	0.0022076	-0.0031552	-0.00082273	-0.0072375	0.0035745	0.02351	0.08403	0.097113	0.094461	0.061649	0.045916	0.040652	0.023408	0.010109	0.026696	0.027611	0.02241	0.012651	0.011216	0.036076	0.024964	0.025843	0.022725	0.024666	0.018376	0.030621	0.023279	0.021781	0.0061713	0.018767
0.032786	0.02605	0.023955	0.025327	0.02236	0.027627	0.01341	0.022186	0.013621	0.0088512	0.013069	0.013061	0.015385	0.018655	0.010859	0.010158	0.010126	0.016657	0.02137	0.028517	0.02684	0.038808	0.022778	0.02006	0.025291	0.0155	0.015102	0.021843	0.019579	0.018399	0.011762	0.016946	0.018629	0.018946	0.021965	0.016173	0.031273	0.024001	0.026516	0.030111	0.016473	0.030113	0.02013	0.024075	0.023458	0.026455	0.016568	0.010199	0.016574	0.010461
0.0087126	0.0042508	0.010815	0.012823	0.015136	0.020451	0.017119	0.021741	0.042681	0.049028	0.054123	0.048543	0.04217	0.043349	0.031071	0.018471	0.013351	0.010104	0.013689	0.014729	0.015344	0.020913	0.02139	0.023917	0.021034	0.018101	0.011864	0.0069691	0.0083382	0.0070243	0.0076102	0.0064619	0.0076975	0.012695	0.014683	0.012058	0.01153	0.011976	0.018828	0.02442	0.025965	0.031653	0.026686	0.021982	0.020174	0.0082446	0.017918	0.012983	0.023573	0.012831
0.026515	0.021229	0.027417	0.025885	0.032777	0.028774	0.031985	0.029817	0.030046	0.031433	0.025753	0.028925	0.031658	0.037301	0.03341	0.038361	0.039941	0.042755	0.052645	0.05023	0.042954	0.040378	0.034124	0.034988	0.027445	0.034019	0.030344	0.018715	0.020005	0.022567	0.023711	0.023946	0.0233	0.027533	0.029188	0.021507	0.027048	0.011627	0.024938	0.03358	0.02035	0.028425	0.032024	0.018344	0.01943	0.022896	0.019714	0.022405	0.022145	0.020629
0.099426	0.082273	0.083651	0.067058	0.067958	0.06402	0.048142	0.053747	0.071321	0.081706	0.079338	0.081811	0.08576	0.090676	0.075435	0.07043	0.06219	0.066072	0.073968	0.059529	0.059088	0.047888	0.050711	0.057525	0.062264	0.050718	0.036707	0.037935	0.05062	0.052255	0.05676	0.057626	0.052682	0.057373	0.069474	0.065646	0.058439	0.047059	0.040827	0.042946	0.027065	0.021275	0.028113	0.026332	0.0239	0.019604	0.017887	0.024935	0.025015	0.027339
0.040471	0.093554	0.097793	0.045074	0.03794	0.043558	0.046428	0.05268	0.07252	0.084317	0.11845	0.14075	0.15812	0.15699	0.1595	0.17297	0.18793	0.19586	0.17461	0.17785	0.18369	0.15963	0.17503	0.13673	0.15142	0.12251	0.10367	0.083149	0.085934	0.067387	0.059396	0.056698	0.056739	0.062424	0.063665	0.053108	0.056967	0.062946	0.082484	0.05011	0.068685	0.067608	0.074804	0.07696	0.057025	0.045329	0.052076	0.034657	0.059237	0.049555
0.0096626	0.0070683	0.01085	0.0090783	0.0048523	0.018767	0.03222	0.036823	0.042168	0.049966	0.074912	0.082193	0.084664	0.060609	0.050668	0.035263	0.021909	0.013871	0.0075034	0.0094005	0.0044982	0.0012629	0.0083834	0.010376	0.025074	0.023694	0.034799	0.039026	0.035237	0.030817	0.0224	0.015543	0.015038	0.0035751	0.0025728	0.0030523	0.00081647	0.0045851	0.00011564	-0.0014307	-0.00072866	0.002657	0.0079761	0.018873	0.012716	0.002808	0.010419	0.0021299	0.0026638	0.0067039
0.037613	0.030761	0.028765	0.034498	0.038025	0.048762	0.047338	0.045848	0.068977	0.077309	0.084256	0.097269	0.099234	0.09124	0.092857	0.084998	0.08458	0.092707	0.080534	0.092034	0.070158	0.068001	0.058375	0.044405	0.043332	0.030845	0.011768	0.025162	0.020747	0.014367	0.018313	0.016287	0.015475	0.014695	0.013571	0.0090315	0.013693	0.021929	0.025106	0.027493	0.023333	0.0067454	0.014163	0.014207	0.013976	0.016628	0.015389	0.0096518	0.016068	0.00081873
0.0035581	0.029334	0.012958	0.026068	0.019459	0.020809	0.019581	0.050882	0.044921	0.07004	0.033373	0.052822	0.049951	0.057261	0.048915	0.048934	0.043367	0.029016	0.024081	0.017523	0.01441	0.0216	0.027596	0.011913	0.013266	0.020286	0.02998	0.018901	0.026645	0.018547	0.02506	0.028099	0.017175	0.010948	0.010084	0.011642	0.0070307	0.014339	0.014619	0.017737	0.0061411	0.017676	0.014726	0.018621	0.015576	0.025437	0.017409	0.019676	0.014408	0.021802
0	0.0050279	0.0055618	0.0028072	0.0069793	0.013176	0.013409	0.016602	0.028577	0.02616	0.024768	0.016617	0.024495	0.014789	0.02481	0.028601	0.017101	0.022133	0.020336	0.015759	0.024527	0.020086	0.0092642	0.01753	0.01398	0.023077	0.015287	0.0066937	0.0088129	0.0055538	0.01159	0.0042641	0.0092569	0.019307	0.015676	0.016125	0.015369	0.016359	0.023954	0.011014	0.011358	0.015112	0.0041794	-0.00040019	-0.0013364	0.0025349	0.0063978	-0.0016964	0.011812	0.010944
0.0055145	0.0054395	0.010063	0.017233	0.0029819	0.0026599	0.014607	0.018789	0.044052	0.072302	0.085598	0.084854	0.065938	0.064966	0.060952	0.060101	0.048681	0.04117	0.031018	0.02512	0.021339	0.014541	0.0098042	0.015359	0.020104	0.024772	0.027679	0.039354	0.0434	0.058043	0.060437	0.057974	0.062993	0.051802	0.04525	0.026591	0.019764	0.022311	0.033809	0.032013	0.035184	0.027158	0.03204	0.030995	0.029631	0.021359	0.01523	0.012801	0.014859	0.012475
0.028501	0.037586	0.040445	0.053807	0.046546	0.051464	0.059163	0.072534	0.090014	0.083479	0.080637	0.089206	0.090325	0.073023	0.071589	0.047378	0.054725	0.058568	0.078747	0.074977	0.067959	0.075867	0.073347	0.071346	0.07186	0.072863	0.050014	0.042063	0.035552	0.023057	0.023376	0.033892	0.021766	0.020553	0.018129	0.0038222	0.014793	0.039536	0.030628	0.041235	0.0253	0.042782	0.046758	0.045256	0.039612	0.042539	0.031062	0.037841	0.036036	0.024748
0.052577	0.041567	0.03784	0.039345	0.052152	0.047872	0.046703	0.037618	0.057372	0.050761	0.062252	0.048713	0.055233	0.053589	0.046624	0.051634	0.047429	0.043161	0.046917	0.035981	0.034239	0.036825	0.039762	0.030682	0.025121	0.026571	0.024281	0.024071	0.028579	0.025789	0.022045	0.025493	0.029006	0.033367	0.018431	0.021543	0.019056	0.016402	0.016842	0.009584	0.021525	0.021553	0.023333	0.016376	0.016559	0.017379	0.024223	0.012672	0.017291	0.023586
0	0.0080461	0.0066434	0.012854	0.0068823	0.011515	0.0052036	8.0469e-06	0.0077398	0.0090508	0.0083887	0.0083702	0.017161	0.023512	0.0326	0.046509	0.051262	0.05407	0.039726	0.032042	0.0395	0.023016	0.027462	0.033893	0.0199	0.013619	0.0098376	0.017837	0.013168	0.013399	0.010251	0.018144	0.049465	0.053394	0.017865	0.054043	0.045477	0.052153	0.02025	0.008677	0.0080567	0.013401	-0.00053556	0.036768	0.033002	0.030901	0.025701	0.034409	0.036904	0.028763
0.02822	0.021076	0.04813	0.03424	0.022436	0.031784	0.018871	0.02065	0.025541	0.030123	0.01003	0.019407	0.021141	0.016777	0.017492	0.01343	0.015279	0.022807	0.0221	0.031308	0.030223	0.036506	0.033771	0.036299	0.018906	0.018619	0.031548	0.028158	0.035613	0.022035	0.029728	0.035632	0.034152	0.030683	0.018678	0.010006	0.013075	0.019021	0.017436	0.021538	0.0096757	0.018696	0.017568	0.017162	0.010561	0.0043446	0.013549	0.0096644	0.0080892	0.016279
0.045566	0.029479	0.050391	0.045134	0.044941	0.040052	0.041285	0.027556	0.038491	0.053604	0.065987	0.069127	0.077519	0.07548	0.079153	0.061605	0.066227	0.061848	0.067761	0.067766	0.067994	0.071149	0.066333	0.066986	0.071118	0.065282	0.07451	0.071711	0.14264	0.14242	0.14401	0.16225	0.12985	0.088712	0.08702	0.089109	0.065534	0.086506	0.041798	0.040914	0.046645	0.070942	0.062682	0.061373	0.073165	0.050835	0.049018	0.060868	0.058758	0.054657
0.0060834	0.0054702	0.010283	0.0055614	0.0031803	0.0064896	-0.0085037	0.010291	-0.0033947	0.0027788	-0.0002453	0.013944	0.015094	0.0097121	0.024401	0.026794	0.01815	0.025851	0.025008	0.015059	0.012011	0.01688	0.019455	0.015883	0.017662	0.01164	0.02015	0.025392	0.021271	0.014549	0.025808	0.01749	0.020161	0.016062	0.019987	0.0036828	0.018106	0.0041683	0.018592	0.024535	0.005606	0.018449	0.012648	0.024547	0.021462	0.022349	0.013825	0.0099248	0.00024428	0.0057353
0.052856	0.047609	0.045839	0.047124	0.027285	0.048972	0.074508	0.08161	0.077319	0.08509	0.056577	-0.012332	-0.00073453	0.038479	0.028911	0.028802	0.05556	-0.012537	0.027313	0.037869	0.037876	0.044423	0.074681	0.063325	0.078643	0.06483	0.067947	0.041665	0.035941	0.031751	0.02111	0.02505	0.02955	0.042378	0.044736	0.028516	0.037058	0.028704	0.029803	0.023226	0.02981	0.036256	0.025359	0.035483	0.055656	0.02031	0.033212	0.023334	0.03677	0.017895
0.018531	0.0082036	0.022916	0.02138	0.017542	0.02441	0.037611	0.048843	0.055788	0.059598	0.057275	0.070971	0.05922	0.056765	0.045816	0.040564	0.032561	0.029252	0.035352	0.035434	0.039744	0.048178	0.063171	0.035427	0.033464	0.037143	0.034819	0.021538	0.030292	0.024596	0.025268	0.020239	0.02041	0.01861	0.021306	0.018023	0.0091378	0.020679	0.016319	0.019346	0.017705	0.01664	0.020922	0.013769	0.023389	0.026241	0.0086712	0.008064	0.0089782	0.0028783
0.041007	0.043315	0.056376	0.039584	0.045799	0.05067	0.073869	0.074234	0.077286	0.098739	0.11236	0.10668	0.10845	0.1087	0.091528	0.061859	0.05923	0.054927	0.030351	0.021936	0.021326	0.015977	0.032573	0.023286	0.011578	0.029415	0.067231	0.082492	0.093055	0.097184	0.12878	0.11003	0.13096	0.096427	0.068446	0.046154	0.020569	0.015943	0.016202	-0.012197	0.089966	-0.0021579	0.098433	0.059013	0.022046	0.045164	0.082401	0.032207	0.012011	0.093747
0.025593	0.031454	0.03244	0.026365	0.019382	0.030412	0.024545	0.026349	0.049387	0.041655	0.04336	0.057108	0.075019	0.056622	0.063946	0.054178	0.066897	0.069649	0.059671	0.049405	0.044973	0.03909	0.034738	0.023113	0.0065917	0.010411	0.010385	0.0028367	0.0023837	0.0066857	0.0074984	0.011347	0.010944	0.011661	0.01737	0.014313	0.013651	0.012046	0.0053829	0.0048249	0.0062498	-0.0024458	0	0.0041164	0.001509	0.00064511	0.016161	0.01636	0.021357	0.017384
0.019714	0.017178	0.023399	0.033757	0.02944	0.031478	0.052748	0.074401	0.081346	0.078309	0.080171	0.080905	0.071569	0.063645	0.057163	0.038527	0.025538	0.029071	0.026776	0.018615	0.017522	0.0085315	0.0060504	0.0097465	0.0043362	0.0040266	0.0081133	0.018455	0.016496	0.016816	0.020823	0.029805	0.027933	0.025637	0.022601	0.018726	0.013311	0.016671	0.012211	0.0045924	0.010389	0.0091514	0.0017917	-0.0015766	-0.0010529	0.0071553	0.019306	0.020196	0.035703	0.041048
0.032119	0.033795	0.038008	0.03908	0.033486	0.026522	0.016312	0.028158	0.022765	0.028334	0.04102	0.044363	0.045113	0.041691	0.037737	0.033825	0.030982	0.027575	0.020031	0.018172	0.010959	0.010694	0.010093	0.01387	0.013966	0.020319	0.025475	0.033936	0.045648	0.04359	0.034924	0.032713	0.034454	0.025861	0.027879	0.026703	0.02798	0.018047	0.032643	0.02552	0.037262	0.034626	0.03773	0.037742	0.03026	0.024357	0.01204	0.012136	0.012278	0.011183
0.026785	0.032771	0.041343	0.037657	-0.0035807	-0.0072558	0.043013	0.047284	0.033384	0.032032	0.041862	0.055851	0.057606	0.04981	0.044634	0.032481	0.03443	0.037838	0.03607	0.030525	0.031336	0.078809	0.079503	0.071719	0.083326	0.07704	0.07108	0.020916	0.022892	0.022644	0.021169	0.0239	0.029843	0.025267	0.030032	0.039523	0.03949	0.043423	0.049969	0.037795	0.018339	-0.0065747	0.019951	0.015786	0.012565	0.012213	0.024137	0.025112	0.019857	0.035015
0.012443	0.019522	0.012146	0.015955	0.017496	0.024692	0.018402	0.019818	0.019734	0.024796	0.039837	0.037464	0.047836	0.046166	0.050291	0.045023	0.048302	0.050401	0.046946	0.03464	0.041505	0.01928	0.020515	0.020267	0.025716	0.023602	0.031586	0.022031	0.025888	0.021903	0.026126	0.031834	0.025177	0.034447	0.031023	0.027801	0.022553	0.0259	0.020425	0.032244	0.026665	0.025335	0.027346	0.0084885	0.017841	0.029089	0.025781	0.029188	0.029656	0.045217
0.017684	0.015965	0.018365	0.016221	0.010539	0.0086787	0.015402	0.012686	0.014676	0.057011	0.089078	0.094738	0.095378	0.11173	0.088641	0.077733	0.067152	0.053542	0.029221	0.021118	0.023125	0.028503	0.021327	0.048723	0.039854	0.033911	0.066764	0.075124	0.088149	0.074869	0.072868	0.057998	0.056722	0.032211	0.029174	0.031065	0.020714	0.018245	0.019199	0.019583	0.017256	0.037857	0.029134	0.046329	0.045675	0.060285	0.053176	0.045944	0.040013	0.027966
0.0073435	0.0044868	0.0014526	0.0017254	-0.0029289	0.00076556	0.0037179	0.0032822	0.00099818	0.0014516	0.0011219	0.00060995	0.0019871	0.0064438	0.0067123	0.0063457	0.0053267	0.0051441	0.0065687	0.0033127	0.0091703	0.0093597	0.0086889	0.0064721	0.0039819	0.0062567	0.0053234	0.0055748	0.0078885	0.007546	0.0060636	0.0032773	0.0032641	0.0002835	0.0055424	0.0045122	0.0035217	0.0092949	0.0047404	0.0071378	0.0029686	0.006289	0.0063766	0.011127	0.012026	0.011683	0.010652	0.010253	0.0070785	0.011778
0.013153	0.017545	0.029391	0.021314	0.014788	0.048049	0.013108	-0.0065001	0.107	0.10903	0.032404	0.10038	0.06043	0.1168	0.084732	0.024788	0.021957	0.019218	0.020954	0.022417	0.017614	0.042387	0.11595	0.031862	0.034193	0.026143	0.042171	0.028392	0.023817	0.020724	0.020155	0.01707	0.011386	0.019229	0.015041	0.024811	0.020112	0.018596	0.026103	0.022095	0.025882	0.016323	-0.00093353	0.016538	0.011304	0.015121	0.017469	0.013126	-0.0076438	-0.0013523
0.050473	0.040025	0.080959	0.050231	0.0638	0.082979	0.073544	0.073351	0.071269	0.049198	0.036711	0.088202	0.055503	0.061372	0.057845	0.079804	0.06561	0.048033	0.049593	0.056491	-0.0037484	0	0.019021	0.028281	0.060555	-0.0064121	-0.002757	0.026744	0.026621	0.024849	0.017095	0.042295	0.035101	0.026481	0.017477	0.027401	0.029705	0.026331	0.021971	0.031135	0.022464	0.018263	0.020412	0.020193	0.013598	0.017723	0.021392	0.022543	0.027033	0.016167
0.0068969	0.0012841	0.012784	0.0092721	-0.0024027	-0.0034516	-0.0057124	-0.012037	0.00045766	0.0012868	0.010169	0.01616	0.021975	0.030531	0.03303	0.026136	0.015121	0.021753	0.012661	0.035624	0.0409	0.032061	0.036531	0.03564	0.03365	0.043726	0.030634	0.03634	0.026457	0.031059	0.013913	0.020713	0.012959	0.0056167	0.013527	0.0022636	0.0034617	0.012018	0.0082478	0.01744	0.030656	0.032832	0.025579	0.02024	0.010312	0.016156	0.028081	0.01605	0.016353	0.0033237
		0.0047308	0	0.001318	0.01217	0.012967	0.021227	0.023481	0.029261	0.041384	0.047633	0.047382	0.051281	0.052052	0.046244	0.047342	0.04981	0.043817	0.04026	0.038335	0.027336	0.025744	0.0299	0.036841	0.042132	0.056773	0.057854	0.044214	0.038486	0.025613	0.016479	0.013441	0.021689	0.020887	0.02108	0.02405	0.021331	0.018206	0.012857	0.010222	0.014804	0.019082	0.030613	0.031554	0.028494	0.030544	0.033318	0.039635	0.033806
0.0086778	0.0029565	0.0048407	0.0060322	0.018395	0.044223	0.059147	0.070446	0.079013	0.080374	0.090543	0.094588	0.087466	0.090937	0.071622	0.053506	0.041646	0.02735	0.007079	0.0037631	0.0050983	0.0087586	0.0096603	0.0086017	0.015527	0.02227	0.034798	0.036499	0.029018	0.039378	0.039571	0.03068	0.02731	0.033186	0.028755	0.024589	0.01545	0.0062703	0.0013647	-0.00091623	0	0.0087776	-0.0029273	-0.0018789	0.0011484	0.0075754	0.00434	0.00093888	0.007864	0.0031439
0.0061134	0.0046181	0.0087253	0.007321	0.0097442	0.0091495	0.010722	0.013922	0.0088951	0.019082	0.020917	0.035564	0.037312	0.048571	0.056987	0.054939	0.054262	0.040575	0.031792	0.021936	0.020532	0.015835	0.0055852	0.008685	0.011406	0.014839	0.020143	0.014365	0.018748	0.013576	0.01336	0.0068639	0.0020297	0.0069488	0.0041143	0.0026791	0.0039144	0.0059134	0.0076389	0.0019596	0.0029654	0.0031401	0.0057051	0.0058634	0.004915	0.0070791	0.0030116	0.0059138	0.0061237	0.0096201
0.0070214	0.0074464	0.0066648	0.00088597	0.0080524	0.016519	0.017154	0.017919	0.016347	0.016141	0.023221	0.023282	0.034367	0.037552	0.032545	0.032285	0.022312	0.021298	0.038974	0.034257	0.028309	0.027607	0.015077	0.010729	0.0051846	0.0058643	0.0015292	0.00016267	0.00121	0.001957	0.0051651	0.011748	0.023348	0.023341	0.022306	0.017657	0.014679	0.020783	0.01324	0.0044212	0.0095333	0.006668	0.00064425	0.0041973	0.0046035	0.0028321	-0.00068148	0.0017579	0.0047285	0.011059
0.053093	0.054896	0.042681	0.045307	0.041472	0.03714	0.04395	0.039034	0.043538	0.061722	0.060218	0.048023	0.051352	0.065701	0.057846	0.049089	0.045865	0.038612	0.03903	0.031167	0.030602	0.035033	0.027145	0.017956	0.014733	0.018522	0.022887	0.013074	0.016708	0.017302	0.024736	0.023301	0.027106	0.034944	0.027001	0.031592	0.033728	0.032912	0.031455	0.041898	0.040244	0.034613	0.025532	0.030221	0.030226	0.024835	0.020369	0.022268	0.023554	0.020352
0.0099779	0.01286	0.0037646	0.0037315	-0.0018754	0	0.0099301	0.0078991	0.0076868	0.0088574	0.012414	0.015921	0.006517	0.013547	0.0077602	0.0078396	-0.00032169	0.0019468	0.010207	0.0063044	0.010234	0.0053837	0.0052431	0.0079427	0.0078104	0.0073754	0.010981	0.014365	0.017235	0.01475	0.015714	0.013296	0.0098997	0.0057582	0.0042281	-0.0011018	-0.00064559	0.00052572	-0.0015789	0.003894	0.0081039	0.0023604	0.00068832	0.001563	0.0056705	0.0028614	0.00078545	0.002647	0.0021045	0.0032623
0.026461	0.028999	0.029361	0.032593	0.028013	0.025207	0.025738	0.02788	0.020502	0.025336	0.025072	0.027621	0.041258	0.041789	0.048392	0.052536	0.045665	0.045188	0.054347	0.046267	0.037384	0.029738	0.024876	0.021255	0.026935	0.015732	0.023967	0.018458	0.013275	0.014227	0.02441	0.024121	0.026343	0.02717	0.026034	0.032364	0.035172	0.036265	0.0335	0.027314	0.022024	0.016107	0.019286	0.018187	0.015307	0.012822	0.013568	0.01511	0.021464	0.019983
0.0033156	0	0.0018034	-0.00067157	0.00099041	-0.0019505	0.0012595	0.0075156	0.01909	0.027388	0.041917	0.057551	0.063482	0.083709	0.078462	0.078654	0.068801	0.050833	0.038227	0.03496	0.040865	0.037013	0.029332	0.038358	0.03849	0.026241	0.023177	0.020246	0.014936	-0.00028369	0.0037382	0.0024513	0.0038407	0.0024763	0.002225	0.00085761	0.0065759	-0.00082603	0.00017897	-0.0020821	0.0007482	0.0080843	0.0094611	0.0044974	0.0037417	0.010895	0.011637	0.018769	0.020033	0.016064
0.011393	0.011192	0.0038607	0.003812	0.009982	0.014876	0.015187	0.01014	0.021728	0.028852	0.021415	0.017884	0.013902	0.026824	0.010185	0.013879	0.018322	0.020638	0.013513	0.019703	0.019162	0.031929	0.018836	0.02705	0.021075	0.017287	0.019386	0.018174	0.020866	0.012645	0.016906	0.014703	0.011384	0.0099151	0.01126	0.015694	0.014833	0.012702	0.010376	0.005685	0.0074203	0.0035719	0.0058269	0.0089801	0.0063394	0.0090422	0.013123	0.0033587	0.014997	0.011204
0.0081971	0.004983	0.0038924	0.0025446	0.0045215	0.013739	0.021733	0.020473	0.015602	0.023794	0.022629	0.029011	0.037847	0.041618	0.032843	0.028399	0.022257	0.016848	0.010037	0.0071462	0.0074193	0.0077011	0.0073745	0.0016957	0.0050239	0.0030252	0.0028908	-0.00073949	7.8247e-05	0.0019147	0.0045541	0.0038399	0.011177	0.015127	0.021977	0.019666	0.016855	0.014673	0.017798	0.012898	0.013544	0.010969	0.011138	0.010867	0.0032771	0.0098357	0.0087561	0.012019	0.012219	0.0098635
0.019179	0.0080971	0.017208	0.017876	0.02126	0.012226	0.018468	0.022659	0.029278	0.036529	0.046508	0.059336	0.067569	0.069806	0.072442	0.061069	0.065895	0.04773	0.021074	0.016246	0.025006	0.027645	0.043634	0.055749	0.061885	0.044167	0.047256	0.039938	0.034669	0.031471	0.035335	0.030838	0.032209	0.037539	0.032485	0.034379	0.023932	0.030738	0.024756	0.028378	0.027554	0.031938	0.031307	0.028049	0.026222	0.026861	0.03156	0.01892	0.017742	0.018746
0.02329	0.026043	0.018047	0.023745	0.01178	0.011874	0.0091935	0.010171	0.011477	0.012011	0.018982	0.017334	0.025193	0.032699	0.037072	0.037761	0.045382	0.03195	0.034726	0.03394	0.026573	0.019504	0.016149	0.011469	0.011192	0.0092871	0.0057187	0.015126	0.014465	0.014182	0.013655	0.016657	0.015163	0.014821	0.018006	0.017803	0.01574	0.02442	0.04738	0.047861	0.044775	0.016574	0.0045034	0.016436	0.017606	0.019996	0.016	0.00090826	0.012205	0.005838
0.014301	0.017744	0.019967	0.020918	0.022567	0.027082	0.034624	0.038064	0.038731	0.045798	0.061786	0.074743	0.087073	0.083134	0.081586	0.079364	0.066525	0.057932	0.047741	0.037271	0.029397	0.027293	0.024329	0.024937	0.022159	0.026564	0.032797	0.042176	0.050797	0.051585	0.052758	0.054975	0.053032	0.054291	0.05123	0.047963	0.046976	0.029502	0.018419	0.013385	0.015738	0.014382	0.0064431	0.0064715	0.0049629	0.0085127	0.0096269	0.013465	0.011526	0.0059648
0.0022244	0.0036023	0	-0.0014216	-0.0017934	-0.0021954	0.0011547	0.0052514	0.0057796	0.0070138	0.0088199	0.0066091	0.014536	0.021464	0.019912	0.019678	0.024574	0.022326	0.02535	0.020623	0.026707	0.020345	0.01952	0.018711	0.013277	0.0096329	0.010915	0.016108	0.015913	0.016759	0.014891	0.012334	0.015178	0.0075725	0.013867	0.012533	0.018482	0.017578	0.014072	0.012342	0.017064	0.013999	0.010714	0.013165	0.017136	0.013806	0.012387	0.011943	0.017099	0.013359
0.054021	0.046425	0.032777	0.031788	0.040481	0.044158	0.028406	0.04543	0.050894	0.071174	0.086449	0.070354	0.066292	0.0893	0.07222	0.063519	0.068616	0.059324	0.045253	0.053929	0.048889	0.043077	0.048727	0.046355	0.051085	0.055283	0.06202	0.055602	0.062248	0.058681	0.064412	0.062674	0.055981	0.052833	0.046297	0.037879	0.040231	0.039465	0.042194	0.038927	0.032365	0.038514	0.051917	0.038386	0.038113	0.037374	0.053335	0.051846	0.062256	0.034961
0.040498	0.037415	0.039596	0.034879	0.034882	0.025025	0.030226	0.024455	0.024634	0.025294	0.030063	0.027381	0.029327	0.050884	0.064846	0.05539	0.059332	0.050545	0.054601	0.053556	0.036691	0.045269	0.039392	0.041748	0.041714	0.036184	0.032048	0.02805	0.020315	0.031065	0.034594	0.039081	0.035478	0.039873	0.05089	0.046033	0.044113	0.04842	0.032085	0.019716	0.013275	0.016141	-0.00088416	0.0088431	0.0093007	0.012829	0.022061	0.018474	0.0222	0.030255
0.061743	0.046779	0.041377	0.035284	0.025984	0.019889	0.0065878	0.01655	0.01525	0.024916	0.040831	0.03138	0.035686	0.050066	0.040156	0.040171	0.043522	0.04333	0.027491	0.020093	0.030822	0.032599	0.041931	0.047104	0.052631	0.054145	0.060327	0.070093	0.055255	0.037412	0.026884	0.014389	0.01157	0.01661	0.017007	0.03559	0.031878	0.037548	0.043947	0.04179	0.032671	0.026078	0.021905	0.018745	0.012316	0.011189	0.021565	0.012464	0.021918	0.01853
0.0011005	0.015799	0.013034	0.0013206	0.0094798	0.0071853	-0.0034052	0.0020616	-0.0025707	0.012063	0.0036481	0.013587	0.0077531	0.0082149	0.019614	0.040901	0.036908	0.03143	0.036791	0.057239	0.041332	0.043968	0.047401	0.041548	0.033953	0.02647	0.018616	0.0091268	0.012099	0.021424	0.026547	0.046601	0.046288	0.029831	0.021266	0.018813	0.0019818	-0.00095574	0.0058523	0.017314	0.013349	0.0055246	0.0016334	0.0052132	0.004959	0.0070247	0.0018703	0.014773	0.00071715	0.012683
0.0092752	0.0048236	0.010562	0.020494	0.019258	0.015745	0.0071288	0.012538	0.008353	0.0026872	0.0037902	0.013516	0.012233	0.0062308	0.0072192	0.0066177	0.015886	0.018091	0.0048936	0.012457	0.0086587	0.0092665	0.0052768	0.0084611	0.01818	0.015109	0.0093589	0.011491	0.015925	0.0059894	0.0089019	0.013243	0.017661	0.0040665	0.0022926	0.0025767	0.021831	0.010912	0.017091	0.010239	0.0061698	0.0080236	0.0079739	0.0095753	0.014935	0.0077656	0.0058048	0.014054	0.019619	0.0081445
0.014827	0.023879	0.010784	0.010795	0.020472	0.010769	0.011344	0.022188	0.013859	0.0086099	0.022846	0.019826	0.020693	0.025362	0.020329	0.015546	0.015128	0.013266	0.0063355	0.0017128	0.014196	0.0035181	0.0060293	0.0058247	0.011131	0.0051517	0.012631	0.015806	0.013962	0.014522	0.014221	0.013552	0.022191	0.010905	0.011711	0.0079329	0.0090491	0.0091752	0.012409	0.010825	0.010279	0.0080888	0.0074729	0.0027363	-0.0040776	-0.0048098	0.0021353	0.00066548	0.001727	0.0018568
0.018775	0.0093865	0.019538	0.012015	0.013419	0.024856	0.01856	0.022653	0.024313	0.023017	0.037334	0.048354	0.040369	0.039516	0.04193	0.029083	0.029099	0.023675	0.023861	0.031654	0.030335	0.032144	0.039848	0.041308	0.051484	0.041871	0.039643	0.027557	0.031902	0.023526	0.01808	0.021225	0.018516	0.019979	0.018141	0.013811	0.031356	0.03645	0.040623	0.033211	0.032583	0.027184	0.039915	0.045429	0.038296	0.038345	0.033094	0.025033	0.020645	0.019976
0.070643	0.064582	0.054178	0.039063	0.022731	0.023476	0.021162	0.033004	0.040966	0.037755	0.046456	0.040422	0.049123	0.050642	0.054362	0.036163	0.045341	0.040354	0.035155	0.036105	0.020729	0.028095	0.024952	0.016054	0.011817	0.0085478	0.019846	0.011007	0.034773	0.021406	0.023992	0.016796	0.012248	0.023917	0.015654	0.023863	0.011786	0.010817	0.0096445	0.015294	0.020097	0.012089	0.015204	0.0057543	0.012412	-0.0017764	0.0072226	-0.001723	0.0097262	0.0016604
0	0.0074986	0.016519	0.029964	0.0061582	0.02003	0.013645	0.016033	0.022342	0.029991	0.04487	0.046774	0.05699	0.050712	0.036505	0.039667	0.048863	0.048725	0.048371	0.039234	0.037605	0.051162	0.036524	0.036664	0.037215	0.032159	0.028786	0.011694	0.010969	0.037456	0.025504	0.027209	0.030051	0.033454	0.026907	0.027392	0.030805	0.032167	0.023877	0.026817	0.028474	0.020844	0.029421	0.023983	0.020746	0.027735	0.029973	0.025114	0.020292	0.022095
0.013264	0.021437	0.013474	0.026609	0.023682	0.02075	0.0099897	0.018538	0.029266	0.030157	0.039062	0.044958	0.055383	0.043994	0.046678	0.045382	0.036526	0.029208	0.034551	0.027291	0.027752	0.014393	0.019565	0.018086	0.025183	0.019742	0.029246	0.032515	0.037859	0.030727	0.025747	0.025449	0.033726	0.024003	0.03275	0.035054	0.029873	0.032492	0.044357	0.035951	0.030913	0.026224	0.03763	0.030927	0.039256	0.0399	0.035078	0.035011	0.041065	0.036622
0.00086527	0.0079665	0.012158	0.020068	0.015518	0.013212	0.011644	0.020158	0.02394	0.040059	0.049474	0.047978	0.04304	0.039564	0.027906	0.010833	-0.0042528	0.00030702	0.012227	0.00016111	0.0059126	0.0042692	-0.00021565	0.013854	0.010376	0.013744	0.0088808	0.011526	0.016695	0.011458	0.021305	0.043367	0.060951	0.059661	0.052815	0.04946	0.035371	0.026196	0.023793	0.010993	0.011184	0.017354	0.013946	0.012929	0.014849	0.0044823	0.0032831	0.0076893	0.0036163	0.010882
0.014719	0.022523	0.01458	0.014464	0.019478	0.0082314	0.016193	0.013911	0.018967	0.0082075	0.010699	0.016816	0.019774	0.016277	0.016115	0.027142	0.025757	0.023754	0.028863	0.034408	0.030099	0.022667	0.01977	0.027506	0.031167	0.020367	0.02429	0.018491	0.017408	0.021301	0.022928	0.012575	0.013282	0.010122	-0.0057639	-0.0048262	-0.00096661	0.0059496	0.0092958	0.012404	-0.00073415	0.0049066	0.014203	0.018122	0.0069509	0.0053107	0.0078409	0.00043095	0.0031401	0.00043835
0.010404	0.023144	0.024897	0.0085167	0.00039509	0.0042519	0.0038137	0.0023781	0.0019519	-0.012711	-0.001687	1.5776e-05	0.0030084	-0.0024456	0.0058805	0.0046201	0.0028837	0.001944	0.002696	0.0062611	0.0084326	0.0055882	0.0063552	0.0056323	-1.1197e-05	0.0126	0.0057992	0.00056874	0.0036121	0.0019292	0.00073854	0.00035248	-0.0011832	6.9798e-05	0.0037621	0.0084939	0.012783	0.0078306	0.013745	0.0096795	0.010882	0.0077493	0.0076623	-0.0025357	-8.2825e-05	0.0011127	0.001861	-0.00021371	0.005051	0.0063016
0.023227	0.022238	0.023734	0.022112	0.028733	0.021503	0.027263	0.03199	0.03518	0.044943	0.055296	0.10965	0.10919	0.094558	0.075531	0.076235	0.068361	0.051676	0.044979	0.044328	0.042207	0.037485	0.045416	0.040056	0.043198	0.049031	0.055168	0.061506	0.076288	0.078538	0.085679	0.078687	0.072996	0.067098	0.061241	0.055257	0.05933	0.050706	0.045474	0.044478	0.041138	0.054563	0.045896	0.055662	0.050106	0.058891	0.052176	0.054931	0.05883	0.070007
0.01209	0.011537	0.012237	0.01524	0.011177	0.011943	0.006115	0.011127	0.013517	0.010793	0.011779	0.020225	0.022022	0.022658	0.023705	0.018754	0.02742	0.03375	0.026961	0.021196	0.019186	0.014783	0.012399	0.0089154	0.0094186	0.0053591	0.0031164	0.0073417	0.0094346	0.0072311	0.011914	0.010784	0.012624	0.015056	0.0098804	0.0076528	0.0076152	0.0083425	0.0070019	0.0054888	0.007224	0.0046571	0.0042116	0.0039191	0.0070783	0.0073014	0.0063898	0.0070357	0.003864	0.0085549
0.046267	0.038765	0.047065	0.044823	0.047188	0.043144	0.053598	0.055083	0.06258	0.073453	0.076441	0.082877	0.087678	0.098752	0.090249	0.086755	0.060429	0.051396	0.03067	0.028752	0.029515	0.026914	0.026759	0.028632	0.03233	0.05165	0.05824	0.0799	0.082029	0.089702	0.083646	0.073063	0.064775	0.06131	0.05747	0.068924	0.050483	0.037833	0.04163	0.036498	0.040037	0.039462	0.036847	0.038666	0.033664	0.031588	0.02827	0.024484	0.027605	0.020699
0.011546	0.0094263	0.0059463	0.010994	0.019931	0.015177	0.022175	0.021062	0.012357	0.030643	0.055369	0.071368	0.063081	0.070315	0.063086	0.050458	0.038352	0.055417	0.041185	0.039306	0.038312	0.034902	0.038511	0.029645	0.016664	0.021678	0.027132	0.0242	0.031557	0.037449	0.046298	0.055283	0.051169	0.046982	0.043628	0.038858	0.030461	0.020801	0.031429	0.024209	0.023886	0.024319	0.01146	0.020963	0.020044	0.024776	0.025125	0.037504	0.03477	0.031561
0.011737	0.0046264	0.0090207	0.014513	0.012375	0.0096715	0.012677	0.014584	0.029484	0.033244	0.044472	0.059841	0.059597	0.052036	0.062742	0.070848	0.059538	0.058551	0.06958	0.056063	0.053533	0.045421	0.031852	0.022809	0.022249	0.0083843	0.0065629	0.0058782	0.0053579	0.0093046	0.010962	0.006664	0.0050732	0.0024779	0.0016339	0.0028421	0.0036016	0.0022465	-8.6388e-05	0.0025235	0.0096318	-0.0038673	0.013943	0.013651	0.012737	0.012166	0.012061	0.0079365	0.0079344	0.0043948
0.014353	0.033838	0.043899	0.042085	0.044563	0.03126	0.0388	0.043359	0.0416	0.036206	0.031177	0.030451	0.043983	0.037985	0.044196	0.035749	0.039448	0.041463	0.033361	0.020584	0.015923	0.013981	0.023264	0.021285	0.020989	0.032056	0.034159	0.023231	0.033855	0.021442	0.019913	0.023328	0.022445	0.019262	0.034746	0.029801	0.032175	0.0527	0.03631	0.037726	0.046084	0.039704	0.028902	0.046414	0.025588	0.021624	0.030681	0.035728	0.031661	0.04016
0.018087	0.01517	0.01548	0.014969	0.013854	0.025106	0.017875	0.022666	0.034547	0.064445	0.074696	0.092439	0.089444	0.068511	0.054151	0.028016	0.019826	0.011518	0.01469	0.018603	0.010046	0.013246	0.022087	0.032244	0.036729	0.039718	0.033782	0.038402	0.027315	0.026361	0.021521	0.015112	0.0087122	0.0088656	0.014772	0.015634	0.016652	0.026895	0.018597	0.016845	0.021677	0.011694	0.017232	0.032846	0.019226	0.016094	0.011311	0.001124	0.0085862	0.0054965
0.026411	0.016386	0.028994	0.02274	0.029576	0.0091524	0.0211	0.03082	0.038866	0.064505	0.081695	0.080477	0.075868	0.086033	0.068363	0.086625	0.084538	0.070393	0.06441	0.05172	0.038507	0.028831	0.019211	0.012671	0.019913	0.015702	0.024664	0.031478	0.019547	0.026077	0.031117	0.024338	0.028257	0.025271	0.019615	0.024634	0.013711	0.014252	0.022259	0.016332	0.013182	0.01568	0.022586	0.010956	0.016921	0.015841	0.012852	0.014599	0.0057404	0.00021638
0.0080867	0.0077846	0.0075147	0.011703	0.007661	0.0098591	0.015743	0.016527	0.020881	0.024847	0.026453	0.023315	0.014114	0.026909	0.027075	0.028655	0.026275	0.027656	0.021704	0.01483	0.013235	0.013901	0.017032	0.021468	0.030807	0.015073	0.017558	0.017433	0.013691	0.014023	0.010728	0.016988	0.031266	0.024319	0.032779	0.029727	0.02104	0.010434	0.0047359	0.0089425	0.0016769	0.0026426	0.0036117	0.0091568	0.004301	-0.00022137	0.0067897	0.009246	0.012861	0.017668
0.032734	0.021799	0.03129	0.028038	0.025997	0.039425	0.047716	0.054207	0.053344	0.082441	0.08606	0.096056	0.099501	0.11885	0.11025	0.10793	0.092428	0.078687	0.067273	0.061051	0.047329	0.036906	0.036271	0.033747	0.039299	0.059219	0.072575	0.076408	0.06053	0.075772	0.066885	0.07269	0.06017	0.051468	0.051032	0.044628	0.042224	0.03081	0.02659	0.01918	0.034284	0.014208	0.016872	0.010332	0.024609	0.035839	0.046127	0.0398	0.043731	0.045765
0.023076	0.024246	0.027358	0.027178	0.024949	0.033397	0.028666	0.027564	0.031271	0.035558	0.044673	0.049722	0.060111	0.064186	0.063568	0.068062	0.065064	0.069298	0.068678	0.060318	0.055774	0.053684	0.054638	0.049505	0.054471	0.051914	0.05787	0.053634	0.058443	0.060837	0.06003	0.055134	0.051858	0.05758	0.066704	0.064093	0.062607	0.070126	0.0658	0.060617	0.064311	0.059165	0.055759	0.0502	0.052829	0.044061	0.038629	0.040192	0.044346	0.037506
0.0051575	0.00038295	0	0.0099645	0.013027	0.0066037	0.016888	0.022295	0.041328	0.055983	0.057258	0.059049	0.055798	0.067593	0.061909	0.042463	0.041738	0.030889	0.032204	0.03181	0.035182	0.035212	0.023096	0.033123	0.046129	0.069236	0.069246	0.078392	0.078298	0.067471	0.085211	0.080918	0.062242	0.064326	0.051054	0.043913	0.029818	0.013257	0.013199	0.015733	0.018731	0.011982	0.037614	0.054748	0.020464	0.027736	0.054249	0.06597	0.053221	0.05272
0.022127	0.014605	0.00038243	0.015411	0.021197	0.028883	0.035587	0.034656	0.04311	0.048818	0.06105	0.063065	0.074537	0.068247	0.066289	0.072214	0.081565	0.072668	0.065943	0.069826	0.069368	0.059168	0.063467	0.054892	0.054136	0.057654	0.059741	0.055929	0.07227	0.076353	0.080268	0.069515	0.061491	0.051511	0.060944	0.047494	0.033722	0.035084	0.028492	0.017431	0.0094756	0.016004	0.0086198	0.010092	0.022137	0.011176	0.003463	0.014174	0.0082956	0.016363
0.004268	0.0083401	0.00058748	0.0093734	0.0025073	0.015195	0.0067619	0.014848	0.020154	0.018773	0.022965	0.022699	0.024537	0.032231	0.032354	0.029842	0.035673	0.025735	0.030369	0.016609	0.014074	0.0088652	-0.0026386	-0.003608	0.00075795	0.0029021	0.0064389	0.0040404	0.0074472	0.01229	0.013315	0.016323	0.0206	0.019922	0.012539	0.011403	0.014466	0.010157	0.0055518	-0.0027236	0.003071	0.0080726	0.0098177	0.0027867	0.0015097	0.0085782	0.0077304	0.0065912	0.0024909	-0.00066644
0.037607	0.039691	0.040993	0.032341	0.022597	0.032473	0.020361	0.023961	0.026298	0.033644	0.037678	0.048421	0.049176	0.048244	0.064366	0.067614	0.072525	0.056428	0.058214	0.052931	0.055023	0.051273	0.043501	0.043986	0.030185	0.032456	0.025822	0.033223	0.034961	0.032007	0.028922	0.032912	0.029141	0.024282	0.024128	0.014831	0.015035	0.018994	0.021617	0.016954	0.016578	0.013158	0.025713	0.025278	0.020294	0.030671	0.021674	0.022841	0.027257	0.029745
0.021134	0.020469	0.013752	0.020259	0.027306	0.017658	0.024635	0.017931	0.032394	0.036647	0.05144	0.048481	0.046812	0.058907	0.051404	0.048302	0.044394	0.041276	0.040308	0.041633	0.033153	0.033164	0.025679	0.023853	0.030323	0.022163	0.029185	0.029753	0.021173	0.017195	0.016157	0.010897	0.020225	0.016127	0.013312	0.021934	0.014738	0.0058446	0.0053895	0.002562	0.0083747	0.0079661	0.0046215	0.0051995	0.0076359	0.0073679	0.0061113	0.008119	0.011189	0.011988
0.041615	0.057006	0.048329	0.02155	0.02451	0.032998	0.038726	0.017109	0.016649	0.017879	0.022207	0.033043	0.036669	0.05529	0.054037	0.058651	0.052963	0.062899	0.074648	0.068806	0.069977	0.06697	0.069903	0.022565	0.0034913	-0.00069505	0.013309	-0.0036514	0.0077245	0.0096934	0.0055245	0.0080468	0.0095717	0.0057528	0.01757	0.018316	0.014448	0.031209	0.01725	0.023049	0.017438	0.011395	0.0309	0.04749	0.047671	0.046745	0.056179	0.047421	0.03924	0.039351
0.018994	0.007222	0.0069005	0.011425	0.016724	0.0090875	0.019265	0.012779	0.015108	0.032204	0.046341	0.04264	0.04668	0.057547	0.042664	0.03894	0.037701	0.036275	0.033675	0.034199	0.025026	0.031233	0.024578	0.019264	0.01859	0.035659	0.045729	0.039962	0.029094	0.025783	0.016596	0.0065207	0.0075894	0.0071351	0.0097099	0.006059	0.0083822	0.004057	0.0016243	0.0038659	0.0092746	0.019093	0.023988	0.022609	0.013637	0.01652	0.0071742	0.011321	0.0070307	0.011031
0.073257	0.059274	0.055374	0.062629	0.052832	0.043986	0.044165	0.046609	0.042144	0.060833	0.05468	0.056398	0.049148	0.055771	0.050292	0.05596	0.060267	0.0413	0.040093	0.034388	0.027893	0.021558	0.018293	0.020778	0.026528	0.015639	0.014771	0.022644	0.016385	0.02361	0.030366	0.035183	0.03693	0.038495	0.044318	0.0481	0.038864	0.048012	0.055805	0.043522	0.040063	0.05524	0.05165	0.044202	0.051247	0.031526	0.046312	0.052692	0.053151	0.059836
0.016961	0.0096209	0	0.0059388	0.01096	0.012726	0.010748	0.010429	0.020315	0.025424	0.041713	0.045769	0.049815	0.043978	0.039072	0.029792	0.033555	0.027347	0.022864	0.021078	0.011662	0.013961	0.016107	0.01211	0.0083561	0.0054597	0.0039885	0.0087709	0.0031748	0.0045313	0.0078457	0.001142	0.0026961	0.0044943	0.0058912	0.0052907	0.0035729	0.0074056	0.0060182	0.0056733	0.0080042	0.0074572	0.0082865	0.0096263	0.00061132	0.0020083	-0.00042889	0.00017249	0.0044782	0.0061838
0	0.0071722	0.01188	0.010003	0.0090915	0.012642	0.019936	0.023278	0.022853	0.029863	0.048778	0.059332	0.060098	0.069188	0.088261	0.088408	0.081615	0.07395	0.09696	0.094372	0.086401	0.08166	0.078921	0.076367	0.080622	0.087266	0.089935	0.094739	0.070917	0.098357	0.10237	0.096475	0.087304	0.063092	0.079886	0.07559	0.064907	0.047286	0.044358	0.047943	0.02696	0.014483	0.014351	0.014092	0.0082249	0.013275	0.0038989	0.11378	0.1099	0.11367
0.038734	0.052561	0.043366	0.037243	0.022854	0.017372	0.012653	0.018342	0.020113	0.030573	0.029715	0.009269	0.029414	0.048906	0.031244	0.0067853	0.025406	0.021928	0.011731	0.0011995	0.024785	0.02235	0.016269	0.024672	0.025895	0.041418	0.017198	0.039795	0.038617	0.031187	0.029901	0.030861	0.027414	0.02518	0.027916	0.021221	0.015936	0.022901	0.0097435	0.023512	0.027729	0.02127	0.011842	0.020034	0.028301	0.023082	0.034291	0.027203	0.028456	0.024775
0.01073	0.0055899	0.014989	0.012554	0.0086495	-0.00094322	0.00457	0.0062099	0.0090212	0.019436	0.012114	0.014865	0.012484	0.010942	0.030453	0.025879	0.029038	0.025322	0.030252	0.022786	0.026206	0.039229	0.030645	0.017974	0.013822	0.015267	0.0070601	0.0025507	0.0046779	-0.0040285	0.0020921	-0.00058428	0.00091627	0	-0.0037259	-0.00094169	0.0092202	0.00012115	0.0092278	0.0063386	0.0061889	0.017162	0.010769	0.015535	0.0089542	0.011497	0.012916	0.019178	0.013966	0.015491
0.026462	0.040936	0.029498	0.041171	0.046498	0.058279	0.043598	0.031553	0.02789	0.019773	0.023921	-0.0037802	-0.014854	-0.0049455	0.00072725	0.015323	0.0095113	0.042397	0.035426	0.02495	0.023132	0.021441	0.017596	0.03248	0.036427	0.028028	0.023382	0.029554	0.031212	0.037764	0.038386	0.033537	0.038438	0.020718	0.0059158	0.027365	0.01205	-0.0002228	0.0072072	0.00018152	0.016547	0.0038763	0.0076781	0.036392	0.019667	0.017389	0.044268	0.043092	0.045895	0.031702
0.050821	0.047348	0.047248	0.042097	0.044789	0.048328	0.032784	0.028929	0.028396	0.040239	0.032863	0.027794	0.035	0.043488	0.044807	0.04587	0.046933	0.046443	0.050755	0.056652	0.056383	0.048963	0.057242	0.053695	0.054835	0.060467	0.059603	0.064594	0.063846	0.063003	0.079125	0.078001	0.082415	0.078521	0.089188	0.088696	0.082867	0.083898	0.090485	0.08935	0.086747	0.084022	0.085549	0.085391	0.085676	0.081534	0.089578	0.0003025	-0.00058721	-0.0051684
0.015944	0.014751	0.026579	0.049153	0.049782	0.028521	0.036963	0.02205	0.016687	0.034189	0.0405	0.037946	0.047767	0.033322	0.049977	0.045886	0.044954	0.03725	0.03393	0.032649	0.040258	0.055796	0.062732	0.06078	0.048404	0.043513	0.042271	0.044395	0.050742	0.044685	0.037761	0.029969	0.030943	0.038505	0.037292	0.036171	0.024154	0.024909	0.019942	0.017795	0.013824	0.014278	0.012458	0.011528	0.017992	0.027814	0.023683	0.03412	0.020382	0.018159
0.0037276	0.01066	0.012258	0.010897	0.035174	0.040643	0.037973	0.045116	0.058792	0.06419	0.083891	0.035149	0.036367	0.036457	0.042316	0.047562	0.047394	0.042348	0.039431	0.027805	0.031049	0.021855	0.018388	0.013345	0.014978	0.0091024	0.010793	0.011452	0.016126	0.023911	0.022377	0.021819	0.01591	0.015275	0.012606	0.020737	0.013118	0.011997	0.015886	0.0085239	0.014641	0.01518	0.014794	0.021994	0.01633	0.013384	0.019254	0.017304	0.014928	0.01476
0.0089403	0.019248	0.025528	0.028203	0.026414	0.031601	0.036007	0.043769	0.03416	0.03748	0.044244	0.048537	0.064159	0.071362	0.093615	0.091176	0.095566	0.10169	0.10024	0.10161	0.080921	0.080981	0.067398	0.05261	0.051323	0.046303	0.037272	0.0393	0.046263	0.045563	0.047838	0.055089	0.055142	0.048168	0.043134	0.03701	0.025247	0.035722	0.030305	0.034688	0.037248	0.033887	0.024807	0.032929	0.03389	0.03356	0.037069	0.04403	0.036508	0.029414
0.032428	0.03464	0.027496	0.03582	0.036572	0.032726	0.033069	0.04847	0.069512	0.08052	0.10255	0.11694	0.11143	0.10412	0.087249	0.065373	0.05114	0.03376	0.019026	0.022175	0.024579	0.023225	0.031871	0.038907	0.038636	0.04327	0.031857	0.033557	0.035905	0.049201	0.048554	0.035884	0.037034	0.039161	0.032617	0.034083	0.028937	0.020727	0.018673	0.013257	0.0070312	0.00034905	0.0069261	0.012796	0.0093571	0.012179	0.0069814	0.016657	0.015298	0.021909
0.0095724	0.032344	0.020102	0.036709	0.029256	0.021244	0.021408	0.019461	0.035042	0.03389	0.054556	0.062416	0.068428	0.070493	0.063987	0.062655	0.040206	0.02721	0.019987	0.02327	0.015713	0.014511	0.0095773	0.016076	0.014058	0.027898	0.0518	0.10131	0.10073	0.085176	0.076558	0.064384	0.065724	0.05375	0.041806	0.025119	0.032715	0.034786	0.020454	0.030329	0.035022	0.053525	0.074614	0.076652	0.082911	0.069388	0.050597	0.036248	0.018175	0.010753
0.014034	0.014927	0.0097834	0.017973	0.0052118	0.026756	0.025078	0.029413	0.030593	0.053967	0.055289	0.0663	0.049209	0.060148	0.042577	0.047431	0.040094	0.034347	0.028072	0.036428	0.020003	0.03457	0.029068	0.02849	0.029351	0.020865	0.012212	0.016409	0.019185	0.01894	0.013066	0.014596	0.012164	0.0099636	0.010677	0.017132	0.01814	0.024568	0.02138	0.017523	0.014033	0.0096902	0.012867	0.0079076	0.0094994	0.013757	0.017894	0.020573	0.027552	0.02817
0.011336	0.0093827	0.010534	0.0068048	0.0092176	0.017443	0.018097	0.016956	0.032375	0.027584	0.040478	0.042782	0.044231	0.056767	0.045993	0.038981	0.039066	0.048155	0.038878	0.04356	0.024177	0.013081	0.0016299	-0.0002899	0.0027871	0.0030562	-0.0030225	0.0031142	0.0054462	0.0020138	-0.00069758	0.0013683	0.0026715	0.0079006	0.0051417	0.0058497	0.010518	0.0048767	0.010387	4.4815e-05	0.0039491	0.0001062	-0.00049953	0.0081414	0.00033049	0.0035664	-0.0036169	0.0050015	0.0035807	-0.0072579
0.032434	0.039071	0.030402	0.050683	0.054876	0.056972	0.045185	0.048156	0.044994	0.069162	0.082591	0.088384	0.093315	0.10008	0.088275	0.089149	0.081137	0.054366	0.02954	0.025094	0.016667	0.027619	0.024035	0.026291	0.026092	0.029455	0.034843	0.030119	0.0322	0.024575	0.017362	0.024452	0.0093889	0.020736	0.019607	0.0092042	0.01481	0.013798	0.022774	0.018815	0.010115	0.012752	0.018859	0.01512	0.011314	0.021342	0.018533	0.028741	0.021068	0.033449
0.030024	0.041809	0	0.060661	0.066749	0.047497	0.045993	0.043087	0.051896	0.043535	0.046277	0.055122	0.043466	0.049997	0.068466	0.068381	0.065275	0.056804	0.051205	0.044709	0.040793	0.034399	0.026092	0.033092	0.084887	0.055227	0.067644	0.079094	0.07525	0.081419	0.078678	0.073979	0.074863	0.066866	0.072117	0.072749	0.072639	0.07028	0.065075	0.055095	0.058847	0.065682	0.053642	0.045324	0.059685	0.052688	0.056193	0.028379	0.069174	0.06928
0.02164	0.021997	0.03294	0.027785	0.020869	0.030925	0.031586	0.030581	0.044052	0.075394	0.087718	0.086961	0.083226	0.079109	0.07218	0.068634	0.065334	0.047567	0.047637	0.040697	0.028187	0.030255	0.034165	0.023691	0.026343	0.023313	0.028451	0.031588	0.024417	0.028797	0.026512	0.023513	0.018775	0.016461	0.023636	0.017373	0.017734	0.019599	0.028898	0.037823	0.044849	0.04848	0.037498	0.040438	0.039228	0.039357	0.029498	0.025123	0.0165	0.0074906
0.044849	0.046996	0.04385	0.0361	0.03233	0.022854	0.029845	0.030679	0.036143	0.03414	0.033883	0.021587	0.010636	0.0068289	0.010116	0.021583	0.032634	0.038026	0.031362	0.031754	0.028726	0.026755	0.033772	0.011479	0.012091	0.017558	0.0057146	-0.012963	0.0090708	0.025337	0.022567	0.029457	0.024421	0.017142	0.0022787	0.0088257	-0.00049015	-0.0084741	-0.005132	0.003785	0.007648	0.016437	0.0010514	0.00074438	-0.0051964	0.0046982	-0.0031555	0.001793	0.010236	0.010329
0.070524	0.070016	0.064682	0.070655	0.049164	0.074036	0.063562	0.092627	0.083111	0.11081	0.13085	0.13607	0.12955	0.14197	0.13738	0.13034	0.11968	0.11752	0.10909	0.083193	0.090531	0.083651	0.073794	0.082452	0.078745	0.073093	0.057741	0.061724	0.072665	0.073544	0.072758	0.10088	0.081025	0.080187	0.086679	0.084276	0.08666	0.088205	0.092257	0.081458	0.079299	0.085079	0.084078	0.087888	0.076113	0.075757	0.072815	0.079728	0.066497	0.065141
0.022354	0.027735	0.032533	0.017224	0.024138	0.021111	0.015432	0.01513	0.016686	0.016337	0.026891	0.026288	0.027026	0.036323	0.038082	0.028588	0.025863	0.025442	0.017138	0.007626	0.0079319	0.0065661	0.011388	0.013862	0.016092	0.0054283	0.0018701	0.0077175	0.011231	0.015697	0.034163	0.036522	0.033278	0.03144	0.019856	0.021435	0.020468	0.012488	0.01034	0.010827	0.015201	0.012785	0.010969	0.015434	0.017018	0.014992	0.012488	0.012231	0.01807	0.017081
0.005643	0.015609	0.021768	0.023451	0.046125	0.061535	0.056581	0.059113	0.085522	0.094521	0.14692	0.13105	0.1144	0.093897	0.077973	0.056841	0.043328	0.046578	0.033755	0.030244	0.019957	0.012433	0.0085771	0.012819	0.019372	0.017201	0.016323	0.0098726	0.01576	0.014908	0.019584	0.029419	0.033042	0.039728	0.040221	0.024871	0.018112	0.010748	0.0064606	0.0048238	0.004879	0.0044022	0.0073308	0.0054158	0.0076055	0.0094483	0.0085335	0.0088822	0.0020314	0.0059776
0.012611	0.013761	0.019667	0.018181	0.0214	0.021418	0.012812	0.016436	0.022836	0.028433	0.025115	0.040198	0.046937	0.038065	0.039073	0.026163	0.028349	0.024396	0.039388	0.024332	0.022909	0.030935	0.033226	0.036103	0.015194	0.012119	0.033763	0.020852	0.027314	0.025351	0.024649	0.030194	0.02316	0.02151	0.030844	0.022582	0.016278	0.0093928	0.0036726	0.018123	0.018517	0.016685	0.011554	0.01052	0.001023	0	-0.0057195	0.00046458	0.0040415	0.00059226
0.061245	0.064086	0.038294	0.033204	0.019422	0.035275	0.052021	0.082266	0.097558	0.095781	0.12288	0.12437	0.10766	0.12117	0.11171	0.10493	0.090371	0.055602	0.052122	0.044856	0.026916	0.036757	0.055821	0.063051	0.046061	0.046168	0.050903	0.06368	0.075799	0.086619	0.081812	0.067303	0.086829	0.085262	0.078281	0.069947	0.059736	0.061039	0.050471	0.045205	0.03729	0.049316	0.053463	0.048419	0.050356	0.039278	0.047324	0.035984	0.046262	0.065799
0.038625	0.03042	0.024769	0.040053	0.040425	0.046474	0.04014	0.036339	0.039662	0.045102	0.066582	0.076507	0.075288	0.094599	0.081178	0.057071	0.054547	0.057281	0.050116	0.02509	0.030802	0.047461	0.040953	0.039818	0.03345	0.037589	0.051775	0.049955	0.043679	0.047587	0.039899	0.041971	0.033468	0.038613	0.029003	0.017367	0.025629	0.02841	0.029681	0.030334	0.031687	0.020598	0.022024	0.020397	0.018867	0.014676	0.0085588	0.0097432	0.015649	0.018066
0.031358	0.028761	0.042833	0.025245	0.029829	0.032313	0.033751	0.040435	0.042643	0.045329	0.055025	0.06017	0.051656	0.035556	0.028515	0.028875	0.043716	0.033571	0.036977	0.032729	0.037812	0.039727	0.045863	0.048919	0.049567	0.055764	0.049244	0.0372	0.037888	0.028985	0.02297	0.016204	0.021556	0.02123	0.027088	0.021658	0.032624	0.027607	0.041898	0.033191	0.037967	0.026157	0.031919	0.023431	0.018697	0.030599	0.038027	0.029211	0.045078	0.021247
0.017509	0.029534	0.016058	0.042504	0.043279	0.052819	0.052475	0.059371	0.083139	0.10769	0.092133	0.11822	0.094807	0.094884	0.085846	0.069448	0.043305	0.024565	0.012171	0.0009097	-0.0027304	-0.00094667	0.012413	0.020349	0.016102	0.02053	0.021114	0.015821	0.010425	0.018936	0.0263	0.043289	0.039962	0.040136	0.026978	0.035038	0.030235	0.028998	0.024696	0.025595	0.031366	0.029438	0.011448	0.0021718	0.01183	0.021263	0.0096497	0.021727	0.019126	0.025891
0.018559	0.051844	0.0347	0.015032	-0.0036596	0.027086	0.038324	0.041424	-0.0052988	0.010266	0.017837	0.027364	0.029448	0.038123	0.032244	0.026513	0.035153	0.033463	0.034023	0.019634	0.018967	0.015338	0.024235	0.015654	0.029451	0.017209	0.018501	0.028071	0.018084	0.0076859	0.036987	0.01403	0.016523	0.0070464	0.036923	0.015428	0.006885	0.030662	0.017524	0.0019699	0.0075277	0.020221	0.015102	0.0077856	0.017416	0.0037173	0.0085119	0.0081049	0.012649	0.010841
0.10345	0.084812	0.0361	0.018522	0.040933	0.059749	0.057869	0.02605	0.047333	0.048026	0.041177	0.038001	0.048783	0.024322	0.0093547	0.021898	0.045689	0.053043	0.045922	0.048462	0.032673	0.034306	0.0298	0.041765	0.052823	0.045493	0.055701	0.049743	0.022953	0.015978	0.016483	0.022292	0.024796	0.017173	0.008247	0.0092138	0.0029727	0.0080164	0.0071301	-0.01181	0.003674	0.016337	0.011734	0.008806	-0.002231	0.014485	0.0066314	0.011592	0.0087392	0.0026562
0.017507	0.014924	0.021877	0.01591	0.0069254	0.016888	0.016171	0.014749	0.015275	0.016086	0.016475	0.016566	0.019462	0.028075	0.032387	0.027323	0.027323	0.022607	0.020858	0.016374	0.018596	0.019957	0.02108	0.014567	0.015565	0.013948	0.0072074	0.0047812	0.0044196	0.0055917	0.0031329	0.0016776	0.0021205	0.001123	0.0014058	0.0061375	0.0077145	0.0047973	0.005379	0.0082329	0.0082294	0.010931	0.0058977	0.0069098	0.0062953	0.0057588	0.0026803	0.0017542	0.0058528	0.00055197
0.026251	0.011248	0.016481	0.015856	0.016261	0.02218	0.02456	0.026565	0.025257	0.015931	0.0037889	0.011398	0.020534	0.019962	0.010239	0.0096961	0.0049297	0.006006	0.0032672	0.018595	0.026419	0.02924	0.018414	0.018397	0.021061	0.005198	0.013178	0.010053	0.024153	0.0066495	0.0031896	0.0043466	-0.00086415	0.0032143	-6.3206e-05	-0.0037628	-0.00030594	0.0091698	0.014015	0.00794	0.013495	0.013952	0.013363	0.01352	0.008749	0.01368	0.0077263	0.00064439	0.018536	0.013673
0.034002	0.039404	0.041907	0.041756	0.044163	0.033053	0.043036	0.048622	0.047858	0.052919	0.062523	0.071194	0.076828	0.097674	0.11268	0.079895	0.094962	0.078898	0.07431	0.088893	0.063786	0.069964	0.052905	0.036106	0.068206	0.085084	0.026821	0.0181	0.016481	0.010506	0.020756	0.029423	0.025502	0.021964	0.014655	0.021572	0.020574	0.014467	0.015716	0.011555	0.012	0.014484	0.017854	0.015697	0.01268	0.012941	0.012687	0.014115	0.010911	0.014649
0.0059033	0.0081698	0	0.0011372	0.0025504	0.016224	0.018777	0.020207	0.027286	0.042618	0.05027	0.062703	0.059876	0.032686	0.051433	0.066661	0.064558	0.046253	0.020315	-0.00088949	0.0083898	0.0020299	-0.00032781	0.010549	0.014366	0.021557	0.028946	0.040545	0.045221	0.037317	0.026683	0.021809	0.019917	0.017939	0.0054722	0.0091503	0.014778	0.0052161	0.038297	0.044599	0.045629	0.03724	0.022434	0.019143	0.015102	0.0083859	0.01076	0.010759	0.016704	0.018659
0.026375	0.018445	0.025612	0.023424	0.026625	0.025306	0.021979	0.025482	0.024846	0.024808	0.029954	0.026674	0.033199	0.030645	0.027755	0.023343	0.02017	0.031403	0.035761	0.033007	0.039099	0.033655	0.03321	0.030573	0.03643	0.026982	0.032874	0.029249	0.024576	0.036692	0.036505	0.03986	0.035918	0.033985	0.029261	0.027808	0.03168	0.036712	0.032312	0.029538	0.027602	0.044941	0.031153	0.020939	0.024457	0.016297	0.012396	0.022694	0.024118	0.024392
0.063522	0.071977	0.078652	0.084466	0.078088	0.05683	0.055918	0.046721	0.044924	0.025423	0.048131	0.05574	0.061202	0.058541	0.060966	0.086912	0.055931	0.065757	0.060813	0.06975	0.066138	0.050272	0.018345	0.048186	0.040893	0.045713	0.059598	0.065629	0.053659	0.062842	0.071017	0.038595	0.048946	0.054895	0.059618	0.073263	0.067985	0.056076	0.06714	0.073078	0.085193	0.092245	0.06672	0.069313	0.081157	0.071872	0.062089	0.076886	0.06533	0.060782
0.039145	0.049373	0.049249	0.045751	0.048429	0.053821	0.05529	0.08265	0.12425	0.13027	0.13447	0.11565	0.11694	0.11852	0.10404	0.084563	0.070501	0.062915	0.060419	0.051746	0.039032	0.036554	0.044043	0.058336	0.061293	0.071191	0.076151	0.08712	0.09755	0.094952	0.095	0.091928	0.077689	0.070271	0.059891	0.055482	0.054219	0.061487	0.056351	0.064409	0.053556	0.062523	0.06172	0.052964	0.043462	0.034105	0.025547	-0.0013065	6.8791e-05	-0.00036115
0.0012497	0.0072714	0.0072209	0.0087973	0.011497	0.019546	0.021972	0.037565	0.053181	0.040286	0.04715	0.048122	0.048941	0.061941	0.034624	0.025424	-0.0025934	0.064911	-0.00027432	0.030779	0.036374	0.041752	0.018245	0.0052544	0.01948	0.02055	0.012173	0.024971	0.035509	0.029184	0.027168	0.019561	0.032308	0.031067	0.0099879	0.025291	0.025694	0.013924	0.02303	0.027679	0.026873	0.025378	0.038556	0.026722	0.034641	0.020303	0.0034088	0.018296	0.022445	0.012751
0.019887	0.020983	0.024782	0.026325	0.015683	0.014993	0.0084613	0.014973	0.0091342	0.010726	0.0063852	0.0081368	0.010006	0.023717	0.020993	0.024139	0.022005	0.022647	0.020566	0.028625	0.014101	0.019304	0.018603	0.012566	0.019265	0.005697	0.015757	0.013472	0.013864	0.011135	0.0097416	0.0075429	0.017012	0.018654	0.009749	0.007848	0.026952	0.012655	0.0030185	0.012389	0.028141	0.0070481	0.021796	0.0046402	0.0001273	-0.0012466	-0.0029585	0.020838	0.0016229	0.011479
0.020686	0.019962	0.022607	0.01934	0.0202	0.032405	0.028658	0.0082091	0.020901	0.028104	0.023928	0.035102	0.033519	0.038906	0.04021	0.039306	0.032729	0.029158	0.033209	0.025698	0.034866	0.032309	0.03078	0.040367	0.034131	0.031417	0.026979	0.016202	0.017104	0.0096378	0.010458	0.011883	0.015742	0.011973	0.0047292	0.018688	0.020999	0.019945	0.017793	0.026465	0.021664	0.023398	0.031609	0.025962	0.036232	0.030217	0.036299	0.030725	0.027687	0.030634
0.019728	0.0092489	0.019779	0.015147	0.020354	0.010561	0.0039265	0.0080408	0.0052891	0.0055927	0.0041746	0.0019932	0.005195	0.010475	0.016483	0.0096904	0.0024118	0.0003733	-0.0018207	0.0081895	0.0060941	0.00096572	0.0030047	0.0042961	0.00039852	-0.0068603	-0.00030763	0.0052141	0.0031476	0.0047513	0.00076434	0.0020735	0.0029773	-0.0020087	0.0035629	0.0086417	0.0053702	0.01306	0.0095224	0.013615	0.0055743	0.0059856	0.0080112	0.0097795	0.01261	0.012083	0.0071895	0.020808	0.01839	0.024992
0.018067	0.022166	0.028331	0.021192	0.018827	0.030972	0.01194	0.027339	0.015788	0.013615	0.019817	0.03113	0.029021	0.029919	0.021973	0.020155	0.030076	0.026818	0.026714	0.030014	0.036673	0.033065	0.024347	0.028894	0.023206	0.025728	0.022172	0.019524	0.020344	0.020449	0.021957	0.023436	0.018689	0.019037	0.017893	0.024967	0.02805	0.030079	0.020053	0.017725	0.016191	0.017615	0.0076136	0.014186	0.011023	0.011535	-0.0025253	0.030696	0.020425	0.019196
8.956e-05	0.0048078	0.0047189	0.00094027	0.0063131	0.00082089	8.2197e-05	0.0067547	-0.0023303	0.0024631	0.0066604	0.017551	0.023132	0.029115	0.039324	0.041561	0.039658	0.022471	0.016629	0.023178	0.029494	0.031562	0.038887	0.013784	0.064167	0.068426	0.059288	0.052263	0.037003	0.02439	0.024423	0.043377	0.043925	0.030529	0.033268	0.036717	0.049217	0.03726	0.034563	0.032255	0.029953	0.038324	0.033136	0.025958	0.025155	0.025248	0.015659	0.027921	0.033587	0.026479
0.032334	0.03796	0.042233	0.050046	0.040631	0.044363	0.054977	0.060432	0.071201	0.071551	0.087452	0.10012	0.1027	0.1133	0.092272	0.068739	0.05608	0.052024	0.044182	0.055639	-0.001567	-0.0006145	0.022053	0.023612	0.009656	0.02076	0.022791	0.021914	0.0040823	0.018676	0.017962	0.016221	0.004748	0.01969	0.047437	0.028207	0.016375	0.019206	0.020038	0.014163	0.014682	0.01235	0.016345	0.0094568	0.0082621	0.019357	0.014077	0.0040138	0.009184	0.010349
0.036525	0.031267	0.038405	0.076808	0.051035	0.028519	0.028069	0.04758	0.055771	0.040422	0.022116	0.022578	0.019071	0.020873	0.049488	0.047585	0.022172	0.028672	0.037323	0.033473	0.035079	0.02369	0.042265	0.11279	0.15796	0.16294	0.070848	0.063331	0.090247	0.032141	0.052135	0.19285	0.17636	0.16438	0.16809	0.15063	0.1789	0.11374	0.10454	0.024446	0.023692	0.02346	0.016571	0.020509	0.01645	0.015391	0.014607	0.019623	0.013436	0.01226
0.0052413	0.008836	0.0075403	0.020493	0.014794	0.010596	0.016206	0.019784	0.010641	0.017687	0.021306	0.024154	0.02109	0.024566	0.030169	0.026024	0.023435	0.023075	0.019138	0.013229	0.0088869	0.019252	0.007949	0.018113	0.015627	0.0050452	-0.0083141	0.0062576	0.010403	0.012251	0.0085321	0.0051846	0.0063806	0.0039304	0.013136	0.009617	0.010115	0.019414	0.010529	0.016564	0.012661	0.012101	0.011876	0.01453	0.0063984	0.016032	0.0083516	0.01253	0.01337	0.017536
0.032623	0.032102	0.049826	0.068483	0.063185	0.065639	0.064738	0.067591	0.063455	0.057784	0.059082	0.048812	0.052546	0.043191	0.040911	0.050196	0.064037	0.061514	0.079114	0.081751	0.085871	0.085864	0.099298	0.086162	0.094487	0.094549	0.094995	0.07622	0.06438	0.058041	0.046939	0.037321	0.017722	0.028467	0.023916	0.037542	0.029046	0.033219	0.037831	0.049052	0.062439	0.064178	0.060103	0.061224	0.062257	0.067676	0.076415	0.064382	0.063212	0.067036
0.030774	0.037714	0.039692	0.046265	0.037011	0.068599	0.072322	0.089858	0.10867	0.091879	0.10381	0.11836	0.10859	0.15646	0.1341	0.1851	0.096604	0.13839	0.11091	0.11575	0.11088	0.11447	0.093535	0.094542	0.1086	0.071051	0.08359	0.064408	0.072112	0.084731	0.083167	0.094381	0.10407	0.11207	0.10518	0.051518	0.056246	0.041976	0.049408	0.043121	0.043014	0.048453	0.026586	0.044222	0.018604	0.045361	0.045402	0.050834	0.043371	0.058753
0.018308	0.01161	0.0060693	-5.7842e-05	0	0.0022578	-0.00030325	0.00045258	0.0070588	-0.0023129	0.0061666	0.011755	0.01484	0.001665	0.003969	0.0095622	0.0070339	0.0016737	0.0012678	0.010913	0.014606	0.01377	0.019197	0.019448	0.017205	0.017094	0.0095292	0.015988	0.0058267	0.014264	0.01632	0.014478	0.013557	0.010891	0.012646	0.0055281	-8.5858e-05	0.0068887	0.0049431	0.0030317	0.0025965	-0.0014687	-0.0072696	0.0027218	0.0017187	0.0077253	0.0043333	-0.0011261	0.010882	0.013119
0.026826	0.015702	0.012699	0.020445	0.017694	0.014217	0.018785	0.023932	0.02142	0.025133	0.034855	0.032275	0.046366	0.063128	0.062295	0.058669	0.064066	0.047156	0.044038	0.059471	0.062479	0.07173	0.06447	0.067114	0.086118	0.0617	0.072084	0.061637	0.091257	0.07644	0.069244	0.064607	0.072575	0.055808	0.045112	0.046792	-0.00045069	0.031229	0.025442	0.022783	0.037519	0.034764	0.023896	0.031693	-0.022255	0.033103	0.028303	0.043937	0.041361	0.022521
0.025458	0.017748	0.02823	0.030635	0.034686	0.030765	0.037351	0.042042	0.06405	0.056594	0.068295	0.082077	0.05729	0.034581	0.034854	0.03453	0.013981	0.014683	0.038442	0.010881	0.010876	-0.0010957	0.010203	0.017719	0.035886	0.047848	0.060427	0.073236	0.057459	0.05573	0.03704	0.031144	-0.016654	0.027414	0.018818	0.011249	0.015624	0.0088006	0.010382	0.009383	0.023979	0.01675	0.012468	0.013961	0.012139	0.017052	0.008245	0.017806	0.0078049	0.007439
0.013686	0.016089	0.0069219	0.0056861	0.017667	0.013743	0.015978	0.010877	0.020038	0.013192	0.0045156	0.020948	0.018042	0.027089	0.023071	0.022092	0.019905	0.003568	-0.023273	0.0018621	0.023176	0	-0.0048042	0.015599	0.031134	0.01569	0.025363	0.033267	0.029199	0.030326	0.028696	0.024619	0.034292	0.022048	0.023939	0.041649	0.021827	0.02741	0.028133	0.020413	0.024332	0.036383	0.02693	0.024872	0.0276	0.020338	0.027935	0.013887	0.024783	0.016621
0.03292	0.026656	0.034879	0.0465	0.043466	0.044603	0.040695	0.035739	0.040402	0.04949	0.049492	0.05403	0.06638	0.062458	0.054595	0.021781	0.0073251	0.0083057	0.0031471	0.0076798	0.0025939	0.0029883	-0.0025509	0.0070922	0.00026401	0.0089954	0.0066252	0.02162	0.013671	0.12977	0.12807	0.13796	0.13205	0.16508	0.18427	0.17087	0.13558	0.11792	0.13814	0.15072	0.13238	0.12617	0.13399	0.082346	0.039967	0.018775	0.015275	0.016605	0.016059	0.017897
0.017466	0.019089	0.018259	0.018991	0.012131	0.015206	0.020013	0.020915	0.025327	0.035196	0.059132	0.05535	0.065993	0.069009	0.047194	0.062549	0.073324	0.074021	0.046805	0.06326	0.036221	0.03474	0.047938	0.062958	0.061215	0.046367	0.04478	0.05736	0.059612	0.055714	0.059758	0.057755	0.036772	0.039624	0.028628	0.060437	0.0444	0.040692	0.042344	0.045401	0.063513	0.057683	0.070776	0.068164	0.065282	0.064464	0.067508	0.060257	0.048337	0.03605
0.00071316	0.0036711	2.7875e-05	-0.00050118	-0.00029686	-0.00014635	-0.0073347	0.0009018	0.011598	0.025756	0.020801	0.029448	0.027305	0.03507	0.032252	0.030937	0.030971	0.023233	0.021877	0.013021	0.0011476	0.0055285	0.005562	0.0016407	0.0010203	0.0091927	0.0061319	0.0087111	0.013125	0.012952	0.012212	0.011873	0.014322	0.011054	0.017872	0.0057542	0.0072952	0.0052356	0.0052789	0.0036575	0.0019721	0.0035244	3.3401e-05	0.0037221	0.015321	0.0050105	0.0032879	0.012376	0.018076	0.012593
0.0085843	0.0097839	0.018861	0.015697	0.030693	0.030047	0.030316	0.023734	0.032347	0.021395	0.011291	0.017649	0.0072266	0.016601	0.0088826	0.0028376	-0.0047332	-0.00079106	-0.0059062	0.007574	0.0070787	-0.007562	0.0041721	0.0075086	-0.0002511	0	0.013822	0.019464	0.018403	0.022636	0.018762	0.020719	0.016727	0.029438	0.025338	0.019379	0.015399	0.016755	0.010135	0.011127	0.016187	0.01079	0.01691	0.016163	0.011999	0.012322	0.018289	0.013495	0.0088047	0.014202
0.027865	0.030435	0.023326	0.031522	0.034767	0.036947	0.036926	0.043022	0.045957	0.057549	0.061643	0.081628	0.10415	0.12315	0.13528	0.13675	0.16051	0.15749	0.14064	0.11902	0.11159	0.11417	0.10359	0.10903	0.090323	0.08303	0.080208	0.083702	0.075064	0.067514	0.064671	0.064842	0.053694	0.053407	0.057744	0.049057	0.062532	0.05791	0.060714	0.059977	0.060715	0.054142	0.043706	0.054212	0.067186	0.065648	0.064943	0.056381	0.038641	0.041313
0.031547	0.032322	0.019746	0.027	0.019106	0.034562	0.035446	0.039129	0.046568	0.052875	0.069075	0.072125	0.071289	0.07313	0.05647	0.071541	0.070849	0.067812	0.067171	0.075908	0.081951	0.063745	0.066152	0.069182	0.058	0.045418	0.04966	0.048138	0.046322	0.043789	0.04211	0.046155	0.040091	0.029893	0.032804	0.035738	0.02432	0.03847	0.029616	0.038412	0.044231	0.037419	0.036148	0.031118	0.038354	0.048182	0.036827	0.027903	0.040901	0.044037
0.030053	0.041735	0.032043	0.022769	0.014733	0.012817	0.011926	0.012119	0.02176	0.035298	0.035705	0.044105	0.032706	0.034631	0.033537	0.033476	0.019669	0.028732	0.01777	0.017954	0.028524	0.020058	0.017996	0.031224	0.022591	0.026541	0.017885	0.027078	0.046	0.032255	0.031793	0.028075	0.02679	0.025062	0.017872	0.028591	0.023702	0.013535	0.023543	0.014997	0.0073939	0.011453	0.012497	0.013167	0.0076766	0.005877	0.013694	0.012484	0.013577	0.012689
0.015805	0.016891	0.014795	0.015511	0.017159	0.017833	0.017752	0.022733	0.034674	0.031459	0.034286	0.031989	0.039727	0.055714	0.055781	0.044287	0.046925	0.034899	0.028307	0.016338	0.013091	0.0084288	-0.0047509	0.0079794	0.007399	0.01497	0.017357	0.01313	0.011092	0.01343	0.016	0.021649	0.01855	0.024296	0.010643	0.017212	0.008022	0.01095	0.0054486	0.0075223	0.0046689	0.0085597	0.010327	0.010312	0.0050717	0.0064377	0.0067934	0.0084924	0.0078236	0.0065964
0.0016506	0.00018436	0.00047479	-0.0014575	0	0.0026438	0.002764	0.001808	-0.00049731	0.006753	0.012127	0.018389	0.01354	0.017454	0.011549	0.017924	0.013789	0.005716	0.009357	0.01378	0.011047	0.013081	0.022216	0.012307	0.0070033	0.010263	0.0083223	0.014875	-0.0051846	0.0066579	0.0056274	0.0043231	0.011294	0.0027551	0.0065394	0.0034597	0.011838	0.006693	0.010914	0.005981	0.0076304	0.010884	0.0083813	0.014512	0.001294	0.011706	0.011734	0.011957	0.0085623	-0.0054812
0.031968	0.046736	0.12223	0.11365	0.12829	0.12669	0.076523	0.048884	0.028793	0.049728	0.031911	0.030332	-0.046744	-0.03943	0.00039036	0.0081585	0.0072157	0.016459	0.014114	0.025532	0.027452	0.017615	0.0094742	-0.011558	-0.0012361	0.0053146	0.0058127	0.0082814	0.0012627	0.0072502	0.016838	0.01872	0.034085	0.025063	0.040488	0.017243	0.019609	0.017504	0.021374	0.013109	0.018382	0.015301	0.028496	0.021038	0.035058	0.027921	0.028728	0.018904	0.034227	0.003081
0.14696	0.12509	0.13069	0.099551	0.079903	0.05746	0.041605	0.060541	0.075818	0.067209	0.075582	0.089945	0.08738	0.087854	0.082615	0.052407	0.043077	0.031473	0.032373	0.028138	0.031224	0.039998	0.0092591	0.01494	0.042103	0.033319	0.097896	0.027547	0.018983	0.029701	0.0098697	0.014787	0.0035469	0.018875	0.016404	0.015112	0.014282	0.018682	0.0051938	0.021291	0.013555	0.021312	0.012481	0.017895	0.0029282	0.013714	0.0019359	0.011075	-0.0074659	0.015389
0.013317	0.012177	0.013512	0.015309	0.017164	0.011228	0.011274	0.015601	0.019955	0.020038	0.02642	0.031645	0.033032	0.041596	0.036921	0.037363	0.044709	0.030787	0.033634	0.041723	0.041911	0.034014	0.036549	0.025286	0.034922	0.031949	0.037681	0.024878	0.02721	0.021304	0.032244	0.031602	0.028055	0.032873	0.029002	0.026058	0.02333	0.021614	0.017307	0.014585	0.013272	0.017958	0.018688	0.021697	0.020957	0.021118	0.020345	0.015608	0.018857	0.014389
0.006966	0.010537	0.010295	0.011117	0.0097497	0.0015645	0.0053559	0.0034518	0.0094197	0.014361	0.013939	0.024069	0.02205	0.025106	0.026751	0.040756	0.031348	0.016589	0.016868	0.018785	0.0146	0.016686	0.022416	0.020107	0.014813	0.014991	0.014949	0.020128	0.0069351	0.0069657	0.00068717	0.00097805	0.0028893	0.0035443	0	-0.0017448	0.0047432	0.0061734	0.0071795	0.011047	0.0057304	0.012176	0.0020844	0.0093593	3.8311e-05	0.0088592	0.003671	0.012098	0.014325	0.014349
0.0072459	0.020038	0.017975	0.012662	0.013714	0.011803	0.0076592	0.0086638	0.010449	0.0084588	0.012493	0.019644	0.02699	0.042326	0.060408	0.059805	0.050282	0.052677	0.024839	0.029708	0.015981	0.0086219	0.0014087	0.0088761	-0.00068457	-0.00019166	-0.0044111	0.015408	0.0061528	0.012932	0.015508	0.013171	0.0077926	0.015924	-0.0066059	0.020743	0.016599	0.015908	0.013675	0.0084375	0.014656	0.017635	0.014357	0.012985	0.015337	0.019403	0.019336	0.018821	0.016571	0.010657
0.039205	0.050182	0.066645	0.053279	0.06502	0.071361	0.080438	0.10504	0.097778	0.14891	0.15443	0.16771	0.15146	0.17704	0.17237	0.15294	0.14277	0.11032	0.10354	0.069247	0.055457	0.046327	0.040697	0.035309	0.018286	0.013216	0.017412	0.027736	0.015051	0.041828	0.040299	0.043223	0.037582	0.038954	0.035908	0.043173	0.047772	0.039119	0.048567	0.058593	0.057331	0.058268	0.06515	0.071442	0.064423	0.055035	0.043919	0.022345	0.019081	0.013069
0.010894	0.016361	0.0076546	0.022263	0.0044503	-2.4425e-05	0.0059822	0.012443	0.035074	0.015048	0.02562	0.032547	0.031315	0.028491	0.016993	0.015997	0.018123	0.010858	-0.0077961	-0.0029534	0.00064831	-0.0082331	0.0036421	0.0041558	-0.014688	0.039779	-0.0034763	0.026122	0.036998	0.039736	0.038	0.054342	0.055793	0.032613	0.044672	0.047305	0.027253	0.018882	0.017167	0.023827	0.028379	0.025132	0.027928	0.024433	0.025111	0.015508	0.023691	0.032963	0.066321	0.059172
0.017422	0.018489	0.025001	0.037008	0.048978	0.049539	0.073122	0.075757	0.087422	0.07866	0.066284	0.062222	0.054405	0.042175	0.026589	0.018797	0.0018912	0.0093239	0.010212	0.0067454	0.0097026	0.0032921	0.0052674	0.0080654	0.0035958	0.001745	-0.00029828	0.0054574	0.0018645	0.0026315	0.010365	3.5394e-05	-0.00056657	0.002979	0.0071169	0.0015482	0.013455	0.0087544	0.013338	0.011334	0.011627	0.016422	0.0066063	0.0036998	0.0015274	0.0055994	0.009432	0.0088614	-0.008186	-0.00063612
0.017187	0.027179	0.027421	0.023175	0.024947	0.027975	0.024476	0.024405	0.023293	0.031001	0.034561	0.035309	0.042973	0.032612	0.037472	0.064977	0.073622	0.071401	0.049655	0.075269	0.080915	0.067931	0.07695	0.091014	0.084581	0.074383	0.071939	0.077333	0.067489	0.068429	0.07196	0.04586	0.035692	0.056751	0.056038	0.057003	0.059462	0.058532	0.062793	0.047914	0.044742	0.047041	0.0417	0.044535	0.038772	0.051223	0.060173	0.043412	0.049447	0.042528
0	0.014293	0.015965	0.013095	0.01913	0.020997	0.031141	0.039629	0.048053	0.07253	0.094377	0.10642	0.13971	0.15945	0.14086	0.13022	0.13158	0.1422	0.15009	0.12873	0.1145	0.12255	0.11256	0.095491	0.096251	0.09968	0.079781	0.04638	0.050973	0.060637	0.049942	0.038782	0.027584	0.041736	0.045327	0.053368	0.060347	0.05877	0.061612	0.057557	0.059361	0.049162	0.036559	0.020896	0.022503	0.018798	0.023242	0.027133	0.026048	0.016979
0.1494	0.095376	0.10511	0.087903	0.088595	0.01662	0.023536	0.031989	0.015834	0.028322	0.027949	0.024649	0.030777	0.028835	0.024141	0.02762	0.043677	0.035095	0.02331	0.029452	0.018484	0.037684	0.031838	0.036792	0.030625	0.021641	0.023388	0.037964	0.02248	0.014356	0.006199	0.0062363	0.011662	0.011945	0.01726	0.018038	-0.00071617	0.0043513	0.00094815	0.00065249	0.002903	0.0083717	0.0081532	0.0092965	0.0018963	0.013074	0.013417	0.016587	0.014904	0.012318
	0.015071	0.017234	0.016806	0.018875	0.0072923	0.018675	0.028726	0.01793	0.036396	0.040783	0.046485	0.041562	0.054462	0.039904	0.022399	0.040532	0.056931	0.059687	0.05213	0.056245	0.035981	0.035385	0.040519	0.047637	0.05709	0.0338	0.026449	0.041277	0.032402	0.045501	0.046598	0.056204	0.04473	0.018613	0.026277	0.02811	0.023868	0.031997	0.032401	0.015404	0.01301	0.015241	0.015973	0.0050226	0.010413	0.006479	0.012092	0.018704	0.013124
	0.050473	0.035703	0.026212	0.012901	0.0041096	0.023355	0.0085152	0.051501	0.046189	0.044617	0.051679	0.042838	0.040021	0.042833	0.043779	0.042022	0.04031	0.038012	0.031501	0.029308	0.018448	0.014375	0.0095336	0.0092673	0.016886	0.015069	0.018439	0.028362	0.032	0.037229	0.041195	0.038992	0.046662	0.045447	0.034175	0.043756	0.05027	0.045624	0.036304	0.061437	0.058479	0.079555	0.08614	0.093009	0.083423	0.076347	0.072124	0.063964	0.060529
0.012802	0.017328	0.022496	0.023	0.026647	0.026574	0.02456	0.026796	0.027948	0.029373	0.038533	0.043073	0.038961	0.052668	0.050652	0.056959	0.051596	0.068278	0.068516	0.053123	0.06443	0.050015	0.037227	0.037452	0.024766	0.027026	0.037531	0.03413	0.030473	0.024214	0.022178	0.024712	0.025145	0.028285	0.022274	0.024048	0.01734	0.028042	0.062006	0.054832	0.022954	-0.0032681	0.040573	0.091354	0.083572	0.063069	0.049015	0.047784	0.019201	0.013554
0.030626	0.036009	0.028305	0.033705	0.029633	0.023099	0.018587	0.031764	0.02927	0.049123	0.041141	0.026803	0.028896	0.029121	0.014254	0.012217	0.0091458	0.0085258	0.016379	0.015647	0.0080706	0.0036256	0.092006	0.075877	0.05632	0.042225	0.022469	0.021028	0.0064652	0.0049857	0.019085	0	-0.0038023	0.0020448	0.012965	0.022268	0.036765	0.050407	0.038113	0.041713	0.046757	0.037437	0.039345	0.031077	0.039826	0.041941	0.055624	0.051699	0.064968	0.042117
0.038556	0.036169	0.037302	0.04381	0.039655	0.050179	0.04074	0.04091	0.046911	0.048861	0.054262	0.064111	0.08157	0.083173	0.076966	0.074035	0.070404	0.069332	0.07638	0.10853	0.077454	0.080961	0.1009	0.084384	0.097508	0.08837	0.075671	0.071902	0.065206	0.076931	0.062816	0.062851	0.069232	0.087773	0.14506	0.081085	0.087014	0.088211	0.078877	0.075724	0.070568	0.056872	0.049587	0.052604	0.050345	0.053197	0.057946	0.06172	0.076934	0.073437
0.0021317	0.0096583	0.0083347	0.0060635	0.0096394	0.014239	0.01496	0.017481	0.016925	0.021676	0.027866	0.036589	0.034417	0.041374	0.040635	0.03631	0.033082	0.036466	0.025195	0.019367	0.022151	0.027055	0.018752	0.018337	0.01977	0.028648	0.022463	0.032332	0.030365	0.023442	0.027331	0.026579	0.028815	0.031805	0.033978	0.02076	0.027312	0.031641	0.015654	0.016283	0.01876	0.0043355	0.01379	0.0019648	0.013264	0.01483	0.0067277	0.0089923	0.0032226	0.006902
0.035082	0.013771	0.032098	0.041871	0.031117	0.038024	0.042121	0.037538	0.045152	0.057317	0.073045	0.09024	0.093941	0.085034	0.083519	0.070208	0.071644	0.06598	0.07168	0.061374	0.058119	0.060689	0.058817	0.050476	0.052862	0.036588	0.039715	0.014451	0.028394	0.060945	0.051111	0.040556	0.045874	0.048331	0.05701	0.053321	0.050475	0.048978	0.036003	0.039277	0.031047	0.034568	0.028283	0.019813	0.035877	0.042354	0.058493	0.042715	0.023429	0.028184
0.012215	0.015574	0.020868	0.021466	0.023623	0.027563	0.028676	0.031734	0.03983	0.037155	0.033503	0.048116	0.054883	0.060937	0.06612	0.065669	0.048129	0.043116	0.032386	0.03019	0.03753	0.031961	0.035687	0.033284	0.041496	0.037116	0.035655	0.038047	0.038978	0.03851	0.042242	0.040188	0.043966	0.051494	0.045345	0.054952	0.043748	0.041559	0.036392	0.023125	0.014593	0.012573	0.009096	0.009957	0.0091098	0.010183	0.0097447	0.0082249	0.0081507	0.0094787
0.0042147	0.0097409	0.014888	0.0094651	0.0016036	0.0071438	0.0097391	0.020455	0.017467	0.028596	0.034362	0.044306	0.054002	0.051144	0.076524	0.076944	0.072662	0.070457	0.064963	0.071316	0.065172	0.055006	0.05994	0.048926	0.036981	0.036769	0.032946	0.025231	0.021712	0.030925	0.032039	0.038736	0.033612	0.047548	0.046979	0.04046	0.034992	0.040893	0.039384	0.038255	0.039589	0.041317	0.035864	0.033469	0.030759	0.032713	0.034195	0.033782	0.034548	0.034636
0.033457	0.043014	0.040556	0.043278	0.039807	0.041366	0.048778	0.039363	0.046108	0.058156	0.064961	0.072241	0.081505	0.070367	0.078758	0.080053	0.079384	0.07334	0.074591	0.067189	0.063942	0.054219	0.049604	0.049547	0.062988	0.10131	0.075182	0.10815	0.099762	0.16842	0.12964	0.13476	0.094892	0.043112	0.039267	0.045303	0.032699	0.043448	0.037663	0.038737	0.041495	0.045012	0.035933	0.031261	0.033692	0.029131	0.0369	0.033812	0.031714	0.027218
0.04635	0.055183	0.05034	0.045089	0.049296	0.035894	0.032494	0.043022	0.054796	0.052619	0.053929	0.063835	0.067011	0.08177	0.077219	0.075165	0.06056	0.069629	0.074	0.095054	0.091008	0.087267	0.076234	0.068828	0.062927	0.052984	0.064919	0.061531	0.066039	0.063792	0.076119	0.066774	0.068307	0.069326	0.072669	0.076525	0.078957	0.071532	0.077697	0.071242	0.06381	0.069029	0.066534	0.06528	0.06329	0.055174	0.065769	0.066317	0.054575	0.058216
0.093416	0.08025	0.068242	0.05298	0.042598	0.040873	0.033283	0.030275	0.038475	0.033721	0.034783	0.035493	0.04163	0.055714	0.071975	0.062893	0.053418	0.039634	0.035566	0.027404	0.022387	0.02473	0.019832	0.02122	0.029718	0.028497	0.028357	0.021781	0.012715	0.023398	0.026374	0.012676	0.011614	0.017884	0.017273	0.021161	0.026228	0.027653	0.03588	0.034774	0.042694	0.045023	0.02532	0.018789	0.024646	0.019636	0.021464	0.015157	0.025042	0.018101
0.0038119	0.013075	0.013489	0.015755	0.029948	0.053347	0.04914	0.061954	0.0663	0.070746	0.086511	0.10113	0.12667	0.1132	0.12822	0.10774	0.10688	0.11098	0.11289	0.050749	0.13224	0.0086306	0.069002	0.073578	0.085149	0.076714	0.020215	0.023771	0.015142	0.014062	0.014322	0.018904	0.031416	0.021995	0.031964	0.021493	0.039608	0.030373	0.020134	0.050893	0.053566	0.032487	0.026398	0.024989	0.031518	0.030967	0.031475	0.016833	0.017771	0.022705
0.039096	0.051701	0.043943	0.04122	0.045991	0.040811	0.050499	0.046204	0.051234	0.039866	0.048512	0.052393	0.052655	0.055456	0.056977	0.05929	0.054025	0.060982	0.062498	0.052441	0.059738	0.05531	0.051974	0.054339	0.053806	0.053393	0.056208	0.062876	0.057681	0.056488	0.057622	0.052037	0.051614	0.04884	0.04812	0.042773	0.044305	0.04145	0.048803	0.041747	0.033936	0.039997	0.033203	0.043585	0.035967	0.027408	0.030398	0.050655	0.043976	0.047011
0.053814	0.0683	0.066234	0.055212	0.056474	0.064522	0.065398	0.076787	0.086499	0.077357	0.074626	0.073574	0.085083	0.087138	0.092866	0.094079	0.096387	0.1043	0.11458	0.11976	0.11957	0.11029	0.10214	0.089823	0.093929	0.076812	0.076009	0.067606	0.067541	0.065931	0.041773	0.065097	0.049494	0.075695	0.069739	0.068343	0.064058	0.080793	0.078253	0.071265	0.062923	0.053772	0.057891	0.055301	0.046225	0.04757	0.045364	0.041444	0.020578	0.032099
0.031489	0.029106	0.036446	0.041798	0.031924	0.041021	0.043362	0.052265	0.055981	0.054867	0.050595	0.048126	0.049748	0.044994	0.039689	0.042844	0.052085	0.05914	0.051969	0.05401	0.046663	0.043299	0.052827	0.0515	0.052845	0.04751	0.050351	0.060968	0.072628	0.068244	0.066547	0.051457	0.00099663	0.081609	0.089227	0.069038	0.08189	0.057499	0.090306	0.083407	0.068645	0.069808	0.072218	0.063592	0.074428	0.076756	0.076413	0.08048	0.10014	0.0012477
0.055315	0.047155	0.049745	0.051648	0.038094	0.019142	0.025209	0.032098	0.056975	0.047604	0.044725	0.069818	0.063951	0.037383	0.050115	0.042054	0.019042	0.03475	0.03508	0.042134	0.042596	0.033084	0.032679	0.034818	0.040741	0.041512	0.032845	0.029426	0.032783	0.033397	0.016285	0.020683	0.0077301	0.022964	0.023926	0.023295	0.015729	0.036614	0.024706	0.011839	0.027737	0.03506	0.022223	0.0048511	0.029175	0.0084408	0.02371	0.01519	0.024822	-0.018838
0.021382	0.018295	0.025663	0.029812	0.027025	0.033334	0.040505	0.051613	0.060099	0.064734	0.068821	0.097484	0.11527	0.10504	0.10596	0.10024	0.103	0.11211	0.10939	0.093271	0.081367	0.084382	0.076308	0.063795	0.074291	0.068509	0.05965	0.055142	0.035731	0.035869	0.034048	0.04612	0.037581	0.043829	0.066067	0.074995	0.082731	0.09021	0.071296	0.060002	0.057234	0.038026	0.031889	0.032333	0.018702	0.034933	0.035147	0.031571	0.033086	0.026661
0.013485	0.016554	0.014659	0.035435	0.038911	0.045875	0.036647	0.045478	0.034835	0.03671	0.037169	0.043938	0.043963	0.036541	0.033659	0.028949	0.034882	0.031931	0.044253	0.030804	0.024451	0.031635	0.03775	0.034473	0.04013	0.045517	0.059609	0.045007	0.038407	0.04221	0.02861	0.02434	0.019926	0.020642	0.016056	0.019198	0.0092603	0.0068411	0.0058902	0.0044292	0.012008	0.018856	0.0080893	0.012687	0.0083861	0.01367	0.006087	0.012516	0.014252	0.016154
0.022564	0.017309	0.01778	0.024998	0.033737	0.034297	0.035604	0.05012	0.051273	0.060297	0.048898	0.058518	0.061916	0.060799	0.059885	0.062942	0.071516	0.065419	0.076385	0.067992	0.060914	0.035982	0.024304	0.020977	0.026208	0.012138	0.011926	0.0070063	0.0078521	0.0049108	0.0088371	0.0079648	0.014339	0.013665	0.014763	0.014428	0.019238	0.019654	0.026387	0.027958	0.034602	0.03869	0.045491	0.031341	0.026922	0.047716	0.044233	0.042181	0.042756	0.02354
0.021129	0.034043	0.023845	0.031	0.015423	0.015472	0.009477	0.025723	0.030132	0.034382	0.024168	0.040902	0.043552	0.044449	0.040796	0.034398	0.029293	0.026672	0.018151	0.030653	0.018433	0.028848	0.024031	0.032876	0.037023	0.030859	0.031477	0.018519	0.020031	0.020279	0.02534	0.033248	0.023285	0.028622	0.040681	0.033862	0.033194	0.026369	0.027411	0.028689	0.030079	0.013151	0.0046418	0.009841	0.0098638	0.018606	0.032289	0.024805	0.023902	0.020916
0.053111	0.043584	0.050354	0.052958	0.049126	0.064376	0.068259	0.071031	0.074357	0.084249	0.091638	0.11445	0.1174	0.12095	0.12932	0.13944	0.14301	0.1269	0.11433	0.11622	0.099299	0.086469	0.084313	0.071285	0.068568	0.061514	0.058467	0.057798	0.053333	0.046243	0.046858	0.03865	0.057338	0.035183	0.038412	0.033433	0.037275	0.03901	0.035899	0.037248	0.02278	0.016418	0.014428	0.020151	0.011162	0.016935	0.029941	0.027761	0.028869	0.015273
0.024571	0.025422	0.027566	0.017837	0.024823	0.034178	0.031466	0.051029	0.062132	0.061382	0.0678	0.067992	0.062684	0.059951	0.078876	0.044923	0.048831	0.042594	0.040403	0.032538	0.03396	0.027846	0.033896	0.033887	0.040379	0.036265	0.037248	0.036449	0.039158	0.061271	0.05821	0.067712	0.05556	0.052229	0.049983	0.044673	0.031817	0.029077	0.034346	0.032786	0.029271	0.024616	0.026816	0.030657	0.025862	0.027581	0.03715	0.035943	0.028549	0.028415
0.026817	0.019057	0.033772	0.036398	0.035192	0.040717	0.0487	0.060893	0.045426	0.041733	0.049299	0.074658	0.073474	0.066246	0.069521	0.057772	0.051783	0.047292	0.049436	0.043914	0.047099	0.03615	0.038069	0.033447	0.027787	0.026329	0.026013	0.029973	0.030373	0.029441	0.029172	0.021056	0.035437	0.029621	0.033158	0.056645	0.033421	0.02399	0.024269	0.029715	0.021971	0.018057	0.03313	0.019805	0.022402	0.016153	0.023769	0.027964	0.024461	0.027158
0.0025903	0.0037243	0.0027668	0.00017552	0.0055079	0.0035126	0.0014247	0.00091561	0	-0.0035127	0.0089457	0.0078854	0.0026119	0.0083264	0.0097762	0.016276	0.0078878	0.012625	0.0087609	0.015785	0.031102	0.011466	0.015022	0.0047233	0.013023	0.016692	0.010772	0.00066178	0.0013812	0.011694	0.0024953	0.0017545	0.011097	0.014818	0.019651	0.014971	0.0038186	-0.00044126	-0.00041206	-0.0001393	0.0094681	0.0077233	0.0041144	0.020434	0.020041	0.018776	0.012237	0.0028987	0.0010047	0.0024388
0.03479	0.039004	0.034235	0.028904	0.030479	0.03173	0.030945	0.039271	0.032338	0.02973	0.032957	0.030231	0.033452	0.037607	0.032556	0.038127	0.031897	0.031574	0.036869	0.037359	0.043826	0.035951	0.038642	0.039204	0.04755	0.040029	0.051175	0.055303	0.040735	0.041638	0.049318	0.039351	0.046179	0.038443	0.058787	0.059431	0.049796	0.039941	0.033409	0.036929	0.037608	0.025529	0.027674	0.020526	0.023858	0.035112	0.02613	0.029924	0.019962	0.018469
0.0178	0.014971	0.011081	0.01323	0.01559	0.0056943	0.0093952	0.012112	0.021916	0.033666	0.022318	0.022742	0.017587	0.014036	0.0094091	0.0067614	0.012719	0.01041	0.010665	0.017691	0.013715	0.008763	0.012223	0.011246	0.00058456	0.018068	0.017876	0.02513	0.024315	0.026399	0.020228	0.016511	0.018657	0.011569	0.0078242	0.0023008	0.012086	0.012292	0.0064599	0.011971	0.013153	0.023262	0.027943	0.021528	0.029521	0.028874	0.015512	0.015021	0.020247	0.016622
0.011973	0.013767	0.011425	0.0014621	0.0070219	0.01098	0.015735	0.03301	0.045823	0.055846	0.071628	0.091579	0.09413	0.11565	0.11893	0.10662	0.11293	0.10005	0.09217	0.095903	0.071239	0.057353	0.050236	0.045547	0.047277	0.071472	0.068567	0.063181	0.070344	0.082321	0.077567	0.064646	0.055831	0.061439	0.044789	0.034754	0.028572	0.023549	0.021123	0.018788	0.01985	0.01554	0.014902	0.017287	0.014805	0.022314	0.035444	0.033183	0.037392	0.036473
0.0013848	0	0.0090615	0.0093039	0.0084016	0.014182	0.011612	0.025025	0.025911	0.031047	0.042672	0.043242	0.059994	0.064635	0.06976	0.07283	0.080044	0.073118	0.059737	0.047553	0.049549	0.033431	0.033647	0.02483	0.018202	0.021262	0.021225	0.016707	0.010879	0.023991	0.041946	0.044798	0.058349	0.069778	0.069726	0.065436	0.059297	0.04866	0.043289	0.034158	0.029093	0.014743	0.013317	0.0062045	0.0028702	0.01675	0.014027	0.005514	0.0025948	0.011302
0.0074381	0.010647	0.013028	0.015682	0.01152	0.020487	0.01422	0.013119	0.02529	0.034398	0.025344	0.027806	0.029706	0.033011	0.035318	0.035194	0.049036	0.050629	0.041313	0.036862	0.080796	0.049017	0.01946	0.031338	0.025666	0.024841	0.019931	0.018377	0.02763	0.024738	0.023537	0.037412	0.024186	0.038949	0.024274	0.021682	0.013291	0.017105	0.017804	0.025499	0.011085	0.033547	0.011851	0.022656	0.016947	0.0058146	0.01222	0.010566	0.0054306	0.0105
0.02424	0.024802	0.010312	0.023589	0.023226	0.021648	0.01798	0.013658	0.01184	0.013607	0.028645	0.036478	0.051571	0.059693	0.057059	0.065019	0.065853	0.055934	0.056097	0.056341	0.050231	0.04313	0.044799	0.034677	0.025974	0.0081088	0.013607	-0.00045608	0.0066455	0.010514	0.014713	0.0083064	0.01534	0.019197	0.030434	0.024084	0.020333	0.017224	0.019001	0.011607	0.0080077	0.0052083	0.0097287	0.020115	0.022821	0.020195	0.04005	0.029927	0.039346	0.036157
0.017987	0.021781	0.036169	0.029829	0.028077	0.030295	0.050517	0.050372	0.052496	0.063508	0.094094	0.1114	0.10766	0.10844	0.10305	0.084638	0.07845	0.06278	0.044201	0.038114	0.032753	0.021979	0.015889	0.0027683	0.0096279	0.023066	0.03292	0.03012	0.034784	0.043805	0.042344	0.049086	0.052276	0.040824	0.035614	0.051625	0.055213	0.048356	0.032468	0.040952	0.034255	0.028209	0.01486	0.012471	0.0046595	0.00054474	0.00060593	0.010988	-0.00074316	0.00049544
0.058542	0.067383	0.063384	0.057899	0.05527	0.06471	0.05904	0.056216	0.06555	0.069952	0.073908	0.07923	0.082798	0.078321	0.095554	0.098714	0.09555	0.080628	0.065909	0.077383	0.095457	0.089472	0.090758	0.086508	0.084926	0.096974	0.082519	0.082513	0.065576	0.067937	0.075864	0.057207	0.045589	0.039668	0.039532	0.04335	0.054661	0.087995	0.083995	0.052567	0.069938	0.071504	0.075733	0.065337	0.063386	0.084371	0.077872	0.075853	0.065422	0.053389
0.021981	0.024875	0.023087	0.031625	0.021626	0.031381	0.020774	0.02694	0.026891	0.02182	0.031018	0.03888	0.038967	0.047913	0.043794	0.050641	0.053856	0.051894	0.049684	0.053985	0.042316	0.028829	0.023776	0.013295	0.018986	0.017214	0.011482	0.011842	0.009741	0.011469	0.01606	0.021793	0.012811	0.018097	0.023477	0.02652	0.022977	0.018666	0.025471	0.025777	0.019532	0.021559	0.028348	0.021499	0.020791	0.016632	0.021443	0.021903	0.024121	0.031666
0.010074	0.00090609	0	0.0071018	0.00062004	0.00029839	0.0029937	0.00092476	0.0023755	0.014406	0.0093016	0.01085	0.01532	0.015396	0.095302	0.024605	0.029027	0.037579	0.032856	0.031406	0.037319	0.04306	0.023636	0.018614	0.019931	0.01816	0.018686	0.0089888	0.0096367	0.018466	0.014758	0.011629	0.011276	0.16543	0.14783	-0.012639	0.068692	0.068778	0.13481	0.12588	0.14065	0.14428	0.12231	0.11615	0.020781	0.065218	0.14101	0.11325	0.13223	0.073207
0.0085652	0.0073551	0.00081397	0.0022925	0.0013921	0.011306	0.0044779	0.011075	0.017429	0.032862	0.036776	0.040794	0.047966	0.046059	0.055151	0.049554	0.045465	0.035444	0.022643	0.0093694	0.0084624	0.0071227	0.00953	0.0035332	0.0058617	0.01132	0.0031562	0.011301	0.0059412	0.0055061	0.013952	0.016891	0.013954	0.012117	0.016293	0.015188	0.0085677	0.011845	0.0055949	0.0078108	0.013221	0.0045977	0.010035	0.013785	0.011958	0.0067152	0.011788	0.01426	0.0052577	0.0015905
0.01305	0	0.025281	0.017359	0.011063	0.019085	0.032436	0.041527	0.017711	0.023834	0.040858	0.02672	0.037009	0.036734	0.046367	0.034913	0.046662	0.051994	0.046581	0.025096	0.024067	0.032949	0.017713	0.019246	0.022938	0.026658	0.039254	0.010469	0.025911	0.034889	0.027413	0.030216	0.027809	0.023107	0.0051126	0.024362	0.025646	0.0082562	0.021058	0.018641	0.014735	0.0084268	0.030235	0.0069577	0.032147	0.0096907	0.0068785	0.03626	0.015763	0.032477
0.021705	0.023369	0.016315	0.017845	0.019674	0.027059	0.02826	0.038167	0.035213	0.042038	0.04866	0.057081	0.067689	0.075875	0.086702	0.091537	0.093344	0.096864	0.10246	0.096059	0.092951	0.10579	0.091754	0.088348	0.077596	0.072565	0.072515	0.058365	0.063869	0.057429	0.054735	0.048471	0.050149	0.038951	0.042248	0.040669	0.047078	0.047072	0.051103	0.047626	0.039158	0.045009	0.047363	0.037796	0.036216	0.026927	0.021787	0.024436	0.020827	0.019157
0.018256	0.015221	0.015238	0.017003	0.016404	0.01781	0.026263	0.030296	0.027165	0.033546	0.036595	0.036926	0.045202	0.043828	0.041264	0.047782	0.048682	0.04423	0.041415	0.041519	0.030264	0.029609	0.0139	0.013444	0.0073918	0.013606	0.0094425	0.012812	0.010727	0.003118	0.0040142	0.012814	0.011288	0.0071179	0.020009	0.014409	0.019352	0.016134	0.018238	0.020448	0.013829	0.013038	0.016742	0.015553	0.013385	0.013346	0.019205	0.023673	0.019659	0.026574
0.010277	0.020261	0.025163	0.013051	0.019791	0.026343	0.036632	0.03	0.032963	0.04677	0.047351	0.049745	0.045999	0.052004	0.045737	0.046598	0.038745	0.039134	0.037673	0.037816	0.044082	0.039727	0.042397	0.035773	0.037215	0.037012	0.042302	0.045052	0.02716	0.026723	0.035318	0.033437	0.037912	0.023417	0.046974	0.0302	0.022778	0.018412	0.036477	0.043202	0.029959	0.040582	0.029444	0.048904	0.024114	0.031059	0.034257	0.031203	0.010263	0.029045
0.021911	0.016797	0.015601	0.013653	0.012047	0.014753	0.022831	0.020432	0.028162	0.027496	0.032322	0.033546	0.038712	0.051437	0.06232	0.049174	0.054157	0.062985	0.056383	0.049826	0.054274	0.060766	0.063111	0.062093	0.056991	0.037593	0.033354	0.025327	0.03001	0.023918	0.022514	0.025698	0.021983	0.019714	0.018476	0.021393	0.017727	0.0098666	0.013156	0.019384	0.014257	0.023812	0.025591	0.024187	0.024297	0.0096196	0.020025	0.021508	0.014103	0.0080377
0.092749	0.072609	0.062494	0.067061	0.058566	0.051592	0.054725	0.052323	0.061562	0.054628	0.047473	0.04248	0.049232	0.048379	0.047065	0.047024	0.050595	0.041232	0.04165	0.044748	0.054347	0.051651	0.064071	0.074489	0.072501	0.084762	0.095638	0.077958	0.074748	0.067191	0.058175	0.041397	0.044661	0.036334	0.024001	0.0079836	0.023984	0.017048	0.026641	0.031614	0.025789	0.030321	0.039987	0.026349	0.026972	0.011327	0.021439	0.017828	0.015062	0.021111
0.095241	0.092553	0.088623	0.00010061	-0.00013893	-0.0053128	-0.0016813	0.048223	0.072525	0.056543	0.042114	0.041095	0.071712	0.037817	0.04006	0.056962	0.078764	0.057049	0.058688	0.072305	0.07723	0.055418	0.057682	0.057519	0.05591	0.056296	0.051721	0.044792	0.056481	0.058127	0.059799	0.04697	0.059397	0.057799	0.046908	0.056946	0.069634	0.071365	0.056942	0.053585	0.069742	0.06665	0.073369	0.065057	0.075892	0.084432	0.058894	0.056113	0.083356	0.081284
0.004088	0.0043121	0.0046917	-0.00034713	0.0071425	0.02949	0.038828	0.048092	0.049103	0.063865	0.069653	0.076517	0.079224	0.083712	0.085782	0.06925	0.074795	0.059354	0.051282	0.037473	0.025758	0.013967	0.0079215	0.0077065	0.0096577	0.010975	0.014731	0.016564	0.01772	0.030789	0.032129	0.035152	0.035675	0.033485	0.039933	0.030217	0.025118	0.021845	0.033023	0.023213	0.038666	0.1241	0.1321	0.14082	0.11689	0.085116	0.074346	0.059905	0.05403	0.036457
0.002333	0.010243	0.0069549	0.01729	0.022187	0.031169	0.032806	0.048052	0.06406	0.060895	0.069749	0.085926	0.078999	0.081272	0.083534	0.066288	0.063432	0.049506	0.033265	0.02558	0.011586	0.018426	0.011601	0.013687	0.0087641	0.011503	0.008106	0.023881	0.022439	0.027937	0.035704	0.038502	0.046848	0.052661	0.040165	0.028427	0.027211	0.032149	0.017543	0.0094676	0.0012585	0.0078471	0.0023152	0.0042226	0.0076711	0.0023724	0.015794	0.016926	0.022473	0.023997
0.0051062	0.00030571	0	-0.012199	0.0068505	0.0042916	0.0072488	0.013487	0.011855	0.004406	0.015948	0.015239	0.024976	0.021253	0.016557	0.020276	0.020636	0.023771	0.025556	0.017645	0.020714	0.012971	0.022617	0.017504	0.020683	0.0059811	-0.0012219	0.013423	-0.0016924	0.0036779	0.0057594	0.0025616	0.0085051	0.014798	0.0089353	0.0066405	0.017702	0.019072	0.015395	0.018379	0.012334	0.02335	0.029057	0.023399	0.010539	0.02791	0.012651	0.015606	0.013473	0.0081729
0.048018	0.05127	0.023211	0.036847	0.039783	0.080899	0.096051	0.10974	0.11932	0.12498	0.11759	0.13158	0.13504	0.13211	0.11062	0.12028	0.11918	0.10864	0.10821	0.096526	0.088583	0.10455	0.10122	0.090562	0.088187	0.10093	0.092312	0.087765	0.10248	0.086327	0.080936	0.082374	0.081322	0.069897	0.061524	0.054027	0.050737	0.042726	0.032908	0.026442	0.031116	0.011897	0.013071	0.012244	0.026012	0.026711	0.019424	0.03212	0.036838	0.032568
0.026085	0.020252	0.010495	-0.00035276	0.0073689	0.0010657	0.004526	0.013147	0.0057856	0.0034866	0.016689	0.019421	0.025792	0.038953	0.03135	0.029418	0.03902	0.043355	0.04657	0.078515	0.033884	0.038252	0.032714	0.027859	0.031854	0.01499	0.019322	0.014304	0.012409	0.0086064	0.01159	0.010579	0.029217	0.028578	0.017571	0.024463	0.025418	0.02956	0.028811	0.038337	0.03112	0.026592	0.032406	0.015638	0.014809	0.025721	0.018813	0.019125	0.025841	0.022087
0.096017	0.089848	0.084674	0.065909	0.065444	0.057948	0.049128	0.058988	0.048818	0.042761	0.05568	0.062917	0.077822	0.086456	0.090281	0.097558	0.10146	0.095492	0.08188	0.059076	0.059394	0.048832	0.050286	0.051637	0.050582	0.042578	0.071471	0.06631	0.013465	0.080179	0.043912	0.029029	0.092469	0.07085	0.068824	0.099221	0.10448	0.007305	0.074889	0.084352	0.076748	0.056674	0.074998	0.059864	-0.01251	0.0020375	0.074793	0.063084	-0.0065526	0.08505
0.022061	0.010512	0.0067328	0.02192	0.0077598	0.0062065	0.01642	0.018236	0.012822	0.024458	0.021242	0.018028	0.025143	0.027013	0.034017	0.029116	0.03026	0.039009	0.036153	0.030853	0.013749	0.0080984	0.0084877	0.01296	0.0081162	0.014742	0.010454	0.0093629	0.007676	0.013766	0.013884	0.007757	0.0039401	0.0057953	0.0097904	0.012934	0.013507	0.012361	0.0099701	0.013081	0.0069147	0.016719	0.015935	0.0076917	0.010843	0.0075876	0.011329	0.0014617	0.011326	0.0068462
0.011159	0.021173	0.018537	0.023685	0.02291	0.029282	0.035835	0.03792	0.048253	0.05013	0.050329	0.062015	0.059114	0.073755	0.093477	0.086717	0.090274	0.087432	0.07918	0.081349	0.068328	0.082812	0.061041	0.057653	0.050429	0.048807	0.058912	0.060387	0.071873	0.069998	0.06846	0.055809	0.043758	0.030228	0.028065	0.016697	0.014226	0.018763	0.023615	0.029894	0.018387	0.012672	0.01385	0.022763	0.021047	0.015277	0.015428	0.023745	0.028288	0.040825
0.027021	0.0082661	0.00041968	0.0031113	0.016996	0.044274	0.042831	0.019581	0.041309	0.040057	0.011096	0.0077947	0.0089559	0.0090902	0.015977	0.02645	0.032435	0.042155	0.039337	0.024295	0.016646	0.018065	0.015568	0.020261	0.021924	0.022963	0.12251	0.082847	0.030655	-0.0098406	0.028762	0.013776	0.046523	0.074219	0.053227	0.058356	0.078828	0.070178	0.012354	0.033418	0.02482	0.013626	0.012316	-0.010175	0.019039	0.023068	0.035129	0.040937	0.054243	0.045177
0.078537	0.089637	0.025685	0.10737	0.050205	0.088469	0.058743	0.084641	0.087007	0.0014208	0.07779	0.08884	0.070638	0.081465	0.073405	0.077209	0.057458	0.064472	0.080126	0.074292	0.058309	0.061521	0.072267	0.029192	0.08257	0.039638	0.036594	0.080117	0.0753	0.095532	0.10382	0.092744	0.1235	0.074267	0.074179	0.10266	0.014399	0.017272	0.019877	0.020608	0.013049	0.0065989	0.0072219	0.0084953	0.011415	0.010632	0.0045989	0.0060563	0.017225	0.012673
0.027177	0.012684	0.0060646	0.0017695	0.0077445	0.00079258	0.014764	0.0052653	0.0077069	0.021796	0.021581	0.018379	0.026075	0.036106	0.042644	0.035403	0.045145	0.032121	0.023702	0.033256	0.029249	0.024246	0.017141	0.029253	0.028919	0.034642	0.026629	0.044552	0.022948	0.016437	0.024365	0.011928	0.012112	0.0083006	0.014947	0.010812	0.0079654	0.01591	0.014528	0.0093734	0.00818	0.0009428	0.00097381	0.00074616	0.033558	0.023506	0.014422	0.026556	0.021865	0.0041835
0.018273	0.076464	0.060127	0.047662	0.047013	0.036406	0.056169	0.090465	0.11485	0.11855	0.10644	0.079093	0.086799	0.071572	0.053483	0.024043	0.018153	0.0189	0.021484	0.033574	0.022047	0.01949	0.038922	0.017436	0.030463	0.035698	0.033025	0.029234	0.034106	0.018038	0.022088	0.023043	0.032586	0.027801	0.035057	0.029904	0.046784	0.044582	0.045056	0.041194	0.033046	0.029945	0.029825	0.017792	0.039517	0.0099162	0.020389	0.031167	0.0033982	0.038318
0.036159	0.040857	0.047987	0.038915	0.053752	0.060684	0.073723	0.094285	0.11233	0.12844	0.12083	0.1346	0.13255	0.13656	0.14728	0.14177	0.14	0.12774	0.11131	0.10297	0.10046	0.085532	0.07889	0.072494	0.069916	0.073764	0.062421	0.072589	0.083818	0.083231	0.095341	0.093289	0.084241	0.099002	0.081157	0.084868	0.085721	0.082762	0.077959	0.079504	0.071709	0.072185	0.067876	0.061511	0.066204	0.064995	0.060816	0.054463	0.058585	0.063893
0.010106	0.018165	0.02427	0.022192	0.02542	0.038547	0.030456	0.043246	0.03157	0.031633	0.040386	0.037698	0.034476	0.023711	0.026375	0.027748	0.026639	0.027674	0.017847	0.015626	0.0087818	-0.00010595	0.0053676	0.0013119	0.0053646	0.0040154	-0.0006145	0.0021367	2.9148e-05	0.0027168	0.0057105	0.0054194	0.0019993	0.0041485	0.0036129	-0.00080521	-0.0019339	-0.0021249	0.0049109	0.0062409	0.0051366	0.0033892	0.0065011	0.0020621	0.0010725	0.0027926	0.0085095	0.010023	0.0056648	0.0014927
0.01838	0.0085663	0	-0.024193	0.011375	0.048376	0.043531	0.031466	0.038154	0.073961	0.038617	0.036754	0.049438	0.074291	0.066816	0.061308	0.016405	0.023995	0.039755	0.033991	0.029221	0.0019462	0.029393	0.036155	0.039597	0.058587	0.047901	0.037853	0.071184	0.065727	0.061468	0.055251	0.049851	0.073917	0.065033	0.073538	0.060594	-0.018579	0.050841	0.065329	-0.015187	0.032585	0.0034758	0.01408	0.023248	0.025912	0.036536	0.013462	0.00687	0.018139
0.015166	0.017878	0.014987	0.022346	0.013413	0.017741	0.022944	0.026121	0.034006	0.046044	0.042532	0.035042	0.056058	0.049599	0.073582	0.054293	0.052089	0.0511	0.042881	0.056149	0.043935	0.049302	0.048802	0.05204	0.055504	0.055282	0.061102	0.071514	0.063465	0.051711	0.050152	0.041116	0.031054	0.033955	0.060147	0.061729	0.067271	0.068462	0.080266	0.07584	0.084293	0.085951	0.089534	0.069801	0.071544	0.073137	0.05643	0.055546	0.066228	0.048013
0.037559	0.017899	0.013411	0.010251	0.013538	0.010469	0.014696	0.019746	0.034634	0.029315	0.032339	0.032416	0.023099	0.023319	0.023071	0.025701	0.025235	0.023992	0.022839	0.020142	0.028678	0.029036	0.058815	0.058648	0.062905	0.055504	0.071365	0.064018	0.075616	0.056286	0.052113	0.054323	0.058535	0.06053	0.062617	0.050019	0.054388	0.055425	0.045652	0.044199	0.043885	0.037674	0.038339	0.034292	0.029338	0.033575	0.036986	0.04208	0.040533	0.027687
0.017109	0.015129	0.016615	0.008961	0.016181	0.017804	0.024177	0.011003	0.010257	0.00787	0.0062726	0.018709	0.014711	0.010591	0.018294	0.012036	0.0091051	0.0057081	0.0060504	0.0069501	0.0068276	0.0077098	0.019585	0.029516	0.042675	0.05335	0.050283	0.045655	0.051634	0.032688	0.027835	0.022001	0.02127	0.020687	0.01645	0.021595	0.019969	0.018978	0.021711	0.023818	0.023703	0.026455	0.013163	0.012003	0.011695	0.011952	0.0083488	0.0057592	-0.0042839	0.0088294
0.0089744	0.0093836	0.0093548	0.01209	0.015413	0.015715	0.018674	0.021182	0.030855	0.030382	0.035012	0.044261	0.049515	0.061257	0.073962	0.06806	0.063925	0.058885	0.049097	0.045566	0.036736	0.034558	0.025956	0.019859	0.019897	0.021837	0.024748	0.018588	0.031801	0.012121	-0.0016852	-0.00096723	0.020432	0.018175	0.026135	0.01485	0.023558	0.025415	0.025259	0.024402	0.022822	0.021717	0.018658	0.017002	0.015767	0.0075704	0.0043951	0.017713	0.015182	0.011994
	0.037386	0.041283	0.071528	0.046957	0.046473	0.04574	0.071961	0.0822	0.083879	0.081229	0.089433	0.084228	0.08334	0.098478	0.10372	0.12923	0.13017	0.1438	0.1512	0.16862	0.17425	0.15753	0.16495	0.15363	0.15544	0.13127	0.10833	0.10024	0.098107	0.10939	0.10163	0.088788	0.10202	0.10725	0.12601	0.13096	0.11823	0.12063	0.13883	0.13851	0.13972	0.1276	0.12301	0.11053	0.10282	0.098999	0.10361	0.11377	0.10946
	0	0.017315	0.019111	0.0092416	0.037377	0.058385	0.070542	0.081588	0.095598	0.10973	0.13521	0.15898	0.1349	0.1235	0.10682	0.10667	0.086695	0.071137	0.055649	0.061198	0.047814	0.035364	0.035119	0.031748	0.030591	0.031036	0.020587	0.017172	0.02476	0.026259	0.02941	0.043555	0.067804	0.065633	0.083521	0.08131	0.080592	0.046555	0.045535	0.042666	0.029383	0.036907	0.042825	0.030941	0.02952	0.043417	0.049524	0.052284	0.0364
0.033223	0.029413	0.025631	0.012501	0.021165	0.014542	0.020455	0.035103	0.041454	0.054934	0.048927	0.049414	0.047819	0.040288	0.046694	0.040713	0.047066	0.049278	0.050294	0.051578	0.062158	0.058509	0.055195	0.044551	0.052004	0.047622	0.050205	0.049971	0.046422	0.042136	0.043868	0.039579	0.042987	0.037097	0.043895	0.056302	0.053234	0.047344	0.035045	0.029968	0.0202	0.016858	0.014011	0.013384	0.016738	0.015385	0.017708	0.016209	0.02422	0.031257
0.020758	0.0095698	0.029362	0.023449	0.026912	0.020097	0.015563	0.024399	0.024267	0.027054	0.035548	0.035821	0.031239	0.048493	0.056354	0.043573	0.03421	0.036559	0.025331	0.025506	0.01832	0.010643	0.01747	0.018646	0.013031	0.01302	0.0094149	0.015565	0.025373	0.030669	0.037365	0.030175	0.024509	0.019642	0.023132	0.018519	0.02456	0.0084401	0.020895	0.018335	0.029048	0.02148	0.0089022	0.00057876	0.0067968	0.01168	0.011527	0.01239	0.018919	0.013128
0.01086	0.0064344	0.0026919	0.0066575	0.009984	0.026196	0.029414	0.025971	0.023083	0.030862	0.041678	0.046362	0.041562	0.051928	0.046361	0.048514	0.041794	0.042509	0.048959	0.036957	0.026658	0.028935	0.037852	0.036123	0.031867	0.024103	0.020838	0.009856	0.017831	0.0041798	0.0077075	0.012298	0.005971	0.01819	0.037077	0.02458	0.035377	0.038183	0.048935	0.047352	0.034497	0.028163	0.017852	0.028541	0.019248	0.020987	0.017707	0.018014	0.015524	0.010721
0.062211	0.047541	0.06363	0.056795	0.055643	0.07521	0.081931	0.084752	0.086046	0.10676	0.10525	0.094978	0.093618	0.08682	0.086782	0.09156	0.082807	0.087277	0.084587	0.085942	0.074248	0.069851	0.064355	0.069837	0.069705	0.072572	0.064502	0.052682	0.053686	0.062985	0.05867	0.056	0.047701	0.044248	0.03693	0.038181	0.040218	0.038465	0.036887	0.039053	0.039414	0.033462	0.035448	0.037409	0.042537	0.039534	0.031731	0.033973	0.032159	0.019039
0.017085	0.0068429	0.0027664	0.0077387	0.0060164	0.0074642	0.0062187	0.0074519	0.0052915	0.0082354	0.0062873	0.0037832	0.0094392	0.011736	0.015495	0.0092404	0.0074379	0.013516	0.0040134	0.0079349	0.0077303	0.011252	0.0082549	0.010768	0.010874	0.012521	0.010467	0.0074178	0.0052328	0.007475	0.010999	0.012705	0.0094423	0.0073687	0.0077887	0.0083984	0.0053349	0.0091427	0.0064203	0.0088582	0.0059002	0.006984	0.0084545	0.010689	0.015711	0.01389	0.013004	0.017687	0.013516	0.013604
0.032793	0.034434	0.033393	0.031913	0.017662	0.031927	0.046967	0.054642	0.072678	0.061797	0.050355	0.031953	0.053969	0.044228	0.032593	0.019977	0.0070604	0.028099	0.01576	0.033961	0.025122	0.024821	0.052333	0.027007	0.036985	0.047248	0.041047	0.042295	0.037713	0.035953	0.024183	0.024959	0.02967	0.025881	0.040139	0.018036	0.010224	0.016382	0.03243	0.012683	0.026698	0.019594	0.029387	0.015368	0.013812	0.012537	0.014487	0.011672	0.016055	0.014521
0.059689	0.029127	0.025161	0.03059	0.046579	0.044331	0.033834	0.035745	0.041894	0.048709	0.05843	0.048872	0.047046	0.045093	0.048228	0.054369	0.043122	0.042459	0.048361	0.035458	0.034462	0.038884	0.035752	0.032759	0.028794	0.030289	0.022419	0.01801	0.021032	0.018968	0.019405	0.020597	0.016512	0.028675	0.015007	0.021639	0.013231	0.018125	0.014945	0.01845	0.021524	0.019201	0.020729	0.019056	0.017582	0.018541	0.022504	0.01781	0.017549	0.024201
0.0074696	0.012326	0.015244	0.0096474	0.01597	0.06606	0.028205	0.016483	0.0050103	-0.00020295	0.0073185	0.0063011	0.0056729	0.0099051	0.0055758	0.0062139	0.0053209	0.0034968	0.0034278	0.13716	0.016884	0.015851	-0.016081	-0.026182	0.031295	0.0068492	0.005704	0.002052	0.012056	0.0047464	0.011544	0.0097362	0.00061448	0.0072393	0.0022456	0.0091372	0.0055718	0.027858	0.018008	0.02464	0.01406	0.0046846	0.010125	0.018069	0.010761	0.011509	0.0075141	8.1203e-05	0.0029596	-0.0027157
0.038648	0.036029	0.037961	0.035483	0.037874	0.043386	0.057872	0.052309	0.046453	0.071063	0.090114	0.098362	0.085929	0.073836	0.073265	0.062681	0.062778	0.06551	0.060706	0.067999	0.079464	0.087545	0.090798	0.072756	0.071739	0.060987	0.062279	0.054546	0.049749	0.041056	0.04322	0.045123	0.047025	0.040508	0.046123	0.035546	0.044675	0.047344	0.059208	0.046108	0.052107	0.049318	0.04566	0.041378	0.036415	0.039298	0.037915	0.042956	0.035608	0.033625
0.053448	0.067954	0.062137	0.064216	0.067295	0.077747	0.075423	0.075151	0.065346	0.041896	0.05393	0.07719	0.0786	0.078514	0.080017	0.075407	0.069723	0.067411	0.066094	0.060405	0.058787	0.048974	0.045994	0.056251	0.048557	0.034379	0.047477	0.060968	0.053112	0.038625	0.043377	0.039603	0.047772	0.049749	0.030773	0.030735	0.023699	0.049031	0.039779	0.059632	0.047148	0.039106	0.053759	0.055952	0.050813	0.058581	0.053385	0.0468	0.027839	0.032702
0.020804	0.011509	0.012262	0.014278	0.0093602	0.015994	0.015224	0.0055489	0.024993	0.022226	0.024207	0.036252	0.02612	0.023437	0.029389	0.029637	0.037484	0.038121	0.041597	0.041847	0.059895	0.054546	0.047836	0.050677	0.04928	0.042169	0.042586	0.032707	0.031559	0.025986	0.019752	0.022535	0.030683	0.016282	0.01414	0.013057	0.0094615	0.026083	0.015787	0.015563	0.037779	0.024483	0.035693	0.028998	0.030893	0.044082	0.030152	0.026463	0.033113	0.017264
0.013687	0.0024742	0.0094157	0.0033084	0.0052299	0.024449	0.016553	0.016184	0.014892	0.016447	0.019875	0.015125	0.020959	0.017473	0.010609	0.0090213	0.005415	0.0098238	0.019716	0.01616	0.0268	0.011314	0.017457	0.011985	0.013335	0.0073416	0.014858	0.011221	0.0050438	0.0079576	0.011421	0.0090779	0.0011913	0.015884	0.014844	0.01608	0.017906	0.022419	0.018529	0.008865	0.012229	0.010271	0.0086178	0.013375	0.0096206	0.010994	0.0032707	0.0091033	0.01003	0.014217
0.050476	0.058649	0.068151	0.059495	0.070574	0.072752	0.078519	0.083854	0.087872	0.092208	0.094484	0.093274	0.076667	0.077301	0.066422	0.056481	0.048288	0.056234	0.055836	0.056086	0.059466	0.057056	0.058348	0.050627	0.054305	0.056329	0.053618	0.0511	0.055145	0.045272	0.04357	0.047559	0.048518	0.040788	0.044374	0.039673	0.046939	0.037629	0.04777	0.050643	0.049799	0.051461	0.049611	0.04247	0.053466	0.042785	0.0012888	0.0037725	0.0034212	0.0046687
0.032604	0.024912	0.030468	0.044503	0.084186	0.062084	0.014924	0.02633	0.039441	0.064065	0.045427	0.018223	0.014827	0.017695	0.023509	0.040574	0.059853	0.013831	0.030573	0.038346	0.027678	0.035588	0.02584	0.046561	0.095951	0.12921	0.10969	0.091995	0.07243	0.062044	0.037328	0.056973	0.13349	0.13177	0.16361	0.1707	0.17074	0.14366	0.088811	0.078607	0.026616	0.018817	0.0048538	0.0069631	0.011198	0.012585	0.012661	0.013476	0.018434	0.019244
0.030978	0.023793	0.028568	0.02439	0.018885	0.019605	0.036749	0.042082	0.038872	0.03582	0.035899	0.043789	0.046268	0.047568	0.052139	0.061464	0.063283	0.054172	0.041801	0.038178	0.030113	0.028146	0.03058	0.025105	0.026813	0.02903	0.021413	0.020314	0.017302	0.0097831	0.011492	0.021791	0.024384	0.028377	0.018587	0.022171	0.014597	0.015046	0.0035329	-0.00036338	0.026541	-0.0069387	0.01796	0.024554	0.031438	0.025714	0.031968	0.030163	0.027908	0.031591
0.028391	0.029231	0.032043	0.03592	0.020673	0.032111	0.035669	0.03303	0.036852	0.058922	0.057894	0.056854	0.066263	0.057913	0.046451	0.036847	0.037946	0.041369	0.030669	0.030944	0.032927	0.02696	0.036559	0.029169	0.038731	0.046027	0.043975	0.056533	0.059014	0.05551	0.054126	0.041869	0.039746	0.045178	0.045284	0.052687	0.04845	0.050355	0.056858	0.046743	0.03445	0.045801	0.033405	0.029349	0.034319	0.038117	0.050385	0.046843	0.041707	0.037768
0.0051199	0.0029267	0	0.00054328	-0.0035443	-0.0018088	-0.0035922	0.013249	0.0075858	0.0056151	0.0097226	0.027486	0.019467	0.032857	0.037234	0.039198	0.047149	0.054269	0.06689	0.062485	0.059636	0.044413	0.035454	0.031328	0.028618	0.025975	0.017794	0.023957	0.024661	0.02776	0.023082	0.042581	0.037922	0.038584	0.047509	0.042348	0.045864	0.033226	0.026254	0.019401	0.012289	0.009635	0.0025271	0.0017122	-0.0036115	0.0073338	0.0041033	0.0096958	0.0023647	0.0069936
0.041231	0.041499	0.043479	0.052473	0.05207	0.049517	0.055978	0.05652	0.05901	0.059248	0.069751	0.085011	0.087919	0.079819	0.068157	0.054118	0.056744	0.054959	0.05391	0.04871	0.058059	0.058348	0.041325	0.039273	0.024837	0.038846	0.031312	0.044688	0.043105	0.044079	0.044123	0.040487	0.021325	0.031107	0.0224	0.03259	0.02787	0.029152	0.027642	0.033925	0.048969	0.053507	0.044219	0.05699	0.045419	0.043566	0.032813	0.024562	0.028099	0.023834
0.069414	0.050618	0.051889	0.061859	0.049704	0.048405	0.050503	0.06565	0.073297	0.066443	0.053465	0.05174	0.057878	0.070305	0.063879	0.072626	0.082979	0.085947	0.081688	0.07037	0.081462	0.059091	0.064764	0.063331	0.060604	0.073827	0.067777	0.077108	0.074819	0.11025	0.099001	0.096893	0.086693	0.098316	0.07778	0.076365	0.058162	0.070439	0.064379	0.062141	0.046361	0.057061	0.065736	0.010078	0.044201	0.02962	0.0047075	0.0075922	-0.0035897	0.044719
0.047544	0.038459	0.041203	0.047446	0.056375	0.047046	0.045458	0.057992	0.065028	0.063333	0.060026	0.064651	0.05253	0.059571	0.064582	0.065619	0.092666	0.087221	0.086922	0.072915	0.066709	0.066308	0.070826	0.068065	0.05707	0.048797	0.04558	0.042393	0.035532	0.054351	0.042001	0.037567	0.036923	0.042267	0.038176	0.041317	0.042825	0.02187	0.034618	0.046746	0.043169	0.033368	0.03612	0.033157	0.032755	0.02937	0.034621	0.047396	0.030145	0.035297
0.043202	0.049175	0.046759	0.052882	0.052989	0.05767	0.060962	0.078384	0.087033	0.090523	0.10004	0.089103	0.084291	0.071369	0.061054	0.051001	0.062626	0.072354	0.086487	0.083583	0.077493	0.076815	0.089464	0.068816	0.076524	0.057489	0.062282	0.051671	0.051218	0.053084	0.048183	0.036264	0.034723	0.026405	0.031263	0.029643	0.029891	0.033032	0.043436	0.052472	0.045083	0.055067	0.051703	0.054965	0.037153	0.048749	0.044641	0.033429	0.03492	0.048678
0.042297	0.033667	0.045186	0.043652	0.023211	0.034622	0.06167	0.060425	0.088364	0.093423	0.10481	0.10903	0.10885	0.09433	0.071677	0.051369	0.052584	0.045683	0.044664	0.047214	0.044793	0.053912	0.03543	0.047364	0.063173	0.051405	0.059804	0.065581	0.05783	0.064044	0.055555	0.076922	0.07971	0.069951	0.069666	0.066019	0.067349	0.06844	-0.00040014	0.073882	0.10228	0.03978	0.003141	0.050531	0.039586	0.038479	0.031951	0.024661	0.024681	0.021336
0.032285	0.043921	0.061182	0.063201	0.043112	0.033324	0.022958	0.026372	0.034596	0.044034	0.048232	0.057805	0.066918	0.058094	0.06621	0.052299	0.044054	0.06169	0.085285	0.081611	0.070334	0.071827	0.074121	0.0716	0.053888	0.048319	0.040959	0.042982	0.0556	0.063987	0.057588	0.078263	0.072711	0.071652	0.060415	0.062759	0.069757	0.054029	0.05443	0.050992	0.064835	0.062637	0.042941	0.054988	0.033903	-0.005205	0.061461	0.062449	0.021743	0.02969
0.011662	0	0.010722	0.014287	0.0042052	-0.0024447	-0.00083609	-0.0013419	0.0034995	0.01402	0.013857	0.014993	0.021182	0.027534	0.039757	0.045275	0.047454	0.054223	0.043478	0.044418	0.054916	0.044583	0.047377	0.036435	0.038793	0.038104	0.035189	0.040062	0.029279	0.027603	0.024782	0.024277	0.028547	0.041811	0.03817	0.026202	0.028222	0.026848	0.018754	0.020246	0.016793	0.021747	0.024023	0.02288	0.006055	0.013331	0.019094	0.019862	0.0053546	0.0053122
0.006271	0.005028	0.010019	0.0043331	0.002519	0.01046	0.017143	0.013354	0.023088	0.027263	0.019074	0.021415	0.018013	0.019741	0.021802	0.014632	0.014451	0.019664	0.015226	0.010865	0.019047	0.017305	0.014627	0.0076532	0.019975	0.01667	0.018514	0.016343	0.0095935	0.0068852	0.0079781	0.011727	0.010635	0.0089987	0.0052263	0.0098275	0.013449	0.0062436	0.012937	0.013287	0.016185	0.025778	0.019961	0.010418	0.019373	0.027103	0.018118	0.031636	0.023978	0.024925
0.018394	0.022938	0.0079593	0.012618	0.022067	0.026439	0.035301	0.044282	0.048844	0.066529	0.062694	0.060259	0.049437	0.04301	0.037302	0.036688	0.03094	0.032631	0.041206	0.029981	0.030588	0.020355	0.016859	0.0096953	0.026262	0.021351	0.023593	0.013413	0.017294	0.013467	-0.0049095	0.010139	0.0081549	0.008711	0.001002	0.0021369	0.0043956	0.0061774	-6.9201e-05	0.0030181	-5.7983e-05	0.0025621	0.0082521	-0.0012703	0.0038214	0.0063229	0.0067482	0.0083718	0.0014553	-0.00083312
0.020724	0.012147	0.01482	0.012214	0.013798	0.010853	0.012702	0.010398	0.017352	0.013439	0.011812	0.020121	0.0171	0.022933	0.02411	0.026237	0.023718	0.026763	0.027612	0.026053	0.025739	0.023755	0.020857	0.020598	0.020706	0.02179	0.022705	0.027795	0.020538	0.017804	0.016737	0.019318	0.014688	0.014189	0.011299	0.0080626	0.0091637	0.0093427	0.0076611	0.0070464	0.015552	0.016644	0.018006	0.019916	0.019768	0.017117	0.02143	0.010718	0.0098432	0.01275
0.029669	0.03346	0.037742	0.052182	0.043949	0.055099	0.067072	0.06993	0.085478	0.097461	0.092319	0.085367	0.077297	0.061756	0.06709	0.053116	0.046129	0.044003	0.039267	0.029424	0.022169	0.03055	0.034968	0.035208	0.031066	0.038153	0.048095	0.056324	0.05849	0.060555	0.056308	0.046055	0.048878	0.043134	0.033365	0.028373	0.01578	0.013899	0.017567	0.015488	0.015443	0.022689	0.01978	0.023935	0.023851	0.030219	0.030807	0.025101	0.018692	0.027829
0.045382	0.045176	0.044337	0.033327	0.04262	0.059657	0.049695	0.053355	0.04331	0.040074	0.047815	0.047019	0.050319	0.049623	0.050829	0.048326	0.044954	0.053086	0.049257	0.056937	0.053291	0.056256	0.056013	0.051532	0.048599	0.052063	0.042897	0.050608	0.051329	0.056252	0.059583	0.056316	0.059667	0.062237	0.049008	0.052973	0.052456	0.046934	0.046633	0.050898	0.049909	0.042901	0.047607	0.041528	0.044782	0.051273	0.063065	0.057144	0.054356	0.061858
0.043156	0.034184	0.065225	0.045391	0.04911	0.031813	0.024671	0.037606	0.046797	0.079789	0.073065	0.069258	0.0796	0.081193	0.075379	0.072941	0.076236	0.03785	-0.0034733	-0.015414	-0.00084199	0.073737	0.047336	0.079222	0.077113	0.07044	0.071598	0.079459	0.1259	0.13058	0.14242	0.14673	0.14369	0.099954	0.08915	0.086438	0.078491	0.069841	0.083977	0.063739	0.063382	0.010457	0.0087031	0.011006	0.067436	0.031168	0.046654	0.045893	0.053511	0.043691
0.026273	0.018576	0.02108	0.019427	0.010785	0.016192	0.013901	0.025259	0.02699	0.054958	0.07481	0.089322	0.081854	0.083693	0.081085	0.070176	0.070573	0.049206	0.022661	0.023001	0.03189	0.025758	0.031134	0.037954	0.037559	0.044984	0.06308	0.069453	0.071814	0.069016	0.065571	0.060104	0.047541	0.043872	0.022502	0.033943	0.02733	0.022615	0.020631	-0.0050813	0.0033985	-0.0091837	0.056313	0.046438	0.043438	-0.011361	0.049483	0.040404	0.039378	0.034993
0.016468	0	0.0046053	0.0064045	0.014955	0.017622	0.027809	0.045391	0.041541	0.033352	0.026939	0.026434	0.024702	0.019334	0.017731	0.017922	0.0093914	0.01045	0.02684	0.04288	0.037716	0.038006	0.030706	0.030526	0.018743	0.017088	0.004042	0.002396	0.00077453	-0.0013001	0.00074287	0.0013658	0.011079	0.020113	0.015366	0.014002	0.019405	0.027846	0.020039	0.014876	0.021412	0.023904	0.026976	0.017086	0.016809	0.014895	0.019988	0.017027	0.019359	0.01782
0.032439	0.038879	0.037493	0.035336	0.043336	0.038403	0.019998	0.043481	0.039998	0.036327	0.037647	0.024638	0.043631	0.044055	0.05696	0.0441	0.048502	0.051957	0.035885	0.040197	0.031006	0.021932	0.026783	0.027589	0.021117	0.016965	0.021975	0.018034	0.023178	0.029333	0.029754	0.029997	0.027455	0.031123	0.029994	0.026054	0.032321	0.026119	0.042981	0.041574	0.034808	0.033813	0.036109	0.036879	0.025115	0.013035	0.0054962	0.0041203	0.0060327	0.0012736
0.025877	0.025416	0.027928	0.02352	0.029862	0.032975	0.045543	0.039089	0.029296	0.032261	0.042533	0.039678	0.039418	0.050677	0.049961	0.050708	0.052383	0.059491	0.060292	0.071511	0.058285	0.058334	0.052082	0.049212	0.035247	0.038764	0.031817	0.033331	0.030658	0.037739	0.023163	0.00029692	0.011074	0.01583	0.015018	0.0071537	0.001622	0.0029283	-0.0010548	0	0.0075037	0.0046512	0.0079742	0.0018531	0.014743	0.03702	0.031101	0.038454	0.039691	0.033422
[truncated: 47 more columns]

## Sheet: Exp_TNF_1ng_mL
0.015067	0.0075801	0.062036	0.10521	0.13306	0.12573	0.11801	0.10119	0.086325	0.07427	0.055556	0.052417	0.038406	0.03681	0.030369	0.036726	0.040184	0.041044	0.048075	0.044309	0.042837	0.039338	0.036802	0.03506	0.030136	0.029176	0.023958	0.019651	0.026858	0.0282	0.033433	0.04137	0.050908	0.058889	0.064872	0.062258	0.052363	0.041081	0.036393	0.025978	0.013945	0.0079521	0.0083716	0.0064958	0.0038781	0.0014648	0.0019015	0.0069784	0.0053045	0.01113
0.0055149	0.014661	0.099524	0.088208	0.077044	0.056463	0.048914	0.05972	0.052885	0.053199	0.051014	0.065477	0.052757	0.051539	0.048087	0.049834	0.043665	0.043394	0.030943	0.021049	0.022958	0.036486	0.025935	0.035377	0.042259	0.055668	0.063175	0.054466	0.044345	0.042077	0.025814	0.02524	0.03574	0.034992	0.042157	0.046792	0.056204	0.061032	0.071003	0.071854	0.07197	0.056173	0.050768	0.059315	0.054683	0.050609	0.047555	0.057605	0.059348	0.044928
0.01321	0.0099519	0.04029	0.066582	0.078945	0.080592	0.073956	0.07311	0.070645	0.073418	0.072098	0.075209	0.078707	0.06697	0.076334	0.073502	0.082504	0.1086	0.12412	0.13658	0.12357	0.1294	0.13171	0.14084	0.13219	0.12355	0.10189	0.093811	0.07756	0.078244	0.081331	0.08105	0.064821	0.050608	0.037159	0.024115	0.031489	0.048834	0.05513	0.060901	0.060044	0.056575	0.064112	0.071118	0.083614	0.080901	0.078851	0.087545	0.08111	0.064042
0.0058888	0.0057806	0.077207	0.083864	0.093474	0.075244	0.066728	0.045447	0.029511	0.011814	0.0022345	0.0062185	0.0038098	0.0067464	0.024804	0.030053	0.025534	0.03439	0.038687	0.044052	0.048593	0.049558	0.043151	0.048268	0.054588	0.042459	0.039312	0.040723	0.031616	0.030749	0.037745	0.029394	0.022867	0.025838	0.030151	0.022159	0.010041	0.0099037	0.016581	0.017273	0.010525	0.014959	0.030379	0.029512	0.026125	0.023349	0.026026	0.016375	0.021065	0.022794
0.017112	0.015979	0.1204	0.1232	0.10889	0.085152	0.073289	0.07714	0.070444	0.074793	0.072654	0.086443	0.10255	0.095607	0.11179	0.1227	0.11701	0.11375	0.12118	0.10218	0.097716	0.063127	0.085107	0.068964	0.05989	0.046404	0.039253	0.038802	0.042804	0.071226	0.08944	0.10685	0.086926	0.075837	0.082756	0.073472	0.065489	0.069877	0.065308	0.059596	0.057433	0.066291	0.060729	0.057424	0.050669	0.060929	0.06471	0.05098	0.043753	0.02705
0.02849	0.029987	0.15208	0.18046	0.16958	0.16327	0.12578	0.10846	0.095613	0.102	0.082973	0.10734	0.11814	0.12156	0.15951	0.16919	0.18451	0.17491	0.15711	0.14717	0.1162	0.10876	0.08623	0.061896	0.037593	0.029765	0.024409	0.022932	0.021848	0.015878	0.045442	0.046993	0.050374	0.051595	0.062753	0.078848	0.096494	0.10803	0.11074	0.11965	0.11967	0.094137	0.074392	0.053424	0.033287	0.038694	0.053497	0.069242	0.066493	0.074786
0	0.015648	0.12	0.15391	0.13298	0.1095	0.098236	0.065611	0.046782	0.021193	0.013819	0.023084	0.036867	0.070999	0.10365	0.12057	0.12777	0.12742	0.10808	0.089946	0.093701	0.080306	0.071431	0.061785	0.05149	0.039569	0.037467	0.032612	0.047804	0.062218	0.062165	0.061111	0.071965	0.068023	0.085607	0.069958	0.05637	0.043341	0.034841	0.036067	0.039817	0.027518	0.022205	0.013036	0.019177	0.02747	0.033868	0.040557	0.045447	0.044696
0.015001	0.018108	0.098996	0.13516	0.12733	0.1139	0.10956	0.092161	0.075761	0.043586	0.02367	0.0061232	0.00082475	-0.00070215	-1.5987e-05	0.016942	0.048296	0.058218	0.069999	0.07834	0.096816	0.10008	0.08736	0.079175	0.06065	0.048945	0.036472	0.02627	0.027923	0.031445	0.026642	0.048829	0.045518	0.050389	0.060462	0.061965	0.074445	0.063528	0.060663	0.059422	0.052372	0.043988	0.031429	0.03427	0.034792	0.03309	0.032147	0.02338	0.013054	0.0079795
0.016545	0.012549	0.02585	0.043664	0.058572	0.084679	0.083211	0.084248	0.1072	0.099122	0.097746	0.082628	0.064757	0.047434	0.028209	0.021627	0.0061677	0.0019768	-0.0010055	0.005934	0.00028864	0.0040622	0.0086702	0.0072902	0.013553	0.027029	0.047792	0.061028	0.067135	0.076506	0.073298	0.070415	0.081839	0.070181	0.055867	0.040377	0.031327	0.021634	0.011842	0.0078125	0.0091419	0.015745	0.0095395	0.0056129	0.0078614	0.026329	0.042571	0.052504	0.061954	0.074703
0.0099117	0.0081223	0.11854	0.14028	0.12864	0.10896	0.097628	0.088706	0.066409	0.050784	0.033829	0.017813	0.0076835	0.0055621	0.0078005	-0.00052874	2.1121e-05	0.0056012	0.0016074	0.0076456	0.026745	0.048941	0.058893	0.062668	0.053141	0.058169	0.043156	0.029054	0.013794	0.0040702	0.0063269	0.005426	0.00022498	-0.002437	0.0048145	0.0051766	0.001772	0.0043201	-0.0015484	-0.00011088	0.0096183	0.028475	0.028799	0.033409	0.031147	0.037975	0.039409	0.039955	0.037151	0.024674
0.027446	0.034642	0.064256	0.098855	0.10394	0.099164	0.095223	0.090676	0.074228	0.048506	0.031452	0.023263	0.022384	0.035668	0.021815	0.0204	0.02201	0.04035	0.064529	0.10196	0.10425	0.13993	0.12811	0.13516	0.098569	0.09542	0.062883	0.058094	0.069295	0.041514	0.028869	0.013194	0.022091	0.0052511	0.010982	0.029337	0.032145	0.045475	0.055292	0.067806	0.072587	0.068066	0.073741	0.064216	0.088193	0.080668	0.10734	0.087578	0.079622	0.070493
0	0.0071372	0.0245	0.064445	0.079322	0.090589	0.10961	0.098369	0.10459	0.10963	0.092386	0.085736	0.082317	0.076512	0.058455	0.049807	0.045936	0.037548	0.027081	0.032362	0.048645	0.051138	0.057539	0.072782	0.097328	0.11169	0.13961	0.13087	0.13841	0.11977	0.11591	0.10858	0.088104	0.084404	0.075451	0.063886	0.054864	0.046626	0.048844	0.057734	0.060649	0.054075	0.060976	0.061861	0.050235	0.045349	0.03877	0.040231	0.033028	0.052309
0.0056994	0	0.10497	0.14613	0.1438	0.14245	0.13143	0.11507	0.10721	0.079628	0.048335	0.017097	0.013979	0.0058777	0.0081095	0.024678	0.048975	0.077728	0.10074	0.12523	0.12817	0.13783	0.13619	0.12739	0.12001	0.11327	0.098936	0.09557	0.087433	0.089469	0.093028	0.092591	0.097916	0.10589	0.10345	0.10899	0.11037	0.10775	0.11859	0.11628	0.10966	0.099801	0.092578	0.076218	0.0692	0.087697	0.082499	0.07014	0.061132	0.063213
0.004432	0	0.1265	0.16915	0.15979	0.14716	0.10962	0.08714	0.062145	0.037616	0.028384	0.032255	0.060711	0.067292	0.090087	0.11502	0.11126	0.095508	0.099901	0.095509	0.074776	0.062347	0.049699	0.048725	0.039516	0.042835	0.032949	0.036269	0.038416	0.040756	0.047434	0.055494	0.050996	0.057503	0.063456	0.077697	0.091688	0.077077	0.060238	0.054632	0.067684	0.063017	0.049866	0.053574	0.051014	0.055075	0.0542	0.051706	0.047579	0.050118
0.018754	0.053108	0.17525	0.17833	0.13592	0.12551	0.1292	0.10701	0.11201	0.087711	0.083061	0.10943	0.12487	0.13074	0.13026	0.15158	0.14611	0.14993	0.13579	0.12208	0.12298	0.14614	0.1549	0.12525	0.13594	0.1481	0.13305	0.13178	0.13945	0.13767	0.10628	0.077647	0.062072	0.060386	0.065251	0.055572	0.059789	0.073633	0.076032	0.086102	0.093958	0.085619	0.084954	0.077917	0.057342	0.05774	0.044931	0.035613	0.022503	0.0087814
0.011349	0.022126	0.15295	0.14839	0.13966	0.10303	0.082591	0.053175	0.062203	0.061456	0.036691	0.045469	0.07646	0.10231	0.14021	0.1242	0.11683	0.11323	0.095343	0.091292	0.08576	0.084146	0.078026	0.075026	0.079396	0.07708	0.079349	0.074514	0.064468	0.052828	0.043372	0.051369	0.066481	0.07302	0.064366	0.079165	0.067142	0.055606	0.062059	0.057425	0.07735	0.067369	0.076807	0.094063	0.095861	0.093942	0.10463	0.095739	0.096575	0.096257
0.014975	0.016306	0.025933	0.045263	0.064328	0.074588	0.077993	0.087676	0.10757	0.096669	0.10451	0.10165	0.064414	0.051947	0.039002	0.021696	0.0077357	0.0067219	0.0059873	0.004669	0.0019612	0.0054049	0.0070023	0.0084596	0.019148	0.036099	0.055644	0.062914	0.067861	0.076509	0.07884	0.076658	0.065134	0.060263	0.051879	0.037476	0.038465	0.025668	0.021051	0.015792	0.0087565	0.016161	0.010882	0.009434	0.018119	0.03487	0.046678	0.058454	0.063848	0.07211
0.0011155	0.011601	0.072398	0.11066	0.11831	0.11353	0.11172	0.10889	0.11596	0.095877	0.081931	0.057193	0.053201	0.047088	0.052591	0.063045	0.059169	0.083175	0.074353	0.083485	0.085825	0.082303	0.072548	0.073072	0.069662	0.066214	0.06585	0.075872	0.065914	0.064014	0.062027	0.047031	0.055529	0.045194	0.032738	0.022049	0.033107	0.063847	0.080812	0.078927	0.085178	0.08849	0.089454	0.092005	0.0902	0.078869	0.071083	0.071211	0.067693	0.057735
0.00014205	0.019436	0.066768	0.091193	0.075363	0.068122	0.049525	0.044146	0.015693	0.009439	0.0085028	0.0034835	0.0090854	0.00056404	0.0018601	0.01153	0.060885	0.07855	0.10242	0.074736	0.094695	0.079555	0.042839	0.020488	0.0059142	-0.0019405	-0.0021634	-0.00025253	0.0035477	0.0050123	0.0044536	0.0028574	0.0077671	0.011565	0.028239	0.053974	0.080001	0.085541	0.085838	0.076811	0.050238	0.032518	0.012147	0.016009	0.0079855	0.020215	0.024286	0.028006	0.020839	0.04105
0	0.0018615	0.064492	0.080291	0.076257	0.06507	0.058411	0.04362	0.028319	0.0017182	0.0041441	0.0063751	0.00040362	-0.00071736	0.0004004	0.021944	0.037965	0.047244	0.065539	0.068389	0.067623	0.064084	0.049228	0.043211	0.02716	0.014358	0.0032764	0.0025149	-0.0017416	-0.000912	-0.0014244	0.0055836	0.010677	0.011666	0.023414	0.035399	0.037206	0.044979	0.040737	0.045036	0.047763	0.045185	0.042574	0.050655	0.052367	0.050211	0.040682	0.042868	0.034084	0.033071
0.0070696	0.018185	0.050891	0.07808	0.11805	0.11567	0.097332	0.095936	0.079886	0.074267	0.06368	0.04812	0.043671	0.024078	0.017714	0.032962	0.048886	0.054563	0.064835	0.089597	0.08163	0.089066	0.069584	0.084072	0.085318	0.087747	0.084153	0.081652	0.065261	0.055486	0.02789	0.0001096	0.0037833	-0.0069598	0.012667	0.0061322	0.0045697	-0.0019938	-0.0063005	-0.0027319	-0.00057541	0.024721	0.042153	0.05468	0.052301	0.026896	0.037412	0.060591	0.041982	0.035774
0.0010508	0.00040032	0.033888	0.061563	0.067167	0.066373	0.07054	0.059669	0.057112	0.053758	0.052543	0.040191	0.024615	0.0060222	0.0083883	0.0044166	-0.0028455	0.0022899	0.014961	0.024929	0.052129	0.074282	0.08711	0.09656	0.11812	0.10718	0.089155	0.083586	0.081746	0.072819	0.049176	0.03542	0.027656	0.021362	0.017969	0.015146	0.015635	0.034061	0.048648	0.073606	0.091206	0.11744	0.12587	0.11787	0.11813	0.11354	0.10585	0.10356	0.096169	0.085035
0.0032884	0.021625	0.12772	0.093402	0.13655	0.10466	0.11425	0.11256	0.099183	0.065429	0.050225	0.03821	0.03446	0.042741	0.046508	0.080947	0.11258	0.087213	0.13017	0.11185	0.11006	0.10695	0.07739	0.094534	0.074852	0.10299	0.10139	0.085758	0.076206	0.065157	0.085517	0.080084	0.079076	0.055656	0.060718	0.063744	0.065865	0.07839	0.082677	0.087701	0.076291	0.090657	0.080573	0.069642	0.073173	0.062089	0.045189	0.025191	0.012822	0.026156
0.026689	0.027118	0.12724	0.12684	0.13677	0.11011	0.07748	0.055039	0.031335	0.022186	0.016543	0.011683	0.029904	0.071223	0.10351	0.11075	0.1082	0.095283	0.074204	0.054219	0.0397	0.025767	0.018774	0.016848	0.023784	0.030909	0.048199	0.058574	0.057649	0.058861	0.063801	0.061418	0.059716	0.063032	0.061299	0.062372	0.067363	0.07625	0.078801	0.070663	0.071856	0.071981	0.055668	0.041178	0.032028	0.050646	0.059518	0.076708	0.078168	0.076151
0.017422	0.02891	0.11409	0.10105	0.095485	0.080076	0.066345	0.063721	0.049313	0.0491	0.049467	0.059877	0.056557	0.074724	0.06822	0.066978	0.062186	0.050718	0.038859	0.032359	0.032259	0.036001	0.048614	0.057597	0.060162	0.07402	0.075287	0.059476	0.055919	0.038137	0.036565	0.031475	0.043928	0.038024	0.0372	0.035333	0.040388	0.04696	0.04829	0.045788	0.049375	0.039799	0.038364	0.036192	0.042374	0.035549	0.034366	0.034036	0.035502	0.051944
0.0050882	0.008879	0.09531	0.17922	0.14642	0.15211	0.12458	0.10542	0.095617	0.088506	0.066003	0.044379	0.035609	0.053192	0.078654	0.09937	0.1434	0.15236	0.18055	0.15645	0.16728	0.15428	0.15012	0.14362	0.13286	0.13721	0.094382	0.080875	0.079631	0.08625	0.093247	0.095206	0.12905	0.13106	0.16597	0.16499	0.16249	0.12501	0.10251	0.10183	0.094042	0.069052	0.06811	0.066603	0.057683	0.045568	0.040023	0.026159	0.03652	0.037872
0.043163	0.048108	0.10906	0.11428	0.12434	0.10718	0.089788	0.070139	0.063454	0.040096	0.040372	0.046468	0.051394	0.076786	0.10557	0.11728	0.11114	0.11234	0.12689	0.11029	0.10035	0.090274	0.10434	0.091923	0.10591	0.097448	0.082299	0.065076	0.068577	0.054743	0.042692	0.039272	0.03962	0.044164	0.051274	0.071346	0.085393	0.083965	0.079471	0.075999	0.072749	0.07781	0.078156	0.071456	0.078346	0.076786	0.065182	0.061255	0.057455	0.056203
0.049739	0.036299	0.046119	0.04651	0.059477	0.063438	0.074709	0.086065	0.091578	0.096624	0.095014	0.099119	0.10488	0.096038	0.079196	0.083394	0.078788	0.066258	0.063699	0.071415	0.067533	0.069786	0.065885	0.063215	0.069214	0.069494	0.068476	0.065129	0.06333	0.058348	0.064969	0.076053	0.081409	0.074082	0.074767	0.088188	0.072936	0.068409	0.072803	0.067547	0.069744	0.067702	0.076579	0.075595	0.0796	0.056775	0.053478	0.058611	0.05912	0.039009
0.013746	0.01552	0.030489	0.047265	0.061384	0.055614	0.067301	0.081087	0.09618	0.10007	0.098682	0.079596	0.059811	0.036597	0.029132	0.01535	0.012493	0.012413	0.016231	0.022822	0.02678	0.047183	0.06378	0.078581	0.082621	0.07645	0.074294	0.09508	0.064408	0.051239	0.04349	0.045935	0.031144	0.018078	0.017851	0.021107	0.018982	0.019451	0.013066	0.029314	0.04045	0.053512	0.061326	0.06917	0.073738	0.070214	0.075485	0.072136	0.076011	0.062285
0.001847	0	0.055453	0.095472	0.10724	0.10849	0.089933	0.089184	0.08341	0.089035	0.076758	0.059531	0.043589	0.03197	0.027376	0.036928	0.037132	0.046401	0.044164	0.051062	0.062486	0.06358	0.075474	0.092612	0.090157	0.079911	0.076144	0.080832	0.083142	0.08312	0.061635	0.060566	0.056666	0.061078	0.050115	0.036672	0.03309	0.035003	0.037877	0.025152	0.017606	0.029159	0.023697	0.022197	0.021079	0.02694	0.040484	0.03801	0.030079	0.046321
0	0.011182	0.025089	0.032517	0.052291	0.049252	0.062075	0.070914	0.088689	0.074516	0.056383	0.05623	0.036629	0.033372	0.037097	0.05198	0.061589	0.056666	0.060097	0.060305	0.087477	0.091926	0.096233	0.076335	0.10764	0.084369	0.082984	0.088456	0.06124	0.058895	0.05479	0.043725	0.052102	0.05411	0.041841	0.044771	0.048869	0.032327	0.041843	0.042307	0.044222	0.044767	0.061731	0.09874	0.082145	0.073703	0.051245	0.051267	0.045198	0.04186
0.021598	0.0097467	0.085675	0.13056	0.14094	0.13852	0.11588	0.12296	0.10717	0.096564	0.071023	0.051763	0.032355	0.026665	0.026826	0.039426	0.04518	0.071976	0.075563	0.082997	0.098274	0.10318	0.078527	0.071755	0.074832	0.059182	0.035193	0.026433	0.016995	0.011039	0.017677	0.026588	0.022509	0.038335	0.070554	0.081165	0.095776	0.084734	0.099225	0.1041	0.11265	0.10807	0.098575	0.088166	0.06449	0.060636	0.050463	0.04773	0.023701	0.027663
0	0.01726	0.14485	0.12271	0.096675	0.08532	0.067477	0.076008	0.069125	0.072739	0.10175	0.097636	0.12524	0.1216	0.12745	0.12687	0.12283	0.094472	0.073184	0.074185	0.063697	0.06262	0.064326	0.05623	0.050593	0.061159	0.056359	0.063579	0.065576	0.050058	0.064602	0.058345	0.061727	0.058244	0.052926	0.04626	0.031108	0.026069	0.023251	0.02404	0.021821	0.030673	0.044755	0.044949	0.046021	0.049634	0.04523	0.060132	0.067436	0.051798
0.0088393	0.013047	0.12559	0.14539	0.15442	0.13721	0.11821	0.081906	0.056065	0.03163	0.015421	0.014688	0.011579	0.011256	0.018211	0.060563	0.11041	0.1781	0.14634	0.15959	0.14966	0.12098	0.089046	0.073825	0.05063	0.029986	0.010198	-0.0020156	0.0026277	0.00011756	-0.0050466	-0.00061722	0.0010104	0.0024594	0.0039231	0.019964	0.060681	0.07649	0.091987	0.10584	0.1072	0.11341	0.11413	0.091643	0.079877	0.076151	0.064015	0.069782	0.06853	0.058728
0.00026122	0.023968	0.067551	0.099772	0.092958	0.092578	0.084021	0.069277	0.054826	0.039622	0.029965	0.032971	0.025821	0.025384	0.030962	0.053304	0.057275	0.065052	0.080031	0.080043	0.079185	0.073454	0.063365	0.05126	0.049458	0.039925	0.032206	0.03872	0.027676	0.032842	0.029773	0.032699	0.041995	0.048088	0.035869	0.04489	0.035575	0.047732	0.0452	0.037689	0.031685	0.032715	0.026474	0.02635	0.023465	0.014918	0.016156	0.016426	0.024427	0.041
0.016127	0.011283	0.024781	0.032807	0.052562	0.060661	0.073042	0.073671	0.063806	0.04907	0.04862	0.036892	0.064692	0.069304	0.056417	0.038486	0.013642	0.0014473	0.00076355	0	-0.0016375	0.00097652	0.0043798	0.0065216	0.01787	0.025637	0.035751	0.039906	0.049106	0.067017	0.067323	0.083567	0.093999	0.076535	0.077276	0.070378	0.036255	0.026744	0.032393	0.014928	0.0072475	0.012885	0.018471	0.010949	0.020065	0.034211	0.058967	0.041242	0.053645	0.0663
0.034459	0.017104	0.029461	0.047507	0.056194	0.065136	0.069496	0.077342	0.086163	0.081927	0.097104	0.095906	0.10557	0.070434	0.067446	0.038857	0.037167	0.035279	0.045085	0.037089	0.046581	0.039197	0.033036	0.022802	0.050649	0.062128	0.075626	0.095038	0.10425	0.11892	0.11647	0.097071	0.10244	0.084304	0.080565	0.060331	0.049177	0.033297	0.036798	0.042145	0.037382	0.021425	0.021603	0.02236	0.026653	0.018986	0.023394	0.03258	0.054123	0.069969
0.0071035	0.0031544	0.037941	0.07339	0.081913	0.079145	0.079342	0.082832	0.085945	0.064589	0.058278	0.041353	0.025958	0.018702	0.019493	0.017583	0.018813	0.020887	0.021499	0.025025	0.027405	0.027229	0.022461	0.020044	0.01994	0.016922	0.01988	0.020545	0.030313	0.036871	0.03238	0.046277	0.042114	0.047636	0.056737	0.048146	0.05219	0.054888	0.065483	0.068647	0.07282	0.069784	0.071464	0.06171	0.05782	0.039555	0.042295	0.026903	0.018357	0.015299
0.030892	0.0249	0.096223	0.15801	0.17508	0.15588	0.17553	0.16514	0.1579	0.12409	0.10092	0.062575	0.033199	0.0086367	0.010225	0.0079974	0.0090067	0.0042413	-0.0010798	-0.0022217	0.010584	0.0059435	0.016342	0.029202	0.041659	0.070894	0.087611	0.086576	0.11299	0.094292	0.088518	0.083751	0.10055	0.096827	0.088334	0.078783	0.064278	0.050969	0.031771	0.015889	0.015372	0.0092912	0.020926	0.023151	0.024755	0.045829	0.056379	0.069077	0.072374	0.083333
0	0.0018698	0.09449	0.13849	0.093048	0.10297	0.095382	0.073895	0.067739	0.063745	0.046246	0.051568	0.057185	0.069907	0.10562	0.11273	0.098683	0.10027	0.10064	0.086047	0.10417	0.10868	0.1042	0.082979	0.071457	0.049303	0.066018	0.053855	0.031018	0.011517	0.021248	0.039604	0.064925	0.10735	0.13627	0.16005	0.14781	0.10868	0.097651	0.10271	0.059495	0.042394	0.020736	0.0048959	0.0038899	-0.001083	-0.0024596	-0.0068224	0.0028173	0.010534
0.082569	0.047508	0.04913	0.087884	0.076161	0.079874	0.12655	0.089644	0.077695	0.11008	0.097246	0.099568	0.081855	0.071348	0.071691	0.048533	0.033379	0.019911	0.021935	0.019973	0.033617	0.037576	0.045066	0.064693	0.06995	0.068107	0.066779	0.055127	0.063897	0.071666	0.074301	0.076282	0.068897	0.05269	0.037919	0.048761	0.045593	0.057857	0.07087	0.057842	0.050187	0.057259	0.064614	0.076396	0.06689	0.077001	0.08062	0.062769	0.068449	0.052356
0.009	0.022755	0.072206	0.088649	0.0772	0.077682	0.062318	0.058018	0.04356	0.033388	0.028218	0.018332	0.023572	0.031109	0.041278	0.050702	0.047813	0.05562	0.061715	0.042261	0.044002	0.039336	0.034321	0.036808	0.033583	0.028939	0.029685	0.023649	0.021822	0.015301	0.011226	0.0079938	0.0044262	0.0056639	0.0061373	0.013908	0.011638	0.012026	0.010896	0.013918	0.012035	0.015089	0.011613	0.015667	0.010656	0.012714	0.020629	0.025807	0.028368	0.025542
0.04687	0.03431	0.04178	0.049217	0.062918	0.080756	0.075149	0.078543	0.058166	0.085556	0.085955	0.082165	0.074617	0.078445	0.075713	0.070919	0.05973	0.0018973	0.0096544	0.0016363	0	-2.5864e-05	0.0029679	0.0088157	0.026957	0.03086	0.024441	0.023828	0.014896	0.0088342	0.0061334	0.0074585	0.0094219	-0.000608	-0.0025287	0.0027883	-0.0020318	0.0019299	0.010395	0.0080957	0.0094201	0.0083814	0.0050464	0.0023516	0.0029739	0.011842	0.008903	0.008354	0.0047003	0.0061733
0.0063715	0.0063879	0.029838	0.078702	0.074763	0.084658	0.071968	0.076389	0.062652	0.057087	0.050937	0.037965	0.047504	0.038093	0.045146	0.048513	0.058446	0.054766	0.062504	0.055728	0.061685	0.066463	0.05699	0.056895	0.052689	0.042206	0.039883	0.035562	0.050226	0.053538	0.080351	0.098798	0.087578	0.071495	0.058909	0.051724	0.028702	0.019721	0.007446	0.00015806	0.0009255	0.0074098	0.017041	0.01878	0.019224	0.026364	0.028016	0.023409	0.031243	0.038477
0.0026396	0.010934	0.053813	0.10124	0.084988	0.10625	0.099934	0.10963	0.075864	0.11005	0.085621	0.10065	0.058765	0.090014	0.081065	0.087296	0.10708	0.12251	0.087661	0.11043	0.1229	0.09232	0.10985	0.089152	0.1102	0.082225	0.080183	0.053491	0.067332	0.064933	0.055187	0.045238	0.035359	0.045438	0.065036	0.063924	0.070626	0.019267	0.022509	0.020166	0.025386	0.027185	0.020396	0.018766	0.049761	0.047052	0.044819	0.043353	0.03459	0.039881
0.01487	0.048347	0.20577	0.18852	0.183	0.13367	0.09076	0.094654	0.0567	0.058489	0.046707	0.037372	0.030282	0.024302	0.021646	0.016154	0.083643	0.14277	0.22995	0.23061	0.25812	0.26869	0.1471	0.077122	0.10826	0.05416	0.010544	0.0038251	0.00070148	-0.008392	-0.0036828	-0.0047971	-0.0060762	0.0015128	0.014623	0.055795	0.12716	0.2324	0.22043	0.23809	0.21137	0.17975	0.15909	0.13824	0.13454	0.11697	0.084469	0.071626	0.057276	0.041602
0.014301	0.026088	0.060453	0.12075	0.079921	0.1071	0.082315	0.094662	0.072648	0.043673	0.02913	0.018234	0.020761	0.01339	0.033424	0.038262	0.038671	0.054204	0.054763	0.063732	0.059764	0.055925	0.068378	0.058761	0.060715	0.050769	0.048698	0.057414	0.052379	0.058725	0.051324	0.067134	0.044479	0.041668	0.041303	0.033518	0.039149	0.047831	0.048934	0.052668	0.052087	0.040539	0.025664	0.029518	0.0331	0.037725	0.046668	0.041557	0.044672	0.029162
0.0040364	0	0.030568	0.085232	0.10068	0.10712	0.099216	0.089859	0.080533	0.070063	0.063338	0.054721	0.049388	0.044446	0.024287	0.0084239	0.0027749	0.01718	0.0074208	0.019994	0.040203	0.063502	0.08832	0.10332	0.10309	0.10223	0.10866	0.093687	0.083396	0.058845	0.042071	0.022592	0.015653	0.013957	0.003457	0.011569	0.011522	0.0059431	0.001482	0.013948	0.028704	0.04631	0.068022	0.085168	0.091644	0.08584	0.068686	0.059583	0.051188	0.044627
0.043261	0.025576	0.051452	0.055817	0.070026	0.076956	0.077989	0.066365	0.046637	0.035477	0.1471	0.12587	0.018591	0.009384	0.018176	0.011231	0.028595	0.06993	0.085777	0.094795	0.11636	0.078259	0.083273	0.06857	0.059064	0.044127	0.047625	0.035747	0.022284	0.031559	0.024926	0.02899	0.015518	0.011316	0.022671	0.027677	0.047226	0.054162	0.053693	0.051204	0.053118	0.064548	0.048963	0.038192	0.032425	0.041137	0.047192	0.04303	0.026729	0.027138
0.04987	0.047695	0.12815	0.17688	0.15911	0.11872	0.10685	0.087971	0.076359	0.050394	0.027137	0.02148	0.020529	0.014096	0.012213	0.027546	0.061218	0.10635	0.11343	0.11927	0.12702	0.1102	0.11314	0.087302	0.063536	0.045983	0.041741	0.048304	0.053906	0.055714	0.078762	0.089857	0.11429	0.13238	0.12841	0.14254	0.15433	0.15162	0.11762	0.10101	0.097253	0.087466	0.086013	0.080295	0.073674	0.079977	0.070799	0.062675	0.064041	0.062574
0.0054457	0.010066	0.0070903	0.070957	0.088648	0.10997	0.10406	0.095945	0.07288	0.062381	0.055051	0.024584	0.01384	0.001133	-0.0059484	-0.014108	-0.017542	-0.0096161	0.016241	0.045012	0.06635	0.094279	0.086352	0.11375	0.080221	0.073862	0.075635	0.07874	0.063389	0.065772	0.059883	0.052063	0.048412	0.072498	0.07813	0.066771	0.073457	0.066041	0.067885	0.058916	0.075619	0.078628	0.080792	0.060045	0.046655	0.026798	0.046983	0.041662	0.043734	0.027414
0.0053319	0	0.069706	0.1049	0.11677	0.11445	0.10947	0.085041	0.075561	0.069921	0.059384	0.047591	0.042845	0.043524	0.033906	0.033893	0.038667	0.050401	0.056359	0.06481	0.069543	0.070826	0.077053	0.081185	0.071132	0.071182	0.06654	0.074691	0.061125	0.05856	0.060272	0.079762	0.084407	0.089842	0.0745	0.086462	0.069869	0.072337	0.073855	0.069381	0.072253	0.055568	0.051525	0.034171	0.038342	0.025524	0.026552	0.020839	0.024512	0.031826
0	0.018886	0.079843	0.099088	0.091763	0.078476	0.064959	0.067245	0.054887	0.059024	0.049932	0.043937	0.050938	0.048837	0.059866	0.072458	0.067472	0.057684	0.050778	0.047865	0.037634	0.046981	0.039528	0.037288	0.038827	0.031676	0.024794	0.038873	0.045397	0.032681	0.030801	0.033098	0.043244	0.04283	0.04317	0.042562	0.053044	0.091187	0.053348	0.037447	0.026987	0.017825	0.013768	0.01036	0.0020968	0.0084453	0.013889	0.014287	0.029663	0.031366
0	0.017799	0.12335	0.15595	0.142	0.14269	0.13823	0.14209	0.12161	0.12031	0.097371	0.063525	0.062808	0.066121	0.085557	0.11479	0.13557	0.13973	0.14329	0.1251	0.11679	0.10143	0.10907	0.091406	0.11101	0.10591	0.094695	0.085681	0.077081	0.064328	0.061091	0.080234	0.089343	0.089863	0.11593	0.10998	0.11057	0.11949	0.095409	0.081817	0.071555	0.060201	0.055082	0.048468	0.055455	0.062925	0.081769	0.086946	0.085557	0.07021
0.028015	0.02429	0.10919	0.1396	0.15353	0.11301	0.12278	0.11196	0.091311	0.078541	0.037277	0.031503	0.037009	0.043771	0.053444	0.054136	0.051579	0.078473	0.085411	0.090257	0.10254	0.09123	0.1006	0.10092	0.097401	0.10063	0.066166	0.05986	0.047514	0.054842	0.048045	0.04644	0.040957	0.044431	0.037246	0.048596	0.05529	0.046501	0.028825	0.034321	0.032539	0.027267	0.025201	0.011342	0.0029962	0.0088996	0.0084643	0.0040868	0.013775	0.0099435
0.028034	0.027874	0.016832	0.043721	0.040186	0.053534	0.055869	0.072871	0.077571	0.082423	0.092169	0.079466	0.071279	0.054545	0.036371	0.040827	0.014167	0.012535	0.0097389	0.0029445	0.0044958	0.01235	0.013681	0.01253	0.038954	0.067951	0.079217	0.096633	0.096935	0.10429	0.082027	0.054583	0.039125	0.016696	0.0041498	0.0062101	0.0023156	0.00096717	0.00092525	0.0062463	0.011372	0.0052872	0.0026894	0.012235	0.00040393	-0.00145	9.3337e-05	0.006847	0.022136	0.039792
0.0049516	0.012354	0.015468	0.042935	0.063626	0.068727	0.067557	0.084738	0.075821	0.067668	0.065771	0.064508	0.049309	0.042171	0.036933	0.036983	0.040073	0.054362	0.061146	0.055245	0.057548	0.058035	0.065347	0.073428	0.054445	0.070244	0.062214	0.058519	0.050801	0.045191	0.045676	0.049045	0.039871	0.040281	0.031989	0.02055	0.025656	0.033423	0.03418	0.038728	0.037208	0.037164	0.051792	0.059085	0.067936	0.072496	0.079367	0.066606	0.076804	0.070761
0.025762	0.019432	0.0898	0.10955	0.14184	0.13242	0.11222	0.087483	0.076237	0.062964	0.045562	0.036288	0.034219	0.035018	0.040451	0.039676	0.029008	0.018561	0.0012386	0.0053864	0.015477	0.032349	0.041578	0.066678	0.082109	0.082092	0.10422	0.10657	0.11371	0.11608	0.093494	0.070862	0.065126	0.054439	0.058279	0.044706	0.031374	0.04592	0.059981	0.062748	0.067251	0.071755	0.075325	0.069258	0.064915	0.073158	0.07752	0.065471	0.050547	0.042295
0	0.0029568	0.020889	0.038361	0.057347	0.055955	0.059191	0.069323	0.059615	0.055784	0.053622	0.044194	0.024181	0.025354	0.020151	0.016032	0.027701	0.040964	0.047288	0.061189	0.081429	0.080744	0.10385	0.091812	0.10031	0.080075	0.0766	0.067715	0.055738	0.048627	0.053462	0.045831	0.035512	0.029522	0.039184	0.0395	0.044431	0.060729	0.057705	0.069609	0.066111	0.07613	0.093669	0.083968	0.076894	0.062996	0.042611	0.035568	0.03398	0.02303
0.05286	0.061348	0.085264	0.09008	0.089179	0.074327	0.078443	0.095561	0.087303	0.075507	0.044202	0.043135	0.054748	0.068793	0.064357	0.083552	0.08904	0.092274	0.084168	0.089455	0.095072	0.092147	0.082091	0.069656	0.064005	0.066928	0.067228	0.064114	0.073858	0.078298	0.067879	0.073431	0.078396	0.081757	0.07507	0.066897	0.059148	0.060341	0.079019	0.078184	0.075318	0.087128	0.081733	0.067365	0.068319	0.085927	0.077526	0.071752	0.062877	0.061251
0.011326	0.001051	0.072322	0.15265	0.13467	0.11891	0.072218	0.05624	0.042085	0.031955	0.028305	0.017205	0.024796	0.024665	0.028133	0.04967	0.060465	0.078153	0.089523	0.093933	0.095502	0.088908	0.082078	0.084413	0.07465	0.057141	0.05588	0.044988	0.038952	0.033974	0.033672	0.030297	0.02355	0.026487	0.033939	0.025494	0.03301	0.033654	0.035934	0.033011	0.030624	0.032828	0.041392	0.037979	0.035276	0.032666	0.033375	0.027968	0.020441	0.014186
0.020464	0.037225	0.081192	0.098013	0.098356	0.086849	0.073904	0.074019	0.072308	0.054078	0.051567	0.060839	0.059209	0.060009	0.060052	0.048607	0.044748	0.068613	0.089487	0.07319	0.066818	0.083728	0.073619	0.068683	0.078478	0.072518	0.064144	0.068245	0.0089858	0.025741	0.024166	0.025893	0.024415	0.042101	0.051517	0.055289	0.045741	0.012143	0.021173	0.033814	0.044381	0.047534	0.052609	0.05746	0.052001	0.033423	0.01847	0.0093094	0.0045361	0.0056801
0.017927	0.019946	0.031286	0.040567	0.04818	0.046606	0.078111	0.071759	0.08242	0.082752	0.07507	0.070816	0.054165	0.043825	0.030098	0.024589	0.024099	0.012215	0.0075727	0.0038668	0.0034645	-0.00027413	0	-0.00066786	0.0031593	0.019165	0.027484	0.03418	0.061183	0.053392	0.078676	0.08656	0.080971	0.072142	0.072922	0.063166	0.037301	0.017633	0.00050133	0.0006186	-0.0012206	-9.5321e-05	0.00072255	0.004772	0.018517	0.034099	0.050933	0.068905	0.095431	0.086979
0.0092883	0.0099652	0.020923	0.050709	0.053293	0.063151	0.072165	0.07139	0.07682	0.05776	0.046429	0.022966	0.016726	0.011889	0.012096	0.0096834	0.020015	0.01412	0.004933	0.016455	0.027417	0.046542	0.059066	0.069454	0.086301	0.077714	0.10653	0.10757	0.10663	0.11144	0.11968	0.06694	0.063882	0.068851	0.072685	0.055528	0.054495	0.04249	0.046366	0.04098	0.038086	0.040298	0.037326	0.043269	0.043902	0.057458	0.060551	0.071657	0.079707	0.077468
0.0041948	0.00011262	0	0.021096	0.038065	0.049399	0.061321	0.070545	0.072648	0.085447	0.062593	0.055232	0.051916	0.046153	0.024539	0.022049	0.020587	0.0084058	0.0044014	0.0016301	0.00028488	0.00052345	0.016512	0.045322	0.063218	0.065188	0.072331	0.078313	0.079973	0.077546	0.086028	0.069494	0.067911	0.070739	0.059923	0.045253	0.038927	0.03658	0.03161	0.031434	0.032403	0.045906	0.050933	0.038657	0.039968	0.04119	0.039374	0.043615	0.049164	0.042932
0.011954	0.0059558	0.026156	0.062978	0.075147	0.074203	0.06684	0.061809	0.061546	0.037046	0.031937	0.025738	0.020281	0.02983	0.025004	0.029872	0.017436	0.026449	0.027221	0.041281	0.03809	0.046456	0.062773	0.062008	0.064177	0.065445	0.073811	0.065984	0.073241	0.074024	0.057149	0.037341	0.040423	0.031228	0.026271	0.033488	0.038281	0.026731	0.039406	0.033743	0.037556	0.049178	0.066667	0.08627	0.066403	0.076612	0.057153	0.032245	0.024504	0.027321
0	0.0080574	0.015341	0.015353	-0.00057712	0.0050901	0.017325	0.018957	0.032248	0.041198	0.049324	0.037923	0.031847	0.029043	0.024072	0.022173	0.0016966	0.05214	0.059895	0.053962	0.048773	0.057117	0.053727	0.054811	0.06051	0.075066	0.075161	0.066713	0.076111	0.083644	0.083485	0.078404	0.068408	0.050376	0.062078	0.058094	0.058823	0.053714	0.051091	0.06441	0.073521	0.084908	0.07677	0.091093	0.085437	0.078157	0.056381	0.031845	0.035361	0.016282
0.04288	0.054594	0.12788	0.13778	0.12857	0.12758	0.11824	0.10905	0.099803	0.072142	0.058618	0.05414	0.051802	0.053774	0.040296	0.047654	0.053837	0.063051	0.077521	0.10101	0.10321	0.10077	0.099196	0.10762	0.097146	0.091263	0.085311	0.065816	0.065592	0.060337	0.072169	0.066609	0.06211	0.066025	0.062181	0.060747	0.064538	0.063142	0.056172	0.05922	0.060815	0.060224	0.063831	0.060678	0.058611	0.058051	0.05741	0.060438	0.078258	0.078633
0.053258	0.047068	0.097155	0.12607	0.071955	0.15306	0.15837	0.17567	0.14968	0.12754	0.097261	0.062257	0.030033	0.012002	0.01162	0.0098961	0.00015961	-0.00083796	-0.0062591	-0.0088849	-0.0037017	0.007546	0.01881	0.02902	0.038266	0.056225	0.075584	0.092051	0.097178	0.10879	0.1027	0.097468	0.091813	0.093222	0.079586	0.072379	0.055016	0.042064	0.028312	0.013454	0.010698	0.0052597	0.003151	0.0047981	0.0081305	0.022748	0.030733	0.041619	0.044286	0.049546
0.043827	0.028571	0.14292	0.12619	0.10082	0.12321	0.11127	0.11037	0.10236	0.083491	0.099576	0.10554	0.14254	0.10851	0.10122	0.09686	0.074819	0.058602	0.070751	0.088225	0.095868	0.10357	0.10201	0.10134	0.106	0.10799	0.1022	0.078854	0.083969	0.06803	0.084687	0.083787	0.069148	0.063386	0.056824	0.058276	0.063575	0.0576	0.068559	0.070821	0.070312	0.083237	0.075007	0.082536	0.085772	0.07804	0.097292	0.089509	0.08901	0.060487
0.041193	0.033813	0.032924	0.070643	0.098086	0.093287	0.11747	0.1279	0.1472	0.14012	0.12525	0.10605	0.10017	0.10271	0.087106	0.068626	0.042326	0.023909	0.0094533	0.0010813	0.0069518	0.0059534	0.012621	0.020635	0.026242	0.022834	0.031196	0.051293	0.057458	0.056541	0.062275	0.057462	0.052125	0.036398	0.024232	0.009198	0.0019968	-0.0022949	-0.010626	-0.00534	0.0016643	0	-0.0021444	0.0029022	0.0047253	-0.00034129	0.0073355	0.016498	0.013573	0.016102
0.027263	0.021519	0.036397	0.069234	0.091653	0.098681	0.11994	0.12604	0.12756	0.14351	0.01425	0.024139	0.10609	0.094538	0.086263	0.059714	0.05438	0.033153	0.028721	0.029781	0.033218	0.036595	0.056757	0.08039	0.087683	0.085673	0.095251	0.097992	0.093693	0.077571	0.060906	0.046306	0.032128	0.023193	0.02218	0.015317	0.010561	0.0053042	0.014872	0.024008	0.030876	0.055965	0.066437	0.078754	0.087975	0.10447	0.11427	0.12159	0.11117	0.10746
0.0064527	0.0204	0.06413	0.11917	0.11818	0.10146	0.094155	0.096678	0.067868	0.029973	0.0027611	-0.0072309	0.0074963	-0.0020693	-0.0049478	-0.0040572	0.0011201	0.003939	0.021878	0.03468	0.03022	0.041907	0.066934	0.07157	0.064136	0.052747	0.054595	0.060727	0.068449	0.065048	0.068039	0.091516	0.074689	0.076121	0.071175	0.070432	0.060857	0.059186	0.056094	0.045373	0.066971	0.092929	0.11211	0.09531	0.13414	0.14021	0.10457	0.089434	0.086741	0.061587
0	0.017162	0.073976	0.1069	0.098782	0.060098	0.065066	0.057154	0.03709	0.014753	0.010343	0.0085554	0.01522	0.01574	0.01719	0.018511	0.022877	0.067021	0.10217	0.11687	0.092746	0.12158	0.12569	0.098783	0.083603	0.08023	0.057962	0.054816	0.046829	0.050544	0.064172	0.07723	0.064352	0.057387	0.050696	0.06138	0.087961	0.068264	0.086005	0.097351	0.018772	0.041883	0.067239	0.055824	0.08916	0.093341	0.080458	0.10191	0.11937	0.11855
0.048927	0.047381	0.063002	0.10532	0.10889	0.14383	0.13725	0.12923	0.12392	0.12336	0.13116	0.12894	0.13563	0.15794	0.14077	0.11608	0.126	0.10171	0.077487	0.07103	0.06138	0.049451	0.054941	0.055672	0.054025	0.062249	0.079588	0.090278	0.097328	0.10377	0.09718	0.11166	0.11061	0.10329	0.10011	0.089719	0.074471	0.074805	0.098953	0.096113	0.040125	0.015263	0.0034604	0	-0.00026395	0.00022512	-0.0016764	0.0011753	0.01047	0.02978
0.017553	0.025194	0.21183	0.20423	0.26341	0.25128	0.18476	0.17455	0.15094	0.11794	0.0746	0.045634	0.052474	0.062142	0.072376	0.12531	0.16585	0.18457	0.17672	0.16763	0.16663	0.1405	0.1394	0.13437	0.13162	0.13416	0.10403	0.066843	0.045946	0.030761	0.028225	0.027569	0.047884	0.066199	0.070002	0.075608	0.085354	0.099575	0.10289	0.089283	0.099534	0.091332	0.10844	0.10052	0.10743	0.11518	0.11826	0.10606	0.1066	0.095861
0.02355	0.026621	0.050364	0.07844	0.10342	0.093731	0.10966	0.14354	0.1342	0.10684	0.13741	0.10023	0.086993	0.068355	0.053745	0.031846	0.031606	0.028803	0.024861	0.025416	0.024684	0.029509	0.02635	0.031837	0.037674	0.029066	0.050714	0.073149	0.075696	0.085573	0.0821	0.076398	0.072543	0.057225	0.062918	0.055148	0.044361	0.03499	0.038027	0.038796	0.054255	0.0592	0.072296	0.076194	0.081436	0.072378	0.066715	0.051473	0.046502	0.055389
0.026838	0.044363	0.059491	0.074475	0.084128	0.074206	0.083819	0.10229	0.093621	0.1031	0.092931	0.095803	0.092688	0.089361	0.065277	0.063174	0.060891	0.064567	0.049806	0.036384	0.041562	0.043924	0.036469	0.0366	0.04757	0.067692	0.091791	0.11304	0.12316	0.1386	0.12748	0.10949	0.10021	0.10402	0.096032	0.085178	0.072404	0.069005	0.063171	0.072998	0.072919	0.056363	0.042098	0.042138	0.050795	0.056639	0.043004	0.035115	0.034721	0.031029
		0.12758	0.12322	0.11111	0.082783	0.065595	0.056292	0.028266	0.012769	0.0040935	0.015093	0.047529	0.083398	0.10364	0.10762	0.091716	0.09814	0.083215	0.067412	0.053911	0.045323	0.057258	0.069156	0.069114	0.088938	0.07735	0.082709	0.050281	0.059202	0.064611	0.075327	0.054573	0.04923	0.034014	0.066157	0.048657	0.043546	0.044423	0.041232	0.034073	0.03996	0.038951	0.038134	0.019903	0.027373	0.0067779	0.012567	0.01794	0.0071823
0.003794	0	0.0058933	0.017417	0.027955	0.033527	0.035536	0.048098	0.046786	0.049814	0.054175	0.05311	0.051122	0.046903	0.055276	0.048902	0.049092	0.043661	0.037317	0.032774	0.028463	0.03643	0.042585	0.046444	0.053829	0.055755	0.066088	0.058235	0.060581	0.04985	0.037946	0.042371	0.038471	0.044689	0.049376	0.05141	0.062941	0.068185	0.071786	0.073008	0.088307	0.087223	0.06864	0.073951	0.066699	0.057569	0.066129	0.058843	0.056008	0.059331
0.0021962	0.0048098	0.040862	0.059027	0.066918	0.066758	0.072858	0.06452	0.059712	0.051467	0.041577	0.031834	0.036337	0.030255	0.030567	0.027668	0.044402	0.050243	0.049578	0.058563	0.054632	0.05346	0.042512	0.031064	0.027201	0.029109	0.024148	0.020814	0.019233	0.020549	0.012962	0.024728	0.024776	0.026507	0.031256	0.031959	0.041474	0.043565	0.031992	0.037328	0.032263	0.025028	0.033256	0.018479	0.024729	0.010884	0.011934	0.027667	0.031127	0.037254
0.016025	0.0099442	0.10027	0.13633	0.14769	0.11457	0.10049	0.083802	0.079032	0.050954	0.034755	0.030486	0.017093	0.011971	0.032933	0.053036	0.090498	0.11589	0.12742	0.14276	0.14318	0.12377	0.12394	0.11845	0.1071	0.094197	0.084545	0.060873	0.042495	0.028543	0.020882	0.016789	0.0071468	0.00037684	-0.0009113	-0.0039959	-0.0098686	-0.0058521	0.00017358	0.01123	0.02484	0.041263	0.052306	0.068456	0.084684	0.087447	0.094049	0.081222	0.069809	0.06805
0.025568	0.025048	0.13352	0.11922	0.089841	0.075539	0.04476	0.033396	0.025292	0.01794	0.0090653	0.013551	0.014018	0.028144	0.036259	0.043242	0.044799	0.053201	0.061477	0.066609	0.083677	0.10558	0.099674	0.089856	0.076828	0.056039	0.042192	0.030691	0.016101	0.0087358	0.0025236	0.0046951	0.0010182	0.0037788	0.0029779	0.010984	0.030365	0.039335	0.049681	0.067546	0.072006	0.07743	0.072171	0.070112	0.056678	0.065551	0.049477	0.048036	0.05209	0.037784
0.0012187	0.012816	0.034623	0.06924	0.083322	0.089475	0.099732	0.1	0.077818	0.082327	0.05928	0.040174	0.028293	0.012567	0.022724	0.010921	-0.033768	0.054752	0.046352	0.039807	0.041242	0.073998	0.075606	0.072034	0.11059	0.11986	0.10539	0.084403	0.086438	0.075372	0.060072	0.058901	0.036483	0.021525	0.025373	0.020474	0.017901	0.012605	0.027909	0.05019	0.085283	0.088761	0.075956	0.087515	0.076962	0.057477	0.045688	0.034126	0.022679	0.0075285
0	0.0030772	0.084616	0.10869	0.10567	0.1081	0.11256	0.098118	0.079017	0.076856	0.0559	0.048756	0.044495	0.053627	0.050999	0.042783	0.048974	0.059776	0.067189	0.075463	0.067219	0.058636	0.05298	0.043889	0.038743	0.034874	0.028953	0.028707	0.028348	0.032085	0.034604	0.03476	0.049754	0.055686	0.058664	0.06642	0.06836	0.060055	0.06403	0.059327	0.052286	0.045834	0.041762	0.038224	0.033225	0.020505	0.014097	0.016944	0.015043	0.013594
0	0.048147	0.13573	0.11508	0.10702	0.098675	0.083424	0.07695	0.075613	0.096443	0.11864	0.1073	0.11095	0.10618	0.093964	0.06419	0.059663	0.044824	0.016306	0.019257	0.038159	0.063095	0.040418	0.015373	0.010332	0.03265	0.060185	0.068907	0.082717	0.090465	0.084614	0.076561	0.083073	0.074315	0.076612	0.090437	0.07638	0.07185	0.073611	0.071877	0.058238	0.068317	0.055236	0.063747	0.060314	0.061146	0.064683	0.073448	0.067148	0.073502
0.0066424	0	0.0047796	0.027455	0.041715	0.05135	0.063714	0.076772	0.080382	0.088751	0.081715	0.07479	0.059151	0.046298	0.035494	0.025117	0.019318	0.024925	0.021448	0.045368	0.052682	0.064118	0.078424	0.077295	0.069883	0.063335	0.046494	0.037047	0.036474	0.028652	0.035017	0.044951	0.054904	0.059847	0.052856	0.054601	0.0608	0.05668	0.064303	0.069747	0.061543	0.065894	0.066397	0.066563	0.066931	0.073897	0.050855	0.046929	0.038334	0.036932
0.0018664	0.005244	0.068403	0.10735	0.099933	0.093132	0.068101	0.056921	0.042562	0.014612	-0.0056029	-0.0016394	-0.0035263	-0.0015899	0.0067613	0.031046	0.037367	0.063671	0.08262	0.090791	0.088829	0.07777	0.060453	0.060134	0.048393	0.039854	0.036545	0.038523	0.038439	0.033415	0.029143	0.024181	0.027511	0.026183	0.030893	0.035008	0.036167	0.047005	0.040239	0.036528	0.028157	0.014769	0.0082356	0.0062386	0.017624	0.018548	0.027579	0.038207	0.040293	0.036252
0.0078812	0.02061	0.11693	0.090124	0.084817	0.058866	0.059114	0.038256	0.049621	0.034601	0.019138	0.02561	0.030763	0.059816	0.098536	0.11697	0.084294	0.083447	0.067233	0.048035	0.05977	0.04532	0.037011	0.048533	0.033937	0.021603	0.027442	0.052453	0.059607	0.073781	0.064615	0.066041	0.071938	0.058189	0.0568	0.04146	0.040799	0.026522	0.034819	0.045633	0.055337	0.053651	0.063225	0.060696	0.074601	0.070918	0.058198	0.058448	0.058381	0.03801
0	0.028373	0.09852	0.10473	0.064692	0.058348	0.041391	0.033819	0.02847	0.06043	0.04603	0.081027	0.068993	0.058345	0.051259	0.041702	0.049256	0.039908	0.017297	0.014311	0.0029579	0.00043824	0.026548	0.059695	0.04652	0.023376	-0.0054189	-0.017225	-0.019978	0.0086205	0.036329	0.050054	0.056413	0.071379	0.081434	0.090046	0.087606	0.094344	0.10966	0.097338	0.090176	0.080324	0.09316	0.07657	0.064933	0.057462	0.062061	0.043647	0.035873	0.045126
0.015174	0.014397	0.068785	0.10439	0.090859	0.081375	0.062977	0.058945	0.051668	0.05343	0.03558	0.023423	0.017241	0.018364	0.023277	0.024108	0.018771	0.029796	0.039444	0.048653	0.06448	0.060174	0.063653	0.067881	0.071081	0.066864	0.062643	0.06094	0.062226	0.044516	0.040473	0.031407	0.031139	0.041992	0.034281	0.030148	0.025879	0.024176	0.02158	0.015571	0.016402	0.022007	0.025152	0.032073	0.037692	0.038625	0.035735	0.036206	0.039679	0.038014
0.010203	0.022143	0.17774	0.20969	0.18129	0.16212	0.16474	0.14818	0.13022	0.10944	0.076496	0.04603	0.045643	0.041314	0.037901	0.038024	0.044483	0.034441	0.03989	0.035994	0.061739	0.094573	0.10967	0.13136	0.14399	0.15868	0.15512	0.13636	0.15417	0.15688	0.15954	0.14883	0.11685	0.13065	0.12898	0.10583	0.11306	0.1057	0.096435	0.091328	0.092623	0.083929	0.084249	0.090405	0.086967	0.10189	0.10842	0.10569	0.11149	0.11095
0.010809	0.015903	0.16357	0.16161	0.15154	0.13986	0.11178	0.094853	0.076863	0.063432	0.067468	0.050412	0.064374	0.072296	0.090265	0.088933	0.097204	0.1052	0.10796	0.11211	0.10362	0.096226	0.10117	0.076653	0.054206	0.042668	0.025743	0.018956	0.0086161	0.0072481	0.011041	0.013222	0.0099327	0.029339	0.051236	0.053231	0.058829	0.06808	0.076223	0.0656	0.059608	0.064607	0.063585	0.062369	0.042581	0.037214	0.028368	0.02267	0.014181	0.0037076
0.057677	0.058101	0.086955	0.065758	0.062119	0.059102	0.069658	0.056049	0.078604	0.033265	0.033633	0.023369	0.019442	0.0292	0.0091444	0.021553	0.02763	0.031706	0.023623	0.033545	0.021372	0.050259	0.034609	0.040267	0.039911	0.04375	0.042922	0.038136	0.042761	0.04019	0.040729	0.041017	0.041357	0.04063	0.042695	0.039352	0.037239	0.035514	0.033453	0.042159	0.024459	0.023577	0.025759	0.01997	0.030299	0.033152	0.028429	0.025129	0.032749	0.038365
0.037585	0.052292	0.11282	0.11919	0.090486	0.077191	0.079917	0.062879	0.050355	0.062308	0.054561	0.065718	0.087131	0.078351	0.066634	0.053763	0.052214	0.050341	0.059764	0.060149	0.063696	0.063996	0.093894	0.10857	0.076857	0.095017	0.074691	0.089565	0.094482	0.08345	0.084762	0.082861	0.070102	0.068962	0.087615	0.10206	0.10477	0.095455	0.093887	0.090408	0.086999	0.079248	0.084569	0.069676	0.080666	0.083922	0.082989	0.07836	0.084318	0.091385
0.0017128	0	0.019724	0.035564	0.043622	0.060759	0.072085	0.067937	0.07244	0.069097	0.055363	0.044917	0.036386	0.024512	0.021994	0.015427	0.0092728	0.01631	0.022974	0.030978	0.032237	0.038263	0.051528	0.049456	0.052829	0.052992	0.059935	0.061962	0.05145	0.051712	0.054057	0.05168	0.036608	0.036029	0.03789	0.033771	0.033948	0.033383	0.034149	0.037378	0.029382	0.025144	0.024703	0.032901	0.040314	0.041493	0.038349	0.043009	0.043278	0.039656
0	0.0069618	0.031119	0.058775	0.075318	0.078993	0.079062	0.078088	0.076879	0.079647	0.066327	0.055179	0.044454	0.02883	0.031378	0.020865	0.016395	0.017078	0.013819	0.020832	0.036675	0.046021	0.056507	0.080431	0.10319	0.095117	0.084112	0.11259	0.089814	0.090717	0.085978	0.097612	0.09482	0.087821	0.05845	0.061267	0.04208	0.039342	0.031409	0.03463	0.021722	0.01861	0.012998	0.019546	0.015714	0.016124	0.015721	0.011159	0.017221	0.019635
0.0095158	0.016591	0.12164	0.14007	0.14541	0.13008	0.1134	0.10227	0.10657	0.080891	0.086639	0.071609	0.066838	0.059085	0.051862	0.049365	0.057744	0.087872	0.10151	0.093093	0.10337	0.10972	0.10854	0.10024	0.0937	0.088206	0.08506	0.061501	0.046924	0.037889	0.028741	0.022837	0.029949	0.036227	0.036056	0.025978	0.029184	0.023242	0.019733	0.015019	0.0099625	0.010511	0.0099836	0.0075986	0.010012	0.012507	0.015437	0.017192	0.015868	0.01117
0	0.0092976	0.04705	0.0864	0.10326	0.10379	0.12411	0.12355	0.12381	0.11309	0.097597	0.089156	0.075997	0.060694	0.046345	0.034012	0.030434	0.022546	0.021028	0.02812	0.035288	0.037565	0.043922	0.052487	0.065603	0.075879	0.083538	0.087324	0.092184	0.10207	0.086859	0.076357	0.061368	0.057816	0.05265	0.044892	0.053299	0.046495	0.046377	0.049642	0.040314	0.032589	0.037635	0.040431	0.047868	0.047719	0.049005	0.054286	0.04964	0.048519
0	0.003666	0.01578	0.048523	0.065467	0.079945	0.074603	0.063338	0.050972	0.045095	0.039039	0.041581	0.044991	0.055557	0.053546	0.048694	0.048167	0.041499	0.041019	0.039059	0.033777	0.027482	0.041356	0.044153	0.04677	0.052729	0.046674	0.046066	0.028411	0.025177	0.021656	0.010112	0.0043891	0.0094606	0.0050932	0.0087222	0.017696	0.02073	0.029192	0.026669	0.025678	0.028504	0.040335	0.033138	0.041029	0.042885	0.03506	0.040674	0.041182	0.037678
0.0090815	0.020479	0.11122	0.10325	0.12293	0.10317	0.094839	0.071005	0.060799	0.032206	0.020436	0.022297	0.031503	0.047296	0.080113	0.085054	0.086588	0.082003	0.072574	0.07082	0.062205	0.065105	0.057018	0.053409	0.053191	0.056296	0.074399	0.06658	0.065447	0.062922	0.057303	0.042351	0.02885	0.023823	0.020507	0.022561	0.038759	0.042471	0.040569	0.044398	0.057294	0.053181	0.062531	0.055412	0.051807	0.050698	0.047245	0.040459	0.033266	0.024194
0.011025	0.0072236	0.087344	0.14207	0.15245	0.14017	0.096997	0.077365	0.072646	0.063358	0.068069	0.088517	0.097028	0.12081	0.10812	0.1073	0.11951	0.11515	0.12084	0.098207	0.10973	0.10692	0.098338	0.092499	0.10001	0.10535	0.086927	0.10522	0.1081	0.09225	0.078633	0.074468	0.077544	0.06737	0.058571	0.056953	0.058911	0.042637	0.032671	0.032022	0.027742	0.038026	0.024816	0.029773	0.014518	0.02139	0.035406	0.034722	0.040064	0.04659
0.010911	0.01783	0.10105	0.10591	0.11933	0.095241	0.077473	0.059971	0.047639	0.041535	0.025691	0.019067	0.018956	0.0084559	0.042412	0.088228	0.11064	0.13289	0.1335	0.10277	0.095772	0.059952	0.032595	0.005961	0.0059786	0.010825	0.011379	0.0023459	0.012549	0.011693	0.0085307	0.0072137	0.01017	0.020053	0.017451	0.039804	0.067829	0.082467	0.10604	0.11582	0.11714	0.10051	0.09156	0.087545	0.045668	0.027103	0.0090537	0.014823	0.0088514	0.0034751
0.0080891	0.013702	0.021773	0.043596	0.047496	0.05677	0.052664	0.054024	0.039776	0.029212	0.024035	0.016373	0.002618	0.00082263	0.0046425	0.011183	0.037771	0.055976	0.074139	0.069298	0.064672	0.068283	0.060138	0.04785	0.046361	0.041831	0.039119	0.031083	0.032662	0.02137	0.016768	0.018824	0.032583	0.046401	0.047551	0.039685	0.034471	0.040385	0.042006	0.036885	0.036268	0.02604	0.019608	0.020289	0.014555	0.013803	0.020148	0.020859	0.022261	0.031585
0	0.008415	0.030695	0.079073	0.095199	0.091312	0.094067	0.074986	0.066316	0.046726	0.035712	0.021033	0.021641	0.02651	0.027241	0.017768	0.020084	0.022005	0.023725	0.026798	0.032252	0.042243	0.041706	0.040562	0.045309	0.04153	0.042763	0.047839	0.051872	0.05482	0.053761	0.054826	0.070853	0.066012	0.068027	0.067358	0.063777	0.06445	0.05908	0.059436	0.050745	0.053142	0.056983	0.049584	0.062195	0.071439	0.071809	0.062052	0.060676	0.058791
0.010497	0	0.011939	0.036385	0.044793	0.049691	0.051966	0.065078	0.0921	0.088075	0.081574	0.07369	0.058467	0.048681	0.026808	0.020033	0.014555	0.024154	0.027332	0.042211	0.058034	0.065257	0.084198	0.066409	0.072427	0.054245	0.055141	0.053204	0.059659	0.031038	0.038858	0.042455	0.039619	0.054768	0.052381	0.057142	0.067546	0.064628	0.061324	0.063324	0.063867	0.072691	0.077639	0.085749	0.079911	0.076813	0.057978	0.057716	0.051993	0.042882
0.0070172	0	0.0023576	0.010532	0.026927	0.04701	0.06034	0.067515	0.067455	0.069754	0.070557	0.06104	0.046613	0.044891	0.040216	0.030469	0.026967	0.018844	0.016898	0.014646	0.01953	0.019431	0.020624	0.028397	0.031121	0.027193	0.035324	0.034957	0.033484	0.030185	0.041	0.033915	0.04016	0.047785	0.040874	0.045165	0.046156	0.051582	0.046655	0.041574	0.044288	0.044954	0.042712	0.044544	0.038834	0.035074	0.030699	0.030327	0.018052	0.024053
0	0.0042076	0.11787	0.12038	0.10799	0.068892	0.041907	0.015248	0.011341	0.0040292	0.0023704	0.004974	0.012737	0.019021	0.022407	0.0539	0.065716	0.063613	0.066967	0.06185	0.051115	0.050297	0.051339	0.048795	0.052208	0.049192	0.036627	0.01345	0.0070122	0.0059767	-0.00024168	0.0078883	0.021566	0.037178	0.034859	0.024448	0.011966	0.0084999	0.0064816	0.013676	0.014541	0.015918	0.020318	0.029061	0.038432	0.042397	0.044322	0.044659	0.049756	0.051129
0.0071958	0.019372	0.14634	0.15444	0.18046	0.16237	0.12472	0.10258	0.062843	0.043802	0.026078	0.019028	0.015656	0.025628	0.075897	0.11444	0.13142	0.15768	0.13658	0.14666	0.10847	0.10492	0.080559	0.086979	0.095887	0.094969	0.10333	0.10283	0.10795	0.081024	0.08652	0.06749	0.069585	0.05756	0.057081	0.036527	0.029149	0.019717	0.019853	0.069934	0.026587	0.047903	0.04711	0.049015	0.056554	0.053978	0.058545	0.059778	0.057557	0.063838
0.035948	0.041529	0.13437	0.12853	0.10738	0.085435	0.063768	0.038419	0.029025	0.030908	0.020308	0.011735	0.02396	0.029784	0.057201	0.09264	0.11791	0.1259	0.11369	0.10592	0.097602	0.078482	0.052616	0.068137	0.074923	0.094491	0.1077	0.079177	0.058888	0.038267	0.024971	0.020652	0.012486	0.017963	0.0077532	0.025926	0.0068845	0.012175	0.018708	0.061129	0.0855	0.093553	0.078653	0.082424	0.070118	0.063265	0.051426	0.032462	0.033162	0.017583
0.0045354	0	0.033969	0.075931	0.092856	0.082012	0.072105	0.054738	0.035321	0.028053	0.018597	0.019579	0.021634	0.038933	0.045816	0.065454	0.07149	0.067833	0.065451	0.055926	0.04645	0.034562	0.035768	0.030645	0.02821	0.018869	0.010937	0.012552	0.024518	0.015888	0.014693	0.016396	0.023687	0.043422	0.055149	0.065802	0.074666	0.07583	0.071443	0.063212	0.058596	0.048792	0.062325	0.054172	0.049253	0.048055	0.053998	0.065394	0.065548	0.058752
0.0012333	0.013524	0.019852	0.024562	0.0412	0.042374	0.039189	0.042979	0.051133	0.048686	0.046654	0.040307	0.038163	0.034579	0.031816	0.037136	0.039948	0.041659	0.036599	0.03223	0.031132	0.025496	0.023179	0.021646	0.024809	0.024419	0.031008	0.032969	0.02765	0.02887	0.030887	0.022813	0.021367	0.011152	0.0092918	0.0092086	0.0030791	0.0074926	-0.0040175	0.017711	0.024009	0.017419	0.025746	0.045616	0.029999	0.013739	0.021315	0.017901	0.0102	0.010844
0.0040861	0.0077268	0.10246	0.13352	0.16439	0.14396	0.11942	0.10818	0.092586	0.086231	0.068002	0.056461	0.059041	0.078734	0.068568	0.067049	0.080729	0.080627	0.10168	0.10374	0.095257	0.083088	0.091535	0.086482	0.088164	0.086542	0.098571	0.080323	0.070715	0.087869	0.064607	0.047463	0.053036	0.051197	0.056943	0.061953	0.071695	0.068344	0.072219	0.056361	0.068969	0.076536	0.076324	0.074136	0.060386	0.073106	0.059471	0.051509	0.039478	0.039122
0	0.02742	0.14121	0.15397	0.12415	0.09574	0.060934	0.036632	0.040093	0.01733	0.010628	0.004947	0.0070233	0.0055147	0.079141	0.086285	0.097751	0.087467	0.071148	0.051858	0.040876	0.094703	0.1104	0.13423	0.1319	0.12489	0.13879	0.11348	0.10303	0.089908	0.073376	0.044601	0.044315	0.045124	0.035764	0.026448	0.020238	0.012733	0.017398	0.038494	0.051893	0.066371	0.070144	0.081281	0.075679	0.063898	0.054531	0.052449	0.066608	0.064971
0.0067664	0	0.010452	0.015033	0.031236	0.066537	0.079059	0.079359	0.07528	0.08291	0.068202	0.073113	0.07831	0.07817	0.073885	0.079613	0.082621	0.078972	0.084207	0.098696	0.091168	0.087421	0.080156	0.075212	0.075581	0.060708	0.047583	0.043261	0.04998	0.041027	0.056632	0.059553	0.057416	0.063977	0.058345	0.067561	0.061272	0.063399	0.05688	0.056594	0.055546	0.055816	0.045139	0.040823	0.039802	0.03833	0.028844	0.022275	0.027259	0.025693
0.0052924	0.023177	0.11226	0.10204	0.095692	0.063821	0.068014	0.055453	0.024831	0.021268	0.027925	0.038134	0.073864	0.10661	0.10611	0.099609	0.091858	0.087095	0.087023	0.073017	0.035152	0.015154	0.011762	0.014483	0.0095548	0.019715	0.022307	0.036282	0.035601	0.057038	0.067611	0.045298	0.074953	0.070921	0.045315	0.040003	0.045986	0.053711	0.055961	0.070925	0.07572	0.061695	0.076576	0.0010341	0.0032434	0.0078351	0.0078464	0.017919	0.03319	0.031768
0.0092594	0.0083709	0.11729	0.18293	0.16412	0.11879	0.12999	0.11409	0.091416	0.061107	0.056577	0.055366	0.055073	0.068853	0.076307	0.094422	0.11089	0.096656	0.10402	0.10047	0.08696	0.10163	0.084916	0.079858	0.076182	0.071681	0.07361	0.076871	0.061749	0.059228	0.072826	0.067132	0.077711	0.088179	0.090124	0.080504	0.09538	0.080706	0.092167	0.079044	0.072599	0.065739	0.056155	0.047617	0.052008	0.057767	0.057269	0.06548	0.066139	0.070095
0.014098	0.016493	0.01083	0.0035455	0.012258	0.0053469	0.0092968	0.010711	0.012114	0.011474	0.016991	0.013926	0.0078863	0.0076588	0.0097159	0.0068571	0.0094601	0.013548	0.013408	0.012664	0.012255	0.012497	0.013107	0.012848	0.014896	0.011625	0.015113	0.0096012	0.013248	0.0076946	0.0086408	0.0048802	0.010287	0.0062358	0.0071619	0.0064989	0.0097036	0.013934	0.01082	0.016214	0.0091726	0.0065357	0.015399	0.010268	0.0047012	0.0094046	0.015284	0.01108	0.012141	0.0091578
0.0094457	0.023322	0.0525	0.089126	0.097368	0.11008	0.10804	0.083969	0.060303	0.038126	0.019303	0.0079389	0.0065762	0.0080968	0.016974	0.013483	0.023976	0.030511	0.043212	0.056037	0.058604	0.059621	0.060547	0.053307	0.043638	0.034238	0.025374	0.017477	0.010686	0.011444	0.011366	0.012015	0.017917	0.032264	0.038998	0.0475	0.054184	0.059187	0.060913	0.052435	0.051178	0.052222	0.054982	0.057592	0.043068	0.037945	0.036421	0.037179	0.031721	0.033855
0.031812	0.036925	0.11407	0.14597	0.1121	0.093491	0.10461	0.082845	0.069467	0.042007	0.039501	0.031884	0.032282	0.033027	0.06184	0.10091	0.1097	0.13704	0.15337	0.13992	0.14334	0.11653	0.080434	0.073286	0.065158	0.037345	0.022054	0.010272	0.014908	0.028255	0.068677	0.090573	0.10855	0.11319	0.11269	0.1117	0.10233	0.10812	0.10448	0.10091	0.10816	0.082365	0.068321	0.046321	0.038692	0.031135	0.045249	0.051215	0.047873	0.034769
0.029854	0.03452	0.08219	0.12357	0.14046	0.12931	0.1186	0.10657	0.10886	0.09958	0.093581	0.074158	0.078226	0.080132	0.094369	0.084779	0.096433	0.085205	0.075599	0.0629	0.045671	0.037611	0.029645	0.027314	0.019712	0.017614	0.017272	0.020154	0.029493	0.036656	0.050634	0.058796	0.065635	0.080998	0.081342	0.082846	0.07571	0.061647	0.068203	0.046576	0.040805	0.034066	0.046498	0.047148	0.046365	0.038022	0.019719	0.019093	0.017551	0.019584
0.0072096	0.0040355	0.054206	0.096272	0.11228	0.12001	0.12311	0.099992	0.095786	0.078789	0.089826	0.067145	0.075493	0.060934	0.045993	0.049899	0.048134	0.05744	0.06133	0.068803	0.08286	0.070824	0.085294	0.090566	0.0833	0.081986	0.091372	0.078096	0.079753	0.072246	0.057172	0.058161	0.058049	0.045076	0.036325	0.035016	0.032527	0.02455	0.0287	0.034243	0.034056	0.039079	0.040556	0.045327	0.041669	0.040913	0.042092	0.036983	0.031838	0.026996
0.018693	0.045	0.15347	0.20027	0.15	0.11897	0.073407	0.046925	0.030264	0.024511	0.020462	0.025301	0.02769	0.04829	0.080631	0.10508	0.11936	0.12703	0.14089	0.11613	0.090233	0.074934	0.053039	0.030463	0.026044	0.026773	0.03077	0.029806	0.040465	0.064508	0.081925	0.092867	0.10437	0.10371	0.10127	0.098427	0.084998	0.075476	0.059911	0.058816	0.052935	0.05942	0.068398	0.071295	0.032138	0.039593	0.050024	0.049296	0.057306	0.078143
0.028847	0.020805	0.050858	0.078393	0.067573	0.058368	0.051302	0.044533	0.033655	0.022652	0.014454	-0.00011062	-0.0021277	0.0036547	0.0022263	0.0019133	0.032642	0.048174	0.055558	0.073496	0.079769	0.074923	0.065901	0.056341	0.034854	0.030678	0.021066	0.016224	0.0073502	0.0048509	0.0032928	-0.0030149	0.016749	0.025856	0.036703	0.047929	0.047157	0.048082	0.048478	0.050137	0.060434	0.054893	0.050565	0.05234	0.063937	0.051765	0.035327	0.019107	0.0061236	0.0024169
0.020078	0.01669	0.054665	0.07236	0.098488	0.10642	0.12043	0.12366	0.1176	0.10493	0.088501	0.074614	0.062728	0.060906	0.054977	0.050157	0.037307	0.033832	0.047153	0.048283	0.055991	0.069169	0.06937	0.076137	0.08055	0.076785	0.06945	0.061081	0.052899	0.04195	0.02717	0.022024	0.016547	0.01013	0.0073282	0.0039728	0.01185	0.014663	0.017771	0.018873	0.034054	0.052137	0.065167	0.080129	0.088705	0.092617	0.087406	0.080112	0.071462	0.056183
0.016558	0.036427	0.090665	0.14903	0.14537	0.12809	0.12352	0.091454	0.052754	0.026474	0.012879	0.016772	0.014422	0.0052012	0.016619	0.024676	0.035486	0.063629	0.095614	0.10099	0.10909	0.094499	0.08672	0.072659	0.066173	0.060029	0.06126	0.063886	0.057705	0.051623	0.052832	0.062156	0.055057	0.063292	0.073197	0.078316	0.091903	0.070988	0.078607	0.064698	0.055839	0.05749	0.064125	0.072755	0.060503	0.067701	0.058646	0.054489	0.052936	0.053315
0.0028944	0.0048152	0.044578	0.063879	0.093236	0.073364	0.073299	0.058776	0.043211	0.031268	0.030591	0.025854	0.018998	0.020948	0.023369	0.022951	0.024637	0.022168	0.025794	0.016963	0.025244	0.028499	0.02032	0.015625	0.017909	0.016822	0.0081451	0.017627	0.0073758	0.0094572	0.016445	0.028896	0.026844	0.01683	0.040556	0.033735	0.04001	0.036408	0.047611	0.038656	0.029469	0.022939	0.0095232	0.0083159	0.011635	0.0028713	0.00016719	0.019889	0.028858	0.025329
0.0015995	0	0.015291	0.048715	0.10426	0.10772	0.10922	0.11221	0.082193	0.060808	0.038329	0.019695	0.0026259	-0.0051395	0.013484	0.013311	0.043039	0.070831	0.10499	0.13122	0.14414	0.17195	0.15588	0.12812	0.11794	0.096491	0.07402	0.067071	0.049137	0.025988	0.020099	0.051168	0.052485	0.054754	0.062562	0.05755	0.063828	0.067331	0.081539	0.10827	0.12057	0.13083	0.13301	0.16773	0.16435	0.15851	0.1596	0.14275	0.13648	0.14777
0.019599	0.0062907	0.062378	0.10385	0.10035	0.094716	0.074069	0.048065	0.067234	0.061766	0.049357	0.045632	0.037093	0.044103	0.046234	0.052471	0.06181	0.056562	0.052553	0.050812	0.044553	0.049095	0.045011	0.055691	0.049913	0.055178	0.055866	0.061711	0.076919	0.066306	0.091999	0.076909	0.088881	0.075676	0.096021	0.094875	0.080602	0.070133	0.073544	0.067964	0.050795	0.056228	0.068709	0.060922	0.046914	0.037258	0.039008	0.032386	0.027825	0.023681
0.01458	0.020123	0.10276	0.16168	0.13217	0.12273	0.095597	0.067421	0.068801	0.054728	0.052211	0.073187	0.097497	0.11574	0.10995	0.09052	0.08187	0.069994	0.060394	0.052508	0.045037	0.039575	0.040157	0.037459	0.038829	0.049179	0.064175	0.073426	0.084431	0.080703	0.086186	0.073231	0.068426	0.062304	0.041957	0.041306	0.033471	0.036367	0.036491	0.029132	0.030754	0.032007	0.035098	0.042017	0.037617	0.035809	0.032086	0.029766	0.020572	0.021422
0	0.0017823	0.03456	0.066681	0.079043	0.086696	0.094313	0.070366	0.068703	0.084054	0.063707	0.061809	0.076033	0.066907	0.066015	0.056167	0.065986	0.073196	0.059049	0.068645	0.050001	0.057293	0.058755	0.054412	0.080252	0.077668	0.11901	0.098661	0.10082	0.10454	0.084562	0.086096	0.091212	0.07621	0.065073	0.041092	0.027428	0.0025058	-0.0078465	-0.0085222	0.0062272	0.023006	0.030432	0.032349	0.044437	0.060023	0.05135	0.051325	0.051591	0.064374
0.036068	0.017237	0.13543	0.20971	0.14067	0.18906	0.12182	0.087169	0.060341	0.011995	0.042891	0.0050917	0.011285	0.014151	0.023051	0.0009503	0.021878	0.018005	0.05452	0.083429	0.13967	0.17395	0.14719	0.12486	0.15215	0.15639	0.11475	0.12827	0.088249	0.072205	0.05092	0.042856	0.026843	0.014733	0.031365	0.029664	0.022785	0.047294	0.066063	0.09243	0.086802	0.08558	0.11886	0.13148	0.10353	0.10558	0.11307	0.093163	0.09588	0.10366
0.043798	0.021971	0.07923	0.12076	0.11304	0.095886	0.088803	0.067918	0.060364	0.04183	0.040925	0.026345	0.018248	0.023015	0.032442	0.037831	0.044641	0.047516	0.056614	0.0692	0.083999	0.091212	0.11061	0.09701	0.086943	0.084879	0.061021	0.040849	0.022688	0.01111	0.0010712	0.0012735	0.011533	0.0070705	0.0036902	0.0078514	0.0034586	0.0048061	-0.0030577	0.0051192	2.4671e-05	0.0032457	0.0090239	0.011481	0.014331	0.031055	0.045578	0.043707	0.046153	0.045348
0.018824	0.016962	0.08421	0.10747	0.13601	0.11061	0.10179	0.090746	0.081194	0.058603	0.050751	0.044791	0.04708	0.036086	0.037593	0.050713	0.067818	0.078879	0.090604	0.088485	0.081932	0.095842	0.081692	0.069019	0.060995	0.056691	0.046157	0.033535	0.042129	0.051762	0.060088	0.076052	0.071201	0.09154	0.09806	0.12041	0.10788	0.10055	0.09374	0.093807	0.087856	0.089273	0.08296	0.061303	0.048514	0.030472	0.026087	0.018202	0.0082901	0.007188
0.0036336	0.010452	0.013657	0.02091	0.026431	0.037033	0.041815	0.05367	0.059453	0.072243	0.07446	0.071149	0.077485	0.074379	0.07489	0.069488	0.056167	0.047689	0.037421	0.039379	0.033464	0.042995	0.045955	0.044921	0.03645	0.035559	0.037609	0.034741	0.031724	0.032345	0.033069	0.038879	0.038175	0.044075	0.043961	0.062206	0.069745	0.068198	0.071389	0.057299	0.065164	0.059272	0.042549	0.024857	0.012424	0.0081763	0.0088773	0.0057608	0.00082209	0.011242
0.035529	0.044828	0.10549	0.14882	0.16253	0.16115	0.14173	0.12611	0.10516	0.10375	0.089087	0.078025	0.079951	0.077593	0.074746	0.075927	0.069571	0.070059	0.080134	0.10041	0.11371	0.11627	0.12498	0.11406	0.10295	0.095649	0.096785	0.090177	0.083499	0.070483	0.065915	0.04165	0.041349	0.02941	0.041159	0.04949	0.055371	0.05795	0.054176	0.063553	0.055449	0.073344	0.069306	0.074146	0.072715	0.070626	0.08267	0.089364	0.074509	0.093968
0.0033959	0	0.13652	0.21752	0.13204	0.14107	0.1464	0.14506	0.13572	0.13877	0.12898	0.13303	0.12984	0.13383	0.13728	0.10064	0.12505	0.13112	0.14117	0.13893	0.10511	0.099937	0.10696	0.11177	0.11267	0.09215	0.067098	0.053121	0.051544	0.036807	0.037619	0.033959	0.031272	0.04645	0.054999	0.060009	0.06726	0.062346	0.078737	0.080885	0.063407	0.046837	0.023815	0.027297	0.0068522	0.012809	0.0038537	0.0053351	0.0094288	0.011155
0.075192	0.031294	0.067215	0.07431	0.057775	0.060588	0.039018	0.039144	0.034463	0.029047	0.038758	0.021508	0.019417	0.045179	0.025762	0.030521	0.018427	0.03858	0.029891	0.03808	0.036907	0.050987	0.042198	0.041828	0.064091	0.029634	0.032563	0.029646	0.022081	0.039466	0.0069174	0.00043923	-0.007501	-0.0032321	-0.001064	5.8732e-05	0.0037741	0.015146	0.024599	0.030962	0.03283	0.023006	0.038491	0.030425	0.039407	0.016023	0.01209	0.019196	0.011952	0.023929
0.020967	0.015597	0.023035	0.027765	0.049342	0.07271	0.084899	0.10979	0.10997	0.1373	0.13987	0.13163	0.1363	0.12626	0.16743	0.14657	0.14769	0.11945	0.11617	0.1278	0.11089	0.10461	0.091573	0.086846	0.090347	0.093719	0.1149	0.11728	0.14001	0.13095	0.14693	0.12703	0.12167	0.1327	0.12272	0.12677	0.12845	0.12534	0.12294	0.13595	0.15543	0.15795	0.12638	0.15022	0.1501	0.15234	0.17101	0.13886	0.14599	0.12828
0.018061	0.029814	0.14314	0.11733	0.068997	0.097343	0.061093	0.05775	0.041305	0.027945	0.012197	0.023459	0.044892	0.094187	0.10134	0.11223	0.10561	0.091105	0.071835	0.059213	0.085993	0.068519	0.066329	0.067613	0.066192	0.064618	0.07413	0.066462	0.061377	0.050273	0.040358	0.028952	0.035909	0.034067	0.035247	0.021147	0.020992	-0.0009027	0	0.0039333	-0.0023928	-0.0057193	0.0018716	0.05525	0.055936	0.037996	0.040078	0.053974	0.062856	0.077463
0	0.008696	0.059124	0.10396	0.11854	0.093604	0.077714	0.060959	0.050842	0.054515	0.033702	0.026669	0.02824	0.038701	0.055807	0.058234	0.065474	0.045915	0.045312	0.053228	0.042395	0.037124	0.030094	0.017544	0.0097704	0.01085	0.0060585	0.0087346	0.017557	0.015873	0.028973	0.033725	0.039745	0.033726	0.023123	0.016067	0.02154	0.0056934	-0.0052831	0.0026032	0.0018871	-0.004196	0.0010389	0.0010034	-0.00063537	0.0036621	0.010705	0.018577	0.026645	0.027177
0.014983	0.019594	0.089087	0.11681	0.10786	0.10632	0.11062	0.093617	0.08713	0.075285	0.061068	0.044045	0.030262	0.022215	0.035097	0.03356	0.039658	0.037355	0.053119	0.079295	0.088071	0.089861	0.08478	0.085132	0.087312	0.096068	0.08884	0.083773	0.073354	0.065826	0.059643	0.0518	0.050766	0.051949	0.047685	0.038789	0.033341	0.028097	0.030091	0.029304	0.024833	0.02299	0.022826	0.020488	0.018924	0.019709	0.025253	0.028824	0.031068	0.034547
0.024774	0.020287	0.046641	0.06992	0.091572	0.086207	0.091709	0.11818	0.10135	0.10637	0.10668	0.10239	0.09925	0.077463	0.063834	0.052694	0.05493	0.043219	0.034003	0.034348	0.032557	0.024152	0.025524	0.031255	0.025834	0.032158	0.034101	0.041177	0.055378	0.058634	0.060159	0.057125	0.061374	0.056018	0.052289	0.04692	0.042334	0.038969	0.035059	0.035148	0.018954	0.010296	0.0074195	0.0077387	0.0063333	-0.001939	0.0052147	0.0040401	0.0090801	0.0098532
0.010048	0.010734	0.031509	0.053523	0.078084	0.078994	0.07652	0.07908	0.078011	0.057671	0.042628	0.024535	0.028183	0.022014	0.021453	0.022026	0.01143	0.0088624	-0.0023742	0.0017124	-0.00012631	0.0015676	0.00017442	0.0040931	0.0012544	0.0074984	0.016937	0.015266	0.024416	0.032971	0.041374	0.039639	0.037863	0.031555	0.034806	0.032917	0.021356	0.021604	0.01868	0.02139	0.022788	0.029582	0.02751	0.01636	0.026533	0.022295	0.02242	0.03107	0.022051	0.022552
0.0033363	0.0026666	0.02939	0.062564	0.079718	0.097084	0.080772	0.10215	0.087124	0.070774	0.05666	0.044349	0.02873	0.025058	0.0099271	0.029883	0.021875	0.019376	0.015804	0.031358	0.022235	0.016285	0.010455	0.033641	0.038993	0.055544	0.066913	0.095107	0.092642	0.10857	0.093939	0.076138	0.068705	0.071854	0.061579	0.055145	0.042924	0.050484	0.040953	0.033671	0.034404	0.033099	0.030793	0.043186	0.056489	0.071913	0.084857	0.087951	0.067878	0.085443
0.012157	0.021338	0.085385	0.11792	0.11375	0.084426	0.092479	0.085956	0.08612	0.081711	0.070149	0.049776	0.060811	0.058455	0.052861	0.057535	0.069483	0.057332	0.065185	0.066532	0.056912	0.08156	0.077622	0.065451	0.074625	0.072066	0.070427	0.082051	0.06691	0.070737	0.075194	0.058563	0.057564	0.061478	0.050533	0.039387	0.032954	0.032447	0.041734	0.044772	0.058453	0.058506	0.055445	0.073716	0.076864	0.081578	0.094115	0.078782	0.088483	0.084079
0.0043182	0	0.0066735	0.0019256	0.013217	0.0036648	0.00052971	0.0058016	0.0099207	0.017241	0.01527	0.024271	0.019965	0.019532	0.012264	0.012098	0.017464	0.01494	0.013872	0.015611	0.010907	0.0085112	0.0049725	-0.0039072	0.0042569	0.0038247	0.0045521	0.0057845	0.0041446	0.010118	0.0030036	0.0019158	0.0079262	0.003959	0.0046454	0.0084609	0.0032645	0.0012529	-0.0045634	0.0029326	0.0031446	0.00544	0.0054392	0.002109	0.001625	0.00204	-0.0019707	5.1038e-05	0.013454	0.0067673
0	0.0041319	0.098841	0.094001	0.10851	0.080321	0.093332	0.10752	0.08197	0.11975	0.17274	0.12623	0.17521	0.12832	0.17039	0.18646	0.11413	0.15135	0.15199	0.090541	0.12316	0.098362	0.099747	0.098103	0.081067	0.078668	0.10046	0.1279	0.14489	0.11543	0.1202	0.11528	0.13587	0.089425	0.087901	0.08769	0.086614	0.086669	0.092279	0.088133	0.0827	0.080645	0.076299	0.084803	0.075553	0.071523	0.069036	0.067854	0.066821	0.074634
0.001952	0.025912	0.12616	0.15111	0.10457	0.12498	0.088731	0.06364	0.075256	0.091276	0.092434	0.082608	0.092659	0.097944	0.10026	0.087708	0.066957	0.04656	0.044043	0.028482	0.02999	0.042405	0.021058	0.013726	0.016482	0.015003	0.021114	0.040619	0.06201	0.062498	0.081191	0.053952	0.06292	0.056266	0.048751	0.044889	0.03895	0.041728	0.054895	0.063024	0.040362	0.089928	0.10826	0.09092	0.07915	0.066013	0.065612	0.094303	0.10605	0.11863
0.026829	0.030236	0.046737	0.091545	0.091	0.067854	0.088829	0.069853	0.070295	0.061465	0.036834	0.023067	0.021372	0.015505	0.0047219	0.00017273	-0.0024264	-0.0042444	-0.0015546	0.017546	0.028442	0.038971	0.04371	0.054853	0.052862	0.055402	0.05439	0.043757	0.040097	0.029781	0.020119	0.029319	0.017142	0.014289	0.024902	0.03638	0.040488	0.053319	0.056199	0.062662	0.06082	0.062426	0.051137	0.051835	0.043432	0.030229	0.019311	0.019362	0.026117	0.026434
0.019137	0.030661	0.032904	0.036751	0.034872	0.048196	0.053926	0.044682	0.050884	0.063959	0.057286	0.05202	0.046894	0.058227	0.047914	0.038538	0.054392	0.062779	0.054508	0.055496	0.073314	0.051644	0.039676	0.042292	0.046178	0.044285	0.0339	0.02971	0.028892	0.026644	0.032707	0.038167	0.033194	0.035881	0.039197	0.043049	0.043759	0.032885	0.042739	0.048666	0.043154	0.060817	0.062139	0.067244	0.059108	0.044624	0.043454	0.051537	0.046764	0.051749
0.039987	0.039855	0.044124	0.051865	0.050473	0.063162	0.06608	0.066637	0.064079	0.06833	0.084393	0.06516	0.074777	0.071081	0.077191	0.065232	0.059991	0.056523	0.057431	0.056303	0.060669	-0.034324	0.035857	0.03299	0.047991	0.043409	0.053017	0.061863	0.060001	0.078981	0.072119	0.081458	0.082633	0.07499	0.079218	0.081844	0.08265	0.077696	0.06856	0.063747	0.069691	0.057745	0.044584	0.047421	0.042633	0.050916	0.036614	0.046889	0.039601	0.051407
0.017421	0.027594	0.15698	0.16102	0.1469	0.083134	0.080692	0.061654	0.027371	0.018144	0.01354	0.015745	0.018174	0.062687	0.12745	0.16227	0.16166	0.1554	0.10218	0.10232	0.074971	0.058185	0.032936	0.020421	0.011449	0.011559	0.0099601	0.027223	0.05276	0.069997	0.089296	0.10184	0.10002	0.082829	0.0544	0.026233	0.0055152	0.004928	0.0021821	-0.0074981	-0.00033481	0.011665	0.053976	0.088345	0.10585	0.11799	0.10253	0.099881	0.087029	0.080579
0.0471	0.029931	0.15973	0.13653	0.18789	0.14797	0.15351	0.12137	0.12602	0.12211	0.11607	0.10579	0.11575	0.17042	0.12732	0.1264	0.14542	0.13216	0.1146	0.11445	0.10527	0.092191	0.070434	0.077711	0.086603	0.075489	0.096446	0.095604	0.11711	0.12222	0.127	0.13363	0.12537	0.102	0.07972	0.084296	0.065393	0.040532	0.03303	0.023635	0.01236	0.019858	0.017154	0.019291	0.043067	0.046299	0.054796	0.065213	0.054425	0.042433
0.013801	0.023886	0.050749	0.067363	0.0753	0.078749	0.066257	0.063783	0.068737	0.061398	0.049081	0.034248	0.026293	0.018362	0.021184	0.020092	0.016916	0.015673	0.0068418	0.011312	0.036964	0.059686	0.083547	0.073227	0.097079	0.1007	0.083593	0.065745	0.036008	0.01078	0.0043439	0.0013947	0.0017867	0.0016919	-0.0041463	0.0026219	-5.0631e-05	-0.0059856	0.0028199	0.0033533	0.0038074	0.017831	0.033711	0.057366	0.072644	0.086287	0.076764	0.073493	0.060069	0.044572
0.028948	0.031132	0.043943	0.07061	0.078657	0.091947	0.090362	0.095348	0.10198	0.083067	0.058147	0.060051	0.052826	0.052374	0.047458	0.03838	0.030793	0.031988	0.045707	0.040839	0.0537	0.052507	0.079237	0.088566	0.094062	0.083471	0.095735	0.096925	0.094173	0.099558	0.092549	0.093879	0.091087	0.08394	0.072894	0.067687	0.066858	0.066484	0.061649	0.047218	0.041477	0.044941	0.043292	0.05021	0.045077	0.044881	0.049166	0.046159	0.056875	0.045618
0.021598	0.061357	0.1291	0.091168	0.065868	0.059892	0.039661	0.049385	0.037803	0.042836	0.049541	0.056632	0.086799	0.089282	0.11388	0.13287	0.10233	0.10512	0.094433	0.08061	0.056528	0.0926	0.10841	0.090292	0.098995	0.12582	0.12513	0.084167	0.060921	0.061563	0.062638	0.058746	0.06009	0.063494	0.082827	0.083213	0.076127	0.06732	0.063777	0.067347	0.058402	0.056892	0.0512	0.056322	0.04208	0.024037	0.018713	0.022647	0.03477	0.042896
0.0057064	0.0088712	0.14165	0.17135	0.14562	0.1131	0.074982	0.054218	0.028294	0.022074	0.0044104	0.0027796	0.00022314	0.0011398	0.010074	0.018161	0.040666	0.076717	0.099279	0.1249	0.1441	0.14971	0.14857	0.1372	0.15002	0.14515	0.14354	0.15532	0.15383	0.1295	0.11844	0.095626	0.090833	0.082397	0.07252	0.068691	0.072208	0.075447	0.070366	0.057536	0.054235	0.063773	0.060291	0.068768	0.069033	0.070939	0.066901	0.066076	0.072881	0.087703
0.032402	0.036867	0.13987	0.11303	0.096813	0.099059	0.11597	0.074241	0.0701	0.070947	0.065891	0.032361	0.069125	0.055396	0.057198	0.037949	0.044322	0.027557	0.02588	0.031406	0.044569	0.062236	0.038496	0.032562	0.0098215	0.055933	0.033608	0.024212	0.023244	0.017081	0.041778	0.037245	0.032418	0.05607	0.040301	0.045337	0.033872	0.037774	0.055826	0.026399	0.046289	0.045001	0.063423	0.046835	0.037935	0.028117	0.035417	0.038428	0.031875	0.021087
0.1184	0.092885	0.061052	0.058938	0.056053	0.064062	0.06167	0.068445	0.08359	0.083859	0.073484	0.065999	0.056929	0.042507	0.027964	0.027942	0.010744	0.0075803	0.0065813	0.00023292	-0.0012706	0	0.0032326	0.0030635	0.020422	0.034431	0.039737	0.057961	0.053499	0.046393	0.038511	0.031176	0.02925	0.011552	0.013104	0.0029266	0.013073	0.014871	0.011714	0.031462	0.044843	0.040016	0.037707	0.028149	0.023315	0.015513	0.017314	0.023853	0.024315	0.023256
0.015692	0.013007	0.11327	0.11721	0.10304	0.079725	0.060493	0.035713	0.0072982	-0.003926	0.00083149	-0.004007	0.0050118	-0.001702	0.0098715	0.042692	0.096981	0.12008	0.11892	0.10811	0.098726	0.093638	0.079989	0.066654	0.045145	0.042294	0.040178	0.058321	0.052481	0.028196	0.020141	0.018485	0.0031591	0.00032419	0.0055558	-0.0074573	-0.0073304	0.011163	0.045519	0.066666	0.098484	0.092243	0.11247	0.08331	0.078984	0.052338	0.055612	0.07017	0.054207	0.070005
0.016556	0.04219	0.16762	0.11316	0.13491	0.12243	0.13183	0.12563	0.097858	0.091555	0.062856	0.042633	0.035342	0.058087	0.089066	0.10596	0.11353	0.097461	0.10266	0.088702	0.088832	0.10221	0.097257	0.084264	0.095461	0.079237	0.079149	0.08203	0.076408	0.066352	0.058734	0.053776	0.054426	0.049302	0.05042	0.05315	0.042312	0.032522	0.04934	0.047799	0.047521	0.064246	0.082233	0.066323	0.074212	0.061709	0.072127	0.065124	0.069642	0.062876
0.014006	0.016811	0.12028	0.15285	0.15293	0.12644	0.095828	0.066336	0.034149	0.01785	0.019	0.013689	0.0063361	0.003896	0.0094209	0.0093473	0.0044782	0.025033	0.051421	0.081606	0.10092	0.11144	0.1027	0.10101	0.086144	0.075099	0.05883	0.045353	0.034168	0.021057	0.010358	0.0081783	0.0049613	0.0068757	0.018458	0.030711	0.043054	0.044418	0.054626	0.061717	0.058203	0.044639	0.041908	0.028544	0.02582	0.025859	0.022038	0.022416	0.027113	0.029245
0.11635	0.075816	0.090182	0.069416	0.065906	0.058199	0.054901	0.042468	0.02858	0.013187	0.005735	0.00045981	0.00033497	0	-0.0013896	0.0060299	0.008662	0.022403	0.033791	0.037171	0.031562	0.021044	0.022158	0.016836	0.0038538	0.05118	0.067117	0.06829	0.051893	0.035558	0.027135	0.027412	0.010038	0.01361	0.018022	0.031433	0.031957	0.012571	0.0082377	0.013881	0.0086901	0.077176	0.086122	0.075409	0.056559	0.046486	0.045028	0.036073	0.02127	0.025584
0.0064709	0	0.0045667	0.0083176	0.03297	0.047398	0.068838	0.073617	0.074526	0.061819	0.055223	0.040662	0.0394	0.035496	0.037748	0.049905	0.050462	0.061687	0.063148	0.078366	0.076992	0.080974	0.084794	0.086026	0.083883	0.061415	0.057389	0.067942	0.04962	0.045042	0.033164	0.037479	0.050129	0.059459	0.069039	0.09105	0.11396	0.087131	0.11528	0.090664	0.14069	0.090227	0.087918	0.081456	0.056391	0.034686	0.022004	0.018275	0.015107	0.023935
0.037611	0.049295	0.19667	0.1868	0.16278	0.098766	0.087247	0.072483	0.059708	0.059502	0.052394	0.061103	0.078981	0.067602	0.1058	0.11372	0.10284	0.11411	0.11325	0.10631	0.096758	0.087796	0.078747	0.070324	0.071634	0.069499	0.073402	0.073222	0.072569	0.075717	0.091677	0.099565	0.099463	0.10993	0.08538	0.089702	0.07731	0.07799	0.082798	0.079966	0.076413	0.10377	0.089223	0.084784	0.071954	0.056704	0.051601	0.040884	0.042369	0.055897
	0.066179	0.042097	0.048628	0.041529	0.041362	0.038095	0.02517	0.017305	0.0032777	0.0040124	-0.0042618	0.0046255	-0.0044278	-0.0022293	0.0013526	0.0099057	0.012796	0.032663	0.030927	0.029493	0.030156	0.0268	0.014813	0.00048935	-0.0073333	0.0025211	-0.0023234	0.0005149	0.0058772	0.0065929	0.0050567	0.025603	0.047917	0.045848	0.045211	0.048672	0.028525	0.01754	0.01156	0.0057388	0.0023547	-0.00065411	0.011716	0.021315	0.045404	0.036242	0.05544	0.042544	0.062523
	0.022282	0.075275	0.093715	0.077171	0.088893	0.068713	0.059791	0.062319	0.067422	0.059288	0.045596	0.042083	0.049771	0.07085	0.063338	0.045751	0.028284	0.045106	0.035646	0.049405	0.034908	0.03249	0.037356	0.048633	0.042705	0.05145	0.038055	0.029794	0.043688	0.03885	0.027794	0.021589	0.026487	0.016815	0.010737	0.0096624	0.010098	0.021718	0.016201	0.036842	0.054351	0.055803	0.067484	0.070608	0.072725	0.059987	0.058893	0.060107	0.048247
	0.027217	0.031883	0.035996	0.024019	0.002567	0.032378	0.0037567	0.012981	-0.001789	0	0.0053228	0.029671	0.024704	0.010463	0.035131	0.026064	0.0077772	0.014218	0.0097149	0.037189	0.032029	0.034594	0.030442	0.010553	-0.0018958	0.020523	0.0047634	0.022948	0.017689	0.016739	0.020887	0.045502	0.053411	0.030822	0.037387	0.028485	0.027875	0.038333	0.027941	0.018203	0.012606	0.033869	0.041818	0.026821	0.02307	0.02351	0.014593	0.027874	0.028997
0	0.0052707	0.044614	0.085132	0.092469	0.091067	0.092696	0.086727	0.076817	0.073908	0.067244	0.05568	0.049836	0.051701	0.061718	0.072586	0.078101	0.070408	0.085512	0.099701	0.10157	0.099173	0.092634	0.080674	0.067608	0.060954	0.061282	0.051391	0.042829	0.040705	0.040842	0.052166	0.056226	0.059836	0.061356	0.075101	0.095521	0.098225	0.092338	0.10553	0.097567	0.084095	0.070859	0.065562	0.067198	0.072898	0.060091	0.052194	0.054341	0.068034
0.0071397	0.0080613	0.092018	0.14783	0.14476	0.12857	0.11416	0.096905	0.090063	0.081922	0.066446	0.046324	0.039987	0.035219	0.03923	0.053617	0.079627	0.081226	0.079291	0.084777	0.082691	0.079761	0.076653	0.073496	0.070778	0.074544	0.076957	0.076842	0.076338	0.071086	0.064365	0.050513	0.033751	0.034187	0.026163	0.032415	0.034613	0.037934	0.049605	0.051902	0.053913	0.06742	0.07352	0.071758	0.060995	0.048365	0.041576	0.034993	0.033802	0.033003
0.021856	0.028031	0.10935	0.12798	0.12342	0.12309	0.1023	0.084022	0.067341	0.049654	0.061638	0.099143	0.097467	0.086673	0.060802	0.053289	0.043769	0.045788	0.04275	0.039929	0.045118	0.053888	0.056186	0.043507	0.049259	0.028367	0.017243	0.013443	0.0064886	-0.0020534	0.0034626	-0.00057372	0.0017481	0.02303	0.054574	0.063098	0.06971	0.056108	0.054365	0.041725	0.034276	0.02172	0.0079903	0.0038205	0.0040362	0.011041	0.034732	0.049889	0.076794	0.066884
0.0030267	0.0017836	0.12141	0.17821	0.18302	0.16158	0.11906	0.091568	0.054507	0.018397	0.003005	-0.00020833	0.002596	-0.0023555	0.020104	0.0546	0.10616	0.14063	0.15181	0.15284	0.1608	0.15483	0.15317	0.12135	0.10942	0.10278	0.10956	0.098161	0.086774	0.10263	0.12359	0.1217	0.1068	0.099899	0.099096	0.11119	0.11846	0.12084	0.11042	0.11186	0.1012	0.088485	0.082937	0.071571	0.060232	0.054154	0.041654	0.033891	0.025834	0.019217
0.0026199	0.0026127	0.17145	0.22321	0.20091	0.18093	0.15834	0.13045	0.10516	0.084518	0.068675	0.063988	0.064906	0.067852	0.099806	0.12731	0.14603	0.15596	0.13873	0.11606	0.10731	0.094413	0.086196	0.073515	0.072137	0.061046	0.083517	0.10048	0.10782	0.11155	0.11164	0.11203	0.10392	0.10325	0.11431	0.10878	0.10687	0.095749	0.09075	0.086135	0.070964	0.071168	0.086469	0.098879	0.084946	0.059875	0.052864	0.068238	0.071211	0.07671
0.01249	0.015758	0.069158	0.1119	0.1241	0.13187	0.12771	0.14199	0.11754	0.10114	0.079626	0.066194	0.059953	0.081876	0.087922	0.10846	0.12927	0.13429	0.13317	0.14188	0.15477	0.1582	0.15852	0.13968	0.15617	0.14209	0.11522	0.1269	0.13873	0.12276	0.13428	0.11075	0.078424	0.077052	0.077483	0.07308	0.071092	0.065075	0.054666	0.053544	0.062942	0.071514	0.075085	0.085288	0.088704	0.085759	0.094348	0.10372	0.093015	0.093406
0.0021158	0	0.03015	0.081679	0.09982	0.09789	0.11415	0.10256	0.097558	0.086673	0.06702	0.061187	0.043247	0.022621	0.015915	0.0086527	0.011932	0.014213	0.016649	0.016923	0.03547	0.072676	0.067442	0.075646	0.090024	0.090695	0.091932	0.089108	0.10699	0.094334	0.085575	0.069464	0.068916	0.053467	0.046615	0.044001	0.04826	0.045594	0.042865	0.041559	0.036277	0.044269	0.047445	0.041815	0.034953	0.029731	0.036055	0.033338	0.022835	0.029723
0.0073543	0	0.012018	0.020088	0.02834	0.033559	0.034795	0.036379	0.04287	0.040909	0.039297	0.048819	0.036563	0.028466	0.034348	0.029196	0.018953	0.018538	0.012626	0.0038058	0.0018012	0.0019829	-0.0033779	0.0088669	0.024555	0.03194	0.038638	0.048023	0.047159	0.042864	0.037197	0.028082	0.021934	0.012194	0.00028699	-0.0028641	0.0026156	0.0023293	0.0030026	-0.00013151	-0.0038685	0.0073379	0.0076858	0.013537	0.03141	0.034999	0.029252	0.0318	0.019389	0.018343
0.0020769	0	0.047879	0.084236	0.082942	0.093593	0.099742	0.10666	0.10215	0.083803	0.059374	0.07093	0.052381	0.06234	0.046009	0.045472	0.050793	0.053737	0.05663	0.069875	0.083151	0.097085	0.11311	0.10332	0.11106	0.10044	0.099334	0.085533	0.085489	0.072036	0.073542	0.067853	0.070631	0.067907	0.054425	0.049927	0.05683	0.052389	0.044526	0.04275	0.036968	0.03038	0.022352	0.023071	0.011858	0.016487	0.0090606	0.0070069	0.0071486	0.015591
0.016201	0.023096	0.026404	0.017862	0.025611	0.020911	0.025376	0.024989	0.026564	0.023144	0.039331	0.033656	0.040994	0.047509	0.027063	0.029569	0.020162	0.036465	-0.016206	-0.01281	-0.0021723	0.061758	0.034689	-0.018467	0	0.022785	0.043414	0.013897	0.01933	0.035109	0.059836	0.074674	0.068804	0.10106	0.089071	0.081236	0.083118	0.082749	0.081267	0.074693	0.065528	0.050679	0.04368	0.021306	0.020108	0.017643	0.0038348	0.022162	0.028689	0.044475
0	0.012978	0.12845	0.17278	0.16969	0.13277	0.10961	0.083495	0.060733	0.039896	0.0088122	0.02016	0.075441	0.10836	0.13191	0.16722	0.15604	0.15154	0.12566	0.093706	0.075693	0.049897	0.041187	0.019604	0.0023812	0.019321	0.026274	0.050527	0.073364	0.097307	0.12158	0.12549	0.11536	0.10222	0.086087	0.054429	0.045094	0.037884	0.021999	0.015821	0.042211	0.042435	0.050784	0.0628	0.067508	0.056318	0.057775	0.056993	0.06082	0.072917
0.0037927	0.003849	0.039528	0.10774	0.14809	0.14981	0.13119	0.11928	0.10214	0.084403	0.074857	0.075541	0.074729	0.065684	0.079196	0.088878	0.083701	0.090052	0.10765	0.10263	0.11228	0.12738	0.092831	0.092058	0.073767	0.063145	0.043384	0.039287	0.035373	0.039202	0.048439	0.056966	0.071319	0.088319	0.098907	0.10484	0.10935	0.10211	0.10207	0.097941	0.09147	0.079821	0.086663	0.086713	0.10207	0.095472	0.085389	0.08546	0.070546	0.075148
0.0082102	0.0084196	0.077531	0.13504	0.15055	0.12847	0.11975	0.1093	0.093042	0.075473	0.065505	0.043745	0.039445	0.038786	0.042523	0.058777	0.083044	0.080422	0.079169	0.085268	0.079036	0.075626	0.077173	0.070455	0.064887	0.066747	0.067237	0.065757	0.070011	0.05953	0.0517	0.044642	0.033106	0.026705	0.025081	0.027616	0.033858	0.038808	0.043414	0.051074	0.06555	0.074975	0.066965	0.066826	0.058168	0.04748	0.049404	0.039752	0.038598	0.03137
0	0.016203	0.15106	0.16688	0.12858	0.11146	0.096571	0.083341	0.083113	0.085736	0.088781	0.10742	0.13072	0.14927	0.13939	0.12964	0.12395	0.12113	0.11064	0.098753	0.093179	0.079672	0.078877	0.072903	0.074022	0.069059	0.072134	0.079949	0.074579	0.073852	0.066571	0.064413	0.069735	0.057266	0.035791	0.029263	0.025069	0.014669	0.013578	0.011823	0.022391	0.020939	0.023432	0.034477	0.03877	0.045131	0.055986	0.066012	0.058164	0.051118
0.014065	0.016829	0.14829	0.19237	0.19127	0.15272	0.12379	0.11497	0.087501	0.06705	0.0491	0.03322	0.036052	0.051532	0.076927	0.081674	0.098423	0.11083	0.11546	0.10382	0.10995	0.097094	0.083361	0.079556	0.065022	0.059066	0.050768	0.041756	0.039728	0.038553	0.044924	0.053972	0.050432	0.062117	0.07802	0.079837	0.075296	0.090215	0.10149	0.1059	0.098682	0.092072	0.07705	0.090237	0.0942	0.099327	0.084627	0.067159	0.065305	0.049084
0.01062	0.0149	0.17926	0.26901	0.28622	0.26904	0.22632	0.1838	0.13173	0.060588	0.014901	0.0085386	-0.0016121	0	0.0020174	0.0044563	0.047923	0.10654	0.15518	0.17756	0.19294	0.1941	0.17379	0.15989	0.13006	0.10319	0.074875	0.057614	0.030093	0.0083606	0.00023838	-0.001563	0.0014018	-0.00021323	-0.0019768	0.0072601	0.023912	0.061442	0.12765	0.167	0.1688	0.1803	0.19889	0.18942	0.16446	0.14822	0.13108	0.091132	0.071578	0.043412
0	0.0079317	0.043777	0.075388	0.087041	0.099709	0.1119	0.12054	0.12907	0.10586	0.089567	0.063037	0.043691	0.021942	0.0020171	0.0084014	-0.012419	-0.0026922	0.010309	0.026411	0.042852	0.066927	0.081168	0.10242	0.11255	0.10741	0.095032	0.11127	0.10597	0.088444	0.08226	0.065156	0.066911	0.053628	0.046094	0.055097	0.045841	0.04896	0.049979	0.052814	0.042249	0.039577	0.030555	0.035756	0.044066	0.043612	0.043548	0.067301	0.067735	0.05612
0.015947	0.050826	0.16309	0.15379	0.12237	0.10803	0.11549	0.11558	0.11381	0.087649	0.070413	0.14622	0.14495	0.15281	0.1618	0.16059	0.15674	0.14998	0.1589	0.14598	0.14928	0.14914	0.1493	0.13204	0.14683	0.12972	0.15537	0.16248	0.14863	0.13394	0.14053	0.12753	0.11493	0.090295	0.10906	0.097596	0.094494	0.12241	0.10067	0.10231	0.092178	0.089147	0.072792	0.072153	0.086443	0.081531	0.09376	0.11399	0.1131	0.11231
0.0084184	0.0056026	0.026436	0.066458	0.088042	0.093113	0.082691	0.062686	0.061156	0.046464	0.046622	0.054374	0.051897	0.05284	0.047322	0.052088	0.043413	0.034666	0.030438	0.03465	0.033098	0.031799	0.038718	0.042702	0.062578	0.07664	0.077049	0.075385	0.060256	0.052013	0.038366	0.027385	0.021643	0.013217	0.016716	0.015739	0.010588	0.015405	0.014329	0.046298	0.099098	0.13493	0.13495	0.087534	0.070525	0.081145	0.095828	0.10547	0.10958	0.095745
0.0078075	0.011485	0.052924	0.085412	0.089279	0.080726	0.062897	0.075918	0.067666	0.05666	0.042423	0.040802	0.046123	0.051412	0.032488	0.026825	0.02832	0.029018	0.034455	0.045392	0.047281	0.038862	0.031451	0.023451	0.013664	0.018462	0.028375	0.028944	0.041363	0.050866	0.059347	0.053148	0.051005	0.039107	0.024951	0.011942	0.0094761	0.013221	0.021852	0.047624	0.05719	0.054249	0.044258	0.032613	0.032195	0.021787	0.021235	0.029114	0.035428	0.037929
0	0.0014178	0.071053	0.10112	0.11682	0.10794	0.097314	0.080952	0.073487	0.043149	0.030875	0.016342	0.0077729	0.0012017	0.0028289	0.021653	0.055632	0.088908	0.09409	0.099105	0.093124	0.08376	0.07366	0.054356	0.041738	0.045895	0.048094	0.039947	0.039553	0.045291	0.045802	0.047379	0.045069	0.042029	0.051462	0.051971	0.049768	0.050278	0.048867	0.043834	0.037688	0.037056	0.024899	0.026869	0.023654	0.023872	0.021682	0.018764	0.024507	0.023825
0.011495	0.016526	0.254	0.29422	0.23864	0.19465	0.18909	0.20968	0.19088	0.1732	0.18029	0.1972	0.22815	0.24368	0.26376	0.26881	0.25684	0.25158	0.23162	0.19713	0.16033	0.13032	0.059159	0.007134	0	-0.0054023	0.00274	-0.0010126	-0.0079848	0.014321	0.092195	0.18914	0.24749	0.25884	0.252	0.21844	0.20709	0.16553	0.11713	0.10568	0.095171	0.085155	0.064254	0.085472	0.12791	0.15941	0.13892	0.11409	0.12988	0.12678
0.03575	0.030942	0.023142	0.039261	0.050651	0.071792	0.084822	0.089201	0.073758	0.08379	0.075073	0.064228	0.048326	0.040463	0.024618	0.020549	0.018921	0.016526	0.01014	0.012625	0.027408	0.044679	0.064985	0.066989	0.080983	0.092616	0.093022	0.091217	0.074456	0.06236	0.056062	0.050002	0.049995	0.054735	0.038981	0.035828	0.045527	0.070771	0.079221	0.068166	0.070692	0.07065	0.059931	0.050344	0.046654	0.035999	0.026227	0.0099223	0.005131	-0.0041572
0.084262	0.080442	0.067604	0.03926	0.033801	0.056174	0.034457	0.061561	0.065268	0.061069	0.073821	0.056875	0.06571	0.065576	0.062177	0.072948	0.062731	0.053192	0.045951	0.053255	0.054314	0.040307	0.044083	0.068081	0.045262	0.049134	0.077944	0.034297	0.037688	0.054451	0.04232	0.025777	0.047292	0.026194	0.051807	0.037717	0.042738	0.047717	0.058134	0.041808	0.064533	0.037702	0.0416	0.033199	0.03194	0.054168	0.040566	0.031239	0.05099	0.049251
0.0072303	0.012612	0.10763	0.13243	0.12603	0.11934	0.087474	0.076964	0.071137	0.03718	0.044249	0.051306	0.049753	0.083854	0.10524	0.10889	0.10574	0.099633	0.10457	0.072456	0.04758	0.027674	0.019344	0.011331	0.013267	0.0086446	0.012673	0.037859	0.063563	0.064469	0.069805	0.079817	0.072684	0.06406	0.064009	0.049726	0.056881	0.053407	0.058927	0.052935	0.054487	0.039119	0.041242	0.033221	0.044384	0.038928	0.049988	0.047931	0.038764	0.037505
0.014185	0.034834	0.19529	0.21768	0.18607	0.19864	0.1749	0.15875	0.10745	0.10655	0.090762	0.086552	0.096574	0.12677	0.14128	0.15252	0.15102	0.13642	0.11817	0.086035	0.056168	0.055479	0.03197	0.026783	0.015012	0.041308	0.10424	0.1441	0.14506	0.13647	0.15876	0.13829	0.12474	0.12074	0.087347	0.076971	0.059302	0.034667	0.019548	0.0048374	0.00029577	-0.0011139	-0.0018952	-0.0038809	-0.001522	0.00062952	0.00021217	0.0042432	0.010196	0.0096597
0	0.007662	0.13889	0.13862	0.12995	0.11112	0.083852	0.082264	0.092569	0.072156	0.074098	0.091618	0.11671	0.12802	0.12539	0.12305	0.11336	0.077905	0.073473	0.064004	0.047041	0.042434	0.046384	0.053274	0.072442	0.097364	0.11172	0.11664	0.11799	0.10463	0.09117	0.087911	0.079341	0.074381	0.065075	0.069232	0.059372	0.062499	0.054794	0.056793	0.05065	0.052309	0.054996	0.049198	0.056802	0.070861	0.066546	0.071561	0.07511	0.078887
0.0060593	0.014558	0.067707	0.10428	0.086195	0.052722	0.037767	0.022817	0.019059	0.018363	0.018165	0.01829	0.026724	0.028372	0.042693	0.056738	0.074828	0.07032	0.071285	0.069852	0.055414	0.04404	0.029283	0.017556	0.0081125	0.012626	0.019184	0.030638	0.043173	0.069804	0.05488	0.045396	0.044156	0.03439	0.026403	0.028579	0.02	0.020196	0.025978	0.030023	0.028184	0.025391	0.034235	0.036844	0.037209	0.036476	0.04553	0.052179	0.055264	0.040827
0.035186	0.032106	0.23633	0.29972	0.27529	0.26295	0.23641	0.19507	0.16327	0.13217	0.11281	0.10484	0.09741	0.091082	0.10607	0.15805	0.17248	0.20376	0.212	0.23483	0.23637	0.23896	0.22689	0.20586	0.16257	0.1365	0.11867	0.098166	0.10225	0.12146	0.12801	0.15104	0.16418	0.19133	0.23022	0.22562	0.22672	0.19498	0.17451	0.1336	0.12122	0.10129	0.075326	0.068441	0.046444	0.032795	0.036107	0.031458	0.024732	0.018238
0.01485	0	0.055272	0.078599	0.099141	0.097974	0.10514	0.09492	0.11633	0.11771	0.12567	0.14259	0.16698	0.168	0.1509	0.17572	0.15594	0.12741	0.10916	0.12541	0.10375	0.089921	0.075656	0.075748	0.054205	0.05867	0.062913	0.059959	0.056561	0.052734	0.080228	0.079439	0.061285	0.098715	0.092975	0.10345	0.084509	0.079788	0.081351	0.093151	0.070569	0.080118	0.080093	0.082727	0.069108	0.069926	0.069577	0.062358	0.049104	0.047425
0.0037524	0.0064077	0.050177	0.079493	0.093767	0.089129	0.071018	0.075115	0.059722	0.044909	0.041239	0.026017	0.021307	0.015463	0.010184	0.01543	0.014155	0.030722	0.046908	0.063048	0.072169	0.092007	0.081692	0.092021	0.083182	0.07697	0.08148	0.065162	0.063418	0.061688	0.055572	0.053365	0.048566	0.051801	0.042217	0.057956	0.035739	0.032469	0.031248	0.033507	0.033935	0.043318	0.04508	0.04376	0.058312	0.056624	0.057498	0.056196	0.047316	0.04603
0.0045484	0	0.12446	0.17174	0.17982	0.17083	0.18103	0.1706	0.15706	0.15135	0.12483	0.098996	0.094757	0.087704	0.07798	0.069869	0.067587	0.0713	0.069509	0.053219	0.05733	0.071847	0.073454	0.069364	0.055489	0.055441	0.036787	0.040232	0.045648	0.062114	0.075556	0.078059	0.080275	0.086915	0.074965	0.082476	0.070373	0.069074	0.07706	0.076947	0.06945	0.051516	0.050968	0.061156	0.042528	0.042792	0.044084	0.032544	0.036022	0.03216
0.017238	0.029933	0.044845	0.077232	0.083	0.082623	0.074684	0.067438	0.060261	0.056282	0.053349	0.046641	0.046261	0.045437	0.041889	0.045639	0.072161	0.095491	0.10336	0.10431	0.10371	0.091918	0.086505	0.082836	0.072946	0.058527	0.048392	0.029007	0.022164	0.0078794	0.0073017	0.019788	0.02878	0.022595	0.029312	0.046381	0.063277	0.060408	0.061944	0.058289	0.043152	0.030904	0.015759	0.011326	0.0076594	0.012072	0.012701	0.0096961	0.020565	0.014988
0	0.0010505	0.057894	0.076467	0.080295	0.075589	0.087045	0.076241	0.099973	0.091859	0.10619	0.10889	0.098723	0.090041	0.094571	0.090729	0.070246	0.063602	0.057091	0.053126	0.060623	0.064212	0.069854	0.071582	0.062821	0.077679	0.073077	0.075536	0.078055	0.06381	0.075621	0.064297	0.056276	0.037618	0.021273	0.012371	0.0052446	0.0043739	0.0058588	0.0081543	0.011215	0.020469	0.049819	0.05207	0.054846	0.045996	0.052103	0.054458	0.046939	0.046636
0.056994	0.056688	0.034914	0.042557	0.044754	0.05788	0.076777	0.083244	0.086893	0.1002	0.094029	0.10091	0.085758	0.08229	0.076819	0.090468	0.076681	0.076137	0.092688	0.092135	0.08937	0.094264	0.10159	0.087691	0.10911	0.11489	0.11196	0.096153	0.078572	0.075076	0.070014	0.063002	0.049934	0.042254	0.025364	0.041909	0.047156	0.055629	0.049882	0.062921	0.070142	0.075611	0.087807	0.096082	0.093952	0.099951	0.085636	0.084542	0.090697	0.093385
0.023336	0.013157	0.052166	0.085872	0.097047	0.098563	0.084686	0.073675	0.065258	0.042666	0.039816	0.032335	0.039648	0.039866	0.063053	0.08747	0.13592	0.11903	0.13565	0.10043	0.11348	0.083102	0.054599	0.056368	0.082519	0.094008	0.089833	0.09367	0.072151	0.060975	0.047093	0.063666	0.068987	0.060426	0.056197	0.048276	0.052298	0.05686	0.042419	0.03444	0.029252	0.033323	0.036049	0.028358	0.035288	0.030982	0.026324	0.015122	-0.00026838	-0.0034813
0	0.01565	0.16986	0.17187	0.14298	0.12983	0.11725	0.10261	0.095379	0.062494	0.04694	0.02898	0.02343	0.021594	0.036059	0.056134	0.069633	0.084232	0.082703	0.089043	0.091132	0.080744	0.083902	0.074064	0.06531	0.056189	0.059119	0.056872	0.071793	0.073756	0.078887	0.068017	0.049937	0.052618	0.053838	0.046959	0.042881	0.042261	0.041239	0.047729	0.056191	0.060338	0.065123	0.070817	0.075974	0.062004	0.051788	0.047238	0.040728	0.044707
0.035041	0.042407	0.21442	0.2516	0.2853	0.23802	0.1915	0.14983	0.11059	0.069899	0.044003	0.025622	0.017356	0.018707	0.053531	0.11966	0.17896	0.18999	0.17318	0.16822	0.16451	0.12758	0.12187	0.10721	0.1108	0.086124	0.081287	0.071285	0.063535	0.063426	0.061562	0.047793	0.062956	0.0708	0.073631	0.066783	0.077384	0.081675	0.063055	0.061166	0.068717	0.07338	0.07815	0.087634	0.085485	0.088127	0.10352	0.1049	0.091413	0.090391
0	0.012627	0.054283	0.078581	0.087812	0.1007	0.10597	0.10783	0.081516	0.064738	0.056748	0.043042	0.030703	0.026641	0.019505	0.022261	0.023853	0.026159	0.029467	0.036264	0.037633	0.044633	0.046418	0.054693	0.058642	0.055173	0.058552	0.0523	0.046334	0.043872	0.033275	0.029772	0.020658	0.029753	0.022726	0.024081	0.026847	0.026374	0.033488	0.031801	0.043692	0.057786	0.053454	0.052461	0.050287	0.037461	0.03568	0.029594	0.033635	0.028583
0.033977	0.026138	0.024296	0.039462	0.064172	0.073285	0.076626	0.078595	0.072067	0.052117	0.055986	0.062704	0.055004	0.049106	0.047158	0.041116	0.026002	0.014872	0.016103	0.015562	0.0097777	0.02087	0.023584	0.022814	0.029616	0.029249	0.042914	0.052227	0.05494	0.063595	0.066402	0.067167	0.055053	0.042458	0.03853	0.02309	0.012029	0.0098968	0.015095	0.00031293	-0.0035179	-0.0029711	-0.0016429	0.010647	-0.0030336	0.010316	0.010475	0.027269	0.041614	0.074485
0	0.022977	0.13532	0.18216	0.18063	0.15978	0.1603	0.1423	0.13909	0.13506	0.11726	0.10157	0.078699	0.064378	0.1135	0.13106	0.15231	0.12943	0.13434	0.12864	0.1347	0.15073	0.14195	0.15205	0.14471	0.1545	0.15043	0.16086	0.15942	0.1558	0.139	0.13999	0.15476	0.14079	0.13968	0.13821	0.15687	0.15229	0.1555	0.14788	0.10606	0.1447	0.14673	0.14375	0.13199	0.12906	0.14964	0.14785	0.15994	0.14733
0	0.00074871	0.020911	0.029804	0.037703	0.039039	0.046286	0.041827	0.043453	0.023421	0.014699	0.023485	0.0095291	0.0088871	0.0068018	0.016764	0.018166	0.011937	0.022645	0.027464	0.025439	0.026178	0.028442	0.024571	0.02721	0.044826	0.050002	0.061166	0.045591	0.040698	0.030719	0.021345	0.014137	0.016184	0.024852	0.017054	0.021033	0.015488	0.027287	0.023087	0.020669	0.020281	0.034261	0.043235	0.05168	0.057194	0.051523	0.054444	0.051263	0.036929
0.0054784	0	0.053071	0.078167	0.093542	0.10708	0.10175	0.10764	0.10307	0.09136	0.070023	0.048258	0.035248	0.019059	0.0098972	0.016027	0.023985	0.030886	0.037192	0.034604	0.032187	0.034732	0.033654	0.047569	0.057715	0.061127	0.063075	0.05519	0.044995	0.035427	0.021534	0.020119	0.004741	0.010012	0.013174	0.017057	0.016524	0.01425	0.019533	0.017396	0.016306	0.019183	0.014714	0.023934	0.036148	0.039483	0.040655	0.049997	0.054288	0.053105
0.024682	0.01361	0.044915	0.069947	0.089849	0.10581	0.086992	0.094084	0.095477	0.073759	0.059054	0.04859	0.021148	0.023766	0.0040366	0.0010251	0.0035001	0.023564	0.030108	0.026432	-0.0019024	0.056265	-0.012665	0.062089	0.050075	0.060133	0.062335	0.07595	0.059125	0.057944	0.052546	0.056485	0.048426	0.047379	0.029632	0.03614	0.027147	0.035161	0.040623	0.036456	0.023061	0.028311	0.027218	0.040025	0.024011	0.022785	0.049788	0.035731	0.040384	0.041096
0.022171	0.011164	0.11628	0.15439	0.14836	0.13111	0.10607	0.079826	0.061156	0.048513	0.036662	0.034657	0.04159	0.077403	0.099402	0.10868	0.11261	0.086661	0.064913	0.044853	0.022424	0.0069631	0.0021895	0.0073714	0.018997	0.026879	0.022652	0.022101	0.024374	0.030964	0.028216	0.033986	0.034781	0.032288	0.031259	0.038624	0.047379	0.048766	0.047387	0.051763	0.052223	0.047217	0.039158	0.031783	0.025239	0.047819	0.034213	0.036452	0.039413	0.049985
0	0.019071	0.0033075	0.017232	0.038354	0.034491	0.027561	0.017983	0.020313	0.030175	0.050499	0.045668	0.040944	0.050484	0.047492	0.045803	0.033553	0.032973	0.027806	0.040907	0.032156	0.025485	0.018636	0.020075	0.018537	0.016662	0.0047301	0.0065113	0.0097818	-0.0033797	0.00061774	-0.0036485	0.014281	0.017544	0.016218	0.030056	0.020865	0.030782	0.037712	0.031715	0.020935	0.032188	0.015691	0.016644	0.022843	0.024938	0.032242	0.03863	0.049806	0.063413
0.00086184	0.028233	0.194	0.17063	0.13997	0.14019	0.1315	0.12986	0.092323	0.064802	0.045047	0.08228	0.11407	0.14133	0.13447	0.14704	0.12042	0.10743	0.074652	0.067293	0.057988	0.075413	0.082388	0.10596	0.10478	0.11573	0.13536	0.11418	0.12036	0.099601	0.08017	0.074324	0.066055	0.042635	0.038005	0.048065	0.054853	0.059435	0.060463	0.071541	0.073635	0.077651	0.073933	0.069932	0.074375	0.090322	0.085841	0.10086	0.09633	0.1068
0.0073953	0.0018463	0.10709	0.17688	0.17406	0.12348	0.10439	0.07255	0.040954	0.011145	9.1861e-06	0.0066503	-0.003064	0.038209	0.086837	0.11456	0.12055	0.13437	0.12204	0.1275	0.10881	0.083995	0.075857	0.060906	0.061852	0.0695	0.053603	0.036658	0.030901	0.040686	0.040897	0.058217	0.056976	0.057704	0.062429	0.059553	0.051572	0.041833	0.034128	0.031653	0.04514	0.04372	0.033152	0.035756	0.047016	0.04651	0.0375	0.024241	0.020544	0.017286
0.023006	0.029476	0.048783	0.085426	0.10571	0.13382	0.14378	0.15621	0.15029	0.13695	0.12928	0.10353	0.09883	0.079828	0.061893	0.051007	0.04906	0.039252	0.037704	0.027742	0.022089	0.026267	0.035291	0.025833	0.030019	0.037499	0.05524	0.087017	0.10585	0.12777	0.12455	0.12978	0.1306	0.11731	0.091072	0.076853	0.049478	0.027483	0.011429	0.0064785	0.0067416	0.0096883	0.013003	0.014194	0.017101	0.014678	0.019645	0.022105	0.029323	0.038961
0.023793	0.0045858	0.13904	0.16682	0.14122	0.15157	0.12225	0.091751	0.052125	0.01609	0.0094113	0.0011205	0.0068235	0.0072714	0.016709	-0.035184	-0.018025	0.089122	0.1429	0.088055	0.13853	0.11252	0.084126	0.04828	0.025599	0.022484	0.02081	0.023209	0.052396	0.073984	0.064627	0.075347	0.080258	0.093185	0.1036	0.090957	0.088892	0.080188	0.066219	0.046511	0.035241	0.020667	0.015358	0.014084	0.020888	0.024816	0.049242	0.062487	0.070579	0.086902
0.0088075	0.0061376	0.037781	0.06601	0.076502	0.077322	0.07545	0.070563	0.067409	0.069295	0.05989	0.048831	0.051008	0.028345	0.021053	0.0094161	0.0064157	0.0030488	0.0009621	0.0053339	0.0093111	-0.001915	-0.00137	0.0065611	0.017829	0.022342	0.043141	0.045203	0.046172	0.050683	0.063762	0.062922	0.072941	0.068547	0.053056	0.052405	0.046231	0.032117	0.028714	0.028175	0.025511	0.018361	0.025248	0.027531	0.027134	0.009324	-0.0043053	0.0067777	0.013281	0.017454
0.00066281	0.0094295	0.15568	0.16461	0.15636	0.11464	0.095094	0.12745	0.12011	0.097274	0.063682	0.058355	0.033116	0.0283	0.017664	0.019446	0.0084646	-0.0042964	-0.010317	0.0017349	0.0083769	0.024486	0.032875	0.050186	0.069738	0.092956	0.10184	0.11865	0.093943	0.09944	0.10447	0.12059	0.089454	0.089628	0.086686	0.05938	0.039931	0.028659	0.019996	0.016938	0.026136	0.024107	0.034981	0.032712	0.041312	0.052439	0.0731	0.062646	0.098068	0.10143
0.0066559	0.0021566	0.068378	0.11449	0.14055	0.11916	0.098241	0.087231	0.08479	0.070423	0.066248	0.066834	0.051878	0.045899	0.052831	0.047901	0.034431	0.029339	0.021073	0.024716	0.029712	0.046118	0.047776	0.078042	0.090892	0.09127	0.089245	0.078713	0.07401	0.054545	0.035375	0.01984	0.020455	0.024849	0.0081159	0.0099375	0.012798	0.029128	0.059024	0.071696	0.069614	0.034805	0.017222	0.065508	0.051761	0.057807	0.082276	0.027407	0.064754	0.068493
0.011644	0.031573	0.082666	0.11001	0.11213	0.11495	0.098661	0.077037	0.045452	0.025246	0.0091465	0.0089178	0.0022114	0.0027706	-0.00020332	9.0727e-05	0.0055685	0.020447	0.056822	0.082152	0.096139	0.098221	0.10631	0.089809	0.07857	0.070498	0.052164	0.037724	0.028242	0.022176	0.011521	0.011421	0.011053	0.016072	0.010478	0.018345	0.025907	0.040179	0.054575	0.056044	0.053669	0.041017	0.054032	0.041792	0.045313	0.03644	0.037024	0.031512	0.031423	0.029813
0.02403	0.027362	0.066573	0.092087	0.075634	0.066243	0.045805	0.041381	0.031922	0.027975	0.033051	0.020354	0.048559	0.065719	0.083794	0.095938	0.081631	0.095082	0.082013	0.086236	0.087882	0.073888	0.072496	0.051019	0.047349	0.040031	0.046588	0.036532	0.043219	0.031056	0.031836	0.025332	0.034583	0.041651	0.044264	0.032338	0.029807	0.036776	0.017568	0.012407	0.014828	0.014628	0.0023247	0.027695	0.025706	0.039597	0.051245	0.049747	0.055998	0.058154
0.0031699	0.010272	0.11173	0.13379	0.16928	0.1446	0.13398	0.12744	0.13162	0.12871	0.13098	0.11854	0.11286	0.10482	0.11159	0.11698	0.10284	0.11118	0.11669	0.1062	0.11573	0.13092	0.12155	0.11485	0.10488	0.095605	0.092182	0.079147	0.078726	0.07732	0.089672	0.088645	0.090242	0.086742	0.090732	0.093821	0.096626	0.099434	0.10108	0.10426	0.11424	0.11442	0.1153	0.11784	0.11554	0.10521	0.10897	0.10581	0.096476	0.095327
0.0029556	0.0095675	0.06302	0.04827	0.070893	0.08022	0.062807	0.052033	0.028643	0.023828	0.0082896	0.017273	0.010122	0.015779	0.029341	0.035673	0.06206	0.052213	0.054456	0.057216	0.047553	0.042503	0.048607	0.037	0.035153	0.026696	0.021735	0.031514	0.035459	0.031198	0.036156	0.05374	0.071793	0.083734	0.074735	0.075887	0.070674	0.055765	0.05698	0.04963	0.031072	0.019439	0.019301	0.0075179	0.011252	0.0070022	0.020588	0.018647	0.023542	0.025921
0.021395	0.017097	0.061344	0.06035	0.061029	0.045777	0.034944	0.044329	0.048258	0.043246	0.041009	0.038128	0.033009	0.030589	0.021768	0.010054	0.018676	0.021063	0.012687	0.022833	0.028984	0.045379	0.046848	0.040733	0.055241	0.034285	0.017068	0.033927	0.021337	0.016867	0.0098023	0.0074556	0.014458	0.012556	0.019658	0.040865	0.034422	0.041274	0.038863	0.043462	0.037201	0.046734	0.052194	0.044284	0.057001	0.024029	0.018458	0.0096369	0.0067239	0.0016993
0.0023201	0.025808	0.093056	0.14993	0.13105	0.12718	0.10559	0.091957	0.076982	0.081873	0.065011	0.044329	0.05082	0.047517	0.053627	0.056557	0.040145	0.035739	0.03309	0.021739	0.040595	0.03193	0.02807	0.035877	0.051207	0.038488	0.039613	0.045555	0.034042	0.027604	0.026869	0.025836	0.016847	0.032771	0.043431	0.046624	0.060313	0.058417	0.055284	0.064588	0.061287	0.060956	0.057311	0.057229	0.050041	0.057796	0.027791	0.034347	0.03792	0.03508
0.0071263	0.011066	0.028075	0.042008	0.04606	0.04984	0.045728	0.030972	0.025589	0.012395	0.0058169	0.0078393	0.0061201	0.0027225	0.0067583	0.0050629	0.010183	0.030677	0.035814	0.042496	0.045201	0.037087	0.030219	0.022474	0.013734	0.011475	0.0073283	0.0083171	0.0071213	0.003998	0.0034525	0.016268	0.028943	0.045868	0.053204	0.05467	0.055768	0.047003	0.033368	0.020956	0.011264	0.0065657	0.0079296	0.0042237	0.0025359	0.0042744	0.019304	0.039971	0.044965	0.049857
0.0090098	0.0082411	0.024808	0.0095842	-0.0011577	0.0050439	0.02293	0.01728	0.020788	0.030115	0.027674	0.039678	0.018435	0.014184	0.017132	0.023571	0.021166	0.01243	0.013743	0.0032235	-0.0063383	3.7057e-05	0.015149	0.0071761	0.019821	0.03023	0.045647	0.046212	0.0491	0.037617	0.036582	0.033402	0.019621	0.019787	0.018762	0.020893	0.010174	0.0024435	-0.0021012	0.0077213	-0.001047	-0.00019455	-0.0022329	0.012088	0.0063807	0.0087846	0.013015	0.017308	0.015474	0.016405
0	0.015625	0.15866	0.19274	0.17118	0.16983	0.17661	0.17426	0.16026	0.14715	0.12698	0.15106	0.17569	0.19259	0.19548	0.1825	0.16444	0.1296	0.1112	0.10417	0.099313	0.097562	0.093516	0.090553	0.087499	0.086566	0.074136	0.064324	0.048075	0.051361	0.053039	0.070638	0.096512	0.10905	0.12366	0.12541	0.11849	0.10721	0.10756	0.093249	0.087642	0.070068	0.075285	0.071058	0.075469	0.057211	0.045878	0.037079	0.035484	0.023011
0.0087546	0.014495	0.074919	0.095694	0.073944	0.047609	0.018149	0.01042	0.0061142	0.0034105	0	-0.0016026	0.0025284	0.0050175	0.045682	0.050129	0.069827	0.061923	0.05978	0.03317	0.016437	0.017823	0.016475	0.0095954	0.0023479	0.0044329	-0.0028512	-0.0026466	-0.0052475	0.0058586	0.013337	0.032783	0.050414	0.080494	0.099386	0.104	0.093288	0.092969	0.097839	0.078409	0.063352	0.054952	0.061183	0.046494	0.063142	0.06128	0.043182	0.039122	0.032319	0.035606
0.030883	0.048871	0.10169	0.13423	0.18561	0.15852	0.16378	0.14273	0.12649	0.10441	0.078142	0.058333	0.038687	0.030297	0.02124	0.031246	0.019416	0.018884	0.013121	0.035701	0.038519	0.060948	0.068894	0.077132	0.1099	0.10782	0.11466	0.10926	0.08999	0.083805	0.088541	0.084649	0.082402	0.066757	0.065488	0.064401	0.064753	0.064335	0.066649	0.070768	0.052769	0.047407	0.053882	0.054365	0.045958	0.039655	0.03384	0.032791	0.015522	0.025681
0	0.033737	0.18799	0.17132	0.13972	0.11454	0.091233	0.10126	0.09583	0.090536	0.10863	0.12065	0.14448	0.16742	0.1849	0.20015	0.15792	0.16789	0.15532	0.13323	0.13763	0.12914	0.11198	0.10792	0.12033	0.1094	0.098696	0.10446	0.11712	0.089427	0.094214	0.082544	0.097607	0.094358	0.095877	0.081923	0.068445	0.070236	0.077765	0.063905	0.059035	0.054524	0.044146	0.051057	0.038726	0.039402	0.050548	0.055623	0.055955	0.056681
0.024092	0.018546	0.018644	0.028422	0.041195	0.045569	0.056326	0.061711	0.062391	0.055444	0.039185	0.031054	0.027414	0.0243	0.025903	0.019588	0.025066	0.028233	0.035518	0.049228	0.048554	0.043888	0.049185	0.039785	0.030487	0.020924	0.018114	0.016899	0.018016	0.0084261	0.0048363	-0.0012013	0.0078471	0.0016776	0.011839	0.024936	0.028619	0.054722	0.069489	0.051111	0.050536	0.039088	0.02387	0.015095	0.014082	0.010264	0.015993	0.0058157	0.0047975	0.0026966
0.041261	0.035839	0.1464	0.14132	0.15274	0.11297	0.098404	0.075654	0.039173	0.00058502	0.0033063	0.0085154	0.001702	-0.001562	0.00077175	0.0021057	0.03145	0.070781	0.078538	0.1088	0.11769	0.1135	0.11658	0.096	0.054974	0.045769	0.047428	0.040608	0.043465	0.039401	0.065094	0.085079	0.090076	0.10452	0.10994	0.12278	0.12055	0.095229	0.10521	0.10277	0.10707	0.086851	0.055721	0.053093	0.048495	0.031705	0.02899	0.031779	0.030662	0.047188
0.01821	0.023456	0.14293	0.19634	0.18638	0.15749	0.13335	0.094532	0.063821	0.027347	0.021327	0.010468	0.013738	0.021863	0.049188	0.10437	0.12317	0.13063	0.14578	0.13953	0.1435	0.15028	0.14308	0.14516	0.13884	0.13988	0.1414	0.12994	0.092464	0.075394	0.060787	0.052898	0.031256	0.018106	0.013838	0.0084905	0.010017	0.015609	0.013067	0.010147	0.023014	0.048119	0.060126	0.083368	0.10213	0.12427	0.12644	0.11177	0.10968	0.11797
0	0.026016	0.10441	0.097856	0.10822	0.10591	0.10472	0.088773	0.10306	0.10156	0.11089	0.11951	0.10734	0.11326	0.10343	0.1142	0.18096	0.16198	0.16103	0.13326	0.15429	0.15817	0.16445	0.10454	0.12427	0.10339	0.10048	0.091782	0.081743	0.076763	0.066915	0.083363	0.10433	0.072749	0.10681	0.11126	0.13139	0.12356	0.15614	0.18823	0.19309	0.13967	0.097438	0.086154	0.098953	0.073142	0.079567	0.061978	0.047042	0.069221
0.0010825	0	0.039567	0.072153	0.077141	0.06317	0.062453	0.052936	0.04173	0.018093	0.024373	0.0057986	0.00025141	0.011246	0.010852	0.019235	0.020317	0.01755	0.026266	0.035145	0.029428	0.025193	0.029415	0.023202	0.022723	0.036326	0.023536	0.027186	0.022644	0.016782	0.015469	0.010689	0.0094426	0.01483	0.015777	0.0092201	0.019209	0.036224	0.02958	0.021313	0.024348	0.017351	0.011646	0.010151	0.07629	0.11462	0.1162	0.11558	0.10136	0.089893
0.025613	0.029847	0.12084	0.16086	0.15761	0.16053	0.12959	0.12309	0.096176	0.076923	0.059607	0.04654	0.046502	0.045071	0.064767	0.085377	0.10227	0.11928	0.12682	0.12128	0.10862	0.099138	0.091038	0.071631	0.059782	0.056488	0.052432	0.050775	0.046844	0.04994	0.059206	0.06589	0.073143	0.077308	0.078862	0.076816	0.069205	0.072732	0.07138	0.066836	0.061958	0.066907	0.067414	0.073518	0.068166	0.072202	0.070169	0.070454	0.069589	0.074041
0.0082356	0.039	0.17719	0.18881	0.13841	0.10057	0.13345	0.14365	0.11302	0.16018	0.14251	0.14305	0.14036	0.13355	0.12738	0.078134	0.037779	0.014019	0.0047647	0.0034442	-0.002407	0.0047082	0.033947	0.070603	0.10133	0.1102	0.12175	0.10697	0.077886	0.060364	0.044934	0.038415	0.019533	0.0082712	-0.0013712	-0.0063421	-0.0027233	0.0049945	0.020732	0.038089	0.049473	0.05555	0.064835	0.064474	0.04107	0.049142	0.050745	0.053538	0.052359	0.067773
0.0011047	0	0.0062008	0.017429	0.051178	0.063421	0.096381	0.085905	0.092865	0.094831	0.075729	0.079147	0.061166	0.03638	0.022753	0.0038737	0.005457	-0.0005193	-0.0092353	0.0024723	-0.00085804	0.0010952	0.018634	0.03045	0.032311	0.055613	0.065967	0.052836	0.061651	0.05367	0.049645	0.05327	0.045118	0.053115	0.050268	0.059738	0.066195	0.081001	0.08045	0.087214	0.067762	0.046681	0.033284	0.031064	0.024541	0.020825	0.035721	0.03106	0.031971	0.03005
0.010361	0.0086065	0.03471	0.086192	0.11615	0.12574	0.12217	0.11325	0.10698	0.085547	0.076393	0.073105	0.047146	0.052065	0.061736	0.054324	0.051762	0.026081	0.021459	0.016684	0.025294	0.032049	0.047187	0.058193	0.057613	0.072151	0.08629	0.085173	0.079019	0.066627	0.055608	0.047026	0.037702	0.027712	0.022916	0.020861	0.0083281	0.0033986	0.01267	-0.00014078	-0.0028865	0.0066405	0.0037285	0.014152	0.02411	0.028814	0.040582	0.057098	0.064963	0.080738
0.021458	0.009888	0.11896	0.15691	0.11587	0.11164	0.098732	0.098264	0.083552	0.07393	0.05603	0.042344	0.036937	0.039963	0.052659	0.059553	0.070281	0.067129	0.084545	0.075971	0.075537	0.073733	0.072899	0.049605	0.04099	0.024717	0.019044	0.0068971	0.016586	0.012141	0.0064698	0.0081129	0.015081	-0.00012741	0.011881	0.011307	0.015461	0.031981	0.039903	0.050308	0.058452	0.078641	0.082826	0.067922	0.034616	0.016197	0.01961	0.025357	0.030779	0.022099
0.0079294	0.027387	0.098891	0.10002	0.13457	0.1442	0.13836	0.10555	0.089623	0.075148	0.047807	0.047761	0.040123	0.044329	0.049898	0.060577	0.096343	0.10906	0.12002	0.1235	0.1386	0.14427	0.14986	0.10878	0.10149	0.08277	0.074859	0.077853	0.083266	0.078481	0.087669	0.093183	0.092859	0.086277	0.074019	0.053404	0.052319	0.034532	0.022543	0.01137	-0.00011198	-0.0016564	-0.0016024	0.001902	0.0049758	0.0045062	0.012575	0.028254	0.048961	0.061753
0	0.005605	0.020232	0.075415	0.088481	0.11006	0.12977	0.14168	0.13316	0.12631	0.12355	0.11223	0.097228	0.08606	0.072504	0.061482	0.04186	0.032342	0.019473	0.017976	0.010404	0.0068787	0.0059333	0.0030843	0.010063	0.0071524	0.026957	0.032828	0.053977	0.070806	0.076942	0.093882	0.095478	0.093157	0.087266	0.070099	0.055154	0.042721	0.023821	0.02066	0.024958	0.024402	0.027289	0.033145	0.065149	0.08859	0.088343	0.10606	0.087421	0.07975
0.032416	0.031348	0.095119	0.13843	0.11088	0.12917	0.10133	0.082043	0.071743	0.051418	0.14377	0.1357	0.12804	0.11443	0.10026	0.086679	0.068774	0.056507	0.051299	0.040987	0.032991	0.039178	0.047161	0.062781	0.079027	0.098838	0.13608	0.1239	0.14703	0.15359	0.15384	0.13564	0.11481	0.11492	0.10774	0.085151	0.076466	0.06419	0.053012	0.053185	0.041	0.04237	0.045341	0.073392	0.11194	0.13306	0.1296	0.13488	0.13187	0.13384
0.0078036	0.020463	0.075949	0.074581	0.066046	0.086265	0.079816	0.07453	0.074776	0.083694	0.066936	0.053226	0.076934	0.071354	0.072685	0.0738	0.074352	0.060265	0.054785	0.06409	0.056732	0.061197	0.060205	0.075794	0.056189	0.05443	0.056534	0.039646	0.05248	0.023492	0.0166	0.01873	0.021419	0.035555	0.053684	0.055713	0.069817	0.061452	0.068241	0.063768	0.055486	0.072585	0.071514	0.069993	0.057231	0.056134	0.051066	0.036966	0.02378	0.016927
0.019061	0.028145	0.15672	0.15608	0.15109	0.12616	0.11816	0.11378	0.093635	0.054628	0.0207	0.011933	0.017558	0.056847	0.091731	0.10306	0.12137	0.1048	0.098579	0.10052	0.086569	0.091209	0.077399	0.070086	0.049793	0.046884	0.053853	0.062752	0.067099	0.059663	0.057966	0.052795	0.044898	0.040935	0.032258	0.045948	0.029314	0.027688	0.026417	0.024168	0.015712	0.0090786	0.0089745	0.010326	0.022468	0.027636	0.02608	0.028468	0.036315	0.0538
0.014509	0.023238	0.23678	0.28536	0.25826	0.24598	0.20698	0.16713	0.15189	0.10564	0.078754	0.055623	0.055272	0.065114	0.093986	0.13377	0.158	0.16863	0.15806	0.17411	0.16615	0.17869	0.14796	0.1486	0.17136	0.16714	0.16186	0.17282	0.15806	0.16382	0.12891	0.13053	0.14085	0.15084	0.14052	0.108	0.092211	0.096809	0.096383	0.070886	0.065964	0.056762	0.07129	0.080004	0.074119	0.093775	0.11547	0.10322	0.078658	0.11802
0.012591	0.011702	0.11822	0.12064	0.083901	0.08332	0.067704	0.038177	0.022038	0.019983	0.0091171	0.0063428	0.015504	0.041746	0.10199	0.12301	0.15285	0.122	0.11807	0.082578	0.070331	0.045357	0.020368	0.00010562	0.005757	-0.0047181	0.0047603	-0.0010001	0.020075	0.015614	0.04286	0.072258	0.11393	0.1221	0.10059	0.11566	0.099161	0.06878	0.052244	0.026551	0.017464	-0.0032069	0.010249	-0.0028112	0	-0.0027612	0.0069534	0.034558	0.066701	0.11684
0.0013446	0	0.049738	0.11611	0.14107	0.11428	0.10971	0.10568	0.076042	0.082719	0.050246	0.047175	0.054167	0.057038	0.070514	0.08375	0.08292	0.094055	0.082836	0.076671	0.059312	0.049645	0.018461	0.018026	0.010095	-0.0036565	-0.0021162	0.00047137	0.010027	0.010564	0.019844	0.041523	0.044988	0.06599	0.075508	0.074307	0.067279	0.065664	0.072292	0.077679	0.09509	0.08981	0.077436	0.067284	0.07076	0.051144	0.040625	0.036936	0.044124	0.054621
0.0054135	0.045877	0.061855	0.095802	0.11791	0.13413	0.097442	0.12442	0.10532	0.11467	0.10257	0.080877	0.055897	0.034227	0.021609	0.0021596	0.01415	0.024972	0.026216	0.040236	0.06157	0.077688	0.086671	0.11688	0.11051	0.11792	0.11226	0.1022	0.11416	0.106	0.088226	0.081811	0.0738	0.070903	0.069663	0.0785	0.070185	0.074106	0.066894	0.068227	0.07274	0.071293	0.062252	0.061339	0.061905	0.057644	0.08314	0.078969	0.091958	0.09051
0.016554	0.070457	0.075637	0.059814	0.062442	0.056998	0.046257	0.04588	0.042264	0.039252	0.034878	0.024042	0.028113	0.023747	0.014121	0.019035	0.045799	0.044954	0.083835	0.06107	0.05404	0.050222	0.077294	0.10588	0.059726	0.064641	0.043499	0.048126	0.041576	0.047278	0.080268	0.052121	0.052022	0.053624	0.046153	0.047296	0.067275	0.03629	0.049033	0.041984	0.037726	0.029148	0.032642	0.035414	0.022963	0.036833	0.07254	0.047101	0.053847	0.047862
0.038086	0.047325	0.13934	0.19872	0.18042	0.15597	0.077872	0.088356	0.098846	0.062944	0.057086	0.031696	0.029636	0.011547	0.013027	0.046008	0.067706	0.099042	0.12663	0.13266	0.15288	0.15033	0.10974	0.13563	0.12677	0.097007	0.1138	0.071247	0.082187	0.072503	0.060932	0.04765	0.035439	0.029363	0.043293	0.045203	0.027906	0.039518	0.041647	0.049054	0.048703	0.042129	0.030674	0.027	0.025275	0.033259	0.022334	0.01929	0.021727	0.0073554
0.012024	0.0020557	0.076685	0.094421	0.083455	0.046387	0.013125	0.0068998	0.0056419	0.0021147	-0.0019903	-0.0017619	-0.0029888	0.0003356	-0.0050591	0.0016898	0.012794	0.028617	0.047526	0.061013	0.071205	0.05678	0.038743	0.021857	0.011471	0.0077614	0.0055426	0.0070013	0.0092162	0.0098076	0.018313	0.017227	0.019173	0.025886	0.040583	0.045474	0.041949	0.047711	0.042595	0.036649	0.026962	0.02501	0.032298	0.037054	0.031808	0.0319	0.029592	0.032632	0.023517	0.021431
0.0073117	0.0094373	0.0060745	0.014211	0.020249	0.027396	0.031332	0.041178	0.039413	0.045902	0.049635	0.042136	0.034479	0.016248	0.0049447	0.0050784	0.0034466	0.0065571	0.011165	0.0021742	0.016904	0.021718	0.036622	0.038503	0.040327	0.054006	0.069828	0.076301	0.065803	0.054621	0.037255	0.013504	0.0069181	0.0061044	0	-0.0031839	0.00045771	0.0037952	-0.0038279	-0.00080104	0.0058604	0.019345	0.030939	0.05108	0.060266	0.056407	0.047611	0.05632	0.049488	0.037937
0.17549	0.1033	0	0.034457	0.11256	0.097354	0.026264	0.024973	0.1614	0.1501	0.14377	0.13368	0.11428	0.1174	0.10731	0.11766	0.1111	0.13005	0.15266	0.16075	0.18334	0.17404	0.17653	0.16715	0.14946	0.15325	0.15432	0.13906	0.13569	0.12727	0.11749	0.085698	0.1007	0.10682	0.11295	0.12133	0.11651	0.11759	0.1143	0.12793	0.12875	0.13673	0.11364	0.12205	0.13618	0.13819	0.14853	0.14094	0.12279	0.12
		0.019929	0.047264	0.045124	0.061916	0.058052	0.055036	0.057151	0.054461	0.024488	0.026933	0.02932	0.027287	0.041465	0.07661	0.086898	0.11623	0.10863	0.12436	0.1264	0.13348	0.14805	0.15493	0.13161	0.16813	0.15743	0.15894	0.15187	0.14461	0.11905	0.13112	0.12488	0.13453	0.12611	0.11451	0.098501	0.095337	0.091573	0.084063	0.08852	0.063017	0.04731	0.042153	0.066431	0.099552	0.09937	0.092807	0.091876	0.07547
		0.08586	0.086757	0.089372	0.057834	0.063324	0.080439	0.10073	0.093234	0.16564	0.14612	0.16755	0.14917	0.14767	0.12769	0.10523	0.089495	0.086688	0.081667	0.083496	0.081247	0.082884	0.10295	0.099628	0.10677	0.10149	0.098065	0.094972	0.090829	0.084171	0.071304	0.059721	0.066976	0.070644	0.070474	0.072575	0.076185	0.084677	0.074809	0.067349	0.072693	0.10245	0.064161	0.031773	0.044649	0.047018	0.060574	0.091995	0.09054
		0.058123	0.060892	0.048441	0.050595	0.07239	0.11634	0.14684	0.12412	0.087259	0.077318	0.11929	-0.0081352	0.010424	0.041911	0.062905	0.083189	0.079898	0.073386	0.069256	0.058243	0.052627	0.042555	0.040366	0.034704	0.048047	0.044276	0.046143	0.044221	0.043182	0.045704	0.044266	0.046746	0.050925	0.065432	0.069628	0.072629	0.062358	0.066015	0.084232	0.05145	0.018132	0.031428	0.044601	0.012617	0.023109	0.022496	0.021096	0.033013
0.013498	0.0034529	0.061794	0.091048	0.10347	0.10173	0.098128	0.072016	0.048415	0.029119	0.0172	0.016764	0.015808	0.013897	0.015792	0.018911	0.010906	0.015718	0.012458	0.02077	0.013713	0.035533	0.058742	0.076301	0.091581	0.095486	0.095814	0.088239	0.076899	0.083096	0.079952	0.084917	0.080172	0.08813	0.081385	0.07625	0.07101	0.073057	0.081037	0.080035	0.082838	0.086037	0.10604	0.1085	0.10716	0.10029	0.085109	0.074876	0.056011	0.042403
0.002592	0	0.040072	0.078853	0.10619	0.11699	0.12998	0.14206	0.12652	0.10849	0.10088	0.087686	0.073565	0.044428	0.022633	0.008687	0.0049613	0.0044692	4.4394e-05	0.0047818	0.00086651	0.003691	0.0017971	0.0058043	0.018012	0.03261	0.057518	0.082208	0.10907	0.12401	0.12633	0.1327	0.15191	0.14638	0.1394	0.12972	0.11468	0.11099	0.089792	0.079376	0.069119	0.057315	0.033808	0.022686	0.01355	0.011391	0.016084	0.016392	0.0073269	0.0061828
0.0002692	0.016001	0.17859	0.17902	0.16539	0.12767	0.11501	0.076736	0.057628	0.046558	0.0327	0.026622	0.062242	0.12222	0.14422	0.16942	0.17748	0.15932	0.14004	0.12435	0.11199	0.10463	0.08737	0.088889	0.07358	0.066927	0.054933	0.056129	0.046623	0.041031	0.031659	0.024207	0.024377	0.021465	0.017274	0.0043218	0.01484	0.029748	0.04689	0.053577	0.064604	0.064129	0.05598	0.059457	0.060227	0.045088	0.030761	0.032192	0.028136	0.024217
0	0.0058111	0.061159	0.11458	0.13935	0.13784	0.1192	0.1161	0.11119	0.086929	0.088634	0.090565	0.086093	0.079823	0.089355	0.068666	0.066672	0.064822	0.064982	0.065596	0.077116	0.098167	0.10033	0.11126	0.12337	0.13742	0.15317	0.15961	0.14075	0.13165	0.12078	0.11355	0.11805	0.10573	0.089331	0.077746	0.074107	0.059247	0.057037	0.047834	0.043494	0.037009	0.04318	0.040484	0.035168	0.035338	0.047561	0.048532	0.056926	0.058063
0.045909	0.046517	0.10547	0.098879	0.11136	0.087442	0.087032	0.068144	0.048899	0.03279	0.022976	0.022726	0.013424	0.010627	0.010143	0.0082992	0.015415	0.027782	0.046801	0.067549	0.083855	0.077822	0.076356	0.076848	0.067347	0.062298	0.049501	0.043375	0.031992	0.029892	0.026693	0.018779	0.013997	0.016895	0.0084867	0.01268	0.017625	0.054455	0.076148	0.10637	0.10162	0.090762	0.088579	0.079306	0.047675	0.036637	0.012749	0.0041572	0.0039357	0.0058473
0	0.030721	0.10074	0.080387	0.067272	0.049612	0.050086	0.04906	0.040358	0.039884	0.045678	0.046173	0.059396	0.062827	0.057178	0.047538	0.039795	0.037002	0.05221	0.044066	0.031799	0.036121	0.034583	0.032789	0.033686	0.046452	0.050559	0.05416	0.061173	0.067783	0.060529	0.058292	0.053342	0.053941	0.027391	0.027625	0.025674	0.025429	0.020912	0.021283	0.030904	0.0322	0.023338	0.018931	0.038042	0.030591	0.025395	0.031965	0.016131	0.019046
0.0014463	0.0085349	0.064638	0.07675	0.072444	0.077576	0.083639	0.074159	0.075996	0.076374	0.069493	0.057532	0.042774	0.037243	0.036591	0.02653	0.018919	0.016798	0.014146	0.013172	0.023291	0.038295	0.053917	0.06554	0.06978	0.076095	0.073781	0.066667	0.056021	0.03885	0.031002	0.022106	0.011499	0.0073931	0.00088493	0.0072414	0	-0.00076339	0.0038556	-0.00046734	-0.00011865	0.0014022	0.0014393	0.00099334	0.0063978	0.013639	0.018565	0.028523	0.036967	0.045355
0.0032803	0	0.050208	0.085642	0.092122	0.091689	0.095107	0.080492	0.068324	0.051623	0.034366	0.019349	0.008501	0.011518	0.018614	0.036652	0.060457	0.093645	0.11336	0.12223	0.12399	0.13559	0.12824	0.12979	0.12421	0.12052	0.11625	0.096426	0.08174	0.075028	0.061621	0.04655	0.03892	0.021549	0.016288	0.032512	0.050521	0.06474	0.079707	0.10103	0.10649	0.11758	0.1199	0.11096	0.096983	0.078291	0.069425	0.074934	0.073931	0.083317
0.0030627	0.012238	0.012784	0.0083259	0.026573	0.029713	0.042587	0.035121	0.048473	0.01868	0.017817	0.010909	0.064984	0.038059	0.07541	0.10893	0.12535	0.11759	0.10873	0.11172	0.094773	0.055724	0.039718	0.036531	0.051591	0.029446	0.034356	0.086764	0	-0.023455	0.073767	-0.012343	-0.0086856	0.037018	0.026262	0.06028	0.065247	0.051418	0.074127	0.06596	0.065944	0.050995	0.0099382	0.030951	0.017917	0.015139	0.034312	0.062064	-0.017168	0.052052
0	0.030825	0.062296	0.080156	0.087372	0.097051	0.089882	0.085707	0.084241	0.06663	0.062492	0.048668	0.043059	0.042409	0.038137	0.026504	0.026865	0.039407	0.04522	0.037257	0.04929	0.073397	0.07882	0.08921	0.096409	0.089548	0.11028	0.10033	0.11193	0.10301	0.10071	0.088787	0.079682	0.066887	0.068138	0.071546	0.063836	0.058506	0.065805	0.07205	0.097468	0.12058	0.11184	0.11984	0.10974	0.09552	0.084691	0.073629	0.092487	0.088439
0.043368	0.042821	0.18279	0.24614	0.26945	0.23335	0.19314	0.17627	0.18616	0.15363	0.11799	0.088838	0.066141	0.080191	0.077098	0.075691	0.1321	0.18823	0.22483	0.27091	0.28539	0.31715	0.31595	0.3505	0.30217	0.26835	0.25523	0.23004	0.20832	0.20636	0.094014	0.24468	0.21595	0.21918	0.17125	0.14683	0.17565	0.19294	0.20082	0.22004	0.20543	0.20857	0.19766	0.11069	0.21285	0.20663	0.19514	0.19149	0.19236	0.14743
0.010262	0.019505	0.10356	0.11164	0.088585	0.06987	0.077171	0.077164	0.066608	0.047566	0.051757	0.092349	0.098993	0.09867	0.10467	0.10072	0.09118	0.08849	0.079256	0.069965	0.066151	0.063523	0.05155	0.062809	0.067291	0.05745	0.064037	0.074457	0.07476	0.078272	0.085744	0.068568	0.065498	0.073512	0.069666	0.067819	0.061523	0.065235	0.061539	0.064891	0.062814	0.067649	0.059429	0.061483	0.062977	0.061055	0.064714	0.059311	0.070985	0.084065
0.013574	0.013438	0.048966	0.095573	0.12141	0.13302	0.15324	0.15076	0.13021	0.11967	0.10394	0.079915	0.062604	0.043423	0.03152	0.018221	0.017489	0.022183	0.034554	0.041449	0.053883	0.076267	0.079387	0.087808	0.082552	0.085892	0.094639	0.080772	0.078073	0.068977	0.054915	0.041465	0.037212	0.04123	0.038838	0.0363	0.034522	0.038957	0.049247	0.059216	0.059798	0.072851	0.083518	0.093129	0.099427	0.10374	0.10262	0.10187	0.087084	0.085289
0.0025942	0.011935	0.11719	0.11534	0.079363	0.060941	0.046917	0.028105	-0.0002064	-0.0017444	-0.0076653	3.9315e-05	0.020385	0.046594	0.076051	0.089087	0.067292	0.073565	0.064316	0.066024	0.048479	0.02913	0.017611	0.0085007	0.015883	0.02228	0.027393	0.035277	0.034706	0.035013	0.028116	0.03175	0.030963	0.036654	0.049622	0.036085	0.038612	0.038076	0.046926	0.045415	0.043785	0.055092	0.044666	0.045427	0.031334	0.026398	0.029889	0.0037964	0.0076471	0.024039
0	0.016301	0.10809	0.10957	0.092192	0.072284	0.068823	0.071037	0.072243	0.060296	0.074538	0.065143	0.073309	0.095171	0.097093	0.092308	0.09976	0.094136	0.081935	0.080474	0.057534	0.049623	0.046725	0.045347	0.048173	0.05202	0.068803	0.076515	0.080212	0.079613	0.083001	0.082623	0.084468	0.066542	0.0575	0.05827	0.063248	0.055515	0.056332	0.066241	0.065962	0.077238	0.078267	0.074911	0.076687	0.068919	0.067668	0.072276	0.078041	0.081098
0.0038634	0.0071132	0.14722	0.17657	0.18022	0.13853	0.11191	0.096132	0.10503	0.10745	0.10849	0.10832	0.095505	0.11217	0.12257	0.1189	0.12924	0.11795	0.13438	0.14352	0.14098	0.1358	0.11984	0.10793	0.097064	0.079565	0.059541	0.031977	0.02572	0.019736	0.020776	0.020326	0.031811	0.068814	0.087031	0.11298	0.13978	0.14892	0.16888	0.18075	0.18528	0.20774	0.19078	0.20234	0.18732	0.16879	0.16588	0.16629	0.14055	0.10652
0.016257	0.048347	0.14987	0.17884	0.16104	0.11823	0.10589	0.084886	0.065237	0.029999	0.023393	0.017668	0.041042	0.091231	0.1027	0.14015	0.14554	0.12988	0.11935	0.11368	0.090892	0.077885	0.085159	0.089694	0.099102	0.10823	0.11574	0.13515	0.12566	0.12995	0.11514	0.10865	0.1113	0.09722	0.11007	0.084832	0.074266	0.070261	0.048843	0.035105	0.020021	0.0039619	0.0018231	0.0036794	-0.00080097	0.020054	0.047566	0.064366	0.068644	0.081007
0	0.016331	0.057954	0.063402	0.053683	0.053028	0.051791	0.036338	0.040051	0.033213	0.037676	0.045614	0.047053	0.048122	0.03469	0.029935	0.023013	0.015821	0.0055201	0.016644	0.0024905	0.0144	0.022211	0.010257	0.010145	0.0083871	0.0035334	0.0011117	0.0084972	0.0091941	0.0070271	0.013133	0.014561	0.014384	0.0070516	0.0097967	0.021635	0.024666	0.031024	0.049341	0.043726	0.046662	0.064853	0.049699	0.043024	0.03811	0.036479	0.022174	0.018964	0.01567
0.0080863	0.016005	0.08991	0.10562	0.086061	0.091612	0.077296	0.077416	0.065015	0.050965	0.0394	0.019704	0.013914	0.0099752	0.011581	0.012555	0.0071039	0.0090115	0.025378	0.05577	0.078508	0.093252	0.10433	0.10757	0.10382	0.095489	0.066304	0.056343	0.040214	0.029494	0.016971	0.011566	0.0091851	0.0065	0.010165	0.01138	0.023817	0.057119	0.077626	0.090827	0.097377	0.097181	0.093629	0.075219	0.055168	0.037898	0.028155	0.016923	0.010841	0.00016015
0.00281	0.02285	0.073694	0.064958	0.050172	0.045289	0.040606	0.034153	0.021097	0.012179	0.0068465	0.017203	0.031117	0.048878	0.055891	0.052027	0.059953	0.047872	0.03881	0.031231	0.024232	0.018638	0.015824	0.015391	0.018544	0.025141	0.028386	0.038898	0.042802	0.050302	0.047653	0.051148	0.04016	0.032818	0.027617	0.029473	0.032722	0.026411	0.020607	0.022084	0.026129	0.035109	0.037287	0.072569	0.066399	0.059358	0.060372	0.062913	0.053192	0.042637
0.013489	0.024094	0.097556	0.10462	0.10293	0.094627	0.079811	0.067304	0.064089	0.058734	0.047698	0.041461	0.060582	0.070345	0.062356	0.060859	0.067446	0.079209	0.084985	0.096543	0.085917	0.095903	0.094957	0.054604	0.049733	0.035029	0.017945	0.0030872	-0.0014917	-0.0020667	0.0005056	0.00023006	-0.00032473	0.0071025	0.014362	0.041765	0.067525	0.086884	0.079343	0.078895	0.066778	0.049749	0.052581	0.048023	0.045344	0.045409	0.050946	0.057939	0.057011	0.066499
0.066885	0.040543	0.01691	0.009081	0.0022981	0.0011856	0.00074118	0.0018995	0.0013415	0.0046747	0.016182	0.046699	0.099967	0.1086	-0.0028639	0.0082334	0.0047131	0.011807	0.026066	0.0093181	0.0063868	0.0031941	0.0037317	0.0091619	0.0099019	0.042271	0.065246	0.076865	0.086154	0.07818	0.071286	0.06597	0.043568	0.032091	0.013452	0.011139	0.012412	0.010782	0.013994	0.011029	0.01535	0.021251	0.052723	0.085268	0.11217	0.12227	0.11935	0.096043	0.079428	0.054412
0.033413	0.036395	0.077803	0.1023	0.090859	0.067326	0.036436	0.013894	0.013814	0.0022877	0.0081181	0.0077558	0.0084907	0.0096269	-0.0025724	0.019552	0.042263	0.059707	0.080489	0.077747	0.088382	0.084178	0.059656	0.060972	0.050823	0.033186	0.03053	0.013673	0.0072169	0.0026645	-0.00078961	-0.0039371	0.005912	0.033383	0.065559	0.07845	0.093518	0.095983	0.084537	0.063851	0.049518	0.036394	0.016664	0.012031	0.014806	0.0065872	0.0062615	0.0057363	0.0068794	0.0038139
0	0.024651	0.12742	0.13192	0.091428	0.051595	0.028234	0.013221	0.0064261	0.0093571	0.0094392	0.01375	0.019848	0.047058	0.084678	0.10095	0.098251	0.075961	0.054232	0.05341	0.044222	0.02968	0.032475	0.01946	0.022764	0.017035	0.019455	0.038849	0.044707	0.05122	0.051049	0.062459	0.044021	0.036	0.032654	0.03715	0.03529	0.029935	0.031461	0.016899	0.025923	0.025616	0.026032	0.031231	0.020202	0.020254	0.032783	0.039559	0.036301	0.028038
0.015876	0.020917	0.06124	0.087781	0.10455	0.10429	0.10469	0.096324	0.087699	0.068986	0.068089	0.050853	0.05443	0.058929	0.072086	0.064451	0.068052	0.077281	0.10014	0.090108	0.077024	0.081305	0.068083	0.061249	0.068883	0.0702	0.085013	0.10509	0.10919	0.12141	0.12883	0.12706	0.12743	0.12192	0.095883	0.093497	0.088799	0.083567	0.093513	0.095192	0.09558	0.086004	0.090271	0.095224	0.089886	0.10326	0.1203	0.13187	0.14594	0.13985
0.013696	0.028835	0.10803	0.10155	0.09086	0.09107	0.090717	0.077866	0.058397	0.062896	0.076266	0.060457	0.074412	0.072509	0.065124	0.054374	0.044424	0.050514	0.056375	0.061405	0.069129	0.06202	0.051817	0.049531	0.040097	0.033201	0.027702	0.033222	0.036131	0.056146	0.061552	0.060664	0.066422	0.056499	0.032722	0.026933	0.009771	0.011031	0.0039002	0.001692	0.00045762	-0.0057101	0.0021125	0.017773	0.032492	0.066689	0.078569	0.10614	0.095034	0.076629
0.0095351	0.0063273	0.063365	0.071536	0.083303	0.073208	0.0619	0.045627	0.02939	0.014256	0.0051098	0.0088433	0.0085142	0.0074926	0.0081292	0.0098161	0.043493	0.074011	0.081722	0.071905	0.068594	0.05957	0.038151	0.018297	0.0089621	0.0062722	0.020351	0.014779	0.020988	0.04562	0.07477	0.098357	0.08644	0.082428	0.076908	0.058698	0.033362	0.020157	0.02216	0.0097287	0.020886	0.022214	0.019489	0.024557	0.016702	0.036565	0.033403	0.074195	0.079187	0.082704
0.0064513	0.0075958	0.080138	0.10952	0.11505	0.11909	0.11113	0.10319	0.080144	0.055083	0.019702	-0.0021222	-0.0036493	-0.0034261	0.0062765	0.0014335	0.002423	0.0086059	0.014166	0.033166	0.037042	0.046734	0.055707	0.085779	0.083572	0.088535	0.10969	0.12772	0.13313	0.11229	0.094304	0.067644	0.041404	0.033117	0.013361	-0.0013592	0	0.0096019	0.017033	0.020807	0.036392	0.053374	0.052976	0.045787	0.051857	0.048035	0.057754	0.067006	0.075745	0.07314
0.0041019	0.018801	0.07215	0.067815	0.048768	0.02893	0.028103	0.028443	0.013183	0.0027403	0.00062836	0.0020718	0.032878	0.057228	0.076456	0.074441	0.082108	0.070281	0.060186	0.057256	0.059834	0.057406	0.043111	0.027481	0.021894	0.019956	0.010777	0.0082874	0.0086793	0.017358	0.025706	0.040793	0.053431	0.065617	0.063449	0.047151	0.048255	0.043774	0.05044	0.057184	0.056595	0.049411	0.038993	0.047857	0.051494	0.051211	0.055241	0.050279	0.049847	0.056789
0.0040185	0.012034	0.080607	0.093125	0.090408	0.087676	0.085526	0.067276	0.051534	0.021907	0.0035441	0.0070599	0.0059038	0.0011692	0.0022521	-0.0020781	7.1016e-05	0.010793	0.032214	0.050924	0.063591	0.073257	0.080244	0.075566	0.073664	0.067925	0.055479	0.054495	0.048264	0.045068	0.048585	0.040291	0.041573	0.0364	0.035464	0.033497	0.02212	0.00966	0.0032283	0.005893	0.0088971	0.023438	0.020256	0.018208	0.010974	0.018138	0.017978	0.014456	0.013783	0.010459
0.0016758	0.020442	0.094727	0.08341	0.075367	0.075495	0.055856	0.041528	0.016156	0.0059011	0	-0.0013146	0.0034349	0.0026867	-0.0086988	-0.013021	-0.005881	0.0064992	0.019611	0.035726	0.037607	0.055178	0.057936	0.046271	0.041058	0.034853	0.025019	0.0062718	0.015987	0.0082468	0.011492	0.0065264	0.0048594	0.0029992	0.023003	0.044084	0.036955	0.049028	0.048269	0.036677	0.027009	0.010184	0.0092869	0.01146	0.0037706	0.01393	0.0092682	0.035742	0.056905	0.065168
0.044086	0.045917	0.075733	0.081307	0.073978	0.068248	0.065898	0.058144	0.042063	0.036767	0.026759	0.019628	0.039163	0.050538	0.056406	0.063049	0.055852	0.046599	0.033863	0.030002	0.032371	0.015509	0.013339	0.021631	0.028664	0.040248	0.031013	0.035559	0.038306	0.043618	0.030787	0.039826	0.042892	0.055065	0.037572	0.039071	0.036364	0.02648	0.028764	0.023243	0.024086	0.0199	0.024854	0.022178	0.014372	0.026633	0.035499	0.02953	0.03291	0.030505
0	0.0056292	0.092203	0.10978	0.13254	0.13147	0.098737	0.12062	0.10117	0.10153	0.093781	0.10032	0.099731	0.093654	0.1057	0.10579	0.11324	0.10617	0.11851	0.024063	0.037282	0.04231	0.053722	0.055497	0.074512	0.076845	0.070881	0.05379	0.02123	0.021374	0.01489	0.026814	0.01397	0.019524	0.026532	0.016965	0.027893	0.037471	0.048195	0.081942	0.079308	0.09101	0.079258	0.071401	0.070125	0.041302	0.028903	0.017333	0.02194	0.01858
0.010015	0.020664	0.086496	0.085088	0.087407	0.086419	0.056797	0.028609	0.013098	0.017519	8.0992e-05	0.012796	0.01558	0.013221	0.007465	0.064743	0.090968	0.10329	0.11783	0.082795	0.068851	0.03032	-0.0035998	-0.0030364	0.0018677	-0.00027107	0.0063341	0.0068188	0.0089116	-0.0074963	0.0078103	0.043378	0.078201	0.061614	0.084408	0.075839	0.056865	0.054324	0.018438	0.006428	-0.0056673	0.0051065	0	0.010821	-0.0048205	0.014534	0.052771	0.08051	0.11039	0.12622
0.021676	0.040664	0.1204	0.11728	0.10089	0.1007	0.092226	0.096358	0.072433	0.058223	0.0571	0.060658	0.071019	0.060941	0.065552	0.071201	0.078434	0.07768	0.068445	0.075503	0.090964	0.090627	0.090707	0.075164	0.070674	0.092853	0.082806	0.091821	0.085513	0.088798	0.11065	0.099362	0.095726	0.10296	0.089089	0.10229	0.086097	0.080051	0.055389	0.051676	0.044172	0.038875	0.035099	0.035215	0.033731	0.043288	0.036864	0.044505	0.041464	0.053032
0.015466	0.025075	0.025763	0.034944	0.039473	0.044038	0.05354	0.063007	0.062418	0.076452	0.064716	0.06866	0.054808	0.04869	0.030897	0.031714	0.038446	0.038665	0.034482	0.035155	0.040917	0.036482	0.02578	0.018992	0.031187	0.032633	0.029969	0.043776	0.035234	0.040854	0.056025	0.076192	0.091486	0.082846	0.090656	0.078375	0.065691	0.054437	0.045138	0.042012	0.029419	0.016517	0.011432	0.012494	0.0007654	0.011117	0.0040418	0.01028	0.0078049	0.010947
0	0.059586	0.13968	0.095332	0.073609	0.057603	0.072714	0.081702	0.082164	0.09151	0.12494	0.12402	0.13053	0.15303	0.12638	0.12826	0.083259	0.038213	0.022065	0.0099049	0.012223	0.057919	0.11776	0.14089	0.16971	0.13843	0.1465	0.13428	0.11215	0.094339	0.082212	0.08968	0.092073	0.085012	0.07753	0.081205	0.082668	0.064971	0.060983	0.047728	0.026159	0.020183	0.025145	0.031003	0.036063	0.024666	0.041615	0.048624	0.045646	0.035952
0.047996	0.049422	0.13263	0.13244	0.12574	0.13552	0.12217	0.10184	0.081047	0.070117	0.065864	0.070082	0.079522	0.080636	0.098403	0.11233	0.12121	0.10969	0.10874	0.097206	0.093562	0.065913	0.070221	0.054727	0.073572	0.084146	0.077648	0.085222	0.082694	0.082813	0.10165	0.10059	0.10151	0.10334	0.10552	0.10307	0.10683	0.099081	0.10634	0.10348	0.10332	0.090517	0.10008	0.087914	0.078139	0.068819	0.082384	0.087306	0.08579	0.083034
0	0.014644	0.090557	0.11961	0.10583	0.089023	0.084641	0.028817	0.03322	0.063159	0.088253	0.082923	0.077639	0.073592	0.064823	0.050395	0.050062	0.050417	0.075423	0.078538	0.087352	0.10469	0.12687	0.11367	0.1384	0.11077	0.09694	0.083147	0.086021	0.088202	0.10867	0.10154	0.11005	0.097309	0.12265	0.11352	0.11618	0.13132	0.12167	0.14584	0.12736	0.13772	0.13745	0.12959	0.13392	0.11017	0.099162	0.10131	0.10359	0.091607
0.0088435	0.038824	0.12533	0.14482	0.13407	0.14614	0.1303	0.11912	0.092104	0.0814	0.070075	0.068691	0.084194	0.096685	0.10379	0.11196	0.11485	0.12171	0.11031	0.10617	0.12035	0.11366	0.10021	0.1022	0.10822	0.14018	0.14206	0.14563	0.132	0.12708	0.10528	0.13341	0.13476	0.11507	0.098544	0.082664	0.072226	0.063878	0.069772	0.073978	0.064949	0.066571	0.062273	0.05853	0.060259	0.074156	0.082112	0.07947	0.076963	0.089402
0.0042753	0	0.01067	0.036194	0.049093	0.068115	0.069604	0.07929	0.067114	0.056916	0.059389	0.054349	0.056996	0.054325	0.058231	0.048667	0.038667	0.034555	0.030388	0.018464	0.012445	0.015888	0.016524	0.020656	0.023677	0.024641	0.018767	0.035452	0.033179	0.036934	0.045125	0.049866	0.050735	0.057033	0.069501	0.071906	0.07932	0.087824	0.083869	0.070047	0.052678	0.063349	0.065574	0.064036	0.064304	0.082982	0.094395	0.08366	0.077955	0.081639
0	0.0073448	0.058729	0.089481	0.071309	0.058453	0.047679	0.037678	0.034595	0.036754	0.052924	0.045572	0.051827	0.052675	0.050765	0.048636	0.047294	0.040436	0.03368	0.040455	0.040828	0.027038	0.026273	0.021466	0.013113	0.0066875	0.0010596	0.0026654	0.0087512	0.010625	0.016504	0.021002	0.028547	0.034548	0.035137	0.034094	0.027329	0.028579	0.012738	0.012664	0.023178	0.030482	0.02963	0.037219	0.036176	0.024294	0.023419	0.023811	0.030252	0.044616
0.027207	0.03401	0.08416	0.11782	0.13698	0.09731	0.062458	0.042942	0.017615	0.0060218	-0.0056969	0.00097326	0.0065295	0.0084626	0.016235	0.083448	0.12954	0.12483	0.13385	0.11702	0.088633	0.099778	0.098363	0.098685	0.12091	0.10465	0.1257	0.16577	0.13324	0.097668	0.092585	0.094608	0.1074	0.086684	0.068062	0.042335	0.031893	0.051038	0.03906	0.029289	0.015708	0.0084664	0.014663	-0.0051444	-6.2123e-05	-0.00053024	-0.00261	0.02394	0.024337	0.039929
0.0041142	0.02913	0.071522	0.067134	0.053456	0.054333	0.051305	0.044225	0.036809	0.022095	0.015297	0.014773	0.039398	0.044939	0.048966	0.046118	0.042533	0.038149	0.030431	0.018019	0.014254	0.017012	0.025301	0.033333	0.032017	0.035136	0.034907	0.043134	0.04286	0.043436	0.035547	0.036877	0.044778	0.032198	0.027014	0.029735	0.018767	0.0099657	4.7155e-05	-0.0013138	0.0056375	-0.0051775	-0.00024756	0.012282	0.016426	0.04011	0.056401	0.059589	0.060476	0.050273
0.02991	0.023557	0.037793	0.045166	0.058763	0.06934	0.072714	0.067514	0.055687	0.04707	0.039722	0.035387	0.039622	0.049949	0.04356	0.040485	0.039049	0.044919	0.051695	0.050888	0.048226	0.039555	0.026085	0.022354	0.026623	0.025053	0.018759	0.028259	0.035957	0.054451	0.058107	0.07198	0.060453	0.058784	0.067295	0.072	0.068937	0.058902	0.054525	0.052086	0.048164	0.046906	0.046583	0.04387	0.036769	0.03357	0.022589	0.028941	0.040546	0.032598
0.025576	0.065575	0.12426	0.10075	0.092586	0.078635	0.063019	0.055431	0.039801	0.034783	0.018108	0.015984	0.013047	0.012399	0.031453	0.052223	0.061388	0.068424	0.058709	0.050435	0.033467	0.02428	0.0075324	-0.0038647	-0.00072292	0.0018082	0.0051478	0.0077569	-0.0014858	0.011066	0.039282	0.052199	0.054966	0.04669	0.045773	0.031381	0.019072	0.0012049	6.6836e-05	-1.6461e-05	0	0.002242	-0.00067703	0.013805	0.027091	0.046014	0.058404	0.060171	0.053548	0.044684
1.7905e-05	0.00018934	0.046371	0.10009	0.12756	0.12603	0.11995	0.13046	0.14223	0.14346	0.11776	0.10303	0.072892	0.052279	0.043207	0.046121	0.03837	0.037746	0.039723	0.028458	0.029082	0.036992	0.049191	0.061024	0.10172	0.11666	0.12247	0.13167	0.11912	0.12859	0.10871	0.095074	0.097125	0.070666	0.032156	0.013951	-0.003177	0.0025728	-0.0027	0.0057572	-9.4002e-05	-0.0004735	0.0069726	0.014788	0.058691	0.075779	0.099671	0.12507	0.14307	0.15075
0	0.0062717	0.025164	0.056482	0.069248	0.07794	0.083574	0.07529	0.062727	0.051867	0.031128	0.015406	0.010574	-0.0010466	0.0040672	0.0079027	0.015045	0.019121	0.051706	0.074689	0.095087	0.092561	0.10786	0.097839	0.10027	0.085914	0.044248	0.03838	0.024675	0.018852	0.0071222	0.0051665	0.0062959	0.025852	0.052956	0.082723	0.10516	0.10713	0.1038	0.093105	0.078777	0.068511	0.050206	0.044219	0.03085	0.014147	0.0051601	0.0015721	0.00019399	0.012254
0.04801	0.060652	0.088931	0.075468	0.064018	0.054066	0.048058	0.035648	0.025639	0.023691	0.032501	0.020493	0.023929	0.022089	0.034791	0.06661	0.056054	0.05972	0.050275	0.052296	0.052763	0.042445	0.039442	0.014423	0.002745	-0.0021542	0.0064571	0.010376	0.020966	0.031636	0.050068	0.048635	0.050503	0.041031	0.040374	0.039997	0.035385	0.032782	0.035791	0.047742	0.039413	0.036391	0.029964	0.030256	0.036442	0.040857	0.051747	0.065641	0.062422	0.055434
0	0.018533	0.082222	0.085429	0.070019	0.048792	0.054241	0.035906	0.030502	0.026111	0.028303	0.026274	0.056441	0.094679	0.083068	0.09682	0.078661	0.080661	0.060726	0.042743	0.03171	0.020969	0.023319	0.018097	0.015463	0.0051303	0.0043752	0.0063323	0.0093232	0.030117	0.047743	0.057046	0.064181	0.079712	0.064586	0.061894	0.038943	0.024912	0.017677	0.012274	0.0054576	0.011995	0.012878	0.0082519	0.012492	0.03892	0.069476	0.069294	0.078561	0.057923
0	0.0040836	0.076268	0.063695	0.055367	0.05529	0.059306	0.056456	0.060108	0.074652	0.08062	0.0806	0.082276	0.09696	0.085187	0.066799	0.054951	0.040067	0.03867	0.019604	0.015262	0.0064537	0.012513	0.021847	0.020627	0.030657	0.049465	0.031695	0.031107	0.052497	0.038577	0.036856	0.037201	0.028446	0.029273	0.026658	0.016694	0.012369	0.013513	0.025779	0.038957	0.033452	0.049949	0.075629	0.075935	0.081131	0.0794	0.074361	0.06669	0.079129
0.02133	0.027798	0.045594	0.055486	0.06704	0.072715	0.072865	0.076204	0.071081	0.058817	0.042796	0.028416	0.024342	0.013763	0.012886	0.015054	0.017989	0.0074231	0.0085701	0.0020425	0.0081165	0.014016	0.019418	0.026004	0.02875	0.03617	0.03941	0.037235	0.033312	0.03069	0.029891	0.026466	0.024324	0.022526	0.015898	0.016165	0.01827	0.017911	0.019882	0.01935	0.024907	0.032865	0.039641	0.04268	0.043059	0.051305	0.046815	0.045594	0.045913	0.034495
0.014268	0.011922	0.039229	0.063641	0.090338	0.11837	0.094567	0.10398	0.10368	0.094194	0.083483	0.074871	0.068283	0.049145	0.041318	0.035177	0.024152	0.012837	0.0040238	-1.3442e-05	0.0052143	0.0051025	0.0058205	0.015841	0.032247	0.050717	0.057829	0.073051	0.073273	0.092843	0.10019	0.093827	0.092365	0.088333	0.088775	0.077728	0.074005	0.072477	0.065461	0.067791	0.075896	0.086933	0.093102	0.097396	0.092525	0.097131	0.094616	0.099185	0.090719	0.098339
4.1615e-05	0.040976	0.09775	0.092719	0.059953	0.049988	0.029218	0.019928	0.0043825	-0.0023083	-0.0082043	0.004305	0.026751	0.06539	0.077628	0.064035	0.062041	0.064437	0.052823	0.039788	0.033217	0.023261	0.01643	0.0073776	-0.0037871	0	-0.0071928	0.0043369	0.022799	0.02895	0.034267	0.036726	0.034636	0.025139	0.018796	0.013658	0.00043352	-0.0073686	0.000285	0.01007	0.016446	0.01486	0.019123	0.015796	0.024649	0.024895	0.014708	0.017459	0.019466	0.022457
0.0020016	0	0.028266	0.044225	0.074198	0.080009	0.083809	0.089094	0.07365	0.061711	0.048806	0.041453	0.032665	0.020266	0.010829	0.0063647	0.0030916	0.0069732	0.0052888	0.0073765	0.012828	0.018244	0.044056	0.055917	0.062404	0.068901	0.076061	0.070755	0.071473	0.070365	0.062164	0.063346	0.06553	0.071527	0.088053	0.090145	0.092251	0.090913	0.089698	0.093348	0.095144	0.10709	0.11643	0.11344	0.12298	0.16378	0.13639	0.16797	0.13612	0.14776
0.058327	0.086964	0.065416	0.055941	0.063865	0.066882	0.079431	0.10245	0.09845	0.086456	0.09082	0.072678	0.06739	0.047864	0.043503	0.030227	0.022934	0.015034	0.011667	0.011302	0.017054	0.011674	0.044375	0.061152	0.060263	0.071528	0.085528	0.069548	0.056784	0.060716	0.04066	0.034612	0.028852	0.02546	0.031275	0.036131	0.047328	0.065003	0.069601	0.079244	0.074776	0.08845	0.085083	0.058775	0.038843	0.028014	0.03773	0.031368	0.02632	0.038835
0.0025888	0	0.069188	0.08873	0.11353	0.148	0.10738	0.057867	0.054724	0.021265	0.010573	0.010115	-8.7813e-05	-0.00090032	0.015183	0.027262	0.050788	0.065834	0.075663	0.069268	0.079026	0.063885	0.060232	0.061905	0.046558	0.045259	0.091699	0.073805	0.03611	0.037488	0.055479	0.049397	0.035276	0.039243	0.038111	0.036686	0.027353	0.022749	0.02844	0.030057	0.033678	0.033864	0.048363	0.025342	0.026161	0.02385	0.021693	0.019192	0.045803	0.049689
0.061769	0.06038	0.071123	0.11026	0.1053	0.11597	0.15321	0.14328	0.14289	0.14327	0.15065	0.12636	0.11385	0.13732	0.1174	0.1065	0.096778	0.10261	0.091018	0.098455	0.089184	0.0917	0.076182	0.086461	0.089283	0.093732	0.093246	0.10314	0.097577	0.10228	0.10629	0.11423	0.11181	0.098103	0.11215	0.10775	0.097409	0.10724	0.11371	0.10145	0.097332	0.11602	0.12194	0.11627	0.10992	0.11214	0.10237	0.10355	0.10785	0.12421
0	0.021134	0.096486	0.094183	0.025099	-0.009966	-0.0081776	-0.014325	0.060428	0.050967	0.056213	0.066834	0.011001	0.036166	0.1026	0.12744	0.10982	0.019706	0.02319	0.027559	0.077426	0.036973	0.044438	0.021837	0.012345	0.023617	0.019505	0.018355	0.033489	0.066601	0.093729	0.096745	0.077248	0.061955	0.040241	0.023665	0.011151	0.01025	0.012955	0.014648	0.011947	0.0492	0.051836	0.061339	0.061043	0.062252	0.047097	0.043059	0.059258	0.030979
0.010581	0.014287	0.051168	0.067978	0.082313	0.073091	0.060097	0.039866	0.028699	0.023965	0.027823	0.039077	0.047484	0.053881	0.067874	0.062233	0.054478	0.041155	0.036087	0.028996	0.024959	0.025593	0.036956	0.056023	0.060223	0.064271	0.072966	0.064361	0.062977	0.043528	0.023615	0.015361	0.003677	0.013257	0.010896	0.0007519	-0.0018686	0.0028265	-0.00051962	-0.0012433	-0.0017084	9.8974e-05	0.006916	0.024636	0.040186	0.040347	0.044506	0.045875	0.031437	0.013102
0.0048056	0.0011214	0.049975	0.064444	0.070944	0.058625	0.063465	0.070498	0.057363	0.03918	0.04391	0.047886	0.044322	0.062486	0.059584	0.047537	0.046214	0.04802	0.044146	0.042402	0.063333	0.061101	0.051754	0.060775	0.062256	0.068727	0.03791	0.016067	0.0051854	0.0014974	-0.0051607	-0.010057	-0.0039406	0.0077134	0.023779	0.044087	0.047042	0.052299	0.061057	0.063602	0.031722	0.026968	0.025939	0.018226	0.013709	0.0051145	-0.0029204	0.0013192	0.0024484	0.0026873
0.031429	0.020744	0.036526	0.065503	0.066612	0.063343	0.084404	0.085246	0.08635	0.076226	0.05993	0.064063	0.042778	0.046124	0.031667	0.046829	0.03901	0.04419	0.042184	0.04609	0.045565	0.057465	0.057208	0.059367	0.049096	0.055922	0.064615	0.052785	0.048313	0.037166	0.039773	0.048313	0.050682	0.039877	0.037536	0.045058	0.064431	0.052574	0.075428	0.052505	0.065065	0.067026	0.064779	0.066599	0.046788	0.05094	0.0444	0.032772	0.031293	0.039086
0.026709	0.02067	0.023648	0.020449	0.013026	0.0022427	0.015809	0.0023048	-0.001938	0.00049097	0.0037148	0.016097	0.014116	0.010197	0.021336	0.030496	0.02518	0.021878	0.022727	0.027576	0.020556	0.016187	0.019117	0.010555	0.012075	0.020481	-0.0029659	0.0084489	0.023663	0.042228	0.056221	0.058077	0.06986	0.063826	0.061741	0.061754	0.041521	0.019051	0.0030392	0.006095	-0.004324	0.0037574	0.0047851	0.0036335	0.019771	0.037949	0.048013	0.043622	0.04035	0.051161
0.0056103	0.013794	0.094174	0.10442	0.10105	0.085331	0.083869	0.083004	0.060994	0.039575	0.048965	0.050993	0.053288	0.06947	0.10249	0.0853	0.10636	0.084272	0.071305	0.084487	0.082867	0.092421	0.092052	0.097194	0.082887	0.079247	0.070174	0.057644	0.055847	0.046232	0.065231	0.070421	0.06577	0.078115	0.079474	0.090667	0.094988	0.082859	0.075781	0.063397	0.037571	0.019453	0.0051434	-0.0023999	-0.0075328	-0.0059336	-0.0056611	0.0081852	0.023331	0.043324
0.016969	0.026585	0.083498	0.099651	0.10204	0.096877	0.078401	0.061575	0.048379	0.037456	0.042825	0.030213	0.029645	0.032986	0.041524	0.043518	0.043897	0.043878	0.033333	0.0533	0.053489	0.051277	0.057541	0.071192	0.051747	0.049112	0.036336	0.024157	0.016155	0.010418	0.012227	0.012603	0.022057	0.026152	0.036361	0.037957	0.057675	0.053786	0.057982	0.052719	0.047196	0.049588	0.057535	0.052883	0.044123	0.048482	0.039807	0.048225	0.044269	0.04565
0.018533	0.030149	0.071333	0.061468	0.061132	0.05713	0.069407	0.064115	0.048585	0.02367	0.018234	0.018639	0.025897	0.033194	0.061165	0.076292	0.070027	0.069882	0.085777	0.076554	0.08346	0.070244	0.064782	0.043	0.030281	0.024251	0.020853	0.0053405	0.0065956	0.0060187	0.0080045	0.012692	0.02373	0.040098	0.052526	0.060436	0.057308	0.055718	0.04829	0.04345	0.027015	0.027129	0.020178	0.0023411	0.0080051	0.024004	0.02586	0.034182	0.031818	0.048908
0.029093	0.025282	0.062158	0.06671	0.050787	0.055344	0.044576	0.033675	0.015877	0.016718	0.023119	0.022261	0.024535	0.02106	0.01738	0.017858	0.026721	0.037891	0.039685	0.061413	0.063267	0.056637	0.043904	0.028882	0.021851	0.014392	0.020215	0.025093	0.032151	0.025041	0.019716	0.029948	0.0349	0.043568	0.059653	0.060188	0.055949	0.054204	0.053514	0.047958	0.035439	0.03438	0.02968	0.020669	0.018808	0.018798	0.015606	0.017396	0.031267	0.04484
0.0011278	0.0026879	0.046801	0.096651	0.11256	0.10789	0.08913	0.06607	0.038118	0.015181	0.0049187	-0.0017037	1.044e-05	0.0031873	0.0097827	0.0082326	0.02762	0.050544	0.048559	0.050275	0.05208	0.044875	0.050604	0.043113	0.042919	0.053768	0.060377	0.056101	0.044578	0.043574	0.051021	0.04171	0.037035	0.033452	0.039556	0.051544	0.04805	0.042339	0.034441	0.030987	0.037051	0.035759	0.039784	0.044681	0.049555	0.05922	0.067133	0.060751	0.052605	0.04415
0.021723	0.019132	0.077105	0.094418	0.11645	0.092238	0.093448	0.090108	0.076136	0.062506	0.04551	0.045959	0.050934	0.044573	0.036079	0.043649	0.029073	0.026154	0.02642	0.012952	0.032327	0.021561	0.017729	0.012024	0.026611	0.037063	0.01618	0.081303	0.067313	0.061922	0.0589	0.053858	0.05003	0.055176	0.075809	0.068462	0.060456	0.047711	0.039765	0.037015	0.032007	0.043354	0.046912	0.035796	0.037738	0.049702	0.049	0.029159	0.05842	0.065644
0.032417	0.074811	0.055698	0.051756	0.046147	0.036942	0.03762	0.039212	0.044043	0.045943	0.049564	0.04482	0.034666	0.034706	0.017484	0.015449	0.011351	0.0093804	0.011561	0.010894	0.011459	0.020661	0.0064712	0.0067954	0.0012236	0.0081367	0.013187	0.0087231	0.022257	0.021203	0.016663	0.019602	0.020134	0.029024	0.022528	0.028323	0.02879	0.02036	0.019138	0.01974	0.010456	0.018672	0.018584	0.01001	0.0077954	0.0058599	0.0028702	0.00787	0.011898	0.013304
0.0062376	0.013459	0.064035	0.063599	0.053668	0.026509	0.017776	-0.0078394	0.0042911	0.0029209	0.013126	0.021233	0.036344	0.060952	0.064516	0.064543	0.073151	0.038777	0.041481	0.022537	0.0060505	0.0019198	0	-0.0014145	0.003294	0.0042309	-0.00078993	0.0011914	0.018383	0.024729	0.033373	0.044919	0.050775	0.037034	0.022463	0.010933	0.0092197	0.0052838	0.0016792	0.021521	0.026033	0.02454	0.031483	0.029059	0.036675	0.034827	0.038024	0.037166	0.046649	0.046529
0.0082545	0.020347	0.06341	0.062203	0.049566	0.03368	0.024944	0.015561	0.010393	0.011545	0.020301	0.0032607	0.02092	0.020201	0.028028	0.014185	0.020794	0.01753	0.013787	0.0083896	0.011041	0.022635	0.019691	0.027775	0.032282	0.031885	0.028776	0.034869	0.022857	0.02042	0.024192	0.015317	0.013589	2.5969e-05	0.0062754	0.006857	0.022944	0.019553	0.029562	0.02339	0.031967	0.033461	0.023516	0.020797	0.01195	0.0084503	-0.0012326	0.0059039	0.0088519	0.0083603
0.018546	0.032978	0.12844	0.15327	0.10655	0.094062	0.048303	0.024888	0.025039	0.016143	0.0096266	0.011349	0.015367	0.019862	0.030685	0.050898	0.072595	0.11347	0.12146	0.13593	0.13053	0.14315	0.10888	0.062226	0.037711	0.015015	0.018141	0.019444	0.017025	0.019321	0.011266	0.0084186	0.015294	0.020313	0.0156	0.028203	0.055802	0.098079	0.10016	0.13074	0.11364	0.088255	0.049433	0.029234	0.0023467	0.0041624	0.00013802	0.10976	0.11977	0.10588
0.039538	0.054302	0.07032	0.067147	0.055489	0.03005	0.03864	0.031922	0.043295	0.032218	0.040102	0.054337	0.041151	0.04976	0.056019	0.045855	0.041914	0.060838	0.062617	0.063718	0.035022	0.037997	0.032636	0.02849	0.028806	0.04833	0.038961	0.03511	0.04417	0.046536	0.032222	0.04919	0.038796	0.072828	0.043399	0.053617	0.062155	0.035638	0.037153	0.035275	0.046049	0.047173	0.048024	0.045742	0.040788	0.047896	0.043264	0.043478	0.026227	0.035995
0.0089944	0	0.029998	0.032908	0.079136	0.096255	0.11895	0.127	0.14187	0.12979	0.12139	0.12003	0.089883	0.11953	0.097276	0.10399	0.13355	0.1333	0.12199	0.135	0.14152	0.1664	0.12294	0.14695	0.10666	0.12374	0.12141	0.12015	0.12795	0.088521	0.085308	0.065117	0.062984	0.051893	0.051434	0.060867	0.081041	0.10606	0.13241	0.13436	0.14359	0.12486	0.14195	0.15109	0.1525	0.13526	0.11772	0.11727	0.14637	0.14715
0	0.020197	0.088729	0.098928	0.096748	0.069031	0.077787	0.081421	0.077525	0.064518	0.055938	0.074013	0.069389	0.064227	0.064689	0.06701	0.064468	0.052658	0.04593	0.057766	0.044249	0.042787	0.045516	0.063042	0.06113	0.056725	0.051488	0.0538	0.046802	0.057093	0.060138	0.054246	0.047737	0.050115	0.045498	0.036001	0.03579	0.040077	0.030375	0.029307	0.034662	0.039646	0.040642	0.044818	0.046677	0.039266	0.026501	0.019425	0.01263	0.0075457
0	0.034807	0.080526	0.10234	0.068511	0.034553	0.018406	0.010508	-0.00015882	0.00034022	0.0035618	0.004049	0.012184	0.033236	0.071586	0.09702	0.087466	0.072677	0.062958	0.047677	0.031426	0.022478	0.027648	0.02351	0.023133	0.027614	0.033305	0.040945	0.034365	0.054794	0.071225	0.068425	0.063694	0.080795	0.050032	0.052237	0.077752	0.060575	0.052694	0.030373	0.025576	0.041682	0.029102	0.030481	0.047581	0.032356	0.047977	0.042704	0.060097	0.079027
0.0055572	0.046828	0.076471	0.047866	0.037217	0.023779	0.026772	0.018172	0.021977	0.017562	0.025293	0.036579	0.03213	0.028452	0.041697	0.034264	0.02046	0.027361	0.014486	0.022466	-0.0036712	0.012314	0.018428	0.019487	0.022928	0.022838	0.017438	0.019648	0.024696	0.016818	0.020465	0.012382	0.0046205	0.02039	0.022737	0.013225	0.017655	0.030969	0.027905	0.02265	0.02267	0.037636	0.021828	0.019757	0.036074	0.039617	0.032307	0.040156	0.03084	0.035445
0.02462	0.031518	0.060012	0.052247	0.044957	0.029798	0.028099	0.0096028	0.0043479	0.0062189	0.013915	0.01278	0.025451	0.042426	0.045838	0.039655	0.042789	0.028031	0.008958	0.0033717	-0.003517	-0.0034311	0.0036873	0.0038415	0.002833	0.0057317	0.01238	0.0051149	0.017986	0.029717	0.031987	0.025607	0.025443	0.021236	0.018519	0.0085171	0.0099125	0.002889	-0.0015355	0.00031713	0.0035012	0.016148	0.02431	0.033292	0.038811	0.046599	0.041328	0.029726	0.030816	0.032312
0	0.015619	0.086382	0.096396	0.084956	0.079125	0.070199	0.056276	0.046452	0.03114	0.057855	0.06922	0.075347	0.10468	0.10547	0.10936	0.1194	0.10363	0.074207	0.062302	0.053563	0.049288	0.04598	0.041831	0.04531	0.052182	0.055889	0.064959	0.066061	0.067364	0.059122	0.04803	0.049668	0.041792	0.025036	0.021009	0.045193	0.050692	0.060907	0.0586	0.064743	0.060638	0.043864	0.046432	0.057185	0.052378	0.06152	0.068225	0.07206	0.073008
0	0.01558	0.085384	0.077866	0.089977	0.092468	0.089503	0.076029	0.066177	0.049626	0.053241	0.06743	0.07359	0.097243	0.10401	0.10911	0.10465	0.080111	0.071821	0.073283	0.063054	0.04855	0.034742	0.022203	0.01744	0.025596	0.027574	0.032028	0.052155	0.058248	0.068789	0.05784	0.059068	0.054375	0.06327	0.055488	0.057981	0.064874	0.056825	0.063244	0.046621	0.04051	0.033257	0.04029	0.021053	0.0076552	0.0094628	0.0035112	0.0030755	0.013785
0.0046392	0.037764	0.08413	0.067453	0.045848	0.025188	0.018347	0.011213	0.0055831	0.0097743	0.0097014	0.0069492	0.028564	0.035027	0.056596	0.056663	0.055072	0.03427	0.031281	0.0097079	0.0016796	0.0086392	6.8877e-05	-0.0015445	0.00033709	-0.0048553	-0.0050832	0.020836	0.043122	0.053378	0.061765	0.05105	0.049367	0.038255	0.027859	0.023088	0.018813	0.002607	0.0014724	0.00094658	0.0036957	-0.0068348	0.0009903	-0.0003616	0.0014796	0.011281	0.017865	0.029475	0.041476	0.04328
0.018977	0.01903	0.041392	0.053984	0.051944	0.048026	0.035426	0.024808	0.010263	0.01641	0.010136	0.016604	0.038134	0.052582	0.056494	0.054787	0.050818	0.059979	0.032864	0.030037	0.038197	0.029478	0.031007	0.028406	0.020768	0.033133	0.032591	0.049153	0.061692	0.066086	0.061429	0.053804	0.039734	0.033877	0.0234	0.022134	0.0075597	0.0086302	0.010597	-0.0018315	0.0079862	0.0059341	0.019034	0.02973	0.035487	0.047576	0.044453	0.06878	0.057736	0.049591
0.011411	0.027267	0.095698	0.08752	0.071819	0.060534	0.043525	0.028196	0.016741	0.057708	0.06568	0.068675	0.062143	0.037814	0.020284	0.036436	0.00053608	0.0027944	0.0085724	0.0076883	0.0055013	0.010469	0.018065	0.049665	0.075283	0.088286	0.079708	0.053214	0.046575	0.021619	0.019141	0.007883	0.01322	0.0094993	0.012697	0.0090382	0.015987	0.031785	0.073021	0.084265	0.071987	0.069274	0.053445	0.046991	0.027157	0.012141	0.026802	0.01584	0.028411	-0.0058063
0.015641	0.044347	0.070963	0.076445	0.04509	0.039217	0.019819	0.021079	0.014217	0.0087162	0.014904	0.018927	0.015081	0.035424	0.019905	0.019156	0.022349	0.031903	0.052312	0.053706	0.063958	0.060268	0.054625	0.04989	0.046617	0.035426	0.028976	0.030491	0.021896	0.03348	0.016896	0.023906	0.03298	0.026991	0.042394	0.055868	0.063801	0.067107	0.068593	0.063084	0.051004	0.049219	0.044391	0.038142	0.047171	0.052122	0.055453	0.059454	0.068336	0.073883
0	0.021904	0.12372	0.13989	0.10943	0.069291	0.042824	0.02153	0.010207	0.0060665	0.0086345	0.0074252	0.006405	0.021724	0.075317	0.099988	0.10999	0.10035	0.085234	0.076638	0.05608	0.029515	0.022039	0.0099245	0.013165	0.0086878	-0.0033601	-0.00045613	0.0014965	0.0097452	0.034418	0.064324	0.093006	0.10179	0.10658	0.10525	0.068519	0.035956	0.014649	0.010435	0.0055417	0.010853	0.018224	0.012366	0.011776	0.027336	0.055273	0.086796	0.10741	0.11075
0.027033	0.046279	0.16028	0.21779	0.21098	0.19589	0.16261	0.13312	0.10698	0.063462	0.023958	0.0097436	0.0053087	0.0061375	0.0027989	0.0040334	0.0094347	0.033938	0.08696	0.11547	0.15675	0.15727	0.15378	0.14892	0.13353	0.12004	0.10173	0.069255	0.0545	0.036145	0.021491	0.0079407	0.0074736	0.007592	0.0082352	0.0073684	0.010739	0.011734	0.020444	0.043467	0.068431	0.087217	0.093329	0.10224	0.092924	0.087584	0.072369	0.046251	0.021696	0.0062506
0.042183	0.055959	0.20678	0.15908	0.17036	0.041516	-0.0024599	0.0019319	-0.0045392	0.068929	0.094209	0.0829	0.09143	0.080013	0.067126	0.075431	0.079618	0.090007	0.17981	0.056909	0.077887	0.083337	0.20236	0.18906	0.19842	0.20701	0.17841	0.035797	0.074837	0.072422	0.039871	0.062505	0.052779	0.025627	0.029226	0.0096939	0.01524	0.0056528	0.012969	0.029814	0.026544	0.045321	0.061595	0.049885	0.070574	0.02587	0.047514	0.046239	0.042882	0.040198
0.042122	0.051511	0.11021	0.095749	0.092444	0.070815	0.052315	0.040326	0.024031	0.015913	0.013058	0.015959	0.016338	0.03426	0.045644	0.061595	0.057236	0.051811	0.04519	0.051239	0.048019	0.040798	0.036959	0.034328	0.031776	0.024945	0.026811	0.027482	0.020517	0.021543	0.013774	0.015992	0.014502	0.015412	0.015394	0.01203	0.011262	0.012235	0.0086464	0.0094175	0.0084352	0.0064469	0.0044176	0.0083474	0.0066721	0.0080614	0.0063607	0.011377	0.0072727	0.0039333
0	0.013079	0.13296	0.14644	0.13376	0.13886	0.11659	0.10065	0.082417	0.083323	0.052845	0.043562	0.038535	0.045107	0.057652	0.079642	0.11332	0.11956	0.11697	0.10569	0.10299	0.087971	0.084415	0.071114	0.065026	0.05043	0.041239	0.036769	0.030075	0.022316	0.023399	0.027313	0.03018	0.035343	0.045066	0.063439	0.058204	0.071746	0.06733	0.06758	0.073372	0.072566	0.072708	0.065088	0.064403	0.061784	0.060247	0.05032	0.044679	0.039953
0.0024807	0.009553	0.050465	0.07747	0.079599	0.074243	0.088984	0.09307	0.085432	0.067426	0.051245	0.036629	0.026528	0.010487	0.0097	0.013893	0.0095677	0.01304	0.024166	0.037911	0.061283	0.073299	0.076134	0.086196	0.094893	0.09291	0.081379	0.069248	0.060324	0.054103	0.043746	0.043472	0.038693	0.032606	0.034487	0.039697	0.042699	0.04517	0.043529	0.040436	0.033823	0.045269	0.04895	0.052972	0.04966	0.042854	0.043895	0.038047	0.037024	0.031372
0	0.0023538	0.0019494	0.021821	0.032587	0.043007	0.048834	0.052675	0.059962	0.066077	0.071827	0.057068	0.05619	0.043447	0.047081	0.037367	0.032551	0.027349	0.018144	0.019173	0.019342	0.014719	0.022907	0.013759	0.018797	0.028935	0.026949	0.027934	0.043111	0.044282	0.05305	0.069113	0.065338	0.071359	0.075851	0.081914	0.071198	0.059274	0.066287	0.047831	0.046291	0.041223	0.03372	0.036602	0.031933	0.025433	0.026466	0.018523	0.019145	0.026972
0.018575	0.041414	0.12958	0.12852	0.12988	0.12131	0.093644	0.08035	0.055175	0.027656	0.014591	0.011027	0.011246	0.0018096	-0.0016912	-0.0016404	0.028307	0.033119	0.059501	0.068052	0.069739	0.067653	0.066249	0.059946	0.054275	0.055406	0.05699	0.06158	0.056537	0.056563	0.043791	0.02815	0.013801	0.012397	-0.00049975	0.015187	0.036059	0.047724	0.049838	0.062417	0.067778	0.069332	0.073422	0.07787	0.065352	0.054716	0.011287	0.0029885	0.063072	0.041996
0.0030881	0.020539	0.1152	0.11889	0.08348	0.065536	0.071551	0.062733	0.038238	0.024895	0.0147	0.0067971	0.0083052	0.046738	0.064808	0.10236	0.10773	0.087449	0.076701	0.058439	0.040094	0.023316	0.012648	-0.0016991	0.00070892	-0.00093441	0.0044649	0.012204	0.027538	0.041859	0.045684	0.087577	0.077753	0.070014	0.043141	0.03465	0.015924	0.0024069	-0.0054903	2.1557e-05	-0.002543	-0.00011317	0.022445	0.039865	0.049195	0.047314	0.0424	0.030587	0.020124	0.024272
0	0.020948	0.064948	0.063	0.094622	0.096733	0.073249	0.10309	0.053625	0.072166	0.05248	0.072684	0.078812	0.039656	0.056495	0.066221	0.087718	0.096575	0.11171	0.024196	0.082863	0.065865	0.074437	0.12366	0.13148	0.11729	0.099743	0.10112	0.10235	0.10965	0.12174	0.089412	0.083067	0.090724	0.11402	0.118	0.1031	0.089624	0.091829	0.087188	0.075199	0.084874	0.068305	0.070832	0.094126	0.06433	0.055044	0.059937	0.053201	0.063273
0	0.0072331	0.03209	0.049521	0.055414	0.065486	0.073809	0.07026	0.063175	0.073033	0.075388	0.056362	0.042004	0.041068	0.030048	0.024485	0.018385	0.019061	0.031123	0.036492	0.045866	0.050187	0.067592	0.058492	0.063361	0.071514	0.069035	0.052864	0.04559	0.070128	0.042421	0.04206	0.0373	0.024924	0.019285	0.02129	0.016347	0.013735	0.018016	0.029713	0.027111	0.035794	0.034942	0.043357	0.049832	0.059411	0.056309	0.049464	0.053735	0.054375
0	0.015781	0.091868	0.11147	0.055439	0.038082	0.037829	0.027799	0.0094083	0.0051737	0.0022711	0.0039359	0.030756	0.056022	0.066966	0.067147	0.076403	0.049469	0.041865	0.038149	0.024602	0.016405	0.01183	0.0029861	0.0094079	0.0067676	0.0072264	0.012956	0.02872	0.047142	0.0507	0.053009	0.047084	0.027142	0.015963	0.0078206	0.0015351	0.0031626	0.001399	0.00087707	0.020976	0.042793	0.061351	0.054613	0.05751	0.05824	0.051498	0.03604	0.034681	0.041149
0.037332	0.053977	0.13084	0.16303	0.11605	0.13052	0.13754	0.15807	0.14879	0.1038	0.10186	0.10989	0.10068	0.097936	0.10056	0.11069	0.097729	0.094708	0.095848	0.092753	0.084116	0.080067	0.073311	0.051965	0.047771	0.058278	0.05976	0.079808	0.077276	0.098679	0.10489	0.10169	0.10995	0.1004	0.10494	0.087795	0.082157	0.069723	0.065477	0.063573	0.054596	0.045407	0.039236	0.02624	0.026266	0.02904	0.013414	0.023878	0.022517	0.028513
0.0084648	0.012401	0.097073	0.14013	0.12338	0.12488	0.1404	0.11873	0.109	0.091994	0.071333	0.044976	0.030328	0.015821	0.020336	0.019479	0.052381	0.080209	0.10841	0.12571	0.11931	0.11317	0.10888	0.083703	0.067736	0.051313	0.030731	0.017969	0.026004	0.034502	0.063571	0.098687	0.10299	0.10475	0.10366	0.10442	0.084671	0.074616	0.066009	0.062832	0.038843	0.026637	0.02339	0.0059498	0.028545	0.038886	0.050431	0.066264	0.086721	0.084079
0	0.0035555	0.026984	0.035349	0.039806	0.040607	0.032947	0.036773	0.02834	0.034121	0.030949	0.030427	0.031743	0.029186	0.013248	0.01843	0.017458	0.014187	0.022401	0.023554	0.028501	0.024789	0.028137	0.026179	0.025704	0.029046	0.020326	0.018625	0.012494	0.0051783	0.00052655	0.0015006	-0.0032824	0.0017099	-0.0030601	0.0024656	0.0087896	0.022372	0.023622	0.022578	0.027489	0.019868	0.01909	0.012813	0.012098	0.011624	0.015067	0.018262	0.025851	0.035377
0	0.0080554	0.054675	0.098004	0.093971	0.1122	0.10107	0.082304	0.09419	0.091295	0.069354	0.064107	0.042074	0.038945	0.039486	0.041816	0.042366	0.066842	0.081686	0.11266	0.063381	0.068337	0.072753	0.07551	0.077105	0.085123	0.081579	0.066279	0.054462	0.063333	0.055902	0.063887	0.059788	0.072999	0.066879	0.072579	0.075386	0.071979	0.07792	0.081924	0.081371	0.08532	0.083006	0.095104	0.09244	0.10396	0.09792	0.089098	0.087524	0.10008
0.01915	0.024631	0.053398	0.06317	0.1008	0.09804	0.11363	0.088361	0.1158	0.10198	0.10465	0.099956	0.080236	0.072666	0.071855	0.081336	0.057371	0.049734	0.051318	0.047653	0.043708	0.055711	0.050054	0.061009	0.067003	0.074424	0.080233	0.071509	0.073236	0.081061	0.082419	0.07274	0.083846	0.083397	0.071561	0.059741	0.060771	0.070908	0.089964	0.076796	0.084475	0.086907	0.10305	0.11525	0.13152	0.10572	0.081535	0.083494	0.066737	0.06056
0.011728	0.031207	0.077088	0.089962	0.067914	0.060058	0.05017	0.048134	0.042351	0.2113	0.15156	0.13539	0.17456	0.23619	0.22849	0.16679	0.20212	0.27186	0.18495	0.12734	0.14909	0.084717	0.078318	0.055815	0.045441	0.037799	0.07928	0.10973	0.12102	0.17762	0.22272	0.20059	0.20881	0.18329	0.13433	0.11973	0.10719	0.079513	0.10523	0.076847	0.10422	0.098656	0.11521	0.11096	0.15218	0.14408	0.1654	0.17892	0.13003	0.13771
0.012753	0.013011	0.049443	0.075093	0.08834	0.11273	0.081373	0.064197	0.061812	0.063039	0.033957	0.030494	0.044395	0.031127	0.066122	0.068842	0.071374	0.083475	0.089966	0.10137	0.084976	0.082712	0.091765	0.08312	0.075566	0.069097	0.06326	0.037591	0.032388	0.039029	0.050531	0.049066	0.060471	0.059223	0.075453	0.077594	0.062467	0.061029	0.050996	0.037567	0.033925	0.025402	0.030471	0.034623	0.048927	0.061963	0.066933	0.080299	0.072475	0.07647
0.0098298	0.013958	0.080576	0.089938	0.07921	0.053595	0.038773	0.031155	0.0079761	0.014474	0.0091363	0.017569	0.055135	0.099998	0.12536	0.1312	0.13562	0.12543	0.12993	0.10378	0.079901	0.051413	0.034247	0.024546	0.0095108	-0.0035932	2.3709e-05	-0.0069763	-6.687e-06	0.017235	0.064637	0.091252	0.10889	0.11908	0.1209	0.098734	0.095792	0.082183	0.063146	0.054099	0.049541	0.046688	0.049722	0.046813	0.059968	0.072111	0.082874	0.086972	0.086604	0.084431
0.0064833	0.037695	0.17358	0.15128	0.13966	0.1234	0.084909	0.072242	0.041455	0.0035126	0.010069	0.0022757	0.014428	0.064532	0.1021	0.14006	0.13891	0.13281	0.11879	0.1212	0.11568	0.070035	0.065467	0.044634	0.050217	0.038275	0.042701	0.0424	0.049646	0.044736	0.032803	0.039798	0.030174	0.021272	0.021852	0.019201	0.021007	0.034588	0.046793	0.052432	0.033183	0.018529	0.017037	0.01774	0.0069999	0.0074668	0.0041239	0.0089672	0.0057977	0.0087029
0.00022095	0.018933	0.061753	0.045603	0.039183	0.045065	0.041187	-0.00092401	0.0043954	0.0095582	-0.014395	0.0026307	0.038454	0.029653	0.057375	0.049806	0.063981	0.049173	0.043017	0.025599	0.015778	0.025359	-0.0027178	0.017733	-0.0096606	0.00584	-0.032894	-0.00116	0.016118	0.031796	0.047846	0.065274	0.044666	0.028623	0.024239	0.013736	0.0080573	0.015278	0.0027616	-0.0006175	0.0066261	0.0019319	0.016243	-0.008708	0.0051094	0.0060315	0.0047966	0.0010942	0.043851	0.047315
0	0.0095869	0.067513	0.093297	0.1029	0.11119	0.11514	0.13726	0.11153	0.12928	0.10323	0.092951	0.053461	0.045604	0.06068	0.043919	0.028733	0.029408	0.03129	0.030984	0.03663	0.055509	0.068033	0.080239	0.1018	0.11088	0.10256	0.098378	0.083455	0.076973	0.049431	0.041831	0.022998	0.059522	0.049272	0.046293	0.036448	0.038765	0.023596	0.021375	0.020721	0.020521	0.013743	0.015155	0.024129	0.025772	0.02617	0.020812	0.025902	0.020226
0.032407	0.030147	0.11939	0.12372	0.1534	0.15294	0.13049	0.10985	0.09438	0.045869	0.058191	-0.01806	0.034916	0.038208	0.023172	0.049388	0.047153	0.012008	0.020239	0.015226	0.0065237	0.026657	0.0029699	0.033313	0.030329	0.018058	0.025879	0.018773	0.025114	0.03358	0.021364	0.028224	0.038715	0.035192	0.058268	0.047639	0.036044	-0.0088812	-0.00078907	0.017277	0.063659	0.01443	0.029552	0.024825	0.025513	0.018813	0.03171	0.041822	0.021914	0.023653
0.0198	0.0222	0.11271	0.12988	0.13958	0.138	0.12266	0.10214	0.088191	0.069418	0.056113	0.037398	0.028984	0.034403	0.021406	0.036477	0.07313	0.096731	0.12204	0.12299	0.12239	0.12488	0.106	0.091004	0.072275	0.065435	0.044599	0.033584	0.033204	0.042887	0.043692	0.071045	0.07771	0.072946	0.08527	0.079943	0.069761	0.058983	0.048452	0.054414	0.047048	0.042756	0.050425	0.047018	0.054713	0.065037	0.077758	0.0724	0.078881	0.080358
0.025739	0.032701	0.11839	0.10125	0.13759	0.13159	0.14226	0.13087	0.094487	0.098566	0.089321	0.064599	0.074686	0.078862	0.078388	0.084155	0.065719	0.060552	0.054836	0.028455	0.033758	0.031192	0.036427	0.026993	0.011085	0.0091539	0.0095071	1.0904e-05	-0.00017111	0.0018415	0.014197	0.018739	0.018882	0.021441	0.036409	0.039847	0.048677	0.062033	0.066808	0.071339	0.078778	0.07772	0.069903	0.068826	0.060876	0.069823	0.068481	0.076758	0.087641	0.086828
0.0091186	0.0080673	0.05766	0.09292	0.077008	0.068498	0.064028	0.04463	0.035316	0.032505	0.026139	0.036783	0.068189	0.10793	0.12707	0.10694	0.10637	0.085549	0.096949	0.077889	0.0040013	0.005816	0.0015443	0.033769	0.050545	0.065533	0.089889	0.089773	0.074621	0.069392	0.061123	0.055571	0.054231	0.054232	0.063946	0.051563	0.043293	0.04336	0.023141	0.014743	0.01986	0.018386	0.028362	0.030043	0.056867	0.070926	0.067923	0.06563	0.060934	0.066306
0.015363	0.0078111	0.019801	0.034349	0.033131	0.050858	0.051294	0.049612	0.037931	0.03695	0.040823	0.028815	0.025999	0.021866	0.020281	0.019343	0.011819	0.016502	0.01978	0.078357	0.065856	0.058988	0.048176	0.043907	0.0363	0.049221	0.052039	0.068232	0.079092	0.083845	0.08432	0.087293	0.080418	0.08571	0.081257	0.077251	0.071596	0.072872	0.064819	0.048509	0.031439	0.024396	0.024643	0.029727	0.017977	0.023606	0.026335	0.027287	0.030161	0.02572
0.025025	0.0098353	0.036093	0.056138	0.07511	0.082621	0.092777	0.099876	0.090171	0.09844	0.09044	0.083581	0.070851	0.068645	0.061362	0.045543	0.036721	0.040044	0.029681	0.041718	0.032386	0.041263	0.045416	0.054599	0.09072	0.093042	0.12561	0.08766	0.097423	0.10079	0.099104	0.086069	0.086355	0.082573	0.072986	0.070828	0.066515	0.051191	0.045775	0.045731	0.056119	0.052124	0.056167	0.056053	0.061601	0.063621	0.058035	0.057229	0.063164	0.073015
0.011637	0.013908	0.008004	0.02254	0.045141	0.060715	0.060632	0.082599	0.077554	0.06418	0.066231	0.060103	0.044425	0.039036	0.033495	0.035464	0.046547	0.04265	0.050676	0.045743	0.036963	0.044239	0.040723	0.03617	0.040547	0.039723	0.047784	0.051563	0.04561	0.047104	0.03733	0.031347	0.028931	0.015402	0.0039087	0.0032216	0.008161	0.018503	0.0067213	0.0071304	0.015125	0.019756	0.032635	0.045107	0.062838	0.061955	0.079653	-0.025027	-0.027114	-0.021972
0.027864	0.024086	0.042794	0.075831	0.075649	0.12118	0.13008	0.12121	0.10521	0.097362	0.10842	0.10157	0.090006	0.078697	0.055344	0.052152	0.044696	0.021826	0.022844	0.027141	0.022342	0.035032	0.045499	0.046793	0.054371	0.04847	0.060678	0.051736	0.05331	0.041284	0.050085	0.051981	0.047821	0.04642	0.047796	0.0517	0.045767	0.045205	0.044111	0.057645	0.038525	0.042339	0.03631	0.033067	0.022334	0.028014	0.02514	0.013994	0.01964	0.032446
0.022708	0.069979	0.12956	0.12612	0.091403	0.068355	0.04969	0.04623	0.023644	0.040559	0.032597	0.040192	0.020865	0.032001	0.031841	0.022209	0.038886	0.093892	0.10343	0.10044	0.074758	0.051356	0.03725	0.038068	0.025733	0.032981	0.043798	0.07548	0.10204	0.063529	0.051068	0.074667	0.058087	0.085143	0.029082	0.040935	0.037761	0.039985	0.062312	0.083878	0.097588	0.065396	0.073223	0.070321	0.067116	0.069897	0.086831	0.075884	0.06693	0.09429
0.020977	0.033542	0.11948	0.14295	0.1252	0.10799	0.068523	0.040922	0.02009	0.013753	0.0018208	-0.00081829	-0.0059056	0.011865	0.069081	0.1132	0.14204	0.13637	0.10502	0.087515	0.079871	0.052628	0.043625	0.044109	0.036786	0.032694	0.047554	0.058877	0.059097	0.066164	0.060447	0.054567	0.055836	0.057121	0.049688	0.043244	0.035848	0.045857	0.042707	0.048022	0.044598	0.049855	0.046296	0.047471	0.058589	0.060732	0.054021	0.046717	0.046828	0.040479
0.009411	0.019115	0.04466	0.075212	0.087317	0.095796	0.10128	0.093243	0.094137	0.060658	0.051964	0.028115	0.023405	0.014341	0.015726	0.011544	0.0053635	0.017693	0.030663	0.039304	0.049912	0.067021	0.071172	0.076038	0.06563	0.056119	0.043799	0.033393	0.040801	0.03094	0.024654	0.019546	0.022145	0.041683	0.05278	0.055126	0.060012	0.070461	0.06822	0.070292	0.061404	0.055104	0.059119	0.065257	0.059267	0.051776	0.032959	0.033932	0.031305	0.036837
0	0.0090168	0.066105	0.085124	0.066114	0.086949	0.07761	0.042891	0.022189	0.017834	0.0048558	0.0029738	-0.0011029	0.0072873	0.096947	0.058455	0.024375	0.008575	0.012352	0.044819	0.065456	0.061686	0.059289	0.061119	0.047079	0.049984	0.036258	0.022152	0.028975	0.033907	0.020487	0.029572	0.02852	0.022811	0.028564	0.038838	0.046399	0.037247	0.040419	0.050779	0.037878	0.031582	0.027582	0.022167	0.026151	0.05428	0.059943	0.068467	0.071657	0.063204
0.027611	0.022548	0.031541	0.023185	0.027034	0.026229	0.023273	0.023827	0.02773	0.026604	0.02489	0.022126	0.03156	0.024736	0.035291	0.042828	0.027078	0.030263	0.026331	0.015744	0.011198	0.021892	0.014222	0.014753	0.019908	0.024374	0.026075	0.02548	0.034404	0.019143	0.01556	0.018458	0.017249	0.01824	0.0079456	0.0082275	0.0022463	-0.00019405	0.0028921	0.0020392	0.013565	0.0043154	0.010296	0.019361	0.013646	0.012068	0.019149	0.0099106	0.015547	0.019627
0.0046421	0.018016	0.05513	0.082653	0.073744	0.078477	0.069983	0.05253	0.032886	0.0288	0.036834	0.023123	0.040242	0.048427	0.061538	0.062509	0.0428	0.034374	0.031614	0.012828	-0.0051771	0.00031733	0.0005631	-0.0037367	-0.0024959	0.00032009	-0.0010775	0.00020524	0.010576	0.016732	0.031551	0.035447	0.050016	0.059382	0.055499	0.045674	0.050583	0.026867	0.028405	0.012556	0.010028	0.007927	0.0037681	0.018196	0.013708	0.033493	0.051917	0.072183	0.083023	0.087515
0.016551	0.049672	0.14857	0.14892	0.1219	0.080304	0.032059	0.0059534	0.0015426	0.01079	0.0087826	0.014238	-0.00071834	0.00041368	0.0035488	0.060526	0.12509	0.16264	0.14567	0.16868	0.13025	0.081771	0.049162	0.015271	0.010785	0.0069684	0.0042783	0.006973	0.00089116	-0.00019153	0.0020809	0.0019288	0.0084929	0.041179	0.087539	0.11465	0.13986	0.1341	0.11702	0.089433	0.05091	0.0076809	-0.0075308	0.003313	0.0054339	-0.00044207	0.0001823	-0.0023197	0.0014296	0.00031413
0.01721	0.020696	0.077584	0.10318	0.099702	0.10218	0.076272	0.050973	0.026093	0.024908	0.014378	0.0084488	0.005764	0.0046423	0.015564	0.03851	0.057285	0.074477	0.066519	0.064336	0.070023	0.061366	0.053232	0.046176	0.037167	0.034059	0.022783	0.0173	0.022593	0.021582	0.021109	0.019026	0.030405	0.037361	0.030337	0.035084	0.024334	0.018562	0.012735	0.012179	0.01495	0.023111	0.025074	0.021131	0.016604	0.022584	0.022292	0.018313	0.013279	0.015282
0.0078724	0.024601	0.081076	0.084423	0.059655	0.042805	0.04061	0.020745	0.0030363	0.0032649	0.01006	0.0034786	0.03265	0.074006	0.082812	0.076749	0.064863	0.057697	0.046588	0.038926	0.027667	0.019491	0.011712	0.0054956	0.0066849	0.0002545	0.00929	0.011443	0.026857	0.037361	0.057499	0.056847	0.03676	0.023094	0.0090732	0.00047898	-0.0025146	-0.0057142	-0.0028739	-0.0091309	0.0021285	0.020428	0.026888	0.029407	0.027805	0.026945	0.011633	0.009875	0.0044574	0.002182
0	0.01782	0.044964	0.056652	0.096012	0.084322	0.080568	0.082589	0.076274	0.083497	0.078381	0.080956	0.06205	0.048049	0.050603	0.04499	0.038476	0.041752	0.046621	0.067023	0.080052	0.086406	0.088867	0.098524	0.095664	0.090503	0.10147	0.077359	0.072479	0.076356	0.082212	0.082369	0.093868	0.086646	0.088726	0.10236	0.089757	0.095648	0.10816	0.10342	0.11418	0.11158	0.11523	0.11211	0.10104	0.12447	0.10237	0.093313	0.085098	0.082459
0.015207	0.021115	0.043732	0.057637	0.076527	0.018731	0.043673	0.03101	0.02955	0.020329	0.034738	0.029414	0.026224	0.031584	0.03031	0.028249	0.013303	0.01932	0.013158	0.018366	0.028509	0.012978	0.018493	0.0067779	0.015513	0.01637	0.028689	0.012678	0.017246	0.018411	0.019275	0.01102	0.0022501	0.0036677	0.015857	0.017357	0.019943	0.0089903	0.012127	0.0137	0.010092	0.013529	0.0082537	9.6113e-05	-0.00050459	-0.0025943	0.0062898	0.0042664	0.0033833	0.0041373
	0.054509	0.15237	0.11774	0.091345	0.080921	0.035746	0.030796	0.026897	-0.0010309	-0.00010067	0.030565	0.067224	0.067134	0.064817	0.059581	0.049789	0.042303	0.036038	0.018715	0.033747	0.032419	0.022459	0.029071	0.033084	0.042108	0.053732	0.045977	0.058206	0.055183	0.061316	0.035036	0.02779	0.027065	0.028112	0.0074291	0.0027803	0.019813	0.02858	0.034018	0.045136	0.038078	0.048201	0.069447	0.078618	0.059573	0.067924	0.069264	0.071292	0.049754
	0.13137	0.096119	0.082103	0.07268	0.066313	0.061111	0.060606	0.064155	0.078081	0.071697	0.068308	0.053341	0.047927	0.03403	0.0281	0.047972	0.032184	0.037654	0.034042	0.052506	0.054959	0.047314	0.051097	0.04578	0.055311	0.048159	0.051672	0.052036	0.049892	0.043262	0.037679	0.046147	0.036501	0.036587	0.044618	0.056994	0.055309	0.04598	0.051132	0.041989	0.039819	0.039036	0.03876	0.037771	0.032816	0.030426	0.028528	0.034124	0.03017
	0.054233	0.089756	0.074901	0.062146	0.071099	0.050537	0.056713	0.055085	0.082044	0.057962	0.066506	0.066046	0.057021	0.084703	0.085356	0.072875	0.01776	0.02515	0.040073	0.05356	0.049971	0.064112	0.062383	0.063529	0.066466	0.08304	0.081332	0.077785	0.073482	0.057337	0.081176	0.056332	0.042539	0.050745	0.049525	0.063339	-0.010948	0.015834	0.067173	0.034624	0.073809	0.0015046	0.082905	0.060629	0.028511	0.064712	0.07403	0.082652	0.076685
	0.018743	0.051808	0.069394	0.063261	0.05092	0.031609	0.017492	0.0015846	0.0054395	-0.0032437	0.0034848	0.005054	0.0031524	0.0020771	0.0075837	0.022983	0.036035	0.043233	0.043492	0.040915	0.028798	0.025593	0.017763	0.015328	0.0063142	9.1859e-05	0.0033367	-0.0022119	0.00072914	0.0087467	0.020711	0.039492	0.044438	0.039955	0.034603	0.035382	0.028057	0.0166	0.017162	0.0075622	0.013842	0.018211	0.027689	0.040003	0.038213	0.037047	0.045514	0.034299	0.016082
		0.020083	0.01809	0.016184	0.018479	0.023515	0.027681	0.02658	0.039678	0.09715	0.041836	0.040778	0.044582	0.10624	0.072818	-0.0099749	0.023522	-0.015542	0.033326	0.027539	0.024304	0.0098342	0.031037	0.031935	0.032444	0.03424	0.046782	0.067517	0.094055	0.094599	0.094081	0.074022	0.069388	0.059958	0.042255	0.019746	0.0087545	0.019772	0.020603	0.020552	0.031375	0.042398	0.054107	0.015175	0.020671	0.017545	0.019331	0.024571	0.030423
		0.060049	0.04863	0.04367	0.050769	0.058333	0.064434	0.09098	0.073597	0.088111	0.091522	0.097292	0.086803	0.045052	0.039457	0.033512	0.05122	0.0010593	0.001505	0.012689	0.015905	0.072127	0.081936	0.083145	0.073421	0.076029	0.089642	0.096843	0.090654	0.079151	0.0827	0.068555	0.040294	0.044618	0.021253	0.032149	0.0092369	0.018527	0.001591	0.021966	0.02298	0.062212	0.056285	0.049312	0.070687	0.064462	0.046911	0.034492	0.053403
		0.078709	0.0032497	0.069437	0.072739	0.098833	0.099478	0.10074	0.086793	0.077417	0.078927	0.083579	0.085575	0.075738	0.057877	0.065326	0.066686	0.00039566	0.00031315	0.053444	0.064294	0.10785	0.061833	0.06853	0.065305	0.060978	0.056163	0.068627	0.088777	0.072577	0.067347	0.067115	0.084253	0.0045098	0.07595	0.074858	0.048917	0.071389	0.040202	0.0044655	0.057189	0.069319	0.064975	0.05545	0.069192	0.074429	0.068316	0.072782	0.072678
0.01134	0.027786	0.085402	0.081276	0.073334	0.066394	0.062315	0.061744	0.040711	0.033986	0.037786	0.025544	0.031643	0.053198	0.047285	0.059249	0.071926	0.076133	0.079922	0.070215	0.051566	0.040455	0.021884	0.02071	0.02015	0.025831	0.020728	0.019069	0.011864	0.010025	0	-0.00045603	0.021556	0.03647	0.032985	0.047352	0.050631	0.043442	0.035842	0.03145	0.02356	0.011407	0.029969	0.031421	0.04893	0.042121	0.04535	0.050381	0.046915	0.059947
0.004764	0.024017	0.093963	0.099985	0.080519	0.06957	0.066019	0.054194	0.040439	0.019117	0.022953	0.04019	0.049483	0.089366	0.095699	0.10275	0.089667	0.08684	0.084439	0.062948	0.054934	0.047919	0.031892	0.024728	0.016246	0.011519	0.0039147	0.00019078	-0.0033016	-0.00057041	0.015757	0.02053	0.033307	0.037149	0.041747	0.041176	0.02968	0.026323	0.027246	0.040094	0.056466	0.043361	0.032956	0.032608	0.043484	0.041201	0.040827	0.040169	0.046085	0.0507
0	0.012622	0.14249	0.18519	0.16532	0.15721	0.14908	0.1577	0.1524	0.15497	0.14296	0.13594	0.12309	0.10342	0.097063	0.092619	0.091662	0.083879	0.068346	0.06962	0.070104	0.082101	0.098412	0.12191	0.1309	0.13979	0.13063	0.12519	0.13389	0.14214	0.134	0.13374	0.11882	0.11108	0.10717	0.098793	0.10428	0.10136	0.1001	0.082283	0.0706	0.051197	0.044373	0.024952	0.014322	0.013868	0.010495	0.0095243	0.019496	0.015364
0	0.015724	0.07861	0.080969	0.054322	0.053263	0.041494	0.029944	0.024913	0.024116	0.041525	0.047208	0.069148	0.098455	0.074821	0.071056	0.056554	0.053554	0.046047	0.031026	0.023453	0.023525	0.025424	0.037109	0.059925	0.069556	0.088613	0.072874	0.074584	0.052827	0.046961	0.033219	0.027827	0.019493	0.025469	0.031507	0.040353	0.04862	0.034246	0.043763	0.056211	0.051433	0.049239	0.048085	0.038595	0.035897	0.043962	0.048136	0.060439	0.05453
0.012663	0.058911	0.12662	0.11153	0.10054	0.086122	0.06269	0.029138	0.0074795	0.0076485	-0.0024554	0.0092748	0.0058745	0.057171	0.082444	0.0923	0.097082	0.074654	0.042061	0.040539	0.024558	0.0077421	0.00077748	0.0060767	0.014676	0.041831	0.073455	0.078807	0.092039	0.097015	0.072416	0.059107	0.055164	0.047509	0.042437	0.045563	0.038756	0.029683	0.024252	0.023141	0.012639	0.016492	0.025821	0.034605	0.05131	0.051057	0.052269	0.052027	0.052249	0.025644
0.002216	0.04011	0.11937	0.13025	0.10561	0.073469	0.039766	0.027659	0.010881	0.0088485	0.0011538	-0.0042437	0	0.0021161	0.057371	0.086632	0.12254	0.10068	0.10076	0.098957	0.073935	0.054381	0.035391	0.019044	0.0058601	0.000374	0.00063657	0.007584	-0.0041645	-0.0055212	0.042918	0.059391	0.090365	0.096795	0.077178	0.064777	0.052912	0.051166	0.046101	0.055445	0.058157	0.046499	0.042053	0.048315	0.033906	0.035148	0.046909	0.050901	0.055843	0.064503
0.0096697	0.023765	0.090504	0.072993	0.061757	0.051872	0.031852	0.0085843	-0.0039287	-0.0043759	-0.010734	-0.0061498	0.00074832	0.022519	0.063555	0.079607	0.078279	0.071768	0.058009	0.055547	0.038635	0.022474	0.020901	0.014294	0.017135	0.016142	0.016542	0.014723	0.010785	0.01923	0.032277	0.057884	0.06863	0.070597	0.063784	0.061916	0.077081	0.053961	0.05231	0.065096	0.061179	0.051627	0.05655	0.051493	0.049242	0.039845	0.045315	0.040327	0.028793	0.028246
0	0.024441	0.14862	0.15927	0.14857	0.12439	0.11354	0.089491	0.097536	0.10141	0.077594	0.069777	0.070436	0.0805	0.083196	0.092321	0.094634	0.08266	0.079028	0.063415	0.042739	0.029891	0.033068	0.048779	0.048745	0.059654	0.074223	0.08118	0.081263	0.074433	0.076043	0.087993	0.096539	0.091846	0.098161	0.099862	0.089633	0.079242	0.06615	0.065548	0.071315	0.06218	0.051585	0.055094	0.052162	0.053646	0.073957	0.085598	0.075656	0.078911
0.0049929	0.082199	0.15203	0.13255	0.11304	0.068253	0.054387	0.043396	0.037224	0.019956	0.019008	0.0086932	0.011798	0.035154	0.08989	0.11486	0.10761	0.096689	0.094871	0.082987	0.042865	0.020748	0.022249	0.01464	0.0074203	0.0012858	0	-0.001767	0.024915	0.083108	0.1003	0.12296	0.10787	0.092274	0.091972	0.051007	0.034164	0.018398	0.0046003	0.0088132	0.0055895	0.025884	0.058827	0.08743	0.097566	0.10154	0.082106	0.072267	0.040781	0.027604
0.014824	0.029636	0.12294	0.14661	0.1504	0.14199	0.13645	0.14295	0.12812	0.11298	0.074947	0.064871	0.063619	0.075894	0.095866	0.1045	0.12448	0.12263	0.1346	0.13365	0.14376	0.14626	0.13095	0.13498	0.15158	0.15016	0.14737	0.13417	0.13698	0.11995	0.098452	0.084391	0.067215	0.071486	0.084971	0.087744	0.098333	0.10012	0.10985	0.1195	0.11646	0.11741	0.11415	0.11517	0.12025	0.09757	0.099346	0.10995	0.1209	0.11469
0.0043171	0.022149	0.10538	0.14614	0.13313	0.12405	0.09748	0.060427	0.027776	0.0038516	0.0085917	-0.00063763	-0.0017712	0.0038703	0.0078987	0.012137	0.030437	0.056975	0.072153	0.076218	0.085636	0.075956	0.062476	0.046537	0.030333	0.019302	0.015975	0.018299	0.0037351	0.017142	0.032839	0.055547	0.078376	0.096372	0.089164	0.074408	0.05654	0.047939	0.032597	0.029174	0.014175	0.0054247	0.004489	0.00097234	0.0050039	0.0016855	0.0055484	0.01216	0.019163	0.049528
0.017349	0.048383	0.09197	0.12181	0.12721	0.12849	0.12082	0.10938	0.080037	0.05825	0.055736	0.055845	0.069784	0.09288	0.11193	0.11466	0.12482	0.095392	0.086957	0.090636	0.094457	0.092896	0.096481	0.097446	0.096902	0.092712	0.077304	0.066073	0.042919	0.033701	0.011523	0.0018595	-0.00062267	5.5463e-05	-0.00086345	-0.0037299	0.0022198	0.014567	0.019606	0.034262	0.039387	0.033807	0.03652	0.039076	0.042853	0.036379	0.038366	0.043607	0.036506	0.032756
0.028002	0.042291	0.09166	0.093522	0.082547	0.070055	0.05457	0.044035	0.04681	0.036831	0.040481	0.038765	0.056062	0.058264	0.068705	0.077043	0.077801	0.072819	0.062859	0.052584	0.054006	0.053696	0.03966	0.042792	0.043303	0.042638	0.049422	0.03896	0.049888	0.044581	0.0413	0.036442	0.047509	0.044609	0.04424	0.039007	0.040437	0.034906	0.033144	0.035782	0.03099	0.035319	0.033672	0.039923	0.039336	0.051852	0.043539	0.053462	0.050164	0.04539
0.010883	0.022818	0.061689	0.055656	0.056407	0.049969	0.043477	0.03078	0.02089	0.014019	0.012256	0.0081277	0.030514	0.04541	0.053617	0.06332	0.062871	0.052677	0.060761	0.056674	0.044509	0.042098	0.040407	0.039971	0.043334	0.043066	0.042318	0.036519	0.029308	0.029664	0.035913	0.042589	0.054365	0.042208	0.061109	0.05991	0.0628	0.056109	0.061065	0.070063	0.064241	0.074992	0.061798	0.062911	0.052266	0.044087	0.045493	0.031256	0.029642	0.025307
0.0069034	0.05251	0.11164	0.090501	0.085032	0.069497	0.066396	0.05642	0.044636	0.039969	0.032456	0.03786	0.040599	0.042859	0.046126	0.055621	0.066427	0.074709	0.10317	0.092167	0.079925	0.072497	0.060556	0.044024	0.03714	0.016072	-0.00075415	0.010614	0	-0.00028778	-0.0016247	0.0017091	0.0011127	0.0061404	0.026298	0.034577	0.05912	0.077753	0.07916	0.067925	0.068899	0.06251	0.059245	0.062992	0.057942	0.058257	0.041418	0.039843	0.048593	0.046655
0	0.0016102	0.036034	0.053552	0.057097	0.063444	0.065299	0.066527	0.061016	0.056126	0.044178	0.039385	0.036226	0.027772	0.027894	0.022016	0.026593	0.028854	0.033813	0.043792	0.056205	0.057164	0.070145	0.070382	0.061095	0.066333	0.063652	0.063188	0.054629	0.054856	0.05717	0.051613	0.049514	0.044429	0.041746	0.039106	0.043379	0.043427	0.03936	0.05073	0.049318	0.055669	0.059524	0.063102	0.065244	0.074328	0.084721	0.081978	0.090969	0.084465
0.042792	0.042944	0.05964	0.065586	0.08159	0.093643	0.10377	0.10514	0.099057	0.097358	0.087671	0.088574	0.068275	0.053469	0.054137	0.035164	0.038499	0.055219	0.063268	0.083928	0.076961	0.094287	0.10292	0.10802	0.12753	0.15197	0.13905	0.13031	0.10421	0.11965	0.098203	0.08482	0.076292	0.074068	0.058145	0.053182	0.029548	0.032027	0.034412	0.034446	0.031192	0.027884	0.02865	0.027119	0.026436	0.028454	0.029052	0.03961	0.047177	0.051892
0.017106	0.011998	0.16308	0.20628	0.19729	0.16575	0.1354	0.11841	0.087439	0.059322	0.044388	0.064564	0.079255	0.10416	0.11327	0.15343	0.16353	0.18124	0.11882	0.10785	0.08458	0.070069	0.056664	0.072344	0.021303	0.022734	0.050309	0.035463	0.033879	0.055622	0.042853	0.06129	0.0487	0.047671	0.037553	0.054212	0.056782	0.064939	0.054853	0.045469	0.037529	0.033183	0.036064	0.031159	0.014768	0.023908	0.026015	0.03531	0.031219	0.025655
0.019193	0.047101	0.13392	0.13599	0.094158	0.086254	0.086236	0.087979	0.087998	0.068921	0.06179	0.074179	0.094643	0.10781	0.11997	0.10967	0.086384	0.10136	0.086156	0.081772	0.090214	0.09734	0.077171	0.08117	0.059821	0.083826	0.063045	0.058731	0.0585	0.043778	0.05023	0.069873	0.08685	0.075081	0.093109	0.069658	0.064405	0.082609	0.085272	0.084154	0.075658	0.073141	0.082973	0.067463	0.076775	0.094875	0.078872	0.079742	0.064646	0.072268
0	0.053412	0.13287	0.14071	0.12151	0.11893	0.10281	0.097963	0.067976	0.065827	0.074882	0.10464	0.11271	0.11554	0.12071	0.13083	0.14014	0.14158	0.12999	0.1331	0.10814	0.10694	0.088123	0.098929	0.096041	0.095122	0.09117	0.093613	0.09279	0.10525	0.098392	0.10588	0.09137	0.071339	0.092936	0.099262	0.071413	0.067224	0.076411	0.083601	0.071642	0.079769	0.081991	0.066546	0.057481	0.054394	0.041978	0.067156	0.072745	0.066159
0.0052768	0.0053834	0.046809	0.077589	0.10369	0.11872	0.12073	0.10803	0.11833	0.11613	0.11142	0.090732	0.09214	0.075604	0.073507	0.066895	0.058991	0.059609	0.074261	0.077234	0.082789	0.086743	0.07023	0.059237	0.053791	0.049864	0.041601	0.037442	0.0346	0.048416	0.056236	0.060409	0.055643	0.055688	0.063613	0.070289	0.075253	0.068519	0.082523	0.0804	0.081145	0.064173	0.059134	0.052346	0.052049	0.032054	0.019758	0.011671	0.0072121	0.0071137
0.0032483	0.00014224	0.084418	0.11457	0.1382	0.13519	0.11574	0.097381	0.042916	0.015292	0.0027833	-0.0019759	-0.0040263	0.023589	0.045879	0.086435	0.11421	0.13107	0.14167	0.14723	0.13797	0.13158	0.090959	0.088225	0.072635	0.053227	0.046172	0.04068	0.025067	0.025476	0.041451	0.058408	0.072842	0.09261	0.10924	0.12062	0.11941	0.13302	0.12217	0.11063	0.10297	0.076089	0.068465	0.064439	0.055294	0.058825	0.059721	0.052937	0.049806	0.056439
0.011471	0.014743	0.14214	0.18316	0.17134	0.13475	0.099125	0.062671	0.040771	0.027115	0.0056404	0.0035369	0.00050204	0.0074072	0.013827	0.028508	0.053307	0.064921	0.08298	0.096348	0.10024	0.099838	0.094856	0.084345	0.075436	0.057831	0.036915	0.038401	0.05198	0.066258	0.060317	0.061206	0.069869	0.077319	0.068366	0.069392	0.08528	0.08285	0.087042	0.089742	0.093753	0.080926	0.072942	0.065621	0.047229	0.03821	0.044765	0.055442	0.059434	0.055899
0.0072347	0.015388	0.055616	0.062624	0.051543	0.040309	0.027749	0.025879	0.033793	0.024273	0.023077	0.018324	0.027664	0.040091	0.050531	0.051741	0.04714	0.061657	0.048851	0.045526	0.042181	0.035934	0.027577	0.027429	0.021721	0.023904	0.023908	0.031591	0.059031	0.051387	0.046461	0.040909	0.028701	0.041581	0.030663	0.030148	0.034357	0.035736	0.084457	0.089296	0.088529	0.090241	0.088022	0.08415	0.043977	0.033884	0.032141	0.036651	0.024262	0.024113
0.0084012	0.024716	0.077733	0.078191	0.079804	0.072945	0.047494	0.04079	0.019395	0.0085307	0.00038078	0.00060753	-0.0011898	0.0031129	0.020818	0.041127	0.077323	0.11561	0.12589	0.11527	0.11267	0.080315	0.066556	0.055579	0.022845	0.0058985	0.0075743	0.010251	0.03014	0.075464	0.085824	0.08889	0.095785	0.092421	0.089383	0.064554	0.057406	0.040341	0.02202	0.0049049	-0.0019991	0.0066569	-0.0053014	-0.0092917	-0.006029	0.019243	0.04438	0.060391	0.073477	0.052474
0.028252	0.043169	0.12454	0.1622	0.15851	0.12983	0.12778	0.11351	0.10163	0.078205	0.064091	0.022505	0.0093221	0.0096025	0.027587	0.079165	0.12418	0.13756	0.17054	0.14663	0.15026	0.13768	0.12039	0.11067	0.11595	0.097725	0.10162	0.09982	0.088851	0.098976	0.104	0.11603	0.1298	0.12855	0.13348	0.13525	0.14889	0.1498	0.15926	0.15702	0.15724	0.12678	0.10583	0.094153	0.101	0.09942	0.090538	0.10335	0.096941	0.073434
0.0057787	0	0.055714	0.08279	0.11478	0.11158	0.10689	0.11694	0.11875	0.10751	0.079479	0.085739	0.0713	0.085073	0.075654	0.063664	0.052398	0.043679	0.040467	0.053626	0.056042	0.066218	0.075726	0.071939	0.086408	0.094645	0.08634	0.091017	0.084876	0.077748	0.074073	0.057957	0.060558	0.062044	0.059691	0.053792	0.056613	0.050516	0.064647	0.047284	0.031983	0.02833	0.016023	0.0094027	0.025198	0.019688	0.024598	0.024703	0.027734	0.022317
0	0.02945	0.13035	0.11385	0.12444	0.079963	0.070622	0.053365	0.04078	0.045122	0.062903	0.12584	0.15752	0.17429	0.16384	0.13737	0.14105	0.15869	0.14513	0.173	0.15716	0.14707	0.16716	0.15608	0.15568	0.15509	0.16014	0.14489	0.15521	0.15061	0.1419	0.13053	0.13085	0.11803	0.093688	0.1013	0.079955	0.077255	0.073167	0.079234	0.054582	0.057548	0.049914	0.067508	0.065744	0.069411	0.045525	0.036774	0.043243	0.041297
0.0027809	0.012452	0.10309	0.15419	0.149	0.17542	0.14966	0.15625	0.14834	0.13832	0.11395	0.10421	0.080597	0.064593	0.041755	0.038441	0.046356	0.046157	0.046012	0.03386	0.032358	0.014485	0.0062801	0.00052451	0.0025988	-0.0053591	0.0094059	0.024017	0.03747	0.061941	0.077125	0.091155	0.10906	0.10674	0.11646	0.098561	0.09262	0.084353	0.068695	0.054992	0.064034	0.052581	0.045913	0.0478	0.052591	0.044819	0.040165	0.047309	0.045466	0.049913
0	0.0090503	0.11805	0.14085	0.12978	0.097958	0.083213	0.064424	0.052813	0.033841	0.017725	0.029077	0.056428	0.083004	0.09725	0.12811	0.11993	0.097262	0.088326	0.088033	0.085604	0.091933	0.10038	0.098344	0.091938	0.079395	0.087722	0.086539	0.052879	0.039692	0.022716	0.018234	0.020819	0.026645	0.036499	0.066753	0.083321	0.084854	0.068749	0.083578	0.078749	0.06657	0.055145	0.029087	0.021587	0.017714	0.019246	0.014983	0.010337	0.010472
0.012301	0.046576	0.076051	0.10041	0.077903	0.085898	0.082032	0.06944	0.088298	0.11996	0.10189	0.11797	0.11114	0.062898	0.084837	0.11575	0.089817	0.0955	0.086817	0.064865	0.06135	0.052142	0.038191	0.037146	0.019847	0.016072	0.0057421	0.0069476	0.003355	0.020384	0.037163	0.044991	0.039979	0.054696	0.042511	0.071335	0.10884	0.049357	0.035786	0.08335	0.024183	0.047177	0.071464	0.040983	0.067082	0.042831	0.060019	0.023804	0.019009	0.010787
0.01523	0.012112	0.10153	0.11906	0.12351	0.13982	0.12883	0.12946	0.12986	0.11029	0.094405	0.075846	0.073402	0.097336	0.10274	0.11478	0.13368	0.14383	0.14881	0.1413	0.14151	0.14238	0.13328	0.13688	0.14839	0.1396	0.14119	0.11249	0.10781	0.11074	0.12207	0.11872	0.1151	0.098315	0.087427	0.080204	0.067646	0.052795	0.058996	0.064417	0.07443	0.077545	0.087909	0.093496	0.087732	0.09038	0.075147	0.056875	0.049096	0.039467
0.005843	0.012132	0.086316	0.10595	0.10676	0.10356	0.11217	0.098061	0.076348	0.069445	0.045795	0.04949	0.033086	0.030497	0.021081	0.021219	0.026791	0.047921	0.059955	0.075752	0.081278	0.087665	0.079653	0.074629	0.079734	0.06736	0.060839	0.046465	0.029221	0.02292	0.02216	0.023127	0.044333	0.068558	0.065817	0.067887	0.064077	0.051161	0.054406	0.043624	0.036457	0.031838	0.025707	0.028089	0.030794	0.027833	0.033018	0.034894	0.035183	0.042228
0.0043017	0.017815	0.076028	0.078771	0.071246	0.069022	0.058879	0.048149	0.040959	0.034757	0.020435	0.015912	0.014501	0.016027	0.012244	0.016106	-0.00021054	-0.0024944	0.0087502	0	-5.6804e-05	0.0051189	0.005613	0.02423	0.032436	0.033881	0.037608	0.033151	0.028453	0.016626	0.0083988	-0.001127	0.0094484	0.0015358	0.0061636	0.011479	0.024405	0.029914	0.02636	0.042612	0.036083	0.032928	0.024	0.021912	0.015614	0.00448	0.0023205	0.0034014	0.013555	0.024817
0	0.040279	0.14221	0.13712	0.11723	0.10076	0.072894	0.05689	0.049551	0.040794	0.029889	0.03665	0.095435	0.14216	0.14308	0.12468	0.10045	0.096085	0.062907	0.043978	0.029075	0.01404	0.038721	0.068425	0.063167	0.048707	0.041537	0.035685	0.040134	0.054113	0.060902	0.070243	0.068667	0.082138	0.088613	0.068347	0.053603	0.053943	0.029479	0.032825	0.051161	0.055149	0.068415	0.080256	0.095948	0.084187	0.067033	0.059655	0.079142	0.067966
0	0.0048892	0.061625	0.093819	0.088695	0.069035	0.067196	0.05588	0.052299	0.048646	0.03931	0.02763	0.027685	0.026799	0.031344	0.030968	0.050094	0.057806	0.062018	0.062137	0.063344	0.057688	0.053549	0.047859	0.039937	0.039959	0.040191	0.041324	0.035113	0.038807	0.04199	0.042059	0.042449	0.045123	0.046545	0.05375	0.044288	0.043362	0.033737	0.034084	0.025531	0.036362	0.03241	0.040934	0.027116	0.034132	0.026925	0.036539	0.034127	0.038625
0.017029	0.024419	0.08581	0.10287	0.11948	0.10718	0.099842	0.073944	0.065128	0.04115	0.041647	0.036783	0.031555	0.03641	0.040248	0.042316	0.03897	0.047609	0.047543	0.058023	0.066162	0.062115	0.06493	0.069963	0.072816	0.075514	0.074859	0.080515	0.076795	0.062018	0.05608	0.054875	0.039367	0.039944	0.039461	0.045699	0.047065	0.044531	0.039997	0.050437	0.034975	0.027874	0.019635	0.017014	0.011712	0.014116	0.019583	0.022613	0.014645	0.011832
0.10702	0.062589	0.13909	0.081147	0.078658	0.043292	0.039605	0.0097844	0.0035814	0.0076273	0.0085578	0.0094403	0.011236	0.046286	0.062692	0.054407	0.059681	0.056733	0.046604	0.037597	0.037832	0.017145	0.024121	0.028738	0.01684	0.046351	0.044833	0.051802	0.050796	0.039489	0.039049	0.042058	0.029399	0.034395	0.040134	0.040381	0.045411	0.037649	0.027553	0.015276	0.013987	0.0062369	0.0088507	-0.0001497	2.8514e-05	-0.011809	-0.0081541	-0.0085227	0.0066141	0.019102
0	0.0035113	0.042857	0.072279	0.083111	0.091079	0.080994	0.086268	0.070935	0.07485	0.059593	0.044663	0.02556	0.027191	0.010855	0.0080092	0.0098694	0.017604	0.010544	0.018885	0.036179	0.038393	0.045044	0.046875	0.058959	0.055601	0.051378	0.057101	0.056273	0.046624	0.047117	0.039815	0.04099	0.031036	0.021603	0.012541	0.007753	0.010364	0.017344	0.0092566	0.0094431	0.019847	0.026682	0.030008	0.029626	0.044996	0.053894	0.048184	0.053667	0.063207
0.011225	0.02577	0.19542	0.25932	0.25511	0.25465	0.22281	0.19521	0.17644	0.13844	0.12941	0.11232	0.1137	0.12298	0.14175	0.15121	0.13681	0.11771	0.097007	0.081165	0.051948	0.032734	0.030463	0.038079	0.067711	0.085407	0.10974	0.13698	0.16981	0.18835	0.16788	0.1737	0.18003	0.1615	0.15718	0.13793	0.11753	0.099754	0.086631	0.088306	0.091084	0.090531	0.10869	0.11107	0.10486	0.10119	0.098046	0.093361	0.10248	0.11138
0	0.0051018	0.043524	0.070124	0.084807	0.089981	0.081843	0.072693	0.060421	0.054711	0.039517	0.034768	0.024947	0.014553	0.0041828	0.00094179	-3.2773e-05	0.0030672	0.0019066	0.0064996	0.013539	0.01965	0.024921	0.030404	0.036219	0.048449	0.047191	0.047848	0.052262	0.059587	0.064133	0.052422	0.050041	0.059537	0.045007	0.043494	0.046209	0.042324	0.042445	0.042104	0.040667	0.036565	0.036158	0.032491	0.037227	0.034494	0.033323	0.028632	0.031805	0.037246
0.00037054	0.013847	0.033409	0.047277	0.058101	0.063519	0.070009	0.061326	0.068275	0.051303	0.043262	0.040693	0.04003	0.043325	0.030882	0.0477	0.047326	0.048723	0.040359	0.043406	0.022334	0.02251	0.021971	0.0057202	0.0039236	0.0026628	-0.001858	-0.005318	-0.0020576	0.0018379	0.00083155	0.00010026	0.00072315	0.011999	0.014646	0.018312	0.030618	0.044819	0.055778	0.049763	0.065094	0.031333	0.027718	0.01672	0.0051065	0	-0.0015939	0.01688	0.030186	0.037296
0	0.061912	0.1938	0.17571	0.15792	0.13008	0.11631	0.10285	0.10129	0.071928	0.082358	0.10875	0.16469	0.21034	0.23002	0.18803	0.20228	0.16542	0.15061	0.14531	0.13161	0.10394	0.08025	0.080406	0.058717	0.073506	0.089463	0.094632	0.11765	0.11898	0.1124	0.10456	0.13536	0.13695	0.13067	0.13963	0.14622	0.14438	0.13616	0.13873	0.14825	0.14213	0.12322	0.14187	0.13488	0.13483	0.11297	0.10423	0.11051	0.11151
0	0.0088684	0.070808	0.08373	0.076475	0.072179	0.04954	0.041884	0.026078	0.024533	0.019399	0.011728	0.0089208	0.01165	0.017468	0.024955	0.03258	0.049024	0.042435	0.047842	0.046001	0.041628	0.031415	0.038376	0.039653	0.043714	0.042786	0.047958	0.040596	0.032968	0.021994	0.011244	0.012906	0.010725	0.0098901	0.0043311	0.011407	0.014474	0.021685	0.030515	0.030893	0.036489	0.045615	0.03887	0.036546	0.034838	0.04303	0.04006	0.044092	0.028763
0	0.026425	0.11218	0.11095	0.10994	0.081406	0.067494	0.038818	0.027376	0.0088726	0.01012	0.063483	0.084025	0.095578	0.11507	0.10199	0.10525	0.10091	0.071557	0.053239	0.029176	0.029279	0.01696	0.0012425	0.00064318	0.0019686	0.00053053	0.001122	0.0025561	0.011082	0.027711	0.044412	0.076772	0.095377	0.081122	0.080017	0.078577	0.082427	0.078783	0.054499	0.046417	0.05138	0.044845	0.043898	0.028983	0.026787	0.014171	0.01016	0.0066961	0.0060765
0.012969	0.016665	0.049259	0.066863	0.046912	0.051473	0.040908	0.030336	0.024493	0.019597	0.017566	0.017939	0.019899	0.01661	0.022218	0.031531	0.040183	0.046409	0.048224	0.050729	0.044691	0.046835	0.039498	0.05281	0.042083	0.03656	0.042943	0.036212	0.037416	0.030539	0.028124	0.015157	0.013366	0.0076902	0.013659	0.0081391	0.0070644	0.0075628	0.011226	0.024471	0.022042	0.021334	0.025333	0.030314	0.024939	0.026409	0.028325	0.042617	0.046529	0.036771
0.019212	0.0405	0.084729	0.089154	0.074081	0.07235	0.05806	0.056864	0.046307	0.050006	0.062441	0.063054	0.064359	0.057518	0.067504	0.066306	0.059786	0.056328	0.050581	0.041777	0.040168	0.048829	0.051387	0.04835	0.034439	0.040983	0.042023	0.040081	0.040156	0.04178	0.033872	0.039495	0.040492	0.034768	0.023218	0.023443	0.018295	0.013348	0.022205	0.026219	0.028201	0.034358	0.052173	0.044096	0.047335	0.05288	0.04865	0.048036	0.036418	0.035463
0.010766	0.033015	0.14089	0.16627	0.14228	0.12831	0.097197	0.071107	0.037906	0.018684	0.018609	0.026472	0.026603	0.044195	0.082644	0.12651	0.13762	0.13399	0.12759	0.12141	0.099669	0.083715	0.077808	0.047721	0.031807	0.021481	0.026993	0.033935	0.04254	0.047469	0.079936	0.087354	0.091663	0.11151	0.094345	0.095395	0.094169	0.082635	0.059714	0.046798	0.055541	0.069681	0.065406	0.069906	0.066537	0.068317	0.078405	0.076751	0.091023	0.084776
0.0014269	0.004675	0.023622	0.060295	0.096182	0.094162	0.10578	0.12203	0.12009	0.12471	0.12737	0.12654	0.11422	0.12744	0.11222	0.10179	0.092468	0.077654	0.076734	0.076529	0.083114	0.076964	0.068338	0.064034	0.085366	0.081016	0.071079	0.069931	0.066795	0.061261	0.053301	0.044857	0.048597	0.045341	0.043622	0.044082	0.041237	0.037442	0.034264	0.041201	0.045617	0.053521	0.048078	0.0424	0.042378	0.034363	0.029423	0.027738	0.024442	0.032547
0.046113	0.032192	0.12279	0.12813	0.10272	0.098171	0.096112	0.10511	0.099159	0.11727	0.13097	0.13233	0.13621	0.10631	0.13345	0.098483	0.080458	0.059054	0.070738	0.075838	0.085556	0.043477	0.051703	0.034156	0.048122	0.065865	0.061135	0.082827	0.080658	0.078421	0.072787	0.10546	0.075341	0.096886	0.078945	0.083445	0.067851	0.056565	0.046119	0.04168	0.016826	0.010174	-0.0016219	-0.0045045	-0.0008921	-0.0001679	3.198e-05	0.0075357	0.010867	0.022782
0.01632	0.023317	0.089779	0.12066	0.15094	0.21685	0.15058	0.093938	0.073425	0.072261	0.053331	0.066504	0.055185	0.036592	0.022783	0.042006	0.0032943	0.020128	0.033773	0.067651	0.069895	0.088437	0.064108	0.072509	0.08344	0.052093	0.058591	0.055712	0.048837	0.048464	0.042184	0.054132	0.045773	0.049831	0.050627	0.044216	0.047997	0.056434	0.071997	0.096698	0.0094953	0.10989	0.10205	0.093654	0.091746	0.089769	0.076922	0.069145	0.067761	0.051579
0.014497	0.013542	0.070955	0.099677	0.10616	0.097842	0.11041	0.12479	0.10527	0.10294	0.10574	0.11085	0.090356	0.074544	0.067763	0.050725	0.030494	0.024912	0.0050704	-0.0095984	0.00010129	0.0091071	0.024441	0.06184	0.081412	0.088385	0.11439	0.13112	0.11297	0.11853	0.10523	0.093347	0.085597	0.0821	0.071165	0.063453	0.066778	0.048306	0.042922	0.038116	0.039259	0.039004	0.050803	0.071008	0.062802	0.052984	0.063154	0.053142	0.042308	0.034704
0.014712	0.040734	0.18404	0.19763	0.17386	0.15221	0.097256	0.06429	0.055957	0.055174	0.043294	0.041554	0.046677	0.043138	0.068431	0.10817	0.16103	0.17527	0.18189	0.1766	0.19913	0.14438	0.14558	0.10703	0.090285	0.090751	0.10498	0.081777	0.076899	0.072577	0.075615	0.1015	0.11365	0.12795	0.13171	0.15331	0.14157	0.13464	0.12675	0.10168	0.078686	0.058268	0.063636	0.08106	0.09401	0.095662	0.085281	0.077777	0.073244	0.058297
0.052632	0.040426	0.06963	0.0841	0.092936	0.10341	0.10644	0.11054	0.085035	0.08022	0.076831	0.053544	0.025032	0.026229	0.017775	0.019298	0.017089	0.027838	0.030735	0.053224	0.058761	0.057494	0.081595	0.073699	0.085481	0.095333	0.087838	0.085928	0.076225	0.06748	0.059337	0.046375	0.034275	0.023347	0.021026	0.020801	0.0062315	0.010971	0.0239	0.037297	0.047682	0.081328	0.10132	0.095531	0.10596	0.089246	0.088705	0.071206	0.039675	0.0051695
0	0.035138	0.12526	0.13377	0.12338	0.11875	0.10164	0.081458	0.060812	0.035648	0.023861	0.012609	0.01696	0.03781	0.046337	0.086075	0.094897	0.12076	0.11697	0.1012	0.095056	0.09229	0.073719	0.075852	0.081223	0.074959	0.067267	0.071831	0.079107	0.064867	0.059257	0.066845	0.058769	0.052823	0.059036	0.062204	0.05533	0.059335	0.08569	0.097819	0.088325	0.10557	0.10582	0.094199	0.080354	0.07137	0.046617	0.060701	0.053387	0.047144
0	0.014421	0.17001	0.20923	0.1659	0.11687	0.079792	0.042731	0.0081685	0.010017	0.0008323	0.0092781	0.013748	0.077134	0.11965	0.16505	0.16521	0.17034	0.15251	0.13512	0.14758	0.1465	0.1407	0.11725	0.089394	0.082038	0.072343	0.052839	0.082937	0.096903	0.10144	0.098663	0.10102	0.10529	0.1136	0.1109	0.12889	0.11949	0.11875	0.13436	0.12686	0.093098	0.060498	0.042179	0.046808	0.028603	0.031054	0.061112	0.081886	0.10168
0.013161	0.0055855	0.049617	0.080261	0.088183	0.090258	0.10469	0.086239	0.091935	0.089733	0.0819	0.077834	0.07343	0.047768	0.051326	0.031544	0.018408	0.014556	0.001201	-0.0046817	-0.00097203	-0.0076672	-0.0020941	0.0069155	0.021369	0.038896	0.043839	0.054826	0.069846	0.072931	0.086549	0.070211	0.06942	0.064634	0.050653	0.049805	0.037722	0.030293	0.017741	0.0046981	0.0054709	0.00018515	-0.0021351	0.0027836	0.017156	0.025098	0.033106	0.030353	0.036558	0.043282
0.016594	0.046382	0.13831	0.15088	0.13605	0.1411	0.15108	0.12124	0.11401	0.10783	0.084258	0.075264	0.073913	0.094929	0.11257	0.10949	0.079845	0.06804	0.059029	0.050339	0.0289	0.030784	0.017733	0.0084228	-0.0013722	0	0.004276	0.013406	0.011797	0.0087295	0.012295	0.016487	0.015033	0.012187	0.012066	0.011301	0.013627	0.017247	0.01444	0.015214	0.016736	0.011054	0.015017	0.014023	0.018302	0.022406	0.023776	0.026632	0.03415	0.030059
0.0048857	0.0087665	0.031112	0.055826	0.080617	0.089659	0.097783	0.086173	0.079894	0.079761	0.078191	0.082679	0.089859	0.073464	0.066658	0.054951	0.052763	0.037417	0.041962	0.030224	0.022292	0.018365	0.011293	0.01314	0.023163	0.037048	0.046382	0.055151	0.062058	0.071788	0.063625	0.056969	0.04096	0.032651	0.034215	0.036107	0.032537	0.026724	0.015851	0.0092279	0.0098572	0.0028386	0.0083012	0.011682	0.022112	0.028516	0.0418	0.048324	0.055078	0.064002
0.0052916	0.011666	0.047016	0.082191	0.08894	0.092653	0.080686	0.079957	0.078408	0.074959	0.08613	0.079848	0.071831	0.059849	0.059303	0.055073	0.051868	0.044937	0.035083	0.03117	0.022213	0.017125	0.012086	0.012297	0.017118	0.0097309	0.0043584	0.0026888	-0.00038824	0.0069449	0.009877	0.013594	0.025031	0.029401	0.037901	0.034498	0.031874	0.029268	0.022907	0.015643	0.017474	0.019117	0.018506	0.016395	0.021744	0.023922	0.01174	0.019735	0.021734	0.02149
0.0044754	0.026723	0.035065	0.057264	0.081434	0.098375	0.1135	0.095155	0.12996	0.11177	0.11987	0.11928	0.14005	0.17899	0.12646	0.12842	0.11984	0.1458	0.18276	0.12094	0.13585	0.13105	0.13056	0.1319	0.18126	0.13938	0.13232	0.14814	0.12636	0.10417	0.12065	0.12121	0.096906	0.11072	0.091812	0.093314	0.066911	0.082624	0.064328	0.058395	0.061182	0.065826	0.061423	0.063797	0.072353	0.06426	0.058627	0.06159	0.067508	0.059153
0.0099884	0.013135	0.097268	0.13272	0.12865	0.13046	0.11371	0.09975	0.086842	0.065977	0.052577	0.057367	0.08036	0.094214	0.092107	0.095302	0.12352	0.12567	0.1248	0.11248	0.11301	0.072784	0.088974	0.12279	0.12449	0.12273	0.12048	0.109	0.12609	0.13189	0.1114	0.14741	0.14541	0.11761	0.10714	0.11302	0.10783	0.098003	0.07376	0.073719	0.08042	0.060837	0.04876	0.051598	0.051072	0.052169	0.046779	0.059682	0.069202	0.11113
4.7113e-05	0.045855	0.09123	0.10202	0.10961	0.094013	0.086246	0.078991	0.069931	0.03911	0.040848	0.074457	0.058018	0.06534	0.059251	0.089248	0.068278	0.06389	0.040387	0.025311	0.025793	0.03652	0.048111	0.055768	0.095638	0.11223	0.10567	0.12304	0.13973	0.12859	0.12552	0.13849	0.10763	0.094166	0.077449	0.071331	0.072313	0.058121	0.081112	0.088773	0.046952	0.028479	0.030065	0.048673	0.071344	0.083178	0.081217	0.08827	0.065129	0.043752
0.014008	0.018827	0.034881	0.052026	0.058519	0.08561	0.10147	0.10984	0.10026	0.073864	0.050295	0.039586	0.031369	0.010067	0.00030123	-0.0015856	-0.0011349	0.0042465	-0.0022286	0.00975	0.017415	0.031849	0.046233	0.055465	0.074168	0.068924	0.083879	0.060096	0.051564	0.041533	0.040683	0.029889	0.018876	0.028301	0.026716	0.032983	0.034875	0.01989	0.023053	0.012795	0.02161	0.013304	0.013153	0.017029	0.021983	0.017079	0.021095	0.025984	0.037693	0.054752
0	0.0018993	0.017793	0.031133	0.046448	0.052639	0.057581	0.057817	0.064294	0.064707	0.065821	0.05874	0.048119	0.0456	0.034421	0.023156	0.015318	0.0076123	0.0079635	0.024083	0.026741	0.025302	0.031625	0.038083	0.031668	0.036697	0.038739	0.027701	0.023287	0.081692	0.03165	0.0081052	0.0061387	0.0042706	0.0051864	0.0034936	0.0028472	-0.0002799	0.010126	0.016152	0.018635	0.024615	0.027542	0.041356	0.040899	0.03312	0.031603	0.034001	0.03044	0.02148
0.011877	0.022357	0.15221	0.14891	0.12026	0.073446	0.027888	0.013134	0.0087779	0.0075583	0.0088183	0.0056923	0.0077377	0.026168	0.074042	0.10182	0.12614	0.13854	0.12433	0.11487	0.10465	0.10524	0.10499	0.1121	0.10084	0.082626	0.083928	0.080441	0.043993	0.026716	0.011156	0.008088	0.0051179	-0.0039847	-0.0029155	0.0070683	0.018134	0.039885	0.060158	0.076595	0.076967	0.076974	0.082595	0.09111	0.069036	0.052453	0.040233	0.031129	0.030806	0.037372
0.048763	0.056505	0.11301	0.12416	0.070863	0.078577	0.06931	0.063639	0.056558	0.047657	0.051877	0.052214	0.047061	0.054433	0.045208	0.050304	0.067752	0.077909	0.088262	0.17278	0.098084	0.07014	0.19603	0.083119	0.086236	0.078505	0.096556	0.19742	0.098364	0.069717	0.062087	0.052379	0.051991	0.050675	0.056389	0.067065	0.10116	0.1038	0.060221	0.085196	0.068325	0.073928	0.10553	0.094223	0.071788	0.088528	0.15286	0.069819	0.074263	0.12771
0	0.00091196	0.10218	0.13018	0.14725	0.13545	0.119	0.093763	0.086712	0.067449	0.060718	0.065262	0.060565	0.06584	0.060977	0.077744	0.082006	0.080443	0.084929	0.089017	0.093264	0.092483	0.082295	0.083498	0.083344	0.081372	0.071194	0.06769	0.061197	0.052278	0.050067	0.053325	0.053038	0.04986	0.061095	0.061882	0.066872	0.069318	0.073239	0.075403	0.087799	0.081589	0.093269	0.098213	0.087751	0.084691	0.089518	0.075346	0.074088	0.062471
0.016701	0.027001	0.08636	0.093752	0.13044	0.096675	0.072941	0.054083	0.037024	0.014093	0.0028544	-0.0054706	-0.0057468	0.032448	0.013665	0.0083824	0.021854	-7.4774e-05	-0.0028013	0.0079283	0.0019346	0.0061937	0.046422	0.125	0.11235	0.11979	0.10626	0.039953	0.030156	0.046145	0.019228	0.013556	0.0154	0.0072882	0.00095766	0.0063164	0.015577	0.039857	0.084499	0.11809	0.12077	0.13409	0.1258	0.089784	0.083237	0.071638	0.044003	0.035733	0.026701	0.0094789
0	0.038201	0.12061	0.12494	0.096502	0.087132	0.077294	0.074996	0.065296	0.037062	0.020558	0.011955	0.002993	-0.0042152	0.0058851	0.018078	0.036765	0.063867	0.027197	0.033655	0.034159	0.041308	0.050561	0.060988	0.070574	0.073759	0.090941	0.089209	0.082321	0.07939	0.076843	0.067345	0.055552	0.057556	0.052672	0.050813	0.041188	0.034953	0.042522	0.027401	0.030053	0.043336	0.050841	0.041827	0.053197	0.066383	0.058204	0.064265	0.072573	0.066455
0.019339	0.02839	0.028271	0.039487	0.040773	0.051412	0.06408	0.06216	0.075166	0.075612	0.080563	0.075971	0.062932	0.064188	0.044896	0.045312	0.043764	0.051133	0.041634	0.03256	0.062054	0.053179	0.044874	0.051658	0.066316	0.063341	0.063904	0.068993	0.073201	0.083603	0.084774	0.07272	0.06525	0.052751	0.080609	0.077424	0.059698	0.063484	0.068228	0.05618	0.041185	0.054833	0.061382	0.06256	0.065861	0.060172	0.063608	0.062402	0.056337	0.069438
0.022307	0.026691	0.11256	0.10803	0.11272	0.09048	0.083013	0.070506	0.059224	0.033644	0.033015	0.036894	0.02914	0.021673	0.027622	0.039394	0.05302	0.055358	0.057692	0.066591	0.081523	0.086941	0.071885	0.071235	0.071694	0.066207	0.063768	0.055594	0.046744	0.043484	0.031734	0.016583	0.01014	0.011739	0.0086759	0.004371	0.0048802	0.006202	0.010853	0.024855	0.047495	0.06628	0.090051	0.10285	0.094662	0.10896	0.10711	0.10504	0.09585	0.097878
[truncated: 277 more rows]
[truncated: 47 more columns]

## Sheet: Exp_TNF_10ng_mL
0.011699	0.014466	0.057975	0.083821	0.090214	0.085627	0.082935	0.075749	0.067725	0.064246	0.047901	0.03266	0.025189	0.0080069	0.0086717	0.0068216	0.004006	0.0014126	0.0064822	0.0046832	0.0057751	0.015495	0.016233	0.030839	0.038173	0.041735	0.052718	0.058174	0.057622	0.067184	0.061169	0.052509	0.050034	0.053565	0.050668	0.040696	0.029698	0.029653	0.020629	0.02427	0.018457	0.0079906	0.011076	0.012389	0.021869	0.022173	0.023248	0.017956	0.025375	0.025011
[truncated: 644 more rows]
[truncated: 47 more columns]

[truncated: 35 more sheets: Exp_LPS_1ng_mL, Exp_LPS_3ng_mL, Exp_LPS_10ng_mL, Exp_LPS_33ng_mL, Exp_LPS_100ng_mL, Exp_CpG_10nM, Exp_CpG_33nM, Exp_CpG_100nM, Exp_CpG_333nM, Exp_CpG_1uM, Exp_PolyIC_10ug_mL, Exp_PolyIC_33ug_mL, Exp_PolyIC_100ug_mL, Exp_Pam3CSK_10ng_mL, Exp_Pam3CSK_100ng_mL, Exp_Pam3CSK_1ug_mL, Sim_TNF_100pg_mL, Sim_TNF_1ng_mL, Sim_TNF_10ng_mL, Sim_LPS_1ng_mL …]
