# Supplementary material for: Modeling heterogeneous signaling dynamics of macrophages reveals principles of information transmission in stimulus responses
Source: Nat Commun. 2025 Jul 1;16:5986. doi: 10.1038/s41467-025-60901-3 (PMC12218168; doi:10.1038/s41467-025-60901-3)
Supplement: Supplementary file 6 — Source Data [file 41467_2025_60901_MOESM6_ESM.zip › source_data/Figure3_LPS.xlsx]

## Sheet: Sim_d1
0.0250698	0.0250698	0.0250698	0.0250698	0.0250698	0.0250699	0.0250701	0.0250705	0.0250712	0.025072	0.025073	0.0250742	0.0250755	0.0250769	0.0250783	0.0250797	0.025081	0.0250823	0.0250834	0.0250844	0.0250853	0.025086	0.0250866	0.0250871	0.0250874	0.0250875	0.0250876	0.0250875	0.0250874	0.0250872	0.0250869	0.0250865	0.0250861	0.0250857	0.0250851	0.0250846	0.025084	0.0250835	0.0250829	0.0250823	0.0250817	0.0250811	0.0250806	0.02508	0.0250795	0.0250789	0.0250784	0.0250779	0.0250774	0.025077
0.0110204	0.0110204	0.0110204	0.0110204	0.0110204	0.0110204	0.0110204	0.0110205	0.0110206	0.0110207	0.0110208	0.0110209	0.0110211	0.0110212	0.0110214	0.0110215	0.0110216	0.0110217	0.0110218	0.0110219	0.011022	0.011022	0.011022	0.011022	0.011022	0.011022	0.011022	0.0110219	0.0110219	0.0110218	0.0110218	0.0110217	0.0110216	0.0110216	0.0110215	0.0110214	0.0110214	0.0110213	0.0110212	0.0110212	0.0110211	0.0110211	0.011021	0.011021	0.0110209	0.0110209	0.0110208	0.0110208	0.0110208	0.0110207
0.0306102	0.0306102	0.0306102	0.0306102	0.0306102	0.0306102	0.0306102	0.0306102	0.0306102	0.0306102	0.0306102	0.0306102	0.0306102	0.0306102	0.0306102	0.0306102	0.0306102	0.0306102	0.0306102	0.0306102	0.0306102	0.0306102	0.0306102	0.0306102	0.0306102	0.0306102	0.0306102	0.0306102	0.0306102	0.0306102	0.0306102	0.0306102	0.0306102	0.0306102	0.0306102	0.0306102	0.0306102	0.0306102	0.0306102	0.0306102	0.0306102	0.0306102	0.0306102	0.0306102	0.0306102	0.0306102	0.0306102	0.0306102	0.0306102	0.0306102
0.0299215	0.0299215	0.0299215	0.0299215	0.0299215	0.0299215	0.0299215	0.0299215	0.0299215	0.0299216	0.0299217	0.0299217	0.0299218	0.0299219	0.0299221	0.0299222	0.0299223	0.0299224	0.0299225	0.0299225	0.0299226	0.0299226	0.0299226	0.0299226	0.0299226	0.0299226	0.0299225	0.0299225	0.0299224	0.0299223	0.0299222	0.0299221	0.0299221	0.029922	0.0299219	0.0299219	0.0299218	0.0299218	0.0299218	0.0299217	0.0299217	0.0299217	0.0299217	0.0299217	0.0299217	0.0299217	0.0299217	0.0299217	0.0299217	0.0299216
0.0277428	0.0277428	0.0277428	0.0277428	0.0277428	0.0277428	0.0277428	0.0277428	0.0277428	0.0277428	0.0277428	0.0277428	0.0277428	0.0277428	0.0277428	0.0277429	0.0277429	0.0277429	0.0277429	0.0277429	0.0277429	0.0277429	0.0277429	0.0277429	0.0277429	0.0277429	0.0277429	0.0277429	0.0277429	0.0277429	0.0277429	0.0277429	0.0277429	0.0277429	0.0277429	0.0277429	0.0277429	0.0277429	0.0277429	0.0277429	0.0277429	0.0277429	0.0277429	0.0277429	0.0277429	0.0277429	0.0277429	0.0277429	0.0277429	0.0277429
0.0137073	0.0137073	0.0137073	0.0137073	0.0137073	0.0137073	0.0137074	0.0137075	0.0137076	0.0137078	0.0137082	0.0137087	0.0137093	0.0137099	0.0137107	0.0137114	0.0137122	0.0137129	0.0137135	0.0137139	0.0137143	0.0137145	0.0137144	0.0137143	0.013714	0.0137135	0.0137129	0.0137122	0.0137115	0.0137107	0.01371	0.0137092	0.0137086	0.0137081	0.0137077	0.0137073	0.0137072	0.0137071	0.0137072	0.0137074	0.0137077	0.013708	0.0137084	0.0137088	0.0137092	0.0137095	0.0137098	0.0137101	0.0137102	0.0137102
0.0133832	0.0133832	0.0133832	0.0133832	0.0133832	0.0133834	0.0133837	0.0133844	0.0133855	0.013387	0.0133889	0.0133913	0.0133939	0.0133966	0.0133995	0.0134023	0.013405	0.0134076	0.0134098	0.0134116	0.0134132	0.0134144	0.0134151	0.0134156	0.0134157	0.0134154	0.0134149	0.013414	0.013413	0.0134118	0.0134105	0.013409	0.0134075	0.0134059	0.0134043	0.0134027	0.0134012	0.0133997	0.0133982	0.0133969	0.0133956	0.0133944	0.0133933	0.0133922	0.0133913	0.0133904	0.0133897	0.013389	0.0133883	0.0133878
0.0138831	0.0138831	0.0138831	0.0138831	0.0138831	0.0138831	0.0138831	0.0138831	0.0138831	0.0138831	0.0138831	0.0138831	0.0138831	0.0138831	0.0138832	0.0138832	0.0138832	0.0138832	0.0138832	0.0138832	0.0138832	0.0138833	0.0138833	0.0138833	0.0138833	0.0138833	0.0138833	0.0138833	0.0138833	0.0138833	0.0138833	0.0138833	0.0138833	0.0138833	0.0138833	0.0138833	0.0138833	0.0138833	0.0138833	0.0138833	0.0138833	0.0138833	0.0138833	0.0138833	0.0138833	0.0138833	0.0138833	0.0138833	0.0138833	0.0138833
0.012082	0.012082	0.012082	0.012082	0.012082	0.0120821	0.0120822	0.0120825	0.0120829	0.0120834	0.012084	0.0120848	0.0120855	0.0120864	0.0120871	0.0120879	0.0120885	0.0120891	0.0120896	0.01209	0.0120903	0.0120905	0.0120907	0.0120907	0.0120907	0.0120906	0.0120904	0.0120902	0.01209	0.0120897	0.0120894	0.012089	0.0120887	0.0120884	0.012088	0.0120877	0.0120873	0.012087	0.0120867	0.0120864	0.0120861	0.0120858	0.0120855	0.0120852	0.012085	0.0120848	0.0120846	0.0120843	0.0120842	0.012084
0.0133691	0.0133691	0.0133691	0.0133691	0.0133691	0.0133691	0.0133691	0.0133691	0.0133691	0.0133691	0.0133691	0.0133692	0.0133692	0.0133692	0.0133692	0.0133692	0.0133692	0.0133693	0.0133693	0.0133693	0.0133693	0.0133693	0.0133693	0.0133693	0.0133694	0.0133694	0.0133694	0.0133694	0.0133694	0.0133694	0.0133694	0.0133694	0.0133694	0.0133694	0.0133694	0.0133694	0.0133694	0.0133693	0.0133693	0.0133693	0.0133693	0.0133693	0.0133693	0.0133693	0.0133693	0.0133693	0.0133693	0.0133693	0.0133693	0.0133693
0.0274618	0.0274618	0.0274618	0.0274618	0.0274618	0.0274618	0.0274618	0.0274618	0.0274618	0.0274618	0.0274618	0.0274618	0.0274618	0.0274618	0.0274618	0.0274618	0.0274618	0.0274618	0.0274618	0.0274618	0.0274618	0.0274618	0.0274618	0.0274618	0.0274618	0.0274618	0.0274618	0.0274618	0.0274618	0.0274618	0.0274618	0.0274618	0.0274618	0.0274618	0.0274618	0.0274618	0.0274618	0.0274618	0.0274618	0.0274618	0.0274618	0.0274618	0.0274618	0.0274618	0.0274618	0.0274618	0.0274618	0.0274618	0.0274618	0.0274618
0.0301055	0.0301055	0.0301055	0.0301055	0.0301055	0.0301055	0.0301055	0.0301055	0.0301055	0.0301055	0.0301055	0.0301055	0.0301055	0.0301055	0.0301055	0.0301055	0.0301055	0.0301055	0.0301055	0.0301055	0.0301055	0.0301055	0.0301055	0.0301055	0.0301055	0.0301055	0.0301055	0.0301055	0.0301055	0.0301055	0.0301055	0.0301055	0.0301055	0.0301055	0.0301055	0.0301055	0.0301055	0.0301055	0.0301055	0.0301055	0.0301055	0.0301055	0.0301055	0.0301055	0.0301055	0.0301055	0.0301055	0.0301055	0.0301055	0.0301055
0.0105272	0.0105272	0.0105272	0.0105272	0.0105272	0.0105272	0.0105273	0.0105274	0.0105277	0.0105281	0.0105287	0.0105294	0.0105303	0.0105312	0.0105323	0.0105335	0.0105347	0.0105358	0.010537	0.0105381	0.0105391	0.01054	0.0105408	0.0105415	0.010542	0.0105424	0.0105427	0.0105429	0.0105429	0.0105428	0.0105426	0.0105423	0.0105419	0.0105414	0.0105409	0.0105403	0.0105396	0.0105389	0.0105382	0.0105375	0.0105367	0.010536	0.0105353	0.0105346	0.0105339	0.0105332	0.0105326	0.010532	0.0105314	0.0105308
0.0143274	0.0143274	0.0143274	0.0143274	0.0143274	0.0143274	0.0143274	0.0143274	0.0143274	0.0143274	0.0143274	0.0143274	0.0143274	0.0143274	0.0143274	0.0143274	0.0143274	0.0143274	0.0143274	0.0143274	0.0143274	0.0143274	0.0143274	0.0143274	0.0143274	0.0143274	0.0143274	0.0143274	0.0143274	0.0143274	0.0143274	0.0143274	0.0143274	0.0143274	0.0143274	0.0143274	0.0143274	0.0143274	0.0143274	0.0143274	0.0143274	0.0143274	0.0143274	0.0143274	0.0143274	0.0143274	0.0143274	0.0143274	0.0143274	0.0143274
0.0278868	0.0278868	0.0278868	0.0278868	0.0278868	0.0278868	0.0278868	0.0278868	0.0278868	0.0278868	0.0278868	0.0278868	0.0278868	0.0278868	0.0278868	0.0278868	0.0278868	0.0278868	0.0278868	0.0278868	0.0278868	0.0278868	0.0278868	0.0278868	0.0278868	0.0278868	0.0278868	0.0278868	0.0278868	0.0278868	0.0278868	0.0278868	0.0278868	0.0278868	0.0278868	0.0278868	0.0278868	0.0278868	0.0278868	0.0278868	0.0278868	0.0278868	0.0278868	0.0278868	0.0278868	0.0278868	0.0278868	0.0278868	0.0278868	0.0278868
0.0134953	0.0134953	0.0134953	0.0134953	0.0134953	0.0134953	0.0134953	0.0134953	0.0134953	0.0134953	0.0134953	0.0134953	0.0134953	0.0134953	0.0134953	0.0134953	0.0134953	0.0134953	0.0134953	0.0134953	0.0134953	0.0134953	0.0134953	0.0134953	0.0134953	0.0134953	0.0134953	0.0134953	0.0134953	0.0134953	0.0134953	0.0134953	0.0134953	0.0134953	0.0134953	0.0134953	0.0134953	0.0134953	0.0134953	0.0134953	0.0134953	0.0134953	0.0134953	0.0134953	0.0134953	0.0134953	0.0134953	0.0134953	0.0134953	0.0134953
0.0154652	0.0154652	0.0154652	0.0154652	0.0154652	0.0154652	0.0154652	0.0154652	0.0154652	0.0154652	0.0154652	0.0154652	0.0154652	0.0154652	0.0154652	0.0154652	0.0154653	0.0154653	0.0154653	0.0154653	0.0154653	0.0154653	0.0154653	0.0154653	0.0154653	0.0154653	0.0154653	0.0154653	0.0154653	0.0154653	0.0154653	0.0154653	0.0154653	0.0154653	0.0154653	0.0154653	0.0154653	0.0154653	0.0154652	0.0154652	0.0154652	0.0154652	0.0154652	0.0154652	0.0154652	0.0154652	0.0154652	0.0154652	0.0154652	0.0154652
0.0218627	0.0218627	0.0218627	0.0218627	0.0218627	0.0218627	0.0218627	0.0218627	0.0218627	0.0218627	0.0218628	0.0218628	0.0218628	0.0218628	0.0218629	0.0218629	0.0218629	0.0218629	0.0218629	0.0218629	0.021863	0.021863	0.021863	0.021863	0.021863	0.021863	0.021863	0.021863	0.021863	0.021863	0.0218629	0.0218629	0.0218629	0.0218629	0.0218629	0.0218629	0.0218629	0.0218629	0.0218629	0.0218629	0.0218629	0.0218629	0.0218629	0.0218628	0.0218628	0.0218628	0.0218628	0.0218628	0.0218628	0.0218628
0.0141462	0.0141462	0.0141462	0.0141462	0.0141462	0.0141462	0.0141462	0.0141463	0.0141463	0.0141463	0.0141463	0.0141463	0.0141464	0.0141464	0.0141464	0.0141464	0.0141465	0.0141465	0.0141465	0.0141465	0.0141465	0.0141465	0.0141465	0.0141465	0.0141465	0.0141465	0.0141465	0.0141465	0.0141465	0.0141465	0.0141465	0.0141465	0.0141465	0.0141465	0.0141464	0.0141464	0.0141464	0.0141464	0.0141464	0.0141464	0.0141464	0.0141464	0.0141464	0.0141464	0.0141464	0.0141464	0.0141464	0.0141463	0.0141463	0.0141463
0.015189	0.015189	0.015189	0.015189	0.015189	0.015189	0.015189	0.015189	0.015189	0.015189	0.015189	0.015189	0.015189	0.015189	0.015189	0.015189	0.015189	0.015189	0.015189	0.015189	0.015189	0.015189	0.015189	0.015189	0.015189	0.015189	0.015189	0.015189	0.015189	0.015189	0.015189	0.015189	0.015189	0.015189	0.015189	0.015189	0.015189	0.015189	0.015189	0.015189	0.015189	0.015189	0.015189	0.015189	0.015189	0.015189	0.015189	0.015189	0.015189	0.015189
0.0107501	0.0107501	0.0107501	0.0107501	0.0107502	0.0107504	0.0107509	0.0107519	0.0107537	0.0107561	0.0107594	0.0107633	0.0107678	0.0107729	0.0107782	0.0107838	0.0107893	0.0107947	0.0107999	0.0108048	0.0108092	0.0108131	0.0108165	0.0108193	0.0108216	0.0108233	0.0108245	0.0108252	0.0108254	0.0108252	0.0108244	0.0108235	0.010822	0.0108204	0.0108185	0.0108164	0.0108141	0.0108117	0.0108092	0.0108067	0.0108041	0.0108015	0.0107989	0.0107963	0.0107938	0.0107914	0.010789	0.0107866	0.0107843	0.0107822
0.0403902	0.0403902	0.0403902	0.0403902	0.0403902	0.0403902	0.0403902	0.0403902	0.0403902	0.0403902	0.0403902	0.0403902	0.0403902	0.0403902	0.0403902	0.0403902	0.0403902	0.0403902	0.0403902	0.0403902	0.0403902	0.0403902	0.0403902	0.0403902	0.0403902	0.0403902	0.0403902	0.0403902	0.0403902	0.0403902	0.0403902	0.0403902	0.0403902	0.0403902	0.0403902	0.0403902	0.0403902	0.0403902	0.0403902	0.0403902	0.0403902	0.0403902	0.0403902	0.0403902	0.0403902	0.0403902	0.0403902	0.0403902	0.0403902	0.0403902
0.0274457	0.0274457	0.0274457	0.0274457	0.0274457	0.0274457	0.0274457	0.0274457	0.0274457	0.0274457	0.0274457	0.0274457	0.0274457	0.0274458	0.0274458	0.0274458	0.0274458	0.0274458	0.0274458	0.0274458	0.0274458	0.0274458	0.0274458	0.0274458	0.0274458	0.0274458	0.0274458	0.0274458	0.0274458	0.0274458	0.0274458	0.0274458	0.0274458	0.0274458	0.0274458	0.0274458	0.0274458	0.0274458	0.0274458	0.0274458	0.0274458	0.0274458	0.0274458	0.0274458	0.0274458	0.0274458	0.0274458	0.0274458	0.0274458	0.0274458
0.0208085	0.0208085	0.0208085	0.0208085	0.0208085	0.0208085	0.0208085	0.0208085	0.0208085	0.0208085	0.0208085	0.0208085	0.0208085	0.0208085	0.0208085	0.0208085	0.0208085	0.0208085	0.0208085	0.0208085	0.0208085	0.0208085	0.0208085	0.0208085	0.0208085	0.0208085	0.0208085	0.0208085	0.0208085	0.0208085	0.0208085	0.0208085	0.0208085	0.0208085	0.0208085	0.0208085	0.0208085	0.0208085	0.0208085	0.0208085	0.0208085	0.0208085	0.0208085	0.0208085	0.0208085	0.0208085	0.0208085	0.0208085	0.0208085	0.0208085
0.0138678	0.0138678	0.0138678	0.0138678	0.0138678	0.0138678	0.0138678	0.0138678	0.0138678	0.0138678	0.0138678	0.0138678	0.0138678	0.0138678	0.0138678	0.0138678	0.0138678	0.0138678	0.0138678	0.0138678	0.0138678	0.0138678	0.0138678	0.0138678	0.0138678	0.0138678	0.0138678	0.0138678	0.0138678	0.0138678	0.0138678	0.0138678	0.0138678	0.0138678	0.0138678	0.0138678	0.0138678	0.0138678	0.0138678	0.0138678	0.0138678	0.0138678	0.0138678	0.0138678	0.0138678	0.0138678	0.0138678	0.0138678	0.0138678	0.0138678
0.0331708	0.0331708	0.0331708	0.0331708	0.0331708	0.0331708	0.0331708	0.0331708	0.0331708	0.0331708	0.0331708	0.0331708	0.0331708	0.0331708	0.0331708	0.0331708	0.0331708	0.0331708	0.0331708	0.0331708	0.0331708	0.0331708	0.0331708	0.0331708	0.0331708	0.0331708	0.0331708	0.0331708	0.0331708	0.0331708	0.0331708	0.0331708	0.0331708	0.0331708	0.0331708	0.0331708	0.0331708	0.0331708	0.0331708	0.0331708	0.0331708	0.0331708	0.0331708	0.0331708	0.0331708	0.0331708	0.0331708	0.0331708	0.0331708	0.0331708
0.0304871	0.0304871	0.0304871	0.0304871	0.0304871	0.0304871	0.0304871	0.0304871	0.0304871	0.0304871	0.0304871	0.0304871	0.0304871	0.0304871	0.0304871	0.0304871	0.0304871	0.0304871	0.0304871	0.0304871	0.0304871	0.0304871	0.0304871	0.0304871	0.0304871	0.0304871	0.0304871	0.0304871	0.0304871	0.0304871	0.0304871	0.0304871	0.0304871	0.0304871	0.0304871	0.0304871	0.0304871	0.0304871	0.0304871	0.0304871	0.0304871	0.0304871	0.0304871	0.0304871	0.0304871	0.0304871	0.0304871	0.0304871	0.0304871	0.0304871
0.0229168	0.0229168	0.0229168	0.0229168	0.0229168	0.0229168	0.0229168	0.0229168	0.0229168	0.0229168	0.0229168	0.0229168	0.0229168	0.0229168	0.0229168	0.0229168	0.0229168	0.0229168	0.0229168	0.0229168	0.0229168	0.0229168	0.0229168	0.0229168	0.0229169	0.0229169	0.0229169	0.0229169	0.0229169	0.0229169	0.0229169	0.0229169	0.0229169	0.0229169	0.0229169	0.0229169	0.0229169	0.0229169	0.0229169	0.0229169	0.0229169	0.0229168	0.0229168	0.0229168	0.0229168	0.0229168	0.0229168	0.0229168	0.0229168	0.0229168
0.0129945	0.0129945	0.0129945	0.0129945	0.0129945	0.0129945	0.0129945	0.0129945	0.0129945	0.0129946	0.0129946	0.0129946	0.0129947	0.0129947	0.0129948	0.0129948	0.0129949	0.0129949	0.0129949	0.012995	0.012995	0.012995	0.012995	0.012995	0.012995	0.0129951	0.0129951	0.012995	0.012995	0.012995	0.012995	0.012995	0.012995	0.012995	0.012995	0.0129949	0.0129949	0.0129949	0.0129949	0.0129949	0.0129948	0.0129948	0.0129948	0.0129948	0.0129948	0.0129947	0.0129947	0.0129947	0.0129947	0.0129947
0.0178969	0.0178969	0.0178969	0.0178969	0.0178969	0.0178969	0.0178969	0.017897	0.0178971	0.0178972	0.0178973	0.0178975	0.0178976	0.0178977	0.0178978	0.0178979	0.017898	0.017898	0.0178981	0.0178981	0.0178981	0.0178982	0.0178982	0.0178982	0.0178982	0.0178981	0.0178981	0.0178981	0.0178981	0.017898	0.017898	0.017898	0.0178979	0.0178979	0.0178979	0.0178978	0.0178978	0.0178977	0.0178977	0.0178977	0.0178976	0.0178976	0.0178976	0.0178975	0.0178975	0.0178975	0.0178974	0.0178974	0.0178974	0.0178973
0.0194169	0.0194169	0.0194169	0.0194169	0.0194169	0.0194169	0.0194169	0.019417	0.019417	0.0194172	0.0194173	0.0194175	0.0194177	0.0194179	0.0194181	0.0194184	0.0194186	0.0194189	0.0194191	0.0194193	0.0194195	0.0194197	0.0194198	0.01942	0.0194201	0.0194202	0.0194202	0.0194203	0.0194203	0.0194203	0.0194203	0.0194203	0.0194203	0.0194203	0.0194202	0.0194202	0.0194201	0.01942	0.01942	0.0194199	0.0194198	0.0194197	0.0194196	0.0194195	0.0194194	0.0194193	0.0194193	0.0194192	0.0194191	0.019419
0.0163139	0.0163139	0.0163139	0.0163139	0.0163139	0.0163139	0.0163139	0.0163139	0.0163139	0.0163139	0.0163139	0.0163139	0.0163139	0.0163139	0.0163139	0.0163139	0.0163139	0.0163139	0.0163139	0.0163139	0.0163139	0.0163139	0.0163139	0.0163139	0.0163139	0.0163139	0.0163139	0.0163139	0.0163139	0.0163139	0.0163139	0.0163139	0.0163139	0.0163139	0.0163139	0.0163139	0.0163139	0.0163139	0.0163139	0.0163139	0.0163139	0.0163139	0.0163139	0.0163139	0.0163139	0.0163139	0.0163139	0.0163139	0.0163139	0.0163139
0.0137278	0.0137278	0.0137278	0.0137278	0.0137278	0.0137278	0.0137278	0.0137278	0.0137278	0.0137278	0.0137278	0.0137278	0.0137278	0.0137278	0.0137278	0.0137278	0.0137278	0.0137278	0.0137278	0.0137278	0.0137278	0.0137278	0.0137278	0.0137278	0.0137278	0.0137278	0.0137278	0.0137278	0.0137278	0.0137278	0.0137278	0.0137278	0.0137278	0.0137278	0.0137278	0.0137278	0.0137278	0.0137278	0.0137278	0.0137278	0.0137278	0.0137278	0.0137278	0.0137278	0.0137278	0.0137278	0.0137278	0.0137278	0.0137278	0.0137278
0.0186261	0.0186261	0.0186261	0.0186261	0.0186261	0.0186261	0.0186261	0.0186261	0.0186261	0.0186261	0.0186261	0.0186261	0.0186262	0.0186262	0.0186262	0.0186262	0.0186262	0.0186262	0.0186262	0.0186262	0.0186262	0.0186262	0.0186262	0.0186262	0.0186262	0.0186262	0.0186262	0.0186262	0.0186262	0.0186262	0.0186262	0.0186262	0.0186262	0.0186262	0.0186262	0.0186262	0.0186262	0.0186262	0.0186262	0.0186262	0.0186262	0.0186262	0.0186262	0.0186262	0.0186262	0.0186262	0.0186262	0.0186262	0.0186262	0.0186262
0.0220653	0.0220653	0.0220653	0.0220653	0.0220653	0.0220653	0.0220653	0.0220653	0.0220653	0.0220653	0.0220653	0.0220653	0.0220653	0.0220653	0.0220653	0.0220653	0.0220653	0.0220653	0.0220653	0.0220653	0.0220653	0.0220653	0.0220653	0.0220653	0.0220653	0.0220653	0.0220653	0.0220653	0.0220653	0.0220653	0.0220653	0.0220653	0.0220653	0.0220653	0.0220653	0.0220653	0.0220653	0.0220653	0.0220653	0.0220653	0.0220653	0.0220653	0.0220653	0.0220653	0.0220653	0.0220653	0.0220653	0.0220653	0.0220653	0.0220653
0.0322909	0.0322909	0.0322909	0.0322909	0.0322909	0.0322909	0.0322909	0.0322909	0.0322909	0.0322909	0.0322909	0.0322909	0.0322909	0.0322909	0.032291	0.032291	0.032291	0.032291	0.032291	0.032291	0.032291	0.032291	0.0322911	0.0322911	0.0322911	0.0322911	0.0322911	0.0322911	0.0322911	0.0322911	0.0322911	0.0322911	0.0322911	0.0322911	0.0322911	0.0322911	0.0322911	0.0322911	0.0322911	0.032291	0.032291	0.032291	0.032291	0.032291	0.032291	0.032291	0.032291	0.032291	0.032291	0.032291
0.0244221	0.0244221	0.0244221	0.0244221	0.0244221	0.0244221	0.0244221	0.0244221	0.0244221	0.0244221	0.0244222	0.0244222	0.0244222	0.0244222	0.0244222	0.0244222	0.0244222	0.0244223	0.0244223	0.0244223	0.0244223	0.0244223	0.0244223	0.0244223	0.0244223	0.0244223	0.0244223	0.0244223	0.0244223	0.0244223	0.0244223	0.0244223	0.0244223	0.0244223	0.0244223	0.0244223	0.0244223	0.0244223	0.0244223	0.0244223	0.0244223	0.0244222	0.0244222	0.0244222	0.0244222	0.0244222	0.0244222	0.0244222	0.0244222	0.0244222
0.0403902	0.0403902	0.0403902	0.0403902	0.0403902	0.0403902	0.0403902	0.0403902	0.0403902	0.0403902	0.0403902	0.0403902	0.0403902	0.0403902	0.0403902	0.0403902	0.0403902	0.0403902	0.0403902	0.0403902	0.0403902	0.0403902	0.0403902	0.0403902	0.0403902	0.0403902	0.0403902	0.0403902	0.0403902	0.0403902	0.0403902	0.0403902	0.0403902	0.0403902	0.0403902	0.0403902	0.0403902	0.0403902	0.0403902	0.0403902	0.0403902	0.0403902	0.0403902	0.0403902	0.0403902	0.0403902	0.0403902	0.0403902	0.0403902	0.0403902
0.0222762	0.0222762	0.0222762	0.0222762	0.0222762	0.0222762	0.0222762	0.0222762	0.0222762	0.0222762	0.0222762	0.0222762	0.0222762	0.0222762	0.0222762	0.0222762	0.0222762	0.0222762	0.0222762	0.0222762	0.0222762	0.0222762	0.0222762	0.0222762	0.0222762	0.0222762	0.0222762	0.0222762	0.0222762	0.0222762	0.0222762	0.0222762	0.0222762	0.0222762	0.0222762	0.0222762	0.0222762	0.0222762	0.0222762	0.0222762	0.0222762	0.0222762	0.0222762	0.0222762	0.0222762	0.0222762	0.0222762	0.0222762	0.0222762	0.0222762
0.0265535	0.0265535	0.0265535	0.0265535	0.0265535	0.0265535	0.0265535	0.0265535	0.0265535	0.0265535	0.0265535	0.0265535	0.0265535	0.0265535	0.0265535	0.0265536	0.0265536	0.0265536	0.0265536	0.0265536	0.0265536	0.0265536	0.0265536	0.0265536	0.0265536	0.0265536	0.0265536	0.0265536	0.0265536	0.0265536	0.0265536	0.0265536	0.0265536	0.0265535	0.0265535	0.0265535	0.0265535	0.0265535	0.0265535	0.0265535	0.0265535	0.0265535	0.0265535	0.0265535	0.0265535	0.0265535	0.0265535	0.0265535	0.0265535	0.0265535
0.0120854	0.0120854	0.0120854	0.0120854	0.0120854	0.0120854	0.0120854	0.0120854	0.0120854	0.0120855	0.0120856	0.0120857	0.0120858	0.0120859	0.0120861	0.0120862	0.0120863	0.0120865	0.0120866	0.0120867	0.0120869	0.012087	0.0120871	0.0120871	0.0120872	0.0120873	0.0120873	0.0120873	0.0120874	0.0120874	0.0120874	0.0120874	0.0120874	0.0120873	0.0120873	0.0120873	0.0120872	0.0120872	0.0120872	0.0120871	0.0120871	0.012087	0.012087	0.0120869	0.0120868	0.0120868	0.0120867	0.0120867	0.0120866	0.0120866
0.0125389	0.0125389	0.0125389	0.0125389	0.0125389	0.0125389	0.0125389	0.0125389	0.0125389	0.0125389	0.0125389	0.0125389	0.012539	0.012539	0.012539	0.012539	0.012539	0.012539	0.012539	0.012539	0.012539	0.012539	0.0125391	0.0125391	0.0125391	0.0125391	0.0125391	0.0125391	0.0125391	0.0125391	0.0125391	0.0125391	0.0125391	0.0125391	0.0125391	0.0125391	0.0125391	0.0125391	0.0125391	0.0125391	0.0125391	0.0125391	0.0125391	0.0125391	0.0125391	0.0125391	0.0125391	0.0125391	0.0125391	0.0125391
0.0125067	0.0125067	0.0125067	0.0125067	0.0125067	0.0125067	0.0125067	0.0125067	0.0125067	0.0125067	0.0125067	0.0125067	0.0125067	0.0125067	0.0125067	0.0125067	0.0125067	0.0125067	0.0125067	0.0125067	0.0125067	0.0125067	0.0125068	0.0125068	0.0125068	0.0125068	0.0125068	0.0125068	0.0125068	0.0125068	0.0125068	0.0125068	0.0125068	0.0125068	0.0125068	0.0125068	0.0125068	0.0125068	0.0125068	0.0125068	0.0125068	0.0125068	0.0125068	0.0125068	0.0125068	0.0125068	0.0125068	0.0125068	0.0125068	0.0125068
0.0351893	0.0351893	0.0351893	0.0351893	0.0351893	0.0351893	0.0351893	0.0351893	0.0351893	0.0351893	0.0351893	0.0351893	0.0351893	0.0351893	0.0351893	0.0351893	0.0351893	0.0351893	0.0351894	0.0351894	0.0351894	0.0351894	0.0351894	0.0351894	0.0351894	0.0351894	0.0351894	0.0351894	0.0351894	0.0351894	0.0351894	0.0351894	0.0351894	0.0351894	0.0351894	0.0351894	0.0351894	0.0351894	0.0351894	0.0351894	0.0351894	0.0351894	0.0351894	0.0351894	0.0351894	0.0351894	0.0351894	0.0351894	0.0351894	0.0351894
0.0305163	0.0305163	0.0305163	0.0305163	0.0305163	0.0305163	0.0305163	0.0305163	0.0305163	0.0305163	0.0305163	0.0305163	0.0305163	0.0305163	0.0305163	0.0305163	0.0305163	0.0305163	0.0305163	0.0305163	0.0305163	0.0305163	0.0305163	0.0305163	0.0305163	0.0305163	0.0305163	0.0305163	0.0305163	0.0305163	0.0305163	0.0305163	0.0305163	0.0305163	0.0305163	0.0305163	0.0305163	0.0305163	0.0305163	0.0305163	0.0305163	0.0305163	0.0305163	0.0305163	0.0305163	0.0305163	0.0305163	0.0305163	0.0305163	0.0305163
0.0343303	0.0343303	0.0343303	0.0343303	0.0343303	0.0343303	0.0343303	0.0343303	0.0343303	0.0343303	0.0343303	0.0343303	0.0343303	0.0343303	0.0343303	0.0343303	0.0343303	0.0343303	0.0343303	0.0343303	0.0343303	0.0343303	0.0343303	0.0343303	0.0343303	0.0343303	0.0343303	0.0343303	0.0343303	0.0343303	0.0343303	0.0343303	0.0343303	0.0343303	0.0343303	0.0343303	0.0343303	0.0343303	0.0343303	0.0343303	0.0343303	0.0343303	0.0343303	0.0343303	0.0343303	0.0343303	0.0343303	0.0343303	0.0343303	0.0343303
0.0193643	0.0193643	0.0193643	0.0193643	0.0193643	0.0193643	0.0193643	0.0193643	0.0193643	0.0193643	0.0193643	0.0193643	0.0193643	0.0193644	0.0193644	0.0193644	0.0193644	0.0193645	0.0193645	0.0193645	0.0193645	0.0193645	0.0193646	0.0193646	0.0193646	0.0193646	0.0193646	0.0193646	0.0193646	0.0193646	0.0193646	0.0193646	0.0193646	0.0193646	0.0193646	0.0193646	0.0193646	0.0193646	0.0193646	0.0193646	0.0193646	0.0193646	0.0193646	0.0193645	0.0193645	0.0193645	0.0193645	0.0193645	0.0193645	0.0193645
0.0505158	0.0505158	0.0505158	0.0505158	0.0505158	0.0505158	0.0505158	0.0505158	0.0505158	0.0505158	0.0505158	0.0505159	0.0505159	0.0505159	0.0505159	0.050516	0.050516	0.050516	0.050516	0.0505161	0.0505161	0.0505161	0.0505161	0.0505161	0.0505162	0.0505162	0.0505162	0.0505162	0.0505162	0.0505162	0.0505162	0.0505162	0.0505162	0.0505162	0.0505162	0.0505162	0.0505162	0.0505162	0.0505162	0.0505162	0.0505162	0.0505162	0.0505161	0.0505161	0.0505161	0.0505161	0.0505161	0.0505161	0.0505161	0.0505161
0.0305449	0.0305449	0.0305449	0.0305449	0.0305449	0.0305449	0.0305449	0.0305449	0.0305449	0.030545	0.030545	0.0305451	0.0305452	0.0305453	0.0305453	0.0305454	0.0305455	0.0305456	0.0305456	0.0305457	0.0305458	0.0305458	0.0305458	0.0305459	0.0305459	0.0305459	0.0305459	0.0305459	0.0305459	0.0305459	0.0305459	0.0305459	0.0305459	0.0305459	0.0305459	0.0305458	0.0305458	0.0305458	0.0305458	0.0305457	0.0305457	0.0305457	0.0305457	0.0305456	0.0305456	0.0305456	0.0305456	0.0305455	0.0305455	0.0305455
0.0216638	0.0216638	0.0216638	0.0216638	0.0216638	0.0216638	0.0216638	0.0216639	0.021664	0.0216641	0.0216642	0.0216644	0.0216646	0.0216648	0.0216651	0.0216653	0.0216656	0.0216658	0.0216661	0.0216663	0.0216665	0.0216667	0.0216669	0.0216671	0.0216672	0.0216673	0.0216674	0.0216674	0.0216675	0.0216675	0.0216675	0.0216675	0.0216674	0.0216674	0.0216673	0.0216673	0.0216672	0.0216671	0.021667	0.0216669	0.0216668	0.0216667	0.0216666	0.0216665	0.0216664	0.0216663	0.0216661	0.021666	0.0216659	0.0216658
0.0232426	0.0232426	0.0232426	0.0232426	0.0232426	0.0232426	0.0232426	0.0232426	0.0232426	0.0232426	0.0232426	0.0232426	0.0232426	0.0232426	0.0232427	0.0232427	0.0232427	0.0232427	0.0232427	0.0232427	0.0232427	0.0232427	0.0232427	0.0232427	0.0232427	0.0232427	0.0232427	0.0232427	0.0232427	0.0232427	0.0232427	0.0232427	0.0232427	0.0232427	0.0232427	0.0232427	0.0232427	0.0232427	0.0232427	0.0232427	0.0232427	0.0232427	0.0232427	0.0232427	0.0232427	0.0232427	0.0232427	0.0232427	0.0232427	0.0232427
0.0197629	0.0197629	0.0197629	0.0197629	0.0197629	0.019763	0.019763	0.019763	0.019763	0.0197631	0.0197631	0.0197632	0.0197633	0.0197634	0.0197635	0.0197636	0.0197637	0.0197638	0.0197639	0.019764	0.0197641	0.0197641	0.0197642	0.0197643	0.0197643	0.0197644	0.0197644	0.0197644	0.0197644	0.0197644	0.0197645	0.0197644	0.0197644	0.0197644	0.0197644	0.0197644	0.0197644	0.0197643	0.0197643	0.0197643	0.0197642	0.0197642	0.0197642	0.0197641	0.0197641	0.019764	0.019764	0.019764	0.0197639	0.0197639
0.0286078	0.0286078	0.0286078	0.0286078	0.0286078	0.0286078	0.0286078	0.0286078	0.0286078	0.0286078	0.0286078	0.0286078	0.0286078	0.0286078	0.0286078	0.0286078	0.0286078	0.0286078	0.0286078	0.0286078	0.0286078	0.0286078	0.0286078	0.0286078	0.0286078	0.0286078	0.0286078	0.0286078	0.0286078	0.0286078	0.0286078	0.0286078	0.0286078	0.0286078	0.0286078	0.0286078	0.0286078	0.0286078	0.0286078	0.0286078	0.0286078	0.0286078	0.0286078	0.0286078	0.0286078	0.0286078	0.0286078	0.0286078	0.0286078	0.0286078
0.013861	0.013861	0.013861	0.013861	0.013861	0.013861	0.013861	0.0138611	0.0138611	0.0138612	0.0138614	0.0138615	0.0138617	0.0138618	0.013862	0.0138622	0.0138623	0.0138625	0.0138626	0.0138627	0.0138628	0.0138629	0.0138629	0.013863	0.013863	0.013863	0.013863	0.013863	0.0138629	0.0138629	0.0138629	0.0138628	0.0138627	0.0138627	0.0138626	0.0138626	0.0138625	0.0138624	0.0138623	0.0138623	0.0138622	0.0138621	0.0138621	0.013862	0.013862	0.0138619	0.0138618	0.0138618	0.0138617	0.0138617
0.018477	0.018477	0.018477	0.018477	0.018477	0.018477	0.018477	0.018477	0.018477	0.018477	0.018477	0.018477	0.018477	0.018477	0.018477	0.018477	0.018477	0.018477	0.018477	0.018477	0.018477	0.018477	0.018477	0.018477	0.018477	0.018477	0.018477	0.018477	0.018477	0.018477	0.018477	0.018477	0.018477	0.018477	0.018477	0.018477	0.018477	0.018477	0.018477	0.018477	0.018477	0.018477	0.018477	0.018477	0.018477	0.018477	0.018477	0.018477	0.018477	0.018477
0.0208121	0.0208121	0.0208121	0.0208121	0.0208121	0.0208121	0.0208121	0.0208121	0.0208121	0.0208121	0.0208121	0.0208121	0.0208121	0.0208121	0.0208121	0.0208121	0.0208121	0.0208121	0.0208121	0.0208121	0.0208122	0.0208122	0.0208122	0.0208122	0.0208122	0.0208122	0.0208122	0.0208122	0.0208122	0.0208122	0.0208122	0.0208122	0.0208122	0.0208122	0.0208122	0.0208122	0.0208122	0.0208122	0.0208122	0.0208122	0.0208122	0.0208122	0.0208122	0.0208122	0.0208122	0.0208122	0.0208122	0.0208122	0.0208122	0.0208121
0.0245283	0.0245283	0.0245283	0.0245283	0.0245283	0.0245283	0.0245284	0.0245286	0.0245288	0.0245291	0.0245293	0.0245296	0.0245299	0.0245301	0.0245303	0.0245305	0.0245306	0.0245308	0.0245308	0.0245309	0.0245309	0.024531	0.0245309	0.0245309	0.0245309	0.0245309	0.0245308	0.0245308	0.0245307	0.0245306	0.0245305	0.0245305	0.0245304	0.0245303	0.0245302	0.0245301	0.0245301	0.02453	0.0245299	0.0245298	0.0245298	0.0245297	0.0245296	0.0245295	0.0245295	0.0245294	0.0245294	0.0245293	0.0245292	0.0245292
0.0142976	0.0142976	0.0142976	0.0142976	0.0142976	0.0142976	0.0142976	0.0142976	0.0142976	0.0142976	0.0142976	0.0142976	0.0142976	0.0142976	0.0142976	0.0142976	0.0142976	0.0142976	0.0142976	0.0142976	0.0142976	0.0142977	0.0142977	0.0142977	0.0142977	0.0142977	0.0142977	0.0142977	0.0142977	0.0142977	0.0142977	0.0142977	0.0142977	0.0142976	0.0142976	0.0142976	0.0142976	0.0142976	0.0142976	0.0142976	0.0142976	0.0142976	0.0142976	0.0142976	0.0142976	0.0142976	0.0142976	0.0142976	0.0142976	0.0142976
0.0206355	0.0206355	0.0206355	0.0206355	0.0206355	0.0206355	0.0206355	0.0206355	0.0206355	0.0206355	0.0206355	0.0206355	0.0206355	0.0206355	0.0206355	0.0206355	0.0206355	0.0206355	0.0206355	0.0206355	0.0206355	0.0206355	0.0206355	0.0206355	0.0206355	0.0206355	0.0206355	0.0206355	0.0206355	0.0206355	0.0206355	0.0206355	0.0206355	0.0206355	0.0206355	0.0206355	0.0206355	0.0206355	0.0206355	0.0206355	0.0206355	0.0206355	0.0206355	0.0206355	0.0206355	0.0206355	0.0206355	0.0206355	0.0206355	0.0206355
0.019342	0.019342	0.019342	0.019342	0.019342	0.019342	0.019342	0.019342	0.019342	0.019342	0.019342	0.019342	0.019342	0.019342	0.019342	0.019342	0.019342	0.019342	0.019342	0.019342	0.019342	0.019342	0.019342	0.019342	0.019342	0.019342	0.019342	0.019342	0.019342	0.019342	0.019342	0.019342	0.019342	0.019342	0.019342	0.019342	0.019342	0.019342	0.019342	0.019342	0.019342	0.019342	0.019342	0.019342	0.019342	0.019342	0.019342	0.019342	0.019342	0.019342
0.0135566	0.0135566	0.0135566	0.0135566	0.0135566	0.0135566	0.0135566	0.0135566	0.0135566	0.0135566	0.0135566	0.0135566	0.0135566	0.0135566	0.0135566	0.0135566	0.0135566	0.0135566	0.0135566	0.0135566	0.0135566	0.0135566	0.0135566	0.0135566	0.0135566	0.0135566	0.0135566	0.0135566	0.0135566	0.0135566	0.0135566	0.0135566	0.0135566	0.0135566	0.0135566	0.0135566	0.0135566	0.0135566	0.0135566	0.0135566	0.0135566	0.0135566	0.0135566	0.0135566	0.0135566	0.0135566	0.0135566	0.0135566	0.0135566	0.0135566
0.0190752	0.0190752	0.0190752	0.0190752	0.0190752	0.0190752	0.0190752	0.0190752	0.0190752	0.0190752	0.0190752	0.0190752	0.0190752	0.0190752	0.0190752	0.0190752	0.0190752	0.0190752	0.0190752	0.0190752	0.0190752	0.0190752	0.0190752	0.0190752	0.0190752	0.0190752	0.0190752	0.0190752	0.0190752	0.0190752	0.0190752	0.0190752	0.0190752	0.0190752	0.0190752	0.0190752	0.0190752	0.0190752	0.0190752	0.0190752	0.0190752	0.0190752	0.0190752	0.0190752	0.0190752	0.0190752	0.0190752	0.0190752	0.0190752	0.0190752
0.0247324	0.0247324	0.0247324	0.0247324	0.0247324	0.0247324	0.0247324	0.0247324	0.0247324	0.0247324	0.0247324	0.0247324	0.0247325	0.0247325	0.0247325	0.0247325	0.0247325	0.0247325	0.0247325	0.0247325	0.0247325	0.0247326	0.0247326	0.0247326	0.0247326	0.0247326	0.0247326	0.0247326	0.0247326	0.0247326	0.0247327	0.0247327	0.0247327	0.0247327	0.0247327	0.0247327	0.0247327	0.0247327	0.0247327	0.0247327	0.0247327	0.0247327	0.0247327	0.0247327	0.0247327	0.0247327	0.0247326	0.0247326	0.0247326	0.0247326
0.0155022	0.0155022	0.0155022	0.0155022	0.0155022	0.0155022	0.0155022	0.0155022	0.0155022	0.0155022	0.0155022	0.0155022	0.0155022	0.0155022	0.0155023	0.0155023	0.0155023	0.0155023	0.0155024	0.0155024	0.0155024	0.0155024	0.0155025	0.0155025	0.0155025	0.0155025	0.0155025	0.0155026	0.0155026	0.0155026	0.0155026	0.0155026	0.0155026	0.0155026	0.0155026	0.0155027	0.0155027	0.0155027	0.0155027	0.0155027	0.0155027	0.0155027	0.0155027	0.0155027	0.0155027	0.0155027	0.0155026	0.0155026	0.0155026	0.0155026
0.0141318	0.0141318	0.0141318	0.0141318	0.0141318	0.0141318	0.0141318	0.0141318	0.0141318	0.0141318	0.0141318	0.0141318	0.0141318	0.0141318	0.0141318	0.0141318	0.0141318	0.0141318	0.0141318	0.0141318	0.0141318	0.0141318	0.0141318	0.0141318	0.0141318	0.0141318	0.0141318	0.0141318	0.0141318	0.0141318	0.0141318	0.0141318	0.0141318	0.0141318	0.0141318	0.0141318	0.0141318	0.0141318	0.0141318	0.0141318	0.0141318	0.0141318	0.0141318	0.0141318	0.0141318	0.0141318	0.0141318	0.0141318	0.0141318	0.0141318
0.0192346	0.0192346	0.0192346	0.0192346	0.0192346	0.0192347	0.0192348	0.0192351	0.0192355	0.0192359	0.0192363	0.0192368	0.0192372	0.0192376	0.0192379	0.0192382	0.0192384	0.0192386	0.0192387	0.0192388	0.0192388	0.0192388	0.0192388	0.0192388	0.0192387	0.0192386	0.0192385	0.0192384	0.0192383	0.0192382	0.019238	0.0192379	0.0192377	0.0192376	0.0192375	0.0192373	0.0192372	0.0192371	0.0192369	0.0192368	0.0192367	0.0192366	0.0192365	0.0192364	0.0192363	0.0192362	0.0192361	0.019236	0.0192359	0.0192358
0.0145624	0.0145624	0.0145624	0.0145624	0.0145624	0.0145624	0.0145624	0.0145624	0.0145624	0.0145624	0.0145625	0.0145625	0.0145626	0.0145626	0.0145626	0.0145627	0.0145627	0.0145627	0.0145627	0.0145628	0.0145628	0.0145628	0.0145628	0.0145628	0.0145628	0.0145628	0.0145628	0.0145628	0.0145628	0.0145628	0.0145628	0.0145627	0.0145627	0.0145627	0.0145627	0.0145627	0.0145627	0.0145627	0.0145627	0.0145626	0.0145626	0.0145626	0.0145626	0.0145626	0.0145626	0.0145626	0.0145626	0.0145626	0.0145625	0.0145625
0.0474285	0.0474285	0.0474285	0.0474285	0.0474285	0.0474285	0.0474285	0.0474286	0.0474286	0.0474287	0.0474287	0.0474288	0.0474288	0.0474289	0.0474289	0.047429	0.047429	0.047429	0.0474291	0.0474291	0.0474291	0.0474291	0.047429	0.047429	0.047429	0.047429	0.0474289	0.0474289	0.0474289	0.0474288	0.0474288	0.0474287	0.0474287	0.0474286	0.0474286	0.0474286	0.0474285	0.0474285	0.0474285	0.0474284	0.0474284	0.0474284	0.0474284	0.0474283	0.0474283	0.0474283	0.0474283	0.0474283	0.0474283	0.0474283
0.0254629	0.0254629	0.0254629	0.0254629	0.0254629	0.0254629	0.0254629	0.0254629	0.0254629	0.0254629	0.0254629	0.0254629	0.0254629	0.0254629	0.025463	0.025463	0.025463	0.025463	0.025463	0.025463	0.025463	0.025463	0.025463	0.025463	0.025463	0.0254631	0.0254631	0.0254631	0.0254631	0.0254631	0.0254631	0.0254631	0.0254631	0.0254631	0.0254631	0.0254631	0.0254631	0.0254631	0.0254631	0.0254631	0.0254631	0.0254631	0.0254631	0.0254631	0.0254631	0.0254631	0.0254631	0.0254631	0.0254631	0.0254631
0.0173935	0.0173935	0.0173935	0.0173935	0.0173935	0.0173935	0.0173935	0.0173935	0.0173935	0.0173935	0.0173935	0.0173935	0.0173935	0.0173935	0.0173935	0.0173935	0.0173935	0.0173936	0.0173936	0.0173936	0.0173936	0.0173936	0.0173936	0.0173936	0.0173936	0.0173936	0.0173936	0.0173936	0.0173936	0.0173936	0.0173936	0.0173936	0.0173936	0.0173936	0.0173936	0.0173936	0.0173936	0.0173936	0.0173936	0.0173936	0.0173936	0.0173936	0.0173936	0.0173936	0.0173936	0.0173936	0.0173935	0.0173935	0.0173935	0.0173935
0.0223993	0.0223993	0.0223993	0.0223993	0.0223993	0.0223993	0.0223993	0.0223993	0.0223993	0.0223993	0.0223993	0.0223993	0.0223993	0.0223993	0.0223993	0.0223993	0.0223993	0.0223993	0.0223993	0.0223993	0.0223993	0.0223993	0.0223993	0.0223993	0.0223993	0.0223993	0.0223993	0.0223993	0.0223993	0.0223993	0.0223993	0.0223993	0.0223993	0.0223993	0.0223993	0.0223993	0.0223993	0.0223993	0.0223993	0.0223993	0.0223993	0.0223993	0.0223993	0.0223993	0.0223993	0.0223993	0.0223993	0.0223993	0.0223993	0.0223993
0.015086	0.015086	0.015086	0.015086	0.015086	0.015086	0.015086	0.015086	0.015086	0.015086	0.015086	0.015086	0.015086	0.015086	0.015086	0.015086	0.015086	0.015086	0.015086	0.015086	0.015086	0.015086	0.015086	0.015086	0.015086	0.015086	0.015086	0.015086	0.015086	0.015086	0.015086	0.015086	0.015086	0.015086	0.015086	0.015086	0.015086	0.015086	0.015086	0.015086	0.015086	0.015086	0.015086	0.015086	0.015086	0.015086	0.015086	0.015086	0.015086	0.015086
0.0274457	0.0274457	0.0274457	0.0274457	0.0274457	0.0274457	0.0274457	0.0274457	0.0274457	0.0274457	0.0274457	0.0274457	0.0274457	0.0274458	0.0274458	0.0274458	0.0274458	0.0274458	0.0274458	0.0274458	0.0274458	0.0274458	0.0274458	0.0274458	0.0274458	0.0274458	0.0274458	0.0274458	0.0274458	0.0274458	0.0274458	0.0274458	0.0274458	0.0274458	0.0274458	0.0274458	0.0274458	0.0274458	0.0274458	0.0274458	0.0274458	0.0274458	0.0274458	0.0274458	0.0274458	0.0274458	0.0274458	0.0274458	0.0274458	0.0274458
0.0141744	0.0141744	0.0141744	0.0141745	0.0141746	0.0141751	0.0141762	0.0141785	0.0141819	0.0141866	0.0141927	0.0141997	0.0142075	0.0142157	0.014224	0.014232	0.0142395	0.0142462	0.0142517	0.0142559	0.0142588	0.0142604	0.0142605	0.0142593	0.0142567	0.0142532	0.0142486	0.0142432	0.0142373	0.0142308	0.0142241	0.0142174	0.0142108	0.0142045	0.0141983	0.0141929	0.0141879	0.0141835	0.0141798	0.0141766	0.0141743	0.0141724	0.0141711	0.0141705	0.0141701	0.0141703	0.0141706	0.0141714	0.0141723	0.0141733
0.0301469	0.0301469	0.0301469	0.0301469	0.0301469	0.0301469	0.0301469	0.0301469	0.0301469	0.0301469	0.0301469	0.030147	0.030147	0.030147	0.030147	0.030147	0.0301471	0.0301471	0.0301471	0.0301471	0.0301471	0.0301471	0.0301471	0.0301471	0.0301472	0.0301472	0.0301472	0.0301472	0.0301472	0.0301472	0.0301472	0.0301472	0.0301472	0.0301471	0.0301471	0.0301471	0.0301471	0.0301471	0.0301471	0.0301471	0.0301471	0.0301471	0.0301471	0.0301471	0.0301471	0.0301471	0.0301471	0.0301471	0.0301471	0.0301471
0.0142406	0.0142406	0.0142406	0.0142406	0.0142406	0.0142406	0.0142406	0.0142406	0.0142407	0.0142407	0.0142408	0.0142409	0.014241	0.0142411	0.0142412	0.0142413	0.0142414	0.0142415	0.0142416	0.0142417	0.0142418	0.0142419	0.0142419	0.0142419	0.014242	0.014242	0.014242	0.014242	0.014242	0.014242	0.014242	0.0142419	0.0142419	0.0142419	0.0142418	0.0142418	0.0142418	0.0142417	0.0142417	0.0142416	0.0142416	0.0142415	0.0142415	0.0142414	0.0142414	0.0142414	0.0142413	0.0142413	0.0142412	0.0142412
0.0130172	0.0130172	0.0130172	0.0130172	0.0130172	0.0130172	0.0130172	0.0130172	0.0130172	0.0130173	0.0130173	0.0130173	0.0130174	0.0130174	0.0130175	0.0130176	0.0130176	0.0130177	0.0130177	0.0130178	0.0130178	0.0130179	0.0130179	0.013018	0.013018	0.013018	0.013018	0.013018	0.013018	0.0130181	0.0130181	0.0130181	0.013018	0.013018	0.013018	0.013018	0.013018	0.013018	0.013018	0.0130179	0.0130179	0.0130179	0.0130179	0.0130179	0.0130178	0.0130178	0.0130178	0.0130178	0.0130177	0.0130177
0.0229565	0.0229565	0.0229565	0.0229565	0.0229565	0.0229565	0.0229565	0.0229566	0.0229567	0.0229568	0.022957	0.0229572	0.0229575	0.0229578	0.0229581	0.0229585	0.0229588	0.0229592	0.0229595	0.0229598	0.02296	0.0229603	0.0229605	0.0229607	0.0229608	0.022961	0.022961	0.0229611	0.0229612	0.0229612	0.0229612	0.0229612	0.0229612	0.0229612	0.0229611	0.0229611	0.022961	0.0229609	0.0229608	0.0229608	0.0229606	0.0229605	0.0229604	0.0229603	0.0229602	0.0229601	0.02296	0.0229599	0.0229598	0.0229597
0.0157844	0.0157844	0.0157844	0.0157844	0.0157844	0.0157844	0.0157844	0.0157844	0.0157844	0.0157844	0.0157844	0.0157844	0.0157845	0.0157845	0.0157845	0.0157845	0.0157845	0.0157845	0.0157845	0.0157845	0.0157845	0.0157845	0.0157845	0.0157845	0.0157845	0.0157845	0.0157846	0.0157846	0.0157846	0.0157846	0.0157846	0.0157846	0.0157846	0.0157846	0.0157846	0.0157846	0.0157846	0.0157846	0.0157846	0.0157846	0.0157846	0.0157845	0.0157845	0.0157845	0.0157845	0.0157845	0.0157845	0.0157845	0.0157845	0.0157845
0.0213365	0.0213365	0.0213365	0.0213365	0.0213365	0.0213365	0.0213365	0.0213365	0.0213365	0.0213365	0.0213365	0.0213365	0.0213365	0.0213365	0.0213365	0.0213365	0.0213365	0.0213365	0.0213366	0.0213366	0.0213366	0.0213366	0.0213366	0.0213366	0.0213366	0.0213366	0.0213366	0.0213366	0.0213366	0.0213366	0.0213366	0.0213366	0.0213366	0.0213366	0.0213366	0.0213366	0.0213366	0.0213366	0.0213366	0.0213366	0.0213366	0.0213366	0.0213366	0.0213366	0.0213366	0.0213366	0.0213366	0.0213366	0.0213366	0.0213366
0.0137278	0.0137278	0.0137278	0.0137278	0.0137278	0.0137278	0.0137278	0.0137278	0.0137278	0.0137278	0.0137278	0.0137278	0.0137278	0.0137278	0.0137278	0.0137278	0.0137278	0.0137278	0.0137278	0.0137278	0.0137278	0.0137278	0.0137278	0.0137278	0.0137278	0.0137278	0.0137278	0.0137278	0.0137278	0.0137278	0.0137278	0.0137278	0.0137278	0.0137278	0.0137278	0.0137278	0.0137278	0.0137278	0.0137278	0.0137278	0.0137278	0.0137278	0.0137278	0.0137278	0.0137278	0.0137278	0.0137278	0.0137278	0.0137278	0.0137278
0.0254209	0.0254209	0.0254209	0.0254209	0.0254209	0.0254209	0.0254209	0.0254209	0.0254209	0.025421	0.025421	0.025421	0.025421	0.025421	0.025421	0.025421	0.025421	0.025421	0.025421	0.025421	0.025421	0.025421	0.025421	0.025421	0.025421	0.025421	0.025421	0.025421	0.025421	0.025421	0.025421	0.025421	0.025421	0.025421	0.025421	0.025421	0.025421	0.025421	0.025421	0.025421	0.025421	0.025421	0.025421	0.025421	0.025421	0.025421	0.025421	0.025421	0.025421	0.025421
0.0294079	0.0294079	0.0294079	0.0294079	0.0294079	0.0294079	0.0294079	0.0294079	0.0294079	0.0294079	0.0294079	0.0294079	0.0294079	0.0294079	0.0294079	0.0294079	0.0294079	0.0294079	0.0294079	0.0294079	0.0294079	0.0294079	0.0294079	0.0294079	0.0294079	0.0294079	0.0294079	0.0294079	0.0294079	0.0294079	0.0294079	0.0294079	0.0294079	0.0294079	0.0294079	0.0294079	0.0294079	0.0294079	0.0294079	0.0294079	0.0294079	0.0294079	0.0294079	0.0294079	0.0294079	0.0294079	0.0294079	0.0294079	0.0294079	0.0294079
0.0530988	0.0530988	0.0530988	0.0530988	0.0530988	0.0530988	0.0530988	0.0530988	0.0530989	0.0530989	0.0530989	0.053099	0.0530991	0.0530991	0.0530992	0.0530993	0.0530994	0.0530995	0.0530995	0.0530996	0.0530997	0.0530997	0.0530997	0.0530997	0.0530997	0.0530997	0.0530997	0.0530997	0.0530997	0.0530996	0.0530996	0.0530995	0.0530995	0.0530994	0.0530994	0.0530993	0.0530993	0.0530993	0.0530992	0.0530992	0.0530991	0.0530991	0.0530991	0.0530991	0.053099	0.053099	0.053099	0.053099	0.053099	0.053099
0.013861	0.013861	0.013861	0.013861	0.013861	0.013861	0.013861	0.0138611	0.0138611	0.0138612	0.0138614	0.0138615	0.0138617	0.0138618	0.013862	0.0138622	0.0138623	0.0138625	0.0138626	0.0138627	0.0138628	0.0138629	0.0138629	0.013863	0.013863	0.013863	0.013863	0.013863	0.0138629	0.0138629	0.0138629	0.0138628	0.0138627	0.0138627	0.0138626	0.0138626	0.0138625	0.0138624	0.0138623	0.0138623	0.0138622	0.0138621	0.0138621	0.013862	0.013862	0.0138619	0.0138618	0.0138618	0.0138617	0.0138617
0.0236452	0.0236452	0.0236452	0.0236452	0.0236452	0.0236452	0.0236452	0.0236452	0.0236452	0.0236452	0.0236452	0.0236452	0.0236452	0.0236452	0.0236452	0.0236452	0.0236452	0.0236452	0.0236452	0.0236452	0.0236452	0.0236452	0.0236452	0.0236452	0.0236452	0.0236452	0.0236452	0.0236452	0.0236452	0.0236452	0.0236452	0.0236452	0.0236452	0.0236452	0.0236452	0.0236452	0.0236452	0.0236452	0.0236452	0.0236452	0.0236452	0.0236452	0.0236452	0.0236452	0.0236452	0.0236452	0.0236452	0.0236452	0.0236452	0.0236452
0.0184021	0.0184021	0.0184021	0.0184021	0.0184021	0.0184021	0.0184021	0.0184021	0.0184021	0.0184021	0.0184021	0.0184021	0.0184021	0.0184021	0.0184021	0.0184021	0.0184021	0.0184021	0.0184021	0.0184021	0.0184021	0.0184021	0.0184021	0.0184021	0.0184021	0.0184021	0.0184021	0.0184021	0.0184021	0.0184021	0.0184021	0.0184021	0.0184021	0.0184021	0.0184021	0.0184021	0.0184021	0.0184021	0.0184021	0.0184021	0.0184021	0.0184021	0.0184021	0.0184021	0.0184021	0.0184021	0.0184021	0.0184021	0.0184021	0.0184021
0.00642691	0.00642691	0.00642691	0.00642691	0.00642692	0.00642694	0.00642702	0.00642717	0.00642742	0.00642778	0.00642828	0.00642886	0.00642953	0.00643025	0.00643098	0.0064317	0.00643235	0.00643291	0.00643338	0.00643369	0.00643384	0.00643388	0.00643373	0.00643343	0.00643304	0.00643249	0.00643189	0.00643123	0.00643054	0.00642984	0.00642919	0.00642856	0.00642802	0.00642756	0.00642717	0.00642692	0.00642671	0.00642666	0.00642664	0.00642673	0.00642685	0.00642703	0.00642723	0.00642744	0.00642765	0.00642785	0.006428	0.00642815	0.00642822	0.00642829
0.014413	0.014413	0.014413	0.014413	0.014413	0.014413	0.014413	0.014413	0.014413	0.014413	0.014413	0.014413	0.014413	0.014413	0.014413	0.014413	0.014413	0.014413	0.014413	0.014413	0.014413	0.0144131	0.0144131	0.0144131	0.0144131	0.0144131	0.0144131	0.0144131	0.0144131	0.0144131	0.0144131	0.0144131	0.0144131	0.0144131	0.0144131	0.0144131	0.0144131	0.0144131	0.014413	0.014413	0.014413	0.014413	0.014413	0.014413	0.014413	0.014413	0.014413	0.014413	0.014413	0.014413
0.0266827	0.0266827	0.0266827	0.0266827	0.0266827	0.0266827	0.0266827	0.0266827	0.0266827	0.0266827	0.0266827	0.0266828	0.0266828	0.0266828	0.0266828	0.0266828	0.0266828	0.0266828	0.0266828	0.0266828	0.0266828	0.0266828	0.0266828	0.0266828	0.0266828	0.0266828	0.0266828	0.0266828	0.0266828	0.0266828	0.0266828	0.0266828	0.0266828	0.0266828	0.0266828	0.0266828	0.0266828	0.0266828	0.0266828	0.0266828	0.0266828	0.0266828	0.0266828	0.0266828	0.0266828	0.0266828	0.0266828	0.0266828	0.0266828	0.0266828
0.0215001	0.0215001	0.0215001	0.0215001	0.0215001	0.0215001	0.0215001	0.0215001	0.0215001	0.0215001	0.0215001	0.0215001	0.0215001	0.0215001	0.0215002	0.0215002	0.0215002	0.0215002	0.0215002	0.0215002	0.0215002	0.0215002	0.0215002	0.0215003	0.0215003	0.0215003	0.0215003	0.0215003	0.0215003	0.0215003	0.0215003	0.0215003	0.0215003	0.0215003	0.0215003	0.0215003	0.0215003	0.0215003	0.0215002	0.0215002	0.0215002	0.0215002	0.0215002	0.0215002	0.0215002	0.0215002	0.0215002	0.0215002	0.0215002	0.0215002
0.0221007	0.0221007	0.0221007	0.0221007	0.0221007	0.0221007	0.0221007	0.0221007	0.0221007	0.0221007	0.0221007	0.0221007	0.0221007	0.0221007	0.0221007	0.0221007	0.0221007	0.0221007	0.0221007	0.0221007	0.0221007	0.0221007	0.0221007	0.0221007	0.0221007	0.0221007	0.0221007	0.0221007	0.0221007	0.0221007	0.0221007	0.0221007	0.0221007	0.0221007	0.0221007	0.0221007	0.0221007	0.0221007	0.0221007	0.0221007	0.0221007	0.0221007	0.0221007	0.0221007	0.0221007	0.0221007	0.0221007	0.0221007	0.0221007	0.0221007
0.0331708	0.0331708	0.0331708	0.0331708	0.0331708	0.0331708	0.0331708	0.0331708	0.0331708	0.0331708	0.0331708	0.0331708	0.0331708	0.0331708	0.0331708	0.0331708	0.0331708	0.0331708	0.0331708	0.0331708	0.0331708	0.0331708	0.0331708	0.0331708	0.0331708	0.0331708	0.0331708	0.0331708	0.0331708	0.0331708	0.0331708	0.0331708	0.0331708	0.0331708	0.0331708	0.0331708	0.0331708	0.0331708	0.0331708	0.0331708	0.0331708	0.0331708	0.0331708	0.0331708	0.0331708	0.0331708	0.0331708	0.0331708	0.0331708	0.0331708
0.0121323	0.0121323	0.0121323	0.0121323	0.0121323	0.0121323	0.0121324	0.0121325	0.0121327	0.0121329	0.0121333	0.0121337	0.0121342	0.0121348	0.0121353	0.0121359	0.0121365	0.012137	0.0121376	0.012138	0.0121385	0.0121388	0.0121391	0.0121393	0.0121395	0.0121396	0.0121397	0.0121397	0.0121396	0.0121395	0.0121394	0.0121393	0.0121391	0.0121389	0.0121387	0.0121385	0.0121382	0.012138	0.0121377	0.0121374	0.0121372	0.0121369	0.0121367	0.0121364	0.0121362	0.012136	0.0121357	0.0121355	0.0121353	0.0121351
0.0135281	0.0135281	0.0135281	0.0135281	0.0135281	0.0135281	0.0135281	0.0135282	0.0135282	0.0135282	0.0135282	0.0135283	0.0135283	0.0135284	0.0135285	0.0135285	0.0135286	0.0135287	0.0135287	0.0135288	0.0135288	0.0135289	0.0135289	0.013529	0.013529	0.013529	0.0135291	0.0135291	0.0135291	0.0135291	0.0135291	0.0135291	0.0135291	0.0135291	0.0135291	0.0135291	0.013529	0.013529	0.013529	0.013529	0.013529	0.0135289	0.0135289	0.0135289	0.0135289	0.0135288	0.0135288	0.0135288	0.0135288	0.0135287
0.0141755	0.0141755	0.0141755	0.0141755	0.0141755	0.0141755	0.0141755	0.0141755	0.0141755	0.0141755	0.0141755	0.0141755	0.0141755	0.0141755	0.0141755	0.0141755	0.0141755	0.0141755	0.0141755	0.0141755	0.0141755	0.0141755	0.0141755	0.0141755	0.0141755	0.0141755	0.0141755	0.0141755	0.0141755	0.0141755	0.0141755	0.0141755	0.0141755	0.0141755	0.0141755	0.0141755	0.0141755	0.0141755	0.0141755	0.0141755	0.0141755	0.0141755	0.0141755	0.0141755	0.0141755	0.0141755	0.0141755	0.0141755	0.0141755	0.0141755
0.0318904	0.0318904	0.0318904	0.0318904	0.0318904	0.0318904	0.0318904	0.0318904	0.0318904	0.0318904	0.0318904	0.0318904	0.0318904	0.0318904	0.0318904	0.0318904	0.0318904	0.0318904	0.0318904	0.0318904	0.0318904	0.0318904	0.0318904	0.0318904	0.0318904	0.0318904	0.0318904	0.0318904	0.0318904	0.0318904	0.0318904	0.0318904	0.0318904	0.0318904	0.0318904	0.0318904	0.0318904	0.0318904	0.0318904	0.0318904	0.0318904	0.0318904	0.0318904	0.0318904	0.0318904	0.0318904	0.0318904	0.0318904	0.0318904	0.0318904
0.0383337	0.0383337	0.0383337	0.0383337	0.0383337	0.0383337	0.0383337	0.0383337	0.0383337	0.0383337	0.0383337	0.0383337	0.0383337	0.0383337	0.0383337	0.0383337	0.0383337	0.0383337	0.0383337	0.0383337	0.0383337	0.0383337	0.0383337	0.0383337	0.0383337	0.0383337	0.0383337	0.0383337	0.0383337	0.0383337	0.0383337	0.0383337	0.0383337	0.0383337	0.0383337	0.0383337	0.0383337	0.0383337	0.0383337	0.0383337	0.0383337	0.0383337	0.0383337	0.0383337	0.0383337	0.0383337	0.0383337	0.0383337	0.0383337	0.0383337
0.0213365	0.0213365	0.0213365	0.0213365	0.0213365	0.0213365	0.0213365	0.0213365	0.0213365	0.0213365	0.0213365	0.0213365	0.0213365	0.0213365	0.0213365	0.0213365	0.0213365	0.0213365	0.0213366	0.0213366	0.0213366	0.0213366	0.0213366	0.0213366	0.0213366	0.0213366	0.0213366	0.0213366	0.0213366	0.0213366	0.0213366	0.0213366	0.0213366	0.0213366	0.0213366	0.0213366	0.0213366	0.0213366	0.0213366	0.0213366	0.0213366	0.0213366	0.0213366	0.0213366	0.0213366	0.0213366	0.0213366	0.0213366	0.0213366	0.0213366
0.0172683	0.0172683	0.0172683	0.0172683	0.0172683	0.0172683	0.0172683	0.0172683	0.0172683	0.0172684	0.0172684	0.0172685	0.0172685	0.0172686	0.0172687	0.0172688	0.0172688	0.0172689	0.017269	0.0172691	0.0172691	0.0172692	0.0172693	0.0172693	0.0172693	0.0172694	0.0172694	0.0172694	0.0172694	0.0172694	0.0172694	0.0172694	0.0172694	0.0172694	0.0172694	0.0172694	0.0172693	0.0172693	0.0172693	0.0172693	0.0172692	0.0172692	0.0172692	0.0172692	0.0172691	0.0172691	0.0172691	0.017269	0.017269	0.017269
0.0238039	0.0238039	0.0238039	0.0238039	0.0238039	0.0238039	0.0238039	0.0238039	0.023804	0.023804	0.0238041	0.0238041	0.0238042	0.0238042	0.0238043	0.0238043	0.0238043	0.0238043	0.0238044	0.0238044	0.0238044	0.0238044	0.0238044	0.0238044	0.0238044	0.0238044	0.0238044	0.0238044	0.0238043	0.0238043	0.0238043	0.0238043	0.0238043	0.0238043	0.0238043	0.0238042	0.0238042	0.0238042	0.0238042	0.0238042	0.0238042	0.0238042	0.0238042	0.0238041	0.0238041	0.0238041	0.0238041	0.0238041	0.0238041	0.0238041
0.0216204	0.0216204	0.0216204	0.0216204	0.0216204	0.0216206	0.0216211	0.0216221	0.0216236	0.0216258	0.0216287	0.0216322	0.0216362	0.0216406	0.0216454	0.0216503	0.0216553	0.0216602	0.0216649	0.0216694	0.0216737	0.0216774	0.021681	0.0216838	0.0216864	0.0216885	0.0216901	0.0216913	0.0216921	0.0216926	0.0216925	0.0216923	0.0216915	0.0216907	0.0216894	0.021688	0.0216863	0.0216845	0.0216824	0.0216803	0.0216781	0.0216758	0.0216734	0.021671	0.0216686	0.0216662	0.0216637	0.0216613	0.0216589	0.0216566
0.0141989	0.0141989	0.0141989	0.0141989	0.0141989	0.0141989	0.014199	0.014199	0.014199	0.014199	0.014199	0.014199	0.014199	0.014199	0.014199	0.014199	0.014199	0.014199	0.014199	0.0141991	0.0141991	0.0141991	0.0141991	0.0141991	0.0141991	0.0141991	0.0141991	0.0141991	0.0141991	0.014199	0.014199	0.014199	0.014199	0.014199	0.014199	0.014199	0.014199	0.014199	0.014199	0.014199	0.014199	0.014199	0.014199	0.014199	0.014199	0.014199	0.014199	0.014199	0.014199	0.014199
0.0133682	0.0133682	0.0133682	0.0133682	0.0133682	0.0133682	0.0133682	0.0133682	0.0133682	0.0133682	0.0133682	0.0133682	0.0133682	0.0133683	0.0133683	0.0133683	0.0133683	0.0133684	0.0133684	0.0133684	0.0133684	0.0133684	0.0133685	0.0133685	0.0133685	0.0133685	0.0133685	0.0133685	0.0133685	0.0133685	0.0133686	0.0133686	0.0133686	0.0133686	0.0133686	0.0133686	0.0133686	0.0133685	0.0133685	0.0133685	0.0133685	0.0133685	0.0133685	0.0133685	0.0133685	0.0133685	0.0133685	0.0133685	0.0133685	0.0133685
0.0203877	0.0203877	0.0203877	0.0203877	0.0203877	0.0203877	0.0203877	0.0203877	0.0203877	0.0203878	0.0203878	0.0203878	0.0203879	0.0203879	0.0203879	0.0203879	0.0203879	0.020388	0.020388	0.020388	0.020388	0.020388	0.020388	0.020388	0.020388	0.020388	0.020388	0.020388	0.0203879	0.0203879	0.0203879	0.0203879	0.0203879	0.0203879	0.0203879	0.0203879	0.0203879	0.0203879	0.0203879	0.0203878	0.0203878	0.0203878	0.0203878	0.0203878	0.0203878	0.0203878	0.0203878	0.0203878	0.0203878	0.0203878
0.0120267	0.0120267	0.0120267	0.0120267	0.0120267	0.0120267	0.0120268	0.0120269	0.0120272	0.0120276	0.0120281	0.0120287	0.0120295	0.0120303	0.0120312	0.0120321	0.012033	0.0120338	0.0120346	0.0120353	0.0120359	0.0120364	0.0120368	0.0120371	0.0120372	0.0120372	0.0120371	0.0120369	0.0120366	0.0120363	0.0120359	0.0120354	0.0120349	0.0120344	0.0120339	0.0120333	0.0120328	0.0120323	0.0120318	0.0120313	0.0120308	0.0120304	0.01203	0.0120297	0.0120294	0.012029	0.0120288	0.0120286	0.0120284	0.0120282
0.0252264	0.0252264	0.0252264	0.0252264	0.0252264	0.0252264	0.0252265	0.0252265	0.0252266	0.0252267	0.0252268	0.025227	0.0252271	0.0252272	0.0252273	0.0252273	0.0252274	0.0252274	0.0252275	0.0252275	0.0252275	0.0252275	0.0252275	0.0252275	0.0252275	0.0252275	0.0252274	0.0252274	0.0252274	0.0252273	0.0252273	0.0252273	0.0252272	0.0252272	0.0252272	0.0252271	0.0252271	0.0252271	0.025227	0.025227	0.025227	0.0252269	0.0252269	0.0252269	0.0252268	0.0252268	0.0252268	0.0252268	0.0252267	0.0252267
0.0181921	0.0181921	0.0181921	0.0181921	0.0181921	0.0181921	0.0181921	0.0181921	0.0181921	0.0181921	0.0181921	0.0181921	0.0181921	0.0181921	0.0181921	0.0181921	0.0181921	0.0181921	0.0181921	0.0181921	0.0181921	0.0181921	0.0181921	0.0181921	0.0181921	0.0181921	0.0181921	0.0181921	0.0181921	0.0181921	0.0181921	0.0181921	0.0181921	0.0181921	0.0181921	0.0181921	0.0181921	0.0181921	0.0181921	0.0181921	0.0181921	0.0181921	0.0181921	0.0181921	0.0181921	0.0181921	0.0181921	0.0181921	0.0181921	0.0181921
0.0163139	0.0163139	0.0163139	0.0163139	0.0163139	0.0163139	0.0163139	0.0163139	0.0163139	0.0163139	0.0163139	0.0163139	0.0163139	0.0163139	0.0163139	0.0163139	0.0163139	0.0163139	0.0163139	0.0163139	0.0163139	0.0163139	0.0163139	0.0163139	0.0163139	0.0163139	0.0163139	0.0163139	0.0163139	0.0163139	0.0163139	0.0163139	0.0163139	0.0163139	0.0163139	0.0163139	0.0163139	0.0163139	0.0163139	0.0163139	0.0163139	0.0163139	0.0163139	0.0163139	0.0163139	0.0163139	0.0163139	0.0163139	0.0163139	0.0163139
0.0249693	0.0249693	0.0249693	0.0249693	0.0249693	0.0249693	0.0249693	0.0249693	0.0249694	0.0249694	0.0249694	0.0249694	0.0249694	0.0249694	0.0249694	0.0249694	0.0249694	0.0249694	0.0249694	0.0249694	0.0249694	0.0249694	0.0249694	0.0249695	0.0249695	0.0249695	0.0249695	0.0249695	0.0249695	0.0249695	0.0249695	0.0249695	0.0249695	0.0249694	0.0249694	0.0249694	0.0249694	0.0249694	0.0249694	0.0249694	0.0249694	0.0249694	0.0249694	0.0249694	0.0249694	0.0249694	0.0249694	0.0249694	0.0249694	0.0249694
0.0156758	0.0156758	0.0156758	0.0156758	0.0156758	0.0156758	0.0156758	0.0156758	0.0156758	0.0156758	0.0156758	0.0156758	0.0156758	0.0156758	0.0156758	0.0156758	0.0156758	0.0156758	0.0156758	0.0156758	0.0156758	0.0156758	0.0156758	0.0156758	0.0156758	0.0156758	0.0156758	0.0156758	0.0156758	0.0156758	0.0156758	0.0156758	0.0156758	0.0156758	0.0156758	0.0156758	0.0156758	0.0156758	0.0156758	0.0156758	0.0156758	0.0156758	0.0156758	0.0156758	0.0156758	0.0156758	0.0156758	0.0156758	0.0156758	0.0156758
0.0202086	0.0202086	0.0202086	0.0202086	0.0202086	0.0202086	0.0202086	0.0202086	0.0202086	0.0202087	0.0202087	0.0202088	0.0202089	0.0202089	0.020209	0.0202091	0.0202091	0.0202092	0.0202093	0.0202093	0.0202093	0.0202094	0.0202094	0.0202094	0.0202094	0.0202094	0.0202094	0.0202094	0.0202094	0.0202094	0.0202094	0.0202094	0.0202093	0.0202093	0.0202093	0.0202093	0.0202093	0.0202092	0.0202092	0.0202092	0.0202092	0.0202091	0.0202091	0.0202091	0.0202091	0.0202091	0.020209	0.020209	0.020209	0.020209
0.0216703	0.0216703	0.0216703	0.0216703	0.0216703	0.0216703	0.0216703	0.0216703	0.0216703	0.0216703	0.0216703	0.0216703	0.0216703	0.0216703	0.0216703	0.0216703	0.0216703	0.0216704	0.0216704	0.0216704	0.0216704	0.0216704	0.0216704	0.0216704	0.0216704	0.0216704	0.0216704	0.0216704	0.0216704	0.0216704	0.0216704	0.0216704	0.0216704	0.0216704	0.0216704	0.0216704	0.0216704	0.0216704	0.0216704	0.0216704	0.0216704	0.0216704	0.0216704	0.0216704	0.0216704	0.0216704	0.0216704	0.0216704	0.0216703	0.0216703
0.0239351	0.0239351	0.0239351	0.0239351	0.0239351	0.0239351	0.0239351	0.0239352	0.0239353	0.0239354	0.0239356	0.0239358	0.023936	0.0239362	0.0239365	0.0239367	0.023937	0.0239372	0.0239374	0.0239376	0.0239378	0.0239379	0.0239381	0.0239381	0.0239382	0.0239383	0.0239383	0.0239383	0.0239382	0.0239382	0.0239382	0.0239381	0.023938	0.0239379	0.0239378	0.0239377	0.0239376	0.0239375	0.0239373	0.0239372	0.0239371	0.023937	0.0239368	0.0239367	0.0239366	0.0239365	0.0239364	0.0239363	0.0239362	0.0239361
0.0143615	0.0143615	0.0143615	0.0143615	0.0143615	0.0143615	0.0143615	0.0143615	0.0143616	0.0143616	0.0143616	0.0143617	0.0143617	0.0143618	0.0143618	0.0143619	0.0143619	0.0143619	0.014362	0.014362	0.014362	0.0143621	0.0143621	0.0143621	0.0143621	0.0143621	0.0143621	0.0143621	0.0143621	0.0143621	0.0143621	0.0143621	0.014362	0.014362	0.014362	0.014362	0.014362	0.014362	0.014362	0.0143619	0.0143619	0.0143619	0.0143619	0.0143619	0.0143619	0.0143618	0.0143618	0.0143618	0.0143618	0.0143618
0.0156807	0.0156807	0.0156807	0.0156807	0.0156807	0.0156807	0.0156807	0.0156807	0.0156807	0.0156807	0.0156807	0.0156807	0.0156807	0.0156807	0.0156807	0.0156808	0.0156808	0.0156808	0.0156808	0.0156808	0.0156808	0.0156808	0.0156808	0.0156808	0.0156808	0.0156808	0.0156808	0.0156808	0.0156808	0.0156808	0.0156808	0.0156808	0.0156808	0.0156808	0.0156808	0.0156808	0.0156808	0.0156808	0.0156807	0.0156807	0.0156807	0.0156807	0.0156807	0.0156807	0.0156807	0.0156807	0.0156807	0.0156807	0.0156807	0.0156807
0.0263119	0.0263119	0.0263119	0.0263119	0.0263119	0.0263119	0.0263119	0.0263119	0.0263119	0.0263119	0.0263119	0.0263119	0.0263119	0.0263119	0.0263119	0.0263119	0.026312	0.026312	0.026312	0.026312	0.026312	0.026312	0.026312	0.026312	0.026312	0.026312	0.026312	0.026312	0.026312	0.026312	0.026312	0.026312	0.026312	0.026312	0.026312	0.026312	0.026312	0.026312	0.026312	0.026312	0.026312	0.026312	0.026312	0.026312	0.026312	0.026312	0.026312	0.026312	0.026312	0.026312
0.0156807	0.0156807	0.0156807	0.0156807	0.0156807	0.0156807	0.0156807	0.0156807	0.0156807	0.0156807	0.0156807	0.0156807	0.0156807	0.0156807	0.0156807	0.0156808	0.0156808	0.0156808	0.0156808	0.0156808	0.0156808	0.0156808	0.0156808	0.0156808	0.0156808	0.0156808	0.0156808	0.0156808	0.0156808	0.0156808	0.0156808	0.0156808	0.0156808	0.0156808	0.0156808	0.0156808	0.0156808	0.0156808	0.0156807	0.0156807	0.0156807	0.0156807	0.0156807	0.0156807	0.0156807	0.0156807	0.0156807	0.0156807	0.0156807	0.0156807
0.0145506	0.0145506	0.0145506	0.0145506	0.0145506	0.0145506	0.0145506	0.0145506	0.0145506	0.0145506	0.0145506	0.0145506	0.0145506	0.0145506	0.0145506	0.0145506	0.0145506	0.0145506	0.0145506	0.0145506	0.0145506	0.0145506	0.0145506	0.0145506	0.0145506	0.0145506	0.0145506	0.0145506	0.0145506	0.0145506	0.0145506	0.0145506	0.0145506	0.0145506	0.0145506	0.0145506	0.0145506	0.0145506	0.0145506	0.0145506	0.0145506	0.0145506	0.0145506	0.0145506	0.0145506	0.0145506	0.0145506	0.0145506	0.0145506	0.0145506
0.0134386	0.0134386	0.0134386	0.0134386	0.0134386	0.0134386	0.0134386	0.0134386	0.0134386	0.0134386	0.0134386	0.0134386	0.0134386	0.0134386	0.0134386	0.0134387	0.0134387	0.0134387	0.0134387	0.0134387	0.0134387	0.0134387	0.0134387	0.0134387	0.0134387	0.0134387	0.0134387	0.0134388	0.0134388	0.0134388	0.0134388	0.0134388	0.0134388	0.0134388	0.0134388	0.0134388	0.0134388	0.0134388	0.0134388	0.0134388	0.0134388	0.0134388	0.0134388	0.0134388	0.0134388	0.0134388	0.0134388	0.0134388	0.0134388	0.0134388
0.0376953	0.0376953	0.0376953	0.0376953	0.0376953	0.0376953	0.0376953	0.0376953	0.0376953	0.0376953	0.0376953	0.0376953	0.0376953	0.0376953	0.0376953	0.0376953	0.0376954	0.0376954	0.0376954	0.0376954	0.0376954	0.0376954	0.0376955	0.0376955	0.0376955	0.0376955	0.0376955	0.0376955	0.0376955	0.0376955	0.0376955	0.0376955	0.0376955	0.0376955	0.0376955	0.0376955	0.0376955	0.0376955	0.0376955	0.0376955	0.0376955	0.0376955	0.0376955	0.0376955	0.0376955	0.0376955	0.0376955	0.0376955	0.0376955	0.0376954
0.0208085	0.0208085	0.0208085	0.0208085	0.0208085	0.0208085	0.0208085	0.0208085	0.0208085	0.0208085	0.0208085	0.0208085	0.0208085	0.0208085	0.0208085	0.0208085	0.0208085	0.0208085	0.0208085	0.0208085	0.0208085	0.0208085	0.0208085	0.0208085	0.0208085	0.0208085	0.0208085	0.0208085	0.0208085	0.0208085	0.0208085	0.0208085	0.0208085	0.0208085	0.0208085	0.0208085	0.0208085	0.0208085	0.0208085	0.0208085	0.0208085	0.0208085	0.0208085	0.0208085	0.0208085	0.0208085	0.0208085	0.0208085	0.0208085	0.0208085
0.0376953	0.0376953	0.0376953	0.0376953	0.0376953	0.0376953	0.0376953	0.0376953	0.0376953	0.0376953	0.0376953	0.0376953	0.0376953	0.0376953	0.0376953	0.0376953	0.0376954	0.0376954	0.0376954	0.0376954	0.0376954	0.0376954	0.0376955	0.0376955	0.0376955	0.0376955	0.0376955	0.0376955	0.0376955	0.0376955	0.0376955	0.0376955	0.0376955	0.0376955	0.0376955	0.0376955	0.0376955	0.0376955	0.0376955	0.0376955	0.0376955	0.0376955	0.0376955	0.0376955	0.0376955	0.0376955	0.0376955	0.0376955	0.0376955	0.0376954
0.036244	0.036244	0.036244	0.036244	0.036244	0.036244	0.0362441	0.0362441	0.0362442	0.0362443	0.0362444	0.0362445	0.0362446	0.0362447	0.0362448	0.0362449	0.0362449	0.036245	0.036245	0.036245	0.0362451	0.0362451	0.0362451	0.0362451	0.036245	0.036245	0.036245	0.036245	0.036245	0.0362449	0.0362449	0.0362448	0.0362448	0.0362448	0.0362447	0.0362447	0.0362447	0.0362446	0.0362446	0.0362445	0.0362445	0.0362445	0.0362444	0.0362444	0.0362444	0.0362443	0.0362443	0.0362443	0.0362443	0.0362442
0.0117476	0.0117476	0.0117477	0.0117477	0.0117477	0.0117477	0.0117478	0.011748	0.0117482	0.0117484	0.0117487	0.011749	0.0117492	0.0117495	0.0117496	0.0117498	0.0117499	0.01175	0.0117501	0.0117501	0.0117501	0.0117501	0.0117501	0.01175	0.0117499	0.0117499	0.0117498	0.0117497	0.0117496	0.0117495	0.0117494	0.0117493	0.0117492	0.0117491	0.011749	0.0117489	0.0117488	0.0117488	0.0117487	0.0117486	0.0117485	0.0117485	0.0117484	0.0117484	0.0117483	0.0117482	0.0117482	0.0117482	0.0117481	0.0117481
0.0217202	0.0217202	0.0217202	0.0217202	0.0217202	0.0217202	0.0217202	0.0217202	0.0217202	0.0217202	0.0217202	0.0217202	0.0217202	0.0217202	0.0217202	0.0217202	0.0217202	0.0217202	0.0217202	0.0217202	0.0217202	0.0217202	0.0217202	0.0217202	0.0217202	0.0217202	0.0217202	0.0217202	0.0217202	0.0217202	0.0217202	0.0217202	0.0217202	0.0217202	0.0217202	0.0217202	0.0217202	0.0217202	0.0217202	0.0217202	0.0217202	0.0217202	0.0217202	0.0217202	0.0217202	0.0217202	0.0217202	0.0217202	0.0217202	0.0217202
0.0239641	0.0239641	0.0239641	0.0239641	0.0239641	0.0239641	0.0239641	0.0239641	0.0239641	0.0239641	0.0239641	0.0239641	0.0239641	0.0239641	0.0239641	0.0239641	0.0239641	0.0239641	0.0239641	0.0239641	0.0239641	0.0239641	0.0239641	0.0239641	0.0239641	0.0239641	0.0239641	0.0239641	0.0239641	0.0239641	0.0239641	0.0239641	0.0239641	0.0239641	0.0239641	0.0239641	0.0239641	0.0239641	0.0239641	0.0239641	0.0239641	0.0239641	0.0239641	0.0239641	0.0239641	0.0239641	0.0239641	0.0239641	0.0239641	0.0239641
0.0390912	0.0390912	0.0390912	0.0390912	0.0390912	0.0390912	0.0390912	0.0390912	0.0390912	0.0390912	0.0390912	0.0390912	0.0390912	0.0390912	0.0390912	0.0390912	0.0390912	0.0390912	0.0390912	0.0390912	0.0390912	0.0390912	0.0390912	0.0390912	0.0390912	0.0390912	0.0390912	0.0390912	0.0390912	0.0390912	0.0390912	0.0390912	0.0390912	0.0390912	0.0390912	0.0390912	0.0390912	0.0390912	0.0390912	0.0390912	0.0390912	0.0390912	0.0390912	0.0390912	0.0390912	0.0390912	0.0390912	0.0390912	0.0390912	0.0390912
0.0160124	0.0160124	0.0160124	0.0160124	0.0160124	0.0160124	0.0160124	0.0160124	0.0160124	0.0160124	0.0160124	0.0160124	0.0160124	0.0160125	0.0160125	0.0160125	0.0160125	0.0160125	0.0160125	0.0160125	0.0160125	0.0160125	0.0160125	0.0160125	0.0160125	0.0160125	0.0160125	0.0160125	0.0160125	0.0160125	0.0160125	0.0160125	0.0160125	0.0160125	0.0160125	0.0160125	0.0160125	0.0160125	0.0160125	0.0160125	0.0160125	0.0160125	0.0160125	0.0160125	0.0160125	0.0160125	0.0160125	0.0160125	0.0160125	0.0160125
0.0211219	0.0211219	0.0211219	0.0211219	0.0211219	0.0211219	0.0211219	0.0211219	0.0211219	0.0211219	0.0211219	0.0211219	0.0211219	0.0211219	0.0211219	0.0211219	0.0211219	0.0211219	0.0211219	0.0211219	0.0211219	0.0211219	0.0211219	0.0211219	0.0211219	0.0211219	0.0211219	0.0211219	0.0211219	0.0211219	0.0211219	0.0211219	0.0211219	0.0211219	0.0211219	0.0211219	0.0211219	0.0211219	0.0211219	0.0211219	0.0211219	0.0211219	0.0211219	0.0211219	0.0211219	0.0211219	0.0211219	0.0211219	0.0211219	0.0211219
0.0244663	0.0244663	0.0244663	0.0244663	0.0244663	0.0244663	0.0244663	0.0244663	0.0244664	0.0244664	0.0244664	0.0244664	0.0244664	0.0244664	0.0244664	0.0244664	0.0244664	0.0244665	0.0244665	0.0244665	0.0244665	0.0244665	0.0244665	0.0244665	0.0244665	0.0244665	0.0244665	0.0244665	0.0244665	0.0244665	0.0244665	0.0244665	0.0244665	0.0244665	0.0244665	0.0244665	0.0244665	0.0244665	0.0244665	0.0244665	0.0244665	0.0244665	0.0244665	0.0244665	0.0244665	0.0244665	0.0244665	0.0244665	0.0244665	0.0244664
0.0132019	0.0132019	0.0132019	0.0132019	0.0132019	0.013202	0.0132021	0.0132022	0.0132023	0.0132025	0.0132027	0.0132029	0.0132031	0.0132032	0.0132033	0.0132034	0.0132035	0.0132036	0.0132036	0.0132037	0.0132037	0.0132037	0.0132036	0.0132036	0.0132036	0.0132036	0.0132035	0.0132035	0.0132034	0.0132034	0.0132033	0.0132033	0.0132032	0.0132032	0.0132031	0.013203	0.013203	0.0132029	0.0132029	0.0132028	0.0132028	0.0132028	0.0132027	0.0132027	0.0132026	0.0132026	0.0132026	0.0132025	0.0132025	0.0132024
0.0186057	0.0186057	0.0186057	0.0186057	0.0186057	0.0186057	0.0186057	0.0186057	0.0186057	0.0186057	0.0186057	0.0186057	0.0186057	0.0186058	0.0186058	0.0186058	0.0186058	0.0186058	0.0186058	0.0186058	0.0186058	0.0186058	0.0186058	0.0186058	0.0186059	0.0186059	0.0186059	0.0186059	0.0186059	0.0186059	0.0186059	0.0186059	0.0186059	0.0186059	0.0186059	0.0186059	0.0186059	0.0186059	0.0186059	0.0186059	0.0186059	0.0186059	0.0186059	0.0186059	0.0186059	0.0186059	0.0186058	0.0186058	0.0186058	0.0186058
0.0131896	0.0131896	0.0131896	0.0131896	0.0131896	0.0131896	0.0131896	0.0131896	0.0131896	0.0131896	0.0131896	0.0131896	0.0131896	0.0131896	0.0131896	0.0131896	0.0131897	0.0131897	0.0131897	0.0131897	0.0131897	0.0131897	0.0131897	0.0131897	0.0131897	0.0131897	0.0131897	0.0131897	0.0131897	0.0131897	0.0131897	0.0131897	0.0131897	0.0131897	0.0131897	0.0131897	0.0131897	0.0131896	0.0131896	0.0131896	0.0131896	0.0131896	0.0131896	0.0131896	0.0131896	0.0131896	0.0131896	0.0131896	0.0131896	0.0131896
0.0303289	0.0303289	0.0303289	0.0303289	0.0303289	0.0303289	0.0303289	0.0303289	0.0303289	0.0303289	0.0303289	0.0303289	0.0303289	0.0303289	0.0303289	0.0303289	0.0303289	0.0303289	0.0303289	0.0303289	0.0303289	0.0303289	0.0303289	0.0303289	0.0303289	0.0303289	0.0303289	0.0303289	0.0303289	0.0303289	0.0303289	0.0303289	0.0303289	0.0303289	0.0303289	0.0303289	0.0303289	0.0303289	0.0303289	0.0303289	0.0303289	0.0303289	0.0303289	0.0303289	0.0303289	0.0303289	0.0303289	0.0303289	0.0303289	0.0303289
0.0222026	0.0222026	0.0222026	0.0222026	0.0222026	0.0222026	0.0222026	0.0222026	0.0222026	0.0222026	0.0222026	0.0222026	0.0222026	0.0222026	0.0222026	0.0222026	0.0222026	0.0222026	0.0222026	0.0222026	0.0222026	0.0222026	0.0222026	0.0222026	0.0222026	0.0222026	0.0222026	0.0222026	0.0222026	0.0222026	0.0222026	0.0222026	0.0222026	0.0222026	0.0222026	0.0222026	0.0222026	0.0222026	0.0222026	0.0222026	0.0222026	0.0222026	0.0222026	0.0222026	0.0222026	0.0222026	0.0222026	0.0222026	0.0222026	0.0222026
0.0122182	0.0122182	0.0122182	0.0122182	0.0122182	0.0122182	0.0122183	0.0122185	0.0122189	0.0122194	0.0122201	0.0122209	0.0122218	0.0122227	0.0122237	0.0122246	0.0122254	0.0122261	0.0122267	0.0122271	0.0122275	0.0122276	0.0122277	0.0122276	0.0122274	0.0122272	0.0122268	0.0122264	0.0122259	0.0122254	0.0122249	0.0122244	0.0122239	0.0122234	0.0122229	0.0122225	0.0122221	0.0122217	0.0122213	0.012221	0.0122207	0.0122205	0.0122203	0.0122201	0.0122199	0.0122198	0.0122196	0.0122195	0.0122194	0.0122193
0.0723817	0.0723817	0.0723817	0.0723817	0.0723817	0.0723817	0.0723817	0.0723817	0.0723817	0.0723817	0.0723817	0.0723817	0.0723817	0.0723817	0.0723817	0.0723817	0.0723817	0.0723817	0.0723817	0.0723817	0.0723817	0.0723817	0.0723817	0.0723817	0.0723817	0.0723817	0.0723817	0.0723817	0.0723817	0.0723817	0.0723817	0.0723817	0.0723817	0.0723817	0.0723817	0.0723817	0.0723817	0.0723817	0.0723817	0.0723817	0.0723817	0.0723817	0.0723817	0.0723817	0.0723817	0.0723817	0.0723817	0.0723817	0.0723817	0.0723817
0.0158927	0.0158927	0.0158927	0.0158927	0.0158927	0.0158927	0.0158927	0.0158927	0.0158927	0.0158927	0.0158927	0.0158927	0.0158927	0.0158927	0.0158927	0.0158927	0.0158927	0.0158927	0.0158927	0.0158927	0.0158927	0.0158927	0.0158927	0.0158927	0.0158927	0.0158927	0.0158927	0.0158927	0.0158927	0.0158927	0.0158927	0.0158927	0.0158927	0.0158927	0.0158927	0.0158927	0.0158927	0.0158927	0.0158927	0.0158927	0.0158927	0.0158927	0.0158927	0.0158927	0.0158927	0.0158927	0.0158927	0.0158927	0.0158927	0.0158927
0.0135617	0.0135617	0.0135617	0.0135617	0.0135617	0.0135617	0.0135617	0.0135617	0.0135617	0.0135618	0.0135618	0.0135619	0.0135619	0.013562	0.0135621	0.0135622	0.0135623	0.0135624	0.0135625	0.0135626	0.0135626	0.0135627	0.0135628	0.0135629	0.0135629	0.0135629	0.013563	0.013563	0.013563	0.0135631	0.0135631	0.0135631	0.0135631	0.0135631	0.013563	0.013563	0.013563	0.013563	0.013563	0.0135629	0.0135629	0.0135629	0.0135628	0.0135628	0.0135628	0.0135627	0.0135627	0.0135627	0.0135626	0.0135626
0.0249648	0.0249648	0.0249648	0.0249648	0.0249648	0.0249648	0.0249648	0.0249648	0.0249648	0.0249648	0.0249648	0.0249648	0.0249648	0.0249648	0.0249648	0.0249648	0.0249648	0.0249648	0.0249648	0.0249648	0.0249648	0.0249648	0.0249648	0.0249648	0.0249648	0.0249648	0.0249648	0.0249648	0.0249648	0.0249648	0.0249648	0.0249648	0.0249648	0.0249648	0.0249648	0.0249648	0.0249648	0.0249648	0.0249648	0.0249648	0.0249648	0.0249648	0.0249648	0.0249648	0.0249648	0.0249648	0.0249648	0.0249648	0.0249648	0.0249648
0.053086	0.053086	0.053086	0.053086	0.053086	0.053086	0.053086	0.053086	0.053086	0.0530861	0.0530861	0.0530861	0.0530861	0.0530861	0.0530861	0.0530861	0.0530861	0.0530861	0.0530861	0.0530862	0.0530862	0.0530862	0.0530862	0.0530862	0.0530862	0.0530862	0.0530862	0.0530863	0.0530863	0.0530863	0.0530863	0.0530863	0.0530863	0.0530863	0.0530863	0.0530863	0.0530863	0.0530863	0.0530863	0.0530863	0.0530863	0.0530863	0.0530863	0.0530863	0.0530863	0.0530863	0.0530863	0.0530863	0.0530863	0.0530863
0.0408531	0.0408531	0.0408531	0.0408531	0.0408531	0.0408531	0.0408531	0.0408531	0.0408531	0.0408531	0.0408531	0.0408531	0.0408531	0.0408531	0.0408531	0.0408532	0.0408532	0.0408532	0.0408532	0.0408532	0.0408532	0.0408532	0.0408532	0.0408533	0.0408533	0.0408533	0.0408533	0.0408533	0.0408533	0.0408533	0.0408533	0.0408533	0.0408533	0.0408533	0.0408533	0.0408533	0.0408533	0.0408533	0.0408533	0.0408533	0.0408532	0.0408532	0.0408532	0.0408532	0.0408532	0.0408532	0.0408532	0.0408532	0.0408532	0.0408532
0.0140222	0.0140222	0.0140222	0.0140222	0.0140222	0.0140222	0.0140223	0.0140223	0.0140224	0.0140225	0.0140225	0.0140226	0.0140227	0.0140228	0.0140229	0.0140229	0.014023	0.014023	0.0140231	0.0140231	0.0140231	0.0140231	0.0140231	0.0140231	0.0140231	0.0140231	0.0140231	0.0140231	0.014023	0.014023	0.014023	0.014023	0.0140229	0.0140229	0.0140229	0.0140229	0.0140228	0.0140228	0.0140228	0.0140228	0.0140227	0.0140227	0.0140227	0.0140227	0.0140226	0.0140226	0.0140226	0.0140226	0.0140226	0.0140225
0.0136429	0.0136429	0.0136429	0.0136429	0.0136429	0.013643	0.0136431	0.0136434	0.0136437	0.0136441	0.0136445	0.0136449	0.0136453	0.0136457	0.013646	0.0136462	0.0136464	0.0136466	0.0136467	0.0136467	0.0136468	0.0136468	0.0136467	0.0136467	0.0136466	0.0136466	0.0136465	0.0136464	0.0136463	0.0136461	0.013646	0.0136459	0.0136458	0.0136457	0.0136456	0.0136454	0.0136453	0.0136452	0.0136451	0.013645	0.0136449	0.0136448	0.0136447	0.0136446	0.0136445	0.0136444	0.0136443	0.0136442	0.0136442	0.0136441
0.0156607	0.0156607	0.0156607	0.0156607	0.0156607	0.0156607	0.0156607	0.0156607	0.0156607	0.0156607	0.0156607	0.0156607	0.0156607	0.0156608	0.0156608	0.0156608	0.0156608	0.0156609	0.0156609	0.0156609	0.0156609	0.0156609	0.015661	0.015661	0.015661	0.015661	0.015661	0.015661	0.015661	0.015661	0.015661	0.015661	0.015661	0.015661	0.015661	0.015661	0.015661	0.015661	0.015661	0.015661	0.015661	0.015661	0.0156609	0.0156609	0.0156609	0.0156609	0.0156609	0.0156609	0.0156609	0.0156609
0.0132019	0.0132019	0.0132019	0.0132019	0.0132019	0.013202	0.0132021	0.0132022	0.0132023	0.0132025	0.0132027	0.0132029	0.0132031	0.0132032	0.0132033	0.0132034	0.0132035	0.0132036	0.0132036	0.0132037	0.0132037	0.0132037	0.0132036	0.0132036	0.0132036	0.0132036	0.0132035	0.0132035	0.0132034	0.0132034	0.0132033	0.0132033	0.0132032	0.0132032	0.0132031	0.013203	0.013203	0.0132029	0.0132029	0.0132028	0.0132028	0.0132028	0.0132027	0.0132027	0.0132026	0.0132026	0.0132026	0.0132025	0.0132025	0.0132024
0.0229704	0.0229704	0.0229704	0.0229704	0.0229704	0.0229704	0.0229704	0.0229704	0.0229705	0.0229707	0.0229709	0.0229711	0.0229714	0.0229717	0.0229721	0.0229725	0.0229729	0.0229733	0.0229737	0.0229741	0.0229744	0.0229748	0.0229751	0.0229753	0.0229756	0.0229757	0.0229759	0.022976	0.0229761	0.0229761	0.0229761	0.0229762	0.0229761	0.022976	0.022976	0.0229758	0.0229757	0.0229756	0.0229755	0.0229753	0.0229752	0.022975	0.0229748	0.0229747	0.0229745	0.0229743	0.0229742	0.022974	0.0229738	0.0229737
0.0187042	0.0187042	0.0187042	0.0187042	0.0187042	0.0187042	0.0187042	0.0187043	0.0187043	0.0187045	0.0187046	0.0187048	0.018705	0.0187052	0.0187054	0.0187056	0.0187058	0.018706	0.0187062	0.0187063	0.0187065	0.0187066	0.0187067	0.0187068	0.0187068	0.0187069	0.0187069	0.0187069	0.0187069	0.0187069	0.0187068	0.0187068	0.0187068	0.0187067	0.0187066	0.0187066	0.0187065	0.0187064	0.0187064	0.0187063	0.0187062	0.0187061	0.0187061	0.018706	0.0187059	0.0187058	0.0187058	0.0187057	0.0187056	0.0187056
0.0145506	0.0145506	0.0145506	0.0145506	0.0145506	0.0145506	0.0145506	0.0145506	0.0145506	0.0145506	0.0145506	0.0145506	0.0145506	0.0145506	0.0145506	0.0145506	0.0145506	0.0145506	0.0145506	0.0145506	0.0145506	0.0145506	0.0145506	0.0145506	0.0145506	0.0145506	0.0145506	0.0145506	0.0145506	0.0145506	0.0145506	0.0145506	0.0145506	0.0145506	0.0145506	0.0145506	0.0145506	0.0145506	0.0145506	0.0145506	0.0145506	0.0145506	0.0145506	0.0145506	0.0145506	0.0145506	0.0145506	0.0145506	0.0145506	0.0145506
0.0178626	0.0178626	0.0178626	0.0178626	0.0178626	0.0178626	0.0178626	0.0178626	0.0178627	0.0178627	0.0178628	0.0178629	0.0178631	0.0178632	0.0178634	0.0178636	0.0178638	0.017864	0.0178642	0.0178643	0.0178645	0.0178647	0.0178648	0.0178649	0.0178651	0.0178652	0.0178652	0.0178653	0.0178653	0.0178654	0.0178654	0.0178654	0.0178654	0.0178654	0.0178654	0.0178654	0.0178653	0.0178653	0.0178653	0.0178652	0.0178652	0.0178651	0.017865	0.017865	0.0178649	0.0178649	0.0178648	0.0178647	0.0178647	0.0178646
0.0124857	0.0124857	0.0124857	0.0124857	0.0124857	0.0124857	0.0124857	0.0124857	0.0124858	0.0124858	0.0124858	0.0124858	0.0124858	0.0124858	0.0124858	0.0124859	0.0124859	0.0124859	0.0124859	0.0124859	0.0124859	0.0124859	0.0124859	0.0124859	0.0124859	0.0124859	0.0124859	0.0124859	0.0124859	0.0124859	0.0124859	0.0124859	0.0124859	0.0124859	0.0124859	0.0124859	0.0124858	0.0124858	0.0124858	0.0124858	0.0124858	0.0124858	0.0124858	0.0124858	0.0124858	0.0124858	0.0124858	0.0124858	0.0124858	0.0124858
0.0228597	0.0228597	0.0228597	0.0228597	0.0228597	0.0228597	0.0228598	0.0228598	0.0228599	0.0228601	0.0228602	0.0228604	0.0228605	0.0228607	0.0228609	0.022861	0.0228611	0.0228612	0.0228613	0.0228614	0.0228614	0.0228614	0.0228615	0.0228615	0.0228615	0.0228615	0.0228615	0.0228614	0.0228614	0.0228614	0.0228613	0.0228613	0.0228613	0.0228612	0.0228612	0.0228611	0.0228611	0.022861	0.022861	0.0228609	0.0228609	0.0228608	0.0228608	0.0228607	0.0228607	0.0228607	0.0228606	0.0228606	0.0228605	0.0228605
0.0314389	0.0314389	0.0314389	0.0314389	0.0314389	0.0314389	0.0314389	0.0314389	0.0314389	0.0314389	0.0314389	0.031439	0.031439	0.0314391	0.0314392	0.0314393	0.0314394	0.0314394	0.0314396	0.0314397	0.0314398	0.0314399	0.03144	0.03144	0.0314401	0.0314402	0.0314403	0.0314403	0.0314404	0.0314404	0.0314404	0.0314404	0.0314404	0.0314404	0.0314404	0.0314404	0.0314404	0.0314404	0.0314403	0.0314403	0.0314403	0.0314402	0.0314402	0.0314401	0.0314401	0.0314401	0.03144	0.03144	0.0314399	0.0314399
0.0387311	0.0387311	0.0387311	0.0387311	0.0387311	0.0387311	0.0387311	0.0387311	0.0387311	0.0387311	0.0387311	0.0387311	0.0387311	0.0387311	0.0387311	0.0387311	0.0387311	0.0387311	0.0387311	0.0387311	0.0387311	0.0387311	0.0387311	0.0387311	0.0387311	0.0387311	0.0387311	0.0387311	0.0387311	0.0387311	0.0387311	0.0387311	0.0387311	0.0387311	0.0387311	0.0387311	0.0387311	0.0387311	0.0387311	0.0387311	0.0387311	0.0387311	0.0387311	0.0387311	0.0387311	0.0387311	0.0387311	0.0387311	0.0387311	0.0387311
0.0248383	0.0248383	0.0248383	0.0248383	0.0248383	0.0248383	0.0248383	0.0248383	0.0248383	0.0248383	0.0248383	0.0248383	0.0248383	0.0248383	0.0248383	0.0248383	0.0248383	0.0248383	0.0248383	0.0248383	0.0248383	0.0248383	0.0248383	0.0248383	0.0248383	0.0248383	0.0248383	0.0248383	0.0248383	0.0248383	0.0248383	0.0248383	0.0248383	0.0248383	0.0248383	0.0248383	0.0248383	0.0248383	0.0248383	0.0248383	0.0248383	0.0248383	0.0248383	0.0248383	0.0248383	0.0248383	0.0248383	0.0248383	0.0248383	0.0248383
0.0244674	0.0244674	0.0244674	0.0244674	0.0244674	0.0244674	0.0244674	0.0244675	0.0244676	0.0244677	0.0244679	0.0244682	0.0244684	0.0244687	0.024469	0.0244693	0.0244696	0.0244698	0.0244701	0.0244703	0.0244706	0.0244708	0.0244709	0.0244711	0.0244712	0.0244712	0.0244713	0.0244713	0.0244714	0.0244714	0.0244714	0.0244713	0.0244713	0.0244712	0.0244712	0.0244711	0.024471	0.0244709	0.0244708	0.0244707	0.0244706	0.0244705	0.0244704	0.0244703	0.0244702	0.0244701	0.02447	0.0244699	0.0244698	0.0244697
0.0246952	0.0246952	0.0246952	0.0246952	0.0246953	0.0246957	0.0246967	0.0246985	0.0247013	0.0247053	0.0247101	0.0247158	0.0247221	0.0247287	0.0247354	0.024742	0.0247483	0.0247544	0.0247597	0.0247644	0.0247686	0.0247719	0.0247745	0.0247765	0.0247777	0.0247782	0.0247783	0.0247776	0.0247764	0.0247749	0.0247728	0.0247704	0.0247677	0.0247645	0.0247614	0.0247579	0.0247543	0.0247507	0.0247469	0.0247432	0.0247394	0.0247356	0.0247319	0.0247283	0.0247247	0.0247213	0.0247179	0.0247148	0.0247118	0.0247088
0.0166741	0.0166741	0.0166741	0.0166741	0.0166741	0.0166741	0.0166741	0.0166741	0.0166741	0.0166741	0.0166741	0.0166741	0.0166741	0.0166741	0.0166741	0.0166741	0.0166741	0.0166741	0.0166741	0.0166741	0.0166741	0.0166741	0.0166741	0.0166741	0.0166741	0.0166741	0.0166741	0.0166741	0.0166741	0.0166741	0.0166741	0.0166741	0.0166741	0.0166741	0.0166741	0.0166741	0.0166741	0.0166741	0.0166741	0.0166741	0.0166741	0.0166741	0.0166741	0.0166741	0.0166741	0.0166741	0.0166741	0.0166741	0.0166741	0.0166741
0.0305163	0.0305163	0.0305163	0.0305163	0.0305163	0.0305163	0.0305163	0.0305163	0.0305163	0.0305163	0.0305163	0.0305163	0.0305163	0.0305163	0.0305163	0.0305163	0.0305163	0.0305163	0.0305163	0.0305163	0.0305163	0.0305163	0.0305163	0.0305163	0.0305163	0.0305163	0.0305163	0.0305163	0.0305163	0.0305163	0.0305163	0.0305163	0.0305163	0.0305163	0.0305163	0.0305163	0.0305163	0.0305163	0.0305163	0.0305163	0.0305163	0.0305163	0.0305163	0.0305163	0.0305163	0.0305163	0.0305163	0.0305163	0.0305163	0.0305163
0.0236452	0.0236452	0.0236452	0.0236452	0.0236452	0.0236452	0.0236452	0.0236452	0.0236452	0.0236452	0.0236452	0.0236452	0.0236452	0.0236452	0.0236452	0.0236452	0.0236452	0.0236452	0.0236452	0.0236452	0.0236452	0.0236452	0.0236452	0.0236452	0.0236452	0.0236452	0.0236452	0.0236452	0.0236452	0.0236452	0.0236452	0.0236452	0.0236452	0.0236452	0.0236452	0.0236452	0.0236452	0.0236452	0.0236452	0.0236452	0.0236452	0.0236452	0.0236452	0.0236452	0.0236452	0.0236452	0.0236452	0.0236452	0.0236452	0.0236452
0.0212058	0.0212058	0.0212058	0.0212058	0.0212058	0.0212058	0.0212058	0.0212058	0.0212058	0.0212059	0.0212059	0.0212059	0.0212059	0.021206	0.021206	0.021206	0.021206	0.021206	0.0212061	0.0212061	0.0212061	0.0212061	0.0212061	0.0212061	0.0212061	0.0212061	0.0212061	0.0212061	0.0212061	0.0212061	0.021206	0.021206	0.021206	0.021206	0.021206	0.021206	0.021206	0.021206	0.021206	0.021206	0.021206	0.021206	0.021206	0.0212059	0.0212059	0.0212059	0.0212059	0.0212059	0.0212059	0.0212059
0.012964	0.012964	0.012964	0.012964	0.012964	0.012964	0.012964	0.012964	0.012964	0.012964	0.012964	0.012964	0.012964	0.012964	0.012964	0.012964	0.012964	0.012964	0.012964	0.012964	0.012964	0.012964	0.012964	0.0129641	0.0129641	0.0129641	0.0129641	0.0129641	0.0129641	0.0129641	0.0129641	0.0129641	0.0129641	0.0129641	0.0129641	0.0129641	0.0129641	0.0129641	0.0129641	0.0129641	0.0129641	0.0129641	0.0129641	0.0129641	0.0129641	0.0129641	0.0129641	0.0129641	0.0129641	0.0129641
0.0143274	0.0143274	0.0143274	0.0143274	0.0143274	0.0143274	0.0143274	0.0143274	0.0143274	0.0143274	0.0143274	0.0143274	0.0143274	0.0143274	0.0143274	0.0143274	0.0143274	0.0143274	0.0143274	0.0143274	0.0143274	0.0143274	0.0143274	0.0143274	0.0143274	0.0143274	0.0143274	0.0143274	0.0143274	0.0143274	0.0143274	0.0143274	0.0143274	0.0143274	0.0143274	0.0143274	0.0143274	0.0143274	0.0143274	0.0143274	0.0143274	0.0143274	0.0143274	0.0143274	0.0143274	0.0143274	0.0143274	0.0143274	0.0143274	0.0143274
0.0121095	0.0121095	0.0121095	0.0121095	0.0121095	0.0121095	0.0121095	0.0121096	0.0121097	0.0121098	0.01211	0.0121102	0.0121104	0.0121107	0.012111	0.0121113	0.0121116	0.0121119	0.0121122	0.0121125	0.0121127	0.0121129	0.0121131	0.0121132	0.0121134	0.0121135	0.0121135	0.0121136	0.0121136	0.0121136	0.0121136	0.0121135	0.0121135	0.0121134	0.0121133	0.0121132	0.0121131	0.012113	0.0121129	0.0121128	0.0121126	0.0121125	0.0121124	0.0121123	0.0121121	0.012112	0.0121119	0.0121118	0.0121117	0.0121115
0.048742	0.048742	0.048742	0.048742	0.048742	0.048742	0.048742	0.048742	0.048742	0.0487421	0.0487421	0.0487422	0.0487422	0.0487423	0.0487424	0.0487425	0.0487426	0.0487427	0.0487427	0.0487428	0.0487429	0.0487429	0.048743	0.048743	0.048743	0.0487431	0.0487431	0.0487431	0.0487431	0.0487431	0.0487431	0.0487431	0.048743	0.048743	0.048743	0.0487429	0.0487429	0.0487429	0.0487428	0.0487428	0.0487427	0.0487427	0.0487427	0.0487426	0.0487426	0.0487425	0.0487425	0.0487425	0.0487424	0.0487424
0.0179883	0.0179883	0.0179883	0.0179883	0.0179883	0.0179883	0.0179883	0.0179883	0.0179883	0.0179883	0.0179883	0.0179883	0.0179883	0.0179883	0.0179883	0.0179883	0.0179883	0.0179883	0.0179883	0.0179883	0.0179883	0.0179883	0.0179883	0.0179883	0.0179883	0.0179883	0.0179883	0.0179883	0.0179883	0.0179883	0.0179883	0.0179883	0.0179883	0.0179883	0.0179883	0.0179883	0.0179883	0.0179883	0.0179883	0.0179883	0.0179883	0.0179883	0.0179883	0.0179883	0.0179883	0.0179883	0.0179883	0.0179883	0.0179883	0.0179883
0.0303289	0.0303289	0.0303289	0.0303289	0.0303289	0.0303289	0.0303289	0.0303289	0.0303289	0.0303289	0.0303289	0.0303289	0.0303289	0.0303289	0.0303289	0.0303289	0.0303289	0.0303289	0.0303289	0.0303289	0.0303289	0.0303289	0.0303289	0.0303289	0.0303289	0.0303289	0.0303289	0.0303289	0.0303289	0.0303289	0.0303289	0.0303289	0.0303289	0.0303289	0.0303289	0.0303289	0.0303289	0.0303289	0.0303289	0.0303289	0.0303289	0.0303289	0.0303289	0.0303289	0.0303289	0.0303289	0.0303289	0.0303289	0.0303289	0.0303289
0.0225541	0.0225541	0.0225541	0.0225541	0.0225541	0.0225541	0.0225541	0.0225541	0.0225541	0.0225541	0.0225541	0.0225541	0.0225541	0.0225541	0.0225541	0.0225541	0.0225541	0.0225541	0.0225541	0.0225541	0.0225541	0.0225541	0.0225541	0.0225541	0.0225541	0.0225541	0.0225541	0.0225541	0.0225541	0.0225541	0.0225541	0.0225541	0.0225541	0.0225541	0.0225541	0.0225541	0.0225541	0.0225541	0.0225541	0.0225541	0.0225541	0.0225541	0.0225541	0.0225541	0.0225541	0.0225541	0.0225541	0.0225541	0.0225541	0.0225541
0.0232641	0.0232641	0.0232641	0.0232641	0.0232641	0.0232641	0.0232641	0.0232641	0.0232641	0.0232641	0.0232641	0.0232642	0.0232642	0.0232643	0.0232643	0.0232644	0.0232645	0.0232645	0.0232646	0.0232647	0.0232648	0.0232648	0.0232649	0.023265	0.0232651	0.0232651	0.0232652	0.0232652	0.0232653	0.0232653	0.0232654	0.0232654	0.0232654	0.0232655	0.0232655	0.0232655	0.0232655	0.0232655	0.0232655	0.0232655	0.0232655	0.0232655	0.0232655	0.0232655	0.0232655	0.0232655	0.0232655	0.0232655	0.0232655	0.0232654
0.0259386	0.0259386	0.0259386	0.0259386	0.0259386	0.0259386	0.0259386	0.0259386	0.0259386	0.0259386	0.0259386	0.0259386	0.0259386	0.0259386	0.0259386	0.0259386	0.0259386	0.0259386	0.0259386	0.0259386	0.0259386	0.0259386	0.0259386	0.0259386	0.0259386	0.0259386	0.0259386	0.0259386	0.0259386	0.0259386	0.0259386	0.0259386	0.0259386	0.0259386	0.0259386	0.0259386	0.0259386	0.0259386	0.0259386	0.0259386	0.0259386	0.0259386	0.0259386	0.0259386	0.0259386	0.0259386	0.0259386	0.0259386	0.0259386	0.0259386
0.0458428	0.0458428	0.0458428	0.0458428	0.0458428	0.0458429	0.0458429	0.045843	0.045843	0.0458431	0.0458432	0.0458433	0.0458434	0.0458435	0.0458436	0.0458436	0.0458437	0.0458437	0.0458438	0.0458438	0.0458438	0.0458438	0.0458438	0.0458438	0.0458438	0.0458438	0.0458438	0.0458438	0.0458438	0.0458437	0.0458437	0.0458437	0.0458437	0.0458436	0.0458436	0.0458436	0.0458436	0.0458435	0.0458435	0.0458435	0.0458435	0.0458434	0.0458434	0.0458434	0.0458434	0.0458434	0.0458433	0.0458433	0.0458433	0.0458433
0.0239325	0.0239325	0.0239325	0.0239325	0.0239325	0.0239325	0.0239325	0.0239325	0.0239325	0.0239325	0.0239325	0.0239325	0.0239325	0.0239325	0.0239325	0.0239326	0.0239326	0.0239326	0.0239326	0.0239326	0.0239326	0.0239326	0.0239326	0.0239326	0.0239326	0.0239326	0.0239326	0.0239326	0.0239326	0.0239326	0.0239326	0.0239326	0.0239326	0.0239326	0.0239326	0.0239326	0.0239326	0.0239326	0.0239326	0.0239326	0.0239326	0.0239326	0.0239326	0.0239326	0.0239326	0.0239326	0.0239326	0.0239326	0.0239326	0.0239326
0.019342	0.019342	0.019342	0.019342	0.019342	0.019342	0.019342	0.019342	0.019342	0.019342	0.019342	0.019342	0.019342	0.019342	0.019342	0.019342	0.019342	0.019342	0.019342	0.019342	0.019342	0.019342	0.019342	0.019342	0.019342	0.019342	0.019342	0.019342	0.019342	0.019342	0.019342	0.019342	0.019342	0.019342	0.019342	0.019342	0.019342	0.019342	0.019342	0.019342	0.019342	0.019342	0.019342	0.019342	0.019342	0.019342	0.019342	0.019342	0.019342	0.019342
0.0128984	0.0128984	0.0128984	0.0128984	0.0128984	0.0128984	0.0128984	0.0128984	0.0128984	0.0128984	0.0128984	0.0128985	0.0128985	0.0128985	0.0128986	0.0128986	0.0128987	0.0128987	0.0128988	0.0128988	0.0128989	0.0128989	0.012899	0.012899	0.012899	0.0128991	0.0128991	0.0128991	0.0128991	0.0128991	0.0128991	0.0128992	0.0128992	0.0128992	0.0128992	0.0128991	0.0128991	0.0128991	0.0128991	0.0128991	0.0128991	0.0128991	0.0128991	0.0128991	0.012899	0.012899	0.012899	0.012899	0.012899	0.012899
0.0197709	0.0197709	0.0197709	0.0197709	0.0197709	0.0197709	0.0197709	0.0197709	0.019771	0.019771	0.019771	0.019771	0.019771	0.019771	0.019771	0.019771	0.019771	0.019771	0.0197711	0.0197711	0.0197711	0.0197711	0.0197711	0.0197711	0.0197711	0.0197711	0.0197711	0.0197711	0.0197711	0.0197711	0.0197711	0.0197711	0.0197711	0.019771	0.019771	0.019771	0.019771	0.019771	0.019771	0.019771	0.019771	0.019771	0.019771	0.019771	0.019771	0.019771	0.019771	0.019771	0.019771	0.019771
0.0314389	0.0314389	0.0314389	0.0314389	0.0314389	0.0314389	0.0314389	0.0314389	0.0314389	0.0314389	0.0314389	0.031439	0.031439	0.0314391	0.0314392	0.0314393	0.0314394	0.0314394	0.0314396	0.0314397	0.0314398	0.0314399	0.03144	0.03144	0.0314401	0.0314402	0.0314403	0.0314403	0.0314404	0.0314404	0.0314404	0.0314404	0.0314404	0.0314404	0.0314404	0.0314404	0.0314404	0.0314404	0.0314403	0.0314403	0.0314403	0.0314402	0.0314402	0.0314401	0.0314401	0.0314401	0.03144	0.03144	0.0314399	0.0314399
0.0221801	0.0221801	0.0221801	0.0221801	0.0221801	0.0221801	0.0221801	0.0221801	0.0221801	0.0221801	0.0221801	0.0221801	0.0221801	0.0221801	0.0221801	0.0221801	0.0221801	0.0221801	0.0221801	0.0221801	0.0221801	0.0221801	0.0221801	0.0221801	0.0221801	0.0221801	0.0221801	0.0221801	0.0221801	0.0221801	0.0221801	0.0221801	0.0221801	0.0221801	0.0221801	0.0221801	0.0221801	0.0221801	0.0221801	0.0221801	0.0221801	0.0221801	0.0221801	0.0221801	0.0221801	0.0221801	0.0221801	0.0221801	0.0221801	0.0221801
0.011266	0.011266	0.011266	0.011266	0.011266	0.011266	0.011266	0.011266	0.011266	0.011266	0.011266	0.011266	0.0112661	0.0112661	0.0112661	0.0112661	0.0112661	0.0112661	0.0112661	0.0112661	0.0112661	0.0112661	0.0112661	0.0112661	0.0112661	0.0112661	0.0112661	0.0112661	0.0112661	0.0112661	0.0112661	0.0112661	0.0112662	0.0112662	0.0112662	0.0112662	0.0112661	0.0112661	0.0112661	0.0112661	0.0112661	0.0112661	0.0112661	0.0112661	0.0112661	0.0112661	0.0112661	0.0112661	0.0112661	0.0112661
0.011749	0.011749	0.011749	0.011749	0.011749	0.011749	0.011749	0.011749	0.0117491	0.0117492	0.0117494	0.0117495	0.0117498	0.01175	0.0117503	0.0117506	0.0117508	0.0117511	0.0117514	0.0117516	0.0117519	0.0117521	0.0117523	0.0117524	0.0117525	0.0117526	0.0117527	0.0117527	0.0117527	0.0117527	0.0117527	0.0117526	0.0117526	0.0117525	0.0117524	0.0117523	0.0117522	0.0117521	0.0117519	0.0117518	0.0117517	0.0117516	0.0117514	0.0117513	0.0117512	0.0117511	0.011751	0.0117508	0.0117507	0.0117506
0.0146713	0.0146713	0.0146713	0.0146713	0.0146713	0.0146713	0.0146713	0.0146714	0.0146714	0.0146715	0.0146716	0.0146717	0.0146718	0.0146719	0.014672	0.0146721	0.0146722	0.0146723	0.0146724	0.0146725	0.0146726	0.0146727	0.0146728	0.0146728	0.0146728	0.0146729	0.0146729	0.0146729	0.0146729	0.0146729	0.0146729	0.0146728	0.0146728	0.0146728	0.0146728	0.0146727	0.0146727	0.0146727	0.0146726	0.0146726	0.0146725	0.0146725	0.0146724	0.0146724	0.0146724	0.0146723	0.0146723	0.0146722	0.0146722	0.0146722
0.0378419	0.0378419	0.0378419	0.0378419	0.0378419	0.0378419	0.0378419	0.0378419	0.0378419	0.0378419	0.0378419	0.0378419	0.0378419	0.0378419	0.0378419	0.0378419	0.0378419	0.0378419	0.0378419	0.0378419	0.0378419	0.0378419	0.0378419	0.0378419	0.0378419	0.0378419	0.0378419	0.0378419	0.0378419	0.0378419	0.0378419	0.0378419	0.0378419	0.0378419	0.0378419	0.0378419	0.0378419	0.0378419	0.0378419	0.0378419	0.0378419	0.0378419	0.0378419	0.0378419	0.0378419	0.0378419	0.0378419	0.0378419	0.0378419	0.0378419
0.0134619	0.0134619	0.0134619	0.0134619	0.0134619	0.0134619	0.0134619	0.0134619	0.0134619	0.0134619	0.0134619	0.0134619	0.0134619	0.0134619	0.0134619	0.0134619	0.0134619	0.0134619	0.0134619	0.0134619	0.0134619	0.0134619	0.0134619	0.0134619	0.0134619	0.0134619	0.0134619	0.0134619	0.0134619	0.0134619	0.0134619	0.0134619	0.0134619	0.0134619	0.0134619	0.0134619	0.0134619	0.0134619	0.0134619	0.0134619	0.0134619	0.0134619	0.0134619	0.0134619	0.0134619	0.0134619	0.0134619	0.0134619	0.0134619	0.0134619
0.0141755	0.0141755	0.0141755	0.0141755	0.0141755	0.0141755	0.0141755	0.0141755	0.0141755	0.0141755	0.0141755	0.0141755	0.0141755	0.0141755	0.0141755	0.0141755	0.0141755	0.0141755	0.0141755	0.0141755	0.0141755	0.0141755	0.0141755	0.0141755	0.0141755	0.0141755	0.0141755	0.0141755	0.0141755	0.0141755	0.0141755	0.0141755	0.0141755	0.0141755	0.0141755	0.0141755	0.0141755	0.0141755	0.0141755	0.0141755	0.0141755	0.0141755	0.0141755	0.0141755	0.0141755	0.0141755	0.0141755	0.0141755	0.0141755	0.0141755
0.0287283	0.0287283	0.0287283	0.0287283	0.0287283	0.0287283	0.0287283	0.0287283	0.0287283	0.0287283	0.0287283	0.0287283	0.0287283	0.0287283	0.0287283	0.0287283	0.0287283	0.0287283	0.0287283	0.0287283	0.0287283	0.0287283	0.0287283	0.0287283	0.0287283	0.0287283	0.0287283	0.0287283	0.0287283	0.0287283	0.0287283	0.0287283	0.0287283	0.0287283	0.0287283	0.0287283	0.0287283	0.0287283	0.0287283	0.0287283	0.0287283	0.0287283	0.0287283	0.0287283	0.0287283	0.0287283	0.0287283	0.0287283	0.0287283	0.0287283
0.0273343	0.0273343	0.0273343	0.0273343	0.0273343	0.0273343	0.0273343	0.0273343	0.0273343	0.0273343	0.0273343	0.0273343	0.0273343	0.0273343	0.0273343	0.0273343	0.0273343	0.0273344	0.0273344	0.0273344	0.0273344	0.0273344	0.0273344	0.0273344	0.0273344	0.0273344	0.0273344	0.0273344	0.0273344	0.0273344	0.0273344	0.0273344	0.0273344	0.0273344	0.0273344	0.0273344	0.0273344	0.0273344	0.0273344	0.0273344	0.0273344	0.0273344	0.0273344	0.0273344	0.0273344	0.0273344	0.0273344	0.0273344	0.0273344	0.0273344
0.0260788	0.0260788	0.0260788	0.0260788	0.0260788	0.0260788	0.0260789	0.026079	0.0260791	0.0260793	0.0260796	0.0260799	0.0260803	0.0260807	0.0260812	0.0260817	0.0260822	0.0260826	0.0260831	0.0260835	0.0260839	0.0260843	0.0260846	0.0260849	0.0260851	0.0260853	0.0260854	0.0260855	0.0260856	0.0260855	0.0260855	0.0260855	0.0260854	0.0260853	0.0260851	0.0260849	0.0260848	0.0260846	0.0260844	0.0260841	0.0260839	0.0260837	0.0260835	0.0260833	0.026083	0.0260828	0.0260826	0.0260824	0.0260822	0.026082
0.0343303	0.0343303	0.0343303	0.0343303	0.0343303	0.0343303	0.0343303	0.0343303	0.0343303	0.0343303	0.0343303	0.0343303	0.0343303	0.0343303	0.0343303	0.0343303	0.0343303	0.0343303	0.0343303	0.0343303	0.0343303	0.0343303	0.0343303	0.0343303	0.0343303	0.0343303	0.0343303	0.0343303	0.0343303	0.0343303	0.0343303	0.0343303	0.0343303	0.0343303	0.0343303	0.0343303	0.0343303	0.0343303	0.0343303	0.0343303	0.0343303	0.0343303	0.0343303	0.0343303	0.0343303	0.0343303	0.0343303	0.0343303	0.0343303	0.0343303
0.020316	0.020316	0.020316	0.020316	0.020316	0.020316	0.020316	0.0203161	0.0203161	0.0203162	0.0203164	0.0203166	0.0203168	0.020317	0.0203172	0.0203174	0.0203177	0.0203179	0.0203181	0.0203182	0.0203183	0.0203184	0.0203185	0.0203185	0.0203186	0.0203185	0.0203185	0.0203184	0.0203183	0.0203182	0.0203181	0.0203179	0.0203178	0.0203177	0.0203175	0.0203174	0.0203173	0.0203171	0.020317	0.0203169	0.0203168	0.0203167	0.0203166	0.0203166	0.0203165	0.0203165	0.0203164	0.0203164	0.0203163	0.0203163
0.0136417	0.0136417	0.0136417	0.0136417	0.0136417	0.0136418	0.0136419	0.0136422	0.0136426	0.0136431	0.0136437	0.0136444	0.0136452	0.013646	0.0136468	0.0136475	0.0136483	0.0136489	0.0136495	0.01365	0.0136505	0.0136508	0.0136511	0.0136513	0.0136514	0.0136514	0.0136514	0.0136514	0.0136513	0.0136512	0.013651	0.0136508	0.0136506	0.0136503	0.0136501	0.0136498	0.0136495	0.0136492	0.0136489	0.0136486	0.0136484	0.0136481	0.0136478	0.0136475	0.0136472	0.013647	0.0136467	0.0136465	0.0136462	0.013646
0.0273343	0.0273343	0.0273343	0.0273343	0.0273343	0.0273343	0.0273343	0.0273343	0.0273343	0.0273343	0.0273343	0.0273343	0.0273343	0.0273343	0.0273343	0.0273343	0.0273343	0.0273344	0.0273344	0.0273344	0.0273344	0.0273344	0.0273344	0.0273344	0.0273344	0.0273344	0.0273344	0.0273344	0.0273344	0.0273344	0.0273344	0.0273344	0.0273344	0.0273344	0.0273344	0.0273344	0.0273344	0.0273344	0.0273344	0.0273344	0.0273344	0.0273344	0.0273344	0.0273344	0.0273344	0.0273344	0.0273344	0.0273344	0.0273344	0.0273344
0.0175736	0.0175736	0.0175736	0.0175736	0.0175736	0.0175736	0.0175736	0.0175736	0.0175736	0.0175736	0.0175736	0.0175736	0.0175736	0.0175736	0.0175736	0.0175737	0.0175737	0.0175737	0.0175737	0.0175737	0.0175737	0.0175737	0.0175737	0.0175737	0.0175738	0.0175738	0.0175738	0.0175738	0.0175738	0.0175738	0.0175738	0.0175738	0.0175738	0.0175738	0.0175738	0.0175738	0.0175738	0.0175738	0.0175738	0.0175738	0.0175738	0.0175738	0.0175738	0.0175738	0.0175738	0.0175738	0.0175738	0.0175738	0.0175738	0.0175738
0.0306069	0.0306069	0.0306069	0.0306069	0.0306069	0.0306069	0.0306069	0.0306069	0.0306069	0.0306069	0.0306069	0.0306069	0.0306069	0.0306069	0.0306069	0.0306069	0.0306069	0.0306069	0.0306069	0.0306069	0.0306069	0.0306069	0.0306069	0.0306069	0.0306069	0.0306069	0.0306069	0.0306069	0.0306069	0.0306069	0.0306069	0.0306069	0.0306069	0.0306069	0.0306069	0.0306069	0.0306069	0.0306069	0.0306069	0.0306069	0.0306069	0.0306069	0.0306069	0.0306069	0.0306069	0.0306069	0.0306069	0.0306069	0.0306069	0.0306069
0.0148721	0.0148721	0.0148721	0.0148721	0.0148721	0.0148721	0.0148721	0.0148721	0.0148721	0.0148721	0.0148721	0.0148721	0.0148721	0.0148721	0.0148721	0.0148721	0.0148721	0.0148721	0.0148721	0.0148721	0.0148721	0.0148721	0.0148721	0.0148721	0.0148721	0.0148721	0.0148721	0.0148721	0.0148721	0.0148721	0.0148721	0.0148721	0.0148721	0.0148721	0.0148721	0.0148721	0.0148721	0.0148721	0.0148721	0.0148721	0.0148721	0.0148721	0.0148721	0.0148721	0.0148721	0.0148721	0.0148721	0.0148721	0.0148721	0.0148721
0.0127844	0.0127844	0.0127844	0.0127844	0.0127844	0.0127844	0.0127845	0.0127845	0.0127845	0.0127845	0.0127846	0.0127846	0.0127847	0.0127848	0.0127849	0.0127849	0.012785	0.0127851	0.0127851	0.0127852	0.0127852	0.0127852	0.0127852	0.0127851	0.0127851	0.012785	0.0127849	0.0127848	0.0127848	0.0127847	0.0127846	0.0127846	0.0127845	0.0127845	0.0127845	0.0127845	0.0127845	0.0127845	0.0127845	0.0127846	0.0127846	0.0127846	0.0127847	0.0127847	0.0127847	0.0127847	0.0127847	0.0127847	0.0127847	0.0127847
0.0177396	0.0177396	0.0177396	0.0177396	0.0177396	0.0177396	0.0177396	0.0177396	0.0177396	0.0177396	0.0177396	0.0177396	0.0177396	0.0177396	0.0177396	0.0177396	0.0177396	0.0177396	0.0177396	0.0177396	0.0177396	0.0177396	0.0177396	0.0177396	0.0177396	0.0177396	0.0177396	0.0177396	0.0177396	0.0177396	0.0177396	0.0177396	0.0177396	0.0177396	0.0177396	0.0177396	0.0177396	0.0177396	0.0177396	0.0177396	0.0177396	0.0177396	0.0177396	0.0177396	0.0177396	0.0177396	0.0177396	0.0177396	0.0177396	0.0177396
0.0188401	0.0188401	0.0188401	0.0188401	0.0188401	0.0188401	0.0188401	0.0188401	0.0188401	0.0188401	0.0188402	0.0188402	0.0188403	0.0188404	0.0188404	0.0188405	0.0188406	0.0188407	0.0188408	0.0188409	0.018841	0.0188411	0.0188412	0.0188412	0.0188413	0.0188414	0.0188414	0.0188414	0.0188415	0.0188415	0.0188415	0.0188415	0.0188415	0.0188415	0.0188415	0.0188415	0.0188415	0.0188414	0.0188414	0.0188414	0.0188413	0.0188413	0.0188413	0.0188412	0.0188412	0.0188412	0.0188411	0.0188411	0.0188411	0.018841
0.0238219	0.0238219	0.0238219	0.0238219	0.0238219	0.0238219	0.0238219	0.0238219	0.0238219	0.0238219	0.0238219	0.0238219	0.0238219	0.0238219	0.0238219	0.0238219	0.0238219	0.0238219	0.0238219	0.0238219	0.0238219	0.0238219	0.0238219	0.0238219	0.0238219	0.0238219	0.0238219	0.0238219	0.0238219	0.0238219	0.0238219	0.0238219	0.0238219	0.0238219	0.0238219	0.0238219	0.0238219	0.0238219	0.0238219	0.0238219	0.0238219	0.0238219	0.0238219	0.0238219	0.0238219	0.0238219	0.0238219	0.0238219	0.0238219	0.0238219
0.0253829	0.0253829	0.0253829	0.0253829	0.0253829	0.0253831	0.0253835	0.0253841	0.0253849	0.0253858	0.0253867	0.0253876	0.0253885	0.0253892	0.0253899	0.0253905	0.0253909	0.0253912	0.0253915	0.0253917	0.0253918	0.0253918	0.0253918	0.0253918	0.0253917	0.0253915	0.0253914	0.0253912	0.025391	0.0253908	0.0253906	0.0253903	0.0253901	0.0253898	0.0253896	0.0253893	0.0253891	0.0253888	0.0253886	0.0253884	0.0253881	0.0253879	0.0253877	0.0253875	0.0253872	0.0253871	0.0253869	0.0253867	0.0253865	0.0253863
0.0179134	0.0179134	0.0179134	0.0179134	0.0179134	0.0179134	0.0179134	0.0179134	0.0179135	0.0179136	0.0179137	0.0179139	0.017914	0.0179142	0.0179145	0.0179147	0.0179149	0.0179151	0.0179153	0.0179154	0.0179156	0.0179157	0.0179158	0.0179159	0.017916	0.0179161	0.0179161	0.0179161	0.0179162	0.0179162	0.0179162	0.0179161	0.0179161	0.0179161	0.017916	0.017916	0.0179159	0.0179158	0.0179158	0.0179157	0.0179156	0.0179156	0.0179155	0.0179154	0.0179154	0.0179153	0.0179152	0.0179151	0.0179151	0.017915
0.0177396	0.0177396	0.0177396	0.0177396	0.0177396	0.0177396	0.0177396	0.0177396	0.0177396	0.0177396	0.0177396	0.0177396	0.0177396	0.0177396	0.0177396	0.0177396	0.0177396	0.0177396	0.0177396	0.0177396	0.0177396	0.0177396	0.0177396	0.0177396	0.0177396	0.0177396	0.0177396	0.0177396	0.0177396	0.0177396	0.0177396	0.0177396	0.0177396	0.0177396	0.0177396	0.0177396	0.0177396	0.0177396	0.0177396	0.0177396	0.0177396	0.0177396	0.0177396	0.0177396	0.0177396	0.0177396	0.0177396	0.0177396	0.0177396	0.0177396
0.029951	0.029951	0.029951	0.029951	0.029951	0.029951	0.029951	0.029951	0.029951	0.029951	0.029951	0.029951	0.029951	0.029951	0.029951	0.029951	0.0299511	0.0299511	0.0299511	0.0299511	0.0299511	0.0299511	0.0299511	0.0299511	0.0299511	0.0299512	0.0299512	0.0299512	0.0299512	0.0299512	0.0299512	0.0299512	0.0299512	0.0299512	0.0299512	0.0299512	0.0299512	0.0299511	0.0299511	0.0299511	0.0299511	0.0299511	0.0299511	0.0299511	0.0299511	0.0299511	0.0299511	0.0299511	0.0299511	0.0299511
0.0178512	0.0178512	0.0178512	0.0178512	0.0178512	0.0178512	0.0178512	0.0178512	0.0178512	0.0178512	0.0178512	0.0178512	0.0178512	0.0178512	0.0178512	0.0178512	0.0178512	0.0178512	0.0178512	0.0178512	0.0178512	0.0178512	0.0178512	0.0178512	0.0178512	0.0178512	0.0178512	0.0178512	0.0178512	0.0178512	0.0178512	0.0178512	0.0178512	0.0178512	0.0178512	0.0178512	0.0178512	0.0178512	0.0178512	0.0178512	0.0178512	0.0178512	0.0178512	0.0178512	0.0178512	0.0178512	0.0178512	0.0178512	0.0178512	0.0178512
0.0141792	0.0141792	0.0141792	0.0141792	0.0141792	0.0141792	0.0141792	0.0141793	0.0141793	0.0141794	0.0141794	0.0141795	0.0141796	0.0141796	0.0141796	0.0141797	0.0141797	0.0141797	0.0141797	0.0141798	0.0141798	0.0141798	0.0141798	0.0141798	0.0141797	0.0141797	0.0141797	0.0141797	0.0141797	0.0141797	0.0141797	0.0141796	0.0141796	0.0141796	0.0141796	0.0141796	0.0141796	0.0141795	0.0141795	0.0141795	0.0141795	0.0141795	0.0141795	0.0141795	0.0141794	0.0141794	0.0141794	0.0141794	0.0141794	0.0141794
0.0204825	0.0204825	0.0204825	0.0204825	0.0204825	0.0204825	0.0204825	0.0204825	0.0204825	0.0204825	0.0204825	0.0204825	0.0204825	0.0204825	0.0204825	0.0204825	0.0204825	0.0204825	0.0204825	0.0204825	0.0204825	0.0204825	0.0204825	0.0204825	0.0204825	0.0204825	0.0204825	0.0204825	0.0204825	0.0204825	0.0204825	0.0204825	0.0204825	0.0204825	0.0204825	0.0204825	0.0204825	0.0204825	0.0204825	0.0204825	0.0204825	0.0204825	0.0204825	0.0204825	0.0204825	0.0204825	0.0204825	0.0204825	0.0204825	0.0204825
0.0120831	0.0120831	0.0120831	0.0120831	0.0120831	0.0120832	0.0120832	0.0120833	0.0120834	0.0120836	0.0120838	0.0120841	0.0120845	0.0120849	0.0120854	0.0120859	0.0120863	0.0120868	0.0120873	0.0120877	0.0120881	0.0120885	0.0120889	0.0120892	0.0120894	0.0120897	0.0120898	0.01209	0.0120901	0.0120902	0.0120902	0.0120902	0.0120902	0.0120901	0.01209	0.0120899	0.0120898	0.0120897	0.0120895	0.0120894	0.0120892	0.012089	0.0120888	0.0120886	0.0120885	0.0120883	0.0120881	0.0120879	0.0120877	0.0120875
0.023317	0.023317	0.023317	0.023317	0.023317	0.023317	0.023317	0.023317	0.023317	0.023317	0.023317	0.023317	0.023317	0.023317	0.023317	0.023317	0.023317	0.023317	0.023317	0.023317	0.023317	0.023317	0.023317	0.023317	0.023317	0.023317	0.023317	0.023317	0.023317	0.023317	0.023317	0.023317	0.023317	0.023317	0.023317	0.023317	0.023317	0.023317	0.023317	0.023317	0.023317	0.023317	0.023317	0.023317	0.023317	0.023317	0.023317	0.023317	0.023317	0.023317
0.0205972	0.0205972	0.0205972	0.0205972	0.0205972	0.0205972	0.0205972	0.0205972	0.0205972	0.0205972	0.0205972	0.0205972	0.0205972	0.0205972	0.0205972	0.0205972	0.0205972	0.0205972	0.0205972	0.0205972	0.0205973	0.0205973	0.0205973	0.0205973	0.0205973	0.0205973	0.0205973	0.0205973	0.0205973	0.0205973	0.0205973	0.0205973	0.0205973	0.0205973	0.0205973	0.0205973	0.0205973	0.0205973	0.0205973	0.0205973	0.0205973	0.0205973	0.0205973	0.0205973	0.0205973	0.0205973	0.0205973	0.0205973	0.0205972	0.0205972
0.0273778	0.0273778	0.0273778	0.0273778	0.0273778	0.0273778	0.0273778	0.0273778	0.0273778	0.0273778	0.0273778	0.0273778	0.0273778	0.0273778	0.0273778	0.0273778	0.0273778	0.0273778	0.0273778	0.0273778	0.0273778	0.0273778	0.0273778	0.0273778	0.0273778	0.0273778	0.0273779	0.0273779	0.0273779	0.0273779	0.0273779	0.0273779	0.0273779	0.0273779	0.0273779	0.0273779	0.0273779	0.0273779	0.0273779	0.0273779	0.0273779	0.0273779	0.0273779	0.0273779	0.0273779	0.0273779	0.0273779	0.0273779	0.0273779	0.0273779
0.0193297	0.0193297	0.0193297	0.0193297	0.0193297	0.0193297	0.0193297	0.0193297	0.0193297	0.0193297	0.0193297	0.0193297	0.0193298	0.0193298	0.0193298	0.0193298	0.0193298	0.0193298	0.0193298	0.0193298	0.0193298	0.0193298	0.0193298	0.0193298	0.0193298	0.0193298	0.0193298	0.0193298	0.0193298	0.0193298	0.0193298	0.0193298	0.0193298	0.0193298	0.0193298	0.0193298	0.0193298	0.0193298	0.0193298	0.0193298	0.0193298	0.0193298	0.0193298	0.0193298	0.0193298	0.0193298	0.0193298	0.0193298	0.0193298	0.0193298
0.037174	0.037174	0.037174	0.037174	0.037174	0.037174	0.037174	0.037174	0.037174	0.0371741	0.0371741	0.0371741	0.0371741	0.0371741	0.0371741	0.0371741	0.0371741	0.0371742	0.0371742	0.0371742	0.0371742	0.0371742	0.0371742	0.0371742	0.0371742	0.0371742	0.0371742	0.0371742	0.0371742	0.0371742	0.0371742	0.0371742	0.0371741	0.0371741	0.0371741	0.0371741	0.0371741	0.0371741	0.0371741	0.0371741	0.0371741	0.0371741	0.0371741	0.0371741	0.0371741	0.0371741	0.0371741	0.0371741	0.0371741	0.0371741
0.0196938	0.0196938	0.0196938	0.0196938	0.0196938	0.0196938	0.0196938	0.0196938	0.0196938	0.0196938	0.0196938	0.0196938	0.0196938	0.0196938	0.0196938	0.0196939	0.0196939	0.0196939	0.0196939	0.0196939	0.0196939	0.0196939	0.0196939	0.0196939	0.0196939	0.0196939	0.0196939	0.0196939	0.0196939	0.0196939	0.0196939	0.0196939	0.0196939	0.0196939	0.0196939	0.0196939	0.0196939	0.0196939	0.0196939	0.0196939	0.0196939	0.0196939	0.0196939	0.0196939	0.0196939	0.0196939	0.0196939	0.0196939	0.0196939	0.0196939
0.0141755	0.0141755	0.0141755	0.0141755	0.0141755	0.0141755	0.0141755	0.0141755	0.0141755	0.0141755	0.0141755	0.0141755	0.0141755	0.0141755	0.0141755	0.0141755	0.0141755	0.0141755	0.0141755	0.0141755	0.0141755	0.0141755	0.0141755	0.0141755	0.0141755	0.0141755	0.0141755	0.0141755	0.0141755	0.0141755	0.0141755	0.0141755	0.0141755	0.0141755	0.0141755	0.0141755	0.0141755	0.0141755	0.0141755	0.0141755	0.0141755	0.0141755	0.0141755	0.0141755	0.0141755	0.0141755	0.0141755	0.0141755	0.0141755	0.0141755
0.0505158	0.0505158	0.0505158	0.0505158	0.0505158	0.0505158	0.0505158	0.0505158	0.0505158	0.0505158	0.0505158	0.0505159	0.0505159	0.0505159	0.0505159	0.050516	0.050516	0.050516	0.050516	0.0505161	0.0505161	0.0505161	0.0505161	0.0505161	0.0505162	0.0505162	0.0505162	0.0505162	0.0505162	0.0505162	0.0505162	0.0505162	0.0505162	0.0505162	0.0505162	0.0505162	0.0505162	0.0505162	0.0505162	0.0505162	0.0505162	0.0505162	0.0505161	0.0505161	0.0505161	0.0505161	0.0505161	0.0505161	0.0505161	0.0505161
0.0153667	0.0153667	0.0153667	0.0153667	0.0153667	0.0153667	0.0153667	0.0153667	0.0153667	0.0153668	0.0153668	0.0153669	0.015367	0.0153672	0.0153673	0.0153674	0.0153676	0.0153677	0.0153678	0.0153679	0.0153681	0.0153682	0.0153683	0.0153683	0.0153684	0.0153685	0.0153685	0.0153686	0.0153686	0.0153686	0.0153686	0.0153686	0.0153686	0.0153686	0.0153686	0.0153686	0.0153686	0.0153685	0.0153685	0.0153685	0.0153684	0.0153684	0.0153684	0.0153683	0.0153683	0.0153682	0.0153682	0.0153681	0.0153681	0.0153681
0.0107501	0.0107501	0.0107501	0.0107501	0.0107502	0.0107504	0.0107509	0.0107519	0.0107537	0.0107561	0.0107594	0.0107633	0.0107678	0.0107729	0.0107782	0.0107838	0.0107893	0.0107947	0.0107999	0.0108048	0.0108092	0.0108131	0.0108165	0.0108193	0.0108216	0.0108233	0.0108245	0.0108252	0.0108254	0.0108252	0.0108244	0.0108235	0.010822	0.0108204	0.0108185	0.0108164	0.0108141	0.0108117	0.0108092	0.0108067	0.0108041	0.0108015	0.0107989	0.0107963	0.0107938	0.0107914	0.010789	0.0107866	0.0107843	0.0107822
0.0143217	0.0143217	0.0143217	0.0143217	0.0143217	0.0143217	0.0143217	0.0143217	0.0143217	0.0143217	0.0143217	0.0143217	0.0143217	0.0143217	0.0143217	0.0143217	0.0143217	0.0143217	0.0143217	0.0143217	0.0143217	0.0143217	0.0143217	0.0143217	0.0143217	0.0143217	0.0143217	0.0143217	0.0143217	0.0143217	0.0143217	0.0143217	0.0143217	0.0143217	0.0143217	0.0143217	0.0143217	0.0143217	0.0143217	0.0143217	0.0143217	0.0143217	0.0143217	0.0143217	0.0143217	0.0143217	0.0143217	0.0143217	0.0143217	0.0143217
0.0233666	0.0233666	0.0233666	0.0233666	0.0233666	0.0233666	0.0233666	0.0233666	0.0233666	0.0233666	0.0233666	0.0233666	0.0233666	0.0233667	0.0233667	0.0233667	0.0233667	0.0233667	0.0233667	0.0233667	0.0233667	0.0233667	0.0233667	0.0233667	0.0233667	0.0233667	0.0233667	0.0233667	0.0233667	0.0233667	0.0233667	0.0233667	0.0233667	0.0233667	0.0233667	0.0233667	0.0233667	0.0233666	0.0233666	0.0233666	0.0233666	0.0233666	0.0233666	0.0233666	0.0233666	0.0233666	0.0233666	0.0233666	0.0233666	0.0233666
0.0182354	0.0182354	0.0182354	0.0182354	0.0182354	0.0182354	0.0182355	0.0182355	0.0182355	0.0182355	0.0182356	0.0182356	0.0182356	0.0182357	0.0182357	0.0182358	0.0182358	0.0182358	0.0182358	0.0182358	0.0182359	0.0182359	0.0182359	0.0182359	0.0182359	0.0182359	0.0182359	0.0182359	0.0182359	0.0182358	0.0182358	0.0182358	0.0182358	0.0182358	0.0182358	0.0182358	0.0182358	0.0182357	0.0182357	0.0182357	0.0182357	0.0182357	0.0182357	0.0182357	0.0182357	0.0182357	0.0182356	0.0182356	0.0182356	0.0182356
0.0262727	0.0262727	0.0262727	0.0262727	0.0262727	0.0262727	0.0262727	0.0262727	0.0262727	0.0262727	0.0262727	0.0262727	0.0262727	0.0262727	0.0262727	0.0262727	0.0262727	0.0262727	0.0262727	0.0262727	0.0262727	0.0262727	0.0262727	0.0262727	0.0262727	0.0262727	0.0262727	0.0262727	0.0262727	0.0262727	0.0262727	0.0262727	0.0262727	0.0262727	0.0262727	0.0262727	0.0262727	0.0262727	0.0262727	0.0262727	0.0262727	0.0262727	0.0262727	0.0262727	0.0262727	0.0262727	0.0262727	0.0262727	0.0262727	0.0262727
0.0452628	0.0452628	0.0452628	0.0452628	0.0452628	0.0452628	0.0452628	0.0452628	0.0452628	0.0452628	0.0452628	0.0452628	0.0452628	0.0452628	0.0452628	0.0452628	0.0452628	0.0452628	0.0452628	0.0452628	0.0452628	0.0452628	0.0452628	0.0452628	0.0452628	0.0452628	0.0452628	0.0452628	0.0452629	0.0452629	0.0452629	0.0452628	0.0452628	0.0452628	0.0452628	0.0452628	0.0452628	0.0452628	0.0452628	0.0452628	0.0452628	0.0452628	0.0452628	0.0452628	0.0452628	0.0452628	0.0452628	0.0452628	0.0452628	0.0452628
0.0124761	0.0124761	0.0124761	0.0124761	0.0124761	0.0124761	0.0124761	0.0124761	0.0124762	0.0124762	0.0124762	0.0124762	0.0124762	0.0124763	0.0124763	0.0124763	0.0124763	0.0124764	0.0124764	0.0124764	0.0124765	0.0124765	0.0124765	0.0124765	0.0124765	0.0124765	0.0124766	0.0124766	0.0124766	0.0124766	0.0124766	0.0124766	0.0124766	0.0124765	0.0124765	0.0124765	0.0124765	0.0124765	0.0124765	0.0124765	0.0124765	0.0124764	0.0124764	0.0124764	0.0124764	0.0124764	0.0124764	0.0124764	0.0124763	0.0124763
0.0163981	0.0163981	0.0163981	0.0163981	0.0163981	0.0163981	0.0163981	0.0163982	0.0163983	0.0163985	0.0163986	0.0163988	0.0163989	0.0163991	0.0163992	0.0163994	0.0163995	0.0163995	0.0163996	0.0163997	0.0163997	0.0163997	0.0163997	0.0163996	0.0163996	0.0163996	0.0163995	0.0163995	0.0163994	0.0163993	0.0163993	0.0163992	0.0163991	0.0163991	0.016399	0.016399	0.0163989	0.0163988	0.0163988	0.0163987	0.0163987	0.0163986	0.0163986	0.0163985	0.0163985	0.0163985	0.0163984	0.0163984	0.0163984	0.0163984
0.019342	0.019342	0.019342	0.019342	0.019342	0.019342	0.019342	0.019342	0.019342	0.019342	0.019342	0.019342	0.019342	0.019342	0.019342	0.019342	0.019342	0.019342	0.019342	0.019342	0.019342	0.019342	0.019342	0.019342	0.019342	0.019342	0.019342	0.019342	0.019342	0.019342	0.019342	0.019342	0.019342	0.019342	0.019342	0.019342	0.019342	0.019342	0.019342	0.019342	0.019342	0.019342	0.019342	0.019342	0.019342	0.019342	0.019342	0.019342	0.019342	0.019342
0.0145043	0.0145043	0.0145043	0.0145043	0.0145044	0.0145045	0.0145048	0.0145052	0.0145058	0.0145066	0.0145075	0.0145084	0.0145093	0.0145102	0.014511	0.0145117	0.0145123	0.0145128	0.0145131	0.0145134	0.0145136	0.0145137	0.0145137	0.0145137	0.0145136	0.0145135	0.0145133	0.0145131	0.0145128	0.0145126	0.0145123	0.014512	0.0145117	0.0145114	0.0145111	0.0145108	0.0145105	0.0145102	0.0145099	0.0145096	0.0145093	0.0145091	0.0145088	0.0145086	0.0145083	0.0145081	0.0145079	0.0145077	0.0145075	0.0145073
0.0374881	0.0374881	0.0374881	0.0374881	0.0374881	0.0374881	0.0374881	0.0374881	0.0374881	0.0374881	0.0374881	0.0374881	0.0374881	0.0374881	0.0374881	0.0374881	0.0374881	0.0374881	0.0374881	0.0374881	0.0374881	0.0374881	0.0374881	0.0374881	0.0374881	0.0374881	0.0374881	0.0374881	0.0374881	0.0374881	0.0374881	0.0374881	0.0374881	0.0374881	0.0374881	0.0374881	0.0374881	0.0374881	0.0374881	0.0374881	0.0374881	0.0374881	0.0374881	0.0374881	0.0374881	0.0374881	0.0374881	0.0374881	0.0374881	0.0374881
0.030934	0.030934	0.030934	0.030934	0.030934	0.030934	0.030934	0.0309341	0.0309341	0.0309343	0.0309344	0.0309346	0.0309348	0.030935	0.0309353	0.0309355	0.0309358	0.030936	0.0309363	0.0309365	0.0309367	0.0309369	0.0309371	0.0309372	0.0309373	0.0309374	0.0309375	0.0309375	0.0309375	0.0309375	0.0309375	0.0309374	0.0309373	0.0309373	0.0309372	0.0309371	0.030937	0.0309369	0.0309367	0.0309366	0.0309365	0.0309364	0.0309363	0.0309361	0.030936	0.0309359	0.0309358	0.0309357	0.0309356	0.0309355
0.0288969	0.0288969	0.0288969	0.0288969	0.0288969	0.0288969	0.0288969	0.0288969	0.0288969	0.0288969	0.0288969	0.0288969	0.0288969	0.0288969	0.0288969	0.0288969	0.0288969	0.0288969	0.0288969	0.0288969	0.0288969	0.0288969	0.0288969	0.0288969	0.0288969	0.0288969	0.0288969	0.0288969	0.0288969	0.0288969	0.0288969	0.0288969	0.0288969	0.0288969	0.0288969	0.0288969	0.0288969	0.0288969	0.0288969	0.0288969	0.0288969	0.0288969	0.0288969	0.0288969	0.0288969	0.0288969	0.0288969	0.0288969	0.0288969	0.0288969
0.0233677	0.0233677	0.0233677	0.0233677	0.0233677	0.0233677	0.0233677	0.0233677	0.0233677	0.0233677	0.0233677	0.0233677	0.0233677	0.0233677	0.0233678	0.0233678	0.0233678	0.0233678	0.0233678	0.0233679	0.0233679	0.0233679	0.0233679	0.0233679	0.0233679	0.023368	0.023368	0.023368	0.023368	0.023368	0.023368	0.023368	0.023368	0.023368	0.023368	0.023368	0.023368	0.023368	0.023368	0.023368	0.023368	0.023368	0.023368	0.023368	0.023368	0.023368	0.023368	0.023368	0.023368	0.0233679
0.0207879	0.0207879	0.0207879	0.0207879	0.0207879	0.0207879	0.0207879	0.020788	0.0207881	0.0207882	0.0207883	0.0207885	0.0207887	0.0207889	0.0207892	0.0207894	0.0207896	0.0207898	0.02079	0.0207902	0.0207904	0.0207905	0.0207907	0.0207908	0.0207908	0.0207909	0.0207909	0.020791	0.0207909	0.0207909	0.0207909	0.0207909	0.0207908	0.0207908	0.0207907	0.0207906	0.0207905	0.0207904	0.0207904	0.0207903	0.0207902	0.0207901	0.02079	0.0207899	0.0207898	0.0207897	0.0207896	0.0207895	0.0207894	0.0207894
0.0136417	0.0136417	0.0136417	0.0136417	0.0136417	0.0136418	0.0136419	0.0136422	0.0136426	0.0136431	0.0136437	0.0136444	0.0136452	0.013646	0.0136468	0.0136475	0.0136483	0.0136489	0.0136495	0.01365	0.0136505	0.0136508	0.0136511	0.0136513	0.0136514	0.0136514	0.0136514	0.0136514	0.0136513	0.0136512	0.013651	0.0136508	0.0136506	0.0136503	0.0136501	0.0136498	0.0136495	0.0136492	0.0136489	0.0136486	0.0136484	0.0136481	0.0136478	0.0136475	0.0136472	0.013647	0.0136467	0.0136465	0.0136462	0.013646
0.0344561	0.0344561	0.0344561	0.0344561	0.0344561	0.0344561	0.0344562	0.0344562	0.0344562	0.0344562	0.0344563	0.0344563	0.0344564	0.0344564	0.0344564	0.0344564	0.0344565	0.0344565	0.0344565	0.0344565	0.0344565	0.0344565	0.0344565	0.0344565	0.0344565	0.0344565	0.0344565	0.0344565	0.0344565	0.0344565	0.0344565	0.0344565	0.0344565	0.0344565	0.0344565	0.0344564	0.0344564	0.0344564	0.0344564	0.0344564	0.0344564	0.0344564	0.0344564	0.0344564	0.0344564	0.0344563	0.0344563	0.0344563	0.0344563	0.0344563
0.0136429	0.0136429	0.0136429	0.0136429	0.0136429	0.013643	0.0136431	0.0136434	0.0136437	0.0136441	0.0136445	0.0136449	0.0136453	0.0136457	0.013646	0.0136462	0.0136464	0.0136466	0.0136467	0.0136467	0.0136468	0.0136468	0.0136467	0.0136467	0.0136466	0.0136466	0.0136465	0.0136464	0.0136463	0.0136461	0.013646	0.0136459	0.0136458	0.0136457	0.0136456	0.0136454	0.0136453	0.0136452	0.0136451	0.013645	0.0136449	0.0136448	0.0136447	0.0136446	0.0136445	0.0136444	0.0136443	0.0136442	0.0136442	0.0136441
0.0133753	0.0133753	0.0133753	0.0133753	0.0133753	0.0133753	0.0133753	0.0133753	0.0133753	0.0133753	0.0133753	0.0133753	0.0133753	0.0133753	0.0133753	0.0133753	0.0133754	0.0133754	0.0133754	0.0133754	0.0133754	0.0133754	0.0133754	0.0133754	0.0133754	0.0133754	0.0133754	0.0133754	0.0133754	0.0133754	0.0133754	0.0133754	0.0133754	0.0133754	0.0133754	0.0133754	0.0133754	0.0133754	0.0133754	0.0133754	0.0133754	0.0133754	0.0133754	0.0133754	0.0133754	0.0133754	0.0133754	0.0133754	0.0133754	0.0133754
0.0205567	0.0205567	0.0205567	0.0205567	0.0205567	0.0205567	0.0205567	0.0205567	0.0205567	0.0205567	0.0205567	0.0205567	0.0205567	0.0205567	0.0205567	0.0205567	0.0205567	0.0205567	0.0205567	0.0205567	0.0205567	0.0205567	0.0205567	0.0205568	0.0205568	0.0205568	0.0205568	0.0205568	0.0205568	0.0205568	0.0205568	0.0205568	0.0205568	0.0205568	0.0205568	0.0205568	0.0205568	0.0205568	0.0205568	0.0205568	0.0205568	0.0205568	0.0205568	0.0205569	0.0205569	0.0205569	0.0205569	0.0205569	0.0205569	0.0205569
0.0147948	0.0147948	0.0147948	0.0147948	0.0147948	0.0147948	0.0147948	0.0147948	0.0147948	0.0147949	0.0147949	0.0147949	0.014795	0.014795	0.0147951	0.0147951	0.0147952	0.0147952	0.0147953	0.0147953	0.0147953	0.0147953	0.0147953	0.0147954	0.0147954	0.0147954	0.0147954	0.0147954	0.0147954	0.0147953	0.0147953	0.0147953	0.0147953	0.0147953	0.0147953	0.0147953	0.0147952	0.0147952	0.0147952	0.0147952	0.0147952	0.0147951	0.0147951	0.0147951	0.0147951	0.0147951	0.0147951	0.0147951	0.014795	0.014795
0.0241597	0.0241597	0.0241597	0.0241597	0.0241597	0.0241597	0.0241597	0.0241597	0.0241597	0.0241597	0.0241597	0.0241597	0.0241597	0.0241597	0.0241597	0.0241597	0.0241597	0.0241597	0.0241597	0.0241597	0.0241597	0.0241597	0.0241597	0.0241597	0.0241597	0.0241597	0.0241597	0.0241597	0.0241597	0.0241597	0.0241597	0.0241597	0.0241597	0.0241597	0.0241597	0.0241597	0.0241597	0.0241597	0.0241597	0.0241597	0.0241597	0.0241597	0.0241597	0.0241597	0.0241597	0.0241597	0.0241597	0.0241597	0.0241597	0.0241597
0.0152924	0.0152924	0.0152924	0.0152924	0.0152924	0.0152924	0.0152924	0.0152924	0.0152925	0.0152926	0.0152927	0.0152928	0.015293	0.0152931	0.0152933	0.0152934	0.0152936	0.0152937	0.0152938	0.0152939	0.015294	0.015294	0.015294	0.015294	0.015294	0.0152939	0.0152938	0.0152937	0.0152936	0.0152935	0.0152934	0.0152932	0.0152931	0.015293	0.0152929	0.0152928	0.0152928	0.0152927	0.0152927	0.0152926	0.0152926	0.0152926	0.0152926	0.0152926	0.0152926	0.0152926	0.0152926	0.0152926	0.0152926	0.0152926
0.00883286	0.00883286	0.00883286	0.00883286	0.00883286	0.00883287	0.00883289	0.00883294	0.00883302	0.00883313	0.00883328	0.00883348	0.0088337	0.00883394	0.00883419	0.00883445	0.0088347	0.00883494	0.00883513	0.00883532	0.00883545	0.00883555	0.00883562	0.00883563	0.00883563	0.00883555	0.00883547	0.00883534	0.00883521	0.00883504	0.00883487	0.00883469	0.00883451	0.00883433	0.00883417	0.00883401	0.00883386	0.00883373	0.0088336	0.00883351	0.00883341	0.00883334	0.00883328	0.00883324	0.00883321	0.00883318	0.00883315	0.00883314	0.00883313	0.00883312
0.0105644	0.0105644	0.0105644	0.0105644	0.0105644	0.0105645	0.0105647	0.0105652	0.0105659	0.0105671	0.0105686	0.0105704	0.0105724	0.0105747	0.0105772	0.0105797	0.0105822	0.0105846	0.0105869	0.010589	0.0105909	0.0105925	0.010594	0.010595	0.0105959	0.0105965	0.0105969	0.010597	0.0105969	0.0105966	0.0105962	0.0105955	0.0105948	0.0105939	0.0105929	0.0105919	0.0105908	0.0105896	0.0105884	0.0105873	0.0105861	0.0105849	0.0105837	0.0105826	0.0105815	0.0105805	0.0105794	0.0105784	0.0105775	0.0105766
0.0487704	0.0487704	0.0487704	0.0487704	0.0487704	0.0487705	0.0487705	0.0487705	0.0487706	0.0487707	0.0487708	0.0487709	0.048771	0.0487711	0.0487712	0.0487713	0.0487713	0.0487714	0.0487714	0.0487715	0.0487715	0.0487715	0.0487715	0.0487715	0.0487715	0.0487715	0.0487715	0.0487715	0.0487715	0.0487714	0.0487714	0.0487714	0.0487714	0.0487713	0.0487713	0.0487713	0.0487713	0.0487712	0.0487712	0.0487712	0.0487711	0.0487711	0.0487711	0.0487711	0.048771	0.048771	0.048771	0.048771	0.0487709	0.0487709
0.023621	0.023621	0.023621	0.023621	0.023621	0.0236211	0.0236211	0.0236211	0.0236212	0.0236212	0.0236213	0.0236214	0.0236214	0.0236215	0.0236215	0.0236216	0.0236216	0.0236217	0.0236217	0.0236217	0.0236217	0.0236217	0.0236217	0.0236217	0.0236217	0.0236217	0.0236217	0.0236216	0.0236216	0.0236216	0.0236216	0.0236216	0.0236215	0.0236215	0.0236215	0.0236215	0.0236214	0.0236214	0.0236214	0.0236214	0.0236214	0.0236214	0.0236213	0.0236213	0.0236213	0.0236213	0.0236213	0.0236213	0.0236212	0.0236212
0.0167237	0.0167237	0.0167237	0.0167237	0.0167237	0.0167238	0.0167239	0.0167241	0.0167243	0.0167246	0.0167248	0.0167251	0.0167253	0.0167256	0.0167257	0.0167259	0.016726	0.0167261	0.0167262	0.0167262	0.0167263	0.0167262	0.0167262	0.0167262	0.0167262	0.0167261	0.016726	0.016726	0.0167259	0.0167258	0.0167258	0.0167257	0.0167256	0.0167255	0.0167255	0.0167254	0.0167253	0.0167252	0.0167251	0.0167251	0.016725	0.0167249	0.0167249	0.0167248	0.0167248	0.0167247	0.0167246	0.0167246	0.0167245	0.0167245
0.0234217	0.0234217	0.0234217	0.0234217	0.0234217	0.0234217	0.0234217	0.0234217	0.0234217	0.0234217	0.0234217	0.0234217	0.0234217	0.0234217	0.0234218	0.0234218	0.0234218	0.0234218	0.0234218	0.0234218	0.0234218	0.0234218	0.0234218	0.0234218	0.0234218	0.0234219	0.0234219	0.0234219	0.0234219	0.0234219	0.0234219	0.0234219	0.0234219	0.0234219	0.0234219	0.0234219	0.0234219	0.0234219	0.0234219	0.0234219	0.0234218	0.0234218	0.0234218	0.0234218	0.0234218	0.0234218	0.0234218	0.0234218	0.0234218	0.0234218
0.0412903	0.0412903	0.0412903	0.0412903	0.0412903	0.0412903	0.0412903	0.0412903	0.0412903	0.0412903	0.0412903	0.0412903	0.0412903	0.0412903	0.0412903	0.0412903	0.0412903	0.0412903	0.0412903	0.0412903	0.0412903	0.0412903	0.0412903	0.0412903	0.0412903	0.0412903	0.0412903	0.0412903	0.0412903	0.0412903	0.0412903	0.0412903	0.0412903	0.0412903	0.0412903	0.0412903	0.0412903	0.0412903	0.0412903	0.0412903	0.0412903	0.0412903	0.0412903	0.0412903	0.0412903	0.0412903	0.0412903	0.0412903	0.0412903	0.0412903
0.0301362	0.0301362	0.0301362	0.0301362	0.0301362	0.0301362	0.0301362	0.0301362	0.0301363	0.0301364	0.0301365	0.0301366	0.0301368	0.0301369	0.0301371	0.0301373	0.0301375	0.0301377	0.0301378	0.030138	0.0301382	0.0301383	0.0301384	0.0301385	0.0301386	0.0301387	0.0301387	0.0301388	0.0301388	0.0301388	0.0301388	0.0301388	0.0301388	0.0301388	0.0301387	0.0301387	0.0301386	0.0301385	0.0301385	0.0301384	0.0301383	0.0301383	0.0301382	0.0301381	0.030138	0.0301379	0.0301378	0.0301378	0.0301377	0.0301376
0.0272515	0.0272515	0.0272515	0.0272515	0.0272515	0.0272515	0.0272515	0.0272515	0.0272515	0.0272515	0.0272515	0.0272515	0.0272515	0.0272515	0.0272515	0.0272515	0.0272515	0.0272516	0.0272516	0.0272516	0.0272516	0.0272516	0.0272516	0.0272516	0.0272516	0.0272516	0.0272516	0.0272516	0.0272516	0.0272516	0.0272516	0.0272516	0.0272516	0.0272516	0.0272516	0.0272516	0.0272516	0.0272516	0.0272516	0.0272516	0.0272516	0.0272516	0.0272516	0.0272516	0.0272516	0.0272516	0.0272516	0.0272516	0.0272516	0.0272516
0.0141318	0.0141318	0.0141318	0.0141318	0.0141318	0.0141318	0.0141318	0.0141318	0.0141318	0.0141318	0.0141318	0.0141318	0.0141318	0.0141318	0.0141318	0.0141318	0.0141318	0.0141318	0.0141318	0.0141318	0.0141318	0.0141318	0.0141318	0.0141318	0.0141318	0.0141318	0.0141318	0.0141318	0.0141318	0.0141318	0.0141318	0.0141318	0.0141318	0.0141318	0.0141318	0.0141318	0.0141318	0.0141318	0.0141318	0.0141318	0.0141318	0.0141318	0.0141318	0.0141318	0.0141318	0.0141318	0.0141318	0.0141318	0.0141318	0.0141318
0.0232426	0.0232426	0.0232426	0.0232426	0.0232426	0.0232426	0.0232426	0.0232426	0.0232426	0.0232426	0.0232426	0.0232426	0.0232426	0.0232426	0.0232427	0.0232427	0.0232427	0.0232427	0.0232427	0.0232427	0.0232427	0.0232427	0.0232427	0.0232427	0.0232427	0.0232427	0.0232427	0.0232427	0.0232427	0.0232427	0.0232427	0.0232427	0.0232427	0.0232427	0.0232427	0.0232427	0.0232427	0.0232427	0.0232427	0.0232427	0.0232427	0.0232427	0.0232427	0.0232427	0.0232427	0.0232427	0.0232427	0.0232427	0.0232427	0.0232427
0.00883286	0.00883286	0.00883286	0.00883286	0.00883286	0.00883287	0.00883289	0.00883294	0.00883302	0.00883313	0.00883328	0.00883348	0.0088337	0.00883394	0.00883419	0.00883445	0.0088347	0.00883494	0.00883513	0.00883532	0.00883545	0.00883555	0.00883562	0.00883563	0.00883563	0.00883555	0.00883547	0.00883534	0.00883521	0.00883504	0.00883487	0.00883469	0.00883451	0.00883433	0.00883417	0.00883401	0.00883386	0.00883373	0.0088336	0.00883351	0.00883341	0.00883334	0.00883328	0.00883324	0.00883321	0.00883318	0.00883315	0.00883314	0.00883313	0.00883312
0.0349894	0.0349894	0.0349894	0.0349894	0.0349894	0.0349894	0.0349894	0.0349894	0.0349894	0.0349894	0.0349894	0.0349894	0.0349894	0.0349894	0.0349894	0.0349894	0.0349894	0.0349894	0.0349894	0.0349894	0.0349894	0.0349894	0.0349894	0.0349894	0.0349894	0.0349894	0.0349894	0.0349894	0.0349894	0.0349894	0.0349894	0.0349894	0.0349894	0.0349894	0.0349894	0.0349894	0.0349894	0.0349894	0.0349894	0.0349894	0.0349894	0.0349894	0.0349894	0.0349894	0.0349894	0.0349894	0.0349894	0.0349894	0.0349894	0.0349894
0.0175488	0.0175488	0.0175488	0.0175488	0.0175488	0.0175488	0.0175488	0.0175488	0.0175488	0.0175488	0.0175488	0.0175488	0.0175488	0.0175488	0.0175488	0.0175488	0.0175488	0.0175488	0.0175488	0.0175488	0.0175488	0.0175488	0.0175488	0.0175488	0.0175488	0.0175488	0.0175488	0.0175488	0.0175488	0.0175488	0.0175488	0.0175488	0.0175488	0.0175488	0.0175488	0.0175488	0.0175488	0.0175488	0.0175488	0.0175488	0.0175488	0.0175488	0.0175488	0.0175488	0.0175488	0.0175488	0.0175488	0.0175488	0.0175488	0.0175488
0.034123	0.034123	0.034123	0.034123	0.034123	0.0341231	0.0341232	0.0341234	0.0341237	0.0341241	0.0341245	0.034125	0.0341254	0.0341259	0.0341263	0.0341266	0.0341269	0.0341272	0.0341274	0.0341275	0.0341277	0.0341277	0.0341278	0.0341278	0.0341277	0.0341277	0.0341276	0.0341275	0.0341274	0.0341273	0.0341272	0.034127	0.0341269	0.0341268	0.0341266	0.0341265	0.0341263	0.0341261	0.034126	0.0341258	0.0341257	0.0341255	0.0341254	0.0341253	0.0341251	0.034125	0.0341249	0.0341248	0.0341247	0.0341246
0.0449474	0.0449474	0.0449474	0.0449474	0.0449474	0.0449474	0.0449474	0.0449474	0.0449474	0.0449474	0.0449474	0.0449474	0.0449474	0.0449474	0.0449474	0.0449474	0.0449474	0.0449474	0.0449474	0.0449475	0.0449475	0.0449475	0.0449475	0.0449475	0.0449475	0.0449475	0.0449475	0.0449475	0.0449475	0.0449475	0.0449475	0.0449475	0.0449475	0.0449475	0.0449475	0.0449475	0.0449475	0.0449475	0.0449475	0.0449475	0.0449475	0.0449475	0.0449475	0.0449475	0.0449475	0.0449475	0.0449475	0.0449475	0.0449474	0.0449474
0.0275261	0.0275261	0.0275261	0.0275261	0.0275261	0.0275261	0.0275261	0.0275261	0.0275261	0.0275261	0.0275261	0.0275261	0.0275261	0.0275261	0.0275261	0.0275261	0.0275261	0.0275261	0.0275261	0.0275261	0.0275262	0.0275262	0.0275262	0.0275262	0.0275262	0.0275262	0.0275262	0.0275262	0.0275262	0.0275262	0.0275262	0.0275262	0.0275262	0.0275262	0.0275262	0.0275262	0.0275262	0.0275262	0.0275262	0.0275262	0.0275262	0.0275262	0.0275262	0.0275262	0.0275262	0.0275262	0.0275262	0.0275262	0.0275262	0.0275262
0.0255496	0.0255496	0.0255496	0.0255496	0.0255496	0.0255496	0.0255496	0.0255496	0.0255496	0.0255496	0.0255496	0.0255496	0.0255496	0.0255496	0.0255496	0.0255496	0.0255496	0.0255496	0.0255496	0.0255496	0.0255496	0.0255496	0.0255496	0.0255496	0.0255496	0.0255496	0.0255496	0.0255496	0.0255496	0.0255496	0.0255496	0.0255496	0.0255496	0.0255496	0.0255496	0.0255496	0.0255496	0.0255496	0.0255496	0.0255496	0.0255496	0.0255496	0.0255496	0.0255496	0.0255496	0.0255496	0.0255496	0.0255496	0.0255496	0.0255496
0.0123416	0.0123416	0.0123416	0.0123416	0.0123416	0.0123416	0.0123416	0.0123416	0.0123417	0.0123417	0.0123417	0.0123418	0.0123419	0.0123419	0.012342	0.0123421	0.0123422	0.0123423	0.0123423	0.0123424	0.0123425	0.0123425	0.0123426	0.0123426	0.0123427	0.0123427	0.0123427	0.0123427	0.0123427	0.0123427	0.0123427	0.0123427	0.0123427	0.0123427	0.0123426	0.0123426	0.0123426	0.0123425	0.0123425	0.0123425	0.0123424	0.0123424	0.0123423	0.0123423	0.0123423	0.0123422	0.0123422	0.0123422	0.0123421	0.0123421
0.029563	0.029563	0.029563	0.029563	0.029563	0.029563	0.029563	0.029563	0.029563	0.029563	0.029563	0.029563	0.029563	0.029563	0.029563	0.029563	0.029563	0.029563	0.029563	0.029563	0.029563	0.029563	0.029563	0.029563	0.029563	0.029563	0.029563	0.029563	0.029563	0.029563	0.029563	0.029563	0.029563	0.029563	0.029563	0.029563	0.029563	0.029563	0.029563	0.029563	0.029563	0.029563	0.029563	0.029563	0.029563	0.029563	0.029563	0.029563	0.029563	0.029563
0.0175339	0.0175339	0.0175339	0.0175339	0.0175339	0.0175339	0.0175339	0.0175339	0.0175339	0.0175339	0.0175339	0.0175339	0.0175339	0.0175339	0.0175339	0.0175339	0.0175339	0.0175339	0.0175339	0.0175339	0.0175339	0.0175339	0.0175339	0.0175339	0.0175339	0.0175339	0.0175339	0.0175339	0.0175339	0.0175339	0.0175339	0.0175339	0.0175339	0.0175339	0.0175339	0.0175339	0.0175339	0.0175339	0.0175339	0.0175339	0.0175339	0.0175339	0.0175339	0.0175339	0.0175339	0.0175339	0.0175339	0.0175339	0.0175339	0.0175339
0.0238219	0.0238219	0.0238219	0.0238219	0.0238219	0.0238219	0.0238219	0.0238219	0.0238219	0.0238219	0.0238219	0.0238219	0.0238219	0.0238219	0.0238219	0.0238219	0.0238219	0.0238219	0.0238219	0.0238219	0.0238219	0.0238219	0.0238219	0.0238219	0.0238219	0.0238219	0.0238219	0.0238219	0.0238219	0.0238219	0.0238219	0.0238219	0.0238219	0.0238219	0.0238219	0.0238219	0.0238219	0.0238219	0.0238219	0.0238219	0.0238219	0.0238219	0.0238219	0.0238219	0.0238219	0.0238219	0.0238219	0.0238219	0.0238219	0.0238219
0.0325411	0.0325411	0.0325411	0.0325411	0.0325411	0.0325411	0.0325411	0.0325411	0.0325411	0.0325411	0.0325411	0.0325411	0.0325412	0.0325412	0.0325412	0.0325412	0.0325412	0.0325412	0.0325413	0.0325413	0.0325413	0.0325413	0.0325413	0.0325413	0.0325413	0.0325413	0.0325413	0.0325413	0.0325413	0.0325413	0.0325413	0.0325413	0.0325413	0.0325413	0.0325413	0.0325413	0.0325413	0.0325413	0.0325413	0.0325413	0.0325413	0.0325413	0.0325413	0.0325413	0.0325413	0.0325413	0.0325413	0.0325413	0.0325413	0.0325413
0.0129162	0.0129162	0.0129162	0.0129162	0.0129162	0.0129162	0.0129162	0.0129162	0.0129163	0.0129164	0.0129165	0.0129167	0.012917	0.0129174	0.0129178	0.0129183	0.0129189	0.0129194	0.01292	0.0129206	0.0129212	0.0129218	0.0129223	0.0129228	0.0129232	0.0129236	0.0129239	0.0129241	0.0129243	0.0129245	0.0129245	0.0129245	0.0129245	0.0129244	0.0129243	0.0129242	0.012924	0.0129239	0.0129237	0.0129235	0.0129233	0.0129231	0.0129229	0.0129227	0.0129225	0.0129223	0.0129221	0.0129219	0.0129217	0.0129216
0.0221549	0.0221549	0.0221549	0.0221549	0.0221549	0.0221549	0.0221549	0.0221549	0.0221549	0.0221549	0.0221549	0.022155	0.022155	0.022155	0.022155	0.022155	0.022155	0.022155	0.022155	0.0221551	0.0221551	0.0221551	0.0221551	0.0221551	0.0221551	0.0221551	0.0221551	0.0221551	0.0221551	0.0221551	0.0221551	0.0221551	0.0221551	0.022155	0.022155	0.022155	0.022155	0.022155	0.022155	0.022155	0.022155	0.022155	0.022155	0.022155	0.022155	0.022155	0.022155	0.022155	0.022155	0.022155
0.0284797	0.0284797	0.0284797	0.0284797	0.0284797	0.0284797	0.0284797	0.0284797	0.0284797	0.0284797	0.0284797	0.0284797	0.0284797	0.0284797	0.0284797	0.0284797	0.0284797	0.0284797	0.0284797	0.0284797	0.0284797	0.0284797	0.0284797	0.0284797	0.0284797	0.0284797	0.0284797	0.0284797	0.0284797	0.0284797	0.0284797	0.0284797	0.0284797	0.0284797	0.0284797	0.0284797	0.0284797	0.0284797	0.0284797	0.0284797	0.0284797	0.0284797	0.0284797	0.0284797	0.0284797	0.0284797	0.0284797	0.0284797	0.0284797	0.0284797
0.0690965	0.0690965	0.0690965	0.0690965	0.0690965	0.0690965	0.0690965	0.0690965	0.0690965	0.0690965	0.0690965	0.0690965	0.0690965	0.0690965	0.0690965	0.0690965	0.0690965	0.0690965	0.0690965	0.0690965	0.0690965	0.0690965	0.0690965	0.0690966	0.0690966	0.0690966	0.0690966	0.0690966	0.0690966	0.0690966	0.0690966	0.0690966	0.0690966	0.0690966	0.0690966	0.0690966	0.0690966	0.0690966	0.0690966	0.0690966	0.0690967	0.0690967	0.0690967	0.0690967	0.0690967	0.0690967	0.0690967	0.0690967	0.0690966	0.0690966
0.0255496	0.0255496	0.0255496	0.0255496	0.0255496	0.0255496	0.0255496	0.0255496	0.0255496	0.0255496	0.0255496	0.0255496	0.0255496	0.0255496	0.0255496	0.0255496	0.0255496	0.0255496	0.0255496	0.0255496	0.0255496	0.0255496	0.0255496	0.0255496	0.0255496	0.0255496	0.0255496	0.0255496	0.0255496	0.0255496	0.0255496	0.0255496	0.0255496	0.0255496	0.0255496	0.0255496	0.0255496	0.0255496	0.0255496	0.0255496	0.0255496	0.0255496	0.0255496	0.0255496	0.0255496	0.0255496	0.0255496	0.0255496	0.0255496	0.0255496
0.0132573	0.0132573	0.0132573	0.0132573	0.0132573	0.0132573	0.0132573	0.0132573	0.0132573	0.0132573	0.0132574	0.0132574	0.0132574	0.0132575	0.0132575	0.0132575	0.0132576	0.0132576	0.0132577	0.0132577	0.0132577	0.0132578	0.0132578	0.0132578	0.0132578	0.0132578	0.0132578	0.0132578	0.0132578	0.0132578	0.0132578	0.0132578	0.0132578	0.0132578	0.0132578	0.0132578	0.0132577	0.0132577	0.0132577	0.0132577	0.0132576	0.0132576	0.0132576	0.0132576	0.0132575	0.0132575	0.0132575	0.0132575	0.0132575	0.0132574
0.0193297	0.0193297	0.0193297	0.0193297	0.0193297	0.0193297	0.0193297	0.0193297	0.0193297	0.0193297	0.0193297	0.0193297	0.0193298	0.0193298	0.0193298	0.0193298	0.0193298	0.0193298	0.0193298	0.0193298	0.0193298	0.0193298	0.0193298	0.0193298	0.0193298	0.0193298	0.0193298	0.0193298	0.0193298	0.0193298	0.0193298	0.0193298	0.0193298	0.0193298	0.0193298	0.0193298	0.0193298	0.0193298	0.0193298	0.0193298	0.0193298	0.0193298	0.0193298	0.0193298	0.0193298	0.0193298	0.0193298	0.0193298	0.0193298	0.0193298
0.0137311	0.0137311	0.0137311	0.0137311	0.0137311	0.0137311	0.0137311	0.0137311	0.0137311	0.0137311	0.0137311	0.0137311	0.0137311	0.0137311	0.0137311	0.0137311	0.0137311	0.0137311	0.0137311	0.0137311	0.0137311	0.0137311	0.0137311	0.0137311	0.0137311	0.0137311	0.0137311	0.0137311	0.0137311	0.0137311	0.0137311	0.0137311	0.0137311	0.0137311	0.0137311	0.0137311	0.0137311	0.0137311	0.0137311	0.0137311	0.0137311	0.0137311	0.0137311	0.0137311	0.0137311	0.0137311	0.0137311	0.0137311	0.0137311	0.0137311
0.0157946	0.0157946	0.0157946	0.0157946	0.0157946	0.0157946	0.0157946	0.0157946	0.0157946	0.0157946	0.0157946	0.0157946	0.0157946	0.0157946	0.0157946	0.0157947	0.0157947	0.0157947	0.0157947	0.0157947	0.0157947	0.0157947	0.0157947	0.0157947	0.0157947	0.0157947	0.0157947	0.0157947	0.0157948	0.0157948	0.0157948	0.0157948	0.0157948	0.0157948	0.0157948	0.0157948	0.0157948	0.0157948	0.0157948	0.0157948	0.0157948	0.0157948	0.0157948	0.0157948	0.0157948	0.0157947	0.0157947	0.0157947	0.0157947	0.0157947
0.0152726	0.0152726	0.0152726	0.0152726	0.0152726	0.0152726	0.0152726	0.0152726	0.0152726	0.0152726	0.0152726	0.0152726	0.0152726	0.0152726	0.0152726	0.0152726	0.0152726	0.0152726	0.0152726	0.0152726	0.0152726	0.0152726	0.0152726	0.0152726	0.0152726	0.0152726	0.0152726	0.0152726	0.0152726	0.0152726	0.0152726	0.0152726	0.0152726	0.0152726	0.0152726	0.0152726	0.0152726	0.0152726	0.0152726	0.0152726	0.0152726	0.0152726	0.0152726	0.0152726	0.0152726	0.0152726	0.0152726	0.0152726	0.0152726	0.0152726
0.0220948	0.0220948	0.0220948	0.0220948	0.0220948	0.0220948	0.0220948	0.0220948	0.0220948	0.0220948	0.0220948	0.0220948	0.0220948	0.0220948	0.0220948	0.0220948	0.0220948	0.0220948	0.0220948	0.0220948	0.0220948	0.0220948	0.0220948	0.0220948	0.0220948	0.0220948	0.0220948	0.0220948	0.0220948	0.0220948	0.0220948	0.0220948	0.0220948	0.0220948	0.0220948	0.0220948	0.0220948	0.0220948	0.0220948	0.0220948	0.0220948	0.0220948	0.0220948	0.0220948	0.0220948	0.0220948	0.0220948	0.0220948	0.0220948	0.0220948
0.0154853	0.0154853	0.0154853	0.0154853	0.0154853	0.0154853	0.0154853	0.0154853	0.0154853	0.0154853	0.0154853	0.0154853	0.0154853	0.0154853	0.0154854	0.0154854	0.0154854	0.0154854	0.0154854	0.0154854	0.0154854	0.0154854	0.0154855	0.0154855	0.0154855	0.0154855	0.0154855	0.0154855	0.0154855	0.0154855	0.0154855	0.0154855	0.0154855	0.0154855	0.0154855	0.0154855	0.0154854	0.0154854	0.0154854	0.0154854	0.0154854	0.0154854	0.0154854	0.0154854	0.0154854	0.0154854	0.0154854	0.0154854	0.0154854	0.0154854
0.0287411	0.0287411	0.0287411	0.0287411	0.0287411	0.0287411	0.0287411	0.0287411	0.0287411	0.0287411	0.0287411	0.0287411	0.0287411	0.0287411	0.0287411	0.0287411	0.0287411	0.0287411	0.0287411	0.0287411	0.0287411	0.0287411	0.0287411	0.0287411	0.0287411	0.0287411	0.0287411	0.0287411	0.0287411	0.0287411	0.0287411	0.0287411	0.0287411	0.0287411	0.0287411	0.0287411	0.0287411	0.0287411	0.0287411	0.0287411	0.0287411	0.0287411	0.0287411	0.0287411	0.0287411	0.0287411	0.0287411	0.0287411	0.0287411	0.0287411
0.0193643	0.0193643	0.0193643	0.0193643	0.0193643	0.0193643	0.0193643	0.0193643	0.0193643	0.0193643	0.0193643	0.0193643	0.0193643	0.0193644	0.0193644	0.0193644	0.0193644	0.0193645	0.0193645	0.0193645	0.0193645	0.0193645	0.0193646	0.0193646	0.0193646	0.0193646	0.0193646	0.0193646	0.0193646	0.0193646	0.0193646	0.0193646	0.0193646	0.0193646	0.0193646	0.0193646	0.0193646	0.0193646	0.0193646	0.0193646	0.0193646	0.0193646	0.0193646	0.0193645	0.0193645	0.0193645	0.0193645	0.0193645	0.0193645	0.0193645
0.0336104	0.0336104	0.0336104	0.0336104	0.0336104	0.0336104	0.0336104	0.0336104	0.0336104	0.0336104	0.0336104	0.0336104	0.0336104	0.0336104	0.0336104	0.0336104	0.0336105	0.0336105	0.0336105	0.0336105	0.0336105	0.0336105	0.0336105	0.0336105	0.0336105	0.0336105	0.0336105	0.0336105	0.0336105	0.0336105	0.0336105	0.0336105	0.0336105	0.0336105	0.0336105	0.0336105	0.0336105	0.0336105	0.0336105	0.0336105	0.0336105	0.0336105	0.0336105	0.0336105	0.0336104	0.0336104	0.0336104	0.0336104	0.0336104	0.0336104
0.0125067	0.0125067	0.0125067	0.0125067	0.0125067	0.0125067	0.0125067	0.0125067	0.0125067	0.0125067	0.0125067	0.0125067	0.0125067	0.0125067	0.0125067	0.0125067	0.0125067	0.0125067	0.0125067	0.0125067	0.0125067	0.0125067	0.0125068	0.0125068	0.0125068	0.0125068	0.0125068	0.0125068	0.0125068	0.0125068	0.0125068	0.0125068	0.0125068	0.0125068	0.0125068	0.0125068	0.0125068	0.0125068	0.0125068	0.0125068	0.0125068	0.0125068	0.0125068	0.0125068	0.0125068	0.0125068	0.0125068	0.0125068	0.0125068	0.0125068
0.0503112	0.0503112	0.0503112	0.0503112	0.0503112	0.0503112	0.0503112	0.0503112	0.0503112	0.0503113	0.0503114	0.0503115	0.0503116	0.0503117	0.0503119	0.050312	0.0503122	0.0503124	0.0503125	0.0503127	0.0503128	0.0503129	0.0503131	0.0503132	0.0503132	0.0503133	0.0503134	0.0503134	0.0503134	0.0503134	0.0503134	0.0503134	0.0503134	0.0503133	0.0503133	0.0503132	0.0503132	0.0503131	0.050313	0.050313	0.0503129	0.0503128	0.0503128	0.0503127	0.0503126	0.0503125	0.0503125	0.0503124	0.0503123	0.0503122
0.0247324	0.0247324	0.0247324	0.0247324	0.0247324	0.0247324	0.0247324	0.0247324	0.0247324	0.0247324	0.0247324	0.0247324	0.0247325	0.0247325	0.0247325	0.0247325	0.0247325	0.0247325	0.0247325	0.0247325	0.0247325	0.0247326	0.0247326	0.0247326	0.0247326	0.0247326	0.0247326	0.0247326	0.0247326	0.0247326	0.0247327	0.0247327	0.0247327	0.0247327	0.0247327	0.0247327	0.0247327	0.0247327	0.0247327	0.0247327	0.0247327	0.0247327	0.0247327	0.0247327	0.0247327	0.0247327	0.0247326	0.0247326	0.0247326	0.0247326
0.0316199	0.0316199	0.0316199	0.0316199	0.0316199	0.0316199	0.0316199	0.0316199	0.0316199	0.0316199	0.0316199	0.0316199	0.03162	0.03162	0.03162	0.03162	0.03162	0.03162	0.03162	0.03162	0.03162	0.03162	0.03162	0.03162	0.03162	0.03162	0.0316201	0.0316201	0.0316201	0.0316201	0.0316201	0.0316201	0.03162	0.03162	0.03162	0.03162	0.03162	0.03162	0.03162	0.03162	0.03162	0.03162	0.03162	0.03162	0.03162	0.03162	0.03162	0.03162	0.03162	0.03162
0.0135084	0.0135084	0.0135084	0.0135084	0.0135084	0.0135084	0.0135084	0.0135085	0.0135085	0.0135085	0.0135085	0.0135086	0.0135086	0.0135086	0.0135087	0.0135087	0.0135087	0.0135087	0.0135087	0.0135087	0.0135087	0.0135087	0.0135087	0.0135087	0.0135087	0.0135087	0.0135087	0.0135087	0.0135087	0.0135087	0.0135087	0.0135087	0.0135087	0.0135086	0.0135086	0.0135086	0.0135086	0.0135086	0.0135086	0.0135086	0.0135086	0.0135086	0.0135086	0.0135086	0.0135085	0.0135085	0.0135085	0.0135085	0.0135085	0.0135085
0.0225541	0.0225541	0.0225541	0.0225541	0.0225541	0.0225541	0.0225541	0.0225541	0.0225541	0.0225541	0.0225541	0.0225541	0.0225541	0.0225541	0.0225541	0.0225541	0.0225541	0.0225541	0.0225541	0.0225541	0.0225541	0.0225541	0.0225541	0.0225541	0.0225541	0.0225541	0.0225541	0.0225541	0.0225541	0.0225541	0.0225541	0.0225541	0.0225541	0.0225541	0.0225541	0.0225541	0.0225541	0.0225541	0.0225541	0.0225541	0.0225541	0.0225541	0.0225541	0.0225541	0.0225541	0.0225541	0.0225541	0.0225541	0.0225541	0.0225541
0.0190241	0.0190241	0.0190241	0.0190241	0.0190242	0.0190244	0.0190249	0.0190255	0.0190264	0.0190274	0.0190284	0.0190294	0.0190303	0.0190312	0.0190319	0.0190325	0.0190329	0.0190333	0.0190336	0.0190337	0.0190338	0.0190338	0.0190338	0.0190337	0.0190335	0.0190333	0.0190331	0.0190328	0.0190326	0.0190323	0.019032	0.0190317	0.0190314	0.0190311	0.0190309	0.0190306	0.0190303	0.01903	0.0190297	0.0190295	0.0190292	0.0190289	0.0190287	0.0190285	0.0190282	0.019028	0.0190278	0.0190276	0.0190274	0.0190272
0.0487704	0.0487704	0.0487704	0.0487704	0.0487704	0.0487705	0.0487705	0.0487705	0.0487706	0.0487707	0.0487708	0.0487709	0.048771	0.0487711	0.0487712	0.0487713	0.0487713	0.0487714	0.0487714	0.0487715	0.0487715	0.0487715	0.0487715	0.0487715	0.0487715	0.0487715	0.0487715	0.0487715	0.0487715	0.0487714	0.0487714	0.0487714	0.0487714	0.0487713	0.0487713	0.0487713	0.0487713	0.0487712	0.0487712	0.0487712	0.0487711	0.0487711	0.0487711	0.0487711	0.048771	0.048771	0.048771	0.048771	0.0487709	0.0487709
0.0410396	0.0410396	0.0410396	0.0410396	0.0410396	0.0410396	0.0410396	0.0410396	0.0410396	0.0410396	0.0410396	0.0410397	0.0410397	0.0410397	0.0410397	0.0410397	0.0410398	0.0410398	0.0410398	0.0410398	0.0410398	0.0410399	0.0410399	0.0410399	0.0410399	0.0410399	0.0410399	0.0410399	0.0410399	0.0410399	0.0410399	0.0410399	0.0410399	0.0410399	0.0410399	0.0410399	0.0410399	0.0410399	0.0410399	0.0410399	0.0410399	0.0410399	0.0410398	0.0410398	0.0410398	0.0410398	0.0410398	0.0410398	0.0410398	0.0410398
0.0142233	0.0142233	0.0142233	0.0142233	0.0142233	0.0142233	0.0142233	0.0142233	0.0142233	0.0142234	0.0142235	0.0142236	0.0142237	0.0142239	0.014224	0.0142241	0.0142243	0.0142244	0.0142245	0.0142246	0.0142248	0.0142248	0.0142249	0.014225	0.014225	0.0142251	0.0142251	0.0142251	0.0142251	0.0142251	0.0142251	0.0142251	0.0142251	0.014225	0.014225	0.014225	0.0142249	0.0142249	0.0142248	0.0142248	0.0142247	0.0142247	0.0142246	0.0142246	0.0142246	0.0142245	0.0142245	0.0142244	0.0142244	0.0142243
0.013692	0.013692	0.013692	0.013692	0.013692	0.013692	0.013692	0.013692	0.013692	0.013692	0.013692	0.013692	0.013692	0.013692	0.013692	0.013692	0.013692	0.013692	0.013692	0.013692	0.013692	0.013692	0.013692	0.013692	0.013692	0.013692	0.013692	0.013692	0.013692	0.013692	0.013692	0.013692	0.013692	0.013692	0.013692	0.013692	0.013692	0.013692	0.013692	0.013692	0.013692	0.013692	0.013692	0.013692	0.013692	0.013692	0.013692	0.013692	0.013692	0.013692
0.0444797	0.0444797	0.0444797	0.0444797	0.0444797	0.0444797	0.0444797	0.0444797	0.0444798	0.0444798	0.0444799	0.04448	0.04448	0.0444801	0.0444802	0.0444803	0.0444803	0.0444804	0.0444804	0.0444805	0.0444805	0.0444805	0.0444806	0.0444806	0.0444806	0.0444806	0.0444806	0.0444806	0.0444806	0.0444806	0.0444805	0.0444805	0.0444805	0.0444805	0.0444805	0.0444805	0.0444804	0.0444804	0.0444804	0.0444804	0.0444804	0.0444803	0.0444803	0.0444803	0.0444803	0.0444802	0.0444802	0.0444802	0.0444802	0.0444802
0.0131665	0.0131665	0.0131665	0.0131665	0.0131665	0.0131665	0.0131665	0.0131665	0.0131665	0.0131666	0.0131667	0.0131669	0.013167	0.0131672	0.0131674	0.0131677	0.0131679	0.0131681	0.0131684	0.0131686	0.0131688	0.013169	0.0131692	0.0131694	0.0131695	0.0131696	0.0131697	0.0131698	0.0131698	0.0131698	0.0131699	0.0131698	0.0131698	0.0131698	0.0131698	0.0131697	0.0131696	0.0131696	0.0131695	0.0131694	0.0131693	0.0131692	0.0131691	0.013169	0.0131689	0.0131688	0.0131687	0.0131686	0.0131685	0.0131684
0.015086	0.015086	0.015086	0.015086	0.015086	0.015086	0.015086	0.015086	0.015086	0.015086	0.015086	0.015086	0.015086	0.015086	0.015086	0.015086	0.015086	0.015086	0.015086	0.015086	0.015086	0.015086	0.015086	0.015086	0.015086	0.015086	0.015086	0.015086	0.015086	0.015086	0.015086	0.015086	0.015086	0.015086	0.015086	0.015086	0.015086	0.015086	0.015086	0.015086	0.015086	0.015086	0.015086	0.015086	0.015086	0.015086	0.015086	0.015086	0.015086	0.015086
0.0129813	0.0129813	0.0129813	0.0129813	0.0129813	0.0129813	0.0129813	0.0129813	0.0129813	0.0129813	0.0129813	0.0129813	0.0129813	0.0129813	0.0129813	0.0129813	0.0129813	0.0129813	0.0129813	0.0129813	0.0129813	0.0129813	0.0129813	0.0129813	0.0129813	0.0129813	0.0129813	0.0129813	0.0129813	0.0129813	0.0129813	0.0129813	0.0129813	0.0129813	0.0129813	0.0129813	0.0129813	0.0129813	0.0129813	0.0129813	0.0129813	0.0129813	0.0129813	0.0129813	0.0129813	0.0129813	0.0129813	0.0129813	0.0129813	0.0129813
0.0151741	0.0151741	0.0151741	0.0151741	0.0151743	0.015175	0.0151769	0.0151804	0.0151859	0.0151938	0.0152042	0.0152167	0.0152311	0.0152469	0.0152637	0.0152811	0.0152984	0.0153152	0.0153311	0.0153457	0.0153587	0.0153698	0.0153788	0.0153856	0.0153899	0.0153927	0.015392	0.0153896	0.0153853	0.0153782	0.0153698	0.0153593	0.0153472	0.0153342	0.0153194	0.0153042	0.0152881	0.0152717	0.015255	0.0152383	0.0152217	0.0152056	0.01519	0.015175	0.0151613	0.015148	0.0151363	0.0151253	0.0151159	0.0151074
0.0102736	0.0102736	0.0102736	0.0102736	0.0102736	0.0102737	0.0102738	0.010274	0.0102743	0.0102747	0.0102752	0.0102758	0.0102764	0.010277	0.0102776	0.0102781	0.0102786	0.010279	0.0102793	0.0102795	0.0102796	0.0102796	0.0102795	0.0102794	0.0102792	0.0102789	0.0102785	0.0102782	0.0102778	0.0102774	0.0102769	0.0102765	0.0102761	0.0102757	0.0102753	0.010275	0.0102747	0.0102744	0.0102741	0.0102739	0.0102738	0.0102736	0.0102735	0.0102734	0.0102733	0.0102733	0.0102733	0.0102733	0.0102733	0.0102733
0.039951	0.039951	0.039951	0.039951	0.039951	0.039951	0.039951	0.039951	0.039951	0.039951	0.039951	0.039951	0.039951	0.039951	0.039951	0.039951	0.039951	0.039951	0.039951	0.039951	0.039951	0.039951	0.039951	0.039951	0.039951	0.039951	0.039951	0.039951	0.039951	0.039951	0.039951	0.039951	0.039951	0.039951	0.039951	0.039951	0.039951	0.039951	0.039951	0.039951	0.039951	0.039951	0.039951	0.039951	0.039951	0.039951	0.039951	0.039951	0.039951	0.039951
0.0142976	0.0142976	0.0142976	0.0142976	0.0142976	0.0142976	0.0142976	0.0142976	0.0142976	0.0142976	0.0142976	0.0142976	0.0142976	0.0142976	0.0142976	0.0142976	0.0142976	0.0142976	0.0142976	0.0142976	0.0142976	0.0142977	0.0142977	0.0142977	0.0142977	0.0142977	0.0142977	0.0142977	0.0142977	0.0142977	0.0142977	0.0142977	0.0142977	0.0142976	0.0142976	0.0142976	0.0142976	0.0142976	0.0142976	0.0142976	0.0142976	0.0142976	0.0142976	0.0142976	0.0142976	0.0142976	0.0142976	0.0142976	0.0142976	0.0142976
0.0117476	0.0117476	0.0117477	0.0117477	0.0117477	0.0117477	0.0117478	0.011748	0.0117482	0.0117484	0.0117487	0.011749	0.0117492	0.0117495	0.0117496	0.0117498	0.0117499	0.01175	0.0117501	0.0117501	0.0117501	0.0117501	0.0117501	0.01175	0.0117499	0.0117499	0.0117498	0.0117497	0.0117496	0.0117495	0.0117494	0.0117493	0.0117492	0.0117491	0.011749	0.0117489	0.0117488	0.0117488	0.0117487	0.0117486	0.0117485	0.0117485	0.0117484	0.0117484	0.0117483	0.0117482	0.0117482	0.0117482	0.0117481	0.0117481
0.0256437	0.0256437	0.0256437	0.0256437	0.0256437	0.0256437	0.0256437	0.0256437	0.0256437	0.0256438	0.0256438	0.0256438	0.0256438	0.0256438	0.0256438	0.0256438	0.0256438	0.0256438	0.0256438	0.0256439	0.0256439	0.0256439	0.0256439	0.0256439	0.0256439	0.0256439	0.0256439	0.0256439	0.0256439	0.0256439	0.0256439	0.0256439	0.0256439	0.0256439	0.0256439	0.0256439	0.0256439	0.0256439	0.0256439	0.0256439	0.0256439	0.0256439	0.0256439	0.0256439	0.0256439	0.0256439	0.0256439	0.0256439	0.0256439	0.0256439
0.0255067	0.0255067	0.0255067	0.0255067	0.0255067	0.0255067	0.0255067	0.0255067	0.0255067	0.0255067	0.0255067	0.0255067	0.0255067	0.0255067	0.0255067	0.0255067	0.0255067	0.0255067	0.0255067	0.0255067	0.0255067	0.0255067	0.0255067	0.0255067	0.0255067	0.0255067	0.0255067	0.0255067	0.0255067	0.0255067	0.0255067	0.0255067	0.0255067	0.0255067	0.0255067	0.0255067	0.0255067	0.0255067	0.0255067	0.0255067	0.0255067	0.0255067	0.0255067	0.0255067	0.0255067	0.0255067	0.0255067	0.0255067	0.0255067	0.0255067
0.0299215	0.0299215	0.0299215	0.0299215	0.0299215	0.0299215	0.0299215	0.0299215	0.0299215	0.0299216	0.0299217	0.0299217	0.0299218	0.0299219	0.0299221	0.0299222	0.0299223	0.0299224	0.0299225	0.0299225	0.0299226	0.0299226	0.0299226	0.0299226	0.0299226	0.0299226	0.0299225	0.0299225	0.0299224	0.0299223	0.0299222	0.0299221	0.0299221	0.029922	0.0299219	0.0299219	0.0299218	0.0299218	0.0299218	0.0299217	0.0299217	0.0299217	0.0299217	0.0299217	0.0299217	0.0299217	0.0299217	0.0299217	0.0299217	0.0299216
0.026963	0.026963	0.026963	0.026963	0.026963	0.026963	0.026963	0.026963	0.026963	0.0269631	0.0269631	0.0269631	0.0269631	0.0269631	0.0269631	0.0269631	0.0269631	0.0269631	0.0269631	0.0269631	0.0269632	0.0269632	0.0269632	0.0269632	0.0269632	0.0269632	0.0269632	0.0269632	0.0269632	0.0269632	0.0269632	0.0269632	0.0269632	0.0269632	0.0269632	0.0269632	0.0269632	0.0269632	0.0269632	0.0269632	0.0269632	0.0269632	0.0269632	0.0269632	0.0269632	0.0269632	0.0269632	0.0269632	0.0269632	0.0269632
0.0194129	0.0194129	0.0194129	0.0194129	0.0194129	0.0194129	0.0194129	0.0194129	0.0194129	0.019413	0.019413	0.019413	0.0194131	0.0194131	0.0194131	0.0194132	0.0194132	0.0194132	0.0194132	0.0194132	0.0194133	0.0194133	0.0194133	0.0194133	0.0194133	0.0194133	0.0194133	0.0194133	0.0194133	0.0194133	0.0194132	0.0194132	0.0194132	0.0194132	0.0194132	0.0194132	0.0194132	0.0194132	0.0194132	0.0194132	0.0194132	0.0194131	0.0194131	0.0194131	0.0194131	0.0194131	0.0194131	0.0194131	0.0194131	0.0194131
0.0145079	0.0145079	0.0145079	0.0145079	0.0145079	0.014508	0.014508	0.014508	0.014508	0.014508	0.014508	0.0145081	0.0145081	0.0145082	0.0145082	0.0145082	0.0145083	0.0145083	0.0145083	0.0145084	0.0145084	0.0145084	0.0145084	0.0145085	0.0145085	0.0145085	0.0145085	0.0145085	0.0145085	0.0145085	0.0145085	0.0145085	0.0145085	0.0145084	0.0145084	0.0145084	0.0145084	0.0145084	0.0145084	0.0145084	0.0145083	0.0145083	0.0145083	0.0145083	0.0145083	0.0145083	0.0145083	0.0145082	0.0145082	0.0145082
0.0331712	0.0331712	0.0331712	0.0331712	0.0331712	0.0331712	0.0331712	0.0331712	0.0331712	0.0331712	0.0331712	0.0331712	0.0331712	0.0331712	0.0331712	0.0331712	0.0331712	0.0331712	0.0331712	0.0331712	0.0331712	0.0331712	0.0331712	0.0331712	0.0331712	0.0331712	0.0331712	0.0331712	0.0331712	0.0331712	0.0331712	0.0331712	0.0331712	0.0331712	0.0331712	0.0331712	0.0331712	0.0331712	0.0331712	0.0331712	0.0331712	0.0331712	0.0331712	0.0331712	0.0331712	0.0331712	0.0331712	0.0331712	0.0331712	0.0331712
0.0194787	0.0194787	0.0194787	0.0194787	0.0194787	0.0194787	0.0194787	0.0194787	0.0194788	0.0194788	0.0194789	0.019479	0.0194791	0.0194792	0.0194794	0.0194795	0.0194796	0.0194797	0.0194798	0.0194799	0.01948	0.0194801	0.0194801	0.0194802	0.0194802	0.0194802	0.0194802	0.0194803	0.0194803	0.0194802	0.0194802	0.0194802	0.0194802	0.0194801	0.0194801	0.01948	0.01948	0.01948	0.0194799	0.0194799	0.0194798	0.0194798	0.0194797	0.0194797	0.0194796	0.0194796	0.0194795	0.0194795	0.0194794	0.0194794
0.0213474	0.0213474	0.0213474	0.0213474	0.0213474	0.0213474	0.0213474	0.0213474	0.0213474	0.0213474	0.0213474	0.0213474	0.0213474	0.0213474	0.0213475	0.0213475	0.0213475	0.0213475	0.0213475	0.0213475	0.0213475	0.0213475	0.0213475	0.0213475	0.0213475	0.0213475	0.0213475	0.0213475	0.0213475	0.0213475	0.0213475	0.0213475	0.0213475	0.0213475	0.0213475	0.0213475	0.0213475	0.0213475	0.0213475	0.0213475	0.0213475	0.0213475	0.0213475	0.0213475	0.0213475	0.0213475	0.0213475	0.0213475	0.0213475	0.0213475
0.0184482	0.0184482	0.0184482	0.0184482	0.0184482	0.0184482	0.0184482	0.0184482	0.0184482	0.0184482	0.0184482	0.0184482	0.0184482	0.0184482	0.0184482	0.0184482	0.0184482	0.0184482	0.0184482	0.0184482	0.0184482	0.0184482	0.0184482	0.0184482	0.0184482	0.0184482	0.0184482	0.0184482	0.0184482	0.0184482	0.0184482	0.0184482	0.0184482	0.0184482	0.0184482	0.0184482	0.0184482	0.0184482	0.0184482	0.0184482	0.0184482	0.0184482	0.0184482	0.0184482	0.0184482	0.0184482	0.0184482	0.0184482	0.0184482	0.0184482
0.0281083	0.0281083	0.0281083	0.0281083	0.0281083	0.0281083	0.0281083	0.0281083	0.0281083	0.0281083	0.0281083	0.0281083	0.0281083	0.0281083	0.0281083	0.0281083	0.0281083	0.0281083	0.0281083	0.0281083	0.0281083	0.0281083	0.0281083	0.0281083	0.0281083	0.0281083	0.0281083	0.0281083	0.0281083	0.0281083	0.0281083	0.0281083	0.0281083	0.0281083	0.0281083	0.0281083	0.0281083	0.0281083	0.0281083	0.0281083	0.0281083	0.0281083	0.0281083	0.0281083	0.0281083	0.0281083	0.0281083	0.0281083	0.0281083	0.0281083
0.034123	0.034123	0.034123	0.034123	0.034123	0.0341231	0.0341232	0.0341234	0.0341237	0.0341241	0.0341245	0.034125	0.0341254	0.0341259	0.0341263	0.0341266	0.0341269	0.0341272	0.0341274	0.0341275	0.0341277	0.0341277	0.0341278	0.0341278	0.0341277	0.0341277	0.0341276	0.0341275	0.0341274	0.0341273	0.0341272	0.034127	0.0341269	0.0341268	0.0341266	0.0341265	0.0341263	0.0341261	0.034126	0.0341258	0.0341257	0.0341255	0.0341254	0.0341253	0.0341251	0.034125	0.0341249	0.0341248	0.0341247	0.0341246
0.0145404	0.0145404	0.0145404	0.0145404	0.0145404	0.0145404	0.0145404	0.0145404	0.0145404	0.0145405	0.0145406	0.0145407	0.0145408	0.014541	0.0145412	0.0145414	0.0145416	0.0145418	0.014542	0.0145422	0.0145424	0.0145426	0.0145428	0.014543	0.0145431	0.0145432	0.0145433	0.0145434	0.0145435	0.0145435	0.0145436	0.0145436	0.0145436	0.0145436	0.0145436	0.0145436	0.0145436	0.0145436	0.0145435	0.0145435	0.0145434	0.0145434	0.0145433	0.0145432	0.0145431	0.0145431	0.014543	0.0145429	0.0145429	0.0145428
0.0149661	0.0149661	0.0149661	0.0149661	0.0149661	0.0149661	0.0149661	0.0149661	0.0149662	0.0149662	0.0149662	0.0149662	0.0149662	0.0149662	0.0149662	0.0149662	0.0149662	0.0149662	0.0149662	0.0149662	0.0149663	0.0149663	0.0149663	0.0149663	0.0149663	0.0149663	0.0149663	0.0149663	0.0149663	0.0149663	0.0149663	0.0149663	0.0149663	0.0149663	0.0149663	0.0149663	0.0149663	0.0149663	0.0149663	0.0149663	0.0149663	0.0149663	0.0149663	0.0149663	0.0149663	0.0149663	0.0149663	0.0149663	0.0149663	0.0149663
0.0213027	0.0213027	0.0213027	0.0213027	0.0213027	0.0213027	0.0213027	0.0213027	0.0213027	0.0213027	0.0213027	0.0213027	0.0213027	0.0213027	0.0213027	0.0213027	0.0213027	0.0213027	0.0213027	0.0213027	0.0213027	0.0213027	0.0213027	0.0213027	0.0213027	0.0213027	0.0213027	0.0213027	0.0213027	0.0213027	0.0213027	0.0213027	0.0213027	0.0213027	0.0213027	0.0213027	0.0213027	0.0213027	0.0213027	0.0213027	0.0213027	0.0213027	0.0213027	0.0213027	0.0213027	0.0213027	0.0213027	0.0213027	0.0213027	0.0213027
0.0134386	0.0134386	0.0134386	0.0134386	0.0134386	0.0134386	0.0134386	0.0134386	0.0134386	0.0134386	0.0134386	0.0134386	0.0134386	0.0134386	0.0134386	0.0134387	0.0134387	0.0134387	0.0134387	0.0134387	0.0134387	0.0134387	0.0134387	0.0134387	0.0134387	0.0134387	0.0134387	0.0134388	0.0134388	0.0134388	0.0134388	0.0134388	0.0134388	0.0134388	0.0134388	0.0134388	0.0134388	0.0134388	0.0134388	0.0134388	0.0134388	0.0134388	0.0134388	0.0134388	0.0134388	0.0134388	0.0134388	0.0134388	0.0134388	0.0134388
0.0248455	0.0248455	0.0248455	0.0248455	0.0248455	0.0248456	0.0248456	0.0248457	0.0248459	0.0248461	0.0248463	0.0248466	0.0248469	0.0248472	0.0248475	0.0248479	0.0248482	0.0248485	0.0248487	0.0248489	0.0248491	0.0248493	0.0248494	0.0248495	0.0248496	0.0248497	0.0248497	0.0248497	0.0248497	0.0248496	0.0248496	0.0248495	0.0248495	0.0248494	0.0248493	0.0248492	0.0248491	0.024849	0.0248489	0.0248488	0.0248486	0.0248485	0.0248484	0.0248483	0.0248482	0.0248481	0.024848	0.0248479	0.0248478	0.0248477
0.0706961	0.0706961	0.0706961	0.0706961	0.0706961	0.0706961	0.0706961	0.0706961	0.0706961	0.0706961	0.0706961	0.0706961	0.0706961	0.0706961	0.0706961	0.0706961	0.0706961	0.0706961	0.0706961	0.0706961	0.0706961	0.0706961	0.0706961	0.0706961	0.0706961	0.0706961	0.0706961	0.0706961	0.0706961	0.0706961	0.0706961	0.0706961	0.0706961	0.0706961	0.0706961	0.0706961	0.0706961	0.0706961	0.0706961	0.0706961	0.0706961	0.0706961	0.0706961	0.0706961	0.0706961	0.0706961	0.0706961	0.0706961	0.0706961	0.0706961
0.0320941	0.0320941	0.0320941	0.0320941	0.0320941	0.0320941	0.0320941	0.0320941	0.0320942	0.0320942	0.0320943	0.0320944	0.0320945	0.0320946	0.0320948	0.0320949	0.032095	0.0320952	0.0320953	0.0320954	0.0320956	0.0320957	0.0320958	0.0320959	0.032096	0.0320961	0.0320961	0.0320962	0.0320962	0.0320963	0.0320963	0.0320963	0.0320963	0.0320963	0.0320963	0.0320963	0.0320963	0.0320962	0.0320962	0.0320962	0.0320961	0.0320961	0.0320961	0.032096	0.032096	0.0320959	0.0320959	0.0320958	0.0320957	0.0320957
0.0150285	0.0150285	0.0150285	0.0150285	0.0150285	0.0150285	0.0150285	0.0150285	0.0150285	0.0150285	0.0150285	0.0150285	0.0150285	0.0150285	0.0150285	0.0150285	0.0150285	0.0150285	0.0150285	0.0150285	0.0150285	0.0150285	0.0150285	0.0150285	0.0150285	0.0150285	0.0150285	0.0150285	0.0150285	0.0150285	0.0150285	0.0150285	0.0150285	0.0150285	0.0150285	0.0150285	0.0150285	0.0150285	0.0150285	0.0150285	0.0150285	0.0150285	0.0150285	0.0150285	0.0150285	0.0150285	0.0150285	0.0150285	0.0150285	0.0150285
0.0263576	0.0263576	0.0263576	0.0263576	0.0263576	0.0263576	0.0263576	0.0263576	0.0263576	0.0263576	0.0263576	0.0263576	0.0263576	0.0263576	0.0263577	0.0263577	0.0263577	0.0263577	0.0263577	0.0263577	0.0263578	0.0263578	0.0263578	0.0263578	0.0263578	0.0263578	0.0263578	0.0263578	0.0263578	0.0263578	0.0263578	0.0263578	0.0263578	0.0263578	0.0263578	0.0263578	0.0263578	0.0263578	0.0263578	0.0263578	0.0263578	0.0263578	0.0263578	0.0263578	0.0263578	0.0263578	0.0263578	0.0263577	0.0263577	0.0263577
0.0241251	0.0241251	0.0241251	0.0241251	0.0241251	0.0241251	0.0241251	0.0241251	0.0241251	0.0241251	0.0241251	0.0241251	0.0241251	0.0241251	0.0241251	0.0241251	0.0241251	0.0241251	0.0241251	0.0241251	0.0241251	0.0241251	0.0241251	0.0241251	0.0241251	0.0241251	0.0241251	0.0241251	0.0241251	0.0241251	0.0241251	0.0241251	0.0241251	0.0241251	0.0241251	0.0241251	0.0241251	0.0241251	0.0241251	0.0241251	0.0241251	0.0241251	0.0241251	0.0241251	0.0241251	0.0241251	0.0241251	0.0241251	0.0241251	0.0241251
0.023317	0.023317	0.023317	0.023317	0.023317	0.023317	0.023317	0.023317	0.023317	0.023317	0.023317	0.023317	0.023317	0.023317	0.023317	0.023317	0.023317	0.023317	0.023317	0.023317	0.023317	0.023317	0.023317	0.023317	0.023317	0.023317	0.023317	0.023317	0.023317	0.023317	0.023317	0.023317	0.023317	0.023317	0.023317	0.023317	0.023317	0.023317	0.023317	0.023317	0.023317	0.023317	0.023317	0.023317	0.023317	0.023317	0.023317	0.023317	0.023317	0.023317
0.0320941	0.0320941	0.0320941	0.0320941	0.0320941	0.0320941	0.0320941	0.0320941	0.0320942	0.0320942	0.0320943	0.0320944	0.0320945	0.0320946	0.0320948	0.0320949	0.032095	0.0320952	0.0320953	0.0320954	0.0320956	0.0320957	0.0320958	0.0320959	0.032096	0.0320961	0.0320961	0.0320962	0.0320962	0.0320963	0.0320963	0.0320963	0.0320963	0.0320963	0.0320963	0.0320963	0.0320963	0.0320962	0.0320962	0.0320962	0.0320961	0.0320961	0.0320961	0.032096	0.032096	0.0320959	0.0320959	0.0320958	0.0320957	0.0320957
0.0374881	0.0374881	0.0374881	0.0374881	0.0374881	0.0374881	0.0374881	0.0374881	0.0374881	0.0374881	0.0374881	0.0374881	0.0374881	0.0374881	0.0374881	0.0374881	0.0374881	0.0374881	0.0374881	0.0374881	0.0374881	0.0374881	0.0374881	0.0374881	0.0374881	0.0374881	0.0374881	0.0374881	0.0374881	0.0374881	0.0374881	0.0374881	0.0374881	0.0374881	0.0374881	0.0374881	0.0374881	0.0374881	0.0374881	0.0374881	0.0374881	0.0374881	0.0374881	0.0374881	0.0374881	0.0374881	0.0374881	0.0374881	0.0374881	0.0374881
0.0254382	0.0254382	0.0254382	0.0254382	0.0254382	0.0254382	0.0254382	0.0254382	0.0254382	0.0254382	0.0254382	0.0254382	0.0254382	0.0254382	0.0254382	0.0254382	0.0254382	0.0254382	0.0254382	0.0254382	0.0254382	0.0254382	0.0254382	0.0254382	0.0254382	0.0254382	0.0254382	0.0254382	0.0254382	0.0254382	0.0254382	0.0254382	0.0254382	0.0254382	0.0254382	0.0254382	0.0254382	0.0254382	0.0254382	0.0254382	0.0254382	0.0254382	0.0254382	0.0254382	0.0254382	0.0254382	0.0254382	0.0254382	0.0254382	0.0254382
0.0229565	0.0229565	0.0229565	0.0229565	0.0229565	0.0229565	0.0229565	0.0229566	0.0229567	0.0229568	0.022957	0.0229572	0.0229575	0.0229578	0.0229581	0.0229585	0.0229588	0.0229592	0.0229595	0.0229598	0.02296	0.0229603	0.0229605	0.0229607	0.0229608	0.022961	0.022961	0.0229611	0.0229612	0.0229612	0.0229612	0.0229612	0.0229612	0.0229612	0.0229611	0.0229611	0.022961	0.0229609	0.0229608	0.0229608	0.0229606	0.0229605	0.0229604	0.0229603	0.0229602	0.0229601	0.02296	0.0229599	0.0229598	0.0229597
0.0120831	0.0120831	0.0120831	0.0120831	0.0120831	0.0120832	0.0120832	0.0120833	0.0120834	0.0120836	0.0120838	0.0120841	0.0120845	0.0120849	0.0120854	0.0120859	0.0120863	0.0120868	0.0120873	0.0120877	0.0120881	0.0120885	0.0120889	0.0120892	0.0120894	0.0120897	0.0120898	0.01209	0.0120901	0.0120902	0.0120902	0.0120902	0.0120902	0.0120901	0.01209	0.0120899	0.0120898	0.0120897	0.0120895	0.0120894	0.0120892	0.012089	0.0120888	0.0120886	0.0120885	0.0120883	0.0120881	0.0120879	0.0120877	0.0120875
0.0159565	0.0159565	0.0159565	0.0159565	0.0159565	0.0159565	0.0159565	0.0159565	0.0159565	0.0159565	0.0159565	0.0159565	0.0159565	0.0159565	0.0159566	0.0159566	0.0159566	0.0159566	0.0159566	0.0159566	0.0159566	0.0159566	0.0159566	0.0159566	0.0159566	0.0159566	0.0159566	0.0159566	0.0159566	0.0159566	0.0159566	0.0159566	0.0159566	0.0159566	0.0159566	0.0159566	0.0159566	0.0159566	0.0159566	0.0159566	0.0159566	0.0159566	0.0159566	0.0159566	0.0159566	0.0159566	0.0159566	0.0159566	0.0159566	0.0159566
0.0487704	0.0487704	0.0487704	0.0487704	0.0487704	0.0487705	0.0487705	0.0487705	0.0487706	0.0487707	0.0487708	0.0487709	0.048771	0.0487711	0.0487712	0.0487713	0.0487713	0.0487714	0.0487714	0.0487715	0.0487715	0.0487715	0.0487715	0.0487715	0.0487715	0.0487715	0.0487715	0.0487715	0.0487715	0.0487714	0.0487714	0.0487714	0.0487714	0.0487713	0.0487713	0.0487713	0.0487713	0.0487712	0.0487712	0.0487712	0.0487711	0.0487711	0.0487711	0.0487711	0.048771	0.048771	0.048771	0.048771	0.0487709	0.0487709
0.0609742	0.0609742	0.0609742	0.0609742	0.0609742	0.0609742	0.0609742	0.0609742	0.0609742	0.0609742	0.0609742	0.0609742	0.0609742	0.0609742	0.0609742	0.0609742	0.0609742	0.0609742	0.0609742	0.0609742	0.0609742	0.0609742	0.0609742	0.0609742	0.0609742	0.0609742	0.0609742	0.0609742	0.0609742	0.0609742	0.0609742	0.0609742	0.0609742	0.0609742	0.0609742	0.0609742	0.0609742	0.0609742	0.0609742	0.0609742	0.0609742	0.0609742	0.0609742	0.0609742	0.0609742	0.0609742	0.0609742	0.0609742	0.0609742	0.0609742
0.0152726	0.0152726	0.0152726	0.0152726	0.0152726	0.0152726	0.0152726	0.0152726	0.0152726	0.0152726	0.0152726	0.0152726	0.0152726	0.0152726	0.0152726	0.0152726	0.0152726	0.0152726	0.0152726	0.0152726	0.0152726	0.0152726	0.0152726	0.0152726	0.0152726	0.0152726	0.0152726	0.0152726	0.0152726	0.0152726	0.0152726	0.0152726	0.0152726	0.0152726	0.0152726	0.0152726	0.0152726	0.0152726	0.0152726	0.0152726	0.0152726	0.0152726	0.0152726	0.0152726	0.0152726	0.0152726	0.0152726	0.0152726	0.0152726	0.0152726
0.0181921	0.0181921	0.0181921	0.0181921	0.0181921	0.0181921	0.0181921	0.0181921	0.0181921	0.0181921	0.0181921	0.0181921	0.0181921	0.0181921	0.0181921	0.0181921	0.0181921	0.0181921	0.0181921	0.0181921	0.0181921	0.0181921	0.0181921	0.0181921	0.0181921	0.0181921	0.0181921	0.0181921	0.0181921	0.0181921	0.0181921	0.0181921	0.0181921	0.0181921	0.0181921	0.0181921	0.0181921	0.0181921	0.0181921	0.0181921	0.0181921	0.0181921	0.0181921	0.0181921	0.0181921	0.0181921	0.0181921	0.0181921	0.0181921	0.0181921
0.0233434	0.0233434	0.0233434	0.0233434	0.0233434	0.0233434	0.0233434	0.0233434	0.0233435	0.0233435	0.0233435	0.0233435	0.0233436	0.0233436	0.0233437	0.0233437	0.0233438	0.0233439	0.0233439	0.023344	0.0233441	0.0233441	0.0233442	0.0233442	0.0233443	0.0233443	0.0233443	0.0233444	0.0233444	0.0233444	0.0233444	0.0233444	0.0233444	0.0233445	0.0233445	0.0233445	0.0233444	0.0233444	0.0233444	0.0233444	0.0233444	0.0233444	0.0233444	0.0233444	0.0233444	0.0233443	0.0233443	0.0233443	0.0233443	0.0233443
0.0448928	0.0448928	0.0448928	0.0448928	0.0448928	0.0448928	0.0448928	0.0448928	0.0448928	0.0448928	0.0448928	0.0448928	0.0448928	0.0448928	0.0448928	0.0448928	0.0448928	0.0448928	0.0448928	0.0448928	0.0448928	0.0448928	0.0448928	0.0448928	0.0448928	0.0448928	0.0448928	0.0448928	0.0448928	0.0448928	0.0448928	0.0448928	0.0448928	0.0448928	0.0448928	0.0448928	0.0448928	0.0448928	0.0448928	0.0448928	0.0448928	0.0448928	0.0448928	0.0448928	0.0448928	0.0448928	0.0448928	0.0448928	0.0448928	0.0448928
0.022561	0.022561	0.022561	0.022561	0.022561	0.022561	0.022561	0.022561	0.022561	0.0225611	0.0225612	0.0225612	0.0225613	0.0225614	0.0225615	0.0225616	0.0225617	0.0225618	0.0225619	0.022562	0.0225621	0.0225622	0.0225623	0.0225623	0.0225624	0.0225624	0.0225624	0.0225624	0.0225625	0.0225625	0.0225625	0.0225625	0.0225624	0.0225624	0.0225624	0.0225624	0.0225624	0.0225623	0.0225623	0.0225623	0.0225622	0.0225622	0.0225622	0.0225621	0.0225621	0.022562	0.022562	0.022562	0.0225619	0.0225619
0.01962	0.01962	0.01962	0.01962	0.01962	0.01962	0.01962	0.01962	0.01962	0.01962	0.01962	0.01962	0.01962	0.0196201	0.0196201	0.0196201	0.0196201	0.0196201	0.0196201	0.0196201	0.0196201	0.0196202	0.0196202	0.0196202	0.0196202	0.0196202	0.0196202	0.0196202	0.0196202	0.0196202	0.0196202	0.0196202	0.0196202	0.0196202	0.0196202	0.0196202	0.0196202	0.0196202	0.0196202	0.0196202	0.0196202	0.0196202	0.0196202	0.0196202	0.0196202	0.0196202	0.0196202	0.0196202	0.0196202	0.0196202
0.0229641	0.0229641	0.0229641	0.0229641	0.0229641	0.0229641	0.0229641	0.0229642	0.0229642	0.0229642	0.0229642	0.0229642	0.0229642	0.0229642	0.0229642	0.0229643	0.0229643	0.0229643	0.0229643	0.0229643	0.0229643	0.0229643	0.0229643	0.0229643	0.0229643	0.0229643	0.0229643	0.0229643	0.0229643	0.0229643	0.0229643	0.0229643	0.0229643	0.0229643	0.0229643	0.0229643	0.0229643	0.0229643	0.0229643	0.0229643	0.0229642	0.0229642	0.0229642	0.0229642	0.0229642	0.0229642	0.0229642	0.0229642	0.0229642	0.0229642
0.0280202	0.0280202	0.0280202	0.0280202	0.0280202	0.0280202	0.0280202	0.0280202	0.0280202	0.0280203	0.0280203	0.0280203	0.0280204	0.0280204	0.0280204	0.0280205	0.0280205	0.0280205	0.0280205	0.0280205	0.0280205	0.0280205	0.0280205	0.0280205	0.0280205	0.0280205	0.0280205	0.0280205	0.0280205	0.0280205	0.0280205	0.0280205	0.0280205	0.0280205	0.0280204	0.0280204	0.0280204	0.0280204	0.0280204	0.0280204	0.0280204	0.0280204	0.0280204	0.0280204	0.0280204	0.0280203	0.0280203	0.0280203	0.0280203	0.0280203
0.0129945	0.0129945	0.0129945	0.0129945	0.0129945	0.0129945	0.0129945	0.0129945	0.0129945	0.0129946	0.0129946	0.0129946	0.0129947	0.0129947	0.0129948	0.0129948	0.0129949	0.0129949	0.0129949	0.012995	0.012995	0.012995	0.012995	0.012995	0.012995	0.0129951	0.0129951	0.012995	0.012995	0.012995	0.012995	0.012995	0.012995	0.012995	0.012995	0.0129949	0.0129949	0.0129949	0.0129949	0.0129949	0.0129948	0.0129948	0.0129948	0.0129948	0.0129948	0.0129947	0.0129947	0.0129947	0.0129947	0.0129947
0.0199359	0.0199359	0.0199359	0.0199359	0.0199359	0.0199359	0.0199359	0.0199359	0.0199359	0.0199359	0.0199359	0.0199359	0.0199359	0.0199359	0.0199359	0.0199359	0.0199359	0.0199359	0.0199359	0.0199359	0.019936	0.019936	0.019936	0.019936	0.019936	0.019936	0.019936	0.019936	0.019936	0.019936	0.019936	0.019936	0.019936	0.019936	0.019936	0.019936	0.019936	0.019936	0.019936	0.019936	0.019936	0.019936	0.019936	0.019936	0.019936	0.019936	0.019936	0.019936	0.019936	0.019936
0.0133761	0.0133761	0.0133761	0.0133761	0.0133761	0.0133761	0.0133761	0.0133761	0.0133761	0.0133761	0.0133761	0.0133761	0.0133761	0.0133761	0.0133762	0.0133762	0.0133762	0.0133762	0.0133763	0.0133763	0.0133763	0.0133763	0.0133763	0.0133764	0.0133764	0.0133764	0.0133764	0.0133764	0.0133764	0.0133764	0.0133764	0.0133764	0.0133764	0.0133764	0.0133764	0.0133764	0.0133764	0.0133764	0.0133764	0.0133764	0.0133764	0.0133764	0.0133764	0.0133764	0.0133764	0.0133764	0.0133764	0.0133764	0.0133763	0.0133763
0.01735	0.01735	0.01735	0.01735	0.01735	0.01735	0.01735	0.01735	0.01735	0.0173501	0.0173502	0.0173503	0.0173504	0.0173505	0.0173506	0.0173507	0.0173509	0.017351	0.0173511	0.0173512	0.0173513	0.0173514	0.0173515	0.0173516	0.0173517	0.0173517	0.0173518	0.0173518	0.0173518	0.0173519	0.0173519	0.0173519	0.0173519	0.0173519	0.0173518	0.0173518	0.0173518	0.0173518	0.0173517	0.0173517	0.0173516	0.0173516	0.0173515	0.0173515	0.0173514	0.0173514	0.0173514	0.0173513	0.0173513	0.0173512
0.0214201	0.0214201	0.0214201	0.0214201	0.0214201	0.0214201	0.0214201	0.0214201	0.0214201	0.0214201	0.0214201	0.0214202	0.0214202	0.0214202	0.0214202	0.0214202	0.0214203	0.0214203	0.0214203	0.0214203	0.0214204	0.0214204	0.0214204	0.0214204	0.0214204	0.0214204	0.0214204	0.0214204	0.0214204	0.0214204	0.0214204	0.0214204	0.0214204	0.0214204	0.0214204	0.0214204	0.0214204	0.0214203	0.0214203	0.0214203	0.0214203	0.0214203	0.0214203	0.0214203	0.0214203	0.0214203	0.0214203	0.0214203	0.0214203	0.0214202
0.0198681	0.0198681	0.0198681	0.0198681	0.0198681	0.0198681	0.0198681	0.0198681	0.0198681	0.0198682	0.0198682	0.0198683	0.0198683	0.0198684	0.0198684	0.0198685	0.0198686	0.0198686	0.0198687	0.0198687	0.0198688	0.0198688	0.0198688	0.0198689	0.0198689	0.0198689	0.0198689	0.0198689	0.0198689	0.0198689	0.0198689	0.0198689	0.0198689	0.0198689	0.0198689	0.0198689	0.0198689	0.0198688	0.0198688	0.0198688	0.0198688	0.0198688	0.0198687	0.0198687	0.0198687	0.0198687	0.0198686	0.0198686	0.0198686	0.0198686
0.0318904	0.0318904	0.0318904	0.0318904	0.0318904	0.0318904	0.0318904	0.0318904	0.0318904	0.0318904	0.0318904	0.0318904	0.0318904	0.0318904	0.0318904	0.0318904	0.0318904	0.0318904	0.0318904	0.0318904	0.0318904	0.0318904	0.0318904	0.0318904	0.0318904	0.0318904	0.0318904	0.0318904	0.0318904	0.0318904	0.0318904	0.0318904	0.0318904	0.0318904	0.0318904	0.0318904	0.0318904	0.0318904	0.0318904	0.0318904	0.0318904	0.0318904	0.0318904	0.0318904	0.0318904	0.0318904	0.0318904	0.0318904	0.0318904	0.0318904
0.0305238	0.0305238	0.0305238	0.0305238	0.0305238	0.0305238	0.0305238	0.0305238	0.0305238	0.0305238	0.0305238	0.0305238	0.0305238	0.0305238	0.0305238	0.0305238	0.0305238	0.0305238	0.0305238	0.0305238	0.0305238	0.0305238	0.0305238	0.0305238	0.0305238	0.0305238	0.0305238	0.0305238	0.0305238	0.0305238	0.0305238	0.0305238	0.0305238	0.0305238	0.0305238	0.0305238	0.0305238	0.0305238	0.0305238	0.0305238	0.0305238	0.0305238	0.0305238	0.0305238	0.0305238	0.0305238	0.0305238	0.0305238	0.0305238	0.0305238
0.0503112	0.0503112	0.0503112	0.0503112	0.0503112	0.0503112	0.0503112	0.0503112	0.0503112	0.0503113	0.0503114	0.0503115	0.0503116	0.0503117	0.0503119	0.050312	0.0503122	0.0503124	0.0503125	0.0503127	0.0503128	0.0503129	0.0503131	0.0503132	0.0503132	0.0503133	0.0503134	0.0503134	0.0503134	0.0503134	0.0503134	0.0503134	0.0503134	0.0503133	0.0503133	0.0503132	0.0503132	0.0503131	0.050313	0.050313	0.0503129	0.0503128	0.0503128	0.0503127	0.0503126	0.0503125	0.0503125	0.0503124	0.0503123	0.0503122
0.0191409	0.0191409	0.0191409	0.0191409	0.0191409	0.0191409	0.019141	0.019141	0.0191411	0.0191412	0.0191413	0.0191415	0.0191417	0.0191419	0.0191421	0.0191423	0.0191424	0.0191426	0.0191427	0.0191429	0.019143	0.0191431	0.0191432	0.0191432	0.0191432	0.0191433	0.0191433	0.0191433	0.0191433	0.0191432	0.0191432	0.0191432	0.0191431	0.0191431	0.019143	0.019143	0.0191429	0.0191428	0.0191428	0.0191427	0.0191427	0.0191426	0.0191425	0.0191425	0.0191424	0.0191423	0.0191423	0.0191422	0.0191421	0.0191421
0.0223449	0.0223449	0.0223449	0.0223449	0.0223449	0.0223449	0.0223449	0.0223449	0.0223449	0.0223449	0.0223449	0.0223449	0.022345	0.022345	0.022345	0.022345	0.0223451	0.0223451	0.0223451	0.0223451	0.0223451	0.0223451	0.0223451	0.0223451	0.0223451	0.0223451	0.0223451	0.0223451	0.0223451	0.0223451	0.0223451	0.0223451	0.0223451	0.0223451	0.0223451	0.0223451	0.0223451	0.0223451	0.0223451	0.0223451	0.0223451	0.0223451	0.022345	0.022345	0.022345	0.022345	0.022345	0.022345	0.022345	0.022345
0.0123416	0.0123416	0.0123416	0.0123416	0.0123416	0.0123416	0.0123416	0.0123416	0.0123417	0.0123417	0.0123417	0.0123418	0.0123419	0.0123419	0.012342	0.0123421	0.0123422	0.0123423	0.0123423	0.0123424	0.0123425	0.0123425	0.0123426	0.0123426	0.0123427	0.0123427	0.0123427	0.0123427	0.0123427	0.0123427	0.0123427	0.0123427	0.0123427	0.0123427	0.0123426	0.0123426	0.0123426	0.0123425	0.0123425	0.0123425	0.0123424	0.0123424	0.0123423	0.0123423	0.0123423	0.0123422	0.0123422	0.0123422	0.0123421	0.0123421
0.0152924	0.0152924	0.0152924	0.0152924	0.0152924	0.0152924	0.0152924	0.0152924	0.0152925	0.0152926	0.0152927	0.0152928	0.015293	0.0152931	0.0152933	0.0152934	0.0152936	0.0152937	0.0152938	0.0152939	0.015294	0.015294	0.015294	0.015294	0.015294	0.0152939	0.0152938	0.0152937	0.0152936	0.0152935	0.0152934	0.0152932	0.0152931	0.015293	0.0152929	0.0152928	0.0152928	0.0152927	0.0152927	0.0152926	0.0152926	0.0152926	0.0152926	0.0152926	0.0152926	0.0152926	0.0152926	0.0152926	0.0152926	0.0152926
0.0229641	0.0229641	0.0229641	0.0229641	0.0229641	0.0229641	0.0229641	0.0229642	0.0229642	0.0229642	0.0229642	0.0229642	0.0229642	0.0229642	0.0229642	0.0229643	0.0229643	0.0229643	0.0229643	0.0229643	0.0229643	0.0229643	0.0229643	0.0229643	0.0229643	0.0229643	0.0229643	0.0229643	0.0229643	0.0229643	0.0229643	0.0229643	0.0229643	0.0229643	0.0229643	0.0229643	0.0229643	0.0229643	0.0229643	0.0229643	0.0229642	0.0229642	0.0229642	0.0229642	0.0229642	0.0229642	0.0229642	0.0229642	0.0229642	0.0229642
0.0214791	0.0214791	0.0214791	0.0214791	0.0214791	0.0214791	0.0214791	0.0214791	0.0214791	0.0214791	0.0214791	0.0214791	0.0214791	0.0214791	0.0214791	0.0214791	0.0214791	0.0214791	0.0214791	0.0214791	0.0214791	0.0214791	0.0214791	0.0214791	0.0214791	0.0214791	0.0214791	0.0214791	0.0214791	0.0214791	0.0214791	0.0214791	0.0214791	0.0214791	0.0214791	0.0214791	0.0214791	0.0214791	0.0214791	0.0214791	0.0214791	0.0214791	0.0214791	0.0214791	0.0214791	0.0214791	0.0214791	0.0214791	0.0214791	0.0214791
0.0461929	0.0461929	0.0461929	0.0461929	0.0461929	0.0461929	0.0461929	0.0461929	0.0461929	0.0461929	0.0461929	0.0461929	0.0461929	0.0461929	0.0461929	0.0461929	0.0461929	0.0461929	0.0461929	0.0461929	0.0461929	0.046193	0.046193	0.046193	0.046193	0.046193	0.046193	0.046193	0.046193	0.046193	0.046193	0.046193	0.046193	0.046193	0.046193	0.046193	0.046193	0.046193	0.046193	0.046193	0.046193	0.046193	0.0461929	0.0461929	0.0461929	0.0461929	0.0461929	0.0461929	0.0461929	0.0461929
0.0123416	0.0123416	0.0123416	0.0123416	0.0123416	0.0123416	0.0123416	0.0123416	0.0123417	0.0123417	0.0123417	0.0123418	0.0123419	0.0123419	0.012342	0.0123421	0.0123422	0.0123423	0.0123423	0.0123424	0.0123425	0.0123425	0.0123426	0.0123426	0.0123427	0.0123427	0.0123427	0.0123427	0.0123427	0.0123427	0.0123427	0.0123427	0.0123427	0.0123427	0.0123426	0.0123426	0.0123426	0.0123425	0.0123425	0.0123425	0.0123424	0.0123424	0.0123423	0.0123423	0.0123423	0.0123422	0.0123422	0.0123422	0.0123421	0.0123421
0.0288589	0.0288589	0.0288589	0.0288589	0.0288589	0.0288589	0.0288589	0.0288589	0.0288589	0.0288589	0.0288589	0.0288589	0.0288589	0.0288589	0.0288589	0.028859	0.028859	0.028859	0.028859	0.028859	0.028859	0.028859	0.028859	0.028859	0.028859	0.028859	0.028859	0.028859	0.028859	0.028859	0.028859	0.028859	0.0288589	0.0288589	0.0288589	0.0288589	0.0288589	0.0288589	0.0288589	0.0288589	0.0288589	0.0288589	0.0288589	0.0288589	0.0288589	0.0288589	0.0288589	0.0288589	0.0288589	0.0288589
0.0215001	0.0215001	0.0215001	0.0215001	0.0215001	0.0215001	0.0215001	0.0215001	0.0215001	0.0215001	0.0215001	0.0215001	0.0215001	0.0215001	0.0215002	0.0215002	0.0215002	0.0215002	0.0215002	0.0215002	0.0215002	0.0215002	0.0215002	0.0215003	0.0215003	0.0215003	0.0215003	0.0215003	0.0215003	0.0215003	0.0215003	0.0215003	0.0215003	0.0215003	0.0215003	0.0215003	0.0215003	0.0215003	0.0215002	0.0215002	0.0215002	0.0215002	0.0215002	0.0215002	0.0215002	0.0215002	0.0215002	0.0215002	0.0215002	0.0215002
0.0143217	0.0143217	0.0143217	0.0143217	0.0143217	0.0143217	0.0143217	0.0143217	0.0143217	0.0143217	0.0143217	0.0143217	0.0143217	0.0143217	0.0143217	0.0143217	0.0143217	0.0143217	0.0143217	0.0143217	0.0143217	0.0143217	0.0143217	0.0143217	0.0143217	0.0143217	0.0143217	0.0143217	0.0143217	0.0143217	0.0143217	0.0143217	0.0143217	0.0143217	0.0143217	0.0143217	0.0143217	0.0143217	0.0143217	0.0143217	0.0143217	0.0143217	0.0143217	0.0143217	0.0143217	0.0143217	0.0143217	0.0143217	0.0143217	0.0143217
0.0135655	0.0135655	0.0135655	0.0135655	0.0135655	0.0135655	0.0135655	0.0135655	0.0135655	0.0135655	0.0135655	0.0135655	0.0135655	0.0135656	0.0135656	0.0135656	0.0135656	0.0135657	0.0135657	0.0135657	0.0135658	0.0135658	0.0135658	0.0135658	0.0135659	0.0135659	0.0135659	0.0135659	0.0135659	0.013566	0.013566	0.013566	0.013566	0.013566	0.013566	0.013566	0.013566	0.013566	0.013566	0.013566	0.013566	0.013566	0.013566	0.0135659	0.0135659	0.0135659	0.0135659	0.0135659	0.0135659	0.0135659
0.010859	0.010859	0.010859	0.010859	0.0108591	0.0108592	0.0108596	0.0108603	0.0108615	0.0108633	0.0108655	0.0108683	0.0108716	0.0108752	0.010879	0.010883	0.010887	0.0108909	0.0108946	0.0108981	0.0109012	0.0109042	0.0109066	0.0109086	0.0109104	0.0109117	0.0109125	0.0109131	0.0109133	0.0109132	0.0109128	0.0109121	0.0109112	0.0109101	0.0109088	0.0109074	0.0109058	0.0109042	0.0109025	0.0109007	0.0108989	0.0108971	0.0108952	0.0108934	0.0108916	0.0108899	0.0108882	0.0108865	0.0108849	0.0108833
0.0135013	0.0135013	0.0135013	0.0135013	0.0135013	0.0135013	0.0135014	0.0135014	0.0135016	0.0135019	0.0135022	0.0135027	0.0135033	0.0135039	0.0135047	0.0135054	0.0135062	0.0135071	0.0135079	0.0135086	0.0135093	0.01351	0.0135106	0.0135111	0.0135116	0.0135119	0.0135122	0.0135124	0.0135125	0.0135125	0.0135125	0.0135124	0.0135123	0.0135121	0.0135118	0.0135115	0.0135112	0.0135109	0.0135105	0.0135101	0.0135097	0.0135093	0.0135089	0.0135085	0.0135081	0.0135078	0.0135074	0.013507	0.0135066	0.0135063
0.0112355	0.0112355	0.0112355	0.0112355	0.0112355	0.0112355	0.0112356	0.0112357	0.0112358	0.0112361	0.0112363	0.0112366	0.011237	0.0112374	0.0112377	0.0112381	0.0112384	0.0112388	0.011239	0.0112393	0.0112394	0.0112396	0.0112397	0.0112397	0.0112397	0.0112397	0.0112396	0.0112395	0.0112394	0.0112392	0.0112391	0.0112389	0.0112387	0.0112385	0.0112383	0.0112381	0.011238	0.0112378	0.0112376	0.0112374	0.0112373	0.0112371	0.011237	0.0112368	0.0112367	0.0112366	0.0112365	0.0112364	0.0112363	0.0112362
0.0169111	0.0169111	0.0169111	0.0169111	0.0169111	0.0169111	0.0169111	0.0169111	0.0169111	0.0169111	0.0169111	0.0169111	0.0169111	0.0169111	0.0169112	0.0169112	0.0169112	0.0169113	0.0169113	0.0169114	0.0169114	0.0169114	0.0169115	0.0169115	0.0169116	0.0169116	0.0169116	0.0169117	0.0169117	0.0169117	0.0169118	0.0169118	0.0169118	0.0169118	0.0169118	0.0169118	0.0169118	0.0169118	0.0169118	0.0169118	0.0169118	0.0169118	0.0169118	0.0169118	0.0169118	0.0169117	0.0169117	0.0169117	0.0169117	0.0169117
0.00982894	0.00982894	0.00982894	0.00982894	0.00982894	0.00982895	0.00982897	0.00982901	0.0098291	0.00982924	0.00982943	0.00982968	0.00982998	0.00983033	0.00983073	0.00983114	0.00983156	0.00983197	0.00983238	0.00983276	0.00983312	0.00983341	0.00983368	0.00983388	0.00983407	0.00983416	0.00983425	0.00983426	0.00983425	0.0098342	0.00983411	0.009834	0.00983385	0.00983369	0.0098335	0.00983331	0.00983312	0.00983291	0.00983271	0.0098325	0.0098323	0.0098321	0.0098319	0.00983173	0.00983155	0.00983137	0.00983122	0.00983107	0.00983092	0.0098308
0.0320941	0.0320941	0.0320941	0.0320941	0.0320941	0.0320941	0.0320941	0.0320941	0.0320942	0.0320942	0.0320943	0.0320944	0.0320945	0.0320946	0.0320948	0.0320949	0.032095	0.0320952	0.0320953	0.0320954	0.0320956	0.0320957	0.0320958	0.0320959	0.032096	0.0320961	0.0320961	0.0320962	0.0320962	0.0320963	0.0320963	0.0320963	0.0320963	0.0320963	0.0320963	0.0320963	0.0320963	0.0320962	0.0320962	0.0320962	0.0320961	0.0320961	0.0320961	0.032096	0.032096	0.0320959	0.0320959	0.0320958	0.0320957	0.0320957
0.0584327	0.0584327	0.0584327	0.0584327	0.0584327	0.0584327	0.0584327	0.0584327	0.0584327	0.0584327	0.0584327	0.0584327	0.0584327	0.0584327	0.0584327	0.0584327	0.0584327	0.0584327	0.0584327	0.0584327	0.0584327	0.0584327	0.0584327	0.0584327	0.0584327	0.0584327	0.0584327	0.0584327	0.0584327	0.0584327	0.0584327	0.0584327	0.0584327	0.0584327	0.0584327	0.0584327	0.0584327	0.0584327	0.0584327	0.0584327	0.0584327	0.0584327	0.0584327	0.0584327	0.0584327	0.0584327	0.0584327	0.0584327	0.0584327	0.0584327
0.0208435	0.0208435	0.0208435	0.0208435	0.0208435	0.0208435	0.0208435	0.0208435	0.0208435	0.0208435	0.0208435	0.0208435	0.0208435	0.0208435	0.0208435	0.0208435	0.0208435	0.0208435	0.0208435	0.0208435	0.0208436	0.0208436	0.0208436	0.0208436	0.0208436	0.0208436	0.0208436	0.0208436	0.0208436	0.0208436	0.0208436	0.0208436	0.0208436	0.0208436	0.0208436	0.0208436	0.0208436	0.0208436	0.0208436	0.0208436	0.0208436	0.0208436	0.0208436	0.0208436	0.0208436	0.0208436	0.0208436	0.0208436	0.0208436	0.0208435
0.0344561	0.0344561	0.0344561	0.0344561	0.0344561	0.0344561	0.0344562	0.0344562	0.0344562	0.0344562	0.0344563	0.0344563	0.0344564	0.0344564	0.0344564	0.0344564	0.0344565	0.0344565	0.0344565	0.0344565	0.0344565	0.0344565	0.0344565	0.0344565	0.0344565	0.0344565	0.0344565	0.0344565	0.0344565	0.0344565	0.0344565	0.0344565	0.0344565	0.0344565	0.0344565	0.0344564	0.0344564	0.0344564	0.0344564	0.0344564	0.0344564	0.0344564	0.0344564	0.0344564	0.0344564	0.0344563	0.0344563	0.0344563	0.0344563	0.0344563
0.0142406	0.0142406	0.0142406	0.0142406	0.0142406	0.0142406	0.0142406	0.0142406	0.0142407	0.0142407	0.0142408	0.0142409	0.014241	0.0142411	0.0142412	0.0142413	0.0142414	0.0142415	0.0142416	0.0142417	0.0142418	0.0142419	0.0142419	0.0142419	0.014242	0.014242	0.014242	0.014242	0.014242	0.014242	0.014242	0.0142419	0.0142419	0.0142419	0.0142418	0.0142418	0.0142418	0.0142417	0.0142417	0.0142416	0.0142416	0.0142415	0.0142415	0.0142414	0.0142414	0.0142414	0.0142413	0.0142413	0.0142412	0.0142412
0.0237628	0.0237628	0.0237628	0.0237628	0.0237628	0.0237628	0.0237628	0.0237628	0.0237628	0.0237628	0.0237628	0.0237628	0.0237628	0.0237628	0.0237628	0.0237628	0.0237628	0.0237628	0.0237629	0.0237629	0.0237629	0.0237629	0.0237629	0.0237629	0.0237629	0.0237629	0.0237629	0.0237629	0.0237629	0.0237629	0.0237629	0.0237629	0.0237629	0.0237629	0.0237629	0.0237629	0.0237629	0.0237629	0.0237629	0.0237629	0.0237629	0.0237629	0.0237629	0.0237629	0.0237629	0.0237629	0.0237629	0.0237629	0.0237629	0.0237629
0.0335028	0.0335028	0.0335028	0.0335028	0.0335028	0.0335028	0.0335028	0.0335028	0.0335028	0.0335028	0.0335028	0.0335028	0.0335028	0.0335028	0.0335029	0.0335029	0.0335029	0.0335029	0.0335029	0.0335029	0.0335029	0.0335029	0.0335029	0.0335029	0.0335029	0.0335029	0.0335029	0.0335029	0.0335029	0.0335029	0.0335029	0.0335029	0.0335029	0.0335029	0.0335029	0.0335029	0.0335029	0.0335029	0.0335029	0.0335029	0.0335029	0.0335029	0.0335029	0.0335029	0.0335029	0.0335029	0.0335029	0.0335029	0.0335029	0.0335029
0.0530988	0.0530988	0.0530988	0.0530988	0.0530988	0.0530988	0.0530988	0.0530988	0.0530989	0.0530989	0.0530989	0.053099	0.0530991	0.0530991	0.0530992	0.0530993	0.0530994	0.0530995	0.0530995	0.0530996	0.0530997	0.0530997	0.0530997	0.0530997	0.0530997	0.0530997	0.0530997	0.0530997	0.0530997	0.0530996	0.0530996	0.0530995	0.0530995	0.0530994	0.0530994	0.0530993	0.0530993	0.0530993	0.0530992	0.0530992	0.0530991	0.0530991	0.0530991	0.0530991	0.053099	0.053099	0.053099	0.053099	0.053099	0.053099
0.0354334	0.0354334	0.0354334	0.0354334	0.0354334	0.0354335	0.0354337	0.035434	0.0354344	0.0354351	0.0354358	0.0354366	0.0354376	0.0354385	0.0354394	0.0354402	0.035441	0.0354418	0.0354423	0.0354429	0.0354433	0.0354436	0.0354438	0.0354439	0.035444	0.035444	0.0354439	0.0354437	0.0354435	0.0354433	0.035443	0.0354427	0.0354424	0.0354421	0.0354417	0.0354414	0.035441	0.0354407	0.0354403	0.03544	0.0354396	0.0354393	0.035439	0.0354387	0.0354384	0.0354381	0.0354378	0.0354375	0.0354373	0.035437
0.0259386	0.0259386	0.0259386	0.0259386	0.0259386	0.0259386	0.0259386	0.0259386	0.0259386	0.0259386	0.0259386	0.0259386	0.0259386	0.0259386	0.0259386	0.0259386	0.0259386	0.0259386	0.0259386	0.0259386	0.0259386	0.0259386	0.0259386	0.0259386	0.0259386	0.0259386	0.0259386	0.0259386	0.0259386	0.0259386	0.0259386	0.0259386	0.0259386	0.0259386	0.0259386	0.0259386	0.0259386	0.0259386	0.0259386	0.0259386	0.0259386	0.0259386	0.0259386	0.0259386	0.0259386	0.0259386	0.0259386	0.0259386	0.0259386	0.0259386
0.0156607	0.0156607	0.0156607	0.0156607	0.0156607	0.0156607	0.0156607	0.0156607	0.0156607	0.0156607	0.0156607	0.0156607	0.0156607	0.0156608	0.0156608	0.0156608	0.0156608	0.0156609	0.0156609	0.0156609	0.0156609	0.0156609	0.015661	0.015661	0.015661	0.015661	0.015661	0.015661	0.015661	0.015661	0.015661	0.015661	0.015661	0.015661	0.015661	0.015661	0.015661	0.015661	0.015661	0.015661	0.015661	0.015661	0.0156609	0.0156609	0.0156609	0.0156609	0.0156609	0.0156609	0.0156609	0.0156609
0.0221618	0.0221618	0.0221618	0.0221618	0.0221618	0.0221618	0.0221618	0.0221618	0.0221618	0.0221618	0.0221618	0.0221618	0.0221618	0.0221618	0.0221618	0.0221618	0.0221618	0.0221618	0.0221618	0.0221618	0.0221618	0.0221618	0.0221618	0.0221618	0.0221618	0.0221618	0.0221618	0.0221618	0.0221618	0.0221618	0.0221618	0.0221618	0.0221618	0.0221618	0.0221618	0.0221618	0.0221618	0.0221618	0.0221618	0.0221618	0.0221618	0.0221618	0.0221618	0.0221618	0.0221618	0.0221618	0.0221618	0.0221618	0.0221618	0.0221618
0.0167739	0.0167739	0.0167739	0.0167739	0.0167739	0.0167739	0.0167739	0.0167739	0.0167739	0.0167739	0.0167739	0.0167739	0.016774	0.016774	0.016774	0.016774	0.016774	0.016774	0.016774	0.0167741	0.0167741	0.0167741	0.0167741	0.0167741	0.0167741	0.0167741	0.0167741	0.0167741	0.0167741	0.0167741	0.0167741	0.0167741	0.0167741	0.0167741	0.0167741	0.0167741	0.016774	0.016774	0.016774	0.016774	0.016774	0.016774	0.016774	0.016774	0.016774	0.016774	0.016774	0.016774	0.016774	0.016774
0.0135268	0.0135268	0.0135268	0.0135268	0.0135268	0.0135268	0.0135268	0.0135268	0.0135268	0.0135269	0.013527	0.013527	0.0135271	0.0135272	0.0135273	0.0135274	0.0135276	0.0135277	0.0135278	0.0135279	0.013528	0.013528	0.0135281	0.0135282	0.0135282	0.0135283	0.0135283	0.0135283	0.0135284	0.0135284	0.0135284	0.0135284	0.0135283	0.0135283	0.0135283	0.0135283	0.0135283	0.0135282	0.0135282	0.0135282	0.0135281	0.0135281	0.013528	0.013528	0.013528	0.0135279	0.0135279	0.0135278	0.0135278	0.0135277
0.0492123	0.0492123	0.0492123	0.0492123	0.0492123	0.0492123	0.0492123	0.0492124	0.0492124	0.0492124	0.0492124	0.0492124	0.0492124	0.0492125	0.0492125	0.0492125	0.0492125	0.0492125	0.0492125	0.0492125	0.0492125	0.0492125	0.0492125	0.0492125	0.0492125	0.0492125	0.0492125	0.0492125	0.0492125	0.0492125	0.0492125	0.0492125	0.0492125	0.0492125	0.0492125	0.0492125	0.0492125	0.0492125	0.0492125	0.0492125	0.0492125	0.0492125	0.0492125	0.0492125	0.0492125	0.0492125	0.0492125	0.0492125	0.0492125	0.0492124
0.0214483	0.0214483	0.0214483	0.0214483	0.0214483	0.0214483	0.0214483	0.0214483	0.0214483	0.0214483	0.0214483	0.0214483	0.0214483	0.0214483	0.0214483	0.0214483	0.0214483	0.0214483	0.0214483	0.0214483	0.0214483	0.0214483	0.0214483	0.0214483	0.0214483	0.0214483	0.0214483	0.0214483	0.0214483	0.0214483	0.0214483	0.0214483	0.0214483	0.0214483	0.0214483	0.0214483	0.0214483	0.0214483	0.0214483	0.0214483	0.0214483	0.0214483	0.0214483	0.0214483	0.0214483	0.0214483	0.0214483	0.0214483	0.0214483	0.0214483
0.0128984	0.0128984	0.0128984	0.0128984	0.0128984	0.0128984	0.0128984	0.0128984	0.0128984	0.0128984	0.0128984	0.0128985	0.0128985	0.0128985	0.0128986	0.0128986	0.0128987	0.0128987	0.0128988	0.0128988	0.0128989	0.0128989	0.012899	0.012899	0.012899	0.0128991	0.0128991	0.0128991	0.0128991	0.0128991	0.0128991	0.0128992	0.0128992	0.0128992	0.0128992	0.0128991	0.0128991	0.0128991	0.0128991	0.0128991	0.0128991	0.0128991	0.0128991	0.0128991	0.012899	0.012899	0.012899	0.012899	0.012899	0.012899
0.0156807	0.0156807	0.0156807	0.0156807	0.0156807	0.0156807	0.0156807	0.0156807	0.0156807	0.0156807	0.0156807	0.0156807	0.0156807	0.0156807	0.0156807	0.0156808	0.0156808	0.0156808	0.0156808	0.0156808	0.0156808	0.0156808	0.0156808	0.0156808	0.0156808	0.0156808	0.0156808	0.0156808	0.0156808	0.0156808	0.0156808	0.0156808	0.0156808	0.0156808	0.0156808	0.0156808	0.0156808	0.0156808	0.0156807	0.0156807	0.0156807	0.0156807	0.0156807	0.0156807	0.0156807	0.0156807	0.0156807	0.0156807	0.0156807	0.0156807
0.013673	0.013673	0.013673	0.013673	0.013673	0.013673	0.013673	0.013673	0.0136731	0.0136731	0.0136731	0.0136731	0.0136731	0.0136732	0.0136732	0.0136732	0.0136733	0.0136733	0.0136733	0.0136734	0.0136734	0.0136735	0.0136735	0.0136735	0.0136736	0.0136736	0.0136736	0.0136737	0.0136737	0.0136737	0.0136737	0.0136737	0.0136737	0.0136737	0.0136737	0.0136737	0.0136737	0.0136737	0.0136737	0.0136737	0.0136737	0.0136737	0.0136737	0.0136737	0.0136737	0.0136737	0.0136737	0.0136737	0.0136737	0.0136736
0.0251103	0.0251103	0.0251103	0.0251103	0.0251103	0.0251103	0.0251103	0.0251103	0.0251104	0.0251104	0.0251105	0.0251105	0.0251105	0.0251106	0.0251106	0.0251107	0.0251107	0.0251107	0.0251107	0.0251107	0.0251107	0.0251107	0.0251107	0.0251107	0.0251107	0.0251107	0.0251107	0.0251107	0.0251107	0.0251107	0.0251106	0.0251106	0.0251106	0.0251106	0.0251106	0.0251106	0.0251105	0.0251105	0.0251105	0.0251105	0.0251105	0.0251105	0.0251105	0.0251105	0.0251104	0.0251104	0.0251104	0.0251104	0.0251104	0.0251104
0.0260375	0.0260375	0.0260375	0.0260375	0.0260375	0.0260375	0.0260375	0.0260375	0.0260375	0.0260375	0.0260376	0.0260376	0.0260376	0.0260377	0.0260377	0.0260378	0.0260378	0.0260378	0.0260379	0.0260379	0.0260379	0.026038	0.026038	0.026038	0.026038	0.0260381	0.0260381	0.0260381	0.0260381	0.0260381	0.0260381	0.0260381	0.0260381	0.0260381	0.0260381	0.0260381	0.0260381	0.026038	0.026038	0.026038	0.026038	0.026038	0.026038	0.026038	0.0260379	0.0260379	0.0260379	0.0260379	0.0260379	0.0260379
0.0105001	0.0105001	0.0105001	0.0105001	0.0105001	0.0105001	0.0105002	0.0105005	0.0105009	0.0105016	0.0105025	0.0105037	0.0105051	0.0105068	0.0105085	0.0105102	0.0105118	0.0105132	0.0105144	0.0105154	0.010516	0.0105164	0.0105163	0.0105161	0.0105155	0.0105147	0.0105138	0.0105126	0.0105114	0.0105102	0.0105089	0.0105078	0.0105067	0.0105057	0.0105049	0.0105042	0.0105036	0.0105032	0.0105029	0.0105028	0.0105027	0.0105027	0.0105028	0.0105029	0.010503	0.0105031	0.0105032	0.0105033	0.0105033	0.0105033
0.00990232	0.00990232	0.00990232	0.00990232	0.00990232	0.00990232	0.00990232	0.00990234	0.00990236	0.0099024	0.00990247	0.00990256	0.00990267	0.00990281	0.00990296	0.00990313	0.00990332	0.0099035	0.00990369	0.00990387	0.00990404	0.00990421	0.00990434	0.00990447	0.0099046	0.00990467	0.00990474	0.0099048	0.00990482	0.00990484	0.00990484	0.00990482	0.0099048	0.00990476	0.0099047	0.00990465	0.00990459	0.00990453	0.00990446	0.00990439	0.00990432	0.00990425	0.00990418	0.00990411	0.00990404	0.00990397	0.00990391	0.00990384	0.00990378	0.00990373
0.0166741	0.0166741	0.0166741	0.0166741	0.0166741	0.0166741	0.0166741	0.0166741	0.0166741	0.0166741	0.0166741	0.0166741	0.0166741	0.0166741	0.0166741	0.0166741	0.0166741	0.0166741	0.0166741	0.0166741	0.0166741	0.0166741	0.0166741	0.0166741	0.0166741	0.0166741	0.0166741	0.0166741	0.0166741	0.0166741	0.0166741	0.0166741	0.0166741	0.0166741	0.0166741	0.0166741	0.0166741	0.0166741	0.0166741	0.0166741	0.0166741	0.0166741	0.0166741	0.0166741	0.0166741	0.0166741	0.0166741	0.0166741	0.0166741	0.0166741
0.0432375	0.0432375	0.0432375	0.0432375	0.0432375	0.0432375	0.0432375	0.0432375	0.0432375	0.0432375	0.0432375	0.0432375	0.0432375	0.0432375	0.0432375	0.0432375	0.0432375	0.0432375	0.0432375	0.0432375	0.0432375	0.0432375	0.0432375	0.0432375	0.0432375	0.0432375	0.0432375	0.0432375	0.0432375	0.0432375	0.0432375	0.0432375	0.0432375	0.0432375	0.0432375	0.0432375	0.0432375	0.0432375	0.0432375	0.0432375	0.0432375	0.0432375	0.0432375	0.0432375	0.0432375	0.0432375	0.0432375	0.0432375	0.0432375	0.0432375
0.0137367	0.0137367	0.0137367	0.0137367	0.0137367	0.0137367	0.0137367	0.0137367	0.0137367	0.0137367	0.0137367	0.0137367	0.0137367	0.0137367	0.0137367	0.0137368	0.0137368	0.0137368	0.0137368	0.0137368	0.0137368	0.0137368	0.0137368	0.0137368	0.0137368	0.0137368	0.0137369	0.0137369	0.0137369	0.0137369	0.0137369	0.0137369	0.0137369	0.0137369	0.0137369	0.0137369	0.0137369	0.0137368	0.0137368	0.0137368	0.0137368	0.0137368	0.0137368	0.0137368	0.0137368	0.0137368	0.0137368	0.0137368	0.0137368	0.0137368
0.0123172	0.0123172	0.0123172	0.0123172	0.0123172	0.0123173	0.0123173	0.0123174	0.0123175	0.0123176	0.0123177	0.0123178	0.0123179	0.012318	0.012318	0.0123181	0.0123181	0.0123182	0.0123182	0.0123182	0.0123182	0.0123182	0.0123182	0.0123182	0.0123182	0.0123181	0.0123181	0.0123181	0.0123181	0.012318	0.012318	0.012318	0.0123179	0.0123179	0.0123179	0.0123178	0.0123178	0.0123178	0.0123178	0.0123177	0.0123177	0.0123177	0.0123177	0.0123176	0.0123176	0.0123176	0.0123176	0.0123175	0.0123175	0.0123175
0.0143615	0.0143615	0.0143615	0.0143615	0.0143615	0.0143615	0.0143615	0.0143615	0.0143616	0.0143616	0.0143616	0.0143617	0.0143617	0.0143618	0.0143618	0.0143619	0.0143619	0.0143619	0.014362	0.014362	0.014362	0.0143621	0.0143621	0.0143621	0.0143621	0.0143621	0.0143621	0.0143621	0.0143621	0.0143621	0.0143621	0.0143621	0.014362	0.014362	0.014362	0.014362	0.014362	0.014362	0.014362	0.0143619	0.0143619	0.0143619	0.0143619	0.0143619	0.0143619	0.0143618	0.0143618	0.0143618	0.0143618	0.0143618
0.0235809	0.0235809	0.0235809	0.0235809	0.0235809	0.0235809	0.0235809	0.023581	0.0235811	0.0235813	0.0235814	0.0235816	0.0235818	0.023582	0.0235822	0.0235823	0.0235825	0.0235826	0.0235827	0.0235828	0.0235829	0.0235829	0.023583	0.023583	0.023583	0.023583	0.023583	0.0235829	0.0235829	0.0235829	0.0235828	0.0235828	0.0235827	0.0235827	0.0235826	0.0235826	0.0235825	0.0235825	0.0235824	0.0235823	0.0235823	0.0235822	0.0235822	0.0235821	0.0235821	0.023582	0.023582	0.0235819	0.0235819	0.0235818
0.0136429	0.0136429	0.0136429	0.0136429	0.0136429	0.013643	0.0136431	0.0136434	0.0136437	0.0136441	0.0136445	0.0136449	0.0136453	0.0136457	0.013646	0.0136462	0.0136464	0.0136466	0.0136467	0.0136467	0.0136468	0.0136468	0.0136467	0.0136467	0.0136466	0.0136466	0.0136465	0.0136464	0.0136463	0.0136461	0.013646	0.0136459	0.0136458	0.0136457	0.0136456	0.0136454	0.0136453	0.0136452	0.0136451	0.013645	0.0136449	0.0136448	0.0136447	0.0136446	0.0136445	0.0136444	0.0136443	0.0136442	0.0136442	0.0136441
0.0253504	0.0253504	0.0253504	0.0253504	0.0253504	0.0253504	0.0253504	0.0253504	0.0253504	0.0253505	0.0253505	0.0253505	0.0253505	0.0253505	0.0253505	0.0253505	0.0253506	0.0253506	0.0253506	0.0253506	0.0253506	0.0253506	0.0253506	0.0253506	0.0253506	0.0253506	0.0253506	0.0253506	0.0253506	0.0253506	0.0253506	0.0253506	0.0253506	0.0253506	0.0253506	0.0253506	0.0253506	0.0253506	0.0253506	0.0253506	0.0253506	0.0253506	0.0253506	0.0253506	0.0253506	0.0253506	0.0253505	0.0253505	0.0253505	0.0253505
0.0266268	0.0266268	0.0266268	0.0266268	0.0266268	0.0266268	0.0266268	0.0266268	0.0266268	0.0266268	0.0266268	0.0266269	0.0266269	0.0266269	0.0266269	0.0266269	0.0266269	0.0266269	0.0266269	0.0266269	0.0266269	0.0266269	0.0266269	0.0266269	0.0266269	0.0266269	0.0266269	0.0266269	0.0266269	0.0266269	0.0266269	0.0266269	0.0266269	0.0266269	0.0266269	0.0266269	0.0266269	0.0266269	0.0266269	0.0266269	0.0266269	0.0266269	0.0266269	0.0266269	0.0266269	0.0266269	0.0266269	0.0266269	0.0266268	0.0266268
0.0306208	0.0306208	0.0306208	0.0306208	0.0306208	0.0306208	0.0306208	0.0306208	0.0306208	0.0306208	0.0306208	0.0306208	0.0306209	0.0306209	0.0306209	0.0306209	0.0306209	0.030621	0.030621	0.030621	0.030621	0.030621	0.0306211	0.0306211	0.0306211	0.0306211	0.0306211	0.0306211	0.0306211	0.0306211	0.0306211	0.0306211	0.0306211	0.0306211	0.0306211	0.0306211	0.0306211	0.0306211	0.0306211	0.0306211	0.0306211	0.0306211	0.0306211	0.0306211	0.0306211	0.0306211	0.0306211	0.0306211	0.030621	0.030621
0.0508682	0.0508682	0.0508682	0.0508682	0.0508682	0.0508682	0.0508682	0.0508682	0.0508682	0.0508682	0.0508682	0.0508682	0.0508682	0.0508682	0.0508682	0.0508682	0.0508682	0.0508682	0.0508682	0.0508682	0.0508682	0.0508682	0.0508682	0.0508682	0.0508682	0.0508682	0.0508682	0.0508682	0.0508682	0.0508682	0.0508682	0.0508682	0.0508682	0.0508682	0.0508682	0.0508682	0.0508682	0.0508682	0.0508682	0.0508682	0.0508682	0.0508682	0.0508682	0.0508682	0.0508682	0.0508682	0.0508682	0.0508682	0.0508682	0.0508682
0.0249693	0.0249693	0.0249693	0.0249693	0.0249693	0.0249693	0.0249693	0.0249693	0.0249694	0.0249694	0.0249694	0.0249694	0.0249694	0.0249694	0.0249694	0.0249694	0.0249694	0.0249694	0.0249694	0.0249694	0.0249694	0.0249694	0.0249694	0.0249695	0.0249695	0.0249695	0.0249695	0.0249695	0.0249695	0.0249695	0.0249695	0.0249695	0.0249695	0.0249694	0.0249694	0.0249694	0.0249694	0.0249694	0.0249694	0.0249694	0.0249694	0.0249694	0.0249694	0.0249694	0.0249694	0.0249694	0.0249694	0.0249694	0.0249694	0.0249694
0.0203877	0.0203877	0.0203877	0.0203877	0.0203877	0.0203877	0.0203877	0.0203877	0.0203877	0.0203878	0.0203878	0.0203878	0.0203879	0.0203879	0.0203879	0.0203879	0.0203879	0.020388	0.020388	0.020388	0.020388	0.020388	0.020388	0.020388	0.020388	0.020388	0.020388	0.020388	0.0203879	0.0203879	0.0203879	0.0203879	0.0203879	0.0203879	0.0203879	0.0203879	0.0203879	0.0203879	0.0203879	0.0203878	0.0203878	0.0203878	0.0203878	0.0203878	0.0203878	0.0203878	0.0203878	0.0203878	0.0203878	0.0203878
0.0288556	0.0288556	0.0288556	0.0288556	0.0288556	0.0288556	0.0288556	0.0288556	0.0288556	0.0288556	0.0288556	0.0288556	0.0288556	0.0288556	0.0288556	0.0288556	0.0288556	0.0288556	0.0288556	0.0288556	0.0288556	0.0288556	0.0288556	0.0288556	0.0288556	0.0288556	0.0288556	0.0288556	0.0288556	0.0288556	0.0288556	0.0288556	0.0288556	0.0288556	0.0288556	0.0288556	0.0288556	0.0288556	0.0288556	0.0288556	0.0288556	0.0288556	0.0288556	0.0288556	0.0288556	0.0288556	0.0288556	0.0288556	0.0288556	0.0288556
0.0145936	0.0145936	0.0145936	0.0145936	0.0145936	0.0145936	0.0145936	0.0145937	0.0145938	0.0145939	0.014594	0.0145941	0.0145942	0.0145942	0.0145943	0.0145944	0.0145944	0.0145944	0.0145945	0.0145945	0.0145945	0.0145945	0.0145945	0.0145944	0.0145944	0.0145944	0.0145944	0.0145944	0.0145943	0.0145943	0.0145943	0.0145942	0.0145942	0.0145942	0.0145941	0.0145941	0.0145941	0.0145941	0.014594	0.014594	0.014594	0.014594	0.0145939	0.0145939	0.0145939	0.0145939	0.0145938	0.0145938	0.0145938	0.0145938
0.0120831	0.0120831	0.0120831	0.0120831	0.0120831	0.0120832	0.0120832	0.0120833	0.0120834	0.0120836	0.0120838	0.0120841	0.0120845	0.0120849	0.0120854	0.0120859	0.0120863	0.0120868	0.0120873	0.0120877	0.0120881	0.0120885	0.0120889	0.0120892	0.0120894	0.0120897	0.0120898	0.01209	0.0120901	0.0120902	0.0120902	0.0120902	0.0120902	0.0120901	0.01209	0.0120899	0.0120898	0.0120897	0.0120895	0.0120894	0.0120892	0.012089	0.0120888	0.0120886	0.0120885	0.0120883	0.0120881	0.0120879	0.0120877	0.0120875
0.0336104	0.0336104	0.0336104	0.0336104	0.0336104	0.0336104	0.0336104	0.0336104	0.0336104	0.0336104	0.0336104	0.0336104	0.0336104	0.0336104	0.0336104	0.0336104	0.0336105	0.0336105	0.0336105	0.0336105	0.0336105	0.0336105	0.0336105	0.0336105	0.0336105	0.0336105	0.0336105	0.0336105	0.0336105	0.0336105	0.0336105	0.0336105	0.0336105	0.0336105	0.0336105	0.0336105	0.0336105	0.0336105	0.0336105	0.0336105	0.0336105	0.0336105	0.0336105	0.0336105	0.0336104	0.0336104	0.0336104	0.0336104	0.0336104	0.0336104
0.0222026	0.0222026	0.0222026	0.0222026	0.0222026	0.0222026	0.0222026	0.0222026	0.0222026	0.0222026	0.0222026	0.0222026	0.0222026	0.0222026	0.0222026	0.0222026	0.0222026	0.0222026	0.0222026	0.0222026	0.0222026	0.0222026	0.0222026	0.0222026	0.0222026	0.0222026	0.0222026	0.0222026	0.0222026	0.0222026	0.0222026	0.0222026	0.0222026	0.0222026	0.0222026	0.0222026	0.0222026	0.0222026	0.0222026	0.0222026	0.0222026	0.0222026	0.0222026	0.0222026	0.0222026	0.0222026	0.0222026	0.0222026	0.0222026	0.0222026
0.0215307	0.0215307	0.0215307	0.0215307	0.0215307	0.0215307	0.0215307	0.0215307	0.0215307	0.0215307	0.0215307	0.0215307	0.0215307	0.0215307	0.0215307	0.0215307	0.0215307	0.0215307	0.0215307	0.0215307	0.0215307	0.0215307	0.0215307	0.0215307	0.0215307	0.0215307	0.0215307	0.0215307	0.0215307	0.0215307	0.0215307	0.0215307	0.0215307	0.0215307	0.0215307	0.0215307	0.0215307	0.0215307	0.0215307	0.0215307	0.0215307	0.0215307	0.0215307	0.0215307	0.0215307	0.0215307	0.0215307	0.0215307	0.0215307	0.0215307
0.076291	0.076291	0.076291	0.076291	0.076291	0.076291	0.076291	0.076291	0.076291	0.076291	0.076291	0.076291	0.076291	0.076291	0.076291	0.076291	0.076291	0.076291	0.076291	0.076291	0.076291	0.076291	0.076291	0.076291	0.076291	0.076291	0.076291	0.076291	0.076291	0.076291	0.076291	0.076291	0.076291	0.076291	0.076291	0.076291	0.076291	0.076291	0.076291	0.076291	0.076291	0.076291	0.076291	0.076291	0.076291	0.076291	0.076291	0.076291	0.076291	0.076291
0.0145489	0.0145489	0.0145489	0.0145489	0.0145489	0.0145489	0.0145489	0.0145489	0.0145489	0.0145489	0.0145489	0.0145489	0.0145489	0.0145489	0.0145489	0.0145489	0.0145489	0.0145489	0.014549	0.014549	0.014549	0.014549	0.014549	0.014549	0.014549	0.014549	0.014549	0.014549	0.014549	0.014549	0.014549	0.014549	0.014549	0.014549	0.014549	0.014549	0.014549	0.014549	0.014549	0.014549	0.014549	0.014549	0.014549	0.014549	0.014549	0.014549	0.014549	0.014549	0.014549	0.014549
0.0112056	0.0112056	0.0112056	0.0112056	0.0112056	0.0112057	0.0112058	0.011206	0.0112062	0.0112066	0.0112071	0.0112076	0.0112081	0.0112085	0.011209	0.0112094	0.0112097	0.01121	0.0112102	0.0112104	0.0112105	0.0112105	0.0112105	0.0112104	0.0112103	0.0112102	0.01121	0.0112098	0.0112096	0.0112094	0.0112092	0.011209	0.0112088	0.0112086	0.0112084	0.0112082	0.011208	0.0112078	0.0112077	0.0112075	0.0112073	0.0112072	0.0112071	0.0112069	0.0112068	0.0112067	0.0112066	0.0112065	0.0112064	0.0112064
0.0213154	0.0213154	0.0213154	0.0213154	0.0213154	0.0213154	0.0213154	0.0213154	0.0213154	0.0213155	0.0213155	0.0213155	0.0213155	0.0213155	0.0213156	0.0213156	0.0213156	0.0213157	0.0213157	0.0213157	0.0213157	0.0213158	0.0213158	0.0213158	0.0213158	0.0213158	0.0213158	0.0213158	0.0213158	0.0213158	0.0213158	0.0213158	0.0213158	0.0213158	0.0213157	0.0213157	0.0213157	0.0213157	0.0213156	0.0213156	0.0213156	0.0213156	0.0213155	0.0213155	0.0213155	0.0213155	0.0213155	0.0213154	0.0213154	0.0213154
0.0150277	0.0150277	0.0150277	0.0150277	0.0150277	0.0150277	0.0150277	0.0150277	0.0150277	0.0150277	0.0150277	0.0150277	0.0150277	0.0150277	0.0150277	0.0150277	0.0150277	0.0150277	0.0150277	0.0150277	0.0150277	0.0150277	0.0150277	0.0150277	0.0150277	0.0150277	0.0150277	0.0150277	0.0150277	0.0150277	0.0150277	0.0150277	0.0150277	0.0150277	0.0150277	0.0150277	0.0150277	0.0150277	0.0150277	0.0150277	0.0150277	0.0150277	0.0150277	0.0150277	0.0150277	0.0150277	0.0150277	0.0150277	0.0150277	0.0150277
0.0126667	0.0126667	0.0126667	0.0126667	0.0126667	0.0126667	0.0126667	0.0126667	0.0126668	0.0126668	0.0126669	0.012667	0.0126671	0.0126672	0.0126673	0.0126674	0.0126676	0.0126677	0.0126678	0.0126679	0.0126681	0.0126682	0.0126683	0.0126683	0.0126684	0.0126685	0.0126685	0.0126686	0.0126686	0.0126686	0.0126686	0.0126686	0.0126686	0.0126686	0.0126686	0.0126686	0.0126686	0.0126685	0.0126685	0.0126685	0.0126684	0.0126684	0.0126683	0.0126683	0.0126683	0.0126682	0.0126682	0.0126681	0.0126681	0.012668
0.0248213	0.0248213	0.0248213	0.0248213	0.0248213	0.0248213	0.0248213	0.0248213	0.0248213	0.0248213	0.0248213	0.0248213	0.0248213	0.0248213	0.0248213	0.0248213	0.0248213	0.0248213	0.0248213	0.0248213	0.0248213	0.0248213	0.0248213	0.0248213	0.0248213	0.0248213	0.0248213	0.0248213	0.0248213	0.0248213	0.0248213	0.0248213	0.0248213	0.0248213	0.0248213	0.0248213	0.0248213	0.0248213	0.0248213	0.0248213	0.0248213	0.0248213	0.0248213	0.0248213	0.0248213	0.0248213	0.0248213	0.0248213	0.0248213	0.0248213
0.0274618	0.0274618	0.0274618	0.0274618	0.0274618	0.0274618	0.0274618	0.0274618	0.0274618	0.0274618	0.0274618	0.0274618	0.0274618	0.0274618	0.0274618	0.0274618	0.0274618	0.0274618	0.0274618	0.0274618	0.0274618	0.0274618	0.0274618	0.0274618	0.0274618	0.0274618	0.0274618	0.0274618	0.0274618	0.0274618	0.0274618	0.0274618	0.0274618	0.0274618	0.0274618	0.0274618	0.0274618	0.0274618	0.0274618	0.0274618	0.0274618	0.0274618	0.0274618	0.0274618	0.0274618	0.0274618	0.0274618	0.0274618	0.0274618	0.0274618
0.0234295	0.0234295	0.0234295	0.0234295	0.0234295	0.0234295	0.0234295	0.0234295	0.0234295	0.0234295	0.0234295	0.0234295	0.0234295	0.0234295	0.0234295	0.0234295	0.0234295	0.0234295	0.0234295	0.0234295	0.0234295	0.0234295	0.0234295	0.0234295	0.0234295	0.0234295	0.0234295	0.0234295	0.0234295	0.0234295	0.0234295	0.0234295	0.0234295	0.0234295	0.0234295	0.0234295	0.0234295	0.0234295	0.0234295	0.0234295	0.0234295	0.0234295	0.0234295	0.0234295	0.0234295	0.0234295	0.0234295	0.0234295	0.0234295	0.0234295
0.0312828	0.0312828	0.0312828	0.0312828	0.0312828	0.0312829	0.0312829	0.0312829	0.0312829	0.0312829	0.0312829	0.0312829	0.031283	0.031283	0.031283	0.031283	0.031283	0.031283	0.0312831	0.0312831	0.0312831	0.0312831	0.0312831	0.0312831	0.0312831	0.0312831	0.0312831	0.0312831	0.0312831	0.0312831	0.031283	0.031283	0.031283	0.031283	0.031283	0.031283	0.031283	0.031283	0.031283	0.031283	0.031283	0.031283	0.031283	0.031283	0.031283	0.031283	0.031283	0.031283	0.031283	0.0312829
0.0296133	0.0296133	0.0296133	0.0296133	0.0296133	0.0296133	0.0296133	0.0296133	0.0296133	0.0296134	0.0296134	0.0296134	0.0296134	0.0296135	0.0296135	0.0296135	0.0296135	0.0296136	0.0296136	0.0296136	0.0296137	0.0296137	0.0296137	0.0296137	0.0296137	0.0296137	0.0296137	0.0296137	0.0296137	0.0296137	0.0296137	0.0296137	0.0296137	0.0296137	0.0296137	0.0296137	0.0296137	0.0296137	0.0296137	0.0296137	0.0296137	0.0296136	0.0296136	0.0296136	0.0296136	0.0296136	0.0296136	0.0296136	0.0296136	0.0296136
0.0296354	0.0296354	0.0296354	0.0296354	0.0296354	0.0296354	0.0296354	0.0296354	0.0296354	0.0296354	0.0296354	0.0296354	0.0296354	0.0296354	0.0296354	0.0296354	0.0296354	0.0296354	0.0296354	0.0296354	0.0296354	0.0296354	0.0296354	0.0296354	0.0296354	0.0296354	0.0296354	0.0296354	0.0296354	0.0296354	0.0296354	0.0296354	0.0296354	0.0296354	0.0296354	0.0296354	0.0296354	0.0296354	0.0296354	0.0296354	0.0296354	0.0296354	0.0296354	0.0296354	0.0296354	0.0296354	0.0296354	0.0296354	0.0296354	0.0296354
0.0167856	0.0167856	0.0167856	0.0167856	0.0167856	0.0167856	0.0167856	0.0167857	0.0167857	0.0167857	0.0167857	0.0167858	0.0167858	0.0167859	0.0167859	0.016786	0.016786	0.0167861	0.0167862	0.0167862	0.0167863	0.0167864	0.0167864	0.0167865	0.0167865	0.0167865	0.0167866	0.0167866	0.0167866	0.0167866	0.0167867	0.0167867	0.0167867	0.0167867	0.0167867	0.0167867	0.0167867	0.0167867	0.0167867	0.0167867	0.0167867	0.0167866	0.0167866	0.0167866	0.0167866	0.0167866	0.0167866	0.0167865	0.0167865	0.0167865
0.0115787	0.0115787	0.0115787	0.0115787	0.0115787	0.0115787	0.0115787	0.0115788	0.0115789	0.011579	0.0115792	0.0115795	0.0115798	0.0115801	0.0115804	0.0115807	0.011581	0.0115813	0.0115816	0.0115819	0.0115821	0.0115823	0.0115825	0.0115826	0.0115827	0.0115828	0.0115828	0.0115828	0.0115828	0.0115828	0.0115827	0.0115826	0.0115825	0.0115824	0.0115823	0.0115821	0.0115819	0.0115818	0.0115816	0.0115814	0.0115813	0.0115811	0.0115809	0.0115808	0.0115806	0.0115804	0.0115803	0.0115801	0.01158	0.0115799
0.0339924	0.0339924	0.0339924	0.0339924	0.0339924	0.0339924	0.0339924	0.0339924	0.0339924	0.0339924	0.0339924	0.0339924	0.0339924	0.0339924	0.0339924	0.0339925	0.0339925	0.0339925	0.0339925	0.0339925	0.0339925	0.0339925	0.0339925	0.0339925	0.0339925	0.0339925	0.0339925	0.0339925	0.0339925	0.0339925	0.0339925	0.0339925	0.0339925	0.0339925	0.0339925	0.0339925	0.0339925	0.0339925	0.0339925	0.0339925	0.0339925	0.0339925	0.0339925	0.0339925	0.0339925	0.0339925	0.0339925	0.0339925	0.0339925	0.0339925
0.0147604	0.0147604	0.0147604	0.0147604	0.0147604	0.0147604	0.0147604	0.0147604	0.0147604	0.0147604	0.0147604	0.0147604	0.0147604	0.0147604	0.0147604	0.0147604	0.0147604	0.0147604	0.0147604	0.0147604	0.0147604	0.0147604	0.0147604	0.0147604	0.0147604	0.0147604	0.0147604	0.0147604	0.0147604	0.0147604	0.0147604	0.0147604	0.0147604	0.0147604	0.0147604	0.0147604	0.0147604	0.0147604	0.0147604	0.0147604	0.0147604	0.0147604	0.0147604	0.0147604	0.0147604	0.0147604	0.0147604	0.0147604	0.0147604	0.0147604
0.0184276	0.0184276	0.0184276	0.0184276	0.0184276	0.0184276	0.0184276	0.0184276	0.0184276	0.0184276	0.0184276	0.0184276	0.0184276	0.0184276	0.0184276	0.0184276	0.0184276	0.0184276	0.0184276	0.0184276	0.0184276	0.0184276	0.0184276	0.0184276	0.0184276	0.0184276	0.0184276	0.0184276	0.0184276	0.0184276	0.0184276	0.0184276	0.0184276	0.0184276	0.0184276	0.0184276	0.0184276	0.0184276	0.0184276	0.0184276	0.0184276	0.0184276	0.0184276	0.0184276	0.0184276	0.0184276	0.0184276	0.0184276	0.0184276	0.0184276
0.032337	0.032337	0.032337	0.032337	0.032337	0.032337	0.032337	0.032337	0.032337	0.032337	0.032337	0.032337	0.032337	0.032337	0.032337	0.032337	0.032337	0.032337	0.032337	0.032337	0.032337	0.032337	0.032337	0.032337	0.032337	0.032337	0.032337	0.032337	0.032337	0.032337	0.032337	0.0323371	0.0323371	0.0323371	0.0323371	0.0323371	0.0323371	0.0323371	0.0323371	0.0323371	0.0323371	0.0323371	0.0323371	0.0323371	0.0323371	0.0323371	0.0323371	0.032337	0.032337	0.032337
0.0202492	0.0202492	0.0202492	0.0202492	0.0202492	0.0202492	0.0202492	0.0202492	0.0202492	0.0202492	0.0202492	0.0202493	0.0202493	0.0202493	0.0202493	0.0202493	0.0202494	0.0202494	0.0202494	0.0202494	0.0202495	0.0202495	0.0202495	0.0202495	0.0202496	0.0202496	0.0202496	0.0202496	0.0202496	0.0202497	0.0202497	0.0202497	0.0202497	0.0202497	0.0202497	0.0202497	0.0202497	0.0202497	0.0202497	0.0202497	0.0202498	0.0202498	0.0202498	0.0202498	0.0202498	0.0202498	0.0202497	0.0202497	0.0202497	0.0202497
0.0126584	0.0126584	0.0126584	0.0126584	0.0126584	0.0126584	0.0126584	0.0126585	0.0126586	0.0126587	0.012659	0.0126592	0.0126595	0.0126599	0.0126603	0.0126606	0.012661	0.0126614	0.0126618	0.0126621	0.0126625	0.0126627	0.012663	0.0126632	0.0126634	0.0126636	0.0126637	0.0126638	0.0126638	0.0126638	0.0126638	0.0126638	0.0126637	0.0126637	0.0126636	0.0126634	0.0126633	0.0126632	0.012663	0.0126628	0.0126627	0.0126625	0.0126623	0.0126621	0.0126619	0.0126618	0.0126616	0.0126614	0.0126612	0.0126611
0.0139473	0.0139473	0.0139473	0.0139473	0.0139473	0.0139473	0.0139473	0.0139473	0.0139473	0.0139473	0.0139473	0.0139473	0.0139473	0.0139473	0.0139473	0.0139473	0.0139473	0.0139473	0.0139473	0.0139473	0.0139473	0.0139473	0.0139473	0.0139473	0.0139473	0.0139473	0.0139473	0.0139473	0.0139473	0.0139473	0.0139473	0.0139473	0.0139473	0.0139473	0.0139473	0.0139473	0.0139473	0.0139473	0.0139473	0.0139473	0.0139473	0.0139473	0.0139473	0.0139473	0.0139473	0.0139473	0.0139473	0.0139473	0.0139473	0.0139473
0.026963	0.026963	0.026963	0.026963	0.026963	0.026963	0.026963	0.026963	0.026963	0.0269631	0.0269631	0.0269631	0.0269631	0.0269631	0.0269631	0.0269631	0.0269631	0.0269631	0.0269631	0.0269631	0.0269632	0.0269632	0.0269632	0.0269632	0.0269632	0.0269632	0.0269632	0.0269632	0.0269632	0.0269632	0.0269632	0.0269632	0.0269632	0.0269632	0.0269632	0.0269632	0.0269632	0.0269632	0.0269632	0.0269632	0.0269632	0.0269632	0.0269632	0.0269632	0.0269632	0.0269632	0.0269632	0.0269632	0.0269632	0.0269632
0.0176652	0.0176652	0.0176652	0.0176652	0.0176652	0.0176652	0.0176652	0.0176652	0.0176652	0.0176652	0.0176652	0.0176652	0.0176653	0.0176653	0.0176653	0.0176653	0.0176654	0.0176654	0.0176654	0.0176654	0.0176655	0.0176655	0.0176655	0.0176655	0.0176656	0.0176656	0.0176656	0.0176656	0.0176656	0.0176656	0.0176656	0.0176656	0.0176656	0.0176656	0.0176656	0.0176656	0.0176656	0.0176656	0.0176656	0.0176656	0.0176656	0.0176656	0.0176655	0.0176655	0.0176655	0.0176655	0.0176655	0.0176655	0.0176655	0.0176655
0.0322745	0.0322745	0.0322745	0.0322745	0.0322745	0.0322746	0.0322747	0.0322748	0.032275	0.0322752	0.0322755	0.0322758	0.0322761	0.0322763	0.0322765	0.0322767	0.0322769	0.0322771	0.0322772	0.0322773	0.0322774	0.0322774	0.0322774	0.0322774	0.0322774	0.0322774	0.0322774	0.0322773	0.0322773	0.0322772	0.0322772	0.0322771	0.032277	0.0322769	0.0322769	0.0322768	0.0322767	0.0322766	0.0322766	0.0322765	0.0322764	0.0322763	0.0322763	0.0322762	0.0322761	0.0322761	0.032276	0.0322759	0.0322759	0.0322758
0.0145043	0.0145043	0.0145043	0.0145043	0.0145044	0.0145045	0.0145048	0.0145052	0.0145058	0.0145066	0.0145075	0.0145084	0.0145093	0.0145102	0.014511	0.0145117	0.0145123	0.0145128	0.0145131	0.0145134	0.0145136	0.0145137	0.0145137	0.0145137	0.0145136	0.0145135	0.0145133	0.0145131	0.0145128	0.0145126	0.0145123	0.014512	0.0145117	0.0145114	0.0145111	0.0145108	0.0145105	0.0145102	0.0145099	0.0145096	0.0145093	0.0145091	0.0145088	0.0145086	0.0145083	0.0145081	0.0145079	0.0145077	0.0145075	0.0145073
0.0297465	0.0297465	0.0297465	0.0297465	0.0297465	0.0297465	0.0297465	0.0297465	0.0297466	0.0297466	0.0297466	0.0297466	0.0297467	0.0297467	0.0297468	0.0297468	0.0297468	0.0297468	0.0297469	0.0297469	0.0297469	0.0297469	0.0297469	0.0297469	0.0297469	0.029747	0.029747	0.029747	0.029747	0.0297469	0.0297469	0.0297469	0.0297469	0.0297469	0.0297469	0.0297469	0.0297469	0.0297469	0.0297469	0.0297469	0.0297469	0.0297468	0.0297468	0.0297468	0.0297468	0.0297468	0.0297468	0.0297468	0.0297468	0.0297468
0.0239504	0.0239504	0.0239504	0.0239504	0.0239504	0.0239504	0.0239504	0.0239504	0.0239504	0.0239504	0.0239504	0.0239504	0.0239504	0.0239504	0.0239504	0.0239504	0.0239504	0.0239504	0.0239504	0.0239504	0.0239504	0.0239505	0.0239505	0.0239505	0.0239505	0.0239505	0.0239505	0.0239505	0.0239505	0.0239505	0.0239505	0.0239505	0.0239505	0.0239505	0.0239505	0.0239505	0.0239505	0.0239505	0.0239505	0.0239505	0.0239504	0.0239504	0.0239504	0.0239504	0.0239504	0.0239504	0.0239504	0.0239504	0.0239504	0.0239504
0.0143846	0.0143846	0.0143846	0.0143846	0.0143846	0.0143846	0.0143846	0.0143846	0.0143846	0.0143846	0.0143846	0.0143846	0.0143846	0.0143846	0.0143846	0.0143846	0.0143846	0.0143846	0.0143846	0.0143846	0.0143846	0.0143846	0.0143846	0.0143846	0.0143846	0.0143846	0.0143846	0.0143846	0.0143846	0.0143846	0.0143846	0.0143846	0.0143846	0.0143846	0.0143846	0.0143846	0.0143846	0.0143846	0.0143846	0.0143846	0.0143846	0.0143846	0.0143846	0.0143846	0.0143846	0.0143846	0.0143846	0.0143846	0.0143846	0.0143846
0.0130483	0.0130483	0.0130483	0.0130483	0.0130483	0.0130483	0.0130483	0.0130483	0.0130483	0.0130483	0.0130483	0.0130483	0.0130483	0.0130483	0.0130483	0.0130483	0.0130483	0.0130483	0.0130483	0.0130483	0.0130483	0.0130483	0.0130483	0.0130483	0.0130483	0.0130483	0.0130483	0.0130483	0.0130483	0.0130483	0.0130483	0.0130483	0.0130483	0.0130483	0.0130483	0.0130483	0.0130483	0.0130483	0.0130483	0.0130483	0.0130483	0.0130483	0.0130483	0.0130483	0.0130483	0.0130483	0.0130483	0.0130483	0.0130483	0.0130483
0.0139237	0.0139237	0.0139237	0.0139237	0.0139237	0.0139237	0.0139237	0.0139238	0.0139239	0.013924	0.0139242	0.0139245	0.0139247	0.013925	0.0139254	0.0139257	0.013926	0.0139264	0.0139267	0.013927	0.0139273	0.0139275	0.0139278	0.013928	0.0139281	0.0139283	0.0139284	0.0139285	0.0139285	0.0139285	0.0139285	0.0139285	0.0139285	0.0139284	0.0139283	0.0139283	0.0139282	0.013928	0.0139279	0.0139278	0.0139276	0.0139275	0.0139274	0.0139272	0.0139271	0.0139269	0.0139268	0.0139266	0.0139265	0.0139264
0.0221925	0.0221925	0.0221925	0.0221925	0.0221925	0.0221925	0.0221926	0.0221926	0.0221926	0.0221926	0.0221926	0.0221926	0.0221926	0.0221926	0.0221926	0.0221926	0.0221926	0.0221926	0.0221926	0.0221927	0.0221927	0.0221927	0.0221927	0.0221927	0.0221927	0.0221927	0.0221927	0.0221927	0.0221927	0.0221927	0.0221927	0.0221927	0.0221927	0.0221927	0.0221927	0.0221927	0.0221927	0.0221927	0.0221927	0.0221927	0.0221927	0.0221927	0.0221927	0.0221927	0.0221927	0.0221927	0.0221927	0.0221927	0.0221927	0.0221927
0.0422373	0.0422373	0.0422373	0.0422373	0.0422373	0.0422373	0.0422374	0.0422374	0.0422374	0.0422374	0.0422374	0.0422374	0.0422374	0.0422374	0.0422374	0.0422374	0.0422374	0.0422374	0.0422374	0.0422375	0.0422375	0.0422375	0.0422375	0.0422375	0.0422375	0.0422375	0.0422375	0.0422375	0.0422375	0.0422375	0.0422375	0.0422375	0.0422375	0.0422375	0.0422375	0.0422375	0.0422375	0.0422375	0.0422375	0.0422375	0.0422375	0.0422375	0.0422375	0.0422375	0.0422375	0.0422375	0.0422375	0.0422375	0.0422375	0.0422374
0.0279753	0.0279753	0.0279753	0.0279753	0.0279753	0.0279753	0.0279753	0.0279753	0.0279753	0.0279753	0.0279753	0.0279753	0.0279753	0.0279754	0.0279754	0.0279754	0.0279754	0.0279754	0.0279754	0.0279754	0.0279755	0.0279755	0.0279755	0.0279755	0.0279755	0.0279755	0.0279755	0.0279755	0.0279755	0.0279755	0.0279755	0.0279755	0.0279755	0.0279754	0.0279754	0.0279754	0.0279754	0.0279754	0.0279754	0.0279754	0.0279754	0.0279754	0.0279754	0.0279754	0.0279754	0.0279754	0.0279754	0.0279754	0.0279754	0.0279754
0.0327493	0.0327493	0.0327493	0.0327493	0.0327493	0.0327493	0.0327493	0.0327493	0.0327493	0.0327493	0.0327493	0.0327493	0.0327493	0.0327493	0.0327493	0.0327493	0.0327493	0.0327493	0.0327493	0.0327493	0.0327493	0.0327493	0.0327493	0.0327493	0.0327493	0.0327493	0.0327493	0.0327493	0.0327493	0.0327493	0.0327493	0.0327493	0.0327493	0.0327493	0.0327493	0.0327493	0.0327493	0.0327493	0.0327493	0.0327493	0.0327493	0.0327493	0.0327493	0.0327493	0.0327493	0.0327493	0.0327493	0.0327493	0.0327493	0.0327493
0.0362904	0.0362904	0.0362904	0.0362904	0.0362904	0.0362904	0.0362904	0.0362904	0.0362904	0.0362904	0.0362904	0.0362905	0.0362905	0.0362905	0.0362905	0.0362906	0.0362906	0.0362906	0.0362906	0.0362906	0.0362907	0.0362907	0.0362907	0.0362907	0.0362907	0.0362907	0.0362907	0.0362907	0.0362907	0.0362907	0.0362907	0.0362907	0.0362907	0.0362907	0.0362907	0.0362907	0.0362907	0.0362907	0.0362906	0.0362906	0.0362906	0.0362906	0.0362906	0.0362906	0.0362906	0.0362906	0.0362906	0.0362906	0.0362906	0.0362906
0.0148721	0.0148721	0.0148721	0.0148721	0.0148721	0.0148721	0.0148721	0.0148721	0.0148721	0.0148721	0.0148721	0.0148721	0.0148721	0.0148721	0.0148721	0.0148721	0.0148721	0.0148721	0.0148721	0.0148721	0.0148721	0.0148721	0.0148721	0.0148721	0.0148721	0.0148721	0.0148721	0.0148721	0.0148721	0.0148721	0.0148721	0.0148721	0.0148721	0.0148721	0.0148721	0.0148721	0.0148721	0.0148721	0.0148721	0.0148721	0.0148721	0.0148721	0.0148721	0.0148721	0.0148721	0.0148721	0.0148721	0.0148721	0.0148721	0.0148721
0.0232973	0.0232973	0.0232973	0.0232973	0.0232973	0.0232973	0.0232973	0.0232973	0.0232973	0.0232973	0.0232973	0.0232973	0.0232973	0.0232974	0.0232974	0.0232975	0.0232975	0.0232976	0.0232976	0.0232977	0.0232977	0.0232977	0.0232978	0.0232978	0.0232979	0.0232979	0.0232979	0.023298	0.023298	0.023298	0.023298	0.023298	0.023298	0.023298	0.0232981	0.0232981	0.0232981	0.0232981	0.0232981	0.023298	0.023298	0.023298	0.023298	0.023298	0.023298	0.023298	0.023298	0.0232979	0.0232979	0.0232979
0.0169261	0.0169261	0.0169261	0.0169261	0.0169261	0.0169261	0.0169262	0.0169262	0.0169262	0.0169262	0.0169263	0.0169264	0.0169265	0.0169266	0.0169267	0.0169268	0.0169269	0.016927	0.0169271	0.0169272	0.0169273	0.0169273	0.0169274	0.0169274	0.0169275	0.0169275	0.0169276	0.0169276	0.0169276	0.0169276	0.0169276	0.0169276	0.0169276	0.0169276	0.0169276	0.0169276	0.0169275	0.0169275	0.0169275	0.0169275	0.0169274	0.0169274	0.0169274	0.0169273	0.0169273	0.0169273	0.0169272	0.0169272	0.0169272	0.0169271
0.0446466	0.0446466	0.0446466	0.0446466	0.0446466	0.0446466	0.0446466	0.0446466	0.0446466	0.0446466	0.0446466	0.0446466	0.0446466	0.0446466	0.0446466	0.0446466	0.0446467	0.0446467	0.0446467	0.0446467	0.0446467	0.0446467	0.0446467	0.0446467	0.0446467	0.0446467	0.0446467	0.0446467	0.0446467	0.0446467	0.0446467	0.0446467	0.0446467	0.0446467	0.0446467	0.0446467	0.0446467	0.0446467	0.0446467	0.0446467	0.0446467	0.0446467	0.0446467	0.0446467	0.0446467	0.0446467	0.0446467	0.0446467	0.0446467	0.0446467
0.0182622	0.0182622	0.0182622	0.0182622	0.0182622	0.0182622	0.0182622	0.0182622	0.0182622	0.0182623	0.0182624	0.0182625	0.0182626	0.0182628	0.018263	0.0182632	0.0182634	0.0182637	0.0182639	0.0182641	0.0182644	0.0182646	0.0182648	0.0182649	0.0182651	0.0182652	0.0182653	0.0182654	0.0182654	0.0182655	0.0182654	0.0182654	0.0182654	0.0182653	0.0182653	0.0182652	0.0182651	0.018265	0.0182649	0.0182648	0.0182647	0.0182646	0.0182645	0.0182644	0.0182643	0.0182642	0.0182641	0.018264	0.0182639	0.0182638
0.0281083	0.0281083	0.0281083	0.0281083	0.0281083	0.0281083	0.0281083	0.0281083	0.0281083	0.0281083	0.0281083	0.0281083	0.0281083	0.0281083	0.0281083	0.0281083	0.0281083	0.0281083	0.0281083	0.0281083	0.0281083	0.0281083	0.0281083	0.0281083	0.0281083	0.0281083	0.0281083	0.0281083	0.0281083	0.0281083	0.0281083	0.0281083	0.0281083	0.0281083	0.0281083	0.0281083	0.0281083	0.0281083	0.0281083	0.0281083	0.0281083	0.0281083	0.0281083	0.0281083	0.0281083	0.0281083	0.0281083	0.0281083	0.0281083	0.0281083
0.0202086	0.0202086	0.0202086	0.0202086	0.0202086	0.0202086	0.0202086	0.0202086	0.0202086	0.0202087	0.0202087	0.0202088	0.0202089	0.0202089	0.020209	0.0202091	0.0202091	0.0202092	0.0202093	0.0202093	0.0202093	0.0202094	0.0202094	0.0202094	0.0202094	0.0202094	0.0202094	0.0202094	0.0202094	0.0202094	0.0202094	0.0202094	0.0202093	0.0202093	0.0202093	0.0202093	0.0202093	0.0202092	0.0202092	0.0202092	0.0202092	0.0202091	0.0202091	0.0202091	0.0202091	0.0202091	0.020209	0.020209	0.020209	0.020209
0.0134243	0.0134243	0.0134243	0.0134243	0.0134243	0.0134243	0.0134243	0.0134243	0.0134243	0.0134243	0.0134243	0.0134243	0.0134243	0.0134243	0.0134243	0.0134243	0.0134243	0.0134243	0.0134243	0.0134243	0.0134243	0.0134243	0.0134243	0.0134243	0.0134243	0.0134243	0.0134243	0.0134243	0.0134243	0.0134243	0.0134243	0.0134243	0.0134243	0.0134243	0.0134243	0.0134243	0.0134243	0.0134243	0.0134243	0.0134243	0.0134243	0.0134243	0.0134243	0.0134243	0.0134243	0.0134243	0.0134243	0.0134243	0.0134243	0.0134243
0.0393104	0.0393104	0.0393104	0.0393104	0.0393104	0.0393104	0.0393105	0.0393105	0.0393106	0.0393107	0.0393108	0.0393109	0.039311	0.0393111	0.0393111	0.0393112	0.0393113	0.0393113	0.0393113	0.0393114	0.0393114	0.0393114	0.0393114	0.0393114	0.0393114	0.0393114	0.0393114	0.0393114	0.0393113	0.0393113	0.0393113	0.0393113	0.0393113	0.0393112	0.0393112	0.0393112	0.0393112	0.0393111	0.0393111	0.0393111	0.0393111	0.039311	0.039311	0.039311	0.039311	0.0393109	0.0393109	0.0393109	0.0393109	0.0393109
0.0275261	0.0275261	0.0275261	0.0275261	0.0275261	0.0275261	0.0275261	0.0275261	0.0275261	0.0275261	0.0275261	0.0275261	0.0275261	0.0275261	0.0275261	0.0275261	0.0275261	0.0275261	0.0275261	0.0275261	0.0275262	0.0275262	0.0275262	0.0275262	0.0275262	0.0275262	0.0275262	0.0275262	0.0275262	0.0275262	0.0275262	0.0275262	0.0275262	0.0275262	0.0275262	0.0275262	0.0275262	0.0275262	0.0275262	0.0275262	0.0275262	0.0275262	0.0275262	0.0275262	0.0275262	0.0275262	0.0275262	0.0275262	0.0275262	0.0275262
0.0154853	0.0154853	0.0154853	0.0154853	0.0154853	0.0154853	0.0154853	0.0154853	0.0154853	0.0154853	0.0154853	0.0154853	0.0154853	0.0154853	0.0154854	0.0154854	0.0154854	0.0154854	0.0154854	0.0154854	0.0154854	0.0154854	0.0154855	0.0154855	0.0154855	0.0154855	0.0154855	0.0154855	0.0154855	0.0154855	0.0154855	0.0154855	0.0154855	0.0154855	0.0154855	0.0154855	0.0154854	0.0154854	0.0154854	0.0154854	0.0154854	0.0154854	0.0154854	0.0154854	0.0154854	0.0154854	0.0154854	0.0154854	0.0154854	0.0154854
0.0159803	0.0159803	0.0159803	0.0159803	0.0159803	0.0159803	0.0159803	0.0159803	0.0159803	0.0159803	0.0159803	0.0159803	0.0159803	0.0159803	0.0159803	0.0159803	0.0159803	0.0159803	0.0159803	0.0159803	0.0159803	0.0159803	0.0159803	0.0159803	0.0159803	0.0159803	0.0159803	0.0159803	0.0159803	0.0159803	0.0159803	0.0159803	0.0159803	0.0159803	0.0159803	0.0159803	0.0159803	0.0159803	0.0159803	0.0159803	0.0159803	0.0159803	0.0159803	0.0159803	0.0159803	0.0159803	0.0159803	0.0159803	0.0159803	0.0159803
0.0194196	0.0194196	0.0194196	0.0194196	0.0194196	0.0194196	0.0194196	0.0194196	0.0194196	0.0194196	0.0194196	0.0194196	0.0194197	0.0194197	0.0194197	0.0194197	0.0194197	0.0194197	0.0194197	0.0194197	0.0194197	0.0194197	0.0194197	0.0194197	0.0194197	0.0194197	0.0194197	0.0194197	0.0194197	0.0194197	0.0194197	0.0194197	0.0194197	0.0194197	0.0194197	0.0194197	0.0194197	0.0194197	0.0194197	0.0194197	0.0194197	0.0194196	0.0194196	0.0194196	0.0194196	0.0194196	0.0194196	0.0194196	0.0194196	0.0194196
0.0166826	0.0166826	0.0166826	0.0166826	0.0166826	0.0166827	0.0166828	0.0166829	0.0166832	0.0166835	0.0166838	0.0166842	0.0166845	0.0166849	0.0166852	0.0166855	0.0166857	0.0166859	0.0166861	0.0166862	0.0166863	0.0166863	0.0166864	0.0166863	0.0166863	0.0166863	0.0166862	0.0166862	0.0166861	0.016686	0.0166859	0.0166858	0.0166857	0.0166856	0.0166854	0.0166853	0.0166852	0.0166851	0.016685	0.0166849	0.0166848	0.0166846	0.0166845	0.0166844	0.0166843	0.0166842	0.0166842	0.0166841	0.016684	0.0166839
0.0165852	0.0165852	0.0165852	0.0165852	0.0165852	0.0165852	0.0165852	0.0165852	0.0165853	0.0165854	0.0165856	0.0165857	0.016586	0.0165862	0.0165864	0.0165866	0.0165869	0.0165871	0.0165873	0.0165875	0.0165877	0.0165879	0.016588	0.0165881	0.0165882	0.0165883	0.0165883	0.0165883	0.0165883	0.0165883	0.0165883	0.0165883	0.0165882	0.0165882	0.0165881	0.016588	0.016588	0.0165879	0.0165878	0.0165877	0.0165876	0.0165875	0.0165874	0.0165873	0.0165872	0.0165872	0.0165871	0.016587	0.0165869	0.0165868
0.015645	0.015645	0.015645	0.015645	0.015645	0.015645	0.015645	0.015645	0.015645	0.015645	0.015645	0.015645	0.015645	0.015645	0.015645	0.015645	0.015645	0.015645	0.015645	0.015645	0.015645	0.015645	0.015645	0.015645	0.015645	0.015645	0.015645	0.015645	0.015645	0.015645	0.015645	0.015645	0.015645	0.015645	0.015645	0.015645	0.015645	0.015645	0.015645	0.015645	0.015645	0.015645	0.015645	0.015645	0.015645	0.015645	0.015645	0.015645	0.015645	0.015645
0.0179883	0.0179883	0.0179883	0.0179883	0.0179883	0.0179883	0.0179883	0.0179883	0.0179883	0.0179883	0.0179883	0.0179883	0.0179883	0.0179883	0.0179883	0.0179883	0.0179883	0.0179883	0.0179883	0.0179883	0.0179883	0.0179883	0.0179883	0.0179883	0.0179883	0.0179883	0.0179883	0.0179883	0.0179883	0.0179883	0.0179883	0.0179883	0.0179883	0.0179883	0.0179883	0.0179883	0.0179883	0.0179883	0.0179883	0.0179883	0.0179883	0.0179883	0.0179883	0.0179883	0.0179883	0.0179883	0.0179883	0.0179883	0.0179883	0.0179883
0.0163695	0.0163695	0.0163695	0.0163695	0.0163695	0.0163695	0.0163695	0.0163695	0.0163695	0.0163695	0.0163695	0.0163695	0.0163695	0.0163695	0.0163695	0.0163695	0.0163695	0.0163695	0.0163696	0.0163696	0.0163696	0.0163696	0.0163696	0.0163696	0.0163696	0.0163696	0.0163696	0.0163696	0.0163696	0.0163696	0.0163696	0.0163696	0.0163696	0.0163696	0.0163696	0.0163696	0.0163696	0.0163696	0.0163697	0.0163697	0.0163697	0.0163697	0.0163697	0.0163697	0.0163697	0.0163696	0.0163696	0.0163696	0.0163696	0.0163696
0.0371495	0.0371495	0.0371495	0.0371495	0.0371495	0.0371495	0.0371495	0.0371495	0.0371495	0.0371495	0.0371495	0.0371495	0.0371495	0.0371495	0.0371495	0.0371495	0.0371495	0.0371495	0.0371495	0.0371495	0.0371495	0.0371495	0.0371495	0.0371495	0.0371495	0.0371495	0.0371495	0.0371495	0.0371495	0.0371495	0.0371495	0.0371495	0.0371495	0.0371495	0.0371495	0.0371495	0.0371495	0.0371495	0.0371495	0.0371495	0.0371495	0.0371495	0.0371495	0.0371495	0.0371495	0.0371495	0.0371495	0.0371495	0.0371495	0.0371495
0.0351811	0.0351811	0.0351811	0.0351811	0.0351811	0.0351811	0.0351811	0.0351811	0.0351811	0.0351811	0.0351811	0.0351811	0.0351811	0.0351811	0.0351811	0.0351811	0.0351811	0.0351811	0.0351812	0.0351812	0.0351812	0.0351812	0.0351812	0.0351812	0.0351812	0.0351812	0.0351812	0.0351812	0.0351812	0.0351812	0.0351812	0.0351812	0.0351812	0.0351812	0.0351812	0.0351812	0.0351812	0.0351812	0.0351812	0.0351812	0.0351812	0.0351812	0.0351812	0.0351812	0.0351812	0.0351811	0.0351811	0.0351811	0.0351811	0.0351811
0.0165373	0.0165373	0.0165373	0.0165373	0.0165373	0.0165373	0.0165373	0.0165373	0.0165373	0.0165373	0.0165373	0.0165373	0.0165374	0.0165374	0.0165374	0.0165374	0.0165374	0.0165374	0.0165374	0.0165374	0.0165374	0.0165374	0.0165374	0.0165374	0.0165374	0.0165374	0.0165374	0.0165374	0.0165374	0.0165374	0.0165374	0.0165374	0.0165374	0.0165374	0.0165374	0.0165374	0.0165374	0.0165374	0.0165374	0.0165374	0.0165374	0.0165374	0.0165374	0.0165374	0.0165374	0.0165374	0.0165374	0.0165374	0.0165374	0.0165374
0.0220077	0.0220077	0.0220077	0.0220077	0.0220077	0.0220077	0.0220077	0.0220077	0.0220077	0.0220077	0.0220077	0.0220077	0.0220077	0.0220077	0.0220077	0.0220077	0.0220077	0.0220077	0.0220077	0.0220077	0.0220077	0.0220077	0.0220077	0.0220077	0.0220077	0.0220077	0.0220077	0.0220077	0.0220077	0.0220077	0.0220077	0.0220077	0.0220077	0.0220077	0.0220077	0.0220077	0.0220077	0.0220077	0.0220077	0.0220077	0.0220077	0.0220077	0.0220077	0.0220077	0.0220077	0.0220077	0.0220077	0.0220077	0.0220077	0.0220077
0.0407777	0.0407777	0.0407777	0.0407777	0.0407777	0.0407777	0.0407777	0.0407777	0.0407777	0.0407777	0.0407777	0.0407777	0.0407777	0.0407777	0.0407777	0.0407777	0.0407777	0.0407777	0.0407777	0.0407777	0.0407777	0.0407777	0.0407777	0.0407777	0.0407777	0.0407777	0.0407777	0.0407777	0.0407777	0.0407777	0.0407777	0.0407777	0.0407777	0.0407777	0.0407777	0.0407777	0.0407777	0.0407777	0.0407777	0.0407777	0.0407777	0.0407777	0.0407777	0.0407777	0.0407777	0.0407777	0.0407777	0.0407777	0.0407777	0.0407777
0.019767	0.019767	0.019767	0.019767	0.019767	0.019767	0.0197671	0.0197671	0.0197671	0.0197672	0.0197673	0.0197674	0.0197676	0.0197677	0.0197679	0.019768	0.0197682	0.0197683	0.0197685	0.0197686	0.0197687	0.0197688	0.0197689	0.019769	0.0197691	0.0197691	0.0197692	0.0197692	0.0197692	0.0197692	0.0197692	0.0197692	0.0197692	0.0197692	0.0197692	0.0197691	0.0197691	0.0197691	0.019769	0.019769	0.0197689	0.0197689	0.0197688	0.0197688	0.0197687	0.0197687	0.0197686	0.0197686	0.0197685	0.0197685
0.0228097	0.0228097	0.0228097	0.0228097	0.0228097	0.0228097	0.0228097	0.0228098	0.0228098	0.0228098	0.0228098	0.0228098	0.0228098	0.0228099	0.0228099	0.0228099	0.02281	0.02281	0.02281	0.0228101	0.0228101	0.0228101	0.0228101	0.0228102	0.0228102	0.0228102	0.0228102	0.0228102	0.0228102	0.0228102	0.0228101	0.0228101	0.0228101	0.0228101	0.0228101	0.02281	0.02281	0.02281	0.02281	0.0228099	0.0228099	0.0228099	0.0228098	0.0228098	0.0228098	0.0228098	0.0228098	0.0228097	0.0228097	0.0228097
0.0249844	0.0249844	0.0249844	0.0249844	0.0249844	0.0249844	0.0249844	0.0249845	0.0249845	0.0249845	0.0249846	0.0249846	0.0249847	0.0249847	0.0249848	0.0249848	0.0249848	0.0249849	0.0249849	0.0249849	0.024985	0.024985	0.024985	0.024985	0.024985	0.024985	0.024985	0.024985	0.024985	0.024985	0.024985	0.024985	0.0249849	0.0249849	0.0249849	0.0249849	0.0249849	0.0249849	0.0249849	0.0249848	0.0249848	0.0249848	0.0249848	0.0249848	0.0249848	0.0249847	0.0249847	0.0249847	0.0249847	0.0249847
0.0162651	0.0162651	0.0162651	0.0162651	0.0162651	0.0162652	0.0162652	0.0162652	0.0162652	0.0162652	0.0162652	0.0162653	0.0162653	0.0162653	0.0162654	0.0162654	0.0162654	0.0162655	0.0162655	0.0162655	0.0162655	0.0162655	0.0162656	0.0162656	0.0162656	0.0162656	0.0162656	0.0162656	0.0162656	0.0162656	0.0162656	0.0162656	0.0162655	0.0162655	0.0162655	0.0162655	0.0162655	0.0162655	0.0162655	0.0162655	0.0162655	0.0162654	0.0162654	0.0162654	0.0162654	0.0162654	0.0162654	0.0162654	0.0162654	0.0162654
0.0224595	0.0224595	0.0224595	0.0224595	0.0224595	0.0224595	0.0224595	0.0224595	0.0224596	0.0224597	0.0224599	0.02246	0.0224601	0.0224603	0.0224604	0.0224606	0.0224607	0.0224608	0.0224609	0.022461	0.022461	0.0224611	0.0224611	0.0224611	0.0224612	0.0224612	0.0224612	0.0224611	0.0224611	0.0224611	0.0224611	0.022461	0.022461	0.022461	0.0224609	0.0224609	0.0224608	0.0224608	0.0224608	0.0224607	0.0224607	0.0224606	0.0224606	0.0224605	0.0224605	0.0224604	0.0224604	0.0224604	0.0224603	0.0224603
0.0156609	0.0156609	0.0156609	0.0156609	0.0156609	0.0156609	0.0156609	0.0156609	0.0156609	0.0156609	0.0156609	0.0156609	0.0156609	0.015661	0.015661	0.015661	0.0156611	0.0156611	0.0156611	0.0156611	0.0156612	0.0156612	0.0156612	0.0156613	0.0156613	0.0156613	0.0156613	0.0156614	0.0156614	0.0156614	0.0156614	0.0156614	0.0156614	0.0156614	0.0156614	0.0156614	0.0156614	0.0156614	0.0156614	0.0156614	0.0156614	0.0156614	0.0156614	0.0156614	0.0156614	0.0156614	0.0156613	0.0156613	0.0156613	0.0156613
0.0170672	0.0170672	0.0170672	0.0170672	0.0170672	0.0170672	0.0170672	0.0170672	0.0170673	0.0170673	0.0170673	0.0170674	0.0170674	0.0170675	0.0170675	0.0170676	0.0170676	0.0170677	0.0170677	0.0170678	0.0170678	0.0170678	0.0170679	0.0170679	0.0170679	0.0170679	0.0170679	0.017068	0.017068	0.017068	0.017068	0.0170679	0.0170679	0.0170679	0.0170679	0.0170679	0.0170679	0.0170679	0.0170678	0.0170678	0.0170678	0.0170678	0.0170678	0.0170678	0.0170677	0.0170677	0.0170677	0.0170677	0.0170677	0.0170676
0.0293568	0.0293568	0.0293568	0.0293568	0.0293568	0.0293568	0.0293568	0.0293568	0.0293568	0.0293568	0.0293568	0.0293568	0.0293568	0.0293568	0.0293568	0.0293568	0.0293568	0.0293568	0.0293568	0.0293568	0.0293568	0.0293568	0.0293568	0.0293568	0.0293568	0.0293568	0.0293568	0.0293568	0.0293568	0.0293568	0.0293568	0.0293568	0.0293568	0.0293568	0.0293568	0.0293568	0.0293568	0.0293568	0.0293568	0.0293568	0.0293568	0.0293568	0.0293568	0.0293568	0.0293568	0.0293568	0.0293568	0.0293568	0.0293568	0.0293568
0.0193386	0.0193386	0.0193386	0.0193386	0.0193386	0.0193386	0.0193386	0.0193386	0.0193386	0.0193386	0.0193386	0.0193387	0.0193387	0.0193387	0.0193387	0.0193388	0.0193388	0.0193388	0.0193388	0.0193388	0.0193389	0.0193389	0.0193389	0.0193389	0.0193389	0.0193389	0.0193389	0.0193389	0.0193389	0.0193389	0.0193389	0.0193389	0.0193389	0.0193389	0.0193389	0.0193389	0.0193389	0.0193389	0.0193389	0.0193389	0.0193388	0.0193388	0.0193388	0.0193388	0.0193388	0.0193388	0.0193388	0.0193388	0.0193388	0.0193388
0.0204115	0.0204115	0.0204115	0.0204115	0.0204115	0.0204115	0.0204115	0.0204115	0.0204115	0.0204115	0.0204115	0.0204115	0.0204115	0.0204115	0.0204115	0.0204115	0.0204115	0.0204115	0.0204115	0.0204115	0.0204115	0.0204115	0.0204115	0.0204115	0.0204115	0.0204115	0.0204115	0.0204115	0.0204115	0.0204115	0.0204115	0.0204115	0.0204115	0.0204115	0.0204115	0.0204115	0.0204115	0.0204115	0.0204115	0.0204115	0.0204115	0.0204115	0.0204115	0.0204115	0.0204115	0.0204115	0.0204115	0.0204115	0.0204115	0.0204115
0.0233434	0.0233434	0.0233434	0.0233434	0.0233434	0.0233434	0.0233434	0.0233434	0.0233435	0.0233435	0.0233435	0.0233435	0.0233436	0.0233436	0.0233437	0.0233437	0.0233438	0.0233439	0.0233439	0.023344	0.0233441	0.0233441	0.0233442	0.0233442	0.0233443	0.0233443	0.0233443	0.0233444	0.0233444	0.0233444	0.0233444	0.0233444	0.0233444	0.0233445	0.0233445	0.0233445	0.0233444	0.0233444	0.0233444	0.0233444	0.0233444	0.0233444	0.0233444	0.0233444	0.0233444	0.0233443	0.0233443	0.0233443	0.0233443	0.0233443
0.0673753	0.0673753	0.0673753	0.0673753	0.0673753	0.0673753	0.0673753	0.0673753	0.0673753	0.0673753	0.0673753	0.0673753	0.0673753	0.0673753	0.0673753	0.0673753	0.0673753	0.0673753	0.0673753	0.0673753	0.0673753	0.0673753	0.0673753	0.0673753	0.0673753	0.0673753	0.0673753	0.0673753	0.0673753	0.0673753	0.0673753	0.0673753	0.0673753	0.0673753	0.0673753	0.0673753	0.0673753	0.0673753	0.0673753	0.0673753	0.0673753	0.0673753	0.0673753	0.0673753	0.0673753	0.0673753	0.0673753	0.0673753	0.0673753	0.0673753
0.0257832	0.0257832	0.0257832	0.0257832	0.0257832	0.0257832	0.0257832	0.0257832	0.0257832	0.0257832	0.0257832	0.0257832	0.0257832	0.0257832	0.0257832	0.0257832	0.0257832	0.0257832	0.0257832	0.0257832	0.0257832	0.0257832	0.0257832	0.0257832	0.0257832	0.0257832	0.0257832	0.0257832	0.0257832	0.0257832	0.0257832	0.0257832	0.0257832	0.0257832	0.0257832	0.0257832	0.0257832	0.0257832	0.0257832	0.0257832	0.0257832	0.0257832	0.0257832	0.0257832	0.0257832	0.0257832	0.0257832	0.0257832	0.0257832	0.0257832
0.0136515	0.0136515	0.0136515	0.0136515	0.0136515	0.0136515	0.0136515	0.0136515	0.0136515	0.0136515	0.0136515	0.0136515	0.0136515	0.0136515	0.0136515	0.0136515	0.0136515	0.0136515	0.0136515	0.0136515	0.0136515	0.0136515	0.0136515	0.0136515	0.0136515	0.0136515	0.0136515	0.0136515	0.0136515	0.0136515	0.0136515	0.0136515	0.0136515	0.0136515	0.0136515	0.0136515	0.0136515	0.0136515	0.0136515	0.0136515	0.0136515	0.0136515	0.0136515	0.0136515	0.0136515	0.0136515	0.0136515	0.0136515	0.0136515	0.0136515
0.0133682	0.0133682	0.0133682	0.0133682	0.0133682	0.0133682	0.0133682	0.0133682	0.0133682	0.0133682	0.0133682	0.0133682	0.0133682	0.0133683	0.0133683	0.0133683	0.0133683	0.0133684	0.0133684	0.0133684	0.0133684	0.0133684	0.0133685	0.0133685	0.0133685	0.0133685	0.0133685	0.0133685	0.0133685	0.0133685	0.0133686	0.0133686	0.0133686	0.0133686	0.0133686	0.0133686	0.0133686	0.0133685	0.0133685	0.0133685	0.0133685	0.0133685	0.0133685	0.0133685	0.0133685	0.0133685	0.0133685	0.0133685	0.0133685	0.0133685
0.0148721	0.0148721	0.0148721	0.0148721	0.0148721	0.0148721	0.0148721	0.0148721	0.0148721	0.0148721	0.0148721	0.0148721	0.0148721	0.0148721	0.0148721	0.0148721	0.0148721	0.0148721	0.0148721	0.0148721	0.0148721	0.0148721	0.0148721	0.0148721	0.0148721	0.0148721	0.0148721	0.0148721	0.0148721	0.0148721	0.0148721	0.0148721	0.0148721	0.0148721	0.0148721	0.0148721	0.0148721	0.0148721	0.0148721	0.0148721	0.0148721	0.0148721	0.0148721	0.0148721	0.0148721	0.0148721	0.0148721	0.0148721	0.0148721	0.0148721
0.0194196	0.0194196	0.0194196	0.0194196	0.0194196	0.0194196	0.0194196	0.0194196	0.0194196	0.0194196	0.0194196	0.0194196	0.0194197	0.0194197	0.0194197	0.0194197	0.0194197	0.0194197	0.0194197	0.0194197	0.0194197	0.0194197	0.0194197	0.0194197	0.0194197	0.0194197	0.0194197	0.0194197	0.0194197	0.0194197	0.0194197	0.0194197	0.0194197	0.0194197	0.0194197	0.0194197	0.0194197	0.0194197	0.0194197	0.0194197	0.0194197	0.0194196	0.0194196	0.0194196	0.0194196	0.0194196	0.0194196	0.0194196	0.0194196	0.0194196
0.0179612	0.0179612	0.0179612	0.0179612	0.0179612	0.0179612	0.0179612	0.0179612	0.0179612	0.0179612	0.0179612	0.0179613	0.0179613	0.0179613	0.0179614	0.0179614	0.0179614	0.0179615	0.0179615	0.0179615	0.0179615	0.0179616	0.0179616	0.0179616	0.0179616	0.0179616	0.0179616	0.0179616	0.0179616	0.0179616	0.0179616	0.0179616	0.0179615	0.0179615	0.0179615	0.0179615	0.0179615	0.0179615	0.0179615	0.0179615	0.0179615	0.0179614	0.0179614	0.0179614	0.0179614	0.0179614	0.0179614	0.0179614	0.0179614	0.0179614
0.0176912	0.0176912	0.0176912	0.0176912	0.0176912	0.0176912	0.0176912	0.0176912	0.0176912	0.0176912	0.0176912	0.0176912	0.0176912	0.0176912	0.0176913	0.0176913	0.0176913	0.0176913	0.0176913	0.0176913	0.0176913	0.0176913	0.0176913	0.0176913	0.0176913	0.0176913	0.0176913	0.0176913	0.0176913	0.0176913	0.0176913	0.0176913	0.0176913	0.0176913	0.0176913	0.0176913	0.0176913	0.0176913	0.0176913	0.0176913	0.0176913	0.0176913	0.0176913	0.0176912	0.0176912	0.0176912	0.0176912	0.0176912	0.0176912	0.0176912
0.0383337	0.0383337	0.0383337	0.0383337	0.0383337	0.0383337	0.0383337	0.0383337	0.0383337	0.0383337	0.0383337	0.0383337	0.0383337	0.0383337	0.0383337	0.0383337	0.0383337	0.0383337	0.0383337	0.0383337	0.0383337	0.0383337	0.0383337	0.0383337	0.0383337	0.0383337	0.0383337	0.0383337	0.0383337	0.0383337	0.0383337	0.0383337	0.0383337	0.0383337	0.0383337	0.0383337	0.0383337	0.0383337	0.0383337	0.0383337	0.0383337	0.0383337	0.0383337	0.0383337	0.0383337	0.0383337	0.0383337	0.0383337	0.0383337	0.0383337
0.0103739	0.0103739	0.0103739	0.0103739	0.0103739	0.0103739	0.010374	0.0103741	0.0103744	0.0103748	0.0103752	0.0103758	0.0103765	0.0103772	0.010378	0.0103788	0.0103797	0.0103805	0.0103813	0.010382	0.0103826	0.0103832	0.0103837	0.0103842	0.0103845	0.0103848	0.0103849	0.010385	0.010385	0.0103849	0.0103847	0.0103846	0.0103843	0.010384	0.0103837	0.0103833	0.0103829	0.0103825	0.0103821	0.0103816	0.0103812	0.0103808	0.0103803	0.0103799	0.0103795	0.0103791	0.0103787	0.0103784	0.010378	0.0103777
0.0284824	0.0284824	0.0284824	0.0284824	0.0284824	0.0284825	0.0284825	0.0284826	0.0284827	0.0284828	0.0284829	0.0284831	0.0284832	0.0284833	0.0284834	0.0284835	0.0284835	0.0284836	0.0284836	0.0284837	0.0284837	0.0284837	0.0284837	0.0284837	0.0284837	0.0284837	0.0284836	0.0284836	0.0284836	0.0284836	0.0284835	0.0284835	0.0284835	0.0284834	0.0284834	0.0284834	0.0284833	0.0284833	0.0284833	0.0284832	0.0284832	0.0284832	0.0284831	0.0284831	0.0284831	0.0284831	0.028483	0.028483	0.028483	0.0284829
0.0169261	0.0169261	0.0169261	0.0169261	0.0169261	0.0169261	0.0169262	0.0169262	0.0169262	0.0169262	0.0169263	0.0169264	0.0169265	0.0169266	0.0169267	0.0169268	0.0169269	0.016927	0.0169271	0.0169272	0.0169273	0.0169273	0.0169274	0.0169274	0.0169275	0.0169275	0.0169276	0.0169276	0.0169276	0.0169276	0.0169276	0.0169276	0.0169276	0.0169276	0.0169276	0.0169276	0.0169275	0.0169275	0.0169275	0.0169275	0.0169274	0.0169274	0.0169274	0.0169273	0.0169273	0.0169273	0.0169272	0.0169272	0.0169272	0.0169271
0.0225193	0.0225193	0.0225193	0.0225193	0.0225193	0.0225193	0.0225193	0.0225193	0.0225193	0.0225193	0.0225193	0.0225193	0.0225193	0.0225193	0.0225194	0.0225194	0.0225194	0.0225194	0.0225194	0.0225194	0.0225194	0.0225194	0.0225194	0.0225194	0.0225194	0.0225194	0.0225194	0.0225194	0.0225194	0.0225194	0.0225194	0.0225194	0.0225194	0.0225194	0.0225194	0.0225194	0.0225194	0.0225194	0.0225194	0.0225194	0.0225194	0.0225194	0.0225194	0.0225194	0.0225194	0.0225194	0.0225194	0.0225194	0.0225194	0.0225194
0.0292444	0.0292444	0.0292444	0.0292444	0.0292444	0.0292444	0.0292444	0.0292444	0.0292445	0.0292446	0.0292447	0.0292448	0.029245	0.0292451	0.0292453	0.0292454	0.0292455	0.0292457	0.0292458	0.0292459	0.0292459	0.029246	0.0292461	0.0292461	0.0292461	0.0292462	0.0292462	0.0292462	0.0292462	0.0292461	0.0292461	0.0292461	0.0292461	0.029246	0.029246	0.0292459	0.0292459	0.0292459	0.0292458	0.0292458	0.0292457	0.0292457	0.0292456	0.0292456	0.0292455	0.0292455	0.0292454	0.0292454	0.0292454	0.0292453
0.00965721	0.00965721	0.00965721	0.00965721	0.00965721	0.00965721	0.00965721	0.00965721	0.00965721	0.00965722	0.00965723	0.00965723	0.00965724	0.00965725	0.00965726	0.00965727	0.00965728	0.00965729	0.00965729	0.0096573	0.00965731	0.00965731	0.00965731	0.00965731	0.00965731	0.00965731	0.00965731	0.00965731	0.0096573	0.0096573	0.00965729	0.00965729	0.00965728	0.00965728	0.00965727	0.00965727	0.00965726	0.00965726	0.00965725	0.00965725	0.00965724	0.00965724	0.00965724	0.00965723	0.00965723	0.00965723	0.00965723	0.00965722	0.00965722	0.00965722
0.0125406	0.0125406	0.0125406	0.0125406	0.0125406	0.0125406	0.0125406	0.0125406	0.0125407	0.0125408	0.0125408	0.0125409	0.012541	0.0125411	0.0125411	0.0125412	0.0125412	0.0125412	0.0125413	0.0125413	0.0125413	0.0125413	0.0125413	0.0125413	0.0125413	0.0125413	0.0125413	0.0125412	0.0125412	0.0125412	0.0125412	0.0125412	0.0125411	0.0125411	0.0125411	0.0125411	0.012541	0.012541	0.012541	0.012541	0.012541	0.0125409	0.0125409	0.0125409	0.0125409	0.0125409	0.0125408	0.0125408	0.0125408	0.0125408
0.0165852	0.0165852	0.0165852	0.0165852	0.0165852	0.0165852	0.0165852	0.0165852	0.0165853	0.0165854	0.0165856	0.0165857	0.016586	0.0165862	0.0165864	0.0165866	0.0165869	0.0165871	0.0165873	0.0165875	0.0165877	0.0165879	0.016588	0.0165881	0.0165882	0.0165883	0.0165883	0.0165883	0.0165883	0.0165883	0.0165883	0.0165883	0.0165882	0.0165882	0.0165881	0.016588	0.016588	0.0165879	0.0165878	0.0165877	0.0165876	0.0165875	0.0165874	0.0165873	0.0165872	0.0165872	0.0165871	0.016587	0.0165869	0.0165868
0.0266268	0.0266268	0.0266268	0.0266268	0.0266268	0.0266268	0.0266268	0.0266268	0.0266268	0.0266268	0.0266268	0.0266269	0.0266269	0.0266269	0.0266269	0.0266269	0.0266269	0.0266269	0.0266269	0.0266269	0.0266269	0.0266269	0.0266269	0.0266269	0.0266269	0.0266269	0.0266269	0.0266269	0.0266269	0.0266269	0.0266269	0.0266269	0.0266269	0.0266269	0.0266269	0.0266269	0.0266269	0.0266269	0.0266269	0.0266269	0.0266269	0.0266269	0.0266269	0.0266269	0.0266269	0.0266269	0.0266269	0.0266269	0.0266268	0.0266268
0.0406618	0.0406618	0.0406618	0.0406618	0.0406618	0.0406618	0.0406618	0.0406618	0.0406618	0.0406618	0.0406618	0.0406618	0.0406618	0.0406618	0.0406619	0.0406619	0.0406619	0.0406619	0.0406619	0.0406619	0.0406619	0.0406619	0.0406619	0.0406619	0.0406619	0.0406619	0.040662	0.040662	0.040662	0.040662	0.040662	0.0406619	0.0406619	0.0406619	0.0406619	0.0406619	0.0406619	0.0406619	0.0406619	0.0406619	0.0406619	0.0406619	0.0406619	0.0406619	0.0406619	0.0406619	0.0406619	0.0406618	0.0406618	0.0406618
0.0154652	0.0154652	0.0154652	0.0154652	0.0154652	0.0154652	0.0154652	0.0154652	0.0154652	0.0154652	0.0154652	0.0154652	0.0154652	0.0154652	0.0154652	0.0154652	0.0154653	0.0154653	0.0154653	0.0154653	0.0154653	0.0154653	0.0154653	0.0154653	0.0154653	0.0154653	0.0154653	0.0154653	0.0154653	0.0154653	0.0154653	0.0154653	0.0154653	0.0154653	0.0154653	0.0154653	0.0154653	0.0154653	0.0154652	0.0154652	0.0154652	0.0154652	0.0154652	0.0154652	0.0154652	0.0154652	0.0154652	0.0154652	0.0154652	0.0154652
0.0145079	0.0145079	0.0145079	0.0145079	0.0145079	0.014508	0.014508	0.014508	0.014508	0.014508	0.014508	0.0145081	0.0145081	0.0145082	0.0145082	0.0145082	0.0145083	0.0145083	0.0145083	0.0145084	0.0145084	0.0145084	0.0145084	0.0145085	0.0145085	0.0145085	0.0145085	0.0145085	0.0145085	0.0145085	0.0145085	0.0145085	0.0145085	0.0145084	0.0145084	0.0145084	0.0145084	0.0145084	0.0145084	0.0145084	0.0145083	0.0145083	0.0145083	0.0145083	0.0145083	0.0145083	0.0145083	0.0145082	0.0145082	0.0145082
0.0112355	0.0112355	0.0112355	0.0112355	0.0112355	0.0112355	0.0112356	0.0112357	0.0112358	0.0112361	0.0112363	0.0112366	0.011237	0.0112374	0.0112377	0.0112381	0.0112384	0.0112388	0.011239	0.0112393	0.0112394	0.0112396	0.0112397	0.0112397	0.0112397	0.0112397	0.0112396	0.0112395	0.0112394	0.0112392	0.0112391	0.0112389	0.0112387	0.0112385	0.0112383	0.0112381	0.011238	0.0112378	0.0112376	0.0112374	0.0112373	0.0112371	0.011237	0.0112368	0.0112367	0.0112366	0.0112365	0.0112364	0.0112363	0.0112362
0.0299917	0.0299917	0.0299917	0.0299917	0.0299917	0.0299917	0.0299917	0.0299917	0.0299917	0.0299917	0.0299918	0.0299918	0.0299918	0.0299919	0.0299919	0.029992	0.029992	0.029992	0.0299921	0.0299921	0.0299921	0.0299921	0.0299922	0.0299922	0.0299922	0.0299922	0.0299922	0.0299922	0.0299922	0.0299922	0.0299922	0.0299922	0.0299922	0.0299922	0.0299922	0.0299921	0.0299921	0.0299921	0.0299921	0.0299921	0.0299921	0.0299921	0.0299921	0.029992	0.029992	0.029992	0.029992	0.029992	0.029992	0.029992
0.0451922	0.0451922	0.0451922	0.0451922	0.0451922	0.0451922	0.0451922	0.0451922	0.0451922	0.0451922	0.0451922	0.0451922	0.0451922	0.0451922	0.0451922	0.0451923	0.0451923	0.0451923	0.0451923	0.0451923	0.0451923	0.0451923	0.0451923	0.0451923	0.0451923	0.0451923	0.0451923	0.0451923	0.0451923	0.0451923	0.0451923	0.0451923	0.0451923	0.0451923	0.0451923	0.0451923	0.0451923	0.0451923	0.0451923	0.0451923	0.0451923	0.0451923	0.0451922	0.0451922	0.0451922	0.0451922	0.0451922	0.0451922	0.0451922	0.0451922
0.0332208	0.0332208	0.0332208	0.0332208	0.0332208	0.0332208	0.0332208	0.0332208	0.0332208	0.0332208	0.0332208	0.0332208	0.0332208	0.0332208	0.0332208	0.0332208	0.0332208	0.0332208	0.0332208	0.0332208	0.0332208	0.0332208	0.0332208	0.0332208	0.0332208	0.0332208	0.0332209	0.0332209	0.0332209	0.0332209	0.0332209	0.0332209	0.0332209	0.0332209	0.0332209	0.0332209	0.0332209	0.0332209	0.0332209	0.0332209	0.0332208	0.0332208	0.0332208	0.0332208	0.0332208	0.0332208	0.0332208	0.0332208	0.0332208	0.0332208
0.0403776	0.0403776	0.0403776	0.0403776	0.0403776	0.0403776	0.0403776	0.0403776	0.0403776	0.0403776	0.0403776	0.0403776	0.0403776	0.0403776	0.0403776	0.0403776	0.0403776	0.0403776	0.0403776	0.0403776	0.0403776	0.0403776	0.0403776	0.0403776	0.0403776	0.0403776	0.0403776	0.0403776	0.0403776	0.0403776	0.0403776	0.0403776	0.0403776	0.0403776	0.0403776	0.0403776	0.0403776	0.0403776	0.0403776	0.0403776	0.0403776	0.0403776	0.0403776	0.0403776	0.0403776	0.0403776	0.0403776	0.0403776	0.0403776	0.0403776
0.0260375	0.0260375	0.0260375	0.0260375	0.0260375	0.0260375	0.0260375	0.0260375	0.0260375	0.0260375	0.0260376	0.0260376	0.0260376	0.0260377	0.0260377	0.0260378	0.0260378	0.0260378	0.0260379	0.0260379	0.0260379	0.026038	0.026038	0.026038	0.026038	0.0260381	0.0260381	0.0260381	0.0260381	0.0260381	0.0260381	0.0260381	0.0260381	0.0260381	0.0260381	0.0260381	0.0260381	0.026038	0.026038	0.026038	0.026038	0.026038	0.026038	0.026038	0.0260379	0.0260379	0.0260379	0.0260379	0.0260379	0.0260379
0.0135268	0.0135268	0.0135268	0.0135268	0.0135268	0.0135268	0.0135268	0.0135268	0.0135268	0.0135269	0.013527	0.013527	0.0135271	0.0135272	0.0135273	0.0135274	0.0135276	0.0135277	0.0135278	0.0135279	0.013528	0.013528	0.0135281	0.0135282	0.0135282	0.0135283	0.0135283	0.0135283	0.0135284	0.0135284	0.0135284	0.0135284	0.0135283	0.0135283	0.0135283	0.0135283	0.0135283	0.0135282	0.0135282	0.0135282	0.0135281	0.0135281	0.013528	0.013528	0.013528	0.0135279	0.0135279	0.0135278	0.0135278	0.0135277
0.0167387	0.0167387	0.0167387	0.0167387	0.0167387	0.0167387	0.0167388	0.0167388	0.0167389	0.016739	0.0167391	0.0167392	0.0167393	0.0167393	0.0167394	0.0167394	0.0167395	0.0167395	0.0167395	0.0167396	0.0167396	0.0167396	0.0167396	0.0167395	0.0167395	0.0167395	0.0167395	0.0167395	0.0167395	0.0167394	0.0167394	0.0167394	0.0167394	0.0167393	0.0167393	0.0167393	0.0167393	0.0167392	0.0167392	0.0167392	0.0167392	0.0167391	0.0167391	0.0167391	0.0167391	0.016739	0.016739	0.016739	0.016739	0.016739
0.0404676	0.0404676	0.0404676	0.0404676	0.0404676	0.0404676	0.0404676	0.0404676	0.0404676	0.0404676	0.0404676	0.0404676	0.0404676	0.0404677	0.0404677	0.0404677	0.0404677	0.0404677	0.0404677	0.0404677	0.0404677	0.0404677	0.0404677	0.0404677	0.0404677	0.0404677	0.0404677	0.0404677	0.0404677	0.0404677	0.0404677	0.0404677	0.0404677	0.0404677	0.0404677	0.0404677	0.0404677	0.0404677	0.0404677	0.0404677	0.0404677	0.0404677	0.0404677	0.0404677	0.0404677	0.0404677	0.0404677	0.0404677	0.0404677	0.0404677
0.0187684	0.0187684	0.0187684	0.0187684	0.0187684	0.0187684	0.0187684	0.0187684	0.0187684	0.0187684	0.0187684	0.0187684	0.0187684	0.0187684	0.0187684	0.0187684	0.0187684	0.0187684	0.0187684	0.0187684	0.0187684	0.0187684	0.0187684	0.0187684	0.0187684	0.0187684	0.0187684	0.0187684	0.0187684	0.0187685	0.0187685	0.0187685	0.0187685	0.0187685	0.0187685	0.0187685	0.0187685	0.0187685	0.0187685	0.0187685	0.0187685	0.0187685	0.0187685	0.0187685	0.0187685	0.0187685	0.0187685	0.0187685	0.0187685	0.0187685
0.0320293	0.0320293	0.0320293	0.0320293	0.0320293	0.0320293	0.0320293	0.0320293	0.0320293	0.0320294	0.0320294	0.0320294	0.0320294	0.0320295	0.0320295	0.0320295	0.0320295	0.0320295	0.0320295	0.0320296	0.0320296	0.0320296	0.0320296	0.0320296	0.0320296	0.0320296	0.0320296	0.0320296	0.0320296	0.0320296	0.0320296	0.0320295	0.0320295	0.0320295	0.0320295	0.0320295	0.0320295	0.0320295	0.0320295	0.0320295	0.0320295	0.0320295	0.0320295	0.0320295	0.0320295	0.0320294	0.0320294	0.0320294	0.0320294	0.0320294
0.0136175	0.0136175	0.0136175	0.0136175	0.0136175	0.0136175	0.0136175	0.0136175	0.0136175	0.0136175	0.0136175	0.0136175	0.0136175	0.0136175	0.0136175	0.0136175	0.0136175	0.0136175	0.0136175	0.0136175	0.0136175	0.0136175	0.0136175	0.0136175	0.0136175	0.0136175	0.0136175	0.0136175	0.0136175	0.0136175	0.0136175	0.0136175	0.0136175	0.0136175	0.0136175	0.0136175	0.0136175	0.0136175	0.0136175	0.0136175	0.0136175	0.0136175	0.0136175	0.0136175	0.0136175	0.0136175	0.0136175	0.0136175	0.0136175	0.0136175
0.0320936	0.0320936	0.0320936	0.0320936	0.0320936	0.0320936	0.0320936	0.0320936	0.0320936	0.0320936	0.0320936	0.0320936	0.0320936	0.0320936	0.0320936	0.0320936	0.0320936	0.0320936	0.0320936	0.0320936	0.0320936	0.0320936	0.0320936	0.0320936	0.0320936	0.0320936	0.0320936	0.0320936	0.0320936	0.0320936	0.0320936	0.0320936	0.0320936	0.0320936	0.0320936	0.0320936	0.0320936	0.0320936	0.0320936	0.0320936	0.0320936	0.0320936	0.0320936	0.0320936	0.0320936	0.0320936	0.0320936	0.0320936	0.0320936	0.0320936
0.0429772	0.0429772	0.0429772	0.0429772	0.0429772	0.0429772	0.0429773	0.0429773	0.0429774	0.0429775	0.0429776	0.0429777	0.0429778	0.0429779	0.042978	0.0429781	0.0429782	0.0429782	0.0429783	0.0429783	0.0429783	0.0429784	0.0429784	0.0429784	0.0429784	0.0429783	0.0429783	0.0429783	0.0429783	0.0429782	0.0429782	0.0429782	0.0429781	0.0429781	0.0429781	0.042978	0.042978	0.042978	0.0429779	0.0429779	0.0429779	0.0429778	0.0429778	0.0429778	0.0429777	0.0429777	0.0429777	0.0429776	0.0429776	0.0429776
0.0222026	0.0222026	0.0222026	0.0222026	0.0222026	0.0222026	0.0222026	0.0222026	0.0222026	0.0222026	0.0222026	0.0222026	0.0222026	0.0222026	0.0222026	0.0222026	0.0222026	0.0222026	0.0222026	0.0222026	0.0222026	0.0222026	0.0222026	0.0222026	0.0222026	0.0222026	0.0222026	0.0222026	0.0222026	0.0222026	0.0222026	0.0222026	0.0222026	0.0222026	0.0222026	0.0222026	0.0222026	0.0222026	0.0222026	0.0222026	0.0222026	0.0222026	0.0222026	0.0222026	0.0222026	0.0222026	0.0222026	0.0222026	0.0222026	0.0222026
0.0166193	0.0166193	0.0166193	0.0166193	0.0166193	0.0166193	0.0166193	0.0166193	0.0166193	0.0166193	0.0166193	0.0166193	0.0166193	0.0166193	0.0166193	0.0166193	0.0166193	0.0166193	0.0166193	0.0166193	0.0166193	0.0166193	0.0166193	0.0166193	0.0166193	0.0166193	0.0166193	0.0166193	0.0166194	0.0166194	0.0166194	0.0166194	0.0166194	0.0166194	0.0166194	0.0166194	0.0166194	0.0166194	0.0166193	0.0166193	0.0166193	0.0166193	0.0166193	0.0166193	0.0166193	0.0166193	0.0166193	0.0166193	0.0166193	0.0166193
0.0233666	0.0233666	0.0233666	0.0233666	0.0233666	0.0233666	0.0233666	0.0233666	0.0233666	0.0233666	0.0233666	0.0233666	0.0233666	0.0233667	0.0233667	0.0233667	0.0233667	0.0233667	0.0233667	0.0233667	0.0233667	0.0233667	0.0233667	0.0233667	0.0233667	0.0233667	0.0233667	0.0233667	0.0233667	0.0233667	0.0233667	0.0233667	0.0233667	0.0233667	0.0233667	0.0233667	0.0233667	0.0233666	0.0233666	0.0233666	0.0233666	0.0233666	0.0233666	0.0233666	0.0233666	0.0233666	0.0233666	0.0233666	0.0233666	0.0233666
0.0187042	0.0187042	0.0187042	0.0187042	0.0187042	0.0187042	0.0187042	0.0187043	0.0187043	0.0187045	0.0187046	0.0187048	0.018705	0.0187052	0.0187054	0.0187056	0.0187058	0.018706	0.0187062	0.0187063	0.0187065	0.0187066	0.0187067	0.0187068	0.0187068	0.0187069	0.0187069	0.0187069	0.0187069	0.0187069	0.0187068	0.0187068	0.0187068	0.0187067	0.0187066	0.0187066	0.0187065	0.0187064	0.0187064	0.0187063	0.0187062	0.0187061	0.0187061	0.018706	0.0187059	0.0187058	0.0187058	0.0187057	0.0187056	0.0187056
0.0257832	0.0257832	0.0257832	0.0257832	0.0257832	0.0257832	0.0257832	0.0257832	0.0257832	0.0257832	0.0257832	0.0257832	0.0257832	0.0257832	0.0257832	0.0257832	0.0257832	0.0257832	0.0257832	0.0257832	0.0257832	0.0257832	0.0257832	0.0257832	0.0257832	0.0257832	0.0257832	0.0257832	0.0257832	0.0257832	0.0257832	0.0257832	0.0257832	0.0257832	0.0257832	0.0257832	0.0257832	0.0257832	0.0257832	0.0257832	0.0257832	0.0257832	0.0257832	0.0257832	0.0257832	0.0257832	0.0257832	0.0257832	0.0257832	0.0257832
0.0231163	0.0231163	0.0231163	0.0231163	0.0231163	0.0231163	0.0231164	0.0231165	0.0231166	0.0231169	0.0231172	0.0231175	0.0231179	0.0231184	0.0231188	0.0231192	0.0231196	0.02312	0.0231203	0.0231206	0.0231209	0.0231211	0.0231212	0.0231213	0.0231214	0.0231214	0.0231214	0.0231214	0.0231213	0.0231212	0.0231211	0.023121	0.0231209	0.0231207	0.0231205	0.0231204	0.0231202	0.02312	0.0231199	0.0231197	0.0231195	0.0231194	0.0231192	0.023119	0.0231189	0.0231187	0.0231186	0.0231184	0.0231183	0.0231182
0.0252264	0.0252264	0.0252264	0.0252264	0.0252264	0.0252264	0.0252265	0.0252265	0.0252266	0.0252267	0.0252268	0.025227	0.0252271	0.0252272	0.0252273	0.0252273	0.0252274	0.0252274	0.0252275	0.0252275	0.0252275	0.0252275	0.0252275	0.0252275	0.0252275	0.0252275	0.0252274	0.0252274	0.0252274	0.0252273	0.0252273	0.0252273	0.0252272	0.0252272	0.0252272	0.0252271	0.0252271	0.0252271	0.025227	0.025227	0.025227	0.0252269	0.0252269	0.0252269	0.0252268	0.0252268	0.0252268	0.0252268	0.0252267	0.0252267
0.036311	0.036311	0.036311	0.036311	0.036311	0.036311	0.036311	0.036311	0.0363111	0.0363111	0.0363111	0.0363111	0.0363111	0.0363112	0.0363112	0.0363112	0.0363112	0.0363112	0.0363112	0.0363113	0.0363113	0.0363113	0.0363113	0.0363113	0.0363113	0.0363113	0.0363113	0.0363113	0.0363113	0.0363113	0.0363113	0.0363113	0.0363113	0.0363113	0.0363113	0.0363112	0.0363112	0.0363112	0.0363112	0.0363112	0.0363112	0.0363112	0.0363112	0.0363112	0.0363112	0.0363112	0.0363112	0.0363112	0.0363112	0.0363112
0.0312828	0.0312828	0.0312828	0.0312828	0.0312828	0.0312829	0.0312829	0.0312829	0.0312829	0.0312829	0.0312829	0.0312829	0.031283	0.031283	0.031283	0.031283	0.031283	0.031283	0.0312831	0.0312831	0.0312831	0.0312831	0.0312831	0.0312831	0.0312831	0.0312831	0.0312831	0.0312831	0.0312831	0.0312831	0.031283	0.031283	0.031283	0.031283	0.031283	0.031283	0.031283	0.031283	0.031283	0.031283	0.031283	0.031283	0.031283	0.031283	0.031283	0.031283	0.031283	0.031283	0.031283	0.0312829
0.0156948	0.0156948	0.0156948	0.0156948	0.0156948	0.0156948	0.0156948	0.0156948	0.0156948	0.0156948	0.0156948	0.0156948	0.0156948	0.0156948	0.0156948	0.0156948	0.0156948	0.0156948	0.0156948	0.0156948	0.0156948	0.0156948	0.0156948	0.0156948	0.0156948	0.0156948	0.0156948	0.0156948	0.0156948	0.0156949	0.0156949	0.0156949	0.0156949	0.0156949	0.0156949	0.0156949	0.0156949	0.0156949	0.0156949	0.0156949	0.0156949	0.0156949	0.0156949	0.0156949	0.0156949	0.0156949	0.0156949	0.0156949	0.0156949	0.0156949
0.0213365	0.0213365	0.0213365	0.0213365	0.0213365	0.0213365	0.0213365	0.0213365	0.0213365	0.0213365	0.0213365	0.0213365	0.0213365	0.0213365	0.0213365	0.0213365	0.0213365	0.0213365	0.0213366	0.0213366	0.0213366	0.0213366	0.0213366	0.0213366	0.0213366	0.0213366	0.0213366	0.0213366	0.0213366	0.0213366	0.0213366	0.0213366	0.0213366	0.0213366	0.0213366	0.0213366	0.0213366	0.0213366	0.0213366	0.0213366	0.0213366	0.0213366	0.0213366	0.0213366	0.0213366	0.0213366	0.0213366	0.0213366	0.0213366	0.0213366
0.0132775	0.0132775	0.0132775	0.0132775	0.0132775	0.0132775	0.0132775	0.0132775	0.0132776	0.0132776	0.0132777	0.0132779	0.013278	0.0132782	0.0132784	0.0132786	0.0132789	0.0132791	0.0132793	0.0132795	0.0132797	0.0132799	0.0132801	0.0132802	0.0132803	0.0132805	0.0132805	0.0132806	0.0132807	0.0132807	0.0132807	0.0132808	0.0132808	0.0132807	0.0132807	0.0132807	0.0132806	0.0132806	0.0132805	0.0132805	0.0132804	0.0132803	0.0132803	0.0132802	0.0132801	0.01328	0.0132799	0.0132799	0.0132798	0.0132797
0.0100234	0.0100234	0.0100234	0.0100234	0.0100234	0.0100234	0.0100235	0.0100238	0.0100243	0.0100249	0.0100259	0.0100271	0.0100285	0.01003	0.0100316	0.0100332	0.0100348	0.0100363	0.0100376	0.0100387	0.0100397	0.0100404	0.010041	0.0100413	0.0100414	0.0100413	0.010041	0.0100406	0.0100401	0.0100394	0.0100387	0.0100379	0.0100371	0.0100363	0.0100354	0.0100346	0.0100338	0.010033	0.0100322	0.0100315	0.0100309	0.0100302	0.0100297	0.0100291	0.0100287	0.0100283	0.0100278	0.0100275	0.0100272	0.0100269
0.0273778	0.0273778	0.0273778	0.0273778	0.0273778	0.0273778	0.0273778	0.0273778	0.0273778	0.0273778	0.0273778	0.0273778	0.0273778	0.0273778	0.0273778	0.0273778	0.0273778	0.0273778	0.0273778	0.0273778	0.0273778	0.0273778	0.0273778	0.0273778	0.0273778	0.0273778	0.0273779	0.0273779	0.0273779	0.0273779	0.0273779	0.0273779	0.0273779	0.0273779	0.0273779	0.0273779	0.0273779	0.0273779	0.0273779	0.0273779	0.0273779	0.0273779	0.0273779	0.0273779	0.0273779	0.0273779	0.0273779	0.0273779	0.0273779	0.0273779
0.0357101	0.0357101	0.0357101	0.0357101	0.0357101	0.0357101	0.0357101	0.0357101	0.0357101	0.0357101	0.0357101	0.0357101	0.0357101	0.0357101	0.0357101	0.0357101	0.0357101	0.0357101	0.0357101	0.0357101	0.0357101	0.0357101	0.0357101	0.0357101	0.0357101	0.0357101	0.0357101	0.0357101	0.0357101	0.0357101	0.0357101	0.0357101	0.0357101	0.0357101	0.0357101	0.0357101	0.0357101	0.0357101	0.0357101	0.0357101	0.0357101	0.0357101	0.0357101	0.0357101	0.0357101	0.0357101	0.0357101	0.0357101	0.0357101	0.0357101
0.0510838	0.0510838	0.0510838	0.0510838	0.0510838	0.0510838	0.0510838	0.0510838	0.0510838	0.0510838	0.0510839	0.0510839	0.0510839	0.0510839	0.051084	0.051084	0.0510841	0.0510841	0.0510842	0.0510842	0.0510843	0.0510843	0.0510843	0.0510844	0.0510844	0.0510845	0.0510845	0.0510845	0.0510845	0.0510846	0.0510846	0.0510846	0.0510846	0.0510846	0.0510846	0.0510846	0.0510846	0.0510846	0.0510846	0.0510846	0.0510846	0.0510846	0.0510846	0.0510846	0.0510846	0.0510846	0.0510846	0.0510846	0.0510846	0.0510845
0.0267735	0.0267735	0.0267735	0.0267735	0.0267735	0.0267735	0.0267735	0.0267735	0.0267735	0.0267736	0.0267736	0.0267737	0.0267738	0.0267739	0.026774	0.0267741	0.0267742	0.0267743	0.0267744	0.0267745	0.0267746	0.0267746	0.0267747	0.0267747	0.0267748	0.0267748	0.0267748	0.0267748	0.0267748	0.0267747	0.0267747	0.0267747	0.0267746	0.0267746	0.0267745	0.0267745	0.0267744	0.0267744	0.0267743	0.0267743	0.0267742	0.0267742	0.0267741	0.0267741	0.026774	0.026774	0.0267739	0.0267739	0.0267739	0.0267738
0.0265422	0.0265422	0.0265422	0.0265422	0.0265422	0.0265422	0.0265422	0.0265422	0.0265422	0.0265422	0.0265422	0.0265422	0.0265422	0.0265422	0.0265422	0.0265422	0.0265422	0.0265422	0.0265422	0.0265422	0.0265422	0.0265422	0.0265422	0.0265422	0.0265422	0.0265422	0.0265422	0.0265422	0.0265422	0.0265422	0.0265422	0.0265422	0.0265422	0.0265422	0.0265422	0.0265422	0.0265422	0.0265422	0.0265422	0.0265422	0.0265422	0.0265422	0.0265422	0.0265422	0.0265422	0.0265422	0.0265422	0.0265422	0.0265422	0.0265422
0.0138853	0.0138853	0.0138853	0.0138853	0.0138853	0.0138853	0.0138853	0.0138853	0.0138853	0.0138853	0.0138854	0.0138854	0.0138854	0.0138855	0.0138855	0.0138855	0.0138856	0.0138856	0.0138856	0.0138856	0.0138857	0.0138857	0.0138857	0.0138857	0.0138857	0.0138857	0.0138857	0.0138857	0.0138857	0.0138857	0.0138857	0.0138857	0.0138857	0.0138856	0.0138856	0.0138856	0.0138856	0.0138856	0.0138856	0.0138856	0.0138856	0.0138855	0.0138855	0.0138855	0.0138855	0.0138855	0.0138855	0.0138855	0.0138855	0.0138855
0.0435533	0.0435533	0.0435533	0.0435533	0.0435533	0.0435533	0.0435533	0.0435533	0.0435533	0.0435533	0.0435533	0.0435533	0.0435533	0.0435533	0.0435533	0.0435533	0.0435533	0.0435533	0.0435533	0.0435533	0.0435533	0.0435533	0.0435533	0.0435533	0.0435533	0.0435533	0.0435533	0.0435533	0.0435533	0.0435533	0.0435533	0.0435533	0.0435533	0.0435533	0.0435533	0.0435533	0.0435533	0.0435533	0.0435533	0.0435533	0.0435533	0.0435533	0.0435533	0.0435533	0.0435533	0.0435533	0.0435533	0.0435533	0.0435533	0.0435533
0.0127558	0.0127558	0.0127558	0.0127558	0.0127558	0.0127558	0.0127558	0.0127558	0.0127558	0.0127558	0.0127559	0.0127559	0.0127559	0.0127559	0.012756	0.012756	0.012756	0.0127561	0.0127561	0.0127561	0.0127561	0.0127562	0.0127562	0.0127562	0.0127562	0.0127562	0.0127562	0.0127562	0.0127562	0.0127562	0.0127562	0.0127562	0.0127562	0.0127562	0.0127562	0.0127562	0.0127562	0.0127561	0.0127561	0.0127561	0.0127561	0.0127561	0.0127561	0.0127561	0.0127561	0.0127561	0.0127561	0.012756	0.012756	0.012756
0.0265568	0.0265568	0.0265568	0.0265568	0.0265568	0.0265568	0.0265568	0.0265569	0.0265569	0.0265569	0.026557	0.026557	0.026557	0.0265571	0.0265571	0.0265571	0.0265572	0.0265572	0.0265572	0.0265572	0.0265572	0.0265572	0.0265572	0.0265572	0.0265572	0.0265572	0.0265572	0.0265572	0.0265571	0.0265571	0.0265571	0.0265571	0.0265571	0.0265571	0.026557	0.026557	0.026557	0.026557	0.026557	0.0265569	0.0265569	0.0265569	0.0265569	0.0265569	0.0265569	0.0265569	0.0265569	0.0265568	0.0265568	0.0265568
0.0130735	0.0130735	0.0130735	0.0130735	0.0130735	0.0130735	0.0130735	0.0130735	0.0130735	0.0130735	0.0130735	0.0130735	0.0130735	0.0130735	0.0130735	0.0130735	0.0130735	0.0130735	0.0130736	0.0130736	0.0130736	0.0130736	0.0130736	0.0130736	0.0130736	0.0130736	0.0130736	0.0130736	0.0130736	0.0130736	0.0130736	0.0130736	0.0130736	0.0130736	0.0130736	0.0130735	0.0130735	0.0130735	0.0130735	0.0130735	0.0130735	0.0130735	0.0130735	0.0130735	0.0130735	0.0130735	0.0130735	0.0130735	0.0130735	0.0130735
0.0226199	0.0226199	0.0226199	0.0226199	0.0226199	0.0226199	0.0226199	0.0226199	0.0226199	0.0226199	0.0226199	0.0226199	0.0226199	0.0226199	0.0226199	0.0226199	0.0226199	0.0226199	0.0226199	0.0226199	0.0226199	0.0226199	0.0226199	0.0226199	0.0226199	0.0226199	0.0226199	0.0226199	0.0226199	0.0226199	0.0226199	0.0226199	0.0226199	0.0226199	0.0226199	0.0226199	0.0226199	0.0226199	0.0226199	0.0226199	0.0226199	0.0226199	0.0226199	0.0226199	0.0226199	0.0226199	0.0226199	0.0226199	0.0226199	0.0226199
0.0211013	0.0211013	0.0211013	0.0211013	0.0211013	0.0211013	0.0211014	0.0211014	0.0211014	0.0211014	0.0211014	0.0211014	0.0211014	0.0211014	0.0211014	0.0211014	0.0211014	0.0211014	0.0211014	0.0211014	0.0211015	0.0211015	0.0211015	0.0211015	0.0211015	0.0211015	0.0211015	0.0211016	0.0211016	0.0211016	0.0211016	0.0211016	0.0211016	0.0211016	0.0211016	0.0211016	0.0211017	0.0211017	0.0211017	0.0211017	0.0211017	0.0211017	0.0211017	0.0211017	0.0211017	0.0211017	0.0211017	0.0211017	0.0211017	0.0211017
0.0140023	0.0140023	0.0140023	0.0140023	0.0140023	0.0140023	0.0140024	0.0140024	0.0140024	0.0140024	0.0140024	0.0140025	0.0140025	0.0140026	0.0140026	0.0140026	0.0140027	0.0140027	0.0140027	0.0140027	0.0140028	0.0140028	0.0140028	0.0140028	0.0140028	0.0140028	0.0140028	0.0140028	0.0140028	0.0140028	0.0140028	0.0140028	0.0140027	0.0140027	0.0140027	0.0140027	0.0140027	0.0140027	0.0140027	0.0140027	0.0140027	0.0140026	0.0140026	0.0140026	0.0140026	0.0140026	0.0140026	0.0140026	0.0140026	0.0140026
0.0244522	0.0244522	0.0244522	0.0244522	0.0244522	0.0244522	0.0244522	0.0244522	0.0244522	0.0244522	0.0244522	0.0244522	0.0244522	0.0244522	0.0244522	0.0244522	0.0244522	0.0244522	0.0244522	0.0244522	0.0244522	0.0244522	0.0244522	0.0244522	0.0244522	0.0244522	0.0244522	0.0244522	0.0244522	0.0244522	0.0244522	0.0244522	0.0244522	0.0244522	0.0244522	0.0244522	0.0244522	0.0244522	0.0244522	0.0244522	0.0244522	0.0244522	0.0244522	0.0244522	0.0244522	0.0244522	0.0244522	0.0244522	0.0244522	0.0244522
0.0140718	0.0140718	0.0140718	0.0140718	0.0140718	0.0140718	0.0140718	0.0140718	0.0140718	0.0140718	0.0140718	0.0140719	0.0140719	0.0140719	0.0140719	0.0140719	0.014072	0.014072	0.014072	0.014072	0.014072	0.014072	0.0140721	0.0140721	0.0140721	0.0140721	0.0140721	0.0140721	0.0140721	0.0140721	0.0140721	0.0140721	0.0140721	0.0140721	0.0140721	0.0140721	0.014072	0.014072	0.014072	0.014072	0.014072	0.014072	0.014072	0.014072	0.014072	0.014072	0.014072	0.014072	0.014072	0.014072
0.0412903	0.0412903	0.0412903	0.0412903	0.0412903	0.0412903	0.0412903	0.0412903	0.0412903	0.0412903	0.0412903	0.0412903	0.0412903	0.0412903	0.0412903	0.0412903	0.0412903	0.0412903	0.0412903	0.0412903	0.0412903	0.0412903	0.0412903	0.0412903	0.0412903	0.0412903	0.0412903	0.0412903	0.0412903	0.0412903	0.0412903	0.0412903	0.0412903	0.0412903	0.0412903	0.0412903	0.0412903	0.0412903	0.0412903	0.0412903	0.0412903	0.0412903	0.0412903	0.0412903	0.0412903	0.0412903	0.0412903	0.0412903	0.0412903	0.0412903
0.0232641	0.0232641	0.0232641	0.0232641	0.0232641	0.0232641	0.0232641	0.0232641	0.0232641	0.0232641	0.0232641	0.0232642	0.0232642	0.0232643	0.0232643	0.0232644	0.0232645	0.0232645	0.0232646	0.0232647	0.0232648	0.0232648	0.0232649	0.023265	0.0232651	0.0232651	0.0232652	0.0232652	0.0232653	0.0232653	0.0232654	0.0232654	0.0232654	0.0232655	0.0232655	0.0232655	0.0232655	0.0232655	0.0232655	0.0232655	0.0232655	0.0232655	0.0232655	0.0232655	0.0232655	0.0232655	0.0232655	0.0232655	0.0232655	0.0232654
0.0129731	0.0129731	0.0129731	0.0129731	0.0129731	0.0129731	0.0129731	0.0129731	0.0129732	0.0129732	0.0129732	0.0129732	0.0129732	0.0129732	0.0129732	0.0129733	0.0129733	0.0129733	0.0129733	0.0129733	0.0129733	0.0129733	0.0129733	0.0129733	0.0129733	0.0129733	0.0129733	0.0129733	0.0129733	0.0129732	0.0129732	0.0129732	0.0129732	0.0129732	0.0129732	0.0129732	0.0129732	0.0129732	0.0129732	0.0129732	0.0129732	0.0129732	0.0129732	0.0129732	0.0129732	0.0129732	0.0129732	0.0129732	0.0129732	0.0129732
0.0330946	0.0330946	0.0330946	0.0330947	0.0330947	0.0330947	0.0330948	0.033095	0.0330953	0.0330957	0.0330963	0.0330969	0.0330976	0.0330984	0.0330991	0.0330999	0.0331006	0.0331013	0.0331019	0.0331024	0.0331028	0.0331031	0.0331034	0.0331035	0.0331036	0.0331036	0.0331035	0.0331034	0.0331032	0.033103	0.0331027	0.0331024	0.0331021	0.0331018	0.0331014	0.0331011	0.0331007	0.0331003	0.0331	0.0330996	0.0330993	0.033099	0.0330986	0.0330983	0.0330981	0.0330978	0.0330975	0.0330973	0.0330971	0.0330969
0.0211219	0.0211219	0.0211219	0.0211219	0.0211219	0.0211219	0.0211219	0.0211219	0.0211219	0.0211219	0.0211219	0.0211219	0.0211219	0.0211219	0.0211219	0.0211219	0.0211219	0.0211219	0.0211219	0.0211219	0.0211219	0.0211219	0.0211219	0.0211219	0.0211219	0.0211219	0.0211219	0.0211219	0.0211219	0.0211219	0.0211219	0.0211219	0.0211219	0.0211219	0.0211219	0.0211219	0.0211219	0.0211219	0.0211219	0.0211219	0.0211219	0.0211219	0.0211219	0.0211219	0.0211219	0.0211219	0.0211219	0.0211219	0.0211219	0.0211219
0.0142377	0.0142377	0.0142377	0.0142377	0.0142377	0.0142377	0.0142377	0.0142377	0.0142378	0.0142379	0.014238	0.0142381	0.0142383	0.0142385	0.0142388	0.014239	0.0142392	0.0142395	0.0142397	0.0142399	0.0142401	0.0142403	0.0142405	0.0142406	0.0142407	0.0142408	0.0142409	0.0142409	0.0142409	0.0142409	0.0142409	0.0142408	0.0142408	0.0142407	0.0142406	0.0142406	0.0142405	0.0142404	0.0142403	0.0142402	0.0142401	0.01424	0.0142399	0.0142398	0.0142397	0.0142396	0.0142395	0.0142394	0.0142393	0.0142392
0.0294147	0.0294147	0.0294147	0.0294147	0.0294147	0.0294147	0.0294147	0.0294147	0.0294147	0.0294147	0.0294147	0.0294147	0.0294147	0.0294147	0.0294147	0.0294147	0.0294147	0.0294147	0.0294147	0.0294147	0.0294147	0.0294147	0.0294147	0.0294148	0.0294148	0.0294148	0.0294148	0.0294148	0.0294148	0.0294148	0.0294148	0.0294148	0.0294148	0.0294148	0.0294148	0.0294148	0.0294148	0.0294148	0.0294148	0.0294148	0.0294148	0.0294148	0.0294148	0.0294148	0.0294148	0.0294148	0.0294148	0.0294148	0.0294148	0.0294148
0.0514911	0.0514911	0.0514911	0.0514911	0.0514911	0.0514911	0.0514911	0.0514912	0.0514912	0.0514912	0.0514912	0.0514913	0.0514913	0.0514913	0.0514914	0.0514914	0.0514915	0.0514915	0.0514915	0.0514915	0.0514916	0.0514916	0.0514916	0.0514916	0.0514916	0.0514916	0.0514916	0.0514916	0.0514916	0.0514916	0.0514916	0.0514916	0.0514916	0.0514916	0.0514916	0.0514916	0.0514916	0.0514916	0.0514915	0.0514915	0.0514915	0.0514915	0.0514915	0.0514915	0.0514915	0.0514915	0.0514915	0.0514914	0.0514914	0.0514914
0.0339895	0.0339895	0.0339895	0.0339895	0.0339895	0.0339896	0.0339896	0.0339896	0.0339896	0.0339896	0.0339896	0.0339897	0.0339897	0.0339898	0.0339898	0.0339899	0.0339899	0.03399	0.03399	0.0339901	0.0339901	0.0339902	0.0339902	0.0339902	0.0339902	0.0339903	0.0339903	0.0339902	0.0339902	0.0339902	0.0339902	0.0339902	0.0339901	0.0339901	0.0339901	0.03399	0.03399	0.0339899	0.0339899	0.0339899	0.0339898	0.0339898	0.0339898	0.0339898	0.0339897	0.0339897	0.0339897	0.0339897	0.0339897	0.0339896
0.0116397	0.0116397	0.0116397	0.0116397	0.0116397	0.0116397	0.0116397	0.0116397	0.0116397	0.0116398	0.0116399	0.01164	0.0116401	0.0116403	0.0116405	0.0116406	0.0116408	0.011641	0.0116411	0.0116413	0.0116414	0.0116415	0.0116416	0.0116416	0.0116417	0.0116417	0.0116417	0.0116416	0.0116416	0.0116415	0.0116415	0.0116414	0.0116413	0.0116412	0.0116411	0.011641	0.0116409	0.0116408	0.0116407	0.0116406	0.0116405	0.0116405	0.0116404	0.0116403	0.0116402	0.0116402	0.0116401	0.0116401	0.01164	0.01164
0.0415744	0.0415744	0.0415744	0.0415744	0.0415744	0.0415744	0.0415744	0.0415744	0.0415744	0.0415744	0.0415744	0.0415744	0.0415744	0.0415744	0.0415744	0.0415744	0.0415745	0.0415745	0.0415745	0.0415745	0.0415745	0.0415745	0.0415745	0.0415745	0.0415745	0.0415745	0.0415745	0.0415745	0.0415745	0.0415745	0.0415745	0.0415745	0.0415745	0.0415745	0.0415745	0.0415745	0.0415745	0.0415745	0.0415745	0.0415744	0.0415744	0.0415744	0.0415744	0.0415744	0.0415744	0.0415744	0.0415744	0.0415744	0.0415744	0.0415744
0.0135655	0.0135655	0.0135655	0.0135655	0.0135655	0.0135655	0.0135655	0.0135655	0.0135655	0.0135655	0.0135655	0.0135655	0.0135655	0.0135656	0.0135656	0.0135656	0.0135656	0.0135657	0.0135657	0.0135657	0.0135658	0.0135658	0.0135658	0.0135658	0.0135659	0.0135659	0.0135659	0.0135659	0.0135659	0.013566	0.013566	0.013566	0.013566	0.013566	0.013566	0.013566	0.013566	0.013566	0.013566	0.013566	0.013566	0.013566	0.013566	0.0135659	0.0135659	0.0135659	0.0135659	0.0135659	0.0135659	0.0135659
0.0105096	0.0105096	0.0105096	0.0105096	0.0105096	0.0105097	0.0105098	0.01051	0.0105103	0.0105108	0.0105115	0.0105123	0.0105132	0.0105141	0.0105151	0.0105161	0.010517	0.0105178	0.0105184	0.0105189	0.0105192	0.0105193	0.0105192	0.010519	0.0105185	0.010518	0.0105173	0.0105166	0.0105158	0.010515	0.0105142	0.0105134	0.0105127	0.010512	0.0105115	0.010511	0.0105106	0.0105103	0.0105101	0.01051	0.0105099	0.0105099	0.01051	0.0105101	0.0105102	0.0105103	0.0105104	0.0105105	0.0105106	0.0105106
0.0339924	0.0339924	0.0339924	0.0339924	0.0339924	0.0339924	0.0339924	0.0339924	0.0339924	0.0339924	0.0339924	0.0339924	0.0339924	0.0339924	0.0339924	0.0339925	0.0339925	0.0339925	0.0339925	0.0339925	0.0339925	0.0339925	0.0339925	0.0339925	0.0339925	0.0339925	0.0339925	0.0339925	0.0339925	0.0339925	0.0339925	0.0339925	0.0339925	0.0339925	0.0339925	0.0339925	0.0339925	0.0339925	0.0339925	0.0339925	0.0339925	0.0339925	0.0339925	0.0339925	0.0339925	0.0339925	0.0339925	0.0339925	0.0339925	0.0339925
0.0324957	0.0324957	0.0324957	0.0324957	0.0324957	0.0324957	0.0324957	0.0324957	0.0324957	0.0324957	0.0324957	0.0324957	0.0324957	0.0324957	0.0324957	0.0324957	0.0324957	0.0324957	0.0324957	0.0324957	0.0324957	0.0324957	0.0324957	0.0324958	0.0324958	0.0324958	0.0324958	0.0324958	0.0324958	0.0324958	0.0324958	0.0324958	0.0324958	0.0324958	0.0324958	0.0324958	0.0324958	0.0324958	0.0324958	0.0324958	0.0324958	0.0324958	0.0324958	0.0324958	0.0324958	0.0324957	0.0324957	0.0324957	0.0324957	0.0324957
0.0127511	0.0127511	0.0127511	0.0127511	0.0127511	0.0127511	0.0127511	0.0127511	0.0127512	0.0127512	0.0127512	0.0127513	0.0127513	0.0127513	0.0127514	0.0127514	0.0127514	0.0127515	0.0127515	0.0127515	0.0127515	0.0127515	0.0127516	0.0127516	0.0127516	0.0127516	0.0127516	0.0127516	0.0127516	0.0127515	0.0127515	0.0127515	0.0127515	0.0127515	0.0127515	0.0127515	0.0127515	0.0127515	0.0127514	0.0127514	0.0127514	0.0127514	0.0127514	0.0127514	0.0127514	0.0127514	0.0127513	0.0127513	0.0127513	0.0127513
0.0290197	0.0290197	0.0290197	0.0290197	0.0290197	0.0290197	0.0290197	0.0290197	0.0290197	0.0290197	0.0290197	0.0290197	0.0290197	0.0290197	0.0290197	0.0290197	0.0290197	0.0290197	0.0290197	0.0290197	0.0290197	0.0290197	0.0290197	0.0290197	0.0290197	0.0290197	0.0290197	0.0290197	0.0290197	0.0290197	0.0290197	0.0290197	0.0290197	0.0290197	0.0290197	0.0290197	0.0290197	0.0290197	0.0290197	0.0290197	0.0290197	0.0290197	0.0290197	0.0290197	0.0290197	0.0290197	0.0290197	0.0290197	0.0290197	0.0290197
0.0290197	0.0290197	0.0290197	0.0290197	0.0290197	0.0290197	0.0290197	0.0290197	0.0290197	0.0290197	0.0290197	0.0290197	0.0290197	0.0290197	0.0290197	0.0290197	0.0290197	0.0290197	0.0290197	0.0290197	0.0290197	0.0290197	0.0290197	0.0290197	0.0290197	0.0290197	0.0290197	0.0290197	0.0290197	0.0290197	0.0290197	0.0290197	0.0290197	0.0290197	0.0290197	0.0290197	0.0290197	0.0290197	0.0290197	0.0290197	0.0290197	0.0290197	0.0290197	0.0290197	0.0290197	0.0290197	0.0290197	0.0290197	0.0290197	0.0290197
0.0213575	0.0213575	0.0213575	0.0213575	0.0213575	0.0213575	0.0213575	0.0213576	0.0213576	0.0213577	0.0213577	0.0213579	0.021358	0.0213581	0.0213583	0.0213584	0.0213586	0.0213587	0.0213588	0.0213589	0.0213591	0.0213592	0.0213592	0.0213593	0.0213594	0.0213594	0.0213595	0.0213595	0.0213595	0.0213595	0.0213595	0.0213595	0.0213595	0.0213595	0.0213595	0.0213594	0.0213594	0.0213594	0.0213593	0.0213593	0.0213592	0.0213592	0.0213591	0.0213591	0.0213591	0.021359	0.021359	0.0213589	0.0213589	0.0213588
0.0241597	0.0241597	0.0241597	0.0241597	0.0241597	0.0241597	0.0241597	0.0241597	0.0241597	0.0241597	0.0241597	0.0241597	0.0241597	0.0241597	0.0241597	0.0241597	0.0241597	0.0241597	0.0241597	0.0241597	0.0241597	0.0241597	0.0241597	0.0241597	0.0241597	0.0241597	0.0241597	0.0241597	0.0241597	0.0241597	0.0241597	0.0241597	0.0241597	0.0241597	0.0241597	0.0241597	0.0241597	0.0241597	0.0241597	0.0241597	0.0241597	0.0241597	0.0241597	0.0241597	0.0241597	0.0241597	0.0241597	0.0241597	0.0241597	0.0241597
0.0195606	0.0195606	0.0195606	0.0195606	0.0195606	0.0195606	0.0195606	0.0195606	0.0195606	0.0195606	0.0195606	0.0195606	0.0195606	0.0195606	0.0195606	0.0195606	0.0195606	0.0195606	0.0195606	0.0195606	0.0195606	0.0195606	0.0195606	0.0195606	0.0195606	0.0195606	0.0195606	0.0195606	0.0195606	0.0195606	0.0195606	0.0195606	0.0195606	0.0195606	0.0195606	0.0195606	0.0195606	0.0195606	0.0195606	0.0195606	0.0195606	0.0195606	0.0195606	0.0195606	0.0195606	0.0195606	0.0195606	0.0195606	0.0195606	0.0195606
0.0344353	0.0344353	0.0344353	0.0344353	0.0344353	0.0344353	0.0344353	0.0344353	0.0344353	0.0344353	0.0344353	0.0344353	0.0344353	0.0344353	0.0344354	0.0344354	0.0344354	0.0344354	0.0344354	0.0344354	0.0344354	0.0344354	0.0344354	0.0344354	0.0344354	0.0344354	0.0344354	0.0344354	0.0344354	0.0344354	0.0344354	0.0344354	0.0344354	0.0344353	0.0344353	0.0344353	0.0344353	0.0344353	0.0344353	0.0344353	0.0344353	0.0344353	0.0344353	0.0344353	0.0344353	0.0344353	0.0344353	0.0344353	0.0344353	0.0344353
0.0126856	0.0126856	0.0126856	0.0126856	0.0126856	0.0126856	0.0126857	0.0126858	0.012686	0.0126863	0.0126868	0.0126874	0.0126882	0.012689	0.0126899	0.0126908	0.0126918	0.0126927	0.0126935	0.0126943	0.0126949	0.0126954	0.0126958	0.0126961	0.0126963	0.0126963	0.0126963	0.0126961	0.0126958	0.0126955	0.0126951	0.0126947	0.0126942	0.0126938	0.0126933	0.0126928	0.0126923	0.0126919	0.0126914	0.012691	0.0126906	0.0126902	0.0126899	0.0126896	0.0126893	0.0126891	0.0126889	0.0126886	0.0126884	0.0126883
0.0293568	0.0293568	0.0293568	0.0293568	0.0293568	0.0293568	0.0293568	0.0293568	0.0293568	0.0293568	0.0293568	0.0293568	0.0293568	0.0293568	0.0293568	0.0293568	0.0293568	0.0293568	0.0293568	0.0293568	0.0293568	0.0293568	0.0293568	0.0293568	0.0293568	0.0293568	0.0293568	0.0293568	0.0293568	0.0293568	0.0293568	0.0293568	0.0293568	0.0293568	0.0293568	0.0293568	0.0293568	0.0293568	0.0293568	0.0293568	0.0293568	0.0293568	0.0293568	0.0293568	0.0293568	0.0293568	0.0293568	0.0293568	0.0293568	0.0293568
0.0138853	0.0138853	0.0138853	0.0138853	0.0138853	0.0138853	0.0138853	0.0138853	0.0138853	0.0138853	0.0138854	0.0138854	0.0138854	0.0138855	0.0138855	0.0138855	0.0138856	0.0138856	0.0138856	0.0138856	0.0138857	0.0138857	0.0138857	0.0138857	0.0138857	0.0138857	0.0138857	0.0138857	0.0138857	0.0138857	0.0138857	0.0138857	0.0138857	0.0138856	0.0138856	0.0138856	0.0138856	0.0138856	0.0138856	0.0138856	0.0138856	0.0138855	0.0138855	0.0138855	0.0138855	0.0138855	0.0138855	0.0138855	0.0138855	0.0138855
0.0628017	0.0628017	0.0628017	0.0628017	0.0628017	0.0628017	0.0628017	0.0628017	0.0628017	0.0628017	0.0628017	0.0628017	0.0628017	0.0628017	0.0628017	0.0628017	0.0628017	0.0628017	0.0628017	0.0628017	0.0628017	0.0628017	0.0628017	0.0628017	0.0628017	0.0628017	0.0628017	0.0628017	0.0628017	0.0628017	0.0628017	0.0628017	0.0628017	0.0628017	0.0628017	0.0628017	0.0628017	0.0628017	0.0628017	0.0628017	0.0628017	0.0628017	0.0628017	0.0628017	0.0628017	0.0628017	0.0628017	0.0628017	0.0628017	0.0628017
0.0140994	0.0140994	0.0140994	0.0140994	0.0140994	0.0140995	0.0140999	0.0141005	0.0141015	0.014103	0.014105	0.0141073	0.01411	0.0141128	0.0141159	0.0141189	0.0141218	0.0141246	0.0141272	0.0141294	0.0141312	0.0141328	0.0141337	0.0141343	0.0141345	0.0141341	0.0141334	0.0141323	0.0141308	0.0141291	0.0141271	0.0141248	0.0141225	0.0141199	0.0141173	0.0141147	0.0141121	0.0141096	0.0141071	0.0141048	0.0141026	0.0141006	0.0140988	0.0140973	0.0140959	0.0140947	0.0140938	0.0140929	0.0140925	0.0140921
0.0194979	0.0194979	0.0194979	0.0194979	0.0194979	0.0194979	0.0194979	0.0194979	0.0194979	0.0194979	0.0194979	0.0194979	0.0194979	0.0194979	0.0194979	0.0194979	0.0194979	0.0194979	0.0194979	0.0194979	0.0194979	0.0194979	0.0194979	0.0194979	0.0194979	0.0194979	0.0194979	0.0194979	0.0194979	0.0194979	0.0194979	0.0194979	0.0194979	0.0194979	0.0194979	0.0194979	0.0194979	0.0194979	0.0194979	0.0194979	0.0194979	0.0194979	0.0194979	0.0194979	0.0194979	0.0194979	0.0194979	0.0194979	0.0194979	0.0194979
0.0302419	0.0302419	0.0302419	0.0302419	0.0302419	0.0302419	0.0302419	0.0302419	0.0302419	0.0302419	0.0302419	0.0302419	0.030242	0.030242	0.030242	0.030242	0.0302421	0.0302421	0.0302421	0.0302421	0.0302421	0.0302421	0.0302421	0.0302421	0.0302421	0.0302421	0.0302422	0.0302422	0.0302421	0.0302421	0.0302421	0.0302421	0.0302421	0.0302421	0.0302421	0.0302421	0.0302421	0.0302421	0.0302421	0.0302421	0.0302421	0.0302421	0.0302421	0.0302421	0.0302421	0.0302421	0.030242	0.030242	0.030242	0.030242
0.0401023	0.0401023	0.0401023	0.0401023	0.0401023	0.0401023	0.0401023	0.0401023	0.0401023	0.0401023	0.0401023	0.0401023	0.0401023	0.0401023	0.0401023	0.0401023	0.0401023	0.0401023	0.0401023	0.0401023	0.0401023	0.0401023	0.0401023	0.0401023	0.0401023	0.0401023	0.0401023	0.0401023	0.0401023	0.0401023	0.0401023	0.0401023	0.0401023	0.0401023	0.0401023	0.0401023	0.0401023	0.0401023	0.0401023	0.0401023	0.0401023	0.0401023	0.0401023	0.0401023	0.0401023	0.0401023	0.0401023	0.0401023	0.0401023	0.0401023
0.0238892	0.0238892	0.0238892	0.0238892	0.0238892	0.0238892	0.0238892	0.0238893	0.0238893	0.0238893	0.0238893	0.0238894	0.0238895	0.0238895	0.0238896	0.0238897	0.0238898	0.0238899	0.02389	0.0238901	0.0238902	0.0238903	0.0238903	0.0238904	0.0238905	0.0238905	0.0238906	0.0238906	0.0238906	0.0238907	0.0238907	0.0238907	0.0238907	0.0238907	0.0238907	0.0238907	0.0238907	0.0238907	0.0238906	0.0238906	0.0238906	0.0238906	0.0238905	0.0238905	0.0238905	0.0238904	0.0238904	0.0238904	0.0238903	0.0238903
0.0235922	0.0235922	0.0235922	0.0235922	0.0235922	0.0235922	0.0235922	0.0235922	0.0235922	0.0235922	0.0235922	0.0235922	0.0235922	0.0235922	0.0235922	0.0235922	0.0235922	0.0235922	0.0235922	0.0235922	0.0235922	0.0235922	0.0235922	0.0235922	0.0235922	0.0235922	0.0235922	0.0235922	0.0235922	0.0235922	0.0235922	0.0235922	0.0235922	0.0235922	0.0235922	0.0235922	0.0235922	0.0235922	0.0235922	0.0235922	0.0235922	0.0235922	0.0235922	0.0235922	0.0235922	0.0235922	0.0235922	0.0235922	0.0235922	0.0235922
0.00642691	0.00642691	0.00642691	0.00642691	0.00642692	0.00642694	0.00642702	0.00642717	0.00642742	0.00642778	0.00642828	0.00642886	0.00642953	0.00643025	0.00643098	0.0064317	0.00643235	0.00643291	0.00643338	0.00643369	0.00643384	0.00643388	0.00643373	0.00643343	0.00643304	0.00643249	0.00643189	0.00643123	0.00643054	0.00642984	0.00642919	0.00642856	0.00642802	0.00642756	0.00642717	0.00642692	0.00642671	0.00642666	0.00642664	0.00642673	0.00642685	0.00642703	0.00642723	0.00642744	0.00642765	0.00642785	0.006428	0.00642815	0.00642822	0.00642829
0.0163695	0.0163695	0.0163695	0.0163695	0.0163695	0.0163695	0.0163695	0.0163695	0.0163695	0.0163695	0.0163695	0.0163695	0.0163695	0.0163695	0.0163695	0.0163695	0.0163695	0.0163695	0.0163696	0.0163696	0.0163696	0.0163696	0.0163696	0.0163696	0.0163696	0.0163696	0.0163696	0.0163696	0.0163696	0.0163696	0.0163696	0.0163696	0.0163696	0.0163696	0.0163696	0.0163696	0.0163696	0.0163696	0.0163697	0.0163697	0.0163697	0.0163697	0.0163697	0.0163697	0.0163697	0.0163696	0.0163696	0.0163696	0.0163696	0.0163696
0.0278868	0.0278868	0.0278868	0.0278868	0.0278868	0.0278868	0.0278868	0.0278868	0.0278868	0.0278868	0.0278868	0.0278868	0.0278868	0.0278868	0.0278868	0.0278868	0.0278868	0.0278868	0.0278868	0.0278868	0.0278868	0.0278868	0.0278868	0.0278868	0.0278868	0.0278868	0.0278868	0.0278868	0.0278868	0.0278868	0.0278868	0.0278868	0.0278868	0.0278868	0.0278868	0.0278868	0.0278868	0.0278868	0.0278868	0.0278868	0.0278868	0.0278868	0.0278868	0.0278868	0.0278868	0.0278868	0.0278868	0.0278868	0.0278868	0.0278868
0.0191667	0.0191667	0.0191667	0.0191667	0.0191667	0.0191667	0.0191667	0.0191667	0.0191667	0.0191667	0.0191667	0.0191668	0.0191668	0.0191668	0.0191668	0.0191669	0.0191669	0.0191669	0.019167	0.019167	0.0191671	0.0191671	0.0191671	0.0191672	0.0191672	0.0191672	0.0191673	0.0191673	0.0191673	0.0191673	0.0191673	0.0191673	0.0191674	0.0191674	0.0191674	0.0191674	0.0191674	0.0191674	0.0191674	0.0191674	0.0191674	0.0191674	0.0191673	0.0191673	0.0191673	0.0191673	0.0191673	0.0191673	0.0191673	0.0191673
0.0214201	0.0214201	0.0214201	0.0214201	0.0214201	0.0214201	0.0214201	0.0214201	0.0214201	0.0214201	0.0214201	0.0214202	0.0214202	0.0214202	0.0214202	0.0214202	0.0214203	0.0214203	0.0214203	0.0214203	0.0214204	0.0214204	0.0214204	0.0214204	0.0214204	0.0214204	0.0214204	0.0214204	0.0214204	0.0214204	0.0214204	0.0214204	0.0214204	0.0214204	0.0214204	0.0214204	0.0214204	0.0214203	0.0214203	0.0214203	0.0214203	0.0214203	0.0214203	0.0214203	0.0214203	0.0214203	0.0214203	0.0214203	0.0214203	0.0214202
0.0249693	0.0249693	0.0249693	0.0249693	0.0249693	0.0249693	0.0249693	0.0249693	0.0249694	0.0249694	0.0249694	0.0249694	0.0249694	0.0249694	0.0249694	0.0249694	0.0249694	0.0249694	0.0249694	0.0249694	0.0249694	0.0249694	0.0249694	0.0249695	0.0249695	0.0249695	0.0249695	0.0249695	0.0249695	0.0249695	0.0249695	0.0249695	0.0249695	0.0249694	0.0249694	0.0249694	0.0249694	0.0249694	0.0249694	0.0249694	0.0249694	0.0249694	0.0249694	0.0249694	0.0249694	0.0249694	0.0249694	0.0249694	0.0249694	0.0249694
0.0203877	0.0203877	0.0203877	0.0203877	0.0203877	0.0203877	0.0203877	0.0203877	0.0203877	0.0203878	0.0203878	0.0203878	0.0203879	0.0203879	0.0203879	0.0203879	0.0203879	0.020388	0.020388	0.020388	0.020388	0.020388	0.020388	0.020388	0.020388	0.020388	0.020388	0.020388	0.0203879	0.0203879	0.0203879	0.0203879	0.0203879	0.0203879	0.0203879	0.0203879	0.0203879	0.0203879	0.0203879	0.0203878	0.0203878	0.0203878	0.0203878	0.0203878	0.0203878	0.0203878	0.0203878	0.0203878	0.0203878	0.0203878
0.0114855	0.0114855	0.0114855	0.0114855	0.0114855	0.0114855	0.0114856	0.0114856	0.0114856	0.0114856	0.0114857	0.0114857	0.0114858	0.0114859	0.011486	0.011486	0.0114861	0.0114862	0.0114863	0.0114863	0.0114864	0.0114865	0.0114865	0.0114866	0.0114866	0.0114866	0.0114866	0.0114866	0.0114866	0.0114866	0.0114866	0.0114866	0.0114866	0.0114866	0.0114865	0.0114865	0.0114865	0.0114864	0.0114864	0.0114863	0.0114863	0.0114863	0.0114862	0.0114862	0.0114861	0.0114861	0.0114861	0.011486	0.011486	0.011486
0.0383337	0.0383337	0.0383337	0.0383337	0.0383337	0.0383337	0.0383337	0.0383337	0.0383337	0.0383337	0.0383337	0.0383337	0.0383337	0.0383337	0.0383337	0.0383337	0.0383337	0.0383337	0.0383337	0.0383337	0.0383337	0.0383337	0.0383337	0.0383337	0.0383337	0.0383337	0.0383337	0.0383337	0.0383337	0.0383337	0.0383337	0.0383337	0.0383337	0.0383337	0.0383337	0.0383337	0.0383337	0.0383337	0.0383337	0.0383337	0.0383337	0.0383337	0.0383337	0.0383337	0.0383337	0.0383337	0.0383337	0.0383337	0.0383337	0.0383337
0.0166475	0.0166475	0.0166475	0.0166475	0.0166475	0.0166475	0.0166475	0.0166475	0.0166475	0.0166475	0.0166475	0.0166475	0.0166475	0.0166475	0.0166475	0.0166475	0.0166476	0.0166476	0.0166476	0.0166476	0.0166476	0.0166476	0.0166476	0.0166476	0.0166476	0.0166476	0.0166476	0.0166476	0.0166476	0.0166476	0.0166476	0.0166476	0.0166476	0.0166476	0.0166476	0.0166476	0.0166476	0.0166476	0.0166476	0.0166476	0.0166476	0.0166476	0.0166476	0.0166476	0.0166476	0.0166476	0.0166476	0.0166476	0.0166476	0.0166476
0.0543302	0.0543302	0.0543302	0.0543302	0.0543302	0.0543302	0.0543302	0.0543302	0.0543303	0.0543303	0.0543304	0.0543305	0.0543306	0.0543307	0.0543308	0.0543309	0.054331	0.054331	0.0543311	0.0543312	0.0543312	0.0543313	0.0543313	0.0543313	0.0543313	0.0543313	0.0543313	0.0543313	0.0543313	0.0543313	0.0543312	0.0543312	0.0543311	0.0543311	0.0543311	0.054331	0.054331	0.0543309	0.0543308	0.0543308	0.0543307	0.0543307	0.0543306	0.0543306	0.0543305	0.0543305	0.0543305	0.0543304	0.0543304	0.0543304
0.0152924	0.0152924	0.0152924	0.0152924	0.0152924	0.0152924	0.0152924	0.0152924	0.0152925	0.0152926	0.0152927	0.0152928	0.015293	0.0152931	0.0152933	0.0152934	0.0152936	0.0152937	0.0152938	0.0152939	0.015294	0.015294	0.015294	0.015294	0.015294	0.0152939	0.0152938	0.0152937	0.0152936	0.0152935	0.0152934	0.0152932	0.0152931	0.015293	0.0152929	0.0152928	0.0152928	0.0152927	0.0152927	0.0152926	0.0152926	0.0152926	0.0152926	0.0152926	0.0152926	0.0152926	0.0152926	0.0152926	0.0152926	0.0152926
0.0335028	0.0335028	0.0335028	0.0335028	0.0335028	0.0335028	0.0335028	0.0335028	0.0335028	0.0335028	0.0335028	0.0335028	0.0335028	0.0335028	0.0335029	0.0335029	0.0335029	0.0335029	0.0335029	0.0335029	0.0335029	0.0335029	0.0335029	0.0335029	0.0335029	0.0335029	0.0335029	0.0335029	0.0335029	0.0335029	0.0335029	0.0335029	0.0335029	0.0335029	0.0335029	0.0335029	0.0335029	0.0335029	0.0335029	0.0335029	0.0335029	0.0335029	0.0335029	0.0335029	0.0335029	0.0335029	0.0335029	0.0335029	0.0335029	0.0335029
0.0228589	0.0228589	0.0228589	0.0228589	0.0228589	0.0228589	0.0228589	0.0228589	0.0228589	0.0228589	0.0228589	0.0228589	0.0228589	0.0228589	0.0228589	0.0228589	0.0228589	0.0228589	0.0228589	0.0228589	0.0228589	0.0228589	0.0228589	0.0228589	0.0228589	0.0228589	0.0228589	0.0228589	0.0228589	0.0228589	0.0228589	0.0228589	0.0228589	0.0228589	0.0228589	0.0228589	0.0228589	0.0228589	0.0228589	0.0228589	0.0228589	0.0228589	0.0228589	0.0228589	0.0228589	0.0228589	0.0228589	0.0228589	0.0228589	0.0228589
0.0369046	0.0369046	0.0369046	0.0369046	0.0369046	0.0369046	0.0369047	0.0369047	0.0369047	0.0369048	0.0369048	0.0369049	0.036905	0.0369051	0.0369051	0.0369052	0.0369053	0.0369054	0.0369055	0.0369055	0.0369056	0.0369056	0.0369056	0.0369057	0.0369057	0.0369057	0.0369057	0.0369057	0.0369057	0.0369057	0.0369056	0.0369056	0.0369056	0.0369056	0.0369055	0.0369055	0.0369054	0.0369054	0.0369054	0.0369053	0.0369053	0.0369052	0.0369052	0.0369052	0.0369051	0.0369051	0.0369051	0.036905	0.036905	0.036905
0.0207151	0.0207151	0.0207151	0.0207151	0.0207151	0.0207151	0.0207151	0.0207151	0.0207151	0.0207151	0.0207151	0.0207151	0.0207151	0.0207151	0.0207151	0.0207151	0.0207151	0.0207151	0.0207151	0.0207151	0.0207151	0.0207151	0.0207151	0.0207151	0.0207151	0.0207151	0.0207151	0.0207151	0.0207151	0.0207151	0.0207151	0.0207151	0.0207151	0.0207151	0.0207151	0.0207151	0.0207151	0.0207151	0.0207151	0.0207151	0.0207151	0.0207151	0.0207151	0.0207151	0.0207151	0.0207151	0.0207151	0.0207151	0.0207151	0.0207151
0.0194196	0.0194196	0.0194196	0.0194196	0.0194196	0.0194196	0.0194196	0.0194196	0.0194196	0.0194196	0.0194196	0.0194196	0.0194197	0.0194197	0.0194197	0.0194197	0.0194197	0.0194197	0.0194197	0.0194197	0.0194197	0.0194197	0.0194197	0.0194197	0.0194197	0.0194197	0.0194197	0.0194197	0.0194197	0.0194197	0.0194197	0.0194197	0.0194197	0.0194197	0.0194197	0.0194197	0.0194197	0.0194197	0.0194197	0.0194197	0.0194197	0.0194196	0.0194196	0.0194196	0.0194196	0.0194196	0.0194196	0.0194196	0.0194196	0.0194196
0.0503112	0.0503112	0.0503112	0.0503112	0.0503112	0.0503112	0.0503112	0.0503112	0.0503112	0.0503113	0.0503114	0.0503115	0.0503116	0.0503117	0.0503119	0.050312	0.0503122	0.0503124	0.0503125	0.0503127	0.0503128	0.0503129	0.0503131	0.0503132	0.0503132	0.0503133	0.0503134	0.0503134	0.0503134	0.0503134	0.0503134	0.0503134	0.0503134	0.0503133	0.0503133	0.0503132	0.0503132	0.0503131	0.050313	0.050313	0.0503129	0.0503128	0.0503128	0.0503127	0.0503126	0.0503125	0.0503125	0.0503124	0.0503123	0.0503122
0.0354728	0.0354728	0.0354728	0.0354728	0.0354729	0.0354729	0.035473	0.0354731	0.0354734	0.0354736	0.0354739	0.0354743	0.0354746	0.0354749	0.0354752	0.0354754	0.0354757	0.0354759	0.035476	0.0354762	0.0354762	0.0354763	0.0354764	0.0354764	0.0354764	0.0354764	0.0354763	0.0354763	0.0354762	0.0354761	0.0354761	0.035476	0.0354759	0.0354758	0.0354757	0.0354756	0.0354755	0.0354754	0.0354753	0.0354752	0.0354751	0.035475	0.0354749	0.0354748	0.0354747	0.0354746	0.0354745	0.0354744	0.0354744	0.0354743
0.0193386	0.0193386	0.0193386	0.0193386	0.0193386	0.0193386	0.0193386	0.0193386	0.0193386	0.0193386	0.0193386	0.0193387	0.0193387	0.0193387	0.0193387	0.0193388	0.0193388	0.0193388	0.0193388	0.0193388	0.0193389	0.0193389	0.0193389	0.0193389	0.0193389	0.0193389	0.0193389	0.0193389	0.0193389	0.0193389	0.0193389	0.0193389	0.0193389	0.0193389	0.0193389	0.0193389	0.0193389	0.0193389	0.0193389	0.0193389	0.0193388	0.0193388	0.0193388	0.0193388	0.0193388	0.0193388	0.0193388	0.0193388	0.0193388	0.0193388
0.0130085	0.0130085	0.0130085	0.0130085	0.0130085	0.0130085	0.0130085	0.0130085	0.0130086	0.0130086	0.0130086	0.0130086	0.0130087	0.0130087	0.0130087	0.0130088	0.0130088	0.0130089	0.0130089	0.013009	0.013009	0.013009	0.013009	0.0130091	0.0130091	0.0130091	0.0130091	0.0130091	0.0130091	0.0130092	0.0130092	0.0130092	0.0130092	0.0130091	0.0130091	0.0130091	0.0130091	0.0130091	0.0130091	0.0130091	0.0130091	0.013009	0.013009	0.013009	0.013009	0.013009	0.013009	0.0130089	0.0130089	0.0130089
0.0112355	0.0112355	0.0112355	0.0112355	0.0112355	0.0112355	0.0112356	0.0112357	0.0112358	0.0112361	0.0112363	0.0112366	0.011237	0.0112374	0.0112377	0.0112381	0.0112384	0.0112388	0.011239	0.0112393	0.0112394	0.0112396	0.0112397	0.0112397	0.0112397	0.0112397	0.0112396	0.0112395	0.0112394	0.0112392	0.0112391	0.0112389	0.0112387	0.0112385	0.0112383	0.0112381	0.011238	0.0112378	0.0112376	0.0112374	0.0112373	0.0112371	0.011237	0.0112368	0.0112367	0.0112366	0.0112365	0.0112364	0.0112363	0.0112362
0.0205365	0.0205365	0.0205365	0.0205365	0.0205365	0.0205365	0.0205365	0.0205365	0.0205365	0.0205365	0.0205365	0.0205365	0.0205365	0.0205366	0.0205366	0.0205366	0.0205366	0.0205366	0.0205366	0.0205367	0.0205367	0.0205367	0.0205367	0.0205367	0.0205367	0.0205367	0.0205368	0.0205368	0.0205368	0.0205368	0.0205368	0.0205368	0.0205368	0.0205368	0.0205368	0.0205368	0.0205367	0.0205367	0.0205367	0.0205367	0.0205367	0.0205367	0.0205367	0.0205367	0.0205367	0.0205367	0.0205367	0.0205367	0.0205367	0.0205366
0.0296352	0.0296352	0.0296352	0.0296352	0.0296352	0.0296352	0.0296353	0.0296353	0.0296353	0.0296354	0.0296354	0.0296355	0.0296357	0.0296358	0.0296359	0.0296361	0.0296362	0.0296364	0.0296365	0.0296366	0.0296368	0.0296369	0.029637	0.0296371	0.0296372	0.0296372	0.0296373	0.0296373	0.0296374	0.0296374	0.0296374	0.0296374	0.0296374	0.0296374	0.0296374	0.0296374	0.0296374	0.0296373	0.0296373	0.0296373	0.0296372	0.0296372	0.0296371	0.0296371	0.029637	0.029637	0.0296369	0.0296369	0.0296368	0.0296368
0.0297465	0.0297465	0.0297465	0.0297465	0.0297465	0.0297465	0.0297465	0.0297465	0.0297466	0.0297466	0.0297466	0.0297466	0.0297467	0.0297467	0.0297468	0.0297468	0.0297468	0.0297468	0.0297469	0.0297469	0.0297469	0.0297469	0.0297469	0.0297469	0.0297469	0.029747	0.029747	0.029747	0.029747	0.0297469	0.0297469	0.0297469	0.0297469	0.0297469	0.0297469	0.0297469	0.0297469	0.0297469	0.0297469	0.0297469	0.0297469	0.0297468	0.0297468	0.0297468	0.0297468	0.0297468	0.0297468	0.0297468	0.0297468	0.0297468
0.0134243	0.0134243	0.0134243	0.0134243	0.0134243	0.0134243	0.0134243	0.0134243	0.0134243	0.0134243	0.0134243	0.0134243	0.0134243	0.0134243	0.0134243	0.0134243	0.0134243	0.0134243	0.0134243	0.0134243	0.0134243	0.0134243	0.0134243	0.0134243	0.0134243	0.0134243	0.0134243	0.0134243	0.0134243	0.0134243	0.0134243	0.0134243	0.0134243	0.0134243	0.0134243	0.0134243	0.0134243	0.0134243	0.0134243	0.0134243	0.0134243	0.0134243	0.0134243	0.0134243	0.0134243	0.0134243	0.0134243	0.0134243	0.0134243	0.0134243
0.031454	0.031454	0.031454	0.031454	0.031454	0.031454	0.031454	0.0314541	0.0314541	0.0314542	0.0314543	0.0314544	0.0314546	0.0314547	0.0314548	0.0314549	0.0314551	0.0314552	0.0314553	0.0314553	0.0314554	0.0314555	0.0314555	0.0314555	0.0314555	0.0314556	0.0314556	0.0314555	0.0314555	0.0314555	0.0314555	0.0314554	0.0314554	0.0314554	0.0314553	0.0314553	0.0314552	0.0314552	0.0314551	0.0314551	0.031455	0.031455	0.031455	0.0314549	0.0314549	0.0314548	0.0314548	0.0314547	0.0314547	0.0314547
0.014318	0.014318	0.014318	0.014318	0.014318	0.014318	0.0143181	0.0143182	0.0143183	0.0143186	0.0143189	0.0143194	0.0143199	0.0143204	0.0143211	0.0143217	0.0143224	0.0143231	0.0143237	0.0143244	0.0143249	0.0143255	0.0143259	0.0143263	0.0143267	0.0143269	0.0143271	0.0143272	0.0143273	0.0143273	0.0143273	0.0143271	0.014327	0.0143268	0.0143266	0.0143264	0.0143261	0.0143258	0.0143255	0.0143252	0.0143249	0.0143245	0.0143242	0.0143239	0.0143236	0.0143233	0.014323	0.0143227	0.0143224	0.0143221
0.0224724	0.0224724	0.0224724	0.0224724	0.0224724	0.0224724	0.0224724	0.0224724	0.0224724	0.0224724	0.0224724	0.0224724	0.0224724	0.0224724	0.0224724	0.0224724	0.0224724	0.0224724	0.0224724	0.0224724	0.0224724	0.0224724	0.0224724	0.0224724	0.0224724	0.0224724	0.0224724	0.0224724	0.0224724	0.0224724	0.0224724	0.0224724	0.0224724	0.0224724	0.0224724	0.0224724	0.0224724	0.0224724	0.0224724	0.0224724	0.0224724	0.0224724	0.0224724	0.0224724	0.0224724	0.0224724	0.0224724	0.0224724	0.0224724	0.0224724
0.0216204	0.0216204	0.0216204	0.0216204	0.0216204	0.0216206	0.0216211	0.0216221	0.0216236	0.0216258	0.0216287	0.0216322	0.0216362	0.0216406	0.0216454	0.0216503	0.0216553	0.0216602	0.0216649	0.0216694	0.0216737	0.0216774	0.021681	0.0216838	0.0216864	0.0216885	0.0216901	0.0216913	0.0216921	0.0216926	0.0216925	0.0216923	0.0216915	0.0216907	0.0216894	0.021688	0.0216863	0.0216845	0.0216824	0.0216803	0.0216781	0.0216758	0.0216734	0.021671	0.0216686	0.0216662	0.0216637	0.0216613	0.0216589	0.0216566
0.0432185	0.0432185	0.0432185	0.0432185	0.0432185	0.0432185	0.0432185	0.0432185	0.0432185	0.0432185	0.0432185	0.0432185	0.0432185	0.0432185	0.0432185	0.0432185	0.0432185	0.0432185	0.0432185	0.0432185	0.0432185	0.0432185	0.0432185	0.0432185	0.0432185	0.0432185	0.0432185	0.0432185	0.0432185	0.0432185	0.0432185	0.0432185	0.0432185	0.0432185	0.0432185	0.0432185	0.0432185	0.0432185	0.0432185	0.0432185	0.0432185	0.0432185	0.0432185	0.0432185	0.0432185	0.0432185	0.0432185	0.0432185	0.0432185	0.0432185
0.0188401	0.0188401	0.0188401	0.0188401	0.0188401	0.0188401	0.0188401	0.0188401	0.0188401	0.0188401	0.0188402	0.0188402	0.0188403	0.0188404	0.0188404	0.0188405	0.0188406	0.0188407	0.0188408	0.0188409	0.018841	0.0188411	0.0188412	0.0188412	0.0188413	0.0188414	0.0188414	0.0188414	0.0188415	0.0188415	0.0188415	0.0188415	0.0188415	0.0188415	0.0188415	0.0188415	0.0188415	0.0188414	0.0188414	0.0188414	0.0188413	0.0188413	0.0188413	0.0188412	0.0188412	0.0188412	0.0188411	0.0188411	0.0188411	0.018841
0.0383891	0.0383891	0.0383891	0.0383891	0.0383891	0.0383891	0.0383891	0.0383891	0.0383891	0.0383891	0.0383891	0.0383891	0.0383891	0.0383891	0.0383891	0.0383891	0.0383891	0.0383891	0.0383891	0.0383891	0.0383891	0.0383891	0.0383891	0.0383891	0.0383891	0.0383891	0.0383892	0.0383892	0.0383892	0.0383892	0.0383892	0.0383892	0.0383892	0.0383892	0.0383892	0.0383892	0.0383892	0.0383892	0.0383892	0.0383892	0.0383892	0.0383892	0.0383892	0.0383892	0.0383892	0.0383892	0.0383892	0.0383892	0.0383892	0.0383892
[truncated: 47 more columns]

## Sheet: Sim_d2
0.0102736	0.0102736	0.0102736	0.0102736	0.0102737	0.0102738	0.0102741	0.0102747	0.0102757	0.010277	0.0102786	0.0102804	0.0102823	0.0102842	0.0102861	0.0102878	0.0102893	0.0102905	0.0102915	0.0102922	0.0102926	0.0102926	0.0102923	0.0102919	0.0102912	0.0102903	0.0102892	0.010288	0.0102868	0.0102854	0.0102841	0.0102827	0.0102814	0.0102802	0.010279	0.0102779	0.0102769	0.010276	0.0102752	0.0102745	0.0102739	0.0102735	0.0102731	0.0102728	0.0102727	0.0102726	0.0102725	0.0102725	0.0102726	0.0102726
0.0125406	0.0125406	0.0125406	0.0125406	0.0125406	0.0125406	0.0125407	0.0125408	0.012541	0.0125412	0.0125415	0.0125417	0.012542	0.0125422	0.0125423	0.0125425	0.0125426	0.0125427	0.0125428	0.0125429	0.0125429	0.0125429	0.0125429	0.0125429	0.0125428	0.0125428	0.0125427	0.0125427	0.0125426	0.0125426	0.0125425	0.0125424	0.0125424	0.0125423	0.0125422	0.0125421	0.0125421	0.012542	0.0125419	0.0125419	0.0125418	0.0125417	0.0125417	0.0125416	0.0125416	0.0125415	0.0125415	0.0125414	0.0125414	0.0125413
0.0157946	0.0157946	0.0157946	0.0157946	0.0157946	0.0157946	0.0157946	0.0157946	0.0157946	0.0157946	0.0157946	0.0157947	0.0157947	0.0157947	0.0157947	0.0157947	0.0157948	0.0157948	0.0157948	0.0157949	0.0157949	0.0157949	0.0157949	0.015795	0.015795	0.015795	0.015795	0.015795	0.015795	0.0157951	0.0157951	0.0157951	0.0157951	0.0157951	0.0157951	0.0157951	0.0157951	0.0157951	0.0157951	0.0157951	0.0157951	0.0157951	0.0157951	0.0157951	0.0157951	0.015795	0.015795	0.015795	0.015795	0.015795
0.036096	0.036096	0.036096	0.036096	0.036096	0.036096	0.036096	0.036096	0.0360961	0.0360961	0.0360961	0.0360962	0.0360962	0.0360963	0.0360963	0.0360963	0.0360964	0.0360964	0.0360965	0.0360965	0.0360965	0.0360965	0.0360965	0.0360966	0.0360966	0.0360966	0.0360966	0.0360966	0.0360966	0.0360966	0.0360965	0.0360965	0.0360965	0.0360965	0.0360965	0.0360965	0.0360965	0.0360965	0.0360964	0.0360964	0.0360964	0.0360964	0.0360964	0.0360964	0.0360964	0.0360963	0.0360963	0.0360963	0.0360963	0.0360963
0.0221969	0.0221969	0.0221969	0.0221969	0.0221969	0.0221969	0.0221969	0.0221969	0.0221969	0.0221969	0.0221969	0.0221969	0.0221969	0.0221969	0.0221969	0.0221969	0.0221969	0.0221969	0.0221969	0.0221969	0.0221969	0.022197	0.022197	0.022197	0.022197	0.022197	0.022197	0.022197	0.022197	0.022197	0.022197	0.022197	0.022197	0.022197	0.022197	0.022197	0.022197	0.022197	0.022197	0.022197	0.022197	0.022197	0.022197	0.022197	0.022197	0.0221969	0.0221969	0.0221969	0.0221969	0.0221969
0.0129328	0.0129328	0.0129328	0.0129328	0.0129328	0.0129328	0.0129329	0.012933	0.0129333	0.0129337	0.0129342	0.0129347	0.0129354	0.012936	0.0129367	0.0129374	0.0129381	0.0129387	0.0129392	0.0129397	0.0129402	0.0129405	0.0129408	0.012941	0.0129412	0.0129412	0.0129413	0.0129413	0.0129412	0.0129411	0.012941	0.0129409	0.0129407	0.0129405	0.0129403	0.0129401	0.0129398	0.0129396	0.0129393	0.0129391	0.0129388	0.0129386	0.0129383	0.0129381	0.0129378	0.0129376	0.0129374	0.0129372	0.0129369	0.0129367
0.0252421	0.0252421	0.0252421	0.0252421	0.0252421	0.0252421	0.0252421	0.0252421	0.0252421	0.0252421	0.0252421	0.0252422	0.0252422	0.0252422	0.0252423	0.0252423	0.0252424	0.0252425	0.0252425	0.0252426	0.0252427	0.0252427	0.0252428	0.0252429	0.0252429	0.025243	0.025243	0.0252431	0.0252431	0.0252432	0.0252432	0.0252432	0.0252433	0.0252433	0.0252433	0.0252433	0.0252434	0.0252434	0.0252434	0.0252434	0.0252434	0.0252434	0.0252434	0.0252434	0.0252434	0.0252434	0.0252434	0.0252434	0.0252434	0.0252434
0.0101229	0.0101229	0.0101229	0.0101229	0.0101229	0.0101229	0.010123	0.010123	0.0101232	0.0101234	0.0101237	0.0101241	0.0101247	0.0101252	0.0101259	0.0101266	0.0101272	0.0101279	0.0101286	0.0101291	0.0101297	0.0101301	0.0101306	0.0101309	0.0101311	0.0101313	0.0101314	0.0101315	0.0101315	0.0101314	0.0101313	0.0101311	0.010131	0.0101307	0.0101305	0.0101303	0.01013	0.0101297	0.0101295	0.0101292	0.0101289	0.0101286	0.0101284	0.0101281	0.0101279	0.0101276	0.0101274	0.0101272	0.010127	0.0101268
0.0306208	0.0306208	0.0306208	0.0306208	0.0306208	0.0306208	0.0306208	0.0306208	0.0306208	0.0306209	0.0306209	0.0306209	0.030621	0.0306211	0.0306211	0.0306212	0.0306213	0.0306213	0.0306214	0.0306215	0.0306216	0.0306216	0.0306217	0.0306217	0.0306218	0.0306218	0.0306218	0.0306219	0.0306219	0.0306219	0.0306219	0.0306219	0.0306219	0.0306219	0.0306219	0.0306219	0.0306219	0.0306219	0.0306219	0.0306218	0.0306218	0.0306218	0.0306218	0.0306218	0.0306217	0.0306217	0.0306217	0.0306216	0.0306216	0.0306216
0.0232641	0.0232641	0.0232641	0.0232641	0.0232641	0.0232641	0.0232641	0.0232641	0.0232641	0.0232642	0.0232643	0.0232644	0.0232645	0.0232646	0.0232648	0.023265	0.0232653	0.0232655	0.0232657	0.023266	0.0232662	0.0232665	0.0232667	0.0232669	0.0232672	0.0232674	0.0232675	0.0232677	0.0232679	0.023268	0.0232681	0.0232682	0.0232683	0.0232684	0.0232685	0.0232685	0.0232686	0.0232686	0.0232686	0.0232687	0.0232687	0.0232686	0.0232686	0.0232686	0.0232686	0.0232685	0.0232685	0.0232684	0.0232684	0.0232683
0.0181921	0.0181921	0.0181921	0.0181921	0.0181921	0.0181921	0.0181921	0.0181921	0.0181921	0.0181921	0.0181921	0.0181921	0.0181921	0.0181921	0.0181921	0.0181921	0.0181921	0.0181921	0.0181921	0.0181922	0.0181922	0.0181922	0.0181922	0.0181922	0.0181922	0.0181922	0.0181922	0.0181923	0.0181923	0.0181923	0.0181923	0.0181923	0.0181923	0.0181923	0.0181923	0.0181923	0.0181923	0.0181923	0.0181923	0.0181923	0.0181923	0.0181923	0.0181923	0.0181923	0.0181923	0.0181923	0.0181923	0.0181922	0.0181922	0.0181922
0.0129945	0.0129945	0.0129945	0.0129945	0.0129945	0.0129945	0.0129945	0.0129946	0.0129946	0.0129947	0.0129948	0.0129949	0.0129951	0.0129952	0.0129953	0.0129955	0.0129956	0.0129957	0.0129959	0.0129959	0.012996	0.0129961	0.0129962	0.0129962	0.0129962	0.0129962	0.0129962	0.0129962	0.0129962	0.0129962	0.0129961	0.0129961	0.012996	0.012996	0.0129959	0.0129959	0.0129958	0.0129957	0.0129957	0.0129956	0.0129956	0.0129955	0.0129954	0.0129954	0.0129953	0.0129953	0.0129952	0.0129952	0.0129951	0.0129951
0.0169243	0.0169243	0.0169243	0.0169243	0.0169243	0.0169244	0.0169245	0.0169247	0.016925	0.0169254	0.0169258	0.0169262	0.0169266	0.016927	0.0169273	0.0169276	0.0169278	0.016928	0.0169281	0.0169282	0.0169283	0.0169283	0.0169283	0.0169283	0.0169282	0.0169282	0.0169281	0.016928	0.0169279	0.0169277	0.0169276	0.0169275	0.0169274	0.0169272	0.0169271	0.016927	0.0169269	0.0169267	0.0169266	0.0169265	0.0169264	0.0169263	0.0169262	0.0169261	0.016926	0.0169259	0.0169258	0.0169257	0.0169256	0.0169255
0.0494147	0.0494147	0.0494147	0.0494147	0.0494147	0.0494147	0.0494147	0.0494147	0.0494147	0.0494147	0.0494147	0.0494147	0.0494147	0.0494147	0.0494147	0.0494147	0.0494147	0.0494147	0.0494147	0.0494147	0.0494147	0.0494147	0.0494147	0.0494147	0.0494147	0.0494147	0.0494147	0.0494147	0.0494147	0.0494147	0.0494147	0.0494147	0.0494147	0.0494147	0.0494147	0.0494147	0.0494147	0.0494147	0.0494147	0.0494147	0.0494147	0.0494147	0.0494147	0.0494147	0.0494147	0.0494147	0.0494147	0.0494147	0.0494147	0.0494147
0.0122569	0.0122569	0.0122569	0.0122569	0.0122569	0.0122569	0.0122571	0.0122574	0.0122578	0.0122584	0.0122591	0.01226	0.0122609	0.012262	0.012263	0.0122641	0.0122651	0.012266	0.0122669	0.0122677	0.0122684	0.012269	0.0122694	0.0122698	0.0122701	0.0122703	0.0122704	0.0122704	0.0122703	0.0122701	0.01227	0.0122697	0.0122694	0.0122691	0.0122687	0.0122684	0.0122679	0.0122675	0.0122671	0.0122666	0.0122662	0.0122658	0.0122653	0.0122649	0.0122644	0.012264	0.0122636	0.0122632	0.0122628	0.0122624
0.0383337	0.0383337	0.0383337	0.0383337	0.0383337	0.0383337	0.0383337	0.0383337	0.0383337	0.0383337	0.0383337	0.0383337	0.0383337	0.0383337	0.0383337	0.0383337	0.0383337	0.0383337	0.0383337	0.0383337	0.0383337	0.0383337	0.0383337	0.0383337	0.0383337	0.0383337	0.0383337	0.0383337	0.0383337	0.0383337	0.0383337	0.0383337	0.0383337	0.0383337	0.0383337	0.0383337	0.0383337	0.0383337	0.0383337	0.0383337	0.0383337	0.0383337	0.0383337	0.0383337	0.0383337	0.0383337	0.0383337	0.0383337	0.0383337	0.0383337
0.0184276	0.0184276	0.0184276	0.0184276	0.0184276	0.0184276	0.0184276	0.0184276	0.0184276	0.0184276	0.0184276	0.0184276	0.0184276	0.0184276	0.0184276	0.0184276	0.0184276	0.0184276	0.0184276	0.0184276	0.0184276	0.0184276	0.0184277	0.0184277	0.0184277	0.0184277	0.0184277	0.0184277	0.0184277	0.0184277	0.0184277	0.0184277	0.0184277	0.0184277	0.0184277	0.0184277	0.0184277	0.0184277	0.0184277	0.0184277	0.0184277	0.0184277	0.0184277	0.0184277	0.0184277	0.0184277	0.0184277	0.0184277	0.0184277	0.0184277
0.0233666	0.0233666	0.0233666	0.0233666	0.0233666	0.0233666	0.0233666	0.0233666	0.0233666	0.0233667	0.0233667	0.0233667	0.0233667	0.0233667	0.0233667	0.0233667	0.0233667	0.0233667	0.0233667	0.0233667	0.0233667	0.0233667	0.0233667	0.0233667	0.0233667	0.0233667	0.0233667	0.0233667	0.0233667	0.0233667	0.0233667	0.0233667	0.0233667	0.0233667	0.0233667	0.0233667	0.0233667	0.0233667	0.0233667	0.0233667	0.0233667	0.0233667	0.0233667	0.0233667	0.0233667	0.0233667	0.0233667	0.0233667	0.0233667	0.0233667
0.0295662	0.0295662	0.0295662	0.0295662	0.0295662	0.0295662	0.0295662	0.0295662	0.0295662	0.0295662	0.0295662	0.0295662	0.0295662	0.0295662	0.0295662	0.0295662	0.0295662	0.0295662	0.0295662	0.0295662	0.0295662	0.0295662	0.0295662	0.0295662	0.0295662	0.0295662	0.0295662	0.0295662	0.0295662	0.0295662	0.0295662	0.0295662	0.0295662	0.0295662	0.0295662	0.0295662	0.0295662	0.0295662	0.0295662	0.0295662	0.0295662	0.0295662	0.0295662	0.0295662	0.0295662	0.0295662	0.0295662	0.0295662	0.0295662	0.0295662
0.0138678	0.0138678	0.0138678	0.0138678	0.0138678	0.0138678	0.0138678	0.0138678	0.0138678	0.0138678	0.0138678	0.0138678	0.0138678	0.0138678	0.0138678	0.0138678	0.0138678	0.0138678	0.0138678	0.0138678	0.0138678	0.0138678	0.0138678	0.0138678	0.0138678	0.0138678	0.0138678	0.0138678	0.0138678	0.0138678	0.0138678	0.0138678	0.0138678	0.0138678	0.0138678	0.0138678	0.0138678	0.0138678	0.0138678	0.0138678	0.0138678	0.0138678	0.0138678	0.0138678	0.0138678	0.0138678	0.0138678	0.0138678	0.0138678	0.0138678
0.0126667	0.0126667	0.0126667	0.0126667	0.0126667	0.0126667	0.0126667	0.0126668	0.0126669	0.012667	0.0126672	0.0126675	0.0126678	0.0126682	0.0126686	0.012669	0.0126694	0.0126698	0.0126702	0.0126706	0.012671	0.0126713	0.0126716	0.0126719	0.0126721	0.0126723	0.0126724	0.0126726	0.0126726	0.0126727	0.0126727	0.0126727	0.0126727	0.0126727	0.0126727	0.0126726	0.0126725	0.0126724	0.0126723	0.0126722	0.0126721	0.012672	0.0126719	0.0126717	0.0126716	0.0126715	0.0126713	0.0126712	0.012671	0.0126709
0.0191409	0.0191409	0.0191409	0.0191409	0.0191409	0.019141	0.019141	0.0191412	0.0191415	0.0191418	0.0191423	0.0191428	0.0191434	0.019144	0.0191446	0.0191452	0.0191457	0.0191462	0.0191467	0.0191471	0.0191474	0.0191477	0.019148	0.0191482	0.0191483	0.0191484	0.0191484	0.0191484	0.0191483	0.0191483	0.0191482	0.0191481	0.0191479	0.0191477	0.0191476	0.0191474	0.0191472	0.019147	0.0191468	0.0191466	0.0191464	0.0191462	0.0191459	0.0191457	0.0191455	0.0191453	0.0191451	0.019145	0.0191448	0.0191446
0.0190139	0.0190139	0.0190139	0.0190139	0.0190139	0.0190139	0.0190139	0.0190139	0.0190139	0.0190139	0.0190139	0.0190139	0.0190139	0.0190139	0.0190139	0.0190139	0.0190139	0.0190139	0.0190139	0.0190139	0.0190139	0.0190139	0.0190139	0.0190139	0.0190139	0.0190139	0.0190139	0.0190139	0.0190139	0.0190139	0.0190139	0.0190139	0.0190139	0.0190139	0.0190139	0.0190139	0.0190139	0.019014	0.019014	0.019014	0.019014	0.019014	0.019014	0.019014	0.019014	0.019014	0.0190139	0.0190139	0.0190139	0.0190139
0.0143615	0.0143615	0.0143615	0.0143615	0.0143615	0.0143615	0.0143615	0.0143616	0.0143617	0.0143618	0.0143619	0.014362	0.0143622	0.0143623	0.0143625	0.0143626	0.0143627	0.0143629	0.014363	0.0143631	0.0143632	0.0143632	0.0143633	0.0143633	0.0143633	0.0143633	0.0143633	0.0143633	0.0143633	0.0143633	0.0143633	0.0143632	0.0143632	0.0143631	0.0143631	0.014363	0.014363	0.0143629	0.0143629	0.0143628	0.0143628	0.0143627	0.0143627	0.0143626	0.0143626	0.0143625	0.0143625	0.0143624	0.0143624	0.0143624
0.0260932	0.0260932	0.0260932	0.0260932	0.0260932	0.0260932	0.0260932	0.0260932	0.0260932	0.0260932	0.0260932	0.0260933	0.0260933	0.0260933	0.0260933	0.0260933	0.0260933	0.0260933	0.0260933	0.0260933	0.0260933	0.0260933	0.0260933	0.0260933	0.0260933	0.0260933	0.0260933	0.0260933	0.0260933	0.0260933	0.0260933	0.0260933	0.0260933	0.0260933	0.0260933	0.0260933	0.0260933	0.0260933	0.0260933	0.0260933	0.0260933	0.0260933	0.0260933	0.0260933	0.0260933	0.0260933	0.0260933	0.0260933	0.0260933	0.0260933
0.0213154	0.0213154	0.0213154	0.0213154	0.0213154	0.0213154	0.0213154	0.0213155	0.0213155	0.0213155	0.0213156	0.0213156	0.0213157	0.0213158	0.0213159	0.021316	0.0213161	0.0213162	0.0213163	0.0213164	0.0213164	0.0213165	0.0213166	0.0213166	0.0213166	0.0213167	0.0213167	0.0213167	0.0213167	0.0213166	0.0213166	0.0213166	0.0213165	0.0213165	0.0213164	0.0213163	0.0213163	0.0213162	0.0213161	0.021316	0.021316	0.0213159	0.0213158	0.0213157	0.0213157	0.0213156	0.0213156	0.0213155	0.0213154	0.0213154
0.0238039	0.0238039	0.0238039	0.0238039	0.0238039	0.0238039	0.023804	0.0238041	0.0238042	0.0238043	0.0238045	0.0238047	0.0238048	0.023805	0.0238051	0.0238052	0.0238053	0.0238054	0.0238055	0.0238055	0.0238055	0.0238055	0.0238055	0.0238055	0.0238055	0.0238055	0.0238055	0.0238054	0.0238054	0.0238054	0.0238053	0.0238053	0.0238052	0.0238052	0.0238052	0.0238051	0.0238051	0.023805	0.023805	0.0238049	0.0238049	0.0238048	0.0238048	0.0238048	0.0238047	0.0238047	0.0238046	0.0238046	0.0238046	0.0238045
0.0115787	0.0115787	0.0115787	0.0115787	0.0115787	0.0115787	0.0115788	0.011579	0.0115793	0.0115798	0.0115804	0.0115812	0.011582	0.011583	0.011584	0.0115851	0.0115861	0.0115871	0.011588	0.0115888	0.0115896	0.0115902	0.0115908	0.0115912	0.0115915	0.0115917	0.0115919	0.0115919	0.0115918	0.0115917	0.0115914	0.0115912	0.0115908	0.0115904	0.01159	0.0115895	0.011589	0.0115885	0.011588	0.0115874	0.0115869	0.0115863	0.0115858	0.0115853	0.0115847	0.0115842	0.0115837	0.0115833	0.0115828	0.0115824
0.0129813	0.0129813	0.0129813	0.0129813	0.0129813	0.0129813	0.0129813	0.0129813	0.0129813	0.0129813	0.0129813	0.0129813	0.0129813	0.0129813	0.0129813	0.0129813	0.0129813	0.0129814	0.0129814	0.0129814	0.0129814	0.0129814	0.0129814	0.0129814	0.0129814	0.0129814	0.0129814	0.0129814	0.0129814	0.0129814	0.0129814	0.0129814	0.0129814	0.0129814	0.0129814	0.0129814	0.0129814	0.0129814	0.0129814	0.0129814	0.0129814	0.0129814	0.0129814	0.0129814	0.0129814	0.0129814	0.0129814	0.0129814	0.0129814	0.0129814
0.0247324	0.0247324	0.0247324	0.0247324	0.0247324	0.0247324	0.0247324	0.0247324	0.0247324	0.0247324	0.0247325	0.0247325	0.0247325	0.0247325	0.0247326	0.0247326	0.0247326	0.0247327	0.0247327	0.0247328	0.0247328	0.0247328	0.0247329	0.0247329	0.024733	0.024733	0.024733	0.0247331	0.0247331	0.0247331	0.0247331	0.0247331	0.0247332	0.0247332	0.0247332	0.0247332	0.0247332	0.0247332	0.0247332	0.0247332	0.0247332	0.0247332	0.0247332	0.0247331	0.0247331	0.0247331	0.0247331	0.0247331	0.0247331	0.0247331
0.0238039	0.0238039	0.0238039	0.0238039	0.0238039	0.0238039	0.023804	0.0238041	0.0238042	0.0238043	0.0238045	0.0238047	0.0238048	0.023805	0.0238051	0.0238052	0.0238053	0.0238054	0.0238055	0.0238055	0.0238055	0.0238055	0.0238055	0.0238055	0.0238055	0.0238055	0.0238055	0.0238054	0.0238054	0.0238054	0.0238053	0.0238053	0.0238052	0.0238052	0.0238052	0.0238051	0.0238051	0.023805	0.023805	0.0238049	0.0238049	0.0238048	0.0238048	0.0238048	0.0238047	0.0238047	0.0238046	0.0238046	0.0238046	0.0238045
0.0166826	0.0166826	0.0166826	0.0166826	0.0166827	0.0166828	0.0166831	0.0166836	0.0166844	0.0166853	0.0166864	0.0166875	0.0166887	0.0166898	0.0166908	0.0166916	0.0166924	0.016693	0.0166935	0.0166939	0.0166942	0.0166943	0.0166944	0.0166944	0.0166943	0.0166942	0.016694	0.0166938	0.0166935	0.0166932	0.0166929	0.0166926	0.0166922	0.0166919	0.0166915	0.0166911	0.0166908	0.0166904	0.0166901	0.0166897	0.0166894	0.016689	0.0166887	0.0166884	0.0166881	0.0166878	0.0166875	0.0166872	0.0166869	0.0166867
0.0194979	0.0194979	0.0194979	0.0194979	0.0194979	0.0194979	0.0194979	0.0194979	0.0194979	0.0194979	0.0194979	0.0194979	0.0194979	0.0194979	0.0194979	0.0194979	0.0194979	0.0194979	0.0194979	0.0194979	0.0194979	0.0194979	0.0194979	0.0194979	0.0194979	0.0194979	0.0194979	0.0194979	0.0194979	0.0194979	0.0194979	0.0194979	0.0194979	0.0194979	0.0194979	0.0194979	0.0194979	0.0194979	0.0194979	0.0194979	0.0194979	0.0194979	0.0194979	0.0194979	0.0194979	0.0194979	0.0194979	0.0194979	0.0194979	0.0194979
0.0153667	0.0153667	0.0153667	0.0153667	0.0153667	0.0153667	0.0153667	0.0153667	0.0153668	0.015367	0.0153672	0.0153675	0.0153678	0.0153682	0.0153686	0.0153691	0.0153695	0.0153699	0.0153704	0.0153707	0.0153711	0.0153714	0.0153717	0.015372	0.0153722	0.0153724	0.0153726	0.0153727	0.0153728	0.0153728	0.0153729	0.0153729	0.0153729	0.0153728	0.0153728	0.0153727	0.0153727	0.0153726	0.0153725	0.0153724	0.0153723	0.0153722	0.015372	0.0153719	0.0153718	0.0153716	0.0153715	0.0153714	0.0153712	0.0153711
0.0128984	0.0128984	0.0128984	0.0128984	0.0128984	0.0128984	0.0128984	0.0128984	0.0128984	0.0128985	0.0128986	0.0128987	0.0128988	0.0128989	0.0128991	0.0128992	0.0128994	0.0128996	0.0128997	0.0128999	0.0129001	0.0129002	0.0129003	0.0129004	0.0129005	0.0129006	0.0129007	0.0129007	0.0129008	0.0129008	0.0129008	0.0129009	0.0129009	0.0129009	0.0129009	0.0129008	0.0129008	0.0129008	0.0129008	0.0129007	0.0129007	0.0129006	0.0129006	0.0129005	0.0129005	0.0129004	0.0129004	0.0129003	0.0129003	0.0129002
0.0240736	0.0240736	0.0240736	0.0240736	0.0240736	0.0240736	0.0240736	0.0240736	0.0240737	0.0240737	0.0240737	0.0240737	0.0240738	0.0240738	0.0240738	0.0240739	0.0240739	0.0240739	0.024074	0.024074	0.024074	0.024074	0.024074	0.024074	0.024074	0.0240741	0.0240741	0.0240741	0.0240741	0.024074	0.024074	0.024074	0.024074	0.024074	0.024074	0.024074	0.024074	0.024074	0.024074	0.024074	0.0240739	0.0240739	0.0240739	0.0240739	0.0240739	0.0240739	0.0240739	0.0240739	0.0240739	0.0240738
0.012055	0.012055	0.012055	0.012055	0.012055	0.012055	0.012055	0.012055	0.012055	0.012055	0.012055	0.012055	0.012055	0.012055	0.012055	0.012055	0.012055	0.012055	0.012055	0.012055	0.012055	0.012055	0.012055	0.012055	0.012055	0.012055	0.012055	0.012055	0.012055	0.012055	0.012055	0.012055	0.012055	0.012055	0.012055	0.012055	0.012055	0.012055	0.012055	0.012055	0.012055	0.012055	0.012055	0.012055	0.012055	0.012055	0.012055	0.012055	0.012055	0.012055
0.014318	0.014318	0.014318	0.014318	0.014318	0.0143181	0.0143182	0.0143185	0.014319	0.0143198	0.0143209	0.0143222	0.0143239	0.0143257	0.0143277	0.0143298	0.014332	0.0143341	0.0143362	0.0143381	0.0143399	0.0143416	0.0143431	0.0143443	0.0143454	0.014346	0.0143467	0.0143471	0.0143472	0.0143474	0.0143471	0.0143468	0.0143464	0.0143458	0.0143451	0.0143443	0.0143435	0.0143426	0.0143416	0.0143407	0.0143397	0.0143386	0.0143376	0.0143366	0.0143356	0.0143346	0.0143337	0.0143328	0.0143318	0.014331
0.0296352	0.0296352	0.0296352	0.0296352	0.0296352	0.0296352	0.0296353	0.0296353	0.0296355	0.0296356	0.0296359	0.0296362	0.0296366	0.029637	0.0296374	0.0296379	0.0296383	0.0296388	0.0296392	0.0296397	0.0296401	0.0296404	0.0296408	0.0296411	0.0296413	0.0296416	0.0296417	0.0296419	0.029642	0.0296421	0.0296421	0.0296421	0.0296421	0.0296421	0.0296421	0.029642	0.0296419	0.0296418	0.0296417	0.0296416	0.0296415	0.0296414	0.0296412	0.0296411	0.0296409	0.0296408	0.0296406	0.0296404	0.0296403	0.0296401
0.0273778	0.0273778	0.0273778	0.0273778	0.0273778	0.0273778	0.0273778	0.0273778	0.0273778	0.0273778	0.0273778	0.0273778	0.0273778	0.0273778	0.0273778	0.0273778	0.0273779	0.0273779	0.0273779	0.0273779	0.0273779	0.0273779	0.0273779	0.0273779	0.0273779	0.0273779	0.027378	0.027378	0.027378	0.027378	0.027378	0.027378	0.027378	0.027378	0.027378	0.027378	0.027378	0.027378	0.027378	0.027378	0.027378	0.027378	0.027378	0.027378	0.027378	0.027378	0.027378	0.027378	0.027378	0.027378
0.0153367	0.0153367	0.0153367	0.0153367	0.0153367	0.0153367	0.0153367	0.0153367	0.0153367	0.0153367	0.0153367	0.0153367	0.0153367	0.0153367	0.0153367	0.0153367	0.0153367	0.0153367	0.0153367	0.0153367	0.0153367	0.0153367	0.0153367	0.0153367	0.0153367	0.0153368	0.0153368	0.0153368	0.0153368	0.0153368	0.0153368	0.0153368	0.0153368	0.0153368	0.0153368	0.0153368	0.0153368	0.0153368	0.0153368	0.0153368	0.0153368	0.0153368	0.0153368	0.0153368	0.0153368	0.0153368	0.0153368	0.0153368	0.0153368	0.0153368
0.0129731	0.0129731	0.0129731	0.0129731	0.0129731	0.0129731	0.0129732	0.0129732	0.0129732	0.0129733	0.0129733	0.0129734	0.0129734	0.0129735	0.0129735	0.0129735	0.0129736	0.0129736	0.0129736	0.0129736	0.0129736	0.0129736	0.0129736	0.0129736	0.0129736	0.0129736	0.0129736	0.0129736	0.0129735	0.0129735	0.0129735	0.0129735	0.0129735	0.0129735	0.0129735	0.0129734	0.0129734	0.0129734	0.0129734	0.0129734	0.0129734	0.0129734	0.0129733	0.0129733	0.0129733	0.0129733	0.0129733	0.0129733	0.0129733	0.0129733
0.0273778	0.0273778	0.0273778	0.0273778	0.0273778	0.0273778	0.0273778	0.0273778	0.0273778	0.0273778	0.0273778	0.0273778	0.0273778	0.0273778	0.0273778	0.0273778	0.0273779	0.0273779	0.0273779	0.0273779	0.0273779	0.0273779	0.0273779	0.0273779	0.0273779	0.0273779	0.027378	0.027378	0.027378	0.027378	0.027378	0.027378	0.027378	0.027378	0.027378	0.027378	0.027378	0.027378	0.027378	0.027378	0.027378	0.027378	0.027378	0.027378	0.027378	0.027378	0.027378	0.027378	0.027378	0.027378
0.0299215	0.0299215	0.0299215	0.0299215	0.0299215	0.0299215	0.0299215	0.0299216	0.0299217	0.0299218	0.029922	0.0299223	0.0299226	0.029923	0.0299233	0.0299237	0.0299241	0.0299244	0.0299246	0.0299249	0.029925	0.0299251	0.0299252	0.0299251	0.0299251	0.0299249	0.0299248	0.0299246	0.0299243	0.0299241	0.0299238	0.0299236	0.0299234	0.0299231	0.0299229	0.0299228	0.0299226	0.0299225	0.0299224	0.0299223	0.0299222	0.0299222	0.0299221	0.0299221	0.0299221	0.0299221	0.0299221	0.0299221	0.029922	0.029922
0.0223387	0.0223387	0.0223387	0.0223387	0.0223387	0.0223387	0.0223387	0.0223387	0.0223387	0.0223388	0.0223388	0.0223388	0.0223389	0.0223389	0.0223389	0.022339	0.022339	0.0223391	0.0223391	0.0223392	0.0223392	0.0223392	0.0223393	0.0223393	0.0223393	0.0223393	0.0223394	0.0223394	0.0223394	0.0223394	0.0223394	0.0223394	0.0223394	0.0223394	0.0223394	0.0223394	0.0223394	0.0223394	0.0223393	0.0223393	0.0223393	0.0223393	0.0223393	0.0223393	0.0223392	0.0223392	0.0223392	0.0223392	0.0223392	0.0223392
0.0277428	0.0277428	0.0277428	0.0277428	0.0277428	0.0277428	0.0277428	0.0277428	0.0277428	0.0277428	0.0277429	0.0277429	0.0277429	0.0277429	0.0277429	0.027743	0.027743	0.027743	0.027743	0.027743	0.027743	0.0277431	0.0277431	0.0277431	0.0277431	0.0277431	0.0277431	0.0277431	0.0277431	0.0277431	0.0277431	0.0277431	0.0277431	0.0277431	0.0277431	0.0277431	0.027743	0.027743	0.027743	0.027743	0.027743	0.027743	0.027743	0.027743	0.027743	0.027743	0.027743	0.027743	0.027743	0.027743
0.0314389	0.0314389	0.0314389	0.0314389	0.0314389	0.0314389	0.0314389	0.0314389	0.0314389	0.031439	0.0314391	0.0314392	0.0314394	0.0314396	0.0314398	0.0314401	0.0314404	0.0314407	0.031441	0.0314414	0.0314417	0.031442	0.0314423	0.0314426	0.0314429	0.0314431	0.0314433	0.0314434	0.0314436	0.0314437	0.0314437	0.0314438	0.0314438	0.0314438	0.0314438	0.0314437	0.0314436	0.0314436	0.0314435	0.0314433	0.0314432	0.0314431	0.031443	0.0314429	0.0314427	0.0314426	0.0314425	0.0314423	0.0314422	0.0314421
0.0243959	0.0243959	0.0243959	0.0243959	0.0243959	0.0243959	0.0243959	0.0243959	0.0243959	0.0243959	0.0243959	0.0243959	0.0243959	0.024396	0.024396	0.024396	0.024396	0.024396	0.024396	0.024396	0.024396	0.024396	0.024396	0.024396	0.024396	0.024396	0.024396	0.024396	0.024396	0.024396	0.024396	0.024396	0.024396	0.024396	0.024396	0.024396	0.024396	0.024396	0.024396	0.024396	0.024396	0.024396	0.024396	0.024396	0.024396	0.024396	0.024396	0.024396	0.024396	0.024396
0.0249648	0.0249648	0.0249648	0.0249648	0.0249648	0.0249648	0.0249648	0.0249648	0.0249648	0.0249648	0.0249648	0.0249648	0.0249648	0.0249648	0.0249649	0.0249649	0.0249649	0.0249649	0.0249649	0.0249649	0.0249649	0.0249649	0.0249649	0.0249649	0.0249649	0.0249649	0.0249649	0.0249649	0.0249649	0.0249649	0.0249649	0.0249649	0.0249649	0.0249649	0.0249649	0.0249649	0.0249649	0.0249649	0.0249649	0.0249649	0.0249649	0.0249649	0.0249649	0.0249649	0.0249649	0.0249649	0.0249649	0.0249649	0.0249649	0.0249649
0.0249693	0.0249693	0.0249693	0.0249693	0.0249693	0.0249693	0.0249694	0.0249694	0.0249694	0.0249694	0.0249694	0.0249694	0.0249694	0.0249695	0.0249695	0.0249695	0.0249696	0.0249696	0.0249696	0.0249696	0.0249696	0.0249697	0.0249697	0.0249697	0.0249697	0.0249697	0.0249697	0.0249697	0.0249697	0.0249697	0.0249697	0.0249697	0.0249697	0.0249697	0.0249697	0.0249697	0.0249696	0.0249696	0.0249696	0.0249696	0.0249696	0.0249696	0.0249696	0.0249696	0.0249696	0.0249696	0.0249695	0.0249695	0.0249695	0.0249695
0.0349424	0.0349424	0.0349424	0.0349424	0.0349424	0.0349424	0.0349424	0.0349424	0.0349424	0.0349424	0.0349424	0.0349424	0.0349424	0.0349424	0.0349424	0.0349424	0.0349424	0.0349424	0.0349424	0.0349424	0.0349424	0.0349424	0.0349424	0.0349424	0.0349424	0.0349424	0.0349424	0.0349424	0.0349424	0.0349424	0.0349424	0.0349424	0.0349424	0.0349424	0.0349424	0.0349424	0.0349424	0.0349424	0.0349424	0.0349424	0.0349424	0.0349424	0.0349424	0.0349424	0.0349424	0.0349424	0.0349424	0.0349424	0.0349424	0.0349424
0.0305238	0.0305238	0.0305238	0.0305238	0.0305238	0.0305238	0.0305238	0.0305238	0.0305238	0.0305238	0.0305238	0.0305238	0.0305238	0.0305238	0.0305238	0.0305238	0.0305238	0.0305238	0.0305238	0.0305238	0.0305238	0.0305238	0.0305238	0.0305238	0.0305238	0.0305238	0.0305238	0.0305238	0.0305238	0.0305238	0.0305238	0.0305238	0.0305238	0.0305238	0.0305238	0.0305238	0.0305238	0.0305238	0.0305238	0.0305238	0.0305238	0.0305238	0.0305238	0.0305238	0.0305238	0.0305238	0.0305238	0.0305238	0.0305238	0.0305238
0.0145624	0.0145624	0.0145624	0.0145624	0.0145624	0.0145624	0.0145624	0.0145625	0.0145625	0.0145626	0.0145627	0.0145628	0.014563	0.0145631	0.0145632	0.0145633	0.0145634	0.0145635	0.0145636	0.0145636	0.0145637	0.0145637	0.0145637	0.0145637	0.0145637	0.0145637	0.0145637	0.0145637	0.0145637	0.0145636	0.0145636	0.0145636	0.0145635	0.0145635	0.0145635	0.0145634	0.0145634	0.0145633	0.0145633	0.0145633	0.0145632	0.0145632	0.0145631	0.0145631	0.0145631	0.014563	0.014563	0.014563	0.0145629	0.0145629
0.0273081	0.0273081	0.0273081	0.0273081	0.0273081	0.0273081	0.0273081	0.0273081	0.0273081	0.0273081	0.0273081	0.0273081	0.0273082	0.0273082	0.0273082	0.0273082	0.0273082	0.0273082	0.0273082	0.0273082	0.0273082	0.0273083	0.0273083	0.0273083	0.0273083	0.0273083	0.0273083	0.0273083	0.0273083	0.0273083	0.0273083	0.0273083	0.0273083	0.0273083	0.0273083	0.0273083	0.0273083	0.0273083	0.0273083	0.0273083	0.0273083	0.0273083	0.0273083	0.0273083	0.0273083	0.0273083	0.0273083	0.0273083	0.0273083	0.0273083
0.0122379	0.0122379	0.0122379	0.0122379	0.0122381	0.0122386	0.0122398	0.0122415	0.0122438	0.0122464	0.0122492	0.0122518	0.0122543	0.0122565	0.0122583	0.0122599	0.0122611	0.012262	0.0122626	0.012263	0.0122631	0.012263	0.0122627	0.0122624	0.0122619	0.0122613	0.0122606	0.0122599	0.0122591	0.0122583	0.0122575	0.0122567	0.0122559	0.012255	0.0122542	0.0122534	0.0122526	0.0122519	0.0122511	0.0122504	0.0122497	0.0122491	0.0122484	0.0122478	0.0122472	0.0122467	0.0122461	0.0122456	0.0122452	0.0122447
0.0383891	0.0383891	0.0383891	0.0383891	0.0383891	0.0383891	0.0383891	0.0383891	0.0383891	0.0383891	0.0383891	0.0383891	0.0383891	0.0383891	0.0383891	0.0383891	0.0383892	0.0383892	0.0383892	0.0383892	0.0383892	0.0383892	0.0383892	0.0383893	0.0383893	0.0383893	0.0383893	0.0383893	0.0383893	0.0383893	0.0383893	0.0383894	0.0383894	0.0383894	0.0383894	0.0383894	0.0383894	0.0383894	0.0383894	0.0383894	0.0383894	0.0383894	0.0383894	0.0383894	0.0383894	0.0383894	0.0383894	0.0383894	0.0383894	0.0383894
0.0133691	0.0133691	0.0133691	0.0133691	0.0133691	0.0133691	0.0133691	0.0133691	0.0133691	0.0133692	0.0133692	0.0133692	0.0133693	0.0133694	0.0133694	0.0133695	0.0133695	0.0133696	0.0133696	0.0133697	0.0133697	0.0133698	0.0133698	0.0133698	0.0133699	0.0133699	0.0133699	0.0133699	0.0133699	0.0133699	0.0133699	0.0133699	0.0133699	0.0133699	0.0133699	0.0133699	0.0133699	0.0133698	0.0133698	0.0133698	0.0133698	0.0133698	0.0133698	0.0133697	0.0133697	0.0133697	0.0133697	0.0133696	0.0133696	0.0133696
0.0237628	0.0237628	0.0237628	0.0237628	0.0237628	0.0237628	0.0237628	0.0237628	0.0237628	0.0237628	0.0237628	0.0237628	0.0237628	0.0237629	0.0237629	0.0237629	0.0237629	0.0237629	0.0237629	0.0237629	0.023763	0.023763	0.023763	0.023763	0.023763	0.023763	0.023763	0.023763	0.023763	0.023763	0.023763	0.023763	0.023763	0.023763	0.023763	0.023763	0.023763	0.023763	0.023763	0.023763	0.023763	0.023763	0.023763	0.023763	0.023763	0.023763	0.023763	0.023763	0.023763	0.023763
0.0194129	0.0194129	0.0194129	0.0194129	0.0194129	0.0194129	0.0194129	0.019413	0.0194131	0.0194131	0.0194132	0.0194133	0.0194135	0.0194136	0.0194137	0.0194138	0.0194138	0.0194139	0.019414	0.019414	0.019414	0.0194141	0.0194141	0.0194141	0.0194141	0.0194141	0.0194141	0.0194141	0.019414	0.019414	0.019414	0.019414	0.0194139	0.0194139	0.0194139	0.0194138	0.0194138	0.0194138	0.0194138	0.0194137	0.0194137	0.0194137	0.0194136	0.0194136	0.0194136	0.0194135	0.0194135	0.0194135	0.0194135	0.0194134
0.0628017	0.0628017	0.0628017	0.0628017	0.0628017	0.0628017	0.0628017	0.0628017	0.0628017	0.0628017	0.0628017	0.0628017	0.0628017	0.0628017	0.0628017	0.0628017	0.0628017	0.0628017	0.0628017	0.0628017	0.0628017	0.0628017	0.0628017	0.0628017	0.0628017	0.0628017	0.0628017	0.0628017	0.0628017	0.0628017	0.0628017	0.0628017	0.0628017	0.0628017	0.0628017	0.0628017	0.0628017	0.0628017	0.0628017	0.0628017	0.0628017	0.0628017	0.0628017	0.0628017	0.0628017	0.0628017	0.0628017	0.0628017	0.0628017	0.0628017
0.0279753	0.0279753	0.0279753	0.0279753	0.0279753	0.0279753	0.0279753	0.0279753	0.0279753	0.0279754	0.0279754	0.0279755	0.0279755	0.0279756	0.0279756	0.0279757	0.0279757	0.0279758	0.0279758	0.0279758	0.0279758	0.0279759	0.0279759	0.0279759	0.0279759	0.0279759	0.0279759	0.0279759	0.0279759	0.0279759	0.0279759	0.0279759	0.0279758	0.0279758	0.0279758	0.0279758	0.0279758	0.0279758	0.0279758	0.0279757	0.0279757	0.0279757	0.0279757	0.0279757	0.0279757	0.0279756	0.0279756	0.0279756	0.0279756	0.0279756
0.0273081	0.0273081	0.0273081	0.0273081	0.0273081	0.0273081	0.0273081	0.0273081	0.0273081	0.0273081	0.0273081	0.0273081	0.0273082	0.0273082	0.0273082	0.0273082	0.0273082	0.0273082	0.0273082	0.0273082	0.0273082	0.0273083	0.0273083	0.0273083	0.0273083	0.0273083	0.0273083	0.0273083	0.0273083	0.0273083	0.0273083	0.0273083	0.0273083	0.0273083	0.0273083	0.0273083	0.0273083	0.0273083	0.0273083	0.0273083	0.0273083	0.0273083	0.0273083	0.0273083	0.0273083	0.0273083	0.0273083	0.0273083	0.0273083	0.0273083
0.0125067	0.0125067	0.0125067	0.0125067	0.0125067	0.0125067	0.0125067	0.0125067	0.0125067	0.0125067	0.0125067	0.0125067	0.0125067	0.0125067	0.0125068	0.0125068	0.0125068	0.0125068	0.0125068	0.0125068	0.0125068	0.0125068	0.0125068	0.0125068	0.0125068	0.0125068	0.0125068	0.0125068	0.0125068	0.0125068	0.0125068	0.0125068	0.0125068	0.0125068	0.0125068	0.0125068	0.0125068	0.0125068	0.0125068	0.0125068	0.0125068	0.0125068	0.0125068	0.0125068	0.0125068	0.0125068	0.0125068	0.0125068	0.0125068	0.0125068
0.0125136	0.0125136	0.0125136	0.0125136	0.0125136	0.0125137	0.0125138	0.012514	0.0125143	0.0125145	0.0125148	0.0125151	0.0125154	0.0125157	0.0125159	0.0125161	0.0125162	0.0125163	0.0125164	0.0125164	0.0125164	0.0125164	0.0125164	0.0125164	0.0125163	0.0125163	0.0125162	0.0125161	0.012516	0.012516	0.0125159	0.0125158	0.0125157	0.0125156	0.0125155	0.0125154	0.0125153	0.0125153	0.0125152	0.0125151	0.012515	0.0125149	0.0125149	0.0125148	0.0125147	0.0125147	0.0125146	0.0125146	0.0125145	0.0125144
0.0107501	0.0107501	0.0107501	0.0107502	0.0107503	0.0107509	0.0107526	0.0107558	0.0107612	0.0107689	0.0107792	0.0107917	0.0108061	0.010822	0.010839	0.0108564	0.010874	0.0108911	0.0109075	0.0109229	0.0109369	0.0109494	0.0109601	0.0109691	0.0109761	0.0109817	0.0109856	0.0109875	0.0109881	0.0109874	0.010985	0.0109816	0.0109774	0.0109719	0.0109658	0.0109592	0.0109519	0.0109443	0.0109364	0.0109283	0.01092	0.0109118	0.0109035	0.0108954	0.0108874	0.0108795	0.0108719	0.0108646	0.0108575	0.0108507
0.0179134	0.0179134	0.0179134	0.0179134	0.0179134	0.0179134	0.0179134	0.0179135	0.0179137	0.017914	0.0179144	0.017915	0.0179155	0.0179162	0.0179168	0.0179175	0.0179182	0.0179188	0.0179194	0.0179199	0.0179204	0.0179208	0.0179212	0.0179215	0.0179217	0.0179219	0.0179221	0.0179222	0.0179222	0.0179222	0.0179221	0.0179221	0.017922	0.0179219	0.0179217	0.0179216	0.0179214	0.0179212	0.017921	0.0179208	0.0179206	0.0179204	0.0179201	0.0179199	0.0179197	0.0179195	0.0179192	0.017919	0.0179188	0.0179186
0.014413	0.014413	0.014413	0.014413	0.014413	0.014413	0.014413	0.014413	0.014413	0.014413	0.014413	0.014413	0.0144131	0.0144131	0.0144131	0.0144131	0.0144131	0.0144131	0.0144131	0.0144131	0.0144132	0.0144132	0.0144132	0.0144132	0.0144132	0.0144132	0.0144132	0.0144132	0.0144132	0.0144132	0.0144132	0.0144132	0.0144132	0.0144132	0.0144132	0.0144132	0.0144132	0.0144132	0.0144132	0.0144131	0.0144131	0.0144131	0.0144131	0.0144131	0.0144131	0.0144131	0.0144131	0.0144131	0.0144131	0.0144131
0.0176652	0.0176652	0.0176652	0.0176652	0.0176652	0.0176652	0.0176652	0.0176652	0.0176652	0.0176653	0.0176653	0.0176654	0.0176654	0.0176655	0.0176656	0.0176657	0.0176658	0.0176659	0.0176659	0.017666	0.0176661	0.0176662	0.0176662	0.0176663	0.0176664	0.0176664	0.0176664	0.0176665	0.0176665	0.0176665	0.0176665	0.0176665	0.0176665	0.0176665	0.0176665	0.0176665	0.0176665	0.0176664	0.0176664	0.0176664	0.0176664	0.0176663	0.0176663	0.0176663	0.0176663	0.0176662	0.0176662	0.0176662	0.0176661	0.0176661
0.0354334	0.0354334	0.0354334	0.0354334	0.0354335	0.0354337	0.0354342	0.0354352	0.0354367	0.0354386	0.035441	0.0354437	0.0354466	0.0354495	0.0354523	0.035455	0.0354575	0.0354598	0.0354616	0.0354633	0.0354646	0.0354655	0.0354663	0.0354666	0.0354668	0.0354667	0.0354664	0.035466	0.0354653	0.0354646	0.0354637	0.0354628	0.0354618	0.0354608	0.0354597	0.0354586	0.0354575	0.0354563	0.0354552	0.0354541	0.0354531	0.035452	0.035451	0.03545	0.0354491	0.0354481	0.0354472	0.0354464	0.0354456	0.0354449
0.0432617	0.0432617	0.0432617	0.0432617	0.0432617	0.0432617	0.0432617	0.0432617	0.0432617	0.0432617	0.0432617	0.0432618	0.0432618	0.0432618	0.0432618	0.0432618	0.0432618	0.0432618	0.0432618	0.0432618	0.0432618	0.0432618	0.0432619	0.0432619	0.0432619	0.0432619	0.0432619	0.0432619	0.0432619	0.0432619	0.0432619	0.0432619	0.0432619	0.0432619	0.0432619	0.0432619	0.0432619	0.0432619	0.0432619	0.0432619	0.0432619	0.0432619	0.0432619	0.0432619	0.0432619	0.0432619	0.0432619	0.0432619	0.0432619	0.0432619
0.0683187	0.0683187	0.0683187	0.0683187	0.0683187	0.0683187	0.0683187	0.0683187	0.0683187	0.0683187	0.0683188	0.0683188	0.0683188	0.0683188	0.0683188	0.0683189	0.0683189	0.0683189	0.0683189	0.068319	0.068319	0.068319	0.068319	0.0683191	0.0683191	0.0683191	0.0683191	0.0683191	0.0683191	0.0683191	0.0683191	0.0683191	0.0683191	0.0683191	0.0683191	0.0683191	0.0683191	0.0683191	0.0683191	0.0683191	0.0683191	0.0683191	0.0683191	0.0683191	0.0683191	0.0683191	0.0683191	0.0683191	0.068319	0.068319
0.0293568	0.0293568	0.0293568	0.0293568	0.0293568	0.0293568	0.0293568	0.0293568	0.0293568	0.0293568	0.0293568	0.0293568	0.0293568	0.0293568	0.0293568	0.0293568	0.0293568	0.0293568	0.0293568	0.0293568	0.0293568	0.0293568	0.0293568	0.0293568	0.0293568	0.0293568	0.0293568	0.0293568	0.0293568	0.0293568	0.0293568	0.0293568	0.0293568	0.0293568	0.0293568	0.0293568	0.0293568	0.0293568	0.0293568	0.0293568	0.0293568	0.0293568	0.0293568	0.0293568	0.0293568	0.0293568	0.0293568	0.0293568	0.0293568	0.0293568
0.014413	0.014413	0.014413	0.014413	0.014413	0.014413	0.014413	0.014413	0.014413	0.014413	0.014413	0.014413	0.0144131	0.0144131	0.0144131	0.0144131	0.0144131	0.0144131	0.0144131	0.0144131	0.0144132	0.0144132	0.0144132	0.0144132	0.0144132	0.0144132	0.0144132	0.0144132	0.0144132	0.0144132	0.0144132	0.0144132	0.0144132	0.0144132	0.0144132	0.0144132	0.0144132	0.0144132	0.0144132	0.0144131	0.0144131	0.0144131	0.0144131	0.0144131	0.0144131	0.0144131	0.0144131	0.0144131	0.0144131	0.0144131
0.0305163	0.0305163	0.0305163	0.0305163	0.0305163	0.0305163	0.0305163	0.0305163	0.0305163	0.0305163	0.0305163	0.0305163	0.0305163	0.0305163	0.0305163	0.0305163	0.0305163	0.0305163	0.0305163	0.0305163	0.0305163	0.0305163	0.0305163	0.0305163	0.0305163	0.0305163	0.0305163	0.0305163	0.0305163	0.0305163	0.0305163	0.0305163	0.0305163	0.0305163	0.0305163	0.0305163	0.0305163	0.0305163	0.0305163	0.0305163	0.0305163	0.0305163	0.0305163	0.0305163	0.0305163	0.0305163	0.0305163	0.0305163	0.0305163	0.0305163
0.0156607	0.0156607	0.0156607	0.0156607	0.0156607	0.0156607	0.0156607	0.0156607	0.0156607	0.0156607	0.0156608	0.0156608	0.0156608	0.0156609	0.015661	0.015661	0.0156611	0.0156612	0.0156613	0.0156613	0.0156614	0.0156615	0.0156615	0.0156616	0.0156616	0.0156617	0.0156617	0.0156617	0.0156617	0.0156617	0.0156617	0.0156617	0.0156617	0.0156617	0.0156617	0.0156617	0.0156617	0.0156616	0.0156616	0.0156616	0.0156615	0.0156615	0.0156615	0.0156615	0.0156614	0.0156614	0.0156614	0.0156613	0.0156613	0.0156613
0.022561	0.022561	0.022561	0.022561	0.022561	0.022561	0.022561	0.0225611	0.0225612	0.0225614	0.0225616	0.0225618	0.0225621	0.0225624	0.0225627	0.0225631	0.0225634	0.0225637	0.022564	0.0225643	0.0225646	0.0225648	0.022565	0.0225652	0.0225653	0.0225655	0.0225656	0.0225656	0.0225657	0.0225657	0.0225657	0.0225657	0.0225656	0.0225656	0.0225655	0.0225654	0.0225654	0.0225653	0.0225652	0.0225651	0.0225649	0.0225648	0.0225647	0.0225646	0.0225645	0.0225644	0.0225642	0.0225641	0.022564	0.0225639
0.0349894	0.0349894	0.0349894	0.0349894	0.0349894	0.0349894	0.0349894	0.0349894	0.0349894	0.0349894	0.0349894	0.0349894	0.0349894	0.0349894	0.0349894	0.0349894	0.0349894	0.0349894	0.0349894	0.0349894	0.0349894	0.0349894	0.0349894	0.0349894	0.0349894	0.0349894	0.0349894	0.0349894	0.0349894	0.0349894	0.0349894	0.0349894	0.0349894	0.0349894	0.0349894	0.0349894	0.0349894	0.0349894	0.0349894	0.0349894	0.0349894	0.0349894	0.0349894	0.0349894	0.0349894	0.0349894	0.0349894	0.0349894	0.0349894	0.0349894
0.0192346	0.0192346	0.0192346	0.0192346	0.0192347	0.0192349	0.0192354	0.0192362	0.0192374	0.0192387	0.0192401	0.0192415	0.0192428	0.019244	0.019245	0.0192459	0.0192467	0.0192472	0.0192476	0.0192479	0.019248	0.019248	0.019248	0.0192478	0.0192476	0.0192473	0.019247	0.0192467	0.0192463	0.0192459	0.0192455	0.0192451	0.0192446	0.0192442	0.0192438	0.0192433	0.0192429	0.0192425	0.0192421	0.0192417	0.0192413	0.019241	0.0192406	0.0192403	0.0192399	0.0192396	0.0192393	0.0192391	0.0192388	0.0192385
0.0141989	0.0141989	0.0141989	0.0141989	0.0141989	0.014199	0.014199	0.014199	0.014199	0.014199	0.0141991	0.0141991	0.0141991	0.0141992	0.0141992	0.0141992	0.0141992	0.0141993	0.0141993	0.0141993	0.0141993	0.0141993	0.0141993	0.0141993	0.0141993	0.0141993	0.0141993	0.0141993	0.0141993	0.0141993	0.0141993	0.0141993	0.0141992	0.0141992	0.0141992	0.0141992	0.0141992	0.0141992	0.0141992	0.0141992	0.0141992	0.0141992	0.0141991	0.0141991	0.0141991	0.0141991	0.0141991	0.0141991	0.0141991	0.0141991
0.016536	0.016536	0.016536	0.016536	0.016536	0.016536	0.0165361	0.0165361	0.0165361	0.0165362	0.0165363	0.0165364	0.0165365	0.0165366	0.0165367	0.0165368	0.0165369	0.0165369	0.016537	0.0165371	0.0165371	0.0165372	0.0165372	0.0165372	0.0165372	0.0165372	0.0165372	0.0165372	0.0165372	0.0165372	0.0165372	0.0165371	0.0165371	0.0165371	0.0165371	0.016537	0.016537	0.016537	0.0165369	0.0165369	0.0165369	0.0165368	0.0165368	0.0165368	0.0165367	0.0165367	0.0165367	0.0165366	0.0165366	0.0165366
0.0100234	0.0100234	0.0100234	0.0100234	0.0100234	0.0100235	0.0100239	0.0100247	0.0100261	0.0100283	0.0100312	0.010035	0.0100394	0.0100443	0.0100493	0.0100545	0.0100595	0.0100641	0.0100683	0.010072	0.010075	0.0100774	0.010079	0.0100799	0.0100803	0.01008	0.0100791	0.0100778	0.0100762	0.0100741	0.0100718	0.0100693	0.0100667	0.010064	0.0100613	0.0100587	0.0100561	0.0100536	0.0100512	0.0100489	0.0100468	0.0100449	0.0100431	0.0100414	0.01004	0.0100386	0.0100374	0.0100362	0.0100353	0.0100344
0.017733	0.017733	0.017733	0.017733	0.017733	0.017733	0.017733	0.017733	0.0177331	0.0177331	0.0177331	0.0177331	0.0177332	0.0177332	0.0177332	0.0177333	0.0177333	0.0177333	0.0177334	0.0177334	0.0177334	0.0177335	0.0177335	0.0177335	0.0177335	0.0177335	0.0177335	0.0177335	0.0177335	0.0177335	0.0177335	0.0177335	0.0177334	0.0177334	0.0177334	0.0177334	0.0177334	0.0177334	0.0177333	0.0177333	0.0177333	0.0177333	0.0177333	0.0177333	0.0177332	0.0177332	0.0177332	0.0177332	0.0177332	0.0177332
0.0142239	0.0142239	0.0142239	0.0142239	0.0142239	0.0142239	0.0142239	0.0142239	0.0142239	0.0142239	0.0142239	0.0142239	0.0142239	0.0142239	0.0142239	0.0142239	0.0142239	0.0142239	0.0142239	0.0142239	0.0142239	0.0142239	0.0142239	0.0142239	0.0142239	0.0142239	0.0142239	0.0142239	0.0142239	0.0142239	0.0142239	0.0142239	0.0142239	0.0142239	0.0142239	0.0142239	0.0142239	0.0142239	0.0142239	0.0142239	0.0142239	0.0142239	0.0142239	0.0142239	0.0142239	0.0142239	0.0142239	0.0142239	0.0142239	0.0142239
0.0182622	0.0182622	0.0182622	0.0182622	0.0182622	0.0182622	0.0182622	0.0182623	0.0182624	0.0182625	0.0182628	0.0182631	0.0182636	0.0182641	0.0182648	0.0182654	0.0182662	0.0182669	0.0182677	0.0182684	0.0182691	0.0182698	0.0182704	0.0182709	0.0182714	0.0182718	0.0182721	0.0182723	0.0182724	0.0182725	0.0182725	0.0182724	0.0182723	0.0182721	0.0182719	0.0182717	0.0182714	0.0182711	0.0182708	0.0182705	0.0182701	0.0182698	0.0182695	0.0182692	0.0182688	0.0182685	0.0182682	0.018268	0.0182677	0.0182674
0.0120831	0.0120831	0.0120831	0.0120831	0.0120831	0.0120832	0.0120833	0.0120835	0.0120839	0.0120845	0.0120853	0.0120863	0.0120875	0.0120888	0.0120903	0.0120917	0.0120933	0.0120948	0.0120963	0.0120977	0.012099	0.0121002	0.0121013	0.0121022	0.0121031	0.0121038	0.0121043	0.0121048	0.0121051	0.0121053	0.0121054	0.0121054	0.0121053	0.0121052	0.0121049	0.0121046	0.0121042	0.0121038	0.0121033	0.0121028	0.0121023	0.0121017	0.0121011	0.0121005	0.0120999	0.0120993	0.0120987	0.0120981	0.0120975	0.0120969
0.0141183	0.0141183	0.0141183	0.0141183	0.0141183	0.0141183	0.0141183	0.0141184	0.0141184	0.0141184	0.0141184	0.0141184	0.0141184	0.0141184	0.0141185	0.0141185	0.0141185	0.0141186	0.0141186	0.0141186	0.0141186	0.0141187	0.0141187	0.0141187	0.0141187	0.0141187	0.0141187	0.0141188	0.0141188	0.0141188	0.0141188	0.0141188	0.0141188	0.0141188	0.0141188	0.0141188	0.0141188	0.0141188	0.0141188	0.0141187	0.0141187	0.0141187	0.0141187	0.0141187	0.0141187	0.0141187	0.0141187	0.0141187	0.0141187	0.0141187
0.0145624	0.0145624	0.0145624	0.0145624	0.0145624	0.0145624	0.0145624	0.0145625	0.0145625	0.0145626	0.0145627	0.0145628	0.014563	0.0145631	0.0145632	0.0145633	0.0145634	0.0145635	0.0145636	0.0145636	0.0145637	0.0145637	0.0145637	0.0145637	0.0145637	0.0145637	0.0145637	0.0145637	0.0145637	0.0145636	0.0145636	0.0145636	0.0145635	0.0145635	0.0145635	0.0145634	0.0145634	0.0145633	0.0145633	0.0145633	0.0145632	0.0145632	0.0145631	0.0145631	0.0145631	0.014563	0.014563	0.014563	0.0145629	0.0145629
0.0147171	0.0147171	0.0147171	0.0147171	0.0147171	0.0147171	0.0147171	0.0147171	0.0147171	0.0147171	0.0147171	0.0147171	0.0147171	0.0147171	0.0147171	0.0147171	0.0147172	0.0147172	0.0147172	0.0147173	0.0147173	0.0147173	0.0147174	0.0147174	0.0147174	0.0147175	0.0147175	0.0147175	0.0147176	0.0147176	0.0147176	0.0147176	0.0147176	0.0147177	0.0147177	0.0147177	0.0147177	0.0147177	0.0147177	0.0147177	0.0147177	0.0147177	0.0147177	0.0147177	0.0147177	0.0147177	0.0147177	0.0147177	0.0147177	0.0147177
0.0195244	0.0195244	0.0195244	0.0195244	0.0195244	0.0195244	0.0195244	0.0195244	0.0195244	0.0195244	0.0195244	0.0195244	0.0195244	0.0195244	0.0195244	0.0195244	0.0195244	0.0195244	0.0195244	0.0195244	0.0195244	0.0195244	0.0195244	0.0195244	0.0195244	0.0195244	0.0195244	0.0195244	0.0195244	0.0195244	0.0195244	0.0195244	0.0195244	0.0195244	0.0195244	0.0195244	0.0195244	0.0195244	0.0195244	0.0195244	0.0195244	0.0195244	0.0195244	0.0195244	0.0195244	0.0195244	0.0195244	0.0195244	0.0195244	0.0195244
0.0295662	0.0295662	0.0295662	0.0295662	0.0295662	0.0295662	0.0295662	0.0295662	0.0295662	0.0295662	0.0295662	0.0295662	0.0295662	0.0295662	0.0295662	0.0295662	0.0295662	0.0295662	0.0295662	0.0295662	0.0295662	0.0295662	0.0295662	0.0295662	0.0295662	0.0295662	0.0295662	0.0295662	0.0295662	0.0295662	0.0295662	0.0295662	0.0295662	0.0295662	0.0295662	0.0295662	0.0295662	0.0295662	0.0295662	0.0295662	0.0295662	0.0295662	0.0295662	0.0295662	0.0295662	0.0295662	0.0295662	0.0295662	0.0295662	0.0295662
0.0179883	0.0179883	0.0179883	0.0179883	0.0179883	0.0179883	0.0179883	0.0179883	0.0179883	0.0179883	0.0179883	0.0179883	0.0179883	0.0179883	0.0179883	0.0179883	0.0179883	0.0179883	0.0179883	0.0179883	0.0179883	0.0179883	0.0179883	0.0179883	0.0179883	0.0179883	0.0179883	0.0179883	0.0179883	0.0179883	0.0179883	0.0179883	0.0179883	0.0179883	0.0179883	0.0179883	0.0179883	0.0179883	0.0179883	0.0179883	0.0179883	0.0179883	0.0179883	0.0179883	0.0179883	0.0179883	0.0179883	0.0179883	0.0179883	0.0179883
0.0167856	0.0167856	0.0167856	0.0167856	0.0167856	0.0167856	0.0167857	0.0167857	0.0167857	0.0167858	0.0167859	0.016786	0.0167861	0.0167863	0.0167865	0.0167867	0.0167869	0.0167871	0.0167873	0.0167875	0.0167877	0.0167879	0.0167881	0.0167882	0.0167883	0.0167885	0.0167886	0.0167887	0.0167888	0.0167888	0.0167889	0.0167889	0.0167889	0.0167889	0.016789	0.0167889	0.0167889	0.0167889	0.0167889	0.0167889	0.0167888	0.0167888	0.0167887	0.0167887	0.0167886	0.0167886	0.0167885	0.0167885	0.0167884	0.0167884
0.0150285	0.0150285	0.0150285	0.0150285	0.0150285	0.0150285	0.0150285	0.0150285	0.0150285	0.0150285	0.0150285	0.0150285	0.0150285	0.0150285	0.0150285	0.0150285	0.0150285	0.0150285	0.0150285	0.0150285	0.0150285	0.0150285	0.0150285	0.0150285	0.0150285	0.0150285	0.0150285	0.0150285	0.0150285	0.0150285	0.0150285	0.0150285	0.0150285	0.0150285	0.0150285	0.0150285	0.0150285	0.0150285	0.0150285	0.0150285	0.0150285	0.0150285	0.0150285	0.0150285	0.0150285	0.0150285	0.0150285	0.0150285	0.0150285	0.0150285
0.0201686	0.0201686	0.0201686	0.0201686	0.0201686	0.0201686	0.0201686	0.0201686	0.0201687	0.0201688	0.0201689	0.020169	0.0201692	0.0201694	0.0201697	0.0201699	0.0201702	0.0201705	0.0201707	0.020171	0.0201712	0.0201715	0.0201717	0.0201719	0.0201721	0.0201722	0.0201724	0.0201725	0.0201726	0.0201727	0.0201728	0.0201728	0.0201729	0.0201729	0.0201729	0.0201729	0.0201729	0.0201729	0.0201728	0.0201728	0.0201728	0.0201727	0.0201726	0.0201726	0.0201725	0.0201724	0.0201724	0.0201723	0.0201722	0.0201721
0.0256437	0.0256437	0.0256437	0.0256437	0.0256437	0.0256437	0.0256437	0.0256437	0.0256438	0.0256438	0.0256438	0.0256438	0.0256439	0.0256439	0.0256439	0.025644	0.025644	0.0256441	0.0256441	0.0256441	0.0256442	0.0256442	0.0256442	0.0256443	0.0256443	0.0256443	0.0256443	0.0256443	0.0256443	0.0256443	0.0256443	0.0256443	0.0256443	0.0256443	0.0256443	0.0256443	0.0256443	0.0256443	0.0256443	0.0256443	0.0256443	0.0256443	0.0256443	0.0256442	0.0256442	0.0256442	0.0256442	0.0256442	0.0256442	0.0256442
0.0131211	0.0131211	0.0131211	0.0131211	0.0131211	0.0131211	0.0131211	0.0131212	0.0131212	0.0131213	0.0131215	0.0131217	0.013122	0.0131224	0.0131228	0.0131233	0.0131239	0.0131244	0.0131249	0.0131255	0.013126	0.0131264	0.0131267	0.013127	0.0131272	0.0131272	0.0131272	0.0131272	0.013127	0.0131268	0.0131265	0.0131262	0.0131259	0.0131256	0.0131253	0.013125	0.0131247	0.0131245	0.0131243	0.0131242	0.0131241	0.013124	0.013124	0.013124	0.013124	0.0131241	0.0131241	0.0131242	0.0131242	0.0131243
0.0145489	0.0145489	0.0145489	0.0145489	0.0145489	0.0145489	0.0145489	0.0145489	0.0145489	0.0145489	0.0145489	0.0145489	0.0145489	0.014549	0.014549	0.014549	0.014549	0.0145491	0.0145491	0.0145491	0.0145492	0.0145492	0.0145492	0.0145492	0.0145493	0.0145493	0.0145493	0.0145493	0.0145493	0.0145493	0.0145493	0.0145494	0.0145494	0.0145494	0.0145494	0.0145494	0.0145494	0.0145494	0.0145494	0.0145494	0.0145494	0.0145493	0.0145493	0.0145493	0.0145493	0.0145493	0.0145493	0.0145493	0.0145493	0.0145493
0.0296352	0.0296352	0.0296352	0.0296352	0.0296352	0.0296352	0.0296353	0.0296353	0.0296355	0.0296356	0.0296359	0.0296362	0.0296366	0.029637	0.0296374	0.0296379	0.0296383	0.0296388	0.0296392	0.0296397	0.0296401	0.0296404	0.0296408	0.0296411	0.0296413	0.0296416	0.0296417	0.0296419	0.029642	0.0296421	0.0296421	0.0296421	0.0296421	0.0296421	0.0296421	0.029642	0.0296419	0.0296418	0.0296417	0.0296416	0.0296415	0.0296414	0.0296412	0.0296411	0.0296409	0.0296408	0.0296406	0.0296404	0.0296403	0.0296401
0.016536	0.016536	0.016536	0.016536	0.016536	0.016536	0.0165361	0.0165361	0.0165361	0.0165362	0.0165363	0.0165364	0.0165365	0.0165366	0.0165367	0.0165368	0.0165369	0.0165369	0.016537	0.0165371	0.0165371	0.0165372	0.0165372	0.0165372	0.0165372	0.0165372	0.0165372	0.0165372	0.0165372	0.0165372	0.0165372	0.0165371	0.0165371	0.0165371	0.0165371	0.016537	0.016537	0.016537	0.0165369	0.0165369	0.0165369	0.0165368	0.0165368	0.0165368	0.0165367	0.0165367	0.0165367	0.0165366	0.0165366	0.0165366
0.0136515	0.0136515	0.0136515	0.0136515	0.0136515	0.0136515	0.0136515	0.0136515	0.0136515	0.0136515	0.0136515	0.0136515	0.0136515	0.0136515	0.0136515	0.0136515	0.0136515	0.0136515	0.0136515	0.0136515	0.0136515	0.0136515	0.0136515	0.0136515	0.0136515	0.0136515	0.0136515	0.0136515	0.0136515	0.0136515	0.0136515	0.0136515	0.0136515	0.0136515	0.0136515	0.0136515	0.0136515	0.0136515	0.0136515	0.0136515	0.0136515	0.0136515	0.0136515	0.0136515	0.0136515	0.0136515	0.0136515	0.0136515	0.0136515	0.0136515
0.0233677	0.0233677	0.0233677	0.0233677	0.0233677	0.0233677	0.0233677	0.0233677	0.0233677	0.0233677	0.0233677	0.0233678	0.0233678	0.0233679	0.0233679	0.023368	0.023368	0.0233681	0.0233682	0.0233682	0.0233683	0.0233684	0.0233684	0.0233685	0.0233685	0.0233686	0.0233686	0.0233686	0.0233687	0.0233687	0.0233687	0.0233687	0.0233687	0.0233687	0.0233688	0.0233688	0.0233688	0.0233687	0.0233687	0.0233687	0.0233687	0.0233687	0.0233687	0.0233687	0.0233686	0.0233686	0.0233686	0.0233686	0.0233686	0.0233685
0.0415744	0.0415744	0.0415744	0.0415744	0.0415744	0.0415744	0.0415744	0.0415744	0.0415744	0.0415745	0.0415745	0.0415745	0.0415745	0.0415745	0.0415745	0.0415745	0.0415745	0.0415745	0.0415745	0.0415745	0.0415745	0.0415745	0.0415745	0.0415745	0.0415745	0.0415745	0.0415745	0.0415745	0.0415745	0.0415745	0.0415745	0.0415745	0.0415745	0.0415745	0.0415745	0.0415745	0.0415745	0.0415745	0.0415745	0.0415745	0.0415745	0.0415745	0.0415745	0.0415745	0.0415745	0.0415745	0.0415745	0.0415745	0.0415745	0.0415745
0.0145911	0.0145911	0.0145911	0.0145911	0.0145911	0.0145911	0.0145911	0.0145911	0.0145911	0.0145911	0.0145911	0.0145912	0.0145912	0.0145912	0.0145913	0.0145913	0.0145914	0.0145914	0.0145915	0.0145915	0.0145916	0.0145917	0.0145917	0.0145918	0.0145918	0.0145919	0.0145919	0.0145919	0.014592	0.014592	0.014592	0.014592	0.014592	0.014592	0.014592	0.014592	0.014592	0.014592	0.014592	0.0145919	0.0145919	0.0145919	0.0145919	0.0145919	0.0145918	0.0145918	0.0145918	0.0145918	0.0145918	0.0145917
0.0123416	0.0123416	0.0123416	0.0123416	0.0123416	0.0123416	0.0123416	0.0123417	0.0123418	0.0123419	0.012342	0.0123422	0.0123424	0.0123427	0.0123429	0.0123432	0.0123434	0.0123437	0.0123439	0.0123441	0.0123443	0.0123445	0.0123447	0.0123448	0.012345	0.012345	0.0123451	0.0123451	0.0123451	0.0123451	0.0123451	0.0123451	0.012345	0.0123449	0.0123449	0.0123448	0.0123447	0.0123445	0.0123444	0.0123443	0.0123442	0.0123441	0.0123439	0.0123438	0.0123437	0.0123436	0.0123434	0.0123433	0.0123432	0.0123431
0.0143274	0.0143274	0.0143274	0.0143274	0.0143274	0.0143274	0.0143274	0.0143274	0.0143274	0.0143274	0.0143274	0.0143274	0.0143274	0.0143274	0.0143274	0.0143274	0.0143274	0.0143274	0.0143274	0.0143274	0.0143274	0.0143274	0.0143274	0.0143274	0.0143274	0.0143274	0.0143274	0.0143274	0.0143274	0.0143274	0.0143274	0.0143274	0.0143274	0.0143274	0.0143274	0.0143274	0.0143274	0.0143274	0.0143274	0.0143274	0.0143274	0.0143274	0.0143274	0.0143274	0.0143274	0.0143274	0.0143274	0.0143274	0.0143274	0.0143274
0.0251103	0.0251103	0.0251103	0.0251103	0.0251103	0.0251103	0.0251104	0.0251104	0.0251105	0.0251107	0.0251108	0.025111	0.0251111	0.0251112	0.0251113	0.0251114	0.0251115	0.0251116	0.0251116	0.0251117	0.0251117	0.0251117	0.0251117	0.0251116	0.0251116	0.0251116	0.0251116	0.0251115	0.0251115	0.0251114	0.0251114	0.0251113	0.0251113	0.0251112	0.0251112	0.0251111	0.0251111	0.025111	0.025111	0.0251109	0.0251109	0.0251109	0.0251108	0.0251108	0.0251108	0.0251107	0.0251107	0.0251107	0.0251106	0.0251106
0.0252674	0.0252674	0.0252674	0.0252674	0.0252674	0.0252674	0.0252674	0.0252674	0.0252674	0.0252674	0.0252674	0.0252674	0.0252674	0.0252675	0.0252675	0.0252675	0.0252676	0.0252676	0.0252676	0.0252676	0.0252677	0.0252677	0.0252677	0.0252677	0.0252677	0.0252678	0.0252678	0.0252678	0.0252678	0.0252678	0.0252678	0.0252678	0.0252678	0.0252678	0.0252678	0.0252678	0.0252678	0.0252678	0.0252678	0.0252677	0.0252677	0.0252677	0.0252677	0.0252677	0.0252677	0.0252677	0.0252677	0.0252677	0.0252676	0.0252676
0.034123	0.034123	0.034123	0.034123	0.034123	0.0341232	0.0341237	0.0341244	0.0341254	0.0341266	0.034128	0.0341294	0.0341308	0.0341322	0.0341334	0.0341345	0.0341355	0.0341363	0.0341369	0.0341374	0.0341378	0.034138	0.0341381	0.0341381	0.034138	0.0341379	0.0341376	0.0341373	0.034137	0.0341366	0.0341362	0.0341358	0.0341353	0.0341348	0.0341343	0.0341339	0.0341334	0.0341329	0.0341324	0.034132	0.0341315	0.034131	0.0341306	0.0341302	0.0341298	0.0341294	0.034129	0.0341287	0.0341283	0.034128
0.0115627	0.0115627	0.0115627	0.0115627	0.0115628	0.0115628	0.0115629	0.0115632	0.0115635	0.0115641	0.0115647	0.0115655	0.0115663	0.0115672	0.0115681	0.0115689	0.0115698	0.0115705	0.0115712	0.0115718	0.0115723	0.0115728	0.0115731	0.0115733	0.0115735	0.0115736	0.0115735	0.0115735	0.0115733	0.0115731	0.0115729	0.0115726	0.0115723	0.011572	0.0115716	0.0115713	0.0115709	0.0115705	0.0115701	0.0115698	0.0115694	0.011569	0.0115687	0.0115683	0.011568	0.0115677	0.0115674	0.011567	0.0115668	0.0115665
0.0180003	0.0180003	0.0180003	0.0180003	0.0180003	0.0180003	0.0180003	0.0180003	0.0180004	0.0180004	0.0180005	0.0180005	0.0180006	0.0180006	0.0180007	0.0180008	0.0180008	0.0180009	0.0180009	0.018001	0.018001	0.018001	0.0180011	0.0180011	0.0180011	0.0180011	0.0180011	0.0180011	0.0180011	0.0180011	0.0180011	0.0180011	0.0180011	0.0180011	0.0180011	0.018001	0.018001	0.018001	0.018001	0.018001	0.0180009	0.0180009	0.0180009	0.0180009	0.0180009	0.0180008	0.0180008	0.0180008	0.0180008	0.0180007
0.0220948	0.0220948	0.0220948	0.0220948	0.0220948	0.0220948	0.0220948	0.0220948	0.0220948	0.0220948	0.0220948	0.0220948	0.0220948	0.0220948	0.0220948	0.0220948	0.0220948	0.0220948	0.0220948	0.0220949	0.0220949	0.0220949	0.0220949	0.0220949	0.0220949	0.0220949	0.0220949	0.0220949	0.0220949	0.0220949	0.0220949	0.0220949	0.0220949	0.0220949	0.0220949	0.0220949	0.0220949	0.0220949	0.0220949	0.0220949	0.0220949	0.0220949	0.0220949	0.0220949	0.0220949	0.0220949	0.0220948	0.0220948	0.0220948	0.0220948
0.0213365	0.0213365	0.0213365	0.0213365	0.0213365	0.0213365	0.0213365	0.0213365	0.0213365	0.0213365	0.0213365	0.0213365	0.0213366	0.0213366	0.0213366	0.0213366	0.0213366	0.0213367	0.0213367	0.0213367	0.0213367	0.0213367	0.0213367	0.0213368	0.0213368	0.0213368	0.0213368	0.0213368	0.0213368	0.0213368	0.0213368	0.0213368	0.0213368	0.0213368	0.0213368	0.0213368	0.0213368	0.0213368	0.0213368	0.0213368	0.0213368	0.0213368	0.0213368	0.0213368	0.0213368	0.0213368	0.0213368	0.0213368	0.0213368	0.0213368
0.0220653	0.0220653	0.0220653	0.0220653	0.0220653	0.0220653	0.0220653	0.0220653	0.0220653	0.0220653	0.0220653	0.0220653	0.0220653	0.0220653	0.0220653	0.0220653	0.0220653	0.0220653	0.0220653	0.0220653	0.0220653	0.0220653	0.0220653	0.0220653	0.0220653	0.0220653	0.0220653	0.0220653	0.0220653	0.0220653	0.0220653	0.0220653	0.0220653	0.0220653	0.0220653	0.0220653	0.0220653	0.0220653	0.0220653	0.0220653	0.0220653	0.0220653	0.0220653	0.0220653	0.0220653	0.0220653	0.0220653	0.0220653	0.0220653	0.0220653
0.0126584	0.0126584	0.0126584	0.0126584	0.0126584	0.0126584	0.0126585	0.0126587	0.0126591	0.0126596	0.0126603	0.0126611	0.0126621	0.0126632	0.0126644	0.0126656	0.0126668	0.012668	0.0126692	0.0126703	0.0126713	0.0126723	0.0126731	0.0126738	0.0126743	0.0126749	0.0126752	0.0126755	0.0126756	0.0126757	0.0126757	0.0126756	0.0126754	0.0126751	0.0126748	0.0126744	0.012674	0.0126735	0.012673	0.0126725	0.012672	0.0126714	0.0126708	0.0126703	0.0126697	0.0126691	0.0126686	0.012668	0.0126675	0.012667
0.0178729	0.0178729	0.0178729	0.0178729	0.0178729	0.0178729	0.0178729	0.0178729	0.0178729	0.0178729	0.0178729	0.0178729	0.0178729	0.0178729	0.0178729	0.0178729	0.0178729	0.0178729	0.0178729	0.0178729	0.0178729	0.0178729	0.0178729	0.0178729	0.0178729	0.0178729	0.0178729	0.0178729	0.0178729	0.0178729	0.0178729	0.0178729	0.0178729	0.0178729	0.0178729	0.0178729	0.0178729	0.0178729	0.0178729	0.0178729	0.0178729	0.0178729	0.0178729	0.0178729	0.0178729	0.0178729	0.0178729	0.0178729	0.0178729	0.0178729
0.0138453	0.0138453	0.0138453	0.0138453	0.0138453	0.0138453	0.0138455	0.0138457	0.0138461	0.0138466	0.0138472	0.0138478	0.0138485	0.0138491	0.0138497	0.0138502	0.0138506	0.0138508	0.013851	0.013851	0.0138509	0.0138507	0.0138504	0.01385	0.0138496	0.0138492	0.0138488	0.0138483	0.0138479	0.0138474	0.013847	0.0138467	0.0138464	0.0138461	0.0138459	0.0138457	0.0138455	0.0138454	0.0138454	0.0138453	0.0138453	0.0138453	0.0138453	0.0138453	0.0138454	0.0138454	0.0138454	0.0138455	0.0138455	0.0138455
0.0222762	0.0222762	0.0222762	0.0222762	0.0222762	0.0222762	0.0222762	0.0222762	0.0222762	0.0222762	0.0222762	0.0222762	0.0222762	0.0222762	0.0222762	0.0222762	0.0222762	0.0222762	0.0222762	0.0222762	0.0222762	0.0222762	0.0222762	0.0222762	0.0222762	0.0222762	0.0222762	0.0222762	0.0222762	0.0222762	0.0222762	0.0222762	0.0222762	0.0222762	0.0222762	0.0222762	0.0222762	0.0222762	0.0222762	0.0222762	0.0222762	0.0222762	0.0222762	0.0222762	0.0222762	0.0222762	0.0222762	0.0222762	0.0222762	0.0222762
0.0690965	0.0690965	0.0690965	0.0690965	0.0690965	0.0690965	0.0690965	0.0690965	0.0690965	0.0690965	0.0690965	0.0690965	0.0690965	0.0690965	0.0690965	0.0690965	0.0690966	0.0690966	0.0690966	0.0690966	0.0690967	0.0690967	0.0690967	0.0690968	0.0690968	0.0690968	0.0690969	0.0690969	0.0690969	0.0690969	0.069097	0.069097	0.069097	0.069097	0.069097	0.069097	0.069097	0.0690971	0.0690971	0.0690971	0.0690971	0.0690971	0.0690971	0.0690971	0.0690971	0.0690971	0.0690971	0.0690971	0.0690971	0.0690971
0.0339895	0.0339895	0.0339895	0.0339895	0.0339896	0.0339896	0.0339896	0.0339896	0.0339896	0.0339897	0.0339898	0.0339899	0.0339901	0.0339902	0.0339904	0.0339906	0.0339908	0.033991	0.0339911	0.0339913	0.0339914	0.0339915	0.0339916	0.0339917	0.0339918	0.0339918	0.0339918	0.0339918	0.0339917	0.0339917	0.0339916	0.0339915	0.0339914	0.0339913	0.0339912	0.033991	0.0339909	0.0339908	0.0339907	0.0339906	0.0339905	0.0339904	0.0339903	0.0339902	0.0339901	0.03399	0.03399	0.0339899	0.0339899	0.0339898
0.0153939	0.0153939	0.0153939	0.0153939	0.015394	0.015394	0.0153941	0.0153942	0.0153944	0.0153947	0.015395	0.0153952	0.0153955	0.0153957	0.015396	0.0153961	0.0153963	0.0153964	0.0153965	0.0153966	0.0153966	0.0153966	0.0153966	0.0153966	0.0153966	0.0153966	0.0153965	0.0153965	0.0153964	0.0153963	0.0153963	0.0153962	0.0153961	0.015396	0.015396	0.0153959	0.0153958	0.0153957	0.0153957	0.0153956	0.0153955	0.0153954	0.0153954	0.0153953	0.0153952	0.0153952	0.0153951	0.0153951	0.015395	0.0153949
0.0107501	0.0107501	0.0107501	0.0107502	0.0107503	0.0107509	0.0107526	0.0107558	0.0107612	0.0107689	0.0107792	0.0107917	0.0108061	0.010822	0.010839	0.0108564	0.010874	0.0108911	0.0109075	0.0109229	0.0109369	0.0109494	0.0109601	0.0109691	0.0109761	0.0109817	0.0109856	0.0109875	0.0109881	0.0109874	0.010985	0.0109816	0.0109774	0.0109719	0.0109658	0.0109592	0.0109519	0.0109443	0.0109364	0.0109283	0.01092	0.0109118	0.0109035	0.0108954	0.0108874	0.0108795	0.0108719	0.0108646	0.0108575	0.0108507
0.0205365	0.0205365	0.0205365	0.0205365	0.0205365	0.0205365	0.0205365	0.0205365	0.0205365	0.0205365	0.0205366	0.0205366	0.0205367	0.0205367	0.0205368	0.0205368	0.0205369	0.020537	0.020537	0.0205371	0.0205371	0.0205372	0.0205372	0.0205373	0.0205373	0.0205373	0.0205373	0.0205374	0.0205374	0.0205374	0.0205374	0.0205374	0.0205374	0.0205374	0.0205374	0.0205374	0.0205373	0.0205373	0.0205373	0.0205373	0.0205372	0.0205372	0.0205372	0.0205372	0.0205371	0.0205371	0.0205371	0.0205371	0.020537	0.020537
0.0320491	0.0320491	0.0320491	0.0320491	0.0320491	0.0320491	0.0320491	0.0320492	0.0320493	0.0320493	0.0320495	0.0320496	0.0320497	0.0320499	0.03205	0.0320502	0.0320503	0.0320505	0.0320506	0.0320507	0.0320508	0.0320509	0.0320509	0.032051	0.032051	0.032051	0.0320511	0.0320511	0.0320511	0.0320511	0.032051	0.032051	0.032051	0.0320509	0.0320509	0.0320509	0.0320508	0.0320508	0.0320507	0.0320507	0.0320506	0.0320506	0.0320505	0.0320505	0.0320504	0.0320504	0.0320504	0.0320503	0.0320503	0.0320502
0.0426229	0.0426229	0.0426229	0.0426229	0.0426229	0.0426229	0.0426229	0.042623	0.042623	0.042623	0.042623	0.0426231	0.0426232	0.0426233	0.0426234	0.0426235	0.0426236	0.0426237	0.0426238	0.0426239	0.042624	0.0426241	0.0426241	0.0426242	0.0426243	0.0426244	0.0426244	0.0426245	0.0426245	0.0426245	0.0426246	0.0426246	0.0426246	0.0426246	0.0426246	0.0426246	0.0426246	0.0426246	0.0426246	0.0426246	0.0426246	0.0426246	0.0426245	0.0426245	0.0426245	0.0426245	0.0426244	0.0426244	0.0426244	0.0426244
0.0440796	0.0440796	0.0440796	0.0440796	0.0440796	0.0440796	0.0440796	0.0440796	0.0440796	0.0440796	0.0440796	0.0440796	0.0440797	0.0440797	0.0440797	0.0440797	0.0440797	0.0440798	0.0440798	0.0440798	0.0440798	0.0440798	0.0440798	0.0440798	0.0440798	0.0440798	0.0440798	0.0440798	0.0440798	0.0440798	0.0440798	0.0440798	0.0440798	0.0440798	0.0440798	0.0440798	0.0440798	0.0440798	0.0440798	0.0440798	0.0440798	0.0440798	0.0440798	0.0440798	0.0440798	0.0440798	0.0440798	0.0440798	0.0440797	0.0440797
0.0129341	0.0129341	0.0129341	0.0129341	0.0129341	0.0129341	0.0129342	0.0129344	0.0129347	0.012935	0.0129353	0.0129357	0.012936	0.0129364	0.0129367	0.0129369	0.0129371	0.0129373	0.0129374	0.0129375	0.0129376	0.0129376	0.0129376	0.0129376	0.0129376	0.0129375	0.0129374	0.0129374	0.0129373	0.0129372	0.0129371	0.012937	0.0129369	0.0129368	0.0129366	0.0129365	0.0129364	0.0129363	0.0129362	0.0129361	0.012936	0.0129359	0.0129358	0.0129357	0.0129356	0.0129355	0.0129355	0.0129354	0.0129353	0.0129352
0.0267671	0.0267671	0.0267671	0.0267671	0.0267671	0.0267671	0.0267671	0.0267671	0.0267671	0.0267671	0.0267671	0.0267671	0.0267671	0.0267671	0.0267671	0.0267671	0.0267671	0.0267671	0.0267671	0.0267671	0.0267671	0.0267671	0.0267671	0.0267671	0.0267671	0.0267671	0.0267671	0.0267671	0.0267671	0.0267671	0.0267671	0.0267671	0.0267671	0.0267671	0.0267671	0.0267671	0.0267671	0.0267671	0.0267671	0.0267671	0.0267671	0.0267671	0.0267671	0.0267671	0.0267671	0.0267671	0.0267671	0.0267671	0.0267671	0.0267671
0.019342	0.019342	0.019342	0.019342	0.019342	0.019342	0.019342	0.019342	0.019342	0.019342	0.019342	0.019342	0.019342	0.019342	0.019342	0.019342	0.019342	0.019342	0.019342	0.019342	0.019342	0.019342	0.019342	0.019342	0.019342	0.019342	0.019342	0.019342	0.019342	0.019342	0.019342	0.019342	0.019342	0.019342	0.019342	0.019342	0.019342	0.019342	0.019342	0.019342	0.019342	0.019342	0.019342	0.019342	0.019342	0.019342	0.019342	0.019342	0.019342	0.019342
0.0435533	0.0435533	0.0435533	0.0435533	0.0435533	0.0435533	0.0435533	0.0435533	0.0435533	0.0435533	0.0435533	0.0435533	0.0435533	0.0435533	0.0435533	0.0435533	0.0435533	0.0435533	0.0435533	0.0435533	0.0435533	0.0435533	0.0435533	0.0435533	0.0435533	0.0435533	0.0435533	0.0435533	0.0435533	0.0435533	0.0435533	0.0435533	0.0435533	0.0435533	0.0435533	0.0435533	0.0435533	0.0435533	0.0435533	0.0435533	0.0435533	0.0435533	0.0435533	0.0435533	0.0435533	0.0435533	0.0435533	0.0435533	0.0435533	0.0435533
0.0322745	0.0322745	0.0322745	0.0322745	0.0322746	0.0322747	0.032275	0.0322754	0.0322761	0.0322768	0.0322777	0.0322786	0.0322794	0.0322802	0.032281	0.0322816	0.0322822	0.0322826	0.032283	0.0322833	0.0322835	0.0322836	0.0322837	0.0322838	0.0322837	0.0322836	0.0322835	0.0322834	0.0322833	0.0322831	0.0322829	0.0322827	0.0322824	0.0322822	0.032282	0.0322817	0.0322815	0.0322812	0.032281	0.0322808	0.0322805	0.0322803	0.0322801	0.0322798	0.0322796	0.0322794	0.0322792	0.032279	0.0322788	0.0322786
0.039951	0.039951	0.039951	0.039951	0.039951	0.039951	0.039951	0.039951	0.039951	0.039951	0.039951	0.039951	0.039951	0.039951	0.039951	0.039951	0.039951	0.039951	0.0399511	0.0399511	0.0399511	0.0399511	0.0399511	0.0399511	0.0399511	0.0399511	0.0399511	0.0399511	0.0399511	0.0399511	0.0399511	0.0399511	0.0399511	0.0399511	0.039951	0.039951	0.039951	0.039951	0.039951	0.039951	0.039951	0.039951	0.039951	0.039951	0.039951	0.039951	0.039951	0.039951	0.039951	0.039951
0.0194979	0.0194979	0.0194979	0.0194979	0.0194979	0.0194979	0.0194979	0.0194979	0.0194979	0.0194979	0.0194979	0.0194979	0.0194979	0.0194979	0.0194979	0.0194979	0.0194979	0.0194979	0.0194979	0.0194979	0.0194979	0.0194979	0.0194979	0.0194979	0.0194979	0.0194979	0.0194979	0.0194979	0.0194979	0.0194979	0.0194979	0.0194979	0.0194979	0.0194979	0.0194979	0.0194979	0.0194979	0.0194979	0.0194979	0.0194979	0.0194979	0.0194979	0.0194979	0.0194979	0.0194979	0.0194979	0.0194979	0.0194979	0.0194979	0.0194979
0.0510838	0.0510838	0.0510838	0.0510838	0.0510838	0.0510838	0.0510838	0.0510838	0.0510839	0.0510839	0.0510839	0.051084	0.0510841	0.0510842	0.0510843	0.0510845	0.0510846	0.0510848	0.0510849	0.0510851	0.0510852	0.0510853	0.0510855	0.0510856	0.0510857	0.0510858	0.0510859	0.051086	0.0510861	0.0510861	0.0510862	0.0510863	0.0510863	0.0510863	0.0510864	0.0510864	0.0510864	0.0510864	0.0510864	0.0510864	0.0510864	0.0510863	0.0510863	0.0510863	0.0510863	0.0510862	0.0510862	0.0510862	0.0510861	0.0510861
0.029951	0.029951	0.029951	0.029951	0.029951	0.029951	0.029951	0.029951	0.029951	0.029951	0.029951	0.0299511	0.0299511	0.0299511	0.0299512	0.0299512	0.0299513	0.0299513	0.0299514	0.0299514	0.0299514	0.0299515	0.0299515	0.0299515	0.0299515	0.0299516	0.0299516	0.0299516	0.0299516	0.0299516	0.0299516	0.0299516	0.0299516	0.0299516	0.0299516	0.0299516	0.0299516	0.0299515	0.0299515	0.0299515	0.0299515	0.0299515	0.0299515	0.0299514	0.0299514	0.0299514	0.0299514	0.0299514	0.0299513	0.0299513
0.030489	0.030489	0.030489	0.030489	0.030489	0.030489	0.030489	0.030489	0.0304891	0.0304891	0.0304891	0.0304892	0.0304892	0.0304893	0.0304893	0.0304893	0.0304893	0.0304894	0.0304894	0.0304894	0.0304894	0.0304894	0.0304894	0.0304894	0.0304894	0.0304894	0.0304894	0.0304894	0.0304894	0.0304894	0.0304894	0.0304894	0.0304894	0.0304893	0.0304893	0.0304893	0.0304893	0.0304893	0.0304893	0.0304893	0.0304893	0.0304893	0.0304892	0.0304892	0.0304892	0.0304892	0.0304892	0.0304892	0.0304892	0.0304892
0.0143217	0.0143217	0.0143217	0.0143217	0.0143217	0.0143217	0.0143217	0.0143217	0.0143217	0.0143217	0.0143217	0.0143217	0.0143217	0.0143217	0.0143217	0.0143217	0.0143217	0.0143217	0.0143217	0.0143217	0.0143217	0.0143217	0.0143217	0.0143217	0.0143217	0.0143217	0.0143217	0.0143217	0.0143217	0.0143217	0.0143217	0.0143217	0.0143217	0.0143217	0.0143217	0.0143217	0.0143217	0.0143217	0.0143217	0.0143217	0.0143217	0.0143217	0.0143217	0.0143217	0.0143217	0.0143217	0.0143217	0.0143217	0.0143217	0.0143217
0.019342	0.019342	0.019342	0.019342	0.019342	0.019342	0.019342	0.019342	0.019342	0.019342	0.019342	0.019342	0.019342	0.019342	0.019342	0.019342	0.019342	0.019342	0.019342	0.019342	0.019342	0.019342	0.019342	0.019342	0.019342	0.019342	0.019342	0.019342	0.019342	0.019342	0.019342	0.019342	0.019342	0.019342	0.019342	0.019342	0.019342	0.019342	0.019342	0.019342	0.019342	0.019342	0.019342	0.019342	0.019342	0.019342	0.019342	0.019342	0.019342	0.019342
0.0325411	0.0325411	0.0325411	0.0325411	0.0325411	0.0325411	0.0325411	0.0325411	0.0325411	0.0325412	0.0325412	0.0325412	0.0325413	0.0325414	0.0325414	0.0325415	0.0325415	0.0325416	0.0325417	0.0325417	0.0325417	0.0325418	0.0325418	0.0325418	0.0325419	0.0325419	0.0325419	0.0325419	0.0325419	0.0325419	0.0325419	0.0325419	0.0325419	0.0325419	0.0325419	0.0325419	0.0325419	0.0325418	0.0325418	0.0325418	0.0325418	0.0325418	0.0325418	0.0325417	0.0325417	0.0325417	0.0325417	0.0325417	0.0325416	0.0325416
0.032337	0.032337	0.032337	0.032337	0.032337	0.032337	0.032337	0.032337	0.032337	0.032337	0.032337	0.032337	0.032337	0.032337	0.032337	0.032337	0.0323371	0.0323371	0.0323371	0.0323371	0.0323371	0.0323371	0.0323371	0.0323371	0.0323371	0.0323371	0.0323371	0.0323371	0.0323371	0.0323371	0.0323371	0.0323371	0.0323371	0.0323371	0.0323371	0.0323371	0.0323371	0.0323371	0.0323371	0.0323371	0.0323371	0.0323371	0.0323371	0.0323371	0.0323371	0.0323371	0.0323371	0.0323371	0.0323371	0.0323371
0.0233868	0.0233868	0.0233868	0.0233868	0.0233868	0.0233868	0.0233868	0.0233868	0.0233868	0.0233868	0.0233868	0.0233868	0.0233868	0.0233868	0.0233868	0.0233868	0.0233868	0.0233868	0.0233868	0.0233868	0.0233868	0.0233868	0.0233868	0.0233868	0.0233868	0.0233868	0.0233868	0.0233868	0.0233868	0.0233868	0.0233868	0.0233868	0.0233868	0.0233868	0.0233868	0.0233868	0.0233868	0.0233868	0.0233868	0.0233868	0.0233868	0.0233868	0.0233868	0.0233868	0.0233868	0.0233868	0.0233868	0.0233868	0.0233868	0.0233868
0.0339924	0.0339924	0.0339924	0.0339924	0.0339924	0.0339924	0.0339924	0.0339924	0.0339924	0.0339924	0.0339924	0.0339925	0.0339925	0.0339925	0.0339925	0.0339925	0.0339925	0.0339925	0.0339925	0.0339925	0.0339925	0.0339925	0.0339925	0.0339926	0.0339926	0.0339926	0.0339926	0.0339926	0.0339926	0.0339926	0.0339926	0.0339926	0.0339926	0.0339926	0.0339926	0.0339926	0.0339926	0.0339926	0.0339926	0.0339925	0.0339925	0.0339925	0.0339925	0.0339925	0.0339925	0.0339925	0.0339925	0.0339925	0.0339925	0.0339925
0.0200272	0.0200272	0.0200272	0.0200272	0.0200272	0.0200272	0.0200272	0.0200272	0.0200272	0.0200272	0.0200273	0.0200273	0.0200273	0.0200273	0.0200274	0.0200274	0.0200274	0.0200275	0.0200275	0.0200275	0.0200276	0.0200276	0.0200276	0.0200276	0.0200277	0.0200277	0.0200277	0.0200277	0.0200277	0.0200277	0.0200278	0.0200278	0.0200278	0.0200278	0.0200278	0.0200278	0.0200278	0.0200277	0.0200277	0.0200277	0.0200277	0.0200277	0.0200277	0.0200277	0.0200277	0.0200277	0.0200277	0.0200276	0.0200276	0.0200276
0.0221619	0.0221619	0.0221619	0.0221619	0.0221619	0.022162	0.022162	0.022162	0.0221621	0.0221621	0.0221622	0.0221623	0.0221624	0.0221625	0.0221626	0.0221626	0.0221627	0.0221628	0.0221628	0.0221629	0.0221629	0.0221629	0.0221629	0.022163	0.022163	0.022163	0.0221629	0.0221629	0.0221629	0.0221629	0.0221629	0.0221629	0.0221628	0.0221628	0.0221628	0.0221628	0.0221627	0.0221627	0.0221627	0.0221627	0.0221626	0.0221626	0.0221626	0.0221625	0.0221625	0.0221625	0.0221625	0.0221624	0.0221624	0.0221624
0.0195606	0.0195606	0.0195606	0.0195606	0.0195606	0.0195606	0.0195606	0.0195606	0.0195606	0.0195606	0.0195606	0.0195606	0.0195606	0.0195606	0.0195606	0.0195606	0.0195606	0.0195606	0.0195606	0.0195607	0.0195607	0.0195607	0.0195607	0.0195607	0.0195607	0.0195607	0.0195607	0.0195607	0.0195607	0.0195607	0.0195607	0.0195607	0.0195607	0.0195607	0.0195607	0.0195607	0.0195607	0.0195607	0.0195607	0.0195607	0.0195607	0.0195607	0.0195607	0.0195607	0.0195607	0.0195607	0.0195607	0.0195607	0.0195607	0.0195607
0.0710461	0.0710461	0.0710461	0.0710461	0.0710461	0.0710461	0.0710461	0.0710461	0.0710461	0.0710461	0.0710461	0.0710461	0.0710461	0.0710461	0.0710461	0.0710461	0.0710462	0.0710462	0.0710462	0.0710462	0.0710462	0.0710462	0.0710462	0.0710462	0.0710462	0.0710462	0.0710462	0.0710462	0.0710462	0.0710462	0.0710462	0.0710462	0.0710462	0.0710462	0.0710462	0.0710462	0.0710462	0.0710462	0.0710462	0.0710462	0.0710462	0.0710462	0.0710462	0.0710462	0.0710462	0.0710461	0.0710461	0.0710461	0.0710461	0.0710461
0.0170672	0.0170672	0.0170672	0.0170672	0.0170672	0.0170672	0.0170672	0.0170673	0.0170673	0.0170674	0.0170675	0.0170677	0.0170678	0.017068	0.0170682	0.0170683	0.0170685	0.0170687	0.0170688	0.017069	0.0170691	0.0170692	0.0170693	0.0170694	0.0170694	0.0170695	0.0170695	0.0170695	0.0170696	0.0170695	0.0170695	0.0170695	0.0170695	0.0170695	0.0170694	0.0170694	0.0170693	0.0170693	0.0170692	0.0170691	0.0170691	0.017069	0.017069	0.0170689	0.0170688	0.0170688	0.0170687	0.0170686	0.0170686	0.0170685
0.0395977	0.0395977	0.0395977	0.0395977	0.0395977	0.0395977	0.0395977	0.0395977	0.0395977	0.0395977	0.0395978	0.0395978	0.0395978	0.0395978	0.0395978	0.0395979	0.0395979	0.0395979	0.0395979	0.0395979	0.039598	0.039598	0.039598	0.039598	0.039598	0.039598	0.039598	0.0395981	0.0395981	0.0395981	0.0395981	0.0395981	0.0395981	0.0395981	0.0395981	0.0395981	0.0395981	0.0395981	0.0395981	0.039598	0.039598	0.039598	0.039598	0.039598	0.039598	0.039598	0.039598	0.039598	0.039598	0.039598
0.0241597	0.0241597	0.0241597	0.0241597	0.0241597	0.0241597	0.0241597	0.0241597	0.0241597	0.0241597	0.0241597	0.0241597	0.0241597	0.0241597	0.0241597	0.0241597	0.0241597	0.0241597	0.0241597	0.0241597	0.0241597	0.0241597	0.0241597	0.0241597	0.0241597	0.0241597	0.0241597	0.0241597	0.0241597	0.0241597	0.0241597	0.0241597	0.0241597	0.0241597	0.0241597	0.0241597	0.0241597	0.0241597	0.0241597	0.0241597	0.0241597	0.0241597	0.0241597	0.0241597	0.0241597	0.0241597	0.0241597	0.0241597	0.0241597	0.0241597
0.0191319	0.0191319	0.0191319	0.0191319	0.0191319	0.0191319	0.0191319	0.0191319	0.0191319	0.0191319	0.019132	0.019132	0.019132	0.0191321	0.0191321	0.0191321	0.0191321	0.0191321	0.0191321	0.0191321	0.0191321	0.0191322	0.0191322	0.0191322	0.0191321	0.0191321	0.0191321	0.0191321	0.0191321	0.0191321	0.0191321	0.0191321	0.0191321	0.0191321	0.0191321	0.0191321	0.0191321	0.0191321	0.019132	0.019132	0.019132	0.019132	0.019132	0.019132	0.019132	0.019132	0.019132	0.019132	0.019132	0.019132
0.0142464	0.0142464	0.0142464	0.0142464	0.0142464	0.0142464	0.0142464	0.0142465	0.0142465	0.0142466	0.0142467	0.0142469	0.0142471	0.0142473	0.0142476	0.014248	0.0142483	0.0142486	0.014249	0.0142494	0.0142497	0.0142501	0.0142504	0.0142507	0.014251	0.0142512	0.0142514	0.0142517	0.0142518	0.014252	0.0142521	0.0142522	0.0142523	0.0142524	0.0142524	0.0142524	0.0142524	0.0142524	0.0142524	0.0142524	0.0142523	0.0142522	0.0142522	0.0142521	0.014252	0.0142519	0.0142518	0.0142517	0.0142516	0.0142515
0.0458428	0.0458428	0.0458428	0.0458428	0.0458429	0.0458429	0.045843	0.0458432	0.0458435	0.0458438	0.0458441	0.0458444	0.0458447	0.045845	0.0458452	0.0458454	0.0458456	0.0458457	0.0458458	0.0458459	0.0458459	0.045846	0.045846	0.045846	0.045846	0.0458459	0.0458459	0.0458458	0.0458458	0.0458457	0.0458456	0.0458456	0.0458455	0.0458454	0.0458453	0.0458453	0.0458452	0.0458451	0.045845	0.0458449	0.0458449	0.0458448	0.0458447	0.0458446	0.0458446	0.0458445	0.0458444	0.0458444	0.0458443	0.0458442
0.0179883	0.0179883	0.0179883	0.0179883	0.0179883	0.0179883	0.0179883	0.0179883	0.0179883	0.0179883	0.0179883	0.0179883	0.0179883	0.0179883	0.0179883	0.0179883	0.0179883	0.0179883	0.0179883	0.0179883	0.0179883	0.0179883	0.0179883	0.0179883	0.0179883	0.0179883	0.0179883	0.0179883	0.0179883	0.0179883	0.0179883	0.0179883	0.0179883	0.0179883	0.0179883	0.0179883	0.0179883	0.0179883	0.0179883	0.0179883	0.0179883	0.0179883	0.0179883	0.0179883	0.0179883	0.0179883	0.0179883	0.0179883	0.0179883	0.0179883
0.0220948	0.0220948	0.0220948	0.0220948	0.0220948	0.0220948	0.0220948	0.0220948	0.0220948	0.0220948	0.0220948	0.0220948	0.0220948	0.0220948	0.0220948	0.0220948	0.0220948	0.0220948	0.0220948	0.0220949	0.0220949	0.0220949	0.0220949	0.0220949	0.0220949	0.0220949	0.0220949	0.0220949	0.0220949	0.0220949	0.0220949	0.0220949	0.0220949	0.0220949	0.0220949	0.0220949	0.0220949	0.0220949	0.0220949	0.0220949	0.0220949	0.0220949	0.0220949	0.0220949	0.0220949	0.0220949	0.0220948	0.0220948	0.0220948	0.0220948
0.0124919	0.0124919	0.0124919	0.0124919	0.0124919	0.0124919	0.012492	0.012492	0.0124921	0.0124921	0.0124922	0.0124923	0.0124924	0.0124924	0.0124925	0.0124925	0.0124926	0.0124926	0.0124926	0.0124926	0.0124926	0.0124926	0.0124926	0.0124926	0.0124926	0.0124926	0.0124926	0.0124925	0.0124925	0.0124925	0.0124925	0.0124925	0.0124924	0.0124924	0.0124924	0.0124924	0.0124923	0.0124923	0.0124923	0.0124923	0.0124923	0.0124922	0.0124922	0.0124922	0.0124922	0.0124922	0.0124922	0.0124921	0.0124921	0.0124921
0.0501434	0.0501434	0.0501434	0.0501434	0.0501434	0.0501434	0.0501434	0.0501434	0.0501434	0.0501434	0.0501434	0.0501434	0.0501434	0.0501434	0.0501434	0.0501434	0.0501434	0.0501434	0.0501434	0.0501434	0.0501434	0.0501434	0.0501434	0.0501434	0.0501434	0.0501434	0.0501434	0.0501434	0.0501434	0.0501434	0.0501434	0.0501434	0.0501434	0.0501434	0.0501434	0.0501434	0.0501434	0.0501434	0.0501434	0.0501434	0.0501434	0.0501434	0.0501434	0.0501434	0.0501434	0.0501434	0.0501434	0.0501434	0.0501434	0.0501434
0.0134398	0.0134398	0.0134398	0.0134398	0.0134398	0.0134398	0.0134398	0.0134398	0.0134398	0.0134398	0.0134398	0.0134398	0.0134398	0.0134398	0.0134398	0.0134398	0.0134398	0.0134399	0.0134399	0.0134399	0.0134399	0.0134399	0.0134399	0.01344	0.01344	0.01344	0.01344	0.01344	0.0134401	0.0134401	0.0134401	0.0134401	0.0134401	0.0134401	0.0134401	0.0134401	0.0134401	0.0134402	0.0134402	0.0134402	0.0134402	0.0134402	0.0134402	0.0134402	0.0134402	0.0134402	0.0134402	0.0134402	0.0134402	0.0134402
0.0160559	0.0160559	0.0160559	0.0160559	0.0160559	0.0160559	0.0160559	0.0160559	0.0160559	0.0160559	0.0160559	0.016056	0.016056	0.016056	0.0160561	0.0160561	0.0160561	0.0160562	0.0160562	0.0160563	0.0160563	0.0160563	0.0160563	0.0160563	0.0160563	0.0160563	0.0160563	0.0160563	0.0160563	0.0160562	0.0160562	0.0160562	0.0160561	0.0160561	0.0160561	0.0160561	0.016056	0.016056	0.016056	0.016056	0.016056	0.016056	0.0160559	0.0160559	0.0160559	0.0160559	0.0160559	0.0160559	0.0160559	0.0160559
0.0266071	0.0266071	0.0266071	0.0266071	0.0266071	0.0266071	0.0266071	0.0266071	0.0266071	0.0266071	0.0266071	0.0266071	0.0266071	0.0266071	0.0266071	0.0266071	0.0266071	0.0266071	0.0266071	0.0266071	0.0266072	0.0266072	0.0266072	0.0266072	0.0266072	0.0266072	0.0266072	0.0266072	0.0266072	0.0266072	0.0266072	0.0266072	0.0266072	0.0266072	0.0266072	0.0266072	0.0266072	0.0266072	0.0266072	0.0266072	0.0266072	0.0266072	0.0266072	0.0266072	0.0266072	0.0266072	0.0266072	0.0266072	0.0266072	0.0266072
0.028298	0.028298	0.028298	0.028298	0.028298	0.028298	0.028298	0.0282981	0.0282981	0.0282982	0.0282984	0.0282985	0.0282986	0.0282987	0.0282988	0.0282989	0.0282989	0.028299	0.028299	0.0282991	0.0282991	0.0282991	0.0282991	0.0282991	0.0282991	0.0282991	0.0282991	0.0282991	0.028299	0.028299	0.028299	0.028299	0.0282989	0.0282989	0.0282989	0.0282988	0.0282988	0.0282988	0.0282987	0.0282987	0.0282987	0.0282987	0.0282986	0.0282986	0.0282986	0.0282986	0.0282985	0.0282985	0.0282985	0.0282984
0.0266268	0.0266268	0.0266268	0.0266268	0.0266268	0.0266268	0.0266268	0.0266268	0.0266269	0.0266269	0.0266269	0.026627	0.026627	0.026627	0.0266271	0.0266271	0.0266271	0.0266271	0.0266271	0.0266271	0.0266271	0.0266271	0.0266272	0.0266271	0.0266271	0.0266271	0.0266271	0.0266271	0.0266271	0.0266271	0.0266271	0.0266271	0.0266271	0.0266271	0.0266271	0.0266271	0.0266271	0.026627	0.026627	0.026627	0.026627	0.026627	0.026627	0.026627	0.026627	0.026627	0.026627	0.026627	0.026627	0.0266269
0.0178969	0.0178969	0.0178969	0.0178969	0.0178969	0.0178969	0.0178971	0.0178973	0.0178976	0.0178979	0.0178983	0.0178987	0.0178991	0.0178995	0.0178998	0.0179001	0.0179003	0.0179005	0.0179007	0.0179008	0.0179009	0.017901	0.017901	0.017901	0.0179009	0.0179009	0.0179008	0.0179007	0.0179006	0.0179005	0.0179004	0.0179003	0.0179002	0.0179001	0.0179	0.0178998	0.0178997	0.0178996	0.0178995	0.0178994	0.0178993	0.0178991	0.017899	0.0178989	0.0178988	0.0178987	0.0178986	0.0178985	0.0178985	0.0178984
0.0299917	0.0299917	0.0299917	0.0299917	0.0299917	0.0299917	0.0299917	0.0299917	0.0299918	0.0299919	0.029992	0.0299921	0.0299922	0.0299923	0.0299925	0.0299926	0.0299927	0.0299928	0.0299929	0.029993	0.0299931	0.0299932	0.0299932	0.0299933	0.0299933	0.0299933	0.0299933	0.0299933	0.0299933	0.0299933	0.0299933	0.0299933	0.0299932	0.0299932	0.0299932	0.0299931	0.0299931	0.0299931	0.029993	0.029993	0.0299929	0.0299929	0.0299929	0.0299928	0.0299928	0.0299927	0.0299927	0.0299926	0.0299926	0.0299926
0.0259149	0.0259149	0.0259149	0.0259149	0.0259149	0.0259149	0.0259149	0.0259149	0.025915	0.025915	0.0259151	0.0259152	0.0259152	0.0259153	0.0259153	0.0259154	0.0259154	0.0259155	0.0259155	0.0259155	0.0259155	0.0259156	0.0259156	0.0259156	0.0259156	0.0259156	0.0259156	0.0259155	0.0259155	0.0259155	0.0259155	0.0259155	0.0259155	0.0259154	0.0259154	0.0259154	0.0259154	0.0259154	0.0259153	0.0259153	0.0259153	0.0259153	0.0259153	0.0259152	0.0259152	0.0259152	0.0259152	0.0259152	0.0259152	0.0259152
0.0320293	0.0320293	0.0320293	0.0320293	0.0320293	0.0320293	0.0320293	0.0320294	0.0320294	0.0320295	0.0320296	0.0320296	0.0320297	0.0320298	0.0320299	0.0320299	0.03203	0.03203	0.0320301	0.0320301	0.0320301	0.0320302	0.0320302	0.0320302	0.0320302	0.0320302	0.0320302	0.0320301	0.0320301	0.0320301	0.0320301	0.0320301	0.0320301	0.03203	0.03203	0.03203	0.03203	0.0320299	0.0320299	0.0320299	0.0320299	0.0320299	0.0320298	0.0320298	0.0320298	0.0320298	0.0320298	0.0320297	0.0320297	0.0320297
0.0387311	0.0387311	0.0387311	0.0387311	0.0387311	0.0387311	0.0387311	0.0387311	0.0387311	0.0387311	0.0387311	0.0387311	0.0387311	0.0387311	0.0387311	0.0387311	0.0387311	0.0387311	0.0387311	0.0387311	0.0387311	0.0387311	0.0387311	0.0387311	0.0387311	0.0387311	0.0387311	0.0387311	0.0387311	0.0387311	0.0387311	0.0387311	0.0387311	0.0387311	0.0387311	0.0387311	0.0387311	0.0387311	0.0387311	0.0387311	0.0387311	0.0387311	0.0387311	0.0387311	0.0387311	0.0387311	0.0387311	0.0387311	0.0387311	0.0387311
0.0633412	0.0633412	0.0633412	0.0633412	0.0633412	0.0633412	0.0633412	0.0633412	0.0633412	0.0633412	0.0633412	0.0633412	0.0633412	0.0633412	0.0633412	0.0633412	0.0633412	0.0633412	0.0633412	0.0633412	0.0633412	0.0633412	0.0633412	0.0633412	0.0633412	0.0633412	0.0633412	0.0633412	0.0633412	0.0633412	0.0633412	0.0633412	0.0633412	0.0633412	0.0633412	0.0633412	0.0633412	0.0633412	0.0633412	0.0633412	0.0633412	0.0633412	0.0633412	0.0633412	0.0633412	0.0633412	0.0633412	0.0633412	0.0633412	0.0633412
0.0229565	0.0229565	0.0229565	0.0229565	0.0229565	0.0229565	0.0229566	0.0229567	0.022957	0.0229574	0.022958	0.0229588	0.0229597	0.0229607	0.0229617	0.0229628	0.0229639	0.0229649	0.0229659	0.0229669	0.0229677	0.0229685	0.0229691	0.0229697	0.0229702	0.0229706	0.0229709	0.0229712	0.0229714	0.0229714	0.0229715	0.0229715	0.0229714	0.0229713	0.0229712	0.022971	0.0229707	0.0229705	0.0229702	0.0229699	0.0229697	0.0229693	0.022969	0.0229687	0.0229683	0.022968	0.0229676	0.0229673	0.0229669	0.0229666
0.0403776	0.0403776	0.0403776	0.0403776	0.0403776	0.0403776	0.0403776	0.0403776	0.0403776	0.0403776	0.0403776	0.0403776	0.0403776	0.0403776	0.0403776	0.0403776	0.0403776	0.0403776	0.0403776	0.0403776	0.0403776	0.0403776	0.0403776	0.0403776	0.0403776	0.0403776	0.0403776	0.0403776	0.0403776	0.0403776	0.0403776	0.0403776	0.0403776	0.0403776	0.0403776	0.0403776	0.0403776	0.0403776	0.0403776	0.0403776	0.0403776	0.0403776	0.0403776	0.0403776	0.0403776	0.0403776	0.0403776	0.0403776	0.0403776	0.0403776
0.028298	0.028298	0.028298	0.028298	0.028298	0.028298	0.028298	0.0282981	0.0282981	0.0282982	0.0282984	0.0282985	0.0282986	0.0282987	0.0282988	0.0282989	0.0282989	0.028299	0.028299	0.0282991	0.0282991	0.0282991	0.0282991	0.0282991	0.0282991	0.0282991	0.0282991	0.0282991	0.028299	0.028299	0.028299	0.028299	0.0282989	0.0282989	0.0282989	0.0282988	0.0282988	0.0282988	0.0282987	0.0282987	0.0282987	0.0282987	0.0282986	0.0282986	0.0282986	0.0282986	0.0282985	0.0282985	0.0282985	0.0282984
0.01229	0.01229	0.01229	0.01229	0.01229	0.0122901	0.0122903	0.0122907	0.0122916	0.0122929	0.0122948	0.0122973	0.0123003	0.0123038	0.0123076	0.0123117	0.0123158	0.0123199	0.0123239	0.0123275	0.012331	0.012334	0.0123365	0.0123387	0.0123404	0.0123413	0.0123421	0.0123422	0.0123421	0.0123415	0.0123406	0.0123394	0.0123379	0.0123363	0.0123345	0.0123326	0.0123306	0.0123286	0.0123265	0.0123245	0.0123224	0.0123205	0.0123186	0.0123168	0.012315	0.0123134	0.0123118	0.0123104	0.012309	0.0123077
0.0257832	0.0257832	0.0257832	0.0257832	0.0257832	0.0257832	0.0257832	0.0257832	0.0257832	0.0257832	0.0257832	0.0257832	0.0257832	0.0257832	0.0257832	0.0257832	0.0257832	0.0257832	0.0257832	0.0257832	0.0257832	0.0257832	0.0257832	0.0257832	0.0257832	0.0257832	0.0257832	0.0257832	0.0257832	0.0257832	0.0257832	0.0257832	0.0257832	0.0257832	0.0257832	0.0257832	0.0257832	0.0257832	0.0257832	0.0257832	0.0257832	0.0257832	0.0257832	0.0257832	0.0257832	0.0257832	0.0257832	0.0257832	0.0257832	0.0257832
0.0301055	0.0301055	0.0301055	0.0301055	0.0301055	0.0301055	0.0301055	0.0301055	0.0301055	0.0301055	0.0301055	0.0301055	0.0301055	0.0301055	0.0301055	0.0301055	0.0301055	0.0301055	0.0301055	0.0301055	0.0301055	0.0301055	0.0301056	0.0301056	0.0301056	0.0301056	0.0301056	0.0301056	0.0301056	0.0301056	0.0301056	0.0301056	0.0301056	0.0301056	0.0301056	0.0301056	0.0301056	0.0301056	0.0301056	0.0301056	0.0301056	0.0301056	0.0301056	0.0301056	0.0301056	0.0301055	0.0301055	0.0301055	0.0301055	0.0301055
0.0305163	0.0305163	0.0305163	0.0305163	0.0305163	0.0305163	0.0305163	0.0305163	0.0305163	0.0305163	0.0305163	0.0305163	0.0305163	0.0305163	0.0305163	0.0305163	0.0305163	0.0305163	0.0305163	0.0305163	0.0305163	0.0305163	0.0305163	0.0305163	0.0305163	0.0305163	0.0305163	0.0305163	0.0305163	0.0305163	0.0305163	0.0305163	0.0305163	0.0305163	0.0305163	0.0305163	0.0305163	0.0305163	0.0305163	0.0305163	0.0305163	0.0305163	0.0305163	0.0305163	0.0305163	0.0305163	0.0305163	0.0305163	0.0305163	0.0305163
0.00883286	0.00883286	0.00883286	0.00883286	0.00883287	0.00883289	0.00883296	0.0088331	0.00883336	0.00883372	0.0088342	0.0088348	0.0088355	0.00883628	0.00883708	0.0088379	0.00883869	0.00883942	0.00884008	0.00884066	0.00884105	0.00884141	0.00884156	0.00884164	0.00884155	0.00884137	0.00884109	0.0088407	0.00884027	0.00883976	0.00883923	0.00883866	0.00883809	0.00883754	0.00883699	0.0088365	0.00883601	0.0088356	0.0088352	0.00883489	0.00883459	0.00883439	0.00883419	0.00883403	0.00883392	0.00883382	0.00883377	0.00883373	0.0088337	0.00883368
0.0145506	0.0145506	0.0145506	0.0145506	0.0145506	0.0145506	0.0145506	0.0145506	0.0145506	0.0145506	0.0145506	0.0145507	0.0145507	0.0145507	0.0145507	0.0145507	0.0145507	0.0145507	0.0145507	0.0145507	0.0145507	0.0145507	0.0145507	0.0145507	0.0145507	0.0145507	0.0145507	0.0145507	0.0145507	0.0145507	0.0145507	0.0145507	0.0145507	0.0145507	0.0145507	0.0145507	0.0145507	0.0145507	0.0145507	0.0145507	0.0145507	0.0145507	0.0145507	0.0145507	0.0145507	0.0145507	0.0145507	0.0145507	0.0145507	0.0145507
0.0153667	0.0153667	0.0153667	0.0153667	0.0153667	0.0153667	0.0153667	0.0153667	0.0153668	0.015367	0.0153672	0.0153675	0.0153678	0.0153682	0.0153686	0.0153691	0.0153695	0.0153699	0.0153704	0.0153707	0.0153711	0.0153714	0.0153717	0.015372	0.0153722	0.0153724	0.0153726	0.0153727	0.0153728	0.0153728	0.0153729	0.0153729	0.0153729	0.0153728	0.0153728	0.0153727	0.0153727	0.0153726	0.0153725	0.0153724	0.0153723	0.0153722	0.015372	0.0153719	0.0153718	0.0153716	0.0153715	0.0153714	0.0153712	0.0153711
0.0451922	0.0451922	0.0451922	0.0451922	0.0451922	0.0451922	0.0451922	0.0451922	0.0451922	0.0451922	0.0451923	0.0451923	0.0451923	0.0451923	0.0451923	0.0451923	0.0451924	0.0451924	0.0451924	0.0451924	0.0451924	0.0451924	0.0451924	0.0451924	0.0451924	0.0451924	0.0451924	0.0451924	0.0451924	0.0451924	0.0451924	0.0451924	0.0451924	0.0451924	0.0451924	0.0451924	0.0451924	0.0451924	0.0451924	0.0451924	0.0451924	0.0451924	0.0451923	0.0451923	0.0451923	0.0451923	0.0451923	0.0451923	0.0451923	0.0451923
0.0162651	0.0162651	0.0162651	0.0162651	0.0162652	0.0162652	0.0162652	0.0162652	0.0162653	0.0162653	0.0162654	0.0162655	0.0162656	0.0162657	0.0162658	0.0162659	0.016266	0.0162661	0.0162662	0.0162663	0.0162663	0.0162664	0.0162664	0.0162665	0.0162665	0.0162665	0.0162665	0.0162665	0.0162665	0.0162665	0.0162665	0.0162664	0.0162664	0.0162664	0.0162664	0.0162663	0.0162663	0.0162662	0.0162662	0.0162662	0.0162661	0.0162661	0.0162661	0.016266	0.016266	0.0162659	0.0162659	0.0162659	0.0162658	0.0162658
0.0129328	0.0129328	0.0129328	0.0129328	0.0129328	0.0129328	0.0129329	0.012933	0.0129333	0.0129337	0.0129342	0.0129347	0.0129354	0.012936	0.0129367	0.0129374	0.0129381	0.0129387	0.0129392	0.0129397	0.0129402	0.0129405	0.0129408	0.012941	0.0129412	0.0129412	0.0129413	0.0129413	0.0129412	0.0129411	0.012941	0.0129409	0.0129407	0.0129405	0.0129403	0.0129401	0.0129398	0.0129396	0.0129393	0.0129391	0.0129388	0.0129386	0.0129383	0.0129381	0.0129378	0.0129376	0.0129374	0.0129372	0.0129369	0.0129367
0.0508682	0.0508682	0.0508682	0.0508682	0.0508682	0.0508682	0.0508682	0.0508682	0.0508682	0.0508682	0.0508682	0.0508682	0.0508682	0.0508682	0.0508682	0.0508682	0.0508682	0.0508682	0.0508682	0.0508682	0.0508682	0.0508682	0.0508682	0.0508682	0.0508682	0.0508682	0.0508682	0.0508682	0.0508682	0.0508682	0.0508682	0.0508682	0.0508682	0.0508682	0.0508682	0.0508682	0.0508682	0.0508682	0.0508682	0.0508682	0.0508682	0.0508682	0.0508682	0.0508682	0.0508682	0.0508682	0.0508682	0.0508682	0.0508682	0.0508682
0.0273343	0.0273343	0.0273343	0.0273343	0.0273343	0.0273343	0.0273343	0.0273343	0.0273343	0.0273343	0.0273343	0.0273343	0.0273344	0.0273344	0.0273344	0.0273344	0.0273344	0.0273344	0.0273344	0.0273345	0.0273345	0.0273345	0.0273345	0.0273345	0.0273345	0.0273345	0.0273345	0.0273345	0.0273345	0.0273345	0.0273345	0.0273345	0.0273346	0.0273346	0.0273346	0.0273346	0.0273346	0.0273345	0.0273345	0.0273345	0.0273345	0.0273345	0.0273345	0.0273345	0.0273345	0.0273345	0.0273345	0.0273345	0.0273345	0.0273345
0.0363193	0.0363193	0.0363193	0.0363193	0.0363193	0.0363193	0.0363193	0.0363193	0.0363193	0.0363193	0.0363193	0.0363193	0.0363194	0.0363194	0.0363194	0.0363194	0.0363194	0.0363194	0.0363194	0.0363195	0.0363195	0.0363195	0.0363195	0.0363195	0.0363195	0.0363195	0.0363195	0.0363195	0.0363195	0.0363195	0.0363195	0.0363195	0.0363195	0.0363195	0.0363195	0.0363195	0.0363195	0.0363195	0.0363195	0.0363195	0.0363195	0.0363195	0.0363195	0.0363195	0.0363195	0.0363195	0.0363195	0.0363195	0.0363195	0.0363195
0.0332514	0.0332514	0.0332514	0.0332514	0.0332514	0.0332514	0.0332514	0.0332514	0.0332515	0.0332515	0.0332515	0.0332515	0.0332515	0.0332515	0.0332515	0.0332516	0.0332516	0.0332516	0.0332516	0.0332516	0.0332516	0.0332517	0.0332517	0.0332517	0.0332517	0.0332517	0.0332517	0.0332517	0.0332517	0.0332517	0.0332517	0.0332517	0.0332517	0.0332517	0.0332517	0.0332517	0.0332517	0.0332517	0.0332517	0.0332517	0.0332517	0.0332517	0.0332517	0.0332516	0.0332516	0.0332516	0.0332516	0.0332516	0.0332516	0.0332516
0.039951	0.039951	0.039951	0.039951	0.039951	0.039951	0.039951	0.039951	0.039951	0.039951	0.039951	0.039951	0.039951	0.039951	0.039951	0.039951	0.039951	0.039951	0.0399511	0.0399511	0.0399511	0.0399511	0.0399511	0.0399511	0.0399511	0.0399511	0.0399511	0.0399511	0.0399511	0.0399511	0.0399511	0.0399511	0.0399511	0.0399511	0.039951	0.039951	0.039951	0.039951	0.039951	0.039951	0.039951	0.039951	0.039951	0.039951	0.039951	0.039951	0.039951	0.039951	0.039951	0.039951
0.0167387	0.0167387	0.0167387	0.0167387	0.0167387	0.0167388	0.0167389	0.0167391	0.0167394	0.0167397	0.0167399	0.0167402	0.0167405	0.0167407	0.0167409	0.0167411	0.0167412	0.0167413	0.0167414	0.0167414	0.0167415	0.0167415	0.0167414	0.0167414	0.0167414	0.0167413	0.0167412	0.0167412	0.0167411	0.016741	0.0167409	0.0167409	0.0167408	0.0167407	0.0167406	0.0167405	0.0167405	0.0167404	0.0167403	0.0167402	0.0167401	0.0167401	0.01674	0.0167399	0.0167399	0.0167398	0.0167398	0.0167397	0.0167396	0.0167396
0.0205365	0.0205365	0.0205365	0.0205365	0.0205365	0.0205365	0.0205365	0.0205365	0.0205365	0.0205365	0.0205366	0.0205366	0.0205367	0.0205367	0.0205368	0.0205368	0.0205369	0.020537	0.020537	0.0205371	0.0205371	0.0205372	0.0205372	0.0205373	0.0205373	0.0205373	0.0205373	0.0205374	0.0205374	0.0205374	0.0205374	0.0205374	0.0205374	0.0205374	0.0205374	0.0205374	0.0205373	0.0205373	0.0205373	0.0205373	0.0205372	0.0205372	0.0205372	0.0205372	0.0205371	0.0205371	0.0205371	0.0205371	0.020537	0.020537
0.0212909	0.0212909	0.0212909	0.0212909	0.0212909	0.0212909	0.0212909	0.0212909	0.0212909	0.0212909	0.0212909	0.0212909	0.0212909	0.0212909	0.0212909	0.0212909	0.0212909	0.0212909	0.0212909	0.0212909	0.0212909	0.0212909	0.0212909	0.0212909	0.0212909	0.0212909	0.0212909	0.0212909	0.0212909	0.0212909	0.0212909	0.0212909	0.0212909	0.0212909	0.0212909	0.0212909	0.0212909	0.0212909	0.0212909	0.0212909	0.0212909	0.0212909	0.0212909	0.0212909	0.0212909	0.0212909	0.0212909	0.0212909	0.0212909	0.0212909
0.0126703	0.0126703	0.0126703	0.0126703	0.0126703	0.0126703	0.0126704	0.0126705	0.0126708	0.0126711	0.0126715	0.0126721	0.0126727	0.0126734	0.0126742	0.0126749	0.0126757	0.0126765	0.0126772	0.0126778	0.0126784	0.012679	0.0126794	0.0126798	0.0126801	0.0126803	0.0126805	0.0126806	0.0126806	0.0126805	0.0126804	0.0126802	0.01268	0.0126797	0.0126794	0.0126791	0.0126788	0.0126784	0.012678	0.0126776	0.0126772	0.0126768	0.0126764	0.012676	0.0126756	0.0126752	0.0126749	0.0126745	0.0126741	0.0126738
0.0131845	0.0131845	0.0131845	0.0131845	0.0131845	0.0131845	0.0131845	0.0131845	0.0131845	0.0131845	0.0131846	0.0131846	0.0131846	0.0131846	0.0131846	0.0131847	0.0131847	0.0131847	0.0131848	0.0131848	0.0131849	0.0131849	0.0131849	0.013185	0.013185	0.013185	0.0131851	0.0131851	0.0131851	0.0131851	0.0131852	0.0131852	0.0131852	0.0131852	0.0131852	0.0131852	0.0131852	0.0131852	0.0131852	0.0131852	0.0131852	0.0131852	0.0131852	0.0131852	0.0131852	0.0131852	0.0131852	0.0131852	0.0131852	0.0131852
0.0229704	0.0229704	0.0229704	0.0229704	0.0229704	0.0229704	0.0229705	0.0229706	0.0229709	0.0229713	0.0229719	0.0229727	0.0229736	0.0229747	0.0229758	0.0229771	0.0229784	0.0229797	0.0229809	0.0229821	0.0229832	0.0229843	0.0229852	0.0229861	0.0229868	0.0229874	0.0229878	0.0229882	0.0229885	0.0229886	0.0229887	0.0229886	0.0229885	0.0229883	0.022988	0.0229877	0.0229873	0.022987	0.0229865	0.022986	0.0229855	0.022985	0.0229845	0.022984	0.0229835	0.0229829	0.0229824	0.0229819	0.0229813	0.0229808
0.0274618	0.0274618	0.0274618	0.0274618	0.0274618	0.0274618	0.0274618	0.0274618	0.0274618	0.0274618	0.0274618	0.0274618	0.0274618	0.0274618	0.0274618	0.0274618	0.0274618	0.0274618	0.0274618	0.0274618	0.0274619	0.0274619	0.0274619	0.0274619	0.0274619	0.0274619	0.0274619	0.0274619	0.0274619	0.0274619	0.0274619	0.0274619	0.0274619	0.0274619	0.0274619	0.0274619	0.0274619	0.0274619	0.0274619	0.0274619	0.0274619	0.0274619	0.0274619	0.0274619	0.0274619	0.0274619	0.0274619	0.0274619	0.0274619	0.0274619
0.026963	0.026963	0.026963	0.026963	0.026963	0.026963	0.026963	0.0269631	0.0269631	0.0269631	0.0269631	0.0269631	0.0269631	0.0269632	0.0269632	0.0269632	0.0269633	0.0269633	0.0269633	0.0269634	0.0269634	0.0269634	0.0269635	0.0269635	0.0269635	0.0269635	0.0269636	0.0269636	0.0269636	0.0269636	0.0269636	0.0269636	0.0269637	0.0269637	0.0269637	0.0269637	0.0269637	0.0269637	0.0269637	0.0269637	0.0269637	0.0269637	0.0269637	0.0269636	0.0269636	0.0269636	0.0269636	0.0269636	0.0269636	0.0269636
0.0178626	0.0178626	0.0178626	0.0178626	0.0178626	0.0178626	0.0178626	0.0178627	0.0178628	0.017863	0.0178633	0.0178636	0.0178641	0.0178646	0.0178652	0.0178658	0.0178664	0.017867	0.0178676	0.0178682	0.0178687	0.0178692	0.0178697	0.01787	0.0178704	0.0178707	0.0178709	0.0178712	0.0178713	0.0178714	0.0178715	0.0178715	0.0178715	0.0178715	0.0178715	0.0178714	0.0178713	0.0178712	0.017871	0.0178709	0.0178707	0.0178705	0.0178704	0.0178702	0.01787	0.0178698	0.0178696	0.0178694	0.0178692	0.017869
0.0132573	0.0132573	0.0132573	0.0132573	0.0132573	0.0132573	0.0132573	0.0132573	0.0132574	0.0132574	0.0132575	0.0132576	0.0132577	0.0132578	0.0132579	0.0132581	0.0132582	0.0132583	0.0132584	0.0132586	0.0132587	0.0132588	0.0132588	0.0132589	0.013259	0.013259	0.013259	0.013259	0.013259	0.013259	0.013259	0.013259	0.0132589	0.0132589	0.0132588	0.0132588	0.0132587	0.0132586	0.0132585	0.0132585	0.0132584	0.0132583	0.0132582	0.0132582	0.0132581	0.013258	0.013258	0.0132579	0.0132578	0.0132578
0.0242026	0.0242026	0.0242026	0.0242026	0.0242026	0.0242026	0.0242026	0.0242026	0.0242026	0.0242026	0.0242026	0.0242026	0.0242026	0.0242026	0.0242026	0.0242026	0.0242026	0.0242026	0.0242026	0.0242026	0.0242026	0.0242026	0.0242026	0.0242026	0.0242026	0.0242026	0.0242026	0.0242026	0.0242026	0.0242026	0.0242026	0.0242026	0.0242026	0.0242026	0.0242026	0.0242026	0.0242026	0.0242026	0.0242026	0.0242026	0.0242026	0.0242026	0.0242026	0.0242026	0.0242026	0.0242026	0.0242026	0.0242026	0.0242026	0.0242026
0.0461929	0.0461929	0.0461929	0.0461929	0.0461929	0.0461929	0.0461929	0.0461929	0.0461929	0.0461929	0.0461929	0.0461929	0.0461929	0.0461929	0.046193	0.046193	0.046193	0.046193	0.0461931	0.0461931	0.0461931	0.0461932	0.0461932	0.0461932	0.0461932	0.0461933	0.0461933	0.0461933	0.0461933	0.0461933	0.0461933	0.0461933	0.0461933	0.0461933	0.0461933	0.0461933	0.0461932	0.0461932	0.0461932	0.0461932	0.0461932	0.0461932	0.0461931	0.0461931	0.0461931	0.0461931	0.0461931	0.0461931	0.046193	0.046193
0.0130549	0.0130549	0.0130549	0.0130549	0.0130549	0.0130549	0.0130549	0.0130549	0.0130549	0.013055	0.013055	0.013055	0.013055	0.0130551	0.0130551	0.0130551	0.0130552	0.0130553	0.0130553	0.0130554	0.0130554	0.0130555	0.0130555	0.0130556	0.0130556	0.0130557	0.0130557	0.0130558	0.0130558	0.0130558	0.0130559	0.0130559	0.0130559	0.0130559	0.0130559	0.013056	0.013056	0.013056	0.013056	0.013056	0.013056	0.013056	0.013056	0.013056	0.013056	0.013056	0.013056	0.013056	0.013056	0.0130559
0.0354728	0.0354728	0.0354728	0.0354729	0.0354729	0.035473	0.0354733	0.0354738	0.0354745	0.0354753	0.0354763	0.0354773	0.0354784	0.0354793	0.0354802	0.0354811	0.0354818	0.0354824	0.0354829	0.0354833	0.0354836	0.0354838	0.035484	0.035484	0.035484	0.0354839	0.0354838	0.0354837	0.0354835	0.0354832	0.035483	0.0354827	0.0354824	0.0354821	0.0354818	0.0354815	0.0354812	0.0354809	0.0354805	0.0354802	0.0354799	0.0354796	0.0354793	0.035479	0.0354787	0.0354784	0.0354782	0.0354779	0.0354776	0.0354774
[truncated: 402 more rows]
[truncated: 47 more columns]

## Sheet: Sim_d3
0.0290197	0.0290197	0.0290197	0.0290197	0.0290197	0.0290197	0.0290197	0.0290197	0.0290197	0.0290197	0.0290197	0.0290197	0.0290197	0.0290197	0.0290197	0.0290197	0.0290198	0.0290198	0.0290198	0.0290198	0.0290198	0.0290198	0.0290198	0.0290198	0.0290198	0.0290198	0.0290198	0.0290199	0.0290199	0.0290199	0.0290199	0.0290199	0.0290199	0.0290199	0.0290199	0.0290199	0.0290198	0.0290198	0.0290198	0.0290198	0.0290198	0.0290198	0.0290198	0.0290198	0.0290198	0.0290198	0.0290198	0.0290198	0.0290198	0.0290198
[truncated: 599 more rows]
[truncated: 47 more columns]

[truncated: 18 more sheets: Sim_d4, Sim_d5, Sim_d6, Sim_d7, Sim_d8, Sim_d9, Sim_d10, Sim_d11, Sim_d12, Sim_d13, Sim_d14, Sim_d15, Sim_d16, Sim_d17, Sim_d18, Sim_d19, Sim_d20, Sim_d21]
